# Supplementary material for: Achieving Chemical Accuracy in Cyclodextrin Host–Guest Binding via Integrative Atomistic Modelling
Source: Adv Sci (Weinh). 2025 Dec 14;13(10):e19782. doi: 10.1002/advs.202519782 (PMC12915143; doi:10.1002/advs.202519782)
Supplement: Supplementary file 1 — Supporting Information [file ADVS-13-e19782-s003.zip › all_poses/BCD.HA8.pdb]

MODEL        1
ATOM      1  C1  BCD     1      30.950  24.650  28.930  1.00  0.00            
ATOM      2  O1  BCD     1      29.700  24.570  29.600  1.00  0.00            
ATOM      3  C2  BCD     1      31.810  23.610  29.460  1.00  0.00            
ATOM      4  O2  BCD     1      31.320  22.300  29.240  1.00  0.00            
ATOM      5  C3  BCD     1      32.100  23.800  30.900  1.00  0.00            
ATOM      6  O3  BCD     1      32.990  22.760  31.340  1.00  0.00            
ATOM      7  C4  BCD     1      32.790  25.160  31.040  1.00  0.00            
ATOM      8  C5  BCD     1      31.980  26.290  30.370  1.00  0.00            
ATOM      9  O4  BCD     1      31.570  25.950  29.040  1.00  0.00            
ATOM     10  C6  BCD     1      32.680  27.640  30.380  1.00  0.00            
ATOM     11  O5  BCD     1      33.820  27.570  29.620  1.00  0.00            
ATOM     12  H1  BCD     1      30.920  24.310  27.890  1.00  0.00            
ATOM     13  H2  BCD     1      32.760  23.770  28.950  1.00  0.00            
ATOM     14  H3  BCD     1      30.630  22.380  28.580  1.00  0.00            
ATOM     15  H4  BCD     1      31.210  23.690  31.540  1.00  0.00            
ATOM     16  H5  BCD     1      33.260  22.950  32.240  1.00  0.00            
ATOM     17  H6  BCD     1      33.880  25.230  30.910  1.00  0.00            
ATOM     18  H7  BCD     1      31.080  26.490  30.960  1.00  0.00            
ATOM     19  H8  BCD     1      32.070  28.420  29.910  1.00  0.00            
ATOM     20  H9  BCD     1      32.760  27.950  31.430  1.00  0.00            
ATOM     21  H10 BCD     1      34.350  28.220  30.090  1.00  0.00            
ATOM     22  C7  BCD     1      25.690  23.850  29.200  1.00  0.00            
ATOM     23  O6  BCD     1      25.610  23.500  30.580  1.00  0.00            
ATOM     24  C8  BCD     1      26.570  22.950  28.320  1.00  0.00            
ATOM     25  O7  BCD     1      26.120  21.580  28.360  1.00  0.00            
ATOM     26  C9  BCD     1      28.100  23.120  28.640  1.00  0.00            
ATOM     27  O8  BCD     1      28.980  22.580  27.670  1.00  0.00            
ATOM     28  C10 BCD     1      28.470  24.520  28.870  1.00  0.00            
ATOM     29  C11 BCD     1      27.420  25.300  29.650  1.00  0.00            
ATOM     30  O9  BCD     1      26.110  25.160  29.100  1.00  0.00            
ATOM     31  C12 BCD     1      27.750  26.760  29.660  1.00  0.00            
ATOM     32  O10 BCD     1      27.560  27.350  28.380  1.00  0.00            
ATOM     33  H11 BCD     1      24.660  23.960  28.860  1.00  0.00            
ATOM     34  H12 BCD     1      26.520  23.350  27.300  1.00  0.00            
ATOM     35  H13 BCD     1      26.020  21.390  29.300  1.00  0.00            
ATOM     36  H14 BCD     1      28.190  22.540  29.570  1.00  0.00            
ATOM     37  H15 BCD     1      28.820  21.650  27.460  1.00  0.00            
ATOM     38  H16 BCD     1      28.650  24.970  27.880  1.00  0.00            
ATOM     39  H17 BCD     1      27.390  25.070  30.720  1.00  0.00            
ATOM     40  H18 BCD     1      27.260  27.310  30.470  1.00  0.00            
ATOM     41  H19 BCD     1      28.830  26.950  29.770  1.00  0.00            
ATOM     42  H20 BCD     1      27.600  28.300  28.510  1.00  0.00            
ATOM     43  C13 BCD     1      23.080  21.560  33.110  1.00  0.00            
ATOM     44  O11 BCD     1      23.690  22.030  34.310  1.00  0.00            
ATOM     45  C14 BCD     1      24.050  20.720  32.370  1.00  0.00            
ATOM     46  O12 BCD     1      24.540  19.620  33.130  1.00  0.00            
ATOM     47  C15 BCD     1      25.130  21.570  31.780  1.00  0.00            
ATOM     48  O13 BCD     1      26.000  20.790  30.950  1.00  0.00            
ATOM     49  C16 BCD     1      24.490  22.650  30.960  1.00  0.00            
ATOM     50  C17 BCD     1      23.580  23.440  31.760  1.00  0.00            
ATOM     51  O14 BCD     1      22.610  22.610  32.300  1.00  0.00            
ATOM     52  C18 BCD     1      22.830  24.590  31.090  1.00  0.00            
ATOM     53  O15 BCD     1      22.310  24.260  29.810  1.00  0.00            
ATOM     54  H21 BCD     1      22.230  20.910  33.340  1.00  0.00            
ATOM     55  H22 BCD     1      23.560  20.260  31.510  1.00  0.00            
ATOM     56  H23 BCD     1      24.940  18.960  32.550  1.00  0.00            
ATOM     57  H24 BCD     1      25.640  22.160  32.550  1.00  0.00            
ATOM     58  H25 BCD     1      26.260  19.940  31.310  1.00  0.00            
ATOM     59  H26 BCD     1      23.940  22.210  30.110  1.00  0.00            
ATOM     60  H27 BCD     1      24.160  23.900  32.570  1.00  0.00            
ATOM     61  H28 BCD     1      22.020  24.870  31.780  1.00  0.00            
ATOM     62  H29 BCD     1      23.620  25.350  30.990  1.00  0.00            
ATOM     63  H30 BCD     1      21.560  23.660  29.880  1.00  0.00            
ATOM     64  C19 BCD     1      22.960  22.840  38.140  1.00  0.00            
ATOM     65  O16 BCD     1      24.150  23.580  38.110  1.00  0.00            
ATOM     66  C20 BCD     1      23.190  21.350  37.840  1.00  0.00            
ATOM     67  O17 BCD     1      24.030  20.880  38.870  1.00  0.00            
ATOM     68  C21 BCD     1      23.770  21.240  36.440  1.00  0.00            
ATOM     69  O18 BCD     1      23.870  19.870  35.950  1.00  0.00            
ATOM     70  C22 BCD     1      22.850  21.960  35.500  1.00  0.00            
ATOM     71  C23 BCD     1      22.400  23.380  35.860  1.00  0.00            
ATOM     72  O19 BCD     1      21.980  23.350  37.220  1.00  0.00            
ATOM     73  C24 BCD     1      21.340  23.910  34.880  1.00  0.00            
ATOM     74  O20 BCD     1      20.130  23.130  34.920  1.00  0.00            
ATOM     75  H31 BCD     1      22.580  22.860  39.160  1.00  0.00            
ATOM     76  H32 BCD     1      22.260  20.770  37.820  1.00  0.00            
ATOM     77  H33 BCD     1      24.040  19.920  38.920  1.00  0.00            
ATOM     78  H34 BCD     1      24.680  21.850  36.500  1.00  0.00            
ATOM     79  H35 BCD     1      24.040  19.860  35.000  1.00  0.00            
ATOM     80  H36 BCD     1      21.930  21.380  35.330  1.00  0.00            
ATOM     81  H37 BCD     1      23.190  24.130  35.740  1.00  0.00            
ATOM     82  H38 BCD     1      21.010  24.890  35.260  1.00  0.00            
ATOM     83  H39 BCD     1      21.700  24.110  33.860  1.00  0.00            
ATOM     84  H40 BCD     1      19.590  23.310  35.690  1.00  0.00            
ATOM     85  C25 BCD     1      26.770  26.260  40.020  1.00  0.00            
ATOM     86  O21 BCD     1      27.770  25.950  39.050  1.00  0.00            
ATOM     87  C26 BCD     1      26.400  25.030  40.810  1.00  0.00            
ATOM     88  O22 BCD     1      27.510  24.520  41.490  1.00  0.00            
ATOM     89  C27 BCD     1      25.750  23.950  39.880  1.00  0.00            
ATOM     90  O23 BCD     1      25.370  22.700  40.480  1.00  0.00            
ATOM     91  C28 BCD     1      24.530  24.480  39.220  1.00  0.00            
ATOM     92  C29 BCD     1      24.870  25.860  38.500  1.00  0.00            
ATOM     93  O24 BCD     1      25.560  26.790  39.450  1.00  0.00            
ATOM     94  C30 BCD     1      23.630  26.580  38.070  1.00  0.00            
ATOM     95  O25 BCD     1      22.680  26.830  39.120  1.00  0.00            
ATOM     96  H41 BCD     1      27.150  26.870  40.850  1.00  0.00            
ATOM     97  H42 BCD     1      25.620  25.280  41.540  1.00  0.00            
ATOM     98  H43 BCD     1      27.990  23.930  40.890  1.00  0.00            
ATOM     99  H44 BCD     1      26.540  23.730  39.150  1.00  0.00            
ATOM    100  H45 BCD     1      24.890  22.160  39.850  1.00  0.00            
ATOM    101  H46 BCD     1      23.660  24.580  39.890  1.00  0.00            
ATOM    102  H47 BCD     1      25.500  25.580  37.640  1.00  0.00            
ATOM    103  H48 BCD     1      23.850  27.520  37.550  1.00  0.00            
ATOM    104  H49 BCD     1      23.090  26.020  37.300  1.00  0.00            
ATOM    105  H50 BCD     1      23.170  27.310  39.790  1.00  0.00            
ATOM    106  C31 BCD     1      31.870  25.820  38.360  1.00  0.00            
ATOM    107  O26 BCD     1      31.530  25.670  36.960  1.00  0.00            
ATOM    108  C32 BCD     1      31.300  24.650  39.060  1.00  0.00            
ATOM    109  O27 BCD     1      31.830  23.510  38.450  1.00  0.00            
ATOM    110  C33 BCD     1      29.730  24.650  38.880  1.00  0.00            
ATOM    111  C34 BCD     1      29.150  25.970  39.400  1.00  0.00            
ATOM    112  C35 BCD     1      29.850  27.140  38.710  1.00  0.00            
ATOM    113  O28 BCD     1      31.240  26.960  38.910  1.00  0.00            
ATOM    114  C36 BCD     1      29.340  28.530  39.090  1.00  0.00            
ATOM    115  O29 BCD     1      29.540  28.740  40.520  1.00  0.00            
ATOM    116  O30 BCD     1      29.180  23.480  39.580  1.00  0.00            
ATOM    117  H51 BCD     1      32.940  25.810  38.590  1.00  0.00            
ATOM    118  H52 BCD     1      31.540  24.720  40.130  1.00  0.00            
ATOM    119  H53 BCD     1      31.540  22.750  38.970  1.00  0.00            
ATOM    120  H54 BCD     1      29.460  24.600  37.820  1.00  0.00            
ATOM    121  H55 BCD     1      29.330  22.690  39.050  1.00  0.00            
ATOM    122  H56 BCD     1      29.300  26.020  40.490  1.00  0.00            
ATOM    123  H57 BCD     1      29.600  27.090  37.640  1.00  0.00            
ATOM    124  H58 BCD     1      29.730  29.320  38.450  1.00  0.00            
ATOM    125  H59 BCD     1      28.270  28.520  38.870  1.00  0.00            
ATOM    126  H60 BCD     1      29.110  29.530  40.860  1.00  0.00            
ATOM    127  C37 BCD     1      33.660  25.830  33.350  1.00  0.00            
ATOM    128  O31 BCD     1      32.570  25.510  32.430  1.00  0.00            
ATOM    129  C38 BCD     1      33.970  24.720  34.270  1.00  0.00            
ATOM    130  O32 BCD     1      34.260  23.580  33.480  1.00  0.00            
ATOM    131  C39 BCD     1      32.880  24.500  35.340  1.00  0.00            
ATOM    132  O33 BCD     1      33.310  23.580  36.400  1.00  0.00            
ATOM    133  C40 BCD     1      32.610  25.800  36.070  1.00  0.00            
ATOM    134  C41 BCD     1      32.250  26.780  34.960  1.00  0.00            
ATOM    135  O34 BCD     1      33.350  26.980  34.090  1.00  0.00            
ATOM    136  C42 BCD     1      31.850  28.150  35.500  1.00  0.00            
ATOM    137  O35 BCD     1      32.600  28.620  36.580  1.00  0.00            
ATOM    138  H61 BCD     1      34.510  26.070  32.720  1.00  0.00            
ATOM    139  H62 BCD     1      34.860  25.050  34.820  1.00  0.00            
ATOM    140  H63 BCD     1      35.110  23.720  33.060  1.00  0.00            
ATOM    141  H64 BCD     1      31.930  24.180  34.900  1.00  0.00            
ATOM    142  H65 BCD     1      32.590  23.560  37.040  1.00  0.00            
ATOM    143  H66 BCD     1      33.600  26.140  36.400  1.00  0.00            
ATOM    144  H67 BCD     1      31.390  26.430  34.370  1.00  0.00            
ATOM    145  H68 BCD     1      31.990  28.920  34.730  1.00  0.00            
ATOM    146  H69 BCD     1      30.770  28.200  35.690  1.00  0.00            
ATOM    147  H70 BCD     1      32.210  28.440  37.440  1.00  0.00            
ATOM    148  O1  HA8     2      30.020  23.090  35.440  1.00  0.00            
ATOM    149  C1  HA8     2      29.830  22.540  34.370  1.00  0.00            
ATOM    150  O2  HA8     2      30.920  22.120  33.690  1.00  0.00            
ATOM    151  C2  HA8     2      28.510  22.420  33.640  1.00  0.00            
ATOM    152  O3  HA8     2      28.110  23.590  32.890  1.00  0.00            
ATOM    153  C3  HA8     2      27.960  24.870  33.390  1.00  0.00            
ATOM    154  C4  HA8     2      28.820  25.900  32.880  1.00  0.00            
ATOM    155  C5  HA8     2      28.840  27.230  33.320  1.00  0.00            
ATOM    156  C6  HA8     2      28.060  27.580  34.400  1.00  0.00            
ATOM    157  Cl1 HA8     2      28.060  29.170  35.130  1.00  0.00            
ATOM    158  C7  HA8     2      27.200  26.560  34.890  1.00  0.00            
ATOM    159  C8  HA8     2      27.140  25.240  34.420  1.00  0.00            
ATOM    160  Cl2 HA8     2      26.040  24.160  35.180  1.00  0.00            
ATOM    161  H1  HA8     2      30.640  21.600  32.920  1.00  0.00            
ATOM    162  H2  HA8     2      27.780  22.120  34.400  1.00  0.00            
ATOM    163  H3  HA8     2      28.630  21.540  32.990  1.00  0.00            
ATOM    164  H4  HA8     2      29.430  25.640  32.030  1.00  0.00            
ATOM    165  H5  HA8     2      29.480  27.980  32.860  1.00  0.00            
ATOM    166  H6  HA8     2      26.570  26.770  35.750  1.00  0.00            
TER
ENDMDL
MODEL        1
ATOM      1  C1  BCD     1      34.560  28.330  28.790  1.00  0.00            
ATOM      2  O1  BCD     1      33.430  27.800  29.450  1.00  0.00            
ATOM      3  C2  BCD     1      35.620  27.210  28.750  1.00  0.00            
ATOM      4  O2  BCD     1      35.030  26.160  27.940  1.00  0.00            
ATOM      5  C3  BCD     1      36.090  26.840  30.170  1.00  0.00            
ATOM      6  O3  BCD     1      37.330  26.110  30.120  1.00  0.00            
ATOM      7  C4  BCD     1      36.430  28.080  31.020  1.00  0.00            
ATOM      8  C5  BCD     1      35.370  29.230  30.830  1.00  0.00            
ATOM      9  O4  BCD     1      35.130  29.470  29.440  1.00  0.00            
ATOM     10  C6  BCD     1      35.850  30.530  31.400  1.00  0.00            
ATOM     11  O5  BCD     1      34.800  31.510  31.430  1.00  0.00            
ATOM     12  H1  BCD     1      34.260  28.540  27.750  1.00  0.00            
ATOM     13  H2  BCD     1      36.500  27.590  28.210  1.00  0.00            
ATOM     14  H3  BCD     1      35.250  25.300  28.300  1.00  0.00            
ATOM     15  H4  BCD     1      35.320  26.360  30.780  1.00  0.00            
ATOM     16  H5  BCD     1      37.670  25.800  30.960  1.00  0.00            
ATOM     17  H6  BCD     1      37.360  28.500  30.600  1.00  0.00            
ATOM     18  H7  BCD     1      34.480  28.830  31.330  1.00  0.00            
ATOM     19  H8  BCD     1      36.170  30.290  32.420  1.00  0.00            
ATOM     20  H9  BCD     1      36.760  30.870  30.900  1.00  0.00            
ATOM     21  H10 BCD     1      34.290  31.490  30.620  1.00  0.00            
ATOM     22  C7  BCD     1      29.500  26.940  28.870  1.00  0.00            
ATOM     23  O6  BCD     1      29.520  25.950  29.870  1.00  0.00            
ATOM     24  C8  BCD     1      30.380  26.860  27.670  1.00  0.00            
ATOM     25  O7  BCD     1      30.090  25.670  27.010  1.00  0.00            
ATOM     26  C9  BCD     1      31.860  26.890  28.000  1.00  0.00            
ATOM     27  O8  BCD     1      32.690  26.720  26.840  1.00  0.00            
ATOM     28  C10 BCD     1      32.150  28.090  28.890  1.00  0.00            
ATOM     29  C11 BCD     1      31.180  28.230  29.980  1.00  0.00            
ATOM     30  O9  BCD     1      29.930  28.260  29.450  1.00  0.00            
ATOM     31  C12 BCD     1      31.200  29.400  30.930  1.00  0.00            
ATOM     32  O10 BCD     1      31.090  30.660  30.350  1.00  0.00            
ATOM     33  H11 BCD     1      28.480  27.090  28.480  1.00  0.00            
ATOM     34  H12 BCD     1      30.120  27.740  27.070  1.00  0.00            
ATOM     35  H13 BCD     1      30.770  25.610  26.340  1.00  0.00            
ATOM     36  H14 BCD     1      32.050  25.970  28.560  1.00  0.00            
ATOM     37  H15 BCD     1      33.600  26.600  27.120  1.00  0.00            
ATOM     38  H16 BCD     1      32.220  29.040  28.340  1.00  0.00            
ATOM     39  H17 BCD     1      31.360  27.310  30.540  1.00  0.00            
ATOM     40  H18 BCD     1      30.430  29.370  31.710  1.00  0.00            
ATOM     41  H19 BCD     1      32.180  29.480  31.400  1.00  0.00            
ATOM     42  H20 BCD     1      30.960  31.350  31.010  1.00  0.00            
ATOM     43  C13 BCD     1      27.320  22.840  31.250  1.00  0.00            
ATOM     44  O11 BCD     1      27.620  23.180  32.650  1.00  0.00            
ATOM     45  C14 BCD     1      28.460  22.440  30.410  1.00  0.00            
ATOM     46  O12 BCD     1      29.200  21.400  30.950  1.00  0.00            
ATOM     47  C15 BCD     1      29.470  23.560  30.240  1.00  0.00            
ATOM     48  O13 BCD     1      30.620  23.370  29.460  1.00  0.00            
ATOM     49  C16 BCD     1      28.710  24.740  29.720  1.00  0.00            
ATOM     50  C17 BCD     1      27.390  25.000  30.510  1.00  0.00            
ATOM     51  O14 BCD     1      26.560  23.820  30.630  1.00  0.00            
ATOM     52  C18 BCD     1      26.410  25.890  29.660  1.00  0.00            
ATOM     53  O15 BCD     1      26.040  25.330  28.450  1.00  0.00            
ATOM     54  H21 BCD     1      26.680  21.950  31.290  1.00  0.00            
ATOM     55  H22 BCD     1      28.160  22.210  29.380  1.00  0.00            
ATOM     56  H23 BCD     1      30.030  21.350  30.470  1.00  0.00            
ATOM     57  H24 BCD     1      29.840  23.750  31.260  1.00  0.00            
ATOM     58  H25 BCD     1      31.370  23.750  29.930  1.00  0.00            
ATOM     59  H26 BCD     1      28.520  24.510  28.670  1.00  0.00            
ATOM     60  H27 BCD     1      27.620  25.560  31.430  1.00  0.00            
ATOM     61  H28 BCD     1      25.450  26.130  30.130  1.00  0.00            
ATOM     62  H29 BCD     1      26.850  26.890  29.500  1.00  0.00            
ATOM     63  H30 BCD     1      26.160  24.370  28.520  1.00  0.00            
ATOM     64  C19 BCD     1      26.920  22.220  36.480  1.00  0.00            
ATOM     65  O16 BCD     1      27.890  23.200  36.600  1.00  0.00            
ATOM     66  C20 BCD     1      27.590  21.070  35.740  1.00  0.00            
ATOM     67  O17 BCD     1      28.660  20.590  36.570  1.00  0.00            
ATOM     68  C21 BCD     1      28.060  21.550  34.370  1.00  0.00            
ATOM     69  O18 BCD     1      28.620  20.500  33.560  1.00  0.00            
ATOM     70  C22 BCD     1      27.040  22.300  33.620  1.00  0.00            
ATOM     71  C23 BCD     1      26.160  23.220  34.530  1.00  0.00            
ATOM     72  O19 BCD     1      25.770  22.630  35.760  1.00  0.00            
ATOM     73  C24 BCD     1      24.850  23.630  33.990  1.00  0.00            
ATOM     74  O20 BCD     1      23.980  22.580  33.680  1.00  0.00            
ATOM     75  H31 BCD     1      26.630  21.880  37.480  1.00  0.00            
ATOM     76  H32 BCD     1      26.800  20.340  35.520  1.00  0.00            
ATOM     77  H33 BCD     1      29.040  19.830  36.110  1.00  0.00            
ATOM     78  H34 BCD     1      28.840  22.280  34.610  1.00  0.00            
ATOM     79  H35 BCD     1      28.980  20.790  32.720  1.00  0.00            
ATOM     80  H36 BCD     1      26.330  21.610  33.170  1.00  0.00            
ATOM     81  H37 BCD     1      26.640  24.160  34.840  1.00  0.00            
ATOM     82  H38 BCD     1      24.410  24.330  34.710  1.00  0.00            
ATOM     83  H39 BCD     1      24.950  24.260  33.090  1.00  0.00            
ATOM     84  H40 BCD     1      24.140  21.900  34.350  1.00  0.00            
ATOM     85  C25 BCD     1      30.470  25.230  39.100  1.00  0.00            
ATOM     86  O21 BCD     1      31.410  25.180  38.020  1.00  0.00            
ATOM     87  C26 BCD     1      30.100  23.870  39.580  1.00  0.00            
ATOM     88  O22 BCD     1      31.310  23.280  40.130  1.00  0.00            
ATOM     89  C27 BCD     1      29.520  23.120  38.430  1.00  0.00            
ATOM     90  O23 BCD     1      29.110  21.780  38.850  1.00  0.00            
ATOM     91  C28 BCD     1      28.330  23.840  37.840  1.00  0.00            
ATOM     92  C29 BCD     1      28.690  25.280  37.540  1.00  0.00            
ATOM     93  O24 BCD     1      29.300  25.890  38.640  1.00  0.00            
ATOM     94  C30 BCD     1      27.480  26.100  37.120  1.00  0.00            
ATOM     95  O25 BCD     1      26.430  26.130  38.060  1.00  0.00            
ATOM     96  H41 BCD     1      30.840  25.860  39.920  1.00  0.00            
ATOM     97  H42 BCD     1      29.320  23.960  40.350  1.00  0.00            
ATOM     98  H43 BCD     1      31.920  23.170  39.390  1.00  0.00            
ATOM     99  H44 BCD     1      30.330  23.140  37.680  1.00  0.00            
ATOM    100  H45 BCD     1      28.700  21.480  38.030  1.00  0.00            
ATOM    101  H46 BCD     1      27.540  23.840  38.610  1.00  0.00            
ATOM    102  H47 BCD     1      29.320  25.400  36.640  1.00  0.00            
ATOM    103  H48 BCD     1      27.830  27.130  36.960  1.00  0.00            
ATOM    104  H49 BCD     1      27.140  25.760  36.130  1.00  0.00            
ATOM    105  H50 BCD     1      26.830  26.130  38.930  1.00  0.00            
ATOM    106  C31 BCD     1      35.500  26.360  37.570  1.00  0.00            
ATOM    107  O26 BCD     1      35.660  26.390  36.160  1.00  0.00            
ATOM    108  C32 BCD     1      35.190  24.880  37.920  1.00  0.00            
ATOM    109  O27 BCD     1      36.030  23.940  36.980  1.00  0.00            
ATOM    110  C33 BCD     1      33.760  24.550  37.650  1.00  0.00            
ATOM    111  C34 BCD     1      32.800  25.550  38.310  1.00  0.00            
ATOM    112  C35 BCD     1      33.230  26.960  37.820  1.00  0.00            
ATOM    113  O28 BCD     1      34.560  27.220  38.070  1.00  0.00            
ATOM    114  C36 BCD     1      32.400  28.140  38.410  1.00  0.00            
ATOM    115  O29 BCD     1      32.400  28.020  39.830  1.00  0.00            
ATOM    116  O30 BCD     1      33.540  23.250  38.120  1.00  0.00            
ATOM    117  H51 BCD     1      36.380  26.730  38.100  1.00  0.00            
ATOM    118  H52 BCD     1      35.330  24.700  39.000  1.00  0.00            
ATOM    119  H53 BCD     1      35.960  23.100  37.440  1.00  0.00            
ATOM    120  H54 BCD     1      33.550  24.510  36.570  1.00  0.00            
ATOM    121  H55 BCD     1      33.700  22.620  37.410  1.00  0.00            
ATOM    122  H56 BCD     1      33.030  25.580  39.380  1.00  0.00            
ATOM    123  H57 BCD     1      33.060  26.920  36.730  1.00  0.00            
ATOM    124  H58 BCD     1      33.030  28.980  38.080  1.00  0.00            
ATOM    125  H59 BCD     1      31.360  28.140  38.070  1.00  0.00            
ATOM    126  H60 BCD     1      33.350  27.990  39.990  1.00  0.00            
ATOM    127  C37 BCD     1      37.630  27.840  33.090  1.00  0.00            
ATOM    128  O31 BCD     1      36.400  27.600  32.430  1.00  0.00            
ATOM    129  C38 BCD     1      38.130  26.480  33.620  1.00  0.00            
ATOM    130  O32 BCD     1      38.230  25.550  32.520  1.00  0.00            
ATOM    131  C39 BCD     1      37.150  25.910  34.640  1.00  0.00            
ATOM    132  O33 BCD     1      37.750  24.690  35.230  1.00  0.00            
ATOM    133  C40 BCD     1      36.830  26.970  35.740  1.00  0.00            
ATOM    134  C41 BCD     1      36.430  28.300  35.190  1.00  0.00            
ATOM    135  O34 BCD     1      37.370  28.740  34.170  1.00  0.00            
ATOM    136  C42 BCD     1      36.240  29.390  36.240  1.00  0.00            
ATOM    137  O35 BCD     1      37.500  29.890  36.740  1.00  0.00            
ATOM    138  H61 BCD     1      38.420  28.230  32.440  1.00  0.00            
ATOM    139  H62 BCD     1      39.070  26.550  34.180  1.00  0.00            
ATOM    140  H63 BCD     1      38.680  24.790  32.900  1.00  0.00            
ATOM    141  H64 BCD     1      36.210  25.680  34.120  1.00  0.00            
ATOM    142  H65 BCD     1      37.160  24.340  35.910  1.00  0.00            
ATOM    143  H66 BCD     1      37.610  27.020  36.510  1.00  0.00            
ATOM    144  H67 BCD     1      35.440  28.120  34.750  1.00  0.00            
ATOM    145  H68 BCD     1      35.680  30.210  35.760  1.00  0.00            
ATOM    146  H69 BCD     1      35.630  29.060  37.090  1.00  0.00            
ATOM    147  H70 BCD     1      38.000  30.100  35.940  1.00  0.00            
ATOM    148  O1  HA8     2      33.690  21.920  35.050  1.00  0.00            
ATOM    149  C1  HA8     2      32.490  21.850  34.860  1.00  0.00            
ATOM    150  O2  HA8     2      31.600  21.650  35.850  1.00  0.00            
ATOM    151  C2  HA8     2      31.790  22.420  33.610  1.00  0.00            
ATOM    152  O3  HA8     2      31.030  23.600  33.930  1.00  0.00            
ATOM    153  C3  HA8     2      31.490  24.880  33.880  1.00  0.00            
ATOM    154  C4  HA8     2      32.870  25.100  33.850  1.00  0.00            
ATOM    155  C5  HA8     2      33.400  26.370  33.780  1.00  0.00            
ATOM    156  C6  HA8     2      32.530  27.490  33.860  1.00  0.00            
ATOM    157  Cl1 HA8     2      33.320  29.030  33.800  1.00  0.00            
ATOM    158  C7  HA8     2      31.130  27.310  33.840  1.00  0.00            
ATOM    159  C8  HA8     2      30.620  25.990  33.880  1.00  0.00            
ATOM    160  Cl2 HA8     2      28.920  25.860  33.910  1.00  0.00            
ATOM    161  H1  HA8     2      30.720  21.740  35.450  1.00  0.00            
ATOM    162  H2  HA8     2      31.240  21.610  33.120  1.00  0.00            
ATOM    163  H3  HA8     2      32.630  22.620  32.930  1.00  0.00            
ATOM    164  H4  HA8     2      33.530  24.240  33.870  1.00  0.00            
ATOM    165  H5  HA8     2      34.460  26.580  33.890  1.00  0.00            
ATOM    166  H6  HA8     2      30.580  28.240  33.770  1.00  0.00            
TER
ENDMDL
MODEL        1
ATOM      1  C1  BCD     1      39.060  29.220  34.750  1.00  0.00            
ATOM      2  O1  BCD     1      38.300  28.140  34.950  1.00  0.00            
ATOM      3  C2  BCD     1      40.360  29.130  35.470  1.00  0.00            
ATOM      4  O2  BCD     1      41.150  27.960  34.950  1.00  0.00            
ATOM      5  C3  BCD     1      40.150  29.070  37.000  1.00  0.00            
ATOM      6  O3  BCD     1      41.400  28.900  37.680  1.00  0.00            
ATOM      7  C4  BCD     1      39.360  30.290  37.530  1.00  0.00            
ATOM      8  C5  BCD     1      38.160  30.520  36.580  1.00  0.00            
ATOM      9  O4  BCD     1      38.420  30.430  35.210  1.00  0.00            
ATOM     10  C6  BCD     1      37.590  31.960  36.770  1.00  0.00            
ATOM     11  O5  BCD     1      38.590  33.030  36.770  1.00  0.00            
ATOM     12  H1  BCD     1      39.280  29.350  33.680  1.00  0.00            
ATOM     13  H2  BCD     1      40.880  30.080  35.280  1.00  0.00            
ATOM     14  H3  BCD     1      40.610  27.210  35.240  1.00  0.00            
ATOM     15  H4  BCD     1      39.460  28.220  37.100  1.00  0.00            
ATOM     16  H5  BCD     1      41.510  27.950  37.760  1.00  0.00            
ATOM     17  H6  BCD     1      39.990  31.160  37.740  1.00  0.00            
ATOM     18  H7  BCD     1      37.400  29.750  36.760  1.00  0.00            
ATOM     19  H8  BCD     1      36.820  32.160  36.020  1.00  0.00            
ATOM     20  H9  BCD     1      37.070  32.130  37.730  1.00  0.00            
ATOM     21  H10 BCD     1      38.250  33.720  37.350  1.00  0.00            
ATOM     22  C7  BCD     1      36.820  24.700  33.430  1.00  0.00            
ATOM     23  O6  BCD     1      35.780  24.610  34.490  1.00  0.00            
ATOM     24  C8  BCD     1      38.160  24.560  34.100  1.00  0.00            
ATOM     25  O7  BCD     1      38.290  23.370  34.810  1.00  0.00            
ATOM     26  C9  BCD     1      38.420  25.780  34.980  1.00  0.00            
ATOM     27  O8  BCD     1      39.690  25.710  35.590  1.00  0.00            
ATOM     28  C10 BCD     1      38.330  27.050  34.060  1.00  0.00            
ATOM     29  C11 BCD     1      36.920  27.120  33.390  1.00  0.00            
ATOM     30  O9  BCD     1      36.750  25.870  32.710  1.00  0.00            
ATOM     31  C12 BCD     1      36.760  28.230  32.380  1.00  0.00            
ATOM     32  O10 BCD     1      35.580  28.160  31.670  1.00  0.00            
ATOM     33  H11 BCD     1      36.630  23.950  32.660  1.00  0.00            
ATOM     34  H12 BCD     1      38.900  24.520  33.290  1.00  0.00            
ATOM     35  H13 BCD     1      37.420  23.060  35.080  1.00  0.00            
ATOM     36  H14 BCD     1      37.580  25.830  35.690  1.00  0.00            
ATOM     37  H15 BCD     1      39.680  24.970  36.200  1.00  0.00            
ATOM     38  H16 BCD     1      39.120  27.070  33.300  1.00  0.00            
ATOM     39  H17 BCD     1      36.160  27.220  34.180  1.00  0.00            
ATOM     40  H18 BCD     1      36.820  29.240  32.800  1.00  0.00            
ATOM     41  H19 BCD     1      37.590  28.030  31.690  1.00  0.00            
ATOM     42  H20 BCD     1      35.730  27.420  31.070  1.00  0.00            
ATOM     43  C13 BCD     1      32.220  22.710  35.360  1.00  0.00            
ATOM     44  O11 BCD     1      32.240  23.000  36.670  1.00  0.00            
ATOM     45  C14 BCD     1      33.420  21.840  34.940  1.00  0.00            
ATOM     46  O12 BCD     1      33.390  20.670  35.690  1.00  0.00            
ATOM     47  C15 BCD     1      34.750  22.600  34.990  1.00  0.00            
ATOM     48  O13 BCD     1      35.920  21.880  34.450  1.00  0.00            
ATOM     49  C16 BCD     1      34.620  23.910  34.260  1.00  0.00            
ATOM     50  C17 BCD     1      33.440  24.700  34.700  1.00  0.00            
ATOM     51  O14 BCD     1      32.270  23.910  34.640  1.00  0.00            
ATOM     52  C18 BCD     1      33.210  25.900  33.860  1.00  0.00            
ATOM     53  O15 BCD     1      32.900  25.630  32.500  1.00  0.00            
ATOM     54  H21 BCD     1      31.260  22.280  35.070  1.00  0.00            
ATOM     55  H22 BCD     1      33.230  21.490  33.910  1.00  0.00            
ATOM     56  H23 BCD     1      33.500  20.900  36.620  1.00  0.00            
ATOM     57  H24 BCD     1      34.950  22.900  36.030  1.00  0.00            
ATOM     58  H25 BCD     1      35.690  21.690  33.540  1.00  0.00            
ATOM     59  H26 BCD     1      34.540  23.780  33.170  1.00  0.00            
ATOM     60  H27 BCD     1      33.550  24.990  35.750  1.00  0.00            
ATOM     61  H28 BCD     1      32.360  26.470  34.260  1.00  0.00            
ATOM     62  H29 BCD     1      33.990  26.660  34.000  1.00  0.00            
ATOM     63  H30 BCD     1      32.460  26.440  32.220  1.00  0.00            
ATOM     64  C19 BCD     1      29.940  22.970  40.060  1.00  0.00            
ATOM     65  O16 BCD     1      30.760  23.910  40.780  1.00  0.00            
ATOM     66  C20 BCD     1      30.720  21.630  39.780  1.00  0.00            
ATOM     67  O17 BCD     1      31.260  21.130  41.070  1.00  0.00            
ATOM     68  C21 BCD     1      31.820  21.810  38.680  1.00  0.00            
ATOM     69  O18 BCD     1      32.340  20.510  38.290  1.00  0.00            
ATOM     70  C22 BCD     1      31.190  22.540  37.490  1.00  0.00            
ATOM     71  C23 BCD     1      30.300  23.730  37.860  1.00  0.00            
ATOM     72  O19 BCD     1      29.440  23.370  38.850  1.00  0.00            
ATOM     73  C24 BCD     1      29.500  24.280  36.710  1.00  0.00            
ATOM     74  O20 BCD     1      28.490  23.390  36.260  1.00  0.00            
ATOM     75  H31 BCD     1      29.030  22.820  40.650  1.00  0.00            
ATOM     76  H32 BCD     1      30.020  20.890  39.360  1.00  0.00            
ATOM     77  H33 BCD     1      30.550  21.060  41.700  1.00  0.00            
ATOM     78  H34 BCD     1      32.520  22.500  39.160  1.00  0.00            
ATOM     79  H35 BCD     1      32.490  19.880  39.000  1.00  0.00            
ATOM     80  H36 BCD     1      30.610  21.820  36.910  1.00  0.00            
ATOM     81  H37 BCD     1      31.000  24.480  38.260  1.00  0.00            
ATOM     82  H38 BCD     1      29.200  25.210  37.200  1.00  0.00            
ATOM     83  H39 BCD     1      29.970  24.700  35.810  1.00  0.00            
ATOM     84  H40 BCD     1      28.340  23.590  35.330  1.00  0.00            
ATOM     85  C25 BCD     1      31.110  27.010  43.450  1.00  0.00            
ATOM     86  O21 BCD     1      32.380  27.360  42.820  1.00  0.00            
ATOM     87  C26 BCD     1      31.120  25.610  44.080  1.00  0.00            
ATOM     88  O22 BCD     1      32.070  25.700  45.060  1.00  0.00            
ATOM     89  C27 BCD     1      31.320  24.580  43.020  1.00  0.00            
ATOM     90  O23 BCD     1      31.300  23.230  43.450  1.00  0.00            
ATOM     91  C28 BCD     1      30.280  24.740  41.910  1.00  0.00            
ATOM     92  C29 BCD     1      30.070  26.170  41.410  1.00  0.00            
ATOM     93  O24 BCD     1      30.050  27.100  42.520  1.00  0.00            
ATOM     94  C30 BCD     1      28.820  26.440  40.650  1.00  0.00            
ATOM     95  O25 BCD     1      28.770  27.730  40.040  1.00  0.00            
ATOM     96  H41 BCD     1      30.920  27.720  44.270  1.00  0.00            
ATOM     97  H42 BCD     1      30.110  25.540  44.490  1.00  0.00            
ATOM     98  H43 BCD     1      32.620  26.470  44.870  1.00  0.00            
ATOM     99  H44 BCD     1      32.320  24.780  42.640  1.00  0.00            
ATOM    100  H45 BCD     1      31.620  22.630  42.770  1.00  0.00            
ATOM    101  H46 BCD     1      29.350  24.260  42.240  1.00  0.00            
ATOM    102  H47 BCD     1      30.960  26.330  40.780  1.00  0.00            
ATOM    103  H48 BCD     1      28.690  25.540  40.020  1.00  0.00            
ATOM    104  H49 BCD     1      28.010  26.440  41.390  1.00  0.00            
ATOM    105  H50 BCD     1      28.060  27.690  39.390  1.00  0.00            
ATOM    106  C31 BCD     1      35.160  30.550  42.980  1.00  0.00            
ATOM    107  O26 BCD     1      35.910  29.980  41.950  1.00  0.00            
ATOM    108  C32 BCD     1      35.000  29.630  44.160  1.00  0.00            
ATOM    109  O27 BCD     1      36.280  29.320  44.700  1.00  0.00            
ATOM    110  C33 BCD     1      34.310  28.330  43.840  1.00  0.00            
ATOM    111  C34 BCD     1      33.020  28.560  43.220  1.00  0.00            
ATOM    112  C35 BCD     1      33.240  29.510  42.020  1.00  0.00            
ATOM    113  O28 BCD     1      33.840  30.740  42.460  1.00  0.00            
ATOM    114  C36 BCD     1      31.970  29.740  41.240  1.00  0.00            
ATOM    115  O29 BCD     1      32.160  30.700  40.230  1.00  0.00            
ATOM    116  O30 BCD     1      34.090  27.600  45.060  1.00  0.00            
ATOM    117  H51 BCD     1      35.630  31.520  43.220  1.00  0.00            
ATOM    118  H52 BCD     1      34.380  30.290  44.780  1.00  0.00            
ATOM    119  H53 BCD     1      36.810  28.870  44.040  1.00  0.00            
ATOM    120  H54 BCD     1      34.880  27.710  43.140  1.00  0.00            
ATOM    121  H55 BCD     1      34.960  27.390  45.400  1.00  0.00            
ATOM    122  H56 BCD     1      32.420  29.150  43.920  1.00  0.00            
ATOM    123  H57 BCD     1      33.880  28.850  41.410  1.00  0.00            
ATOM    124  H58 BCD     1      31.620  28.820  40.750  1.00  0.00            
ATOM    125  H59 BCD     1      31.230  30.140  41.950  1.00  0.00            
ATOM    126  H60 BCD     1      31.270  30.880  39.900  1.00  0.00            
ATOM    127  C37 BCD     1      39.540  30.280  39.980  1.00  0.00            
ATOM    128  O31 BCD     1      38.830  29.910  38.790  1.00  0.00            
ATOM    129  C38 BCD     1      39.480  29.260  41.090  1.00  0.00            
ATOM    130  O32 BCD     1      40.160  28.090  40.540  1.00  0.00            
ATOM    131  C39 BCD     1      38.000  29.020  41.430  1.00  0.00            
ATOM    132  O33 BCD     1      37.870  28.010  42.420  1.00  0.00            
ATOM    133  C40 BCD     1      37.280  30.340  41.860  1.00  0.00            
ATOM    134  C41 BCD     1      37.580  31.310  40.730  1.00  0.00            
ATOM    135  O34 BCD     1      39.000  31.440  40.560  1.00  0.00            
ATOM    136  C42 BCD     1      37.120  32.740  41.030  1.00  0.00            
ATOM    137  O35 BCD     1      37.520  33.300  42.290  1.00  0.00            
ATOM    138  H61 BCD     1      40.590  30.470  39.740  1.00  0.00            
ATOM    139  H62 BCD     1      40.040  29.730  41.910  1.00  0.00            
ATOM    140  H63 BCD     1      40.040  28.260  39.600  1.00  0.00            
ATOM    141  H64 BCD     1      37.580  28.670  40.480  1.00  0.00            
ATOM    142  H65 BCD     1      38.140  27.150  42.090  1.00  0.00            
ATOM    143  H66 BCD     1      37.720  30.730  42.790  1.00  0.00            
ATOM    144  H67 BCD     1      37.070  30.910  39.850  1.00  0.00            
ATOM    145  H68 BCD     1      37.380  33.360  40.150  1.00  0.00            
ATOM    146  H69 BCD     1      36.030  32.720  41.080  1.00  0.00            
ATOM    147  H70 BCD     1      36.970  34.070  42.450  1.00  0.00            
ATOM    148  O1  HA8     2      36.760  23.660  38.200  1.00  0.00            
ATOM    149  C1  HA8     2      37.890  23.980  38.410  1.00  0.00            
ATOM    150  O2  HA8     2      38.850  23.170  37.920  1.00  0.00            
ATOM    151  C2  HA8     2      38.330  25.440  38.760  1.00  0.00            
ATOM    152  O3  HA8     2      37.380  26.180  39.540  1.00  0.00            
ATOM    153  C3  HA8     2      36.210  26.640  39.050  1.00  0.00            
ATOM    154  C4  HA8     2      36.220  27.240  37.780  1.00  0.00            
ATOM    155  C5  HA8     2      35.000  27.700  37.180  1.00  0.00            
ATOM    156  C6  HA8     2      33.800  27.420  37.850  1.00  0.00            
ATOM    157  Cl1 HA8     2      32.300  27.850  37.000  1.00  0.00            
ATOM    158  C7  HA8     2      33.800  26.760  39.120  1.00  0.00            
ATOM    159  C8  HA8     2      35.030  26.430  39.760  1.00  0.00            
ATOM    160  Cl2 HA8     2      34.940  25.600  41.290  1.00  0.00            
ATOM    161  H1  HA8     2      39.680  23.470  38.330  1.00  0.00            
ATOM    162  H2  HA8     2      38.640  26.030  37.890  1.00  0.00            
ATOM    163  H3  HA8     2      39.230  25.340  39.390  1.00  0.00            
ATOM    164  H4  HA8     2      37.180  27.270  37.270  1.00  0.00            
ATOM    165  H5  HA8     2      34.970  28.200  36.220  1.00  0.00            
ATOM    166  H6  HA8     2      32.910  26.360  39.590  1.00  0.00            
TER
ENDMDL
MODEL        1
ATOM      1  C1  BCD     1      28.550  29.440  26.390  1.00  0.00            
ATOM      2  O1  BCD     1      28.330  28.030  26.630  1.00  0.00            
ATOM      3  C2  BCD     1      29.710  29.770  25.540  1.00  0.00            
ATOM      4  O2  BCD     1      29.590  29.390  24.170  1.00  0.00            
ATOM      5  C3  BCD     1      31.000  29.170  26.100  1.00  0.00            
ATOM      6  O3  BCD     1      32.150  29.350  25.190  1.00  0.00            
ATOM      7  C4  BCD     1      31.260  29.840  27.450  1.00  0.00            
ATOM      8  C5  BCD     1      30.010  29.590  28.310  1.00  0.00            
ATOM      9  O4  BCD     1      28.760  30.040  27.660  1.00  0.00            
ATOM     10  C6  BCD     1      30.180  30.300  29.610  1.00  0.00            
ATOM     11  O5  BCD     1      30.590  31.650  29.490  1.00  0.00            
ATOM     12  H1  BCD     1      27.620  29.820  25.950  1.00  0.00            
ATOM     13  H2  BCD     1      29.830  30.860  25.550  1.00  0.00            
ATOM     14  H3  BCD     1      30.460  29.470  23.780  1.00  0.00            
ATOM     15  H4  BCD     1      30.930  28.090  26.220  1.00  0.00            
ATOM     16  H5  BCD     1      32.890  28.980  25.670  1.00  0.00            
ATOM     17  H6  BCD     1      31.500  30.890  27.230  1.00  0.00            
ATOM     18  H7  BCD     1      29.940  28.530  28.580  1.00  0.00            
ATOM     19  H8  BCD     1      29.190  30.290  30.080  1.00  0.00            
ATOM     20  H9  BCD     1      30.920  29.750  30.210  1.00  0.00            
ATOM     21  H10 BCD     1      30.830  31.790  30.410  1.00  0.00            
ATOM     22  C7  BCD     1      25.590  25.410  28.460  1.00  0.00            
ATOM     23  O6  BCD     1      26.640  25.020  29.250  1.00  0.00            
ATOM     24  C8  BCD     1      25.830  25.210  27.000  1.00  0.00            
ATOM     25  O7  BCD     1      25.910  23.840  26.700  1.00  0.00            
ATOM     26  C9  BCD     1      27.110  25.960  26.510  1.00  0.00            
ATOM     27  O8  BCD     1      27.360  25.760  25.100  1.00  0.00            
ATOM     28  C10 BCD     1      26.940  27.470  26.810  1.00  0.00            
ATOM     29  C11 BCD     1      26.400  27.690  28.190  1.00  0.00            
ATOM     30  O9  BCD     1      25.340  26.840  28.600  1.00  0.00            
ATOM     31  C12 BCD     1      25.870  29.110  28.450  1.00  0.00            
ATOM     32  O10 BCD     1      25.280  29.710  27.300  1.00  0.00            
ATOM     33  H11 BCD     1      24.640  24.950  28.750  1.00  0.00            
ATOM     34  H12 BCD     1      25.000  25.540  26.360  1.00  0.00            
ATOM     35  H13 BCD     1      26.830  23.610  26.840  1.00  0.00            
ATOM     36  H14 BCD     1      27.940  25.630  27.130  1.00  0.00            
ATOM     37  H15 BCD     1      27.900  24.970  25.000  1.00  0.00            
ATOM     38  H16 BCD     1      26.330  27.990  26.060  1.00  0.00            
ATOM     39  H17 BCD     1      27.170  27.680  28.980  1.00  0.00            
ATOM     40  H18 BCD     1      25.170  29.060  29.290  1.00  0.00            
ATOM     41  H19 BCD     1      26.770  29.620  28.810  1.00  0.00            
ATOM     42  H20 BCD     1      25.450  30.640  27.460  1.00  0.00            
ATOM     43  C13 BCD     1      28.060  22.120  31.620  1.00  0.00            
ATOM     44  O11 BCD     1      28.890  22.940  32.410  1.00  0.00            
ATOM     45  C14 BCD     1      28.440  21.970  30.170  1.00  0.00            
ATOM     46  O12 BCD     1      29.870  21.760  30.050  1.00  0.00            
ATOM     47  C15 BCD     1      28.110  23.270  29.420  1.00  0.00            
ATOM     48  O13 BCD     1      28.340  23.220  27.980  1.00  0.00            
ATOM     49  C16 BCD     1      26.730  23.650  29.670  1.00  0.00            
ATOM     50  C17 BCD     1      26.410  23.750  31.140  1.00  0.00            
ATOM     51  O14 BCD     1      26.730  22.520  31.750  1.00  0.00            
ATOM     52  C18 BCD     1      24.970  24.010  31.550  1.00  0.00            
ATOM     53  O15 BCD     1      23.900  23.250  30.940  1.00  0.00            
ATOM     54  H21 BCD     1      28.100  21.140  32.110  1.00  0.00            
ATOM     55  H22 BCD     1      27.800  21.180  29.760  1.00  0.00            
ATOM     56  H23 BCD     1      30.350  22.360  30.630  1.00  0.00            
ATOM     57  H24 BCD     1      28.680  24.160  29.730  1.00  0.00            
ATOM     58  H25 BCD     1      29.230  22.930  27.790  1.00  0.00            
ATOM     59  H26 BCD     1      25.960  23.080  29.130  1.00  0.00            
ATOM     60  H27 BCD     1      27.010  24.570  31.550  1.00  0.00            
ATOM     61  H28 BCD     1      24.940  23.850  32.640  1.00  0.00            
ATOM     62  H29 BCD     1      24.780  25.060  31.300  1.00  0.00            
ATOM     63  H30 BCD     1      23.130  23.830  30.910  1.00  0.00            
ATOM     64  C19 BCD     1      30.330  23.330  36.270  1.00  0.00            
ATOM     65  O16 BCD     1      31.580  23.670  35.570  1.00  0.00            
ATOM     66  C20 BCD     1      29.860  21.920  36.000  1.00  0.00            
ATOM     67  O17 BCD     1      30.740  20.950  36.570  1.00  0.00            
ATOM     68  C21 BCD     1      29.670  21.790  34.460  1.00  0.00            
ATOM     69  O18 BCD     1      29.300  20.450  34.100  1.00  0.00            
ATOM     70  C22 BCD     1      28.730  22.850  33.840  1.00  0.00            
ATOM     71  C23 BCD     1      29.110  24.220  34.350  1.00  0.00            
ATOM     72  O19 BCD     1      29.350  24.180  35.800  1.00  0.00            
ATOM     73  C24 BCD     1      27.950  25.270  34.180  1.00  0.00            
ATOM     74  O20 BCD     1      26.810  24.850  34.900  1.00  0.00            
ATOM     75  H31 BCD     1      30.530  23.450  37.340  1.00  0.00            
ATOM     76  H32 BCD     1      28.880  21.730  36.460  1.00  0.00            
ATOM     77  H33 BCD     1      31.670  21.060  36.340  1.00  0.00            
ATOM     78  H34 BCD     1      30.610  22.030  33.930  1.00  0.00            
ATOM     79  H35 BCD     1      28.420  20.240  34.400  1.00  0.00            
ATOM     80  H36 BCD     1      27.730  22.600  34.220  1.00  0.00            
ATOM     81  H37 BCD     1      30.020  24.580  33.840  1.00  0.00            
ATOM     82  H38 BCD     1      28.210  26.220  34.680  1.00  0.00            
ATOM     83  H39 BCD     1      27.740  25.410  33.120  1.00  0.00            
ATOM     84  H40 BCD     1      26.230  25.610  35.030  1.00  0.00            
ATOM     85  C25 BCD     1      35.550  24.320  35.720  1.00  0.00            
ATOM     86  O21 BCD     1      35.270  24.940  34.490  1.00  0.00            
ATOM     87  C26 BCD     1      35.210  22.810  35.610  1.00  0.00            
ATOM     88  O22 BCD     1      36.220  22.210  34.760  1.00  0.00            
ATOM     89  C27 BCD     1      33.700  22.560  35.340  1.00  0.00            
ATOM     90  O23 BCD     1      33.330  21.140  35.550  1.00  0.00            
ATOM     91  C28 BCD     1      32.800  23.430  36.240  1.00  0.00            
ATOM     92  C29 BCD     1      33.310  24.870  36.500  1.00  0.00            
ATOM     93  O24 BCD     1      34.770  24.960  36.760  1.00  0.00            
ATOM     94  C30 BCD     1      32.540  25.490  37.670  1.00  0.00            
ATOM     95  O25 BCD     1      32.690  24.900  38.970  1.00  0.00            
ATOM     96  H41 BCD     1      36.590  24.410  36.050  1.00  0.00            
ATOM     97  H42 BCD     1      35.410  22.480  36.630  1.00  0.00            
ATOM     98  H43 BCD     1      36.110  21.280  34.980  1.00  0.00            
ATOM     99  H44 BCD     1      33.550  22.750  34.260  1.00  0.00            
ATOM    100  H45 BCD     1      33.840  20.540  35.000  1.00  0.00            
ATOM    101  H46 BCD     1      32.560  22.980  37.220  1.00  0.00            
ATOM    102  H47 BCD     1      33.070  25.390  35.570  1.00  0.00            
ATOM    103  H48 BCD     1      32.930  26.510  37.700  1.00  0.00            
ATOM    104  H49 BCD     1      31.500  25.480  37.320  1.00  0.00            
ATOM    105  H50 BCD     1      31.780  24.740  39.240  1.00  0.00            
ATOM    106  C31 BCD     1      36.650  27.560  31.800  1.00  0.00            
ATOM    107  O26 BCD     1      35.340  27.600  31.270  1.00  0.00            
ATOM    108  C32 BCD     1      37.200  26.150  31.620  1.00  0.00            
ATOM    109  O27 BCD     1      37.130  25.620  30.240  1.00  0.00            
ATOM    110  C33 BCD     1      36.470  25.180  32.520  1.00  0.00            
ATOM    111  C34 BCD     1      36.350  25.700  33.970  1.00  0.00            
ATOM    112  C35 BCD     1      35.890  27.090  33.980  1.00  0.00            
ATOM    113  O28 BCD     1      36.640  28.000  33.160  1.00  0.00            
ATOM    114  C36 BCD     1      35.970  27.610  35.430  1.00  0.00            
ATOM    115  O29 BCD     1      37.210  27.390  36.020  1.00  0.00            
ATOM    116  O30 BCD     1      37.030  23.830  32.520  1.00  0.00            
ATOM    117  H51 BCD     1      37.350  28.240  31.300  1.00  0.00            
ATOM    118  H52 BCD     1      38.260  26.160  31.930  1.00  0.00            
ATOM    119  H53 BCD     1      37.740  24.880  30.270  1.00  0.00            
ATOM    120  H54 BCD     1      35.460  25.110  32.100  1.00  0.00            
ATOM    121  H55 BCD     1      36.370  23.340  33.010  1.00  0.00            
ATOM    122  H56 BCD     1      37.290  25.610  34.520  1.00  0.00            
ATOM    123  H57 BCD     1      34.860  27.110  33.600  1.00  0.00            
ATOM    124  H58 BCD     1      35.640  28.650  35.390  1.00  0.00            
ATOM    125  H59 BCD     1      35.170  27.150  36.030  1.00  0.00            
ATOM    126  H60 BCD     1      37.280  27.790  36.890  1.00  0.00            
ATOM    127  C37 BCD     1      33.530  29.800  28.240  1.00  0.00            
ATOM    128  O31 BCD     1      32.380  29.050  27.910  1.00  0.00            
ATOM    129  C38 BCD     1      34.770  28.990  27.910  1.00  0.00            
ATOM    130  O32 BCD     1      34.590  28.620  26.580  1.00  0.00            
ATOM    131  C39 BCD     1      34.930  27.850  28.840  1.00  0.00            
ATOM    132  O33 BCD     1      36.140  27.220  28.430  1.00  0.00            
ATOM    133  C40 BCD     1      35.000  28.580  30.220  1.00  0.00            
ATOM    134  C41 BCD     1      33.700  29.140  30.520  1.00  0.00            
ATOM    135  O34 BCD     1      33.520  30.210  29.620  1.00  0.00            
ATOM    136  C42 BCD     1      33.670  29.680  31.970  1.00  0.00            
ATOM    137  O35 BCD     1      34.810  30.520  32.290  1.00  0.00            
ATOM    138  H61 BCD     1      33.560  30.770  27.730  1.00  0.00            
ATOM    139  H62 BCD     1      35.630  29.660  28.000  1.00  0.00            
ATOM    140  H63 BCD     1      34.620  27.660  26.570  1.00  0.00            
ATOM    141  H64 BCD     1      33.990  27.300  28.700  1.00  0.00            
ATOM    142  H65 BCD     1      36.370  26.510  29.050  1.00  0.00            
ATOM    143  H66 BCD     1      35.700  29.430  30.190  1.00  0.00            
ATOM    144  H67 BCD     1      32.890  28.430  30.330  1.00  0.00            
ATOM    145  H68 BCD     1      32.740  30.250  32.070  1.00  0.00            
ATOM    146  H69 BCD     1      33.620  28.820  32.660  1.00  0.00            
ATOM    147  H70 BCD     1      35.320  30.050  32.950  1.00  0.00            
ATOM    148  O1  HA8     2      31.900  22.660  31.540  1.00  0.00            
ATOM    149  C1  HA8     2      33.070  22.670  31.170  1.00  0.00            
ATOM    150  O2  HA8     2      33.880  21.660  31.640  1.00  0.00            
ATOM    151  C2  HA8     2      33.650  23.850  30.310  1.00  0.00            
ATOM    152  O3  HA8     2      33.380  25.190  30.720  1.00  0.00            
ATOM    153  C3  HA8     2      32.100  25.650  30.880  1.00  0.00            
ATOM    154  C4  HA8     2      31.840  26.240  32.180  1.00  0.00            
ATOM    155  C5  HA8     2      30.650  26.890  32.420  1.00  0.00            
ATOM    156  C6  HA8     2      29.770  26.980  31.350  1.00  0.00            
ATOM    157  Cl1 HA8     2      28.490  28.060  31.570  1.00  0.00            
ATOM    158  C7  HA8     2      30.000  26.450  30.090  1.00  0.00            
ATOM    159  C8  HA8     2      31.150  25.800  29.840  1.00  0.00            
ATOM    160  Cl2 HA8     2      31.640  25.430  28.160  1.00  0.00            
ATOM    161  H1  HA8     2      34.760  21.760  31.230  1.00  0.00            
ATOM    162  H2  HA8     2      33.220  23.670  29.320  1.00  0.00            
ATOM    163  H3  HA8     2      34.750  23.820  30.230  1.00  0.00            
ATOM    164  H4  HA8     2      32.630  26.180  32.910  1.00  0.00            
ATOM    165  H5  HA8     2      30.490  27.390  33.370  1.00  0.00            
ATOM    166  H6  HA8     2      29.310  26.700  29.290  1.00  0.00            
TER
ENDMDL
MODEL        1
ATOM      1  C1  BCD     1      28.970  28.780  22.560  1.00  0.00            
ATOM      2  O1  BCD     1      28.570  27.590  23.280  1.00  0.00            
ATOM      3  C2  BCD     1      29.790  28.490  21.350  1.00  0.00            
ATOM      4  O2  BCD     1      29.120  27.670  20.440  1.00  0.00            
ATOM      5  C3  BCD     1      31.170  27.980  21.720  1.00  0.00            
ATOM      6  O3  BCD     1      31.960  27.720  20.500  1.00  0.00            
ATOM      7  C4  BCD     1      31.820  28.800  22.730  1.00  0.00            
ATOM      8  C5  BCD     1      30.910  29.100  23.940  1.00  0.00            
ATOM      9  O4  BCD     1      29.660  29.610  23.420  1.00  0.00            
ATOM     10  C6  BCD     1      31.590  30.000  25.020  1.00  0.00            
ATOM     11  O5  BCD     1      31.850  31.360  24.660  1.00  0.00            
ATOM     12  H1  BCD     1      28.010  29.210  22.260  1.00  0.00            
ATOM     13  H2  BCD     1      30.030  29.460  20.890  1.00  0.00            
ATOM     14  H3  BCD     1      29.790  27.260  19.880  1.00  0.00            
ATOM     15  H4  BCD     1      31.030  26.980  22.150  1.00  0.00            
ATOM     16  H5  BCD     1      32.810  27.380  20.790  1.00  0.00            
ATOM     17  H6  BCD     1      32.140  29.740  22.250  1.00  0.00            
ATOM     18  H7  BCD     1      30.670  28.120  24.380  1.00  0.00            
ATOM     19  H8  BCD     1      31.000  29.970  25.950  1.00  0.00            
ATOM     20  H9  BCD     1      32.560  29.540  25.230  1.00  0.00            
ATOM     21  H10 BCD     1      31.100  31.880  24.380  1.00  0.00            
ATOM     22  C7  BCD     1      25.100  26.050  24.890  1.00  0.00            
ATOM     23  O6  BCD     1      25.730  24.800  24.910  1.00  0.00            
ATOM     24  C8  BCD     1      24.960  26.600  23.430  1.00  0.00            
ATOM     25  O7  BCD     1      24.290  25.610  22.690  1.00  0.00            
ATOM     26  C9  BCD     1      26.390  26.890  22.840  1.00  0.00            
ATOM     27  O8  BCD     1      26.340  27.510  21.550  1.00  0.00            
ATOM     28  C10 BCD     1      27.270  27.680  23.810  1.00  0.00            
ATOM     29  C11 BCD     1      27.180  27.200  25.240  1.00  0.00            
ATOM     30  O9  BCD     1      25.820  26.990  25.730  1.00  0.00            
ATOM     31  C12 BCD     1      27.790  28.230  26.180  1.00  0.00            
ATOM     32  O10 BCD     1      27.140  29.480  26.290  1.00  0.00            
ATOM     33  H11 BCD     1      24.110  25.930  25.350  1.00  0.00            
ATOM     34  H12 BCD     1      24.350  27.510  23.520  1.00  0.00            
ATOM     35  H13 BCD     1      24.570  24.760  23.030  1.00  0.00            
ATOM     36  H14 BCD     1      26.850  25.900  22.730  1.00  0.00            
ATOM     37  H15 BCD     1      27.260  27.600  21.310  1.00  0.00            
ATOM     38  H16 BCD     1      26.870  28.700  23.740  1.00  0.00            
ATOM     39  H17 BCD     1      27.800  26.300  25.220  1.00  0.00            
ATOM     40  H18 BCD     1      27.900  27.720  27.140  1.00  0.00            
ATOM     41  H19 BCD     1      28.840  28.350  25.890  1.00  0.00            
ATOM     42  H20 BCD     1      27.700  30.240  26.090  1.00  0.00            
ATOM     43  C13 BCD     1      25.520  21.000  26.480  1.00  0.00            
ATOM     44  O11 BCD     1      26.910  21.050  26.610  1.00  0.00            
ATOM     45  C14 BCD     1      25.050  21.150  25.070  1.00  0.00            
ATOM     46  O12 BCD     1      25.540  20.020  24.260  1.00  0.00            
ATOM     47  C15 BCD     1      25.440  22.450  24.360  1.00  0.00            
ATOM     48  O13 BCD     1      24.740  22.570  23.080  1.00  0.00            
ATOM     49  C16 BCD     1      24.910  23.570  25.170  1.00  0.00            
ATOM     50  C17 BCD     1      25.250  23.380  26.670  1.00  0.00            
ATOM     51  O14 BCD     1      24.880  22.080  27.140  1.00  0.00            
ATOM     52  C18 BCD     1      24.610  24.360  27.630  1.00  0.00            
ATOM     53  O15 BCD     1      23.210  24.550  27.410  1.00  0.00            
ATOM     54  H21 BCD     1      25.140  20.090  26.950  1.00  0.00            
ATOM     55  H22 BCD     1      23.960  21.200  25.170  1.00  0.00            
ATOM     56  H23 BCD     1      25.190  20.130  23.380  1.00  0.00            
ATOM     57  H24 BCD     1      26.520  22.630  24.320  1.00  0.00            
ATOM     58  H25 BCD     1      25.210  22.100  22.390  1.00  0.00            
ATOM     59  H26 BCD     1      23.850  23.710  24.940  1.00  0.00            
ATOM     60  H27 BCD     1      26.340  23.450  26.810  1.00  0.00            
ATOM     61  H28 BCD     1      24.740  24.140  28.690  1.00  0.00            
ATOM     62  H29 BCD     1      25.090  25.350  27.570  1.00  0.00            
ATOM     63  H30 BCD     1      22.960  25.360  27.870  1.00  0.00            
ATOM     64  C19 BCD     1      30.080  19.580  28.840  1.00  0.00            
ATOM     65  O16 BCD     1      30.920  20.650  28.450  1.00  0.00            
ATOM     66  C20 BCD     1      29.610  18.730  27.680  1.00  0.00            
ATOM     67  O17 BCD     1      30.800  18.380  27.080  1.00  0.00            
ATOM     68  C21 BCD     1      28.780  19.630  26.790  1.00  0.00            
ATOM     69  O18 BCD     1      28.380  19.020  25.500  1.00  0.00            
ATOM     70  C22 BCD     1      27.540  20.140  27.540  1.00  0.00            
ATOM     71  C23 BCD     1      28.040  20.780  28.840  1.00  0.00            
ATOM     72  O19 BCD     1      28.860  19.970  29.520  1.00  0.00            
ATOM     73  C24 BCD     1      26.910  21.210  29.780  1.00  0.00            
ATOM     74  O20 BCD     1      25.980  20.180  30.060  1.00  0.00            
ATOM     75  H31 BCD     1      30.670  18.990  29.540  1.00  0.00            
ATOM     76  H32 BCD     1      29.050  17.890  28.110  1.00  0.00            
ATOM     77  H33 BCD     1      30.630  17.740  26.380  1.00  0.00            
ATOM     78  H34 BCD     1      29.420  20.450  26.430  1.00  0.00            
ATOM     79  H35 BCD     1      27.420  19.070  25.510  1.00  0.00            
ATOM     80  H36 BCD     1      26.850  19.340  27.830  1.00  0.00            
ATOM     81  H37 BCD     1      28.510  21.750  28.620  1.00  0.00            
ATOM     82  H38 BCD     1      27.240  21.590  30.760  1.00  0.00            
ATOM     83  H39 BCD     1      26.480  22.070  29.260  1.00  0.00            
ATOM     84  H40 BCD     1      26.430  19.490  30.560  1.00  0.00            
ATOM     85  C25 BCD     1      34.480  22.340  29.500  1.00  0.00            
ATOM     86  O21 BCD     1      34.620  23.020  28.240  1.00  0.00            
ATOM     87  C26 BCD     1      34.490  20.820  29.340  1.00  0.00            
ATOM     88  O22 BCD     1      35.710  20.460  28.800  1.00  0.00            
ATOM     89  C27 BCD     1      33.270  20.290  28.520  1.00  0.00            
ATOM     90  O23 BCD     1      33.160  18.890  28.630  1.00  0.00            
ATOM     91  C28 BCD     1      32.030  20.890  29.240  1.00  0.00            
ATOM     92  C29 BCD     1      32.090  22.380  29.360  1.00  0.00            
ATOM     93  O24 BCD     1      33.240  22.800  30.100  1.00  0.00            
ATOM     94  C30 BCD     1      30.900  22.890  30.160  1.00  0.00            
ATOM     95  O25 BCD     1      30.880  22.430  31.540  1.00  0.00            
ATOM     96  H41 BCD     1      35.300  22.650  30.170  1.00  0.00            
ATOM     97  H42 BCD     1      34.430  20.360  30.330  1.00  0.00            
ATOM     98  H43 BCD     1      35.730  20.760  27.880  1.00  0.00            
ATOM     99  H44 BCD     1      33.450  20.750  27.540  1.00  0.00            
ATOM    100  H45 BCD     1      32.350  18.610  28.200  1.00  0.00            
ATOM    101  H46 BCD     1      31.840  20.470  30.240  1.00  0.00            
ATOM    102  H47 BCD     1      32.170  22.830  28.360  1.00  0.00            
ATOM    103  H48 BCD     1      31.050  23.980  30.140  1.00  0.00            
ATOM    104  H49 BCD     1      30.000  22.650  29.570  1.00  0.00            
ATOM    105  H50 BCD     1      31.590  22.900  31.980  1.00  0.00            
ATOM    106  C31 BCD     1      36.970  25.880  26.500  1.00  0.00            
ATOM    107  O26 BCD     1      35.850  26.020  25.670  1.00  0.00            
ATOM    108  C32 BCD     1      37.500  24.460  26.370  1.00  0.00            
ATOM    109  O27 BCD     1      37.950  24.250  25.010  1.00  0.00            
ATOM    110  C33 BCD     1      36.390  23.490  26.770  1.00  0.00            
ATOM    111  C34 BCD     1      35.880  23.740  28.140  1.00  0.00            
ATOM    112  C35 BCD     1      35.560  25.250  28.320  1.00  0.00            
ATOM    113  O28 BCD     1      36.660  26.040  27.830  1.00  0.00            
ATOM    114  C36 BCD     1      35.240  25.640  29.760  1.00  0.00            
ATOM    115  O29 BCD     1      36.410  25.370  30.580  1.00  0.00            
ATOM    116  O30 BCD     1      36.780  22.120  26.660  1.00  0.00            
ATOM    117  H51 BCD     1      37.710  26.630  26.190  1.00  0.00            
ATOM    118  H52 BCD     1      38.340  24.430  27.080  1.00  0.00            
ATOM    119  H53 BCD     1      38.670  24.840  24.770  1.00  0.00            
ATOM    120  H54 BCD     1      35.560  23.620  26.070  1.00  0.00            
ATOM    121  H55 BCD     1      36.530  21.750  25.800  1.00  0.00            
ATOM    122  H56 BCD     1      36.650  23.420  28.850  1.00  0.00            
ATOM    123  H57 BCD     1      34.720  25.550  27.690  1.00  0.00            
ATOM    124  H58 BCD     1      35.030  26.710  29.680  1.00  0.00            
ATOM    125  H59 BCD     1      34.380  25.060  30.150  1.00  0.00            
ATOM    126  H60 BCD     1      37.180  25.700  30.100  1.00  0.00            
ATOM    127  C37 BCD     1      34.200  28.460  22.730  1.00  0.00            
ATOM    128  O31 BCD     1      32.880  28.020  23.140  1.00  0.00            
ATOM    129  C38 BCD     1      35.030  27.180  22.230  1.00  0.00            
ATOM    130  O32 BCD     1      34.390  26.500  21.090  1.00  0.00            
ATOM    131  C39 BCD     1      35.390  26.200  23.410  1.00  0.00            
ATOM    132  O33 BCD     1      36.340  25.290  22.860  1.00  0.00            
ATOM    133  C40 BCD     1      35.950  26.970  24.610  1.00  0.00            
ATOM    134  C41 BCD     1      35.000  28.120  24.950  1.00  0.00            
ATOM    135  O34 BCD     1      34.800  29.080  23.870  1.00  0.00            
ATOM    136  C42 BCD     1      35.450  28.920  26.160  1.00  0.00            
ATOM    137  O35 BCD     1      36.670  29.460  25.850  1.00  0.00            
ATOM    138  H61 BCD     1      34.170  29.330  22.060  1.00  0.00            
ATOM    139  H62 BCD     1      35.980  27.620  21.930  1.00  0.00            
ATOM    140  H63 BCD     1      34.050  25.640  21.360  1.00  0.00            
ATOM    141  H64 BCD     1      34.460  25.730  23.760  1.00  0.00            
ATOM    142  H65 BCD     1      36.750  24.830  23.600  1.00  0.00            
ATOM    143  H66 BCD     1      37.020  27.210  24.490  1.00  0.00            
ATOM    144  H67 BCD     1      34.050  27.680  25.280  1.00  0.00            
ATOM    145  H68 BCD     1      34.670  29.660  26.380  1.00  0.00            
ATOM    146  H69 BCD     1      35.380  28.290  27.060  1.00  0.00            
ATOM    147  H70 BCD     1      36.660  30.320  26.290  1.00  0.00            
ATOM    148  O1  HA8     2      29.230  24.490  23.480  1.00  0.00            
ATOM    149  C1  HA8     2      29.000  23.280  23.580  1.00  0.00            
ATOM    150  O2  HA8     2      28.860  22.530  22.420  1.00  0.00            
ATOM    151  C2  HA8     2      29.300  22.430  24.780  1.00  0.00            
ATOM    152  O3  HA8     2      29.140  23.140  26.010  1.00  0.00            
ATOM    153  C3  HA8     2      30.000  24.130  26.430  1.00  0.00            
ATOM    154  C4  HA8     2      31.170  24.430  25.770  1.00  0.00            
ATOM    155  C5  HA8     2      31.940  25.530  26.210  1.00  0.00            
ATOM    156  C6  HA8     2      31.580  26.270  27.340  1.00  0.00            
ATOM    157  Cl1 HA8     2      32.510  27.640  27.830  1.00  0.00            
ATOM    158  C7  HA8     2      30.460  25.870  28.010  1.00  0.00            
ATOM    159  C8  HA8     2      29.620  24.850  27.570  1.00  0.00            
ATOM    160  Cl2 HA8     2      28.120  24.480  28.400  1.00  0.00            
ATOM    161  H1  HA8     2      28.870  21.570  22.600  1.00  0.00            
ATOM    162  H2  HA8     2      30.250  21.900  24.670  1.00  0.00            
ATOM    163  H3  HA8     2      28.620  21.570  24.710  1.00  0.00            
ATOM    164  H4  HA8     2      31.520  23.780  24.970  1.00  0.00            
ATOM    165  H5  HA8     2      32.750  25.910  25.590  1.00  0.00            
ATOM    166  H6  HA8     2      30.170  26.390  28.910  1.00  0.00            
TER
ENDMDL
MODEL        1
ATOM      1  C1  BCD     1      29.920  24.820  33.450  1.00  0.00            
ATOM      2  O1  BCD     1      28.810  24.690  34.280  1.00  0.00            
ATOM      3  C2  BCD     1      31.170  24.370  34.300  1.00  0.00            
ATOM      4  O2  BCD     1      30.970  23.060  34.780  1.00  0.00            
ATOM      5  C3  BCD     1      31.370  25.260  35.500  1.00  0.00            
ATOM      6  O3  BCD     1      32.470  24.960  36.340  1.00  0.00            
ATOM      7  C4  BCD     1      31.370  26.740  35.150  1.00  0.00            
ATOM      8  C5  BCD     1      30.140  27.110  34.310  1.00  0.00            
ATOM      9  O4  BCD     1      30.170  26.230  33.130  1.00  0.00            
ATOM     10  C6  BCD     1      30.060  28.620  33.970  1.00  0.00            
ATOM     11  O5  BCD     1      31.170  29.020  33.150  1.00  0.00            
ATOM     12  H1  BCD     1      29.690  24.230  32.550  1.00  0.00            
ATOM     13  H2  BCD     1      32.110  24.530  33.760  1.00  0.00            
ATOM     14  H3  BCD     1      31.740  22.920  35.330  1.00  0.00            
ATOM     15  H4  BCD     1      30.500  25.010  36.130  1.00  0.00            
ATOM     16  H5  BCD     1      32.250  25.350  37.190  1.00  0.00            
ATOM     17  H6  BCD     1      32.190  27.090  34.500  1.00  0.00            
ATOM     18  H7  BCD     1      29.380  26.930  35.080  1.00  0.00            
ATOM     19  H8  BCD     1      29.160  28.900  33.410  1.00  0.00            
ATOM     20  H9  BCD     1      30.120  29.240  34.880  1.00  0.00            
ATOM     21  H10 BCD     1      31.050  28.490  32.360  1.00  0.00            
ATOM     22  C7  BCD     1      24.770  23.860  33.800  1.00  0.00            
ATOM     23  O6  BCD     1      24.250  24.940  34.530  1.00  0.00            
ATOM     24  C8  BCD     1      25.510  22.910  34.630  1.00  0.00            
ATOM     25  O7  BCD     1      24.700  22.540  35.720  1.00  0.00            
ATOM     26  C9  BCD     1      26.860  23.540  35.030  1.00  0.00            
ATOM     27  O8  BCD     1      27.630  22.680  35.960  1.00  0.00            
ATOM     28  C10 BCD     1      27.640  24.080  33.780  1.00  0.00            
ATOM     29  C11 BCD     1      26.740  25.090  33.080  1.00  0.00            
ATOM     30  O9  BCD     1      25.580  24.380  32.760  1.00  0.00            
ATOM     31  C12 BCD     1      27.280  25.650  31.780  1.00  0.00            
ATOM     32  O10 BCD     1      27.630  24.570  30.970  1.00  0.00            
ATOM     33  H11 BCD     1      23.870  23.410  33.380  1.00  0.00            
ATOM     34  H12 BCD     1      25.740  22.050  33.980  1.00  0.00            
ATOM     35  H13 BCD     1      25.170  21.860  36.200  1.00  0.00            
ATOM     36  H14 BCD     1      26.570  24.410  35.620  1.00  0.00            
ATOM     37  H15 BCD     1      28.420  22.350  35.540  1.00  0.00            
ATOM     38  H16 BCD     1      27.920  23.250  33.120  1.00  0.00            
ATOM     39  H17 BCD     1      26.440  25.900  33.750  1.00  0.00            
ATOM     40  H18 BCD     1      26.490  26.310  31.410  1.00  0.00            
ATOM     41  H19 BCD     1      28.170  26.260  31.970  1.00  0.00            
ATOM     42  H20 BCD     1      28.130  24.920  30.220  1.00  0.00            
ATOM     43  C13 BCD     1      20.650  26.850  35.480  1.00  0.00            
ATOM     44  O11 BCD     1      21.520  27.640  36.370  1.00  0.00            
ATOM     45  C14 BCD     1      20.720  25.390  35.830  1.00  0.00            
ATOM     46  O12 BCD     1      20.280  25.130  37.190  1.00  0.00            
ATOM     47  C15 BCD     1      22.170  24.820  35.720  1.00  0.00            
ATOM     48  O13 BCD     1      22.290  23.440  36.060  1.00  0.00            
ATOM     49  C16 BCD     1      22.830  25.120  34.380  1.00  0.00            
ATOM     50  C17 BCD     1      22.550  26.560  33.970  1.00  0.00            
ATOM     51  O14 BCD     1      21.130  26.950  34.120  1.00  0.00            
ATOM     52  C18 BCD     1      23.020  26.800  32.580  1.00  0.00            
ATOM     53  O15 BCD     1      22.080  26.390  31.570  1.00  0.00            
ATOM     54  H21 BCD     1      19.650  27.300  35.430  1.00  0.00            
ATOM     55  H22 BCD     1      20.210  24.790  35.060  1.00  0.00            
ATOM     56  H23 BCD     1      20.320  24.200  37.420  1.00  0.00            
ATOM     57  H24 BCD     1      22.800  25.270  36.500  1.00  0.00            
ATOM     58  H25 BCD     1      23.200  23.150  36.000  1.00  0.00            
ATOM     59  H26 BCD     1      22.310  24.470  33.670  1.00  0.00            
ATOM     60  H27 BCD     1      23.180  27.150  34.640  1.00  0.00            
ATOM     61  H28 BCD     1      23.390  27.820  32.380  1.00  0.00            
ATOM     62  H29 BCD     1      23.980  26.300  32.430  1.00  0.00            
ATOM     63  H30 BCD     1      21.860  27.180  31.060  1.00  0.00            
ATOM     64  C19 BCD     1      21.350  30.630  39.210  1.00  0.00            
ATOM     65  O16 BCD     1      22.710  30.940  38.950  1.00  0.00            
ATOM     66  C20 BCD     1      21.080  29.200  39.770  1.00  0.00            
ATOM     67  O17 BCD     1      21.860  29.030  40.940  1.00  0.00            
ATOM     68  C21 BCD     1      21.450  28.120  38.670  1.00  0.00            
ATOM     69  O18 BCD     1      21.070  26.810  39.220  1.00  0.00            
ATOM     70  C22 BCD     1      20.750  28.490  37.300  1.00  0.00            
ATOM     71  C23 BCD     1      20.950  29.970  36.920  1.00  0.00            
ATOM     72  O19 BCD     1      20.590  30.820  38.040  1.00  0.00            
ATOM     73  C24 BCD     1      20.190  30.390  35.770  1.00  0.00            
ATOM     74  O20 BCD     1      18.840  30.030  35.890  1.00  0.00            
ATOM     75  H31 BCD     1      21.050  31.400  39.930  1.00  0.00            
ATOM     76  H32 BCD     1      19.990  29.160  39.860  1.00  0.00            
ATOM     77  H33 BCD     1      21.740  28.090  41.090  1.00  0.00            
ATOM     78  H34 BCD     1      22.530  28.040  38.520  1.00  0.00            
ATOM     79  H35 BCD     1      20.640  26.300  38.530  1.00  0.00            
ATOM     80  H36 BCD     1      19.690  28.220  37.270  1.00  0.00            
ATOM     81  H37 BCD     1      22.020  30.120  36.690  1.00  0.00            
ATOM     82  H38 BCD     1      20.180  31.480  35.630  1.00  0.00            
ATOM     83  H39 BCD     1      20.670  29.910  34.910  1.00  0.00            
ATOM     84  H40 BCD     1      18.420  30.020  35.030  1.00  0.00            
ATOM     85  C25 BCD     1      25.770  33.470  40.390  1.00  0.00            
ATOM     86  O21 BCD     1      26.920  32.630  40.160  1.00  0.00            
ATOM     87  C26 BCD     1      24.780  32.880  41.390  1.00  0.00            
ATOM     88  O22 BCD     1      25.480  32.520  42.570  1.00  0.00            
ATOM     89  C27 BCD     1      24.000  31.660  40.940  1.00  0.00            
ATOM     90  O23 BCD     1      22.980  31.330  41.910  1.00  0.00            
ATOM     91  C28 BCD     1      23.340  32.010  39.610  1.00  0.00            
ATOM     92  C29 BCD     1      24.360  32.630  38.590  1.00  0.00            
ATOM     93  O24 BCD     1      25.130  33.710  39.110  1.00  0.00            
ATOM     94  C30 BCD     1      23.720  33.030  37.270  1.00  0.00            
ATOM     95  O25 BCD     1      22.970  34.100  37.540  1.00  0.00            
ATOM     96  H41 BCD     1      26.140  34.440  40.720  1.00  0.00            
ATOM     97  H42 BCD     1      24.030  33.670  41.550  1.00  0.00            
ATOM     98  H43 BCD     1      24.800  32.200  43.170  1.00  0.00            
ATOM     99  H44 BCD     1      24.710  30.820  40.910  1.00  0.00            
ATOM    100  H45 BCD     1      22.630  30.470  41.670  1.00  0.00            
ATOM    101  H46 BCD     1      22.630  32.820  39.830  1.00  0.00            
ATOM    102  H47 BCD     1      25.100  31.860  38.320  1.00  0.00            
ATOM    103  H48 BCD     1      24.510  33.220  36.530  1.00  0.00            
ATOM    104  H49 BCD     1      23.160  32.160  36.890  1.00  0.00            
ATOM    105  H50 BCD     1      23.310  34.840  37.020  1.00  0.00            
ATOM    106  C31 BCD     1      30.860  32.190  40.030  1.00  0.00            
ATOM    107  O26 BCD     1      30.630  31.170  39.060  1.00  0.00            
ATOM    108  C32 BCD     1      30.330  32.010  41.430  1.00  0.00            
ATOM    109  O27 BCD     1      30.900  30.890  42.050  1.00  0.00            
ATOM    110  C33 BCD     1      28.770  32.010  41.460  1.00  0.00            
ATOM    111  C34 BCD     1      28.180  33.080  40.560  1.00  0.00            
ATOM    112  C35 BCD     1      28.920  33.380  39.220  1.00  0.00            
ATOM    113  O28 BCD     1      30.340  33.420  39.550  1.00  0.00            
ATOM    114  C36 BCD     1      28.580  34.830  38.710  1.00  0.00            
ATOM    115  O29 BCD     1      28.640  35.910  39.660  1.00  0.00            
ATOM    116  O30 BCD     1      28.190  32.110  42.760  1.00  0.00            
ATOM    117  H51 BCD     1      31.910  32.490  40.160  1.00  0.00            
ATOM    118  H52 BCD     1      30.530  32.950  41.960  1.00  0.00            
ATOM    119  H53 BCD     1      30.520  30.910  42.940  1.00  0.00            
ATOM    120  H54 BCD     1      28.410  31.080  40.990  1.00  0.00            
ATOM    121  H55 BCD     1      27.240  32.180  42.610  1.00  0.00            
ATOM    122  H56 BCD     1      27.990  34.040  41.050  1.00  0.00            
ATOM    123  H57 BCD     1      28.790  32.710  38.360  1.00  0.00            
ATOM    124  H58 BCD     1      29.420  35.100  38.060  1.00  0.00            
ATOM    125  H59 BCD     1      27.610  34.830  38.200  1.00  0.00            
ATOM    126  H60 BCD     1      27.810  36.390  39.620  1.00  0.00            
ATOM    127  C37 BCD     1      32.480  28.150  36.860  1.00  0.00            
ATOM    128  O31 BCD     1      31.280  27.620  36.250  1.00  0.00            
ATOM    129  C38 BCD     1      32.470  27.860  38.330  1.00  0.00            
ATOM    130  O32 BCD     1      32.440  26.500  38.680  1.00  0.00            
ATOM    131  C39 BCD     1      31.490  28.790  39.110  1.00  0.00            
ATOM    132  O33 BCD     1      31.530  28.730  40.530  1.00  0.00            
ATOM    133  C40 BCD     1      31.660  30.250  38.590  1.00  0.00            
ATOM    134  C41 BCD     1      31.700  30.390  37.060  1.00  0.00            
ATOM    135  O34 BCD     1      32.700  29.510  36.550  1.00  0.00            
ATOM    136  C42 BCD     1      32.150  31.790  36.640  1.00  0.00            
ATOM    137  O35 BCD     1      31.830  32.100  35.310  1.00  0.00            
ATOM    138  H61 BCD     1      33.370  27.680  36.420  1.00  0.00            
ATOM    139  H62 BCD     1      33.430  28.270  38.690  1.00  0.00            
ATOM    140  H63 BCD     1      32.310  26.510  39.630  1.00  0.00            
ATOM    141  H64 BCD     1      30.480  28.460  38.830  1.00  0.00            
ATOM    142  H65 BCD     1      30.980  29.420  40.910  1.00  0.00            
ATOM    143  H66 BCD     1      32.620  30.660  38.950  1.00  0.00            
ATOM    144  H67 BCD     1      30.720  30.240  36.600  1.00  0.00            
ATOM    145  H68 BCD     1      31.540  32.570  37.120  1.00  0.00            
ATOM    146  H69 BCD     1      33.210  31.980  36.840  1.00  0.00            
ATOM    147  H70 BCD     1      32.200  31.350  34.830  1.00  0.00            
ATOM    148  O1  HA8     2      27.390  28.090  43.360  1.00  0.00            
ATOM    149  C1  HA8     2      26.930  28.730  42.460  1.00  0.00            
ATOM    150  O2  HA8     2      26.140  29.700  42.820  1.00  0.00            
ATOM    151  C2  HA8     2      27.390  28.540  41.000  1.00  0.00            
ATOM    152  O3  HA8     2      26.410  29.120  40.120  1.00  0.00            
ATOM    153  C3  HA8     2      26.450  28.980  38.760  1.00  0.00            
ATOM    154  C4  HA8     2      27.370  29.750  38.020  1.00  0.00            
ATOM    155  C5  HA8     2      27.380  29.710  36.650  1.00  0.00            
ATOM    156  C6  HA8     2      26.590  28.810  36.000  1.00  0.00            
ATOM    157  Cl1 HA8     2      26.330  28.880  34.200  1.00  0.00            
ATOM    158  C7  HA8     2      25.820  27.870  36.710  1.00  0.00            
ATOM    159  C8  HA8     2      25.660  27.990  38.070  1.00  0.00            
ATOM    160  Cl2 HA8     2      24.710  26.770  39.060  1.00  0.00            
ATOM    161  H1  HA8     2      25.830  30.040  41.950  1.00  0.00            
ATOM    162  H2  HA8     2      27.350  27.470  40.770  1.00  0.00            
ATOM    163  H3  HA8     2      28.380  28.960  40.840  1.00  0.00            
ATOM    164  H4  HA8     2      28.090  30.350  38.560  1.00  0.00            
ATOM    165  H5  HA8     2      28.100  30.320  36.100  1.00  0.00            
ATOM    166  H6  HA8     2      25.310  27.120  36.110  1.00  0.00            
TER
ENDMDL
MODEL        1
ATOM      1  C1  BCD     1      27.490  23.140  28.310  1.00  0.00            
ATOM      2  O1  BCD     1      28.090  21.920  28.840  1.00  0.00            
ATOM      3  C2  BCD     1      28.510  23.760  27.420  1.00  0.00            
ATOM      4  O2  BCD     1      28.810  22.910  26.310  1.00  0.00            
ATOM      5  C3  BCD     1      29.690  24.040  28.330  1.00  0.00            
ATOM      6  O3  BCD     1      30.850  24.560  27.520  1.00  0.00            
ATOM      7  C4  BCD     1      29.290  24.890  29.580  1.00  0.00            
ATOM      8  C5  BCD     1      28.150  24.230  30.320  1.00  0.00            
ATOM      9  O4  BCD     1      27.090  23.970  29.350  1.00  0.00            
ATOM     10  C6  BCD     1      27.640  25.010  31.480  1.00  0.00            
ATOM     11  O5  BCD     1      27.040  26.160  30.960  1.00  0.00            
ATOM     12  H1  BCD     1      26.590  22.860  27.760  1.00  0.00            
ATOM     13  H2  BCD     1      28.110  24.730  27.090  1.00  0.00            
ATOM     14  H3  BCD     1      29.750  23.080  26.240  1.00  0.00            
ATOM     15  H4  BCD     1      29.960  23.030  28.670  1.00  0.00            
ATOM     16  H5  BCD     1      31.530  24.700  28.190  1.00  0.00            
ATOM     17  H6  BCD     1      28.960  25.850  29.170  1.00  0.00            
ATOM     18  H7  BCD     1      28.480  23.340  30.870  1.00  0.00            
ATOM     19  H8  BCD     1      26.980  24.420  32.120  1.00  0.00            
ATOM     20  H9  BCD     1      28.490  25.250  32.120  1.00  0.00            
ATOM     21  H10 BCD     1      26.430  25.820  30.290  1.00  0.00            
ATOM     22  C7  BCD     1      27.310  18.020  29.460  1.00  0.00            
ATOM     23  O6  BCD     1      27.710  18.240  30.800  1.00  0.00            
ATOM     24  C8  BCD     1      28.400  18.210  28.380  1.00  0.00            
ATOM     25  O7  BCD     1      29.380  17.190  28.460  1.00  0.00            
ATOM     26  C9  BCD     1      28.860  19.670  28.460  1.00  0.00            
ATOM     27  O8  BCD     1      29.800  20.040  27.380  1.00  0.00            
ATOM     28  C10 BCD     1      27.670  20.630  28.340  1.00  0.00            
ATOM     29  C11 BCD     1      26.470  20.290  29.220  1.00  0.00            
ATOM     30  O9  BCD     1      26.270  18.880  29.120  1.00  0.00            
ATOM     31  C12 BCD     1      25.090  20.950  28.960  1.00  0.00            
ATOM     32  O10 BCD     1      24.770  20.920  27.560  1.00  0.00            
ATOM     33  H11 BCD     1      26.860  17.020  29.400  1.00  0.00            
ATOM     34  H12 BCD     1      27.840  18.120  27.440  1.00  0.00            
ATOM     35  H13 BCD     1      29.800  17.010  29.300  1.00  0.00            
ATOM     36  H14 BCD     1      29.350  19.770  29.440  1.00  0.00            
ATOM     37  H15 BCD     1      30.430  19.320  27.380  1.00  0.00            
ATOM     38  H16 BCD     1      27.440  20.630  27.260  1.00  0.00            
ATOM     39  H17 BCD     1      26.730  20.580  30.250  1.00  0.00            
ATOM     40  H18 BCD     1      24.270  20.420  29.460  1.00  0.00            
ATOM     41  H19 BCD     1      24.990  22.000  29.270  1.00  0.00            
ATOM     42  H20 BCD     1      24.140  21.630  27.410  1.00  0.00            
ATOM     43  C13 BCD     1      28.420  16.330  34.340  1.00  0.00            
ATOM     44  O11 BCD     1      28.790  17.590  34.960  1.00  0.00            
ATOM     45  C14 BCD     1      29.430  16.050  33.280  1.00  0.00            
ATOM     46  O12 BCD     1      30.760  15.840  33.820  1.00  0.00            
ATOM     47  C15 BCD     1      29.280  17.060  32.190  1.00  0.00            
ATOM     48  O13 BCD     1      30.230  16.930  31.040  1.00  0.00            
ATOM     49  C16 BCD     1      27.830  17.100  31.660  1.00  0.00            
ATOM     50  C17 BCD     1      26.750  17.270  32.740  1.00  0.00            
ATOM     51  O14 BCD     1      27.140  16.290  33.720  1.00  0.00            
ATOM     52  C18 BCD     1      25.380  16.940  32.260  1.00  0.00            
ATOM     53  O15 BCD     1      25.290  15.770  31.400  1.00  0.00            
ATOM     54  H21 BCD     1      28.360  15.570  35.130  1.00  0.00            
ATOM     55  H22 BCD     1      29.150  15.090  32.840  1.00  0.00            
ATOM     56  H23 BCD     1      31.260  15.730  33.010  1.00  0.00            
ATOM     57  H24 BCD     1      29.410  18.050  32.660  1.00  0.00            
ATOM     58  H25 BCD     1      31.130  17.160  31.290  1.00  0.00            
ATOM     59  H26 BCD     1      27.630  16.170  31.110  1.00  0.00            
ATOM     60  H27 BCD     1      26.690  18.250  33.250  1.00  0.00            
ATOM     61  H28 BCD     1      24.700  16.760  33.110  1.00  0.00            
ATOM     62  H29 BCD     1      24.930  17.740  31.670  1.00  0.00            
ATOM     63  H30 BCD     1      24.560  15.950  30.800  1.00  0.00            
ATOM     64  C19 BCD     1      30.010  18.950  38.740  1.00  0.00            
ATOM     65  O16 BCD     1      30.930  19.910  38.170  1.00  0.00            
ATOM     66  C20 BCD     1      30.420  17.510  38.370  1.00  0.00            
ATOM     67  O17 BCD     1      31.770  17.290  38.830  1.00  0.00            
ATOM     68  C21 BCD     1      30.300  17.220  36.860  1.00  0.00            
ATOM     69  O18 BCD     1      30.610  15.840  36.550  1.00  0.00            
ATOM     70  C22 BCD     1      28.890  17.570  36.400  1.00  0.00            
ATOM     71  C23 BCD     1      28.410  18.910  36.820  1.00  0.00            
ATOM     72  O19 BCD     1      28.670  19.070  38.260  1.00  0.00            
ATOM     73  C24 BCD     1      26.940  19.340  36.560  1.00  0.00            
ATOM     74  O20 BCD     1      26.060  18.380  37.180  1.00  0.00            
ATOM     75  H31 BCD     1      29.990  19.140  39.820  1.00  0.00            
ATOM     76  H32 BCD     1      29.720  16.810  38.850  1.00  0.00            
ATOM     77  H33 BCD     1      32.330  17.920  38.370  1.00  0.00            
ATOM     78  H34 BCD     1      30.920  17.910  36.270  1.00  0.00            
ATOM     79  H35 BCD     1      30.610  15.680  35.600  1.00  0.00            
ATOM     80  H36 BCD     1      28.250  16.740  36.730  1.00  0.00            
ATOM     81  H37 BCD     1      29.060  19.640  36.320  1.00  0.00            
ATOM     82  H38 BCD     1      26.920  20.340  37.010  1.00  0.00            
ATOM     83  H39 BCD     1      26.710  19.470  35.500  1.00  0.00            
ATOM     84  H40 BCD     1      26.310  18.240  38.100  1.00  0.00            
ATOM     85  C25 BCD     1      33.370  22.960  39.080  1.00  0.00            
ATOM     86  O21 BCD     1      33.210  23.370  37.710  1.00  0.00            
ATOM     87  C26 BCD     1      34.070  21.610  39.110  1.00  0.00            
ATOM     88  O22 BCD     1      35.410  21.800  38.610  1.00  0.00            
ATOM     89  C27 BCD     1      33.190  20.600  38.420  1.00  0.00            
ATOM     90  O23 BCD     1      33.750  19.250  38.540  1.00  0.00            
ATOM     91  C28 BCD     1      31.780  20.670  39.080  1.00  0.00            
ATOM     92  C29 BCD     1      31.240  22.060  39.140  1.00  0.00            
ATOM     93  O24 BCD     1      32.160  22.930  39.750  1.00  0.00            
ATOM     94  C30 BCD     1      29.870  22.190  39.950  1.00  0.00            
ATOM     95  O25 BCD     1      29.970  21.520  41.260  1.00  0.00            
ATOM     96  H41 BCD     1      34.050  23.640  39.610  1.00  0.00            
ATOM     97  H42 BCD     1      34.210  21.390  40.180  1.00  0.00            
ATOM     98  H43 BCD     1      35.250  22.100  37.710  1.00  0.00            
ATOM     99  H44 BCD     1      33.210  20.880  37.360  1.00  0.00            
ATOM    100  H45 BCD     1      34.550  19.290  38.010  1.00  0.00            
ATOM    101  H46 BCD     1      31.960  20.310  40.110  1.00  0.00            
ATOM    102  H47 BCD     1      30.970  22.370  38.130  1.00  0.00            
ATOM    103  H48 BCD     1      29.580  23.250  40.010  1.00  0.00            
ATOM    104  H49 BCD     1      29.050  21.830  39.300  1.00  0.00            
ATOM    105  H50 BCD     1      29.200  21.750  41.790  1.00  0.00            
ATOM    106  C31 BCD     1      33.600  26.470  35.060  1.00  0.00            
ATOM    107  O26 BCD     1      32.920  25.790  34.040  1.00  0.00            
ATOM    108  C32 BCD     1      34.820  25.770  35.580  1.00  0.00            
ATOM    109  O27 BCD     1      35.840  25.510  34.530  1.00  0.00            
ATOM    110  C33 BCD     1      34.480  24.470  36.170  1.00  0.00            
ATOM    111  C34 BCD     1      33.430  24.680  37.330  1.00  0.00            
ATOM    112  C35 BCD     1      32.270  25.400  36.730  1.00  0.00            
ATOM    113  O28 BCD     1      32.660  26.600  36.110  1.00  0.00            
ATOM    114  C36 BCD     1      31.170  25.570  37.710  1.00  0.00            
ATOM    115  O29 BCD     1      31.520  26.290  38.900  1.00  0.00            
ATOM    116  O30 BCD     1      35.630  23.800  36.660  1.00  0.00            
ATOM    117  H51 BCD     1      33.910  27.480  34.780  1.00  0.00            
ATOM    118  H52 BCD     1      35.390  26.380  36.310  1.00  0.00            
ATOM    119  H53 BCD     1      36.240  24.670  34.740  1.00  0.00            
ATOM    120  H54 BCD     1      34.020  23.810  35.420  1.00  0.00            
ATOM    121  H55 BCD     1      36.160  24.370  37.230  1.00  0.00            
ATOM    122  H56 BCD     1      33.920  25.200  38.160  1.00  0.00            
ATOM    123  H57 BCD     1      31.850  24.660  36.040  1.00  0.00            
ATOM    124  H58 BCD     1      30.300  25.960  37.170  1.00  0.00            
ATOM    125  H59 BCD     1      30.710  24.610  37.980  1.00  0.00            
ATOM    126  H60 BCD     1      31.820  27.160  38.630  1.00  0.00            
ATOM    127  C37 BCD     1      31.180  26.100  30.260  1.00  0.00            
ATOM    128  O31 BCD     1      30.440  24.900  30.420  1.00  0.00            
ATOM    129  C38 BCD     1      32.740  25.850  30.360  1.00  0.00            
ATOM    130  O32 BCD     1      33.120  25.020  29.190  1.00  0.00            
ATOM    131  C39 BCD     1      33.140  25.280  31.660  1.00  0.00            
ATOM    132  O33 BCD     1      34.590  25.160  31.890  1.00  0.00            
ATOM    133  C40 BCD     1      32.710  26.320  32.710  1.00  0.00            
ATOM    134  C41 BCD     1      31.170  26.690  32.630  1.00  0.00            
ATOM    135  O34 BCD     1      30.780  27.000  31.260  1.00  0.00            
ATOM    136  C42 BCD     1      30.830  27.870  33.420  1.00  0.00            
ATOM    137  O35 BCD     1      31.710  28.980  33.030  1.00  0.00            
ATOM    138  H61 BCD     1      31.060  26.510  29.250  1.00  0.00            
ATOM    139  H62 BCD     1      33.210  26.830  30.290  1.00  0.00            
ATOM    140  H63 BCD     1      34.070  24.910  29.290  1.00  0.00            
ATOM    141  H64 BCD     1      32.530  24.390  31.890  1.00  0.00            
ATOM    142  H65 BCD     1      34.830  25.080  32.810  1.00  0.00            
ATOM    143  H66 BCD     1      33.430  27.150  32.620  1.00  0.00            
ATOM    144  H67 BCD     1      30.490  25.850  32.790  1.00  0.00            
ATOM    145  H68 BCD     1      29.760  28.120  33.330  1.00  0.00            
ATOM    146  H69 BCD     1      30.970  27.580  34.470  1.00  0.00            
ATOM    147  H70 BCD     1      31.490  29.050  32.100  1.00  0.00            
ATOM    148  O1  HA8     2      33.320  19.350  34.950  1.00  0.00            
ATOM    149  C1  HA8     2      34.100  20.230  34.690  1.00  0.00            
ATOM    150  O2  HA8     2      35.170  20.520  35.420  1.00  0.00            
ATOM    151  C2  HA8     2      33.880  21.070  33.360  1.00  0.00            
ATOM    152  O3  HA8     2      33.050  22.230  33.490  1.00  0.00            
ATOM    153  C3  HA8     2      31.700  22.140  33.590  1.00  0.00            
ATOM    154  C4  HA8     2      31.100  22.260  34.830  1.00  0.00            
ATOM    155  C5  HA8     2      29.670  22.150  34.890  1.00  0.00            
ATOM    156  C6  HA8     2      28.910  21.940  33.750  1.00  0.00            
ATOM    157  Cl1 HA8     2      27.150  21.810  33.930  1.00  0.00            
ATOM    158  C7  HA8     2      29.530  21.810  32.510  1.00  0.00            
ATOM    159  C8  HA8     2      30.930  21.950  32.350  1.00  0.00            
ATOM    160  Cl2 HA8     2      31.600  21.920  30.780  1.00  0.00            
ATOM    161  H1  HA8     2      35.600  21.290  35.030  1.00  0.00            
ATOM    162  H2  HA8     2      33.470  20.410  32.580  1.00  0.00            
ATOM    163  H3  HA8     2      34.840  21.490  33.010  1.00  0.00            
ATOM    164  H4  HA8     2      31.650  22.370  35.760  1.00  0.00            
ATOM    165  H5  HA8     2      29.190  22.270  35.850  1.00  0.00            
ATOM    166  H6  HA8     2      28.900  21.650  31.640  1.00  0.00            
TER
ENDMDL
MODEL        1
ATOM      1  C1  BCD     1      30.580  29.880  27.990  1.00  0.00            
ATOM      2  O1  BCD     1      29.580  29.090  28.720  1.00  0.00            
ATOM      3  C2  BCD     1      32.020  29.490  28.260  1.00  0.00            
ATOM      4  O2  BCD     1      32.170  28.020  28.230  1.00  0.00            
ATOM      5  C3  BCD     1      32.350  29.880  29.690  1.00  0.00            
ATOM      6  O3  BCD     1      33.690  29.740  30.010  1.00  0.00            
ATOM      7  C4  BCD     1      31.870  31.360  29.950  1.00  0.00            
ATOM      8  C5  BCD     1      30.480  31.710  29.420  1.00  0.00            
ATOM      9  O4  BCD     1      30.340  31.220  28.130  1.00  0.00            
ATOM     10  C6  BCD     1      30.160  33.120  29.550  1.00  0.00            
ATOM     11  O5  BCD     1      31.140  33.980  28.920  1.00  0.00            
ATOM     12  H1  BCD     1      30.390  29.740  26.920  1.00  0.00            
ATOM     13  H2  BCD     1      32.810  29.830  27.580  1.00  0.00            
ATOM     14  H3  BCD     1      32.930  27.770  28.770  1.00  0.00            
ATOM     15  H4  BCD     1      31.840  29.240  30.420  1.00  0.00            
ATOM     16  H5  BCD     1      33.870  30.220  30.820  1.00  0.00            
ATOM     17  H6  BCD     1      32.670  31.940  29.470  1.00  0.00            
ATOM     18  H7  BCD     1      29.720  31.110  29.940  1.00  0.00            
ATOM     19  H8  BCD     1      29.150  33.220  29.140  1.00  0.00            
ATOM     20  H9  BCD     1      30.050  33.380  30.610  1.00  0.00            
ATOM     21  H10 BCD     1      30.790  34.300  28.090  1.00  0.00            
ATOM     22  C7  BCD     1      26.460  26.700  27.760  1.00  0.00            
ATOM     23  O6  BCD     1      26.620  26.150  29.040  1.00  0.00            
ATOM     24  C8  BCD     1      27.700  26.500  26.900  1.00  0.00            
ATOM     25  O7  BCD     1      27.910  25.060  26.690  1.00  0.00            
ATOM     26  C9  BCD     1      28.950  27.150  27.510  1.00  0.00            
ATOM     27  O8  BCD     1      30.200  26.970  26.810  1.00  0.00            
ATOM     28  C10 BCD     1      28.580  28.580  27.850  1.00  0.00            
ATOM     29  C11 BCD     1      27.300  28.750  28.640  1.00  0.00            
ATOM     30  O9  BCD     1      26.280  28.040  27.950  1.00  0.00            
ATOM     31  C12 BCD     1      26.940  30.270  28.760  1.00  0.00            
ATOM     32  O10 BCD     1      25.620  30.460  29.200  1.00  0.00            
ATOM     33  H11 BCD     1      25.550  26.360  27.270  1.00  0.00            
ATOM     34  H12 BCD     1      27.480  27.010  25.950  1.00  0.00            
ATOM     35  H13 BCD     1      28.570  24.980  25.990  1.00  0.00            
ATOM     36  H14 BCD     1      29.180  26.610  28.440  1.00  0.00            
ATOM     37  H15 BCD     1      30.900  27.260  27.390  1.00  0.00            
ATOM     38  H16 BCD     1      28.540  29.160  26.920  1.00  0.00            
ATOM     39  H17 BCD     1      27.540  28.390  29.650  1.00  0.00            
ATOM     40  H18 BCD     1      27.720  30.780  29.340  1.00  0.00            
ATOM     41  H19 BCD     1      26.970  30.690  27.750  1.00  0.00            
ATOM     42  H20 BCD     1      25.120  29.840  28.660  1.00  0.00            
ATOM     43  C13 BCD     1      25.090  23.660  31.960  1.00  0.00            
ATOM     44  O11 BCD     1      26.000  24.250  32.900  1.00  0.00            
ATOM     45  C14 BCD     1      25.730  23.010  30.730  1.00  0.00            
ATOM     46  O12 BCD     1      26.410  21.840  31.110  1.00  0.00            
ATOM     47  C15 BCD     1      26.550  24.000  29.890  1.00  0.00            
ATOM     48  O13 BCD     1      27.270  23.320  28.790  1.00  0.00            
ATOM     49  C16 BCD     1      25.690  25.150  29.440  1.00  0.00            
ATOM     50  C17 BCD     1      24.900  25.670  30.640  1.00  0.00            
ATOM     51  O14 BCD     1      24.210  24.640  31.430  1.00  0.00            
ATOM     52  C18 BCD     1      23.790  26.670  30.230  1.00  0.00            
ATOM     53  O15 BCD     1      23.080  26.190  29.130  1.00  0.00            
ATOM     54  H21 BCD     1      24.480  22.920  32.500  1.00  0.00            
ATOM     55  H22 BCD     1      24.870  22.690  30.130  1.00  0.00            
ATOM     56  H23 BCD     1      27.240  22.230  31.420  1.00  0.00            
ATOM     57  H24 BCD     1      27.280  24.480  30.560  1.00  0.00            
ATOM     58  H25 BCD     1      27.700  23.990  28.260  1.00  0.00            
ATOM     59  H26 BCD     1      25.120  24.790  28.570  1.00  0.00            
ATOM     60  H27 BCD     1      25.650  26.060  31.330  1.00  0.00            
ATOM     61  H28 BCD     1      23.180  26.860  31.120  1.00  0.00            
ATOM     62  H29 BCD     1      24.210  27.650  29.980  1.00  0.00            
ATOM     63  H30 BCD     1      22.480  26.890  28.850  1.00  0.00            
ATOM     64  C19 BCD     1      28.600  23.470  36.060  1.00  0.00            
ATOM     65  O16 BCD     1      28.820  24.950  36.100  1.00  0.00            
ATOM     66  C20 BCD     1      28.960  22.800  34.660  1.00  0.00            
ATOM     67  O17 BCD     1      30.370  22.880  34.480  1.00  0.00            
ATOM     68  C21 BCD     1      28.220  23.470  33.560  1.00  0.00            
ATOM     69  O18 BCD     1      28.510  22.770  32.350  1.00  0.00            
ATOM     70  C22 BCD     1      26.640  23.360  33.780  1.00  0.00            
ATOM     71  C23 BCD     1      26.340  23.800  35.190  1.00  0.00            
ATOM     72  O19 BCD     1      27.210  23.250  36.230  1.00  0.00            
ATOM     73  C24 BCD     1      24.920  23.670  35.500  1.00  0.00            
ATOM     74  O20 BCD     1      24.200  22.520  35.190  1.00  0.00            
ATOM     75  H31 BCD     1      29.150  22.990  36.880  1.00  0.00            
ATOM     76  H32 BCD     1      28.630  21.760  34.730  1.00  0.00            
ATOM     77  H33 BCD     1      30.630  23.810  34.520  1.00  0.00            
ATOM     78  H34 BCD     1      28.510  24.530  33.570  1.00  0.00            
ATOM     79  H35 BCD     1      29.470  22.720  32.400  1.00  0.00            
ATOM     80  H36 BCD     1      26.290  22.320  33.720  1.00  0.00            
ATOM     81  H37 BCD     1      26.560  24.870  35.310  1.00  0.00            
ATOM     82  H38 BCD     1      24.930  23.800  36.590  1.00  0.00            
ATOM     83  H39 BCD     1      24.380  24.530  35.090  1.00  0.00            
ATOM     84  H40 BCD     1      23.270  22.750  35.120  1.00  0.00            
ATOM     85  C25 BCD     1      29.930  27.520  39.170  1.00  0.00            
ATOM     86  O21 BCD     1      30.860  28.120  38.240  1.00  0.00            
ATOM     87  C26 BCD     1      30.350  26.150  39.390  1.00  0.00            
ATOM     88  O22 BCD     1      31.740  26.190  39.880  1.00  0.00            
ATOM     89  C27 BCD     1      30.150  25.260  38.190  1.00  0.00            
ATOM     90  O23 BCD     1      30.260  23.950  38.680  1.00  0.00            
ATOM     91  C28 BCD     1      28.780  25.460  37.460  1.00  0.00            
ATOM     92  C29 BCD     1      28.320  26.950  37.460  1.00  0.00            
ATOM     93  O24 BCD     1      28.580  27.550  38.740  1.00  0.00            
ATOM     94  C30 BCD     1      26.880  27.040  37.230  1.00  0.00            
ATOM     95  O25 BCD     1      26.030  26.350  38.180  1.00  0.00            
ATOM     96  H41 BCD     1      30.050  28.060  40.120  1.00  0.00            
ATOM     97  H42 BCD     1      29.630  25.800  40.140  1.00  0.00            
ATOM     98  H43 BCD     1      32.430  26.370  39.240  1.00  0.00            
ATOM     99  H44 BCD     1      30.960  25.420  37.450  1.00  0.00            
ATOM    100  H45 BCD     1      30.830  23.860  39.450  1.00  0.00            
ATOM    101  H46 BCD     1      28.040  24.890  38.040  1.00  0.00            
ATOM    102  H47 BCD     1      28.800  27.530  36.660  1.00  0.00            
ATOM    103  H48 BCD     1      26.600  28.100  37.170  1.00  0.00            
ATOM    104  H49 BCD     1      26.780  26.600  36.230  1.00  0.00            
ATOM    105  H50 BCD     1      25.090  26.510  38.010  1.00  0.00            
ATOM    106  C31 BCD     1      32.260  31.830  37.040  1.00  0.00            
ATOM    107  O26 BCD     1      32.240  31.410  35.720  1.00  0.00            
ATOM    108  C32 BCD     1      33.230  30.990  37.860  1.00  0.00            
ATOM    109  O27 BCD     1      34.530  31.010  37.240  1.00  0.00            
ATOM    110  C33 BCD     1      32.730  29.500  37.990  1.00  0.00            
ATOM    111  C34 BCD     1      31.260  29.470  38.500  1.00  0.00            
ATOM    112  C35 BCD     1      30.370  30.500  37.810  1.00  0.00            
ATOM    113  O28 BCD     1      31.050  31.790  37.690  1.00  0.00            
ATOM    114  C36 BCD     1      29.100  30.700  38.670  1.00  0.00            
ATOM    115  O29 BCD     1      28.070  31.050  37.840  1.00  0.00            
ATOM    116  O30 BCD     1      33.710  28.630  38.710  1.00  0.00            
ATOM    117  H51 BCD     1      32.590  32.880  37.000  1.00  0.00            
ATOM    118  H52 BCD     1      33.280  31.370  38.890  1.00  0.00            
ATOM    119  H53 BCD     1      35.220  30.770  37.860  1.00  0.00            
ATOM    120  H54 BCD     1      32.750  29.280  36.920  1.00  0.00            
ATOM    121  H55 BCD     1      33.690  27.800  38.210  1.00  0.00            
ATOM    122  H56 BCD     1      31.340  29.690  39.570  1.00  0.00            
ATOM    123  H57 BCD     1      30.100  30.140  36.810  1.00  0.00            
ATOM    124  H58 BCD     1      28.800  29.800  39.230  1.00  0.00            
ATOM    125  H59 BCD     1      29.400  31.390  39.470  1.00  0.00            
ATOM    126  H60 BCD     1      27.200  30.780  38.150  1.00  0.00            
ATOM    127  C37 BCD     1      32.540  32.670  31.830  1.00  0.00            
ATOM    128  O31 BCD     1      31.890  31.470  31.340  1.00  0.00            
ATOM    129  C38 BCD     1      33.890  32.440  32.550  1.00  0.00            
ATOM    130  O32 BCD     1      34.790  31.670  31.720  1.00  0.00            
ATOM    131  C39 BCD     1      33.680  31.780  33.900  1.00  0.00            
ATOM    132  O33 BCD     1      34.930  31.770  34.630  1.00  0.00            
ATOM    133  C40 BCD     1      32.620  32.370  34.760  1.00  0.00            
ATOM    134  C41 BCD     1      31.360  32.530  33.920  1.00  0.00            
ATOM    135  O34 BCD     1      31.720  33.310  32.780  1.00  0.00            
ATOM    136  C42 BCD     1      30.070  33.060  34.620  1.00  0.00            
ATOM    137  O35 BCD     1      30.220  34.350  35.170  1.00  0.00            
ATOM    138  H61 BCD     1      32.540  33.480  31.090  1.00  0.00            
ATOM    139  H62 BCD     1      34.250  33.460  32.710  1.00  0.00            
ATOM    140  H63 BCD     1      35.650  32.100  31.720  1.00  0.00            
ATOM    141  H64 BCD     1      33.360  30.750  33.680  1.00  0.00            
ATOM    142  H65 BCD     1      34.710  31.600  35.550  1.00  0.00            
ATOM    143  H66 BCD     1      32.990  33.320  35.190  1.00  0.00            
ATOM    144  H67 BCD     1      30.970  31.650  33.400  1.00  0.00            
ATOM    145  H68 BCD     1      29.300  33.070  33.850  1.00  0.00            
ATOM    146  H69 BCD     1      29.840  32.270  35.350  1.00  0.00            
ATOM    147  H70 BCD     1      30.080  35.000  34.470  1.00  0.00            
ATOM    148  O1  HA8     2      31.240  25.600  34.460  1.00  0.00            
ATOM    149  C1  HA8     2      32.230  26.240  34.090  1.00  0.00            
ATOM    150  O2  HA8     2      32.960  26.730  35.070  1.00  0.00            
ATOM    151  C2  HA8     2      32.340  27.110  32.830  1.00  0.00            
ATOM    152  O3  HA8     2      31.570  28.290  32.790  1.00  0.00            
ATOM    153  C3  HA8     2      30.270  28.360  33.170  1.00  0.00            
ATOM    154  C4  HA8     2      30.060  29.280  34.160  1.00  0.00            
ATOM    155  C5  HA8     2      28.770  29.680  34.540  1.00  0.00            
ATOM    156  C6  HA8     2      27.700  29.000  34.000  1.00  0.00            
ATOM    157  Cl1 HA8     2      26.130  29.330  34.540  1.00  0.00            
ATOM    158  C7  HA8     2      27.920  27.950  33.060  1.00  0.00            
ATOM    159  C8  HA8     2      29.220  27.650  32.590  1.00  0.00            
ATOM    160  Cl2 HA8     2      29.390  26.290  31.460  1.00  0.00            
ATOM    161  H1  HA8     2      33.680  27.300  34.740  1.00  0.00            
ATOM    162  H2  HA8     2      32.120  26.440  31.990  1.00  0.00            
ATOM    163  H3  HA8     2      33.430  27.180  32.710  1.00  0.00            
ATOM    164  H4  HA8     2      30.960  29.690  34.610  1.00  0.00            
ATOM    165  H5  HA8     2      28.540  30.410  35.310  1.00  0.00            
ATOM    166  H6  HA8     2      27.080  27.350  32.740  1.00  0.00            
TER
ENDMDL
MODEL        1
ATOM      1  C1  BCD     1      25.680  19.080  27.760  1.00  0.00            
ATOM      2  O1  BCD     1      25.410  18.170  28.770  1.00  0.00            
ATOM      3  C2  BCD     1      27.140  19.310  27.370  1.00  0.00            
ATOM      4  O2  BCD     1      27.590  18.040  26.800  1.00  0.00            
ATOM      5  C3  BCD     1      27.920  19.840  28.610  1.00  0.00            
ATOM      6  O3  BCD     1      29.250  20.240  28.200  1.00  0.00            
ATOM      7  C4  BCD     1      27.200  21.090  29.190  1.00  0.00            
ATOM      8  C5  BCD     1      25.680  20.900  29.370  1.00  0.00            
ATOM      9  O4  BCD     1      25.100  20.240  28.240  1.00  0.00            
ATOM     10  C6  BCD     1      25.050  22.350  29.440  1.00  0.00            
ATOM     11  O5  BCD     1      25.470  23.230  28.400  1.00  0.00            
ATOM     12  H1  BCD     1      25.100  18.800  26.880  1.00  0.00            
ATOM     13  H2  BCD     1      27.220  20.030  26.540  1.00  0.00            
ATOM     14  H3  BCD     1      27.630  17.490  27.590  1.00  0.00            
ATOM     15  H4  BCD     1      27.900  19.010  29.330  1.00  0.00            
ATOM     16  H5  BCD     1      29.660  20.510  29.030  1.00  0.00            
ATOM     17  H6  BCD     1      27.460  21.930  28.530  1.00  0.00            
ATOM     18  H7  BCD     1      25.400  20.340  30.270  1.00  0.00            
ATOM     19  H8  BCD     1      23.960  22.240  29.380  1.00  0.00            
ATOM     20  H9  BCD     1      25.310  22.660  30.460  1.00  0.00            
ATOM     21  H10 BCD     1      25.150  22.860  27.570  1.00  0.00            
ATOM     22  C7  BCD     1      24.600  14.390  29.800  1.00  0.00            
ATOM     23  O6  BCD     1      24.290  14.990  31.080  1.00  0.00            
ATOM     24  C8  BCD     1      26.040  14.570  29.420  1.00  0.00            
ATOM     25  O7  BCD     1      26.830  13.890  30.370  1.00  0.00            
ATOM     26  C9  BCD     1      26.310  16.060  29.340  1.00  0.00            
ATOM     27  O8  BCD     1      27.700  16.410  29.070  1.00  0.00            
ATOM     28  C10 BCD     1      25.340  16.800  28.400  1.00  0.00            
ATOM     29  C11 BCD     1      23.930  16.380  28.680  1.00  0.00            
ATOM     30  O9  BCD     1      23.760  14.950  28.770  1.00  0.00            
ATOM     31  C12 BCD     1      23.030  16.800  27.600  1.00  0.00            
ATOM     32  O10 BCD     1      21.670  16.610  28.060  1.00  0.00            
ATOM     33  H11 BCD     1      24.410  13.310  29.800  1.00  0.00            
ATOM     34  H12 BCD     1      26.250  14.150  28.420  1.00  0.00            
ATOM     35  H13 BCD     1      26.710  12.940  30.290  1.00  0.00            
ATOM     36  H14 BCD     1      26.120  16.450  30.350  1.00  0.00            
ATOM     37  H15 BCD     1      28.220  15.780  29.580  1.00  0.00            
ATOM     38  H16 BCD     1      25.700  16.710  27.370  1.00  0.00            
ATOM     39  H17 BCD     1      23.510  16.910  29.550  1.00  0.00            
ATOM     40  H18 BCD     1      23.170  17.840  27.270  1.00  0.00            
ATOM     41  H19 BCD     1      23.230  16.180  26.710  1.00  0.00            
ATOM     42  H20 BCD     1      21.340  15.810  27.620  1.00  0.00            
ATOM     43  C13 BCD     1      22.620  14.040  34.670  1.00  0.00            
ATOM     44  O11 BCD     1      22.650  15.360  34.960  1.00  0.00            
ATOM     45  C14 BCD     1      23.950  13.510  34.410  1.00  0.00            
ATOM     46  O12 BCD     1      24.720  13.640  35.630  1.00  0.00            
ATOM     47  C15 BCD     1      24.720  14.230  33.310  1.00  0.00            
ATOM     48  O13 BCD     1      25.930  13.530  33.130  1.00  0.00            
ATOM     49  C16 BCD     1      23.820  14.110  32.110  1.00  0.00            
ATOM     50  C17 BCD     1      22.370  14.580  32.340  1.00  0.00            
ATOM     51  O14 BCD     1      21.840  13.810  33.470  1.00  0.00            
ATOM     52  C18 BCD     1      21.500  14.210  31.190  1.00  0.00            
ATOM     53  O15 BCD     1      21.570  12.780  30.840  1.00  0.00            
ATOM     54  H21 BCD     1      22.270  13.460  35.530  1.00  0.00            
ATOM     55  H22 BCD     1      23.840  12.440  34.180  1.00  0.00            
ATOM     56  H23 BCD     1      25.600  13.360  35.370  1.00  0.00            
ATOM     57  H24 BCD     1      24.820  15.300  33.530  1.00  0.00            
ATOM     58  H25 BCD     1      26.230  13.780  32.250  1.00  0.00            
ATOM     59  H26 BCD     1      23.900  13.050  31.820  1.00  0.00            
ATOM     60  H27 BCD     1      22.460  15.660  32.520  1.00  0.00            
ATOM     61  H28 BCD     1      20.470  14.520  31.360  1.00  0.00            
ATOM     62  H29 BCD     1      21.840  14.760  30.300  1.00  0.00            
ATOM     63  H30 BCD     1      21.070  12.230  31.450  1.00  0.00            
ATOM     64  C19 BCD     1      22.080  17.970  38.070  1.00  0.00            
ATOM     65  O16 BCD     1      23.480  18.260  38.010  1.00  0.00            
ATOM     66  C20 BCD     1      21.820  16.510  38.450  1.00  0.00            
ATOM     67  O17 BCD     1      22.510  16.240  39.730  1.00  0.00            
ATOM     68  C21 BCD     1      22.330  15.530  37.410  1.00  0.00            
ATOM     69  O18 BCD     1      21.830  14.210  37.760  1.00  0.00            
ATOM     70  C22 BCD     1      21.870  15.920  36.010  1.00  0.00            
ATOM     71  C23 BCD     1      22.120  17.400  35.750  1.00  0.00            
ATOM     72  O19 BCD     1      21.540  18.140  36.800  1.00  0.00            
ATOM     73  C24 BCD     1      21.600  18.020  34.450  1.00  0.00            
ATOM     74  O20 BCD     1      20.200  17.660  34.240  1.00  0.00            
ATOM     75  H31 BCD     1      21.660  18.680  38.790  1.00  0.00            
ATOM     76  H32 BCD     1      20.730  16.340  38.500  1.00  0.00            
ATOM     77  H33 BCD     1      23.350  16.720  39.690  1.00  0.00            
ATOM     78  H34 BCD     1      23.430  15.480  37.420  1.00  0.00            
ATOM     79  H35 BCD     1      21.650  14.140  38.710  1.00  0.00            
ATOM     80  H36 BCD     1      20.800  15.720  35.860  1.00  0.00            
ATOM     81  H37 BCD     1      23.210  17.580  35.710  1.00  0.00            
ATOM     82  H38 BCD     1      21.760  19.100  34.440  1.00  0.00            
ATOM     83  H39 BCD     1      22.250  17.650  33.640  1.00  0.00            
ATOM     84  H40 BCD     1      19.700  18.280  33.690  1.00  0.00            
ATOM     85  C25 BCD     1      26.020  20.890  39.690  1.00  0.00            
ATOM     86  O21 BCD     1      26.500  20.960  38.430  1.00  0.00            
ATOM     87  C26 BCD     1      26.080  19.490  40.320  1.00  0.00            
ATOM     88  O22 BCD     1      27.490  19.110  40.500  1.00  0.00            
ATOM     89  C27 BCD     1      25.310  18.520  39.470  1.00  0.00            
ATOM     90  O23 BCD     1      25.130  17.230  40.020  1.00  0.00            
ATOM     91  C28 BCD     1      23.940  19.000  39.140  1.00  0.00            
ATOM     92  C29 BCD     1      23.850  20.520  38.790  1.00  0.00            
ATOM     93  O24 BCD     1      24.680  21.250  39.660  1.00  0.00            
ATOM     94  C30 BCD     1      22.500  21.100  38.920  1.00  0.00            
ATOM     95  O25 BCD     1      21.710  20.730  40.150  1.00  0.00            
ATOM     96  H41 BCD     1      26.580  21.570  40.350  1.00  0.00            
ATOM     97  H42 BCD     1      25.660  19.600  41.330  1.00  0.00            
ATOM     98  H43 BCD     1      27.910  18.990  39.640  1.00  0.00            
ATOM     99  H44 BCD     1      25.870  18.340  38.550  1.00  0.00            
ATOM    100  H45 BCD     1      25.990  16.820  40.130  1.00  0.00            
ATOM    101  H46 BCD     1      23.280  18.930  40.020  1.00  0.00            
ATOM    102  H47 BCD     1      24.320  20.730  37.820  1.00  0.00            
ATOM    103  H48 BCD     1      22.750  22.170  38.860  1.00  0.00            
ATOM    104  H49 BCD     1      21.890  20.890  38.030  1.00  0.00            
ATOM    105  H50 BCD     1      20.770  20.840  40.000  1.00  0.00            
ATOM    106  C31 BCD     1      29.520  22.130  35.930  1.00  0.00            
ATOM    107  O26 BCD     1      28.630  21.980  34.830  1.00  0.00            
ATOM    108  C32 BCD     1      29.800  20.750  36.630  1.00  0.00            
ATOM    109  O27 BCD     1      30.340  20.000  35.630  1.00  0.00            
ATOM    110  C33 BCD     1      28.500  20.240  37.190  1.00  0.00            
ATOM    111  C34 BCD     1      27.840  21.340  38.100  1.00  0.00            
ATOM    112  C35 BCD     1      27.680  22.650  37.350  1.00  0.00            
ATOM    113  O28 BCD     1      29.040  23.020  36.900  1.00  0.00            
ATOM    114  C36 BCD     1      26.900  23.740  38.130  1.00  0.00            
ATOM    115  O29 BCD     1      27.780  24.390  39.050  1.00  0.00            
ATOM    116  O30 BCD     1      28.780  19.000  37.920  1.00  0.00            
ATOM    117  H51 BCD     1      30.420  22.640  35.580  1.00  0.00            
ATOM    118  H52 BCD     1      30.450  21.010  37.470  1.00  0.00            
ATOM    119  H53 BCD     1      30.350  19.140  36.060  1.00  0.00            
ATOM    120  H54 BCD     1      27.960  20.010  36.260  1.00  0.00            
ATOM    121  H55 BCD     1      29.210  18.390  37.320  1.00  0.00            
ATOM    122  H56 BCD     1      28.390  21.550  39.020  1.00  0.00            
ATOM    123  H57 BCD     1      26.960  22.490  36.540  1.00  0.00            
ATOM    124  H58 BCD     1      26.630  24.350  37.260  1.00  0.00            
ATOM    125  H59 BCD     1      25.950  23.390  38.560  1.00  0.00            
ATOM    126  H60 BCD     1      27.320  25.000  39.620  1.00  0.00            
ATOM    127  C37 BCD     1      28.460  22.410  30.750  1.00  0.00            
ATOM    128  O31 BCD     1      27.690  21.240  30.500  1.00  0.00            
ATOM    129  C38 BCD     1      29.780  22.010  31.300  1.00  0.00            
ATOM    130  O32 BCD     1      30.520  21.160  30.410  1.00  0.00            
ATOM    131  C39 BCD     1      29.600  21.420  32.650  1.00  0.00            
ATOM    132  O33 BCD     1      30.820  20.880  33.110  1.00  0.00            
ATOM    133  C40 BCD     1      28.930  22.470  33.530  1.00  0.00            
ATOM    134  C41 BCD     1      27.600  22.860  32.940  1.00  0.00            
ATOM    135  O34 BCD     1      27.730  23.280  31.590  1.00  0.00            
ATOM    136  C42 BCD     1      26.830  23.990  33.600  1.00  0.00            
ATOM    137  O35 BCD     1      27.600  25.210  33.820  1.00  0.00            
ATOM    138  H61 BCD     1      28.680  22.930  29.810  1.00  0.00            
ATOM    139  H62 BCD     1      30.470  22.860  31.420  1.00  0.00            
ATOM    140  H63 BCD     1      30.830  20.430  30.960  1.00  0.00            
ATOM    141  H64 BCD     1      28.940  20.550  32.590  1.00  0.00            
ATOM    142  H65 BCD     1      30.790  20.800  34.070  1.00  0.00            
ATOM    143  H66 BCD     1      29.530  23.390  33.560  1.00  0.00            
ATOM    144  H67 BCD     1      26.910  22.010  33.030  1.00  0.00            
ATOM    145  H68 BCD     1      25.960  24.330  33.020  1.00  0.00            
ATOM    146  H69 BCD     1      26.430  23.640  34.560  1.00  0.00            
ATOM    147  H70 BCD     1      28.290  25.370  33.170  1.00  0.00            
ATOM    148  O1  HA8     2      29.100  18.320  31.430  1.00  0.00            
ATOM    149  C1  HA8     2      28.710  17.810  32.500  1.00  0.00            
ATOM    150  O2  HA8     2      29.090  18.220  33.680  1.00  0.00            
ATOM    151  C2  HA8     2      27.710  16.620  32.590  1.00  0.00            
ATOM    152  O3  HA8     2      26.320  16.870  32.520  1.00  0.00            
ATOM    153  C3  HA8     2      25.780  17.950  33.190  1.00  0.00            
ATOM    154  C4  HA8     2      25.080  18.900  32.510  1.00  0.00            
ATOM    155  C5  HA8     2      24.490  20.020  33.160  1.00  0.00            
ATOM    156  C6  HA8     2      24.500  20.120  34.550  1.00  0.00            
ATOM    157  Cl1 HA8     2      23.800  21.630  35.200  1.00  0.00            
ATOM    158  C7  HA8     2      25.250  19.190  35.260  1.00  0.00            
ATOM    159  C8  HA8     2      25.790  18.000  34.600  1.00  0.00            
ATOM    160  Cl2 HA8     2      26.590  16.810  35.620  1.00  0.00            
ATOM    161  H1  HA8     2      29.580  19.030  33.430  1.00  0.00            
ATOM    162  H2  HA8     2      27.820  15.990  33.490  1.00  0.00            
ATOM    163  H3  HA8     2      28.000  15.950  31.770  1.00  0.00            
ATOM    164  H4  HA8     2      24.940  18.660  31.460  1.00  0.00            
ATOM    165  H5  HA8     2      23.900  20.740  32.610  1.00  0.00            
ATOM    166  H6  HA8     2      25.470  19.270  36.320  1.00  0.00            
TER
ENDMDL
MODEL        1
ATOM      1  C1  BCD     1      29.660  23.900  27.350  1.00  0.00            
ATOM      2  O1  BCD     1      29.130  22.680  27.830  1.00  0.00            
ATOM      3  C2  BCD     1      31.180  23.560  27.050  1.00  0.00            
ATOM      4  O2  BCD     1      31.310  22.490  26.080  1.00  0.00            
ATOM      5  C3  BCD     1      31.930  23.230  28.330  1.00  0.00            
ATOM      6  O3  BCD     1      33.250  22.760  28.070  1.00  0.00            
ATOM      7  C4  BCD     1      31.780  24.370  29.320  1.00  0.00            
ATOM      8  C5  BCD     1      30.290  24.580  29.530  1.00  0.00            
ATOM      9  O4  BCD     1      29.600  24.910  28.310  1.00  0.00            
ATOM     10  C6  BCD     1      30.050  25.670  30.520  1.00  0.00            
ATOM     11  O5  BCD     1      30.370  27.000  30.060  1.00  0.00            
ATOM     12  H1  BCD     1      29.220  24.200  26.390  1.00  0.00            
ATOM     13  H2  BCD     1      31.540  24.480  26.570  1.00  0.00            
ATOM     14  H3  BCD     1      32.260  22.410  26.040  1.00  0.00            
ATOM     15  H4  BCD     1      31.330  22.500  28.880  1.00  0.00            
ATOM     16  H5  BCD     1      33.800  22.990  28.830  1.00  0.00            
ATOM     17  H6  BCD     1      32.090  25.320  28.850  1.00  0.00            
ATOM     18  H7  BCD     1      29.870  23.660  29.960  1.00  0.00            
ATOM     19  H8  BCD     1      29.020  25.600  30.870  1.00  0.00            
ATOM     20  H9  BCD     1      30.590  25.500  31.460  1.00  0.00            
ATOM     21  H10 BCD     1      29.590  27.560  30.040  1.00  0.00            
ATOM     22  C7  BCD     1      25.730  20.230  27.400  1.00  0.00            
ATOM     23  O6  BCD     1      26.000  19.320  28.540  1.00  0.00            
ATOM     24  C8  BCD     1      26.950  20.070  26.480  1.00  0.00            
ATOM     25  O7  BCD     1      27.090  18.700  26.190  1.00  0.00            
ATOM     26  C9  BCD     1      28.220  20.650  26.980  1.00  0.00            
ATOM     27  O8  BCD     1      29.230  20.540  25.960  1.00  0.00            
ATOM     28  C10 BCD     1      27.940  22.120  27.290  1.00  0.00            
ATOM     29  C11 BCD     1      26.840  22.190  28.330  1.00  0.00            
ATOM     30  O9  BCD     1      25.610  21.590  27.750  1.00  0.00            
ATOM     31  C12 BCD     1      26.530  23.600  28.710  1.00  0.00            
ATOM     32  O10 BCD     1      26.090  24.430  27.630  1.00  0.00            
ATOM     33  H11 BCD     1      24.770  19.870  27.000  1.00  0.00            
ATOM     34  H12 BCD     1      26.610  20.720  25.660  1.00  0.00            
ATOM     35  H13 BCD     1      27.230  18.200  27.000  1.00  0.00            
ATOM     36  H14 BCD     1      28.460  20.060  27.870  1.00  0.00            
ATOM     37  H15 BCD     1      29.900  21.180  26.190  1.00  0.00            
ATOM     38  H16 BCD     1      27.650  22.650  26.380  1.00  0.00            
ATOM     39  H17 BCD     1      27.190  21.620  29.200  1.00  0.00            
ATOM     40  H18 BCD     1      25.710  23.620  29.440  1.00  0.00            
ATOM     41  H19 BCD     1      27.380  23.990  29.290  1.00  0.00            
ATOM     42  H20 BCD     1      25.190  24.160  27.460  1.00  0.00            
ATOM     43  C13 BCD     1      24.470  16.970  31.330  1.00  0.00            
ATOM     44  O11 BCD     1      25.570  17.490  32.080  1.00  0.00            
ATOM     45  C14 BCD     1      25.000  16.170  30.120  1.00  0.00            
ATOM     46  O12 BCD     1      25.700  15.060  30.590  1.00  0.00            
ATOM     47  C15 BCD     1      25.840  17.090  29.250  1.00  0.00            
ATOM     48  O13 BCD     1      26.250  16.330  28.100  1.00  0.00            
ATOM     49  C16 BCD     1      25.100  18.340  28.890  1.00  0.00            
ATOM     50  C17 BCD     1      24.300  18.960  30.030  1.00  0.00            
ATOM     51  O14 BCD     1      23.640  18.020  30.870  1.00  0.00            
ATOM     52  C18 BCD     1      23.230  19.930  29.620  1.00  0.00            
ATOM     53  O15 BCD     1      22.290  19.470  28.660  1.00  0.00            
ATOM     54  H21 BCD     1      23.790  16.410  31.980  1.00  0.00            
ATOM     55  H22 BCD     1      24.120  15.880  29.530  1.00  0.00            
ATOM     56  H23 BCD     1      26.410  15.460  31.110  1.00  0.00            
ATOM     57  H24 BCD     1      26.790  17.350  29.730  1.00  0.00            
ATOM     58  H25 BCD     1      26.950  15.760  28.420  1.00  0.00            
ATOM     59  H26 BCD     1      24.420  18.130  28.060  1.00  0.00            
ATOM     60  H27 BCD     1      24.860  19.550  30.760  1.00  0.00            
ATOM     61  H28 BCD     1      22.660  20.260  30.500  1.00  0.00            
ATOM     62  H29 BCD     1      23.740  20.790  29.180  1.00  0.00            
ATOM     63  H30 BCD     1      21.510  20.020  28.680  1.00  0.00            
ATOM     64  C19 BCD     1      27.860  16.910  35.540  1.00  0.00            
ATOM     65  O16 BCD     1      28.300  18.270  35.530  1.00  0.00            
ATOM     66  C20 BCD     1      28.370  16.250  34.340  1.00  0.00            
ATOM     67  O17 BCD     1      29.810  16.460  34.130  1.00  0.00            
ATOM     68  C21 BCD     1      27.650  16.740  33.090  1.00  0.00            
ATOM     69  O18 BCD     1      28.080  16.060  31.840  1.00  0.00            
ATOM     70  C22 BCD     1      26.120  16.790  33.200  1.00  0.00            
ATOM     71  C23 BCD     1      25.680  17.420  34.530  1.00  0.00            
ATOM     72  O19 BCD     1      26.430  16.930  35.700  1.00  0.00            
ATOM     73  C24 BCD     1      24.100  17.210  34.690  1.00  0.00            
ATOM     74  O20 BCD     1      23.560  16.060  34.140  1.00  0.00            
ATOM     75  H31 BCD     1      28.330  16.420  36.400  1.00  0.00            
ATOM     76  H32 BCD     1      28.170  15.180  34.480  1.00  0.00            
ATOM     77  H33 BCD     1      30.060  17.390  34.140  1.00  0.00            
ATOM     78  H34 BCD     1      27.930  17.800  33.040  1.00  0.00            
ATOM     79  H35 BCD     1      29.020  16.190  31.690  1.00  0.00            
ATOM     80  H36 BCD     1      25.840  15.730  33.200  1.00  0.00            
ATOM     81  H37 BCD     1      25.840  18.500  34.500  1.00  0.00            
ATOM     82  H38 BCD     1      23.900  17.390  35.760  1.00  0.00            
ATOM     83  H39 BCD     1      23.630  18.080  34.210  1.00  0.00            
ATOM     84  H40 BCD     1      22.710  16.110  34.570  1.00  0.00            
ATOM     85  C25 BCD     1      29.850  21.120  37.980  1.00  0.00            
ATOM     86  O21 BCD     1      30.730  21.580  36.940  1.00  0.00            
ATOM     87  C26 BCD     1      30.080  19.740  38.480  1.00  0.00            
ATOM     88  O22 BCD     1      31.390  19.650  39.060  1.00  0.00            
ATOM     89  C27 BCD     1      29.840  18.780  37.280  1.00  0.00            
ATOM     90  O23 BCD     1      30.360  17.560  37.670  1.00  0.00            
ATOM     91  C28 BCD     1      28.450  18.930  36.720  1.00  0.00            
ATOM     92  C29 BCD     1      28.200  20.440  36.420  1.00  0.00            
ATOM     93  O24 BCD     1      28.530  21.210  37.610  1.00  0.00            
ATOM     94  C30 BCD     1      26.800  20.680  35.970  1.00  0.00            
ATOM     95  O25 BCD     1      25.710  20.180  36.760  1.00  0.00            
ATOM     96  H41 BCD     1      30.000  21.760  38.850  1.00  0.00            
ATOM     97  H42 BCD     1      29.240  19.600  39.170  1.00  0.00            
ATOM     98  H43 BCD     1      32.080  19.920  38.450  1.00  0.00            
ATOM     99  H44 BCD     1      30.390  19.130  36.390  1.00  0.00            
ATOM    100  H45 BCD     1      30.350  17.430  38.620  1.00  0.00            
ATOM    101  H46 BCD     1      27.740  18.560  37.470  1.00  0.00            
ATOM    102  H47 BCD     1      28.940  20.730  35.670  1.00  0.00            
ATOM    103  H48 BCD     1      26.650  21.740  35.730  1.00  0.00            
ATOM    104  H49 BCD     1      26.610  20.300  34.960  1.00  0.00            
ATOM    105  H50 BCD     1      25.270  20.890  37.240  1.00  0.00            
ATOM    106  C31 BCD     1      33.950  23.950  36.000  1.00  0.00            
ATOM    107  O26 BCD     1      33.770  23.630  34.580  1.00  0.00            
ATOM    108  C32 BCD     1      34.380  22.670  36.650  1.00  0.00            
ATOM    109  O27 BCD     1      35.410  21.960  35.860  1.00  0.00            
ATOM    110  C33 BCD     1      33.150  21.720  36.680  1.00  0.00            
ATOM    111  C34 BCD     1      31.890  22.420  37.260  1.00  0.00            
ATOM    112  C35 BCD     1      31.560  23.750  36.540  1.00  0.00            
ATOM    113  O28 BCD     1      32.800  24.570  36.660  1.00  0.00            
ATOM    114  C36 BCD     1      30.480  24.540  37.140  1.00  0.00            
ATOM    115  O29 BCD     1      30.490  24.400  38.560  1.00  0.00            
ATOM    116  O30 BCD     1      33.410  20.510  37.440  1.00  0.00            
ATOM    117  H51 BCD     1      34.810  24.630  36.070  1.00  0.00            
ATOM    118  H52 BCD     1      34.830  22.910  37.630  1.00  0.00            
ATOM    119  H53 BCD     1      35.660  21.220  36.420  1.00  0.00            
ATOM    120  H54 BCD     1      33.040  21.460  35.620  1.00  0.00            
ATOM    121  H55 BCD     1      34.100  19.940  37.090  1.00  0.00            
ATOM    122  H56 BCD     1      32.100  22.600  38.320  1.00  0.00            
ATOM    123  H57 BCD     1      31.370  23.510  35.480  1.00  0.00            
ATOM    124  H58 BCD     1      30.560  25.580  36.820  1.00  0.00            
ATOM    125  H59 BCD     1      29.490  24.160  36.880  1.00  0.00            
ATOM    126  H60 BCD     1      29.660  24.800  38.840  1.00  0.00            
ATOM    127  C37 BCD     1      33.640  24.950  30.770  1.00  0.00            
ATOM    128  O31 BCD     1      32.480  24.090  30.490  1.00  0.00            
ATOM    129  C38 BCD     1      34.910  24.250  31.190  1.00  0.00            
ATOM    130  O32 BCD     1      35.180  23.210  30.210  1.00  0.00            
ATOM    131  C39 BCD     1      34.700  23.660  32.590  1.00  0.00            
ATOM    132  O33 BCD     1      35.910  23.090  32.980  1.00  0.00            
ATOM    133  C40 BCD     1      34.140  24.600  33.590  1.00  0.00            
ATOM    134  C41 BCD     1      32.950  25.320  33.050  1.00  0.00            
ATOM    135  O34 BCD     1      33.220  25.900  31.790  1.00  0.00            
ATOM    136  C42 BCD     1      32.530  26.480  33.940  1.00  0.00            
ATOM    137  O35 BCD     1      33.610  27.400  34.050  1.00  0.00            
ATOM    138  H61 BCD     1      33.920  25.570  29.910  1.00  0.00            
ATOM    139  H62 BCD     1      35.660  25.050  31.220  1.00  0.00            
ATOM    140  H63 BCD     1      36.130  23.030  30.270  1.00  0.00            
ATOM    141  H64 BCD     1      34.050  22.800  32.400  1.00  0.00            
ATOM    142  H65 BCD     1      35.760  23.000  33.920  1.00  0.00            
ATOM    143  H66 BCD     1      34.950  25.280  33.890  1.00  0.00            
ATOM    144  H67 BCD     1      32.190  24.530  32.980  1.00  0.00            
ATOM    145  H68 BCD     1      31.650  27.000  33.540  1.00  0.00            
ATOM    146  H69 BCD     1      32.240  25.990  34.870  1.00  0.00            
ATOM    147  H70 BCD     1      33.570  27.690  34.970  1.00  0.00            
ATOM    148  O1  HA8     2      30.770  18.930  33.750  1.00  0.00            
ATOM    149  C1  HA8     2      31.450  19.610  33.010  1.00  0.00            
ATOM    150  O2  HA8     2      32.320  18.960  32.280  1.00  0.00            
ATOM    151  C2  HA8     2      31.630  21.070  33.240  1.00  0.00            
ATOM    152  O3  HA8     2      31.050  21.940  32.300  1.00  0.00            
ATOM    153  C3  HA8     2      29.660  21.990  32.300  1.00  0.00            
ATOM    154  C4  HA8     2      28.970  22.860  33.140  1.00  0.00            
ATOM    155  C5  HA8     2      27.510  22.790  33.220  1.00  0.00            
ATOM    156  C6  HA8     2      26.770  21.910  32.390  1.00  0.00            
ATOM    157  Cl1 HA8     2      25.020  21.600  32.610  1.00  0.00            
ATOM    158  C7  HA8     2      27.480  21.110  31.480  1.00  0.00            
ATOM    159  C8  HA8     2      28.910  21.100  31.440  1.00  0.00            
ATOM    160  Cl2 HA8     2      29.750  20.030  30.320  1.00  0.00            
ATOM    161  H1  HA8     2      32.860  19.650  31.860  1.00  0.00            
ATOM    162  H2  HA8     2      32.720  21.200  33.160  1.00  0.00            
ATOM    163  H3  HA8     2      31.310  21.350  34.250  1.00  0.00            
ATOM    164  H4  HA8     2      29.570  23.580  33.700  1.00  0.00            
ATOM    165  H5  HA8     2      27.000  23.430  33.940  1.00  0.00            
ATOM    166  H6  HA8     2      27.010  20.460  30.740  1.00  0.00            
TER
ENDMDL
MODEL        1
ATOM      1  C1  BCD     1      25.820  16.960  27.800  1.00  0.00            
ATOM      2  O1  BCD     1      25.460  16.280  28.980  1.00  0.00            
ATOM      3  C2  BCD     1      27.270  17.390  27.930  1.00  0.00            
ATOM      4  O2  BCD     1      28.130  16.280  28.020  1.00  0.00            
ATOM      5  C3  BCD     1      27.370  18.350  29.100  1.00  0.00            
ATOM      6  O3  BCD     1      28.720  18.840  29.330  1.00  0.00            
ATOM      7  C4  BCD     1      26.390  19.580  28.910  1.00  0.00            
ATOM      8  C5  BCD     1      25.050  19.130  28.470  1.00  0.00            
ATOM      9  O4  BCD     1      25.060  18.070  27.580  1.00  0.00            
ATOM     10  C6  BCD     1      24.250  20.230  27.930  1.00  0.00            
ATOM     11  O5  BCD     1      24.930  20.840  26.790  1.00  0.00            
ATOM     12  H1  BCD     1      25.680  16.330  26.920  1.00  0.00            
ATOM     13  H2  BCD     1      27.550  17.930  27.020  1.00  0.00            
ATOM     14  H3  BCD     1      29.020  16.640  28.080  1.00  0.00            
ATOM     15  H4  BCD     1      27.070  17.720  29.940  1.00  0.00            
ATOM     16  H5  BCD     1      28.680  19.380  30.120  1.00  0.00            
ATOM     17  H6  BCD     1      26.870  20.350  28.300  1.00  0.00            
ATOM     18  H7  BCD     1      24.570  18.810  29.410  1.00  0.00            
ATOM     19  H8  BCD     1      23.250  19.860  27.660  1.00  0.00            
ATOM     20  H9  BCD     1      24.120  21.040  28.660  1.00  0.00            
ATOM     21  H10 BCD     1      24.390  21.410  26.230  1.00  0.00            
ATOM     22  C7  BCD     1      23.850  12.970  30.520  1.00  0.00            
ATOM     23  O6  BCD     1      23.480  13.850  31.570  1.00  0.00            
ATOM     24  C8  BCD     1      25.350  12.870  30.350  1.00  0.00            
ATOM     25  O7  BCD     1      26.050  12.340  31.510  1.00  0.00            
ATOM     26  C9  BCD     1      25.880  14.260  30.000  1.00  0.00            
ATOM     27  O8  BCD     1      27.250  14.290  29.680  1.00  0.00            
ATOM     28  C10 BCD     1      25.170  14.840  28.830  1.00  0.00            
ATOM     29  C11 BCD     1      23.650  14.720  28.960  1.00  0.00            
ATOM     30  O9  BCD     1      23.320  13.390  29.300  1.00  0.00            
ATOM     31  C12 BCD     1      23.120  14.970  27.500  1.00  0.00            
ATOM     32  O10 BCD     1      21.690  15.100  27.410  1.00  0.00            
ATOM     33  H11 BCD     1      23.320  12.020  30.660  1.00  0.00            
ATOM     34  H12 BCD     1      25.550  12.160  29.530  1.00  0.00            
ATOM     35  H13 BCD     1      25.710  12.800  32.280  1.00  0.00            
ATOM     36  H14 BCD     1      25.600  14.900  30.840  1.00  0.00            
ATOM     37  H15 BCD     1      27.520  15.080  29.210  1.00  0.00            
ATOM     38  H16 BCD     1      25.460  14.470  27.850  1.00  0.00            
ATOM     39  H17 BCD     1      23.310  15.530  29.620  1.00  0.00            
ATOM     40  H18 BCD     1      23.610  15.830  27.030  1.00  0.00            
ATOM     41  H19 BCD     1      23.320  14.030  26.960  1.00  0.00            
ATOM     42  H20 BCD     1      21.420  14.890  26.520  1.00  0.00            
ATOM     43  C13 BCD     1      21.840  13.390  35.320  1.00  0.00            
ATOM     44  O11 BCD     1      21.380  14.770  35.370  1.00  0.00            
ATOM     45  C14 BCD     1      23.350  13.430  35.230  1.00  0.00            
ATOM     46  O12 BCD     1      23.990  14.120  36.290  1.00  0.00            
ATOM     47  C15 BCD     1      23.800  14.040  33.970  1.00  0.00            
ATOM     48  O13 BCD     1      25.220  14.050  33.800  1.00  0.00            
ATOM     49  C16 BCD     1      23.080  13.260  32.760  1.00  0.00            
ATOM     50  C17 BCD     1      21.570  13.230  32.930  1.00  0.00            
ATOM     51  O14 BCD     1      21.230  12.720  34.170  1.00  0.00            
ATOM     52  C18 BCD     1      20.830  12.370  31.910  1.00  0.00            
ATOM     53  O15 BCD     1      21.330  11.010  31.870  1.00  0.00            
ATOM     54  H21 BCD     1      21.400  12.890  36.190  1.00  0.00            
ATOM     55  H22 BCD     1      23.710  12.400  35.170  1.00  0.00            
ATOM     56  H23 BCD     1      23.990  13.580  37.080  1.00  0.00            
ATOM     57  H24 BCD     1      23.480  15.090  33.970  1.00  0.00            
ATOM     58  H25 BCD     1      25.640  14.730  34.340  1.00  0.00            
ATOM     59  H26 BCD     1      23.450  12.230  32.810  1.00  0.00            
ATOM     60  H27 BCD     1      21.140  14.230  32.990  1.00  0.00            
ATOM     61  H28 BCD     1      19.740  12.450  32.020  1.00  0.00            
ATOM     62  H29 BCD     1      21.080  12.890  30.970  1.00  0.00            
ATOM     63  H30 BCD     1      21.600  10.860  32.780  1.00  0.00            
ATOM     64  C19 BCD     1      18.730  17.020  37.420  1.00  0.00            
ATOM     65  O16 BCD     1      19.760  17.940  37.600  1.00  0.00            
ATOM     66  C20 BCD     1      19.140  15.720  38.170  1.00  0.00            
ATOM     67  O17 BCD     1      19.420  16.140  39.510  1.00  0.00            
ATOM     68  C21 BCD     1      20.360  15.180  37.500  1.00  0.00            
ATOM     69  O18 BCD     1      20.630  13.890  38.190  1.00  0.00            
ATOM     70  C22 BCD     1      20.120  14.940  35.960  1.00  0.00            
ATOM     71  C23 BCD     1      19.470  16.230  35.310  1.00  0.00            
ATOM     72  O19 BCD     1      18.400  16.700  36.110  1.00  0.00            
ATOM     73  C24 BCD     1      19.080  16.200  33.880  1.00  0.00            
ATOM     74  O20 BCD     1      18.190  15.280  33.530  1.00  0.00            
ATOM     75  H31 BCD     1      17.830  17.480  37.850  1.00  0.00            
ATOM     76  H32 BCD     1      18.260  15.070  38.190  1.00  0.00            
ATOM     77  H33 BCD     1      20.050  16.860  39.400  1.00  0.00            
ATOM     78  H34 BCD     1      21.190  15.890  37.530  1.00  0.00            
ATOM     79  H35 BCD     1      20.720  14.030  39.140  1.00  0.00            
ATOM     80  H36 BCD     1      19.390  14.140  35.790  1.00  0.00            
ATOM     81  H37 BCD     1      20.230  17.010  35.270  1.00  0.00            
ATOM     82  H38 BCD     1      18.660  17.160  33.530  1.00  0.00            
ATOM     83  H39 BCD     1      19.880  15.980  33.160  1.00  0.00            
ATOM     84  H40 BCD     1      18.000  15.360  32.600  1.00  0.00            
ATOM     85  C25 BCD     1      20.850  21.820  38.100  1.00  0.00            
ATOM     86  O21 BCD     1      21.920  21.490  37.280  1.00  0.00            
ATOM     87  C26 BCD     1      20.920  20.950  39.330  1.00  0.00            
ATOM     88  O22 BCD     1      22.100  21.330  39.980  1.00  0.00            
ATOM     89  C27 BCD     1      20.830  19.480  39.040  1.00  0.00            
ATOM     90  O23 BCD     1      20.740  18.720  40.230  1.00  0.00            
ATOM     91  C28 BCD     1      19.620  19.230  38.180  1.00  0.00            
ATOM     92  C29 BCD     1      19.540  20.120  36.980  1.00  0.00            
ATOM     93  O24 BCD     1      19.580  21.440  37.490  1.00  0.00            
ATOM     94  C30 BCD     1      18.280  20.040  36.130  1.00  0.00            
ATOM     95  O25 BCD     1      17.090  20.050  36.880  1.00  0.00            
ATOM     96  H41 BCD     1      20.850  22.890  38.330  1.00  0.00            
ATOM     97  H42 BCD     1      20.080  21.400  39.890  1.00  0.00            
ATOM     98  H43 BCD     1      22.870  21.300  39.410  1.00  0.00            
ATOM     99  H44 BCD     1      21.710  19.090  38.500  1.00  0.00            
ATOM    100  H45 BCD     1      21.590  18.820  40.680  1.00  0.00            
ATOM    101  H46 BCD     1      18.710  19.270  38.800  1.00  0.00            
ATOM    102  H47 BCD     1      20.380  19.820  36.340  1.00  0.00            
ATOM    103  H48 BCD     1      18.290  20.920  35.480  1.00  0.00            
ATOM    104  H49 BCD     1      18.260  19.250  35.370  1.00  0.00            
ATOM    105  H50 BCD     1      16.560  20.750  36.510  1.00  0.00            
ATOM    106  C31 BCD     1      24.890  23.240  35.060  1.00  0.00            
ATOM    107  O26 BCD     1      25.070  22.060  34.310  1.00  0.00            
ATOM    108  C32 BCD     1      25.320  22.980  36.540  1.00  0.00            
ATOM    109  O27 BCD     1      26.650  22.520  36.680  1.00  0.00            
ATOM    110  C33 BCD     1      24.320  21.970  37.120  1.00  0.00            
ATOM    111  C34 BCD     1      22.890  22.490  36.970  1.00  0.00            
ATOM    112  C35 BCD     1      22.630  22.820  35.510  1.00  0.00            
ATOM    113  O28 BCD     1      23.590  23.790  35.020  1.00  0.00            
ATOM    114  C36 BCD     1      21.250  23.410  35.240  1.00  0.00            
ATOM    115  O29 BCD     1      20.970  24.480  36.100  1.00  0.00            
ATOM    116  O30 BCD     1      24.520  21.730  38.560  1.00  0.00            
ATOM    117  H51 BCD     1      25.600  23.990  34.690  1.00  0.00            
ATOM    118  H52 BCD     1      25.230  23.930  37.070  1.00  0.00            
ATOM    119  H53 BCD     1      26.880  22.100  37.520  1.00  0.00            
ATOM    120  H54 BCD     1      24.410  20.980  36.650  1.00  0.00            
ATOM    121  H55 BCD     1      25.450  21.500  38.700  1.00  0.00            
ATOM    122  H56 BCD     1      22.790  23.380  37.610  1.00  0.00            
ATOM    123  H57 BCD     1      22.670  21.940  34.850  1.00  0.00            
ATOM    124  H58 BCD     1      21.190  23.780  34.210  1.00  0.00            
ATOM    125  H59 BCD     1      20.460  22.650  35.210  1.00  0.00            
ATOM    126  H60 BCD     1      20.070  24.770  35.930  1.00  0.00            
ATOM    127  C37 BCD     1      26.910  21.270  30.640  1.00  0.00            
ATOM    128  O31 BCD     1      26.260  20.070  30.260  1.00  0.00            
ATOM    129  C38 BCD     1      27.790  21.110  31.890  1.00  0.00            
ATOM    130  O32 BCD     1      28.650  20.000  31.810  1.00  0.00            
ATOM    131  C39 BCD     1      26.940  21.040  33.150  1.00  0.00            
ATOM    132  O33 BCD     1      27.810  21.150  34.270  1.00  0.00            
ATOM    133  C40 BCD     1      25.960  22.230  33.210  1.00  0.00            
ATOM    134  C41 BCD     1      25.190  22.320  31.830  1.00  0.00            
ATOM    135  O34 BCD     1      26.090  22.420  30.820  1.00  0.00            
ATOM    136  C42 BCD     1      24.510  23.650  31.830  1.00  0.00            
ATOM    137  O35 BCD     1      25.390  24.770  31.980  1.00  0.00            
ATOM    138  H61 BCD     1      27.660  21.510  29.880  1.00  0.00            
ATOM    139  H62 BCD     1      28.520  21.910  32.010  1.00  0.00            
ATOM    140  H63 BCD     1      29.040  20.040  32.690  1.00  0.00            
ATOM    141  H64 BCD     1      26.340  20.120  33.150  1.00  0.00            
ATOM    142  H65 BCD     1      27.270  21.390  35.030  1.00  0.00            
ATOM    143  H66 BCD     1      26.490  23.180  33.370  1.00  0.00            
ATOM    144  H67 BCD     1      24.460  21.510  31.800  1.00  0.00            
ATOM    145  H68 BCD     1      24.160  23.770  30.800  1.00  0.00            
ATOM    146  H69 BCD     1      23.610  23.700  32.460  1.00  0.00            
ATOM    147  H70 BCD     1      26.060  24.680  31.300  1.00  0.00            
ATOM    148  O1  HA8     2      27.740  15.050  33.210  1.00  0.00            
ATOM    149  C1  HA8     2      28.010  16.230  33.080  1.00  0.00            
ATOM    150  O2  HA8     2      29.290  16.600  32.810  1.00  0.00            
ATOM    151  C2  HA8     2      26.920  17.410  33.160  1.00  0.00            
ATOM    152  O3  HA8     2      25.730  16.990  33.920  1.00  0.00            
ATOM    153  C3  HA8     2      24.580  17.740  33.760  1.00  0.00            
ATOM    154  C4  HA8     2      24.140  17.980  32.420  1.00  0.00            
ATOM    155  C5  HA8     2      23.160  18.950  32.150  1.00  0.00            
ATOM    156  C6  HA8     2      22.550  19.550  33.300  1.00  0.00            
ATOM    157  Cl1 HA8     2      21.230  20.560  33.050  1.00  0.00            
ATOM    158  C7  HA8     2      22.870  19.200  34.620  1.00  0.00            
ATOM    159  C8  HA8     2      23.950  18.330  34.830  1.00  0.00            
ATOM    160  Cl2 HA8     2      24.400  17.960  36.450  1.00  0.00            
ATOM    161  H1  HA8     2      29.700  15.720  32.740  1.00  0.00            
ATOM    162  H2  HA8     2      26.710  17.770  32.140  1.00  0.00            
ATOM    163  H3  HA8     2      27.350  18.200  33.790  1.00  0.00            
ATOM    164  H4  HA8     2      24.620  17.510  31.560  1.00  0.00            
ATOM    165  H5  HA8     2      22.910  19.320  31.160  1.00  0.00            
ATOM    166  H6  HA8     2      22.270  19.500  35.480  1.00  0.00            
TER
ENDMDL
MODEL        1
ATOM      1  C1  BCD     1      27.210  30.650  34.470  1.00  0.00            
ATOM      2  O1  BCD     1      28.160  29.600  34.360  1.00  0.00            
ATOM      3  C2  BCD     1      26.780  30.660  35.880  1.00  0.00            
ATOM      4  O2  BCD     1      27.870  31.010  36.710  1.00  0.00            
ATOM      5  C3  BCD     1      26.060  29.420  36.370  1.00  0.00            
ATOM      6  O3  BCD     1      25.780  29.440  37.790  1.00  0.00            
ATOM      7  C4  BCD     1      24.790  29.260  35.430  1.00  0.00            
ATOM      8  C5  BCD     1      25.180  29.200  33.990  1.00  0.00            
ATOM      9  O4  BCD     1      26.030  30.340  33.690  1.00  0.00            
ATOM     10  C6  BCD     1      23.950  29.310  33.070  1.00  0.00            
ATOM     11  O5  BCD     1      24.450  29.200  31.750  1.00  0.00            
ATOM     12  H1  BCD     1      27.620  31.620  34.170  1.00  0.00            
ATOM     13  H2  BCD     1      26.070  31.490  35.970  1.00  0.00            
ATOM     14  H3  BCD     1      27.600  31.490  37.500  1.00  0.00            
ATOM     15  H4  BCD     1      26.660  28.510  36.240  1.00  0.00            
ATOM     16  H5  BCD     1      26.560  29.590  38.330  1.00  0.00            
ATOM     17  H6  BCD     1      24.170  30.140  35.680  1.00  0.00            
ATOM     18  H7  BCD     1      25.620  28.270  33.600  1.00  0.00            
ATOM     19  H8  BCD     1      23.320  28.460  33.360  1.00  0.00            
ATOM     20  H9  BCD     1      23.430  30.260  33.270  1.00  0.00            
ATOM     21  H10 BCD     1      25.010  29.970  31.610  1.00  0.00            
ATOM     22  C7  BCD     1      31.880  28.590  32.800  1.00  0.00            
ATOM     23  O6  BCD     1      31.660  27.330  33.430  1.00  0.00            
ATOM     24  C8  BCD     1      31.870  29.680  33.850  1.00  0.00            
ATOM     25  O7  BCD     1      33.040  29.440  34.790  1.00  0.00            
ATOM     26  C9  BCD     1      30.540  29.620  34.600  1.00  0.00            
ATOM     27  O8  BCD     1      30.380  30.580  35.650  1.00  0.00            
ATOM     28  C10 BCD     1      29.380  29.850  33.700  1.00  0.00            
ATOM     29  C11 BCD     1      29.480  28.860  32.530  1.00  0.00            
ATOM     30  O9  BCD     1      30.780  28.830  31.940  1.00  0.00            
ATOM     31  C12 BCD     1      28.510  29.250  31.480  1.00  0.00            
ATOM     32  O10 BCD     1      28.570  28.340  30.400  1.00  0.00            
ATOM     33  H11 BCD     1      32.840  28.530  32.270  1.00  0.00            
ATOM     34  H12 BCD     1      31.980  30.580  33.250  1.00  0.00            
ATOM     35  H13 BCD     1      32.840  28.670  35.330  1.00  0.00            
ATOM     36  H14 BCD     1      30.360  28.600  34.970  1.00  0.00            
ATOM     37  H15 BCD     1      29.440  30.720  35.800  1.00  0.00            
ATOM     38  H16 BCD     1      29.310  30.910  33.420  1.00  0.00            
ATOM     39  H17 BCD     1      29.130  27.870  32.850  1.00  0.00            
ATOM     40  H18 BCD     1      27.500  29.270  31.900  1.00  0.00            
ATOM     41  H19 BCD     1      28.740  30.260  31.120  1.00  0.00            
ATOM     42  H20 BCD     1      27.990  28.610  29.680  1.00  0.00            
ATOM     43  C13 BCD     1      32.800  23.530  33.690  1.00  0.00            
ATOM     44  O11 BCD     1      31.500  22.950  34.030  1.00  0.00            
ATOM     45  C14 BCD     1      33.410  24.410  34.730  1.00  0.00            
ATOM     46  O12 BCD     1      33.550  23.850  36.020  1.00  0.00            
ATOM     47  C15 BCD     1      32.620  25.700  34.830  1.00  0.00            
ATOM     48  O13 BCD     1      33.040  26.600  35.850  1.00  0.00            
ATOM     49  C16 BCD     1      32.600  26.350  33.430  1.00  0.00            
ATOM     50  C17 BCD     1      32.170  25.420  32.320  1.00  0.00            
ATOM     51  O14 BCD     1      32.860  24.140  32.410  1.00  0.00            
ATOM     52  C18 BCD     1      32.420  25.880  30.910  1.00  0.00            
ATOM     53  O15 BCD     1      33.670  26.570  30.810  1.00  0.00            
ATOM     54  H21 BCD     1      33.480  22.670  33.580  1.00  0.00            
ATOM     55  H22 BCD     1      34.410  24.640  34.340  1.00  0.00            
ATOM     56  H23 BCD     1      32.630  23.790  36.290  1.00  0.00            
ATOM     57  H24 BCD     1      31.590  25.350  34.970  1.00  0.00            
ATOM     58  H25 BCD     1      33.630  26.110  36.440  1.00  0.00            
ATOM     59  H26 BCD     1      33.620  26.720  33.250  1.00  0.00            
ATOM     60  H27 BCD     1      31.090  25.240  32.360  1.00  0.00            
ATOM     61  H28 BCD     1      32.430  24.970  30.310  1.00  0.00            
ATOM     62  H29 BCD     1      31.650  26.580  30.560  1.00  0.00            
ATOM     63  H30 BCD     1      33.720  27.220  30.110  1.00  0.00            
ATOM     64  C19 BCD     1      29.230  20.180  36.090  1.00  0.00            
ATOM     65  O16 BCD     1      28.010  20.630  35.550  1.00  0.00            
ATOM     66  C20 BCD     1      29.980  21.270  36.990  1.00  0.00            
ATOM     67  O17 BCD     1      29.320  21.590  38.220  1.00  0.00            
ATOM     68  C21 BCD     1      30.420  22.420  36.100  1.00  0.00            
ATOM     69  O18 BCD     1      30.900  23.540  36.840  1.00  0.00            
ATOM     70  C22 BCD     1      31.290  21.880  34.970  1.00  0.00            
ATOM     71  C23 BCD     1      30.690  20.680  34.230  1.00  0.00            
ATOM     72  O19 BCD     1      30.180  19.720  35.090  1.00  0.00            
ATOM     73  C24 BCD     1      31.690  19.990  33.300  1.00  0.00            
ATOM     74  O20 BCD     1      31.040  19.260  32.300  1.00  0.00            
ATOM     75  H31 BCD     1      28.990  19.340  36.740  1.00  0.00            
ATOM     76  H32 BCD     1      30.820  20.680  37.360  1.00  0.00            
ATOM     77  H33 BCD     1      29.840  21.220  38.940  1.00  0.00            
ATOM     78  H34 BCD     1      29.540  22.800  35.570  1.00  0.00            
ATOM     79  H35 BCD     1      30.170  23.830  37.400  1.00  0.00            
ATOM     80  H36 BCD     1      32.240  21.510  35.390  1.00  0.00            
ATOM     81  H37 BCD     1      29.860  21.120  33.680  1.00  0.00            
ATOM     82  H38 BCD     1      32.320  20.690  32.740  1.00  0.00            
ATOM     83  H39 BCD     1      32.330  19.330  33.910  1.00  0.00            
ATOM     84  H40 BCD     1      30.880  19.870  31.570  1.00  0.00            
ATOM     85  C25 BCD     1      24.200  19.460  35.090  1.00  0.00            
ATOM     86  O21 BCD     1      23.870  20.780  35.500  1.00  0.00            
ATOM     87  C26 BCD     1      24.840  18.730  36.240  1.00  0.00            
ATOM     88  O22 BCD     1      23.890  18.740  37.340  1.00  0.00            
ATOM     89  C27 BCD     1      26.100  19.440  36.680  1.00  0.00            
ATOM     90  O23 BCD     1      26.770  18.700  37.690  1.00  0.00            
ATOM     91  C28 BCD     1      27.000  19.640  35.430  1.00  0.00            
ATOM     92  C29 BCD     1      26.320  20.120  34.120  1.00  0.00            
ATOM     93  O24 BCD     1      25.050  19.490  33.950  1.00  0.00            
ATOM     94  C30 BCD     1      27.120  19.790  32.860  1.00  0.00            
ATOM     95  O25 BCD     1      27.330  18.350  32.760  1.00  0.00            
ATOM     96  H41 BCD     1      23.320  18.890  34.760  1.00  0.00            
ATOM     97  H42 BCD     1      25.160  17.710  35.990  1.00  0.00            
ATOM     98  H43 BCD     1      23.170  18.120  37.200  1.00  0.00            
ATOM     99  H44 BCD     1      25.850  20.440  37.040  1.00  0.00            
ATOM    100  H45 BCD     1      26.100  18.630  38.390  1.00  0.00            
ATOM    101  H46 BCD     1      27.360  18.630  35.200  1.00  0.00            
ATOM    102  H47 BCD     1      26.000  21.160  34.270  1.00  0.00            
ATOM    103  H48 BCD     1      26.610  20.100  31.940  1.00  0.00            
ATOM    104  H49 BCD     1      28.110  20.230  33.030  1.00  0.00            
ATOM    105  H50 BCD     1      27.590  18.150  31.860  1.00  0.00            
ATOM    106  C31 BCD     1      20.850  23.490  35.300  1.00  0.00            
ATOM    107  O26 BCD     1      21.890  24.400  35.280  1.00  0.00            
ATOM    108  C32 BCD     1      20.880  22.600  36.550  1.00  0.00            
ATOM    109  O27 BCD     1      20.490  23.310  37.740  1.00  0.00            
ATOM    110  C33 BCD     1      22.240  21.890  36.710  1.00  0.00            
ATOM    111  C34 BCD     1      22.520  21.110  35.420  1.00  0.00            
ATOM    112  C35 BCD     1      22.200  21.860  34.090  1.00  0.00            
ATOM    113  O28 BCD     1      20.950  22.580  34.210  1.00  0.00            
ATOM    114  C36 BCD     1      22.210  20.950  32.890  1.00  0.00            
ATOM    115  O29 BCD     1      21.410  19.830  33.130  1.00  0.00            
ATOM    116  O30 BCD     1      22.210  20.940  37.780  1.00  0.00            
ATOM    117  H51 BCD     1      19.910  24.030  35.130  1.00  0.00            
ATOM    118  H52 BCD     1      20.090  21.860  36.380  1.00  0.00            
ATOM    119  H53 BCD     1      21.290  23.790  37.960  1.00  0.00            
ATOM    120  H54 BCD     1      23.120  22.540  36.810  1.00  0.00            
ATOM    121  H55 BCD     1      22.980  20.390  37.630  1.00  0.00            
ATOM    122  H56 BCD     1      21.870  20.230  35.420  1.00  0.00            
ATOM    123  H57 BCD     1      22.940  22.660  33.980  1.00  0.00            
ATOM    124  H58 BCD     1      21.850  21.500  32.010  1.00  0.00            
ATOM    125  H59 BCD     1      23.270  20.720  32.720  1.00  0.00            
ATOM    126  H60 BCD     1      20.520  20.140  32.920  1.00  0.00            
ATOM    127  C37 BCD     1      23.000  28.150  36.460  1.00  0.00            
ATOM    128  O31 BCD     1      24.180  28.020  35.700  1.00  0.00            
ATOM    129  C38 BCD     1      22.950  27.070  37.610  1.00  0.00            
ATOM    130  O32 BCD     1      24.220  27.140  38.340  1.00  0.00            
ATOM    131  C39 BCD     1      22.920  25.640  37.060  1.00  0.00            
ATOM    132  O33 BCD     1      22.800  24.630  38.060  1.00  0.00            
ATOM    133  C40 BCD     1      21.780  25.580  36.010  1.00  0.00            
ATOM    134  C41 BCD     1      21.780  26.720  34.990  1.00  0.00            
ATOM    135  O34 BCD     1      21.890  28.050  35.600  1.00  0.00            
ATOM    136  C42 BCD     1      20.390  26.670  34.220  1.00  0.00            
ATOM    137  O35 BCD     1      19.340  26.680  35.180  1.00  0.00            
ATOM    138  H61 BCD     1      23.060  29.140  36.940  1.00  0.00            
ATOM    139  H62 BCD     1      22.030  27.330  38.150  1.00  0.00            
ATOM    140  H63 BCD     1      24.740  27.870  37.990  1.00  0.00            
ATOM    141  H64 BCD     1      23.830  25.410  36.480  1.00  0.00            
ATOM    142  H65 BCD     1      23.610  24.660  38.580  1.00  0.00            
ATOM    143  H66 BCD     1      20.870  25.590  36.620  1.00  0.00            
ATOM    144  H67 BCD     1      22.630  26.630  34.300  1.00  0.00            
ATOM    145  H68 BCD     1      20.230  27.550  33.590  1.00  0.00            
ATOM    146  H69 BCD     1      20.230  25.760  33.620  1.00  0.00            
ATOM    147  H70 BCD     1      19.290  27.540  35.600  1.00  0.00            
ATOM    148  O1  HA8     2      25.600  24.380  39.780  1.00  0.00            
ATOM    149  C1  HA8     2      26.620  23.830  39.460  1.00  0.00            
ATOM    150  O2  HA8     2      26.720  22.480  39.420  1.00  0.00            
ATOM    151  C2  HA8     2      27.800  24.620  38.850  1.00  0.00            
ATOM    152  O3  HA8     2      28.250  24.180  37.610  1.00  0.00            
ATOM    153  C3  HA8     2      27.490  24.460  36.510  1.00  0.00            
ATOM    154  C4  HA8     2      26.420  23.670  36.080  1.00  0.00            
ATOM    155  C5  HA8     2      25.710  24.010  34.910  1.00  0.00            
ATOM    156  C6  HA8     2      26.130  25.120  34.240  1.00  0.00            
ATOM    157  Cl1 HA8     2      25.200  25.740  32.880  1.00  0.00            
ATOM    158  C7  HA8     2      27.160  25.980  34.670  1.00  0.00            
ATOM    159  C8  HA8     2      27.810  25.660  35.830  1.00  0.00            
ATOM    160  Cl2 HA8     2      29.220  26.600  36.210  1.00  0.00            
ATOM    161  H1  HA8     2      27.570  22.160  39.080  1.00  0.00            
ATOM    162  H2  HA8     2      28.640  24.570  39.550  1.00  0.00            
ATOM    163  H3  HA8     2      27.550  25.690  38.800  1.00  0.00            
ATOM    164  H4  HA8     2      26.260  22.710  36.550  1.00  0.00            
ATOM    165  H5  HA8     2      24.930  23.390  34.460  1.00  0.00            
ATOM    166  H6  HA8     2      27.260  26.930  34.160  1.00  0.00            
TER
ENDMDL
MODEL        1
ATOM      1  C1  BCD     1      31.400  30.830  30.570  1.00  0.00            
ATOM      2  O1  BCD     1      30.440  30.040  31.270  1.00  0.00            
ATOM      3  C2  BCD     1      31.430  30.390  29.100  1.00  0.00            
ATOM      4  O2  BCD     1      30.130  30.560  28.520  1.00  0.00            
ATOM      5  C3  BCD     1      31.980  28.970  28.960  1.00  0.00            
ATOM      6  O3  BCD     1      31.960  28.360  27.570  1.00  0.00            
ATOM      7  C4  BCD     1      33.350  28.790  29.640  1.00  0.00            
ATOM      8  C5  BCD     1      33.240  29.310  31.100  1.00  0.00            
ATOM      9  O4  BCD     1      32.670  30.650  31.200  1.00  0.00            
ATOM     10  C6  BCD     1      34.650  29.270  31.650  1.00  0.00            
ATOM     11  O5  BCD     1      35.530  30.120  30.890  1.00  0.00            
ATOM     12  H1  BCD     1      31.140  31.890  30.650  1.00  0.00            
ATOM     13  H2  BCD     1      32.200  31.010  28.630  1.00  0.00            
ATOM     14  H3  BCD     1      29.440  30.100  29.010  1.00  0.00            
ATOM     15  H4  BCD     1      31.270  28.410  29.580  1.00  0.00            
ATOM     16  H5  BCD     1      32.150  27.420  27.630  1.00  0.00            
ATOM     17  H6  BCD     1      34.120  29.290  29.030  1.00  0.00            
ATOM     18  H7  BCD     1      32.690  28.590  31.710  1.00  0.00            
ATOM     19  H8  BCD     1      34.590  29.660  32.680  1.00  0.00            
ATOM     20  H9  BCD     1      35.040  28.250  31.780  1.00  0.00            
ATOM     21  H10 BCD     1      35.040  30.950  30.930  1.00  0.00            
ATOM     22  C7  BCD     1      26.830  30.180  32.900  1.00  0.00            
ATOM     23  O6  BCD     1      27.190  29.210  33.880  1.00  0.00            
ATOM     24  C8  BCD     1      26.840  29.720  31.470  1.00  0.00            
ATOM     25  O7  BCD     1      25.950  28.690  31.210  1.00  0.00            
ATOM     26  C9  BCD     1      28.310  29.380  31.190  1.00  0.00            
ATOM     27  O8  BCD     1      28.390  28.970  29.820  1.00  0.00            
ATOM     28  C10 BCD     1      29.190  30.580  31.480  1.00  0.00            
ATOM     29  C11 BCD     1      29.020  31.060  32.880  1.00  0.00            
ATOM     30  O9  BCD     1      27.660  31.350  33.040  1.00  0.00            
ATOM     31  C12 BCD     1      29.800  32.300  33.220  1.00  0.00            
ATOM     32  O10 BCD     1      29.580  33.330  32.220  1.00  0.00            
ATOM     33  H11 BCD     1      25.890  30.690  33.150  1.00  0.00            
ATOM     34  H12 BCD     1      26.620  30.620  30.880  1.00  0.00            
ATOM     35  H13 BCD     1      25.090  29.050  31.470  1.00  0.00            
ATOM     36  H14 BCD     1      28.670  28.590  31.860  1.00  0.00            
ATOM     37  H15 BCD     1      28.240  28.020  29.810  1.00  0.00            
ATOM     38  H16 BCD     1      28.920  31.400  30.800  1.00  0.00            
ATOM     39  H17 BCD     1      29.420  30.290  33.560  1.00  0.00            
ATOM     40  H18 BCD     1      29.450  32.680  34.190  1.00  0.00            
ATOM     41  H19 BCD     1      30.870  32.080  33.390  1.00  0.00            
ATOM     42  H20 BCD     1      29.910  34.150  32.580  1.00  0.00            
ATOM     43  C13 BCD     1      26.300  27.750  37.600  1.00  0.00            
ATOM     44  O11 BCD     1      26.850  26.540  37.060  1.00  0.00            
ATOM     45  C14 BCD     1      25.090  28.110  36.800  1.00  0.00            
ATOM     46  O12 BCD     1      24.040  27.180  37.050  1.00  0.00            
ATOM     47  C15 BCD     1      25.520  28.160  35.290  1.00  0.00            
ATOM     48  O13 BCD     1      24.450  28.460  34.390  1.00  0.00            
ATOM     49  C16 BCD     1      26.540  29.270  35.110  1.00  0.00            
ATOM     50  C17 BCD     1      27.680  29.210  36.180  1.00  0.00            
ATOM     51  O14 BCD     1      27.260  28.870  37.490  1.00  0.00            
ATOM     52  C18 BCD     1      28.380  30.460  36.410  1.00  0.00            
ATOM     53  O15 BCD     1      27.370  31.380  36.750  1.00  0.00            
ATOM     54  H21 BCD     1      25.980  27.560  38.630  1.00  0.00            
ATOM     55  H22 BCD     1      24.720  29.120  37.050  1.00  0.00            
ATOM     56  H23 BCD     1      24.310  26.270  36.880  1.00  0.00            
ATOM     57  H24 BCD     1      25.890  27.150  35.090  1.00  0.00            
ATOM     58  H25 BCD     1      24.090  29.310  34.670  1.00  0.00            
ATOM     59  H26 BCD     1      26.050  30.260  35.170  1.00  0.00            
ATOM     60  H27 BCD     1      28.440  28.490  35.830  1.00  0.00            
ATOM     61  H28 BCD     1      29.240  30.390  37.090  1.00  0.00            
ATOM     62  H29 BCD     1      28.860  30.790  35.480  1.00  0.00            
ATOM     63  H30 BCD     1      27.840  32.220  36.820  1.00  0.00            
ATOM     64  C19 BCD     1      27.470  22.480  37.940  1.00  0.00            
ATOM     65  O16 BCD     1      28.420  22.480  36.830  1.00  0.00            
ATOM     66  C20 BCD     1      26.090  22.730  37.330  1.00  0.00            
ATOM     67  O17 BCD     1      25.670  21.850  36.280  1.00  0.00            
ATOM     68  C21 BCD     1      26.030  24.190  36.790  1.00  0.00            
ATOM     69  O18 BCD     1      24.720  24.520  36.320  1.00  0.00            
ATOM     70  C22 BCD     1      26.570  25.260  37.730  1.00  0.00            
ATOM     71  C23 BCD     1      27.920  24.800  38.360  1.00  0.00            
ATOM     72  O19 BCD     1      27.780  23.490  38.870  1.00  0.00            
ATOM     73  C24 BCD     1      28.350  25.630  39.550  1.00  0.00            
ATOM     74  O20 BCD     1      27.440  25.800  40.640  1.00  0.00            
ATOM     75  H31 BCD     1      27.430  21.470  38.360  1.00  0.00            
ATOM     76  H32 BCD     1      25.280  22.580  38.060  1.00  0.00            
ATOM     77  H33 BCD     1      24.830  21.450  36.500  1.00  0.00            
ATOM     78  H34 BCD     1      26.620  24.100  35.870  1.00  0.00            
ATOM     79  H35 BCD     1      24.370  23.690  35.980  1.00  0.00            
ATOM     80  H36 BCD     1      25.880  25.390  38.580  1.00  0.00            
ATOM     81  H37 BCD     1      28.740  24.770  37.640  1.00  0.00            
ATOM     82  H38 BCD     1      29.220  25.080  39.940  1.00  0.00            
ATOM     83  H39 BCD     1      28.640  26.650  39.290  1.00  0.00            
ATOM     84  H40 BCD     1      27.120  24.950  40.960  1.00  0.00            
ATOM     85  C25 BCD     1      31.800  20.360  35.580  1.00  0.00            
ATOM     86  O21 BCD     1      32.190  21.340  34.640  1.00  0.00            
ATOM     87  C26 BCD     1      30.470  19.750  35.280  1.00  0.00            
ATOM     88  O22 BCD     1      30.480  19.260  33.970  1.00  0.00            
ATOM     89  C27 BCD     1      29.280  20.820  35.440  1.00  0.00            
ATOM     90  O23 BCD     1      27.930  20.150  35.240  1.00  0.00            
ATOM     91  C28 BCD     1      29.400  21.430  36.820  1.00  0.00            
ATOM     92  C29 BCD     1      30.840  22.020  37.060  1.00  0.00            
ATOM     93  O24 BCD     1      31.830  20.970  36.860  1.00  0.00            
ATOM     94  C30 BCD     1      31.070  22.580  38.420  1.00  0.00            
ATOM     95  O25 BCD     1      30.930  21.710  39.590  1.00  0.00            
ATOM     96  H41 BCD     1      32.590  19.610  35.610  1.00  0.00            
ATOM     97  H42 BCD     1      30.380  18.940  36.010  1.00  0.00            
ATOM     98  H43 BCD     1      29.840  18.550  33.870  1.00  0.00            
ATOM     99  H44 BCD     1      29.510  21.580  34.690  1.00  0.00            
ATOM    100  H45 BCD     1      27.260  20.840  35.260  1.00  0.00            
ATOM    101  H46 BCD     1      29.220  20.570  37.480  1.00  0.00            
ATOM    102  H47 BCD     1      31.010  22.750  36.260  1.00  0.00            
ATOM    103  H48 BCD     1      32.110  22.940  38.440  1.00  0.00            
ATOM    104  H49 BCD     1      30.480  23.510  38.520  1.00  0.00            
ATOM    105  H50 BCD     1      31.390  22.180  40.290  1.00  0.00            
ATOM    106  C31 BCD     1      34.900  22.390  31.920  1.00  0.00            
ATOM    107  O26 BCD     1      34.120  23.480  31.520  1.00  0.00            
ATOM    108  C32 BCD     1      34.180  21.100  31.670  1.00  0.00            
ATOM    109  O27 BCD     1      33.730  20.990  30.340  1.00  0.00            
ATOM    110  C33 BCD     1      32.980  20.900  32.580  1.00  0.00            
ATOM    111  C34 BCD     1      33.410  21.150  33.980  1.00  0.00            
ATOM    112  C35 BCD     1      34.170  22.480  34.290  1.00  0.00            
ATOM    113  O28 BCD     1      35.220  22.550  33.280  1.00  0.00            
ATOM    114  C36 BCD     1      34.810  22.520  35.640  1.00  0.00            
ATOM    115  O29 BCD     1      36.010  23.330  35.670  1.00  0.00            
ATOM    116  O30 BCD     1      32.500  19.530  32.390  1.00  0.00            
ATOM    117  H51 BCD     1      35.850  22.350  31.390  1.00  0.00            
ATOM    118  H52 BCD     1      35.030  20.420  31.830  1.00  0.00            
ATOM    119  H53 BCD     1      33.320  20.120  30.280  1.00  0.00            
ATOM    120  H54 BCD     1      32.230  21.660  32.340  1.00  0.00            
ATOM    121  H55 BCD     1      31.760  19.430  33.010  1.00  0.00            
ATOM    122  H56 BCD     1      33.980  20.310  34.410  1.00  0.00            
ATOM    123  H57 BCD     1      33.560  23.380  34.120  1.00  0.00            
ATOM    124  H58 BCD     1      33.980  22.940  36.230  1.00  0.00            
ATOM    125  H59 BCD     1      35.000  21.510  36.030  1.00  0.00            
ATOM    126  H60 BCD     1      35.760  24.250  35.760  1.00  0.00            
ATOM    127  C37 BCD     1      34.280  26.720  28.870  1.00  0.00            
ATOM    128  O31 BCD     1      33.430  27.370  29.730  1.00  0.00            
ATOM    129  C38 BCD     1      33.650  25.430  28.350  1.00  0.00            
ATOM    130  O32 BCD     1      32.470  25.640  27.530  1.00  0.00            
ATOM    131  C39 BCD     1      33.350  24.420  29.470  1.00  0.00            
ATOM    132  O33 BCD     1      33.070  23.160  28.820  1.00  0.00            
ATOM    133  C40 BCD     1      34.610  24.250  30.410  1.00  0.00            
ATOM    134  C41 BCD     1      35.200  25.570  30.840  1.00  0.00            
ATOM    135  O34 BCD     1      35.460  26.330  29.640  1.00  0.00            
ATOM    136  C42 BCD     1      36.400  25.420  31.680  1.00  0.00            
ATOM    137  O35 BCD     1      37.290  24.440  31.100  1.00  0.00            
ATOM    138  H61 BCD     1      34.620  27.380  28.060  1.00  0.00            
ATOM    139  H62 BCD     1      34.470  25.010  27.750  1.00  0.00            
ATOM    140  H63 BCD     1      32.830  25.630  26.640  1.00  0.00            
ATOM    141  H64 BCD     1      32.590  24.810  30.160  1.00  0.00            
ATOM    142  H65 BCD     1      33.210  22.570  29.570  1.00  0.00            
ATOM    143  H66 BCD     1      35.390  23.630  29.940  1.00  0.00            
ATOM    144  H67 BCD     1      34.520  26.070  31.540  1.00  0.00            
ATOM    145  H68 BCD     1      36.900  26.390  31.800  1.00  0.00            
ATOM    146  H69 BCD     1      36.130  25.080  32.690  1.00  0.00            
ATOM    147  H70 BCD     1      37.810  24.970  30.480  1.00  0.00            
ATOM    148  O1  HA8     2      25.400  24.230  32.170  1.00  0.00            
ATOM    149  C1  HA8     2      25.960  25.270  31.730  1.00  0.00            
ATOM    150  O2  HA8     2      25.320  26.150  31.040  1.00  0.00            
ATOM    151  C2  HA8     2      27.210  25.820  32.300  1.00  0.00            
ATOM    152  O3  HA8     2      27.790  25.070  33.470  1.00  0.00            
ATOM    153  C3  HA8     2      29.120  25.220  33.730  1.00  0.00            
ATOM    154  C4  HA8     2      29.440  25.980  34.840  1.00  0.00            
ATOM    155  C5  HA8     2      30.780  26.260  35.160  1.00  0.00            
ATOM    156  C6  HA8     2      31.850  25.950  34.290  1.00  0.00            
ATOM    157  Cl1 HA8     2      33.450  26.560  34.720  1.00  0.00            
ATOM    158  C7  HA8     2      31.450  25.250  33.090  1.00  0.00            
ATOM    159  C8  HA8     2      30.130  24.770  32.880  1.00  0.00            
ATOM    160  Cl2 HA8     2      29.750  23.920  31.410  1.00  0.00            
ATOM    161  H1  HA8     2      25.860  26.950  30.920  1.00  0.00            
ATOM    162  H2  HA8     2      26.960  26.850  32.570  1.00  0.00            
ATOM    163  H3  HA8     2      27.930  25.960  31.480  1.00  0.00            
ATOM    164  H4  HA8     2      28.640  26.410  35.430  1.00  0.00            
ATOM    165  H5  HA8     2      31.020  26.830  36.050  1.00  0.00            
ATOM    166  H6  HA8     2      32.270  25.150  32.390  1.00  0.00            
TER
ENDMDL
MODEL        1
ATOM      1  C1  BCD     1      33.780  24.620  14.070  1.00  0.00            
ATOM      2  O1  BCD     1      33.160  24.020  15.230  1.00  0.00            
ATOM      3  C2  BCD     1      35.290  24.160  13.950  1.00  0.00            
ATOM      4  O2  BCD     1      35.440  22.690  13.970  1.00  0.00            
ATOM      5  C3  BCD     1      36.070  24.740  15.140  1.00  0.00            
ATOM      6  O3  BCD     1      37.460  24.630  14.840  1.00  0.00            
ATOM      7  C4  BCD     1      35.750  26.230  15.470  1.00  0.00            
ATOM      8  C5  BCD     1      34.270  26.470  15.460  1.00  0.00            
ATOM      9  O4  BCD     1      33.800  26.020  14.250  1.00  0.00            
ATOM     10  C6  BCD     1      33.880  27.930  15.630  1.00  0.00            
ATOM     11  O5  BCD     1      34.550  28.790  14.640  1.00  0.00            
ATOM     12  H1  BCD     1      33.300  24.320  13.130  1.00  0.00            
ATOM     13  H2  BCD     1      35.860  24.500  13.080  1.00  0.00            
ATOM     14  H3  BCD     1      36.210  22.440  13.450  1.00  0.00            
ATOM     15  H4  BCD     1      35.720  24.210  16.040  1.00  0.00            
ATOM     16  H5  BCD     1      37.920  25.290  15.370  1.00  0.00            
ATOM     17  H6  BCD     1      36.330  26.910  14.830  1.00  0.00            
ATOM     18  H7  BCD     1      33.830  26.020  16.360  1.00  0.00            
ATOM     19  H8  BCD     1      32.790  27.930  15.480  1.00  0.00            
ATOM     20  H9  BCD     1      34.200  28.270  16.630  1.00  0.00            
ATOM     21  H10 BCD     1      34.320  29.720  14.690  1.00  0.00            
ATOM     22  C7  BCD     1      29.980  21.570  16.170  1.00  0.00            
ATOM     23  O6  BCD     1      30.630  21.210  17.390  1.00  0.00            
ATOM     24  C8  BCD     1      30.780  21.190  14.950  1.00  0.00            
ATOM     25  O7  BCD     1      30.910  19.760  14.870  1.00  0.00            
ATOM     26  C9  BCD     1      32.080  21.930  14.930  1.00  0.00            
ATOM     27  O8  BCD     1      32.820  21.660  13.730  1.00  0.00            
ATOM     28  C10 BCD     1      31.880  23.400  15.070  1.00  0.00            
ATOM     29  C11 BCD     1      30.860  23.710  16.200  1.00  0.00            
ATOM     30  O9  BCD     1      29.700  22.970  16.070  1.00  0.00            
ATOM     31  C12 BCD     1      30.420  25.190  16.250  1.00  0.00            
ATOM     32  O10 BCD     1      29.950  25.640  15.020  1.00  0.00            
ATOM     33  H11 BCD     1      28.980  21.110  16.170  1.00  0.00            
ATOM     34  H12 BCD     1      30.240  21.470  14.040  1.00  0.00            
ATOM     35  H13 BCD     1      31.310  19.470  14.050  1.00  0.00            
ATOM     36  H14 BCD     1      32.660  21.670  15.820  1.00  0.00            
ATOM     37  H15 BCD     1      33.730  21.960  13.820  1.00  0.00            
ATOM     38  H16 BCD     1      31.360  23.640  14.140  1.00  0.00            
ATOM     39  H17 BCD     1      31.350  23.440  17.150  1.00  0.00            
ATOM     40  H18 BCD     1      29.740  25.360  17.090  1.00  0.00            
ATOM     41  H19 BCD     1      31.330  25.740  16.540  1.00  0.00            
ATOM     42  H20 BCD     1      30.340  26.520  14.950  1.00  0.00            
ATOM     43  C13 BCD     1      29.990  19.120  20.800  1.00  0.00            
ATOM     44  O11 BCD     1      30.870  20.030  21.510  1.00  0.00            
ATOM     45  C14 BCD     1      30.650  18.330  19.700  1.00  0.00            
ATOM     46  O12 BCD     1      31.590  17.420  20.160  1.00  0.00            
ATOM     47  C15 BCD     1      31.130  19.190  18.580  1.00  0.00            
ATOM     48  O13 BCD     1      31.640  18.380  17.480  1.00  0.00            
ATOM     49  C16 BCD     1      30.020  20.120  18.070  1.00  0.00            
ATOM     50  C17 BCD     1      29.180  20.730  19.160  1.00  0.00            
ATOM     51  O14 BCD     1      28.870  19.840  20.210  1.00  0.00            
ATOM     52  C18 BCD     1      27.830  21.310  18.530  1.00  0.00            
ATOM     53  O15 BCD     1      27.200  20.340  17.750  1.00  0.00            
ATOM     54  H21 BCD     1      29.530  18.510  21.590  1.00  0.00            
ATOM     55  H22 BCD     1      29.870  17.720  19.230  1.00  0.00            
ATOM     56  H23 BCD     1      31.960  16.970  19.400  1.00  0.00            
ATOM     57  H24 BCD     1      31.880  19.840  19.040  1.00  0.00            
ATOM     58  H25 BCD     1      32.140  18.940  16.880  1.00  0.00            
ATOM     59  H26 BCD     1      29.350  19.590  17.370  1.00  0.00            
ATOM     60  H27 BCD     1      29.710  21.640  19.490  1.00  0.00            
ATOM     61  H28 BCD     1      27.220  21.690  19.360  1.00  0.00            
ATOM     62  H29 BCD     1      28.130  22.160  17.920  1.00  0.00            
ATOM     63  H30 BCD     1      26.950  19.740  18.450  1.00  0.00            
ATOM     64  C19 BCD     1      32.190  20.480  25.370  1.00  0.00            
ATOM     65  O16 BCD     1      33.350  20.870  24.710  1.00  0.00            
ATOM     66  C20 BCD     1      31.960  18.980  24.850  1.00  0.00            
ATOM     67  O17 BCD     1      32.910  18.010  25.310  1.00  0.00            
ATOM     68  C21 BCD     1      31.820  18.970  23.350  1.00  0.00            
ATOM     69  O18 BCD     1      31.390  17.680  22.950  1.00  0.00            
ATOM     70  C22 BCD     1      30.800  19.930  22.910  1.00  0.00            
ATOM     71  C23 BCD     1      31.060  21.370  23.530  1.00  0.00            
ATOM     72  O19 BCD     1      31.100  21.290  24.980  1.00  0.00            
ATOM     73  C24 BCD     1      29.940  22.380  23.190  1.00  0.00            
ATOM     74  O20 BCD     1      28.660  22.040  23.770  1.00  0.00            
ATOM     75  H31 BCD     1      32.300  20.600  26.450  1.00  0.00            
ATOM     76  H32 BCD     1      30.940  18.740  25.160  1.00  0.00            
ATOM     77  H33 BCD     1      32.400  17.200  25.390  1.00  0.00            
ATOM     78  H34 BCD     1      32.780  19.160  22.860  1.00  0.00            
ATOM     79  H35 BCD     1      31.490  17.630  21.990  1.00  0.00            
ATOM     80  H36 BCD     1      29.780  19.640  23.190  1.00  0.00            
ATOM     81  H37 BCD     1      31.940  21.790  23.020  1.00  0.00            
ATOM     82  H38 BCD     1      30.180  23.440  23.360  1.00  0.00            
ATOM     83  H39 BCD     1      29.920  22.350  22.090  1.00  0.00            
ATOM     84  H40 BCD     1      28.010  22.460  23.200  1.00  0.00            
ATOM     85  C25 BCD     1      37.240  21.890  25.220  1.00  0.00            
ATOM     86  O21 BCD     1      37.280  22.390  23.900  1.00  0.00            
ATOM     87  C26 BCD     1      37.090  20.390  25.140  1.00  0.00            
ATOM     88  O22 BCD     1      38.120  19.930  24.280  1.00  0.00            
ATOM     89  C27 BCD     1      35.620  20.050  24.640  1.00  0.00            
ATOM     90  O23 BCD     1      35.270  18.720  24.540  1.00  0.00            
ATOM     91  C28 BCD     1      34.530  20.870  25.420  1.00  0.00            
ATOM     92  C29 BCD     1      34.910  22.380  25.650  1.00  0.00            
ATOM     93  O24 BCD     1      36.300  22.470  26.090  1.00  0.00            
ATOM     94  C30 BCD     1      33.860  23.000  26.550  1.00  0.00            
ATOM     95  O25 BCD     1      33.960  22.500  27.940  1.00  0.00            
ATOM     96  H41 BCD     1      38.160  22.050  25.790  1.00  0.00            
ATOM     97  H42 BCD     1      37.090  20.030  26.180  1.00  0.00            
ATOM     98  H43 BCD     1      38.250  19.000  24.500  1.00  0.00            
ATOM     99  H44 BCD     1      35.680  20.520  23.650  1.00  0.00            
ATOM    100  H45 BCD     1      34.320  18.590  24.530  1.00  0.00            
ATOM    101  H46 BCD     1      34.400  20.320  26.360  1.00  0.00            
ATOM    102  H47 BCD     1      34.910  22.890  24.680  1.00  0.00            
ATOM    103  H48 BCD     1      33.920  24.100  26.520  1.00  0.00            
ATOM    104  H49 BCD     1      32.880  22.790  26.120  1.00  0.00            
ATOM    105  H50 BCD     1      33.240  22.920  28.430  1.00  0.00            
ATOM    106  C31 BCD     1      39.070  25.240  21.480  1.00  0.00            
ATOM    107  O26 BCD     1      38.000  25.240  20.420  1.00  0.00            
ATOM    108  C32 BCD     1      39.790  23.900  21.540  1.00  0.00            
ATOM    109  O27 BCD     1      40.320  23.400  20.280  1.00  0.00            
ATOM    110  C33 BCD     1      38.890  22.810  22.250  1.00  0.00            
ATOM    111  C34 BCD     1      38.320  23.330  23.560  1.00  0.00            
ATOM    112  C35 BCD     1      37.610  24.720  23.250  1.00  0.00            
ATOM    113  O28 BCD     1      38.590  25.620  22.720  1.00  0.00            
ATOM    114  C36 BCD     1      37.030  25.420  24.390  1.00  0.00            
ATOM    115  O29 BCD     1      37.970  25.720  25.340  1.00  0.00            
ATOM    116  O30 BCD     1      39.780  21.680  22.600  1.00  0.00            
ATOM    117  H51 BCD     1      39.790  26.010  21.190  1.00  0.00            
ATOM    118  H52 BCD     1      40.680  24.060  22.170  1.00  0.00            
ATOM    119  H53 BCD     1      40.360  22.440  20.310  1.00  0.00            
ATOM    120  H54 BCD     1      38.130  22.460  21.540  1.00  0.00            
ATOM    121  H55 BCD     1      39.190  20.990  22.910  1.00  0.00            
ATOM    122  H56 BCD     1      39.050  23.440  24.360  1.00  0.00            
ATOM    123  H57 BCD     1      36.810  24.600  22.510  1.00  0.00            
ATOM    124  H58 BCD     1      36.610  26.340  23.960  1.00  0.00            
ATOM    125  H59 BCD     1      36.320  24.680  24.780  1.00  0.00            
ATOM    126  H60 BCD     1      37.650  26.550  25.710  1.00  0.00            
ATOM    127  C37 BCD     1      36.840  27.460  17.210  1.00  0.00            
ATOM    128  O31 BCD     1      36.020  26.450  16.820  1.00  0.00            
ATOM    129  C38 BCD     1      38.330  27.120  17.240  1.00  0.00            
ATOM    130  O32 BCD     1      38.860  26.690  15.960  1.00  0.00            
ATOM    131  C39 BCD     1      38.610  26.010  18.270  1.00  0.00            
ATOM    132  O33 BCD     1      40.040  25.660  18.340  1.00  0.00            
ATOM    133  C40 BCD     1      38.010  26.360  19.630  1.00  0.00            
ATOM    134  C41 BCD     1      36.580  26.820  19.500  1.00  0.00            
ATOM    135  O34 BCD     1      36.400  27.820  18.560  1.00  0.00            
ATOM    136  C42 BCD     1      36.070  27.310  20.890  1.00  0.00            
ATOM    137  O35 BCD     1      36.920  28.350  21.320  1.00  0.00            
ATOM    138  H61 BCD     1      36.670  28.420  16.720  1.00  0.00            
ATOM    139  H62 BCD     1      38.830  27.970  17.730  1.00  0.00            
ATOM    140  H63 BCD     1      39.800  26.490  15.940  1.00  0.00            
ATOM    141  H64 BCD     1      38.060  25.120  17.930  1.00  0.00            
ATOM    142  H65 BCD     1      40.080  24.970  19.000  1.00  0.00            
ATOM    143  H66 BCD     1      38.600  27.220  19.970  1.00  0.00            
ATOM    144  H67 BCD     1      35.840  26.040  19.270  1.00  0.00            
ATOM    145  H68 BCD     1      35.070  27.720  20.690  1.00  0.00            
ATOM    146  H69 BCD     1      36.140  26.560  21.690  1.00  0.00            
ATOM    147  H70 BCD     1      36.840  28.530  22.260  1.00  0.00            
ATOM    148  O1  HA8     2      37.070  21.810  17.360  1.00  0.00            
ATOM    149  C1  HA8     2      36.290  20.890  17.150  1.00  0.00            
ATOM    150  O2  HA8     2      36.700  19.640  17.010  1.00  0.00            
ATOM    151  C2  HA8     2      34.830  21.050  16.730  1.00  0.00            
ATOM    152  O3  HA8     2      33.890  20.710  17.820  1.00  0.00            
ATOM    153  C3  HA8     2      33.940  21.560  18.880  1.00  0.00            
ATOM    154  C4  HA8     2      33.760  22.980  18.650  1.00  0.00            
ATOM    155  C5  HA8     2      33.570  23.850  19.740  1.00  0.00            
ATOM    156  C6  HA8     2      33.740  23.260  21.020  1.00  0.00            
ATOM    157  Cl1 HA8     2      33.640  24.360  22.380  1.00  0.00            
ATOM    158  C7  HA8     2      33.920  21.860  21.270  1.00  0.00            
ATOM    159  C8  HA8     2      34.070  21.020  20.160  1.00  0.00            
ATOM    160  Cl2 HA8     2      34.330  19.230  20.340  1.00  0.00            
ATOM    161  H1  HA8     2      35.920  19.060  17.000  1.00  0.00            
ATOM    162  H2  HA8     2      34.750  20.310  15.920  1.00  0.00            
ATOM    163  H3  HA8     2      34.670  22.060  16.310  1.00  0.00            
ATOM    164  H4  HA8     2      33.710  23.390  17.650  1.00  0.00            
ATOM    165  H5  HA8     2      33.350  24.910  19.650  1.00  0.00            
ATOM    166  H6  HA8     2      34.050  21.450  22.270  1.00  0.00            
TER
ENDMDL
MODEL        1
ATOM      1  C1  BCD     1      30.790  29.710  -5.840  1.00  0.00            
ATOM      2  O1  BCD     1      31.190  29.430  -4.490  1.00  0.00            
ATOM      3  C2  BCD     1      31.260  31.150  -6.140  1.00  0.00            
ATOM      4  O2  BCD     1      32.660  31.350  -6.080  1.00  0.00            
ATOM      5  C3  BCD     1      30.590  32.160  -5.280  1.00  0.00            
ATOM      6  O3  BCD     1      30.850  33.490  -5.780  1.00  0.00            
ATOM      7  C4  BCD     1      29.080  31.930  -5.180  1.00  0.00            
ATOM      8  C5  BCD     1      28.710  30.460  -4.960  1.00  0.00            
ATOM      9  O4  BCD     1      29.370  29.700  -5.950  1.00  0.00            
ATOM     10  C6  BCD     1      27.150  30.090  -4.860  1.00  0.00            
ATOM     11  O5  BCD     1      27.020  28.750  -4.410  1.00  0.00            
ATOM     12  H1  BCD     1      31.280  29.010  -6.520  1.00  0.00            
ATOM     13  H2  BCD     1      30.850  31.430  -7.110  1.00  0.00            
ATOM     14  H3  BCD     1      32.700  32.290  -5.930  1.00  0.00            
ATOM     15  H4  BCD     1      30.990  32.170  -4.260  1.00  0.00            
ATOM     16  H5  BCD     1      30.350  34.140  -5.280  1.00  0.00            
ATOM     17  H6  BCD     1      28.460  32.330  -6.000  1.00  0.00            
ATOM     18  H7  BCD     1      29.100  30.220  -3.960  1.00  0.00            
ATOM     19  H8  BCD     1      26.830  30.780  -4.070  1.00  0.00            
ATOM     20  H9  BCD     1      26.570  30.310  -5.760  1.00  0.00            
ATOM     21  H10 BCD     1      26.130  28.450  -4.590  1.00  0.00            
ATOM     22  C7  BCD     1      33.090  26.090  -2.830  1.00  0.00            
ATOM     23  O6  BCD     1      33.720  26.640  -1.680  1.00  0.00            
ATOM     24  C8  BCD     1      33.650  26.690  -4.080  1.00  0.00            
ATOM     25  O7  BCD     1      35.120  26.580  -4.040  1.00  0.00            
ATOM     26  C9  BCD     1      33.200  28.160  -4.240  1.00  0.00            
ATOM     27  O8  BCD     1      33.730  28.670  -5.450  1.00  0.00            
ATOM     28  C10 BCD     1      31.700  28.140  -4.210  1.00  0.00            
ATOM     29  C11 BCD     1      31.200  27.640  -2.820  1.00  0.00            
ATOM     30  O9  BCD     1      31.640  26.310  -2.750  1.00  0.00            
ATOM     31  C12 BCD     1      29.660  27.710  -2.720  1.00  0.00            
ATOM     32  O10 BCD     1      28.950  26.980  -3.750  1.00  0.00            
ATOM     33  H11 BCD     1      33.260  25.010  -2.960  1.00  0.00            
ATOM     34  H12 BCD     1      33.300  26.230  -5.010  1.00  0.00            
ATOM     35  H13 BCD     1      35.340  27.160  -4.780  1.00  0.00            
ATOM     36  H14 BCD     1      33.580  28.770  -3.410  1.00  0.00            
ATOM     37  H15 BCD     1      33.320  29.540  -5.510  1.00  0.00            
ATOM     38  H16 BCD     1      31.340  27.490  -5.020  1.00  0.00            
ATOM     39  H17 BCD     1      31.680  28.280  -2.060  1.00  0.00            
ATOM     40  H18 BCD     1      29.400  27.250  -1.760  1.00  0.00            
ATOM     41  H19 BCD     1      29.250  28.730  -2.810  1.00  0.00            
ATOM     42  H20 BCD     1      28.080  27.390  -3.770  1.00  0.00            
ATOM     43  C13 BCD     1      35.960  25.500   1.640  1.00  0.00            
ATOM     44  O11 BCD     1      36.330  26.860   1.770  1.00  0.00            
ATOM     45  C14 BCD     1      36.310  24.760   0.330  1.00  0.00            
ATOM     46  O12 BCD     1      37.710  24.510   0.210  1.00  0.00            
ATOM     47  C15 BCD     1      35.730  25.550  -0.860  1.00  0.00            
ATOM     48  O13 BCD     1      36.140  25.060  -2.150  1.00  0.00            
ATOM     49  C16 BCD     1      34.200  25.580  -0.730  1.00  0.00            
ATOM     50  C17 BCD     1      33.780  26.060   0.660  1.00  0.00            
ATOM     51  O14 BCD     1      34.540  25.430   1.720  1.00  0.00            
ATOM     52  C18 BCD     1      32.310  25.610   0.780  1.00  0.00            
ATOM     53  O15 BCD     1      31.730  25.950   2.060  1.00  0.00            
ATOM     54  H21 BCD     1      36.520  24.930   2.390  1.00  0.00            
ATOM     55  H22 BCD     1      35.720  23.830   0.280  1.00  0.00            
ATOM     56  H23 BCD     1      38.090  25.150  -0.400  1.00  0.00            
ATOM     57  H24 BCD     1      36.000  26.600  -0.680  1.00  0.00            
ATOM     58  H25 BCD     1      35.970  25.750  -2.790  1.00  0.00            
ATOM     59  H26 BCD     1      33.760  24.590  -0.900  1.00  0.00            
ATOM     60  H27 BCD     1      33.750  27.160   0.690  1.00  0.00            
ATOM     61  H28 BCD     1      31.650  26.110   0.050  1.00  0.00            
ATOM     62  H29 BCD     1      32.320  24.540   0.580  1.00  0.00            
ATOM     63  H30 BCD     1      32.020  25.420   2.800  1.00  0.00            
ATOM     64  C19 BCD     1      35.950  29.540   4.830  1.00  0.00            
ATOM     65  O16 BCD     1      34.760  29.960   4.060  1.00  0.00            
ATOM     66  C20 BCD     1      37.270  29.650   4.090  1.00  0.00            
ATOM     67  O17 BCD     1      37.440  31.050   3.860  1.00  0.00            
ATOM     68  C21 BCD     1      37.290  28.840   2.800  1.00  0.00            
ATOM     69  O18 BCD     1      38.580  28.810   2.190  1.00  0.00            
ATOM     70  C22 BCD     1      36.790  27.380   3.000  1.00  0.00            
ATOM     71  C23 BCD     1      35.690  27.230   4.070  1.00  0.00            
ATOM     72  O19 BCD     1      35.780  28.160   5.150  1.00  0.00            
ATOM     73  C24 BCD     1      35.690  25.910   4.850  1.00  0.00            
ATOM     74  O20 BCD     1      36.870  25.730   5.580  1.00  0.00            
ATOM     75  H31 BCD     1      35.940  30.040   5.810  1.00  0.00            
ATOM     76  H32 BCD     1      38.110  29.250   4.680  1.00  0.00            
ATOM     77  H33 BCD     1      38.180  31.190   3.260  1.00  0.00            
ATOM     78  H34 BCD     1      36.600  29.350   2.110  1.00  0.00            
ATOM     79  H35 BCD     1      38.960  29.690   2.160  1.00  0.00            
ATOM     80  H36 BCD     1      37.670  26.790   3.290  1.00  0.00            
ATOM     81  H37 BCD     1      34.680  27.280   3.640  1.00  0.00            
ATOM     82  H38 BCD     1      34.840  25.880   5.540  1.00  0.00            
ATOM     83  H39 BCD     1      35.410  25.080   4.190  1.00  0.00            
ATOM     84  H40 BCD     1      36.880  24.770   5.610  1.00  0.00            
ATOM     85  C25 BCD     1      31.500  32.500   4.880  1.00  0.00            
ATOM     86  O21 BCD     1      31.230  32.600   3.470  1.00  0.00            
ATOM     87  C26 BCD     1      32.880  33.090   5.170  1.00  0.00            
ATOM     88  O22 BCD     1      32.880  34.500   4.860  1.00  0.00            
ATOM     89  C27 BCD     1      33.930  32.140   4.430  1.00  0.00            
ATOM     90  O23 BCD     1      35.330  32.550   4.610  1.00  0.00            
ATOM     91  C28 BCD     1      33.830  30.670   4.910  1.00  0.00            
ATOM     92  C29 BCD     1      32.320  30.270   4.760  1.00  0.00            
ATOM     93  O24 BCD     1      31.390  31.150   5.380  1.00  0.00            
ATOM     94  C30 BCD     1      32.100  28.760   5.130  1.00  0.00            
ATOM     95  O25 BCD     1      32.670  28.420   6.460  1.00  0.00            
ATOM     96  H41 BCD     1      30.710  33.040   5.420  1.00  0.00            
ATOM     97  H42 BCD     1      33.160  32.920   6.210  1.00  0.00            
ATOM     98  H43 BCD     1      32.420  34.930   5.580  1.00  0.00            
ATOM     99  H44 BCD     1      33.700  32.130   3.360  1.00  0.00            
ATOM    100  H45 BCD     1      35.960  31.940   4.200  1.00  0.00            
ATOM    101  H46 BCD     1      34.130  30.650   5.960  1.00  0.00            
ATOM    102  H47 BCD     1      32.130  30.320   3.680  1.00  0.00            
ATOM    103  H48 BCD     1      31.020  28.580   5.240  1.00  0.00            
ATOM    104  H49 BCD     1      32.500  28.210   4.270  1.00  0.00            
ATOM    105  H50 BCD     1      32.880  27.480   6.460  1.00  0.00            
ATOM    106  C31 BCD     1      29.100  35.150   0.950  1.00  0.00            
ATOM    107  O26 BCD     1      28.860  34.250  -0.070  1.00  0.00            
ATOM    108  C32 BCD     1      30.580  35.440   1.130  1.00  0.00            
ATOM    109  O27 BCD     1      31.260  35.840  -0.020  1.00  0.00            
ATOM    110  C33 BCD     1      31.290  34.260   1.790  1.00  0.00            
ATOM    111  C34 BCD     1      30.530  33.740   2.930  1.00  0.00            
ATOM    112  C35 BCD     1      29.140  33.410   2.520  1.00  0.00            
ATOM    113  O28 BCD     1      28.620  34.600   2.140  1.00  0.00            
ATOM    114  C36 BCD     1      28.150  32.970   3.680  1.00  0.00            
ATOM    115  O29 BCD     1      28.230  33.890   4.790  1.00  0.00            
ATOM    116  O30 BCD     1      32.670  34.650   1.950  1.00  0.00            
ATOM    117  H51 BCD     1      28.530  36.070   0.750  1.00  0.00            
ATOM    118  H52 BCD     1      30.500  36.340   1.760  1.00  0.00            
ATOM    119  H53 BCD     1      32.210  35.880   0.120  1.00  0.00            
ATOM    120  H54 BCD     1      31.290  33.380   1.120  1.00  0.00            
ATOM    121  H55 BCD     1      32.770  34.560   2.900  1.00  0.00            
ATOM    122  H56 BCD     1      30.420  34.580   3.630  1.00  0.00            
ATOM    123  H57 BCD     1      29.150  32.620   1.760  1.00  0.00            
ATOM    124  H58 BCD     1      27.170  32.950   3.190  1.00  0.00            
ATOM    125  H59 BCD     1      28.380  31.950   4.020  1.00  0.00            
ATOM    126  H60 BCD     1      27.910  33.380   5.540  1.00  0.00            
ATOM    127  C37 BCD     1      27.640  33.470  -3.850  1.00  0.00            
ATOM    128  O31 BCD     1      28.730  32.560  -3.890  1.00  0.00            
ATOM    129  C38 BCD     1      28.120  34.910  -3.630  1.00  0.00            
ATOM    130  O32 BCD     1      29.010  35.230  -4.660  1.00  0.00            
ATOM    131  C39 BCD     1      28.740  35.100  -2.270  1.00  0.00            
ATOM    132  O33 BCD     1      29.160  36.470  -2.010  1.00  0.00            
ATOM    133  C40 BCD     1      27.920  34.570  -1.090  1.00  0.00            
ATOM    134  C41 BCD     1      27.360  33.180  -1.460  1.00  0.00            
ATOM    135  O34 BCD     1      26.790  33.220  -2.740  1.00  0.00            
ATOM    136  C42 BCD     1      26.220  32.710  -0.530  1.00  0.00            
ATOM    137  O35 BCD     1      25.190  33.710  -0.360  1.00  0.00            
ATOM    138  H61 BCD     1      27.040  33.440  -4.770  1.00  0.00            
ATOM    139  H62 BCD     1      27.240  35.570  -3.720  1.00  0.00            
ATOM    140  H63 BCD     1      29.040  36.190  -4.630  1.00  0.00            
ATOM    141  H64 BCD     1      29.550  34.370  -2.320  1.00  0.00            
ATOM    142  H65 BCD     1      29.830  36.300  -1.340  1.00  0.00            
ATOM    143  H66 BCD     1      27.160  35.260  -0.700  1.00  0.00            
ATOM    144  H67 BCD     1      28.150  32.420  -1.410  1.00  0.00            
ATOM    145  H68 BCD     1      25.840  31.830  -1.060  1.00  0.00            
ATOM    146  H69 BCD     1      26.710  32.490   0.420  1.00  0.00            
ATOM    147  H70 BCD     1      24.740  33.650  -1.210  1.00  0.00            
ATOM    148  O1  HA8     2      37.800  29.680  41.260  1.00  0.00            
ATOM    149  C1  HA8     2      37.010  30.370  41.930  1.00  0.00            
ATOM    150  O2  HA8     2      37.520  31.500  42.470  1.00  0.00            
ATOM    151  C2  HA8     2      35.590  30.000  42.130  1.00  0.00            
ATOM    152  O3  HA8     2      34.740  30.940  42.760  1.00  0.00            
ATOM    153  C3  HA8     2      33.420  30.760  42.850  1.00  0.00            
ATOM    154  C4  HA8     2      33.040  29.850  43.840  1.00  0.00            
ATOM    155  C5  HA8     2      31.660  29.620  44.010  1.00  0.00            
ATOM    156  C6  HA8     2      30.830  30.320  43.170  1.00  0.00            
ATOM    157  Cl1 HA8     2      29.030  30.150  43.360  1.00  0.00            
ATOM    158  C7  HA8     2      31.240  31.110  42.090  1.00  0.00            
ATOM    159  C8  HA8     2      32.590  31.470  41.980  1.00  0.00            
ATOM    160  Cl2 HA8     2      33.100  32.620  40.810  1.00  0.00            
ATOM    161  H1  HA8     2      36.830  31.830  43.070  1.00  0.00            
ATOM    162  H2  HA8     2      35.710  29.090  42.730  1.00  0.00            
ATOM    163  H3  HA8     2      35.130  29.720  41.180  1.00  0.00            
ATOM    164  H4  HA8     2      33.780  29.400  44.500  1.00  0.00            
ATOM    165  H5  HA8     2      31.210  29.010  44.800  1.00  0.00            
ATOM    166  H6  HA8     2      30.550  31.610  41.420  1.00  0.00            
TER
ENDMDL
MODEL        1
ATOM      1  C1  BCD     1      35.780  40.110  28.350  1.00  0.00            
ATOM      2  O1  BCD     1      35.440  39.390  29.550  1.00  0.00            
ATOM      3  C2  BCD     1      36.480  39.260  27.240  1.00  0.00            
ATOM      4  O2  BCD     1      35.600  38.190  26.880  1.00  0.00            
ATOM      5  C3  BCD     1      37.880  38.760  27.820  1.00  0.00            
ATOM      6  O3  BCD     1      38.690  38.090  26.830  1.00  0.00            
ATOM      7  C4  BCD     1      38.690  39.880  28.430  1.00  0.00            
ATOM      8  C5  BCD     1      37.820  40.790  29.310  1.00  0.00            
ATOM      9  O4  BCD     1      36.640  41.160  28.670  1.00  0.00            
ATOM     10  C6  BCD     1      38.520  41.980  29.930  1.00  0.00            
ATOM     11  O5  BCD     1      39.150  42.800  28.950  1.00  0.00            
ATOM     12  H1  BCD     1      34.910  40.610  27.900  1.00  0.00            
ATOM     13  H2  BCD     1      36.700  39.850  26.340  1.00  0.00            
ATOM     14  H3  BCD     1      35.860  37.770  26.060  1.00  0.00            
ATOM     15  H4  BCD     1      37.710  38.060  28.640  1.00  0.00            
ATOM     16  H5  BCD     1      39.610  38.200  27.100  1.00  0.00            
ATOM     17  H6  BCD     1      39.190  40.380  27.590  1.00  0.00            
ATOM     18  H7  BCD     1      37.520  40.200  30.190  1.00  0.00            
ATOM     19  H8  BCD     1      37.750  42.520  30.490  1.00  0.00            
ATOM     20  H9  BCD     1      39.250  41.550  30.620  1.00  0.00            
ATOM     21  H10 BCD     1      39.960  43.090  29.380  1.00  0.00            
ATOM     22  C7  BCD     1      32.710  37.980  32.150  1.00  0.00            
ATOM     23  O6  BCD     1      33.750  37.330  32.890  1.00  0.00            
ATOM     24  C8  BCD     1      32.580  37.510  30.660  1.00  0.00            
ATOM     25  O7  BCD     1      32.110  36.190  30.530  1.00  0.00            
ATOM     26  C9  BCD     1      33.830  37.770  29.870  1.00  0.00            
ATOM     27  O8  BCD     1      33.740  37.270  28.530  1.00  0.00            
ATOM     28  C10 BCD     1      34.130  39.260  30.020  1.00  0.00            
ATOM     29  C11 BCD     1      34.250  39.730  31.460  1.00  0.00            
ATOM     30  O9  BCD     1      32.970  39.380  32.040  1.00  0.00            
ATOM     31  C12 BCD     1      34.480  41.220  31.670  1.00  0.00            
ATOM     32  O10 BCD     1      33.570  41.970  30.900  1.00  0.00            
ATOM     33  H11 BCD     1      31.740  37.880  32.660  1.00  0.00            
ATOM     34  H12 BCD     1      31.870  38.230  30.220  1.00  0.00            
ATOM     35  H13 BCD     1      32.320  35.970  29.610  1.00  0.00            
ATOM     36  H14 BCD     1      34.660  37.210  30.330  1.00  0.00            
ATOM     37  H15 BCD     1      34.500  37.550  28.020  1.00  0.00            
ATOM     38  H16 BCD     1      33.320  39.760  29.480  1.00  0.00            
ATOM     39  H17 BCD     1      34.950  39.060  31.990  1.00  0.00            
ATOM     40  H18 BCD     1      34.330  41.540  32.710  1.00  0.00            
ATOM     41  H19 BCD     1      35.500  41.410  31.300  1.00  0.00            
ATOM     42  H20 BCD     1      34.090  42.570  30.370  1.00  0.00            
ATOM     43  C13 BCD     1      33.930  34.720  36.110  1.00  0.00            
ATOM     44  O11 BCD     1      34.990  33.960  35.500  1.00  0.00            
ATOM     45  C14 BCD     1      32.730  34.540  35.230  1.00  0.00            
ATOM     46  O12 BCD     1      32.330  33.160  35.140  1.00  0.00            
ATOM     47  C15 BCD     1      32.970  35.140  33.830  1.00  0.00            
ATOM     48  O13 BCD     1      31.730  35.010  33.070  1.00  0.00            
ATOM     49  C16 BCD     1      33.330  36.640  34.040  1.00  0.00            
ATOM     50  C17 BCD     1      34.510  36.790  34.990  1.00  0.00            
ATOM     51  O14 BCD     1      34.200  36.130  36.210  1.00  0.00            
ATOM     52  C18 BCD     1      34.840  38.210  35.280  1.00  0.00            
ATOM     53  O15 BCD     1      33.680  38.960  35.760  1.00  0.00            
ATOM     54  H21 BCD     1      33.810  34.290  37.110  1.00  0.00            
ATOM     55  H22 BCD     1      31.900  35.120  35.660  1.00  0.00            
ATOM     56  H23 BCD     1      33.100  32.600  34.960  1.00  0.00            
ATOM     57  H24 BCD     1      33.830  34.710  33.310  1.00  0.00            
ATOM     58  H25 BCD     1      31.830  35.310  32.170  1.00  0.00            
ATOM     59  H26 BCD     1      32.390  37.070  34.410  1.00  0.00            
ATOM     60  H27 BCD     1      35.390  36.390  34.460  1.00  0.00            
ATOM     61  H28 BCD     1      35.620  38.210  36.050  1.00  0.00            
ATOM     62  H29 BCD     1      35.410  38.720  34.490  1.00  0.00            
ATOM     63  H30 BCD     1      33.520  38.610  36.640  1.00  0.00            
ATOM     64  C19 BCD     1      37.670  31.100  36.390  1.00  0.00            
ATOM     65  O16 BCD     1      38.600  31.820  35.540  1.00  0.00            
ATOM     66  C20 BCD     1      36.470  30.610  35.600  1.00  0.00            
ATOM     67  O17 BCD     1      36.920  29.610  34.690  1.00  0.00            
ATOM     68  C21 BCD     1      35.720  31.790  34.990  1.00  0.00            
ATOM     69  O18 BCD     1      34.560  31.480  34.280  1.00  0.00            
ATOM     70  C22 BCD     1      35.350  32.780  36.140  1.00  0.00            
ATOM     71  C23 BCD     1      36.550  33.130  37.040  1.00  0.00            
ATOM     72  O19 BCD     1      37.250  31.940  37.460  1.00  0.00            
ATOM     73  C24 BCD     1      36.240  33.890  38.340  1.00  0.00            
ATOM     74  O20 BCD     1      35.510  33.010  39.220  1.00  0.00            
ATOM     75  H31 BCD     1      38.170  30.230  36.820  1.00  0.00            
ATOM     76  H32 BCD     1      35.750  30.160  36.290  1.00  0.00            
ATOM     77  H33 BCD     1      37.730  29.930  34.300  1.00  0.00            
ATOM     78  H34 BCD     1      36.390  32.280  34.280  1.00  0.00            
ATOM     79  H35 BCD     1      34.770  31.030  33.460  1.00  0.00            
ATOM     80  H36 BCD     1      34.450  32.380  36.630  1.00  0.00            
ATOM     81  H37 BCD     1      37.250  33.740  36.460  1.00  0.00            
ATOM     82  H38 BCD     1      37.170  34.270  38.760  1.00  0.00            
ATOM     83  H39 BCD     1      35.630  34.780  38.130  1.00  0.00            
ATOM     84  H40 BCD     1      35.530  33.340  40.120  1.00  0.00            
ATOM     85  C25 BCD     1      42.590  32.040  34.200  1.00  0.00            
ATOM     86  O21 BCD     1      42.210  33.010  33.200  1.00  0.00            
ATOM     87  C26 BCD     1      41.800  30.790  33.960  1.00  0.00            
ATOM     88  O22 BCD     1      42.120  30.240  32.660  1.00  0.00            
ATOM     89  C27 BCD     1      40.260  31.090  34.110  1.00  0.00            
ATOM     90  O23 BCD     1      39.510  29.890  33.860  1.00  0.00            
ATOM     91  C28 BCD     1      39.990  31.510  35.550  1.00  0.00            
ATOM     92  C29 BCD     1      40.830  32.810  35.820  1.00  0.00            
ATOM     93  O24 BCD     1      42.180  32.430  35.520  1.00  0.00            
ATOM     94  C30 BCD     1      40.680  33.120  37.310  1.00  0.00            
ATOM     95  O25 BCD     1      41.890  33.920  37.660  1.00  0.00            
ATOM     96  H41 BCD     1      43.680  31.900  34.160  1.00  0.00            
ATOM     97  H42 BCD     1      42.200  30.120  34.730  1.00  0.00            
ATOM     98  H43 BCD     1      41.930  30.950  32.040  1.00  0.00            
ATOM     99  H44 BCD     1      40.030  31.930  33.450  1.00  0.00            
ATOM    100  H45 BCD     1      39.530  29.780  32.900  1.00  0.00            
ATOM    101  H46 BCD     1      40.190  30.730  36.290  1.00  0.00            
ATOM    102  H47 BCD     1      40.520  33.660  35.200  1.00  0.00            
ATOM    103  H48 BCD     1      39.740  33.670  37.490  1.00  0.00            
ATOM    104  H49 BCD     1      40.650  32.150  37.820  1.00  0.00            
ATOM    105  H50 BCD     1      42.630  33.620  37.120  1.00  0.00            
ATOM    106  C31 BCD     1      43.820  35.840  30.790  1.00  0.00            
ATOM    107  O26 BCD     1      42.600  36.590  30.720  1.00  0.00            
ATOM    108  C32 BCD     1      43.660  34.400  30.140  1.00  0.00            
ATOM    109  O27 BCD     1      43.400  34.430  28.750  1.00  0.00            
ATOM    110  C33 BCD     1      42.650  33.660  30.950  1.00  0.00            
ATOM    111  C34 BCD     1      43.150  33.590  32.430  1.00  0.00            
ATOM    112  C35 BCD     1      43.440  34.990  33.030  1.00  0.00            
ATOM    113  O28 BCD     1      44.220  35.800  32.130  1.00  0.00            
ATOM    114  C36 BCD     1      44.210  35.010  34.400  1.00  0.00            
ATOM    115  O29 BCD     1      45.300  34.070  34.280  1.00  0.00            
ATOM    116  O30 BCD     1      42.440  32.220  30.550  1.00  0.00            
ATOM    117  H51 BCD     1      44.560  36.370  30.170  1.00  0.00            
ATOM    118  H52 BCD     1      44.570  33.810  30.310  1.00  0.00            
ATOM    119  H53 BCD     1      43.450  33.560  28.330  1.00  0.00            
ATOM    120  H54 BCD     1      41.700  34.210  30.940  1.00  0.00            
ATOM    121  H55 BCD     1      42.000  32.150  29.690  1.00  0.00            
ATOM    122  H56 BCD     1      44.040  32.960  32.490  1.00  0.00            
ATOM    123  H57 BCD     1      42.480  35.480  33.240  1.00  0.00            
ATOM    124  H58 BCD     1      44.420  36.050  34.700  1.00  0.00            
ATOM    125  H59 BCD     1      43.590  34.580  35.200  1.00  0.00            
ATOM    126  H60 BCD     1      45.890  34.380  33.600  1.00  0.00            
ATOM    127  C37 BCD     1      41.030  39.990  29.200  1.00  0.00            
ATOM    128  O31 BCD     1      39.750  39.330  29.210  1.00  0.00            
ATOM    129  C38 BCD     1      42.040  39.270  28.310  1.00  0.00            
ATOM    130  O32 BCD     1      41.330  39.210  27.070  1.00  0.00            
ATOM    131  C39 BCD     1      42.280  37.860  28.760  1.00  0.00            
ATOM    132  O33 BCD     1      43.240  37.220  27.930  1.00  0.00            
ATOM    133  C40 BCD     1      42.710  37.900  30.140  1.00  0.00            
ATOM    134  C41 BCD     1      41.800  38.740  31.040  1.00  0.00            
ATOM    135  O34 BCD     1      41.580  40.090  30.500  1.00  0.00            
ATOM    136  C42 BCD     1      42.390  39.030  32.410  1.00  0.00            
ATOM    137  O35 BCD     1      43.410  40.030  32.440  1.00  0.00            
ATOM    138  H61 BCD     1      40.850  41.000  28.810  1.00  0.00            
ATOM    139  H62 BCD     1      42.910  39.930  28.230  1.00  0.00            
ATOM    140  H63 BCD     1      41.330  40.110  26.730  1.00  0.00            
ATOM    141  H64 BCD     1      41.280  37.390  28.770  1.00  0.00            
ATOM    142  H65 BCD     1      43.190  36.270  28.090  1.00  0.00            
ATOM    143  H66 BCD     1      43.720  38.290  30.250  1.00  0.00            
ATOM    144  H67 BCD     1      40.870  38.180  31.140  1.00  0.00            
ATOM    145  H68 BCD     1      41.560  39.400  33.020  1.00  0.00            
ATOM    146  H69 BCD     1      42.770  38.100  32.870  1.00  0.00            
ATOM    147  H70 BCD     1      43.370  40.370  33.340  1.00  0.00            
ATOM    148  O1  HA8     2      36.370  35.640  29.310  1.00  0.00            
ATOM    149  C1  HA8     2      37.190  35.440  28.480  1.00  0.00            
ATOM    150  O2  HA8     2      36.900  35.310  27.190  1.00  0.00            
ATOM    151  C2  HA8     2      38.690  35.480  28.770  1.00  0.00            
ATOM    152  O3  HA8     2      39.130  36.320  29.890  1.00  0.00            
ATOM    153  C3  HA8     2      38.750  36.360  31.190  1.00  0.00            
ATOM    154  C4  HA8     2      38.430  37.580  31.890  1.00  0.00            
ATOM    155  C5  HA8     2      38.160  37.670  33.250  1.00  0.00            
ATOM    156  C6  HA8     2      38.210  36.490  34.050  1.00  0.00            
ATOM    157  Cl1 HA8     2      38.090  36.520  35.770  1.00  0.00            
ATOM    158  C7  HA8     2      38.460  35.280  33.350  1.00  0.00            
ATOM    159  C8  HA8     2      38.700  35.200  31.960  1.00  0.00            
ATOM    160  Cl2 HA8     2      39.180  33.550  31.450  1.00  0.00            
ATOM    161  H1  HA8     2      37.740  35.190  26.700  1.00  0.00            
ATOM    162  H2  HA8     2      39.240  35.890  27.910  1.00  0.00            
ATOM    163  H3  HA8     2      39.090  34.480  28.950  1.00  0.00            
ATOM    164  H4  HA8     2      38.420  38.480  31.280  1.00  0.00            
ATOM    165  H5  HA8     2      37.920  38.620  33.720  1.00  0.00            
ATOM    166  H6  HA8     2      38.440  34.340  33.890  1.00  0.00            
TER
ENDMDL
MODEL        1
ATOM      1  C1  BCD     1      21.840  22.130  29.820  1.00  0.00            
ATOM      2  O1  BCD     1      21.340  23.320  29.150  1.00  0.00            
ATOM      3  C2  BCD     1      20.780  21.340  30.430  1.00  0.00            
ATOM      4  O2  BCD     1      19.860  20.820  29.470  1.00  0.00            
ATOM      5  C3  BCD     1      20.000  22.160  31.530  1.00  0.00            
ATOM      6  O3  BCD     1      19.100  21.360  32.320  1.00  0.00            
ATOM      7  C4  BCD     1      21.070  22.750  32.490  1.00  0.00            
ATOM      8  C5  BCD     1      22.260  23.410  31.830  1.00  0.00            
ATOM      9  O4  BCD     1      22.780  22.580  30.810  1.00  0.00            
ATOM     10  C6  BCD     1      23.380  23.900  32.760  1.00  0.00            
ATOM     11  O5  BCD     1      23.730  22.820  33.630  1.00  0.00            
ATOM     12  H1  BCD     1      22.470  21.640  29.070  1.00  0.00            
ATOM     13  H2  BCD     1      21.250  20.460  30.880  1.00  0.00            
ATOM     14  H3  BCD     1      19.380  21.550  29.060  1.00  0.00            
ATOM     15  H4  BCD     1      19.460  22.990  31.070  1.00  0.00            
ATOM     16  H5  BCD     1      18.320  21.270  31.770  1.00  0.00            
ATOM     17  H6  BCD     1      21.460  21.920  33.090  1.00  0.00            
ATOM     18  H7  BCD     1      21.930  24.340  31.360  1.00  0.00            
ATOM     19  H8  BCD     1      24.230  24.160  32.110  1.00  0.00            
ATOM     20  H9  BCD     1      23.020  24.810  33.260  1.00  0.00            
ATOM     21  H10 BCD     1      24.480  23.160  34.130  1.00  0.00            
ATOM     22  C7  BCD     1      21.610  25.040  25.380  1.00  0.00            
ATOM     23  O6  BCD     1      20.200  25.170  25.290  1.00  0.00            
ATOM     24  C8  BCD     1      22.150  23.610  25.480  1.00  0.00            
ATOM     25  O7  BCD     1      21.650  22.950  24.260  1.00  0.00            
ATOM     26  C9  BCD     1      21.640  22.990  26.760  1.00  0.00            
ATOM     27  O8  BCD     1      22.090  21.630  26.890  1.00  0.00            
ATOM     28  C10 BCD     1      22.050  23.820  28.030  1.00  0.00            
ATOM     29  C11 BCD     1      21.670  25.220  27.830  1.00  0.00            
ATOM     30  O9  BCD     1      22.140  25.770  26.540  1.00  0.00            
ATOM     31  C12 BCD     1      22.260  26.010  28.940  1.00  0.00            
ATOM     32  O10 BCD     1      21.880  27.390  28.890  1.00  0.00            
ATOM     33  H11 BCD     1      22.150  25.560  24.570  1.00  0.00            
ATOM     34  H12 BCD     1      23.250  23.550  25.480  1.00  0.00            
ATOM     35  H13 BCD     1      21.640  21.990  24.400  1.00  0.00            
ATOM     36  H14 BCD     1      20.550  22.930  26.700  1.00  0.00            
ATOM     37  H15 BCD     1      21.480  21.120  26.350  1.00  0.00            
ATOM     38  H16 BCD     1      23.140  23.760  28.200  1.00  0.00            
ATOM     39  H17 BCD     1      20.580  25.360  27.780  1.00  0.00            
ATOM     40  H18 BCD     1      21.790  25.550  29.820  1.00  0.00            
ATOM     41  H19 BCD     1      23.350  25.880  28.960  1.00  0.00            
ATOM     42  H20 BCD     1      22.230  27.840  28.120  1.00  0.00            
ATOM     43  C13 BCD     1      17.530  27.560  23.350  1.00  0.00            
ATOM     44  O11 BCD     1      16.810  27.600  24.490  1.00  0.00            
ATOM     45  C14 BCD     1      17.760  26.290  22.690  1.00  0.00            
ATOM     46  O12 BCD     1      16.530  25.780  22.250  1.00  0.00            
ATOM     47  C15 BCD     1      18.450  25.290  23.650  1.00  0.00            
ATOM     48  O13 BCD     1      18.470  24.010  23.060  1.00  0.00            
ATOM     49  C16 BCD     1      19.770  25.870  24.140  1.00  0.00            
ATOM     50  C17 BCD     1      19.570  27.330  24.560  1.00  0.00            
ATOM     51  O14 BCD     1      18.830  28.050  23.540  1.00  0.00            
ATOM     52  C18 BCD     1      20.830  28.110  24.910  1.00  0.00            
ATOM     53  O15 BCD     1      21.830  27.860  23.960  1.00  0.00            
ATOM     54  H21 BCD     1      17.140  28.280  22.620  1.00  0.00            
ATOM     55  H22 BCD     1      18.270  26.450  21.730  1.00  0.00            
ATOM     56  H23 BCD     1      16.430  24.830  22.400  1.00  0.00            
ATOM     57  H24 BCD     1      17.900  25.280  24.600  1.00  0.00            
ATOM     58  H25 BCD     1      18.970  23.520  23.710  1.00  0.00            
ATOM     59  H26 BCD     1      20.450  25.720  23.290  1.00  0.00            
ATOM     60  H27 BCD     1      18.990  27.340  25.490  1.00  0.00            
ATOM     61  H28 BCD     1      20.670  29.190  24.960  1.00  0.00            
ATOM     62  H29 BCD     1      21.170  27.750  25.890  1.00  0.00            
ATOM     63  H30 BCD     1      22.640  27.640  24.420  1.00  0.00            
ATOM     64  C19 BCD     1      13.610  29.380  26.280  1.00  0.00            
ATOM     65  O16 BCD     1      13.650  28.300  27.210  1.00  0.00            
ATOM     66  C20 BCD     1      13.250  28.820  24.900  1.00  0.00            
ATOM     67  O17 BCD     1      11.910  28.340  24.840  1.00  0.00            
ATOM     68  C21 BCD     1      14.330  27.800  24.450  1.00  0.00            
ATOM     69  O18 BCD     1      14.230  27.370  23.030  1.00  0.00            
ATOM     70  C22 BCD     1      15.740  28.530  24.590  1.00  0.00            
ATOM     71  C23 BCD     1      15.920  29.300  25.900  1.00  0.00            
ATOM     72  O19 BCD     1      14.770  30.110  26.190  1.00  0.00            
ATOM     73  C24 BCD     1      17.230  30.070  26.050  1.00  0.00            
ATOM     74  O20 BCD     1      17.190  31.050  24.990  1.00  0.00            
ATOM     75  H31 BCD     1      12.870  30.120  26.600  1.00  0.00            
ATOM     76  H32 BCD     1      13.330  29.650  24.200  1.00  0.00            
ATOM     77  H33 BCD     1      11.850  27.530  24.310  1.00  0.00            
ATOM     78  H34 BCD     1      14.310  26.930  25.110  1.00  0.00            
ATOM     79  H35 BCD     1      14.930  26.740  22.830  1.00  0.00            
ATOM     80  H36 BCD     1      15.780  29.230  23.740  1.00  0.00            
ATOM     81  H37 BCD     1      15.910  28.630  26.770  1.00  0.00            
ATOM     82  H38 BCD     1      17.170  30.610  27.000  1.00  0.00            
ATOM     83  H39 BCD     1      18.030  29.330  26.030  1.00  0.00            
ATOM     84  H40 BCD     1      18.090  31.240  24.740  1.00  0.00            
ATOM     85  C25 BCD     1      12.580  27.580  31.170  1.00  0.00            
ATOM     86  O21 BCD     1      13.740  26.940  31.580  1.00  0.00            
ATOM     87  C26 BCD     1      11.850  26.870  30.080  1.00  0.00            
ATOM     88  O22 BCD     1      11.590  25.490  30.430  1.00  0.00            
ATOM     89  C27 BCD     1      12.570  26.920  28.730  1.00  0.00            
ATOM     90  O23 BCD     1      11.860  26.110  27.740  1.00  0.00            
ATOM     91  C28 BCD     1      12.810  28.370  28.340  1.00  0.00            
ATOM     92  C29 BCD     1      13.570  29.040  29.510  1.00  0.00            
ATOM     93  O24 BCD     1      12.810  28.870  30.750  1.00  0.00            
ATOM     94  C30 BCD     1      13.840  30.520  29.360  1.00  0.00            
ATOM     95  O25 BCD     1      12.580  31.180  29.230  1.00  0.00            
ATOM     96  H41 BCD     1      11.890  27.620  32.020  1.00  0.00            
ATOM     97  H42 BCD     1      10.890  27.330  29.820  1.00  0.00            
ATOM     98  H43 BCD     1      11.020  25.070  29.780  1.00  0.00            
ATOM     99  H44 BCD     1      13.580  26.490  28.790  1.00  0.00            
ATOM    100  H45 BCD     1      12.400  26.150  26.940  1.00  0.00            
ATOM    101  H46 BCD     1      11.790  28.760  28.190  1.00  0.00            
ATOM    102  H47 BCD     1      14.550  28.570  29.600  1.00  0.00            
ATOM    103  H48 BCD     1      14.450  30.890  30.190  1.00  0.00            
ATOM    104  H49 BCD     1      14.500  30.730  28.510  1.00  0.00            
ATOM    105  H50 BCD     1      12.700  32.100  29.000  1.00  0.00            
ATOM    106  C31 BCD     1      15.700  25.870  35.090  1.00  0.00            
ATOM    107  O26 BCD     1      16.740  25.180  34.330  1.00  0.00            
ATOM    108  C32 BCD     1      14.300  25.370  34.840  1.00  0.00            
ATOM    109  O27 BCD     1      14.320  24.050  35.310  1.00  0.00            
ATOM    110  C33 BCD     1      13.890  25.490  33.360  1.00  0.00            
ATOM    111  C34 BCD     1      14.010  26.960  32.970  1.00  0.00            
ATOM    112  C35 BCD     1      15.390  27.480  33.310  1.00  0.00            
ATOM    113  O28 BCD     1      15.730  27.190  34.610  1.00  0.00            
ATOM    114  C36 BCD     1      15.450  29.010  33.160  1.00  0.00            
ATOM    115  O29 BCD     1      14.640  29.700  34.160  1.00  0.00            
ATOM    116  O30 BCD     1      12.540  25.190  33.250  1.00  0.00            
ATOM    117  H51 BCD     1      15.920  25.830  36.160  1.00  0.00            
ATOM    118  H52 BCD     1      13.660  26.050  35.410  1.00  0.00            
ATOM    119  H53 BCD     1      14.130  24.150  36.240  1.00  0.00            
ATOM    120  H54 BCD     1      14.530  24.970  32.640  1.00  0.00            
ATOM    121  H55 BCD     1      12.290  25.350  32.340  1.00  0.00            
ATOM    122  H56 BCD     1      13.320  27.550  33.580  1.00  0.00            
ATOM    123  H57 BCD     1      16.130  27.030  32.640  1.00  0.00            
ATOM    124  H58 BCD     1      16.470  29.410  33.230  1.00  0.00            
ATOM    125  H59 BCD     1      15.140  29.150  32.120  1.00  0.00            
ATOM    126  H60 BCD     1      14.610  30.580  33.800  1.00  0.00            
ATOM    127  C37 BCD     1      20.340  23.600  34.650  1.00  0.00            
ATOM    128  O31 BCD     1      20.370  23.720  33.260  1.00  0.00            
ATOM    129  C38 BCD     1      19.210  22.650  35.230  1.00  0.00            
ATOM    130  O32 BCD     1      19.400  21.290  34.850  1.00  0.00            
ATOM    131  C39 BCD     1      17.880  23.230  34.780  1.00  0.00            
ATOM    132  O33 BCD     1      16.810  22.440  35.260  1.00  0.00            
ATOM    133  C40 BCD     1      17.750  24.700  35.170  1.00  0.00            
ATOM    134  C41 BCD     1      18.920  25.560  34.780  1.00  0.00            
ATOM    135  O34 BCD     1      20.130  24.900  35.170  1.00  0.00            
ATOM    136  C42 BCD     1      18.910  26.940  35.430  1.00  0.00            
ATOM    137  O35 BCD     1      20.190  27.540  35.190  1.00  0.00            
ATOM    138  H61 BCD     1      21.320  23.180  34.930  1.00  0.00            
ATOM    139  H62 BCD     1      19.200  22.590  36.320  1.00  0.00            
ATOM    140  H63 BCD     1      19.350  21.340  33.890  1.00  0.00            
ATOM    141  H64 BCD     1      17.860  23.070  33.700  1.00  0.00            
ATOM    142  H65 BCD     1      16.000  22.880  35.010  1.00  0.00            
ATOM    143  H66 BCD     1      17.600  24.820  36.250  1.00  0.00            
ATOM    144  H67 BCD     1      19.040  25.780  33.710  1.00  0.00            
ATOM    145  H68 BCD     1      18.110  27.510  34.940  1.00  0.00            
ATOM    146  H69 BCD     1      18.600  26.880  36.480  1.00  0.00            
ATOM    147  H70 BCD     1      19.970  28.430  34.910  1.00  0.00            
ATOM    148  O1  HA8     2      18.010  22.560  28.550  1.00  0.00            
ATOM    149  C1  HA8     2      16.930  22.470  27.970  1.00  0.00            
ATOM    150  O2  HA8     2      16.970  22.410  26.660  1.00  0.00            
ATOM    151  C2  HA8     2      15.530  22.470  28.510  1.00  0.00            
ATOM    152  O3  HA8     2      15.040  23.830  28.910  1.00  0.00            
ATOM    153  C3  HA8     2      15.980  24.670  29.470  1.00  0.00            
ATOM    154  C4  HA8     2      16.610  24.280  30.650  1.00  0.00            
ATOM    155  C5  HA8     2      17.660  25.090  31.140  1.00  0.00            
ATOM    156  C6  HA8     2      18.110  26.220  30.340  1.00  0.00            
ATOM    157  Cl1 HA8     2      19.320  27.250  31.000  1.00  0.00            
ATOM    158  C7  HA8     2      17.580  26.480  29.130  1.00  0.00            
ATOM    159  C8  HA8     2      16.540  25.720  28.640  1.00  0.00            
ATOM    160  Cl2 HA8     2      15.730  26.040  27.170  1.00  0.00            
ATOM    161  H1  HA8     2      17.900  22.140  26.570  1.00  0.00            
ATOM    162  H2  HA8     2      15.510  21.740  29.330  1.00  0.00            
ATOM    163  H3  HA8     2      14.870  22.030  27.750  1.00  0.00            
ATOM    164  H4  HA8     2      16.320  23.400  31.220  1.00  0.00            
ATOM    165  H5  HA8     2      18.240  24.830  32.010  1.00  0.00            
ATOM    166  H6  HA8     2      18.050  27.220  28.490  1.00  0.00            
TER
ENDMDL
MODEL        1
ATOM      1  C1  BCD     1      37.430  19.500  27.090  1.00  0.00            
ATOM      2  O1  BCD     1      36.480  20.320  26.360  1.00  0.00            
ATOM      3  C2  BCD     1      36.910  18.120  27.520  1.00  0.00            
ATOM      4  O2  BCD     1      36.680  17.330  26.450  1.00  0.00            
ATOM      5  C3  BCD     1      35.710  18.270  28.530  1.00  0.00            
ATOM      6  O3  BCD     1      35.210  16.980  28.920  1.00  0.00            
ATOM      7  C4  BCD     1      36.180  19.120  29.760  1.00  0.00            
ATOM      8  C5  BCD     1      36.840  20.440  29.320  1.00  0.00            
ATOM      9  O4  BCD     1      37.820  20.190  28.260  1.00  0.00            
ATOM     10  C6  BCD     1      37.540  21.140  30.480  1.00  0.00            
ATOM     11  O5  BCD     1      38.420  20.200  31.160  1.00  0.00            
ATOM     12  H1  BCD     1      38.380  19.400  26.570  1.00  0.00            
ATOM     13  H2  BCD     1      37.630  17.550  28.120  1.00  0.00            
ATOM     14  H3  BCD     1      36.130  17.830  25.840  1.00  0.00            
ATOM     15  H4  BCD     1      34.960  18.810  27.940  1.00  0.00            
ATOM     16  H5  BCD     1      35.020  16.510  28.100  1.00  0.00            
ATOM     17  H6  BCD     1      36.940  18.580  30.340  1.00  0.00            
ATOM     18  H7  BCD     1      36.040  21.050  28.890  1.00  0.00            
ATOM     19  H8  BCD     1      38.250  21.910  30.170  1.00  0.00            
ATOM     20  H9  BCD     1      36.870  21.650  31.190  1.00  0.00            
ATOM     21  H10 BCD     1      38.870  20.660  31.870  1.00  0.00            
ATOM     22  C7  BCD     1      35.640  21.780  22.770  1.00  0.00            
ATOM     23  O6  BCD     1      34.560  22.580  23.350  1.00  0.00            
ATOM     24  C8  BCD     1      35.330  20.280  22.950  1.00  0.00            
ATOM     25  O7  BCD     1      34.100  19.770  22.330  1.00  0.00            
ATOM     26  C9  BCD     1      35.340  19.930  24.410  1.00  0.00            
ATOM     27  O8  BCD     1      35.180  18.490  24.540  1.00  0.00            
ATOM     28  C10 BCD     1      36.700  20.370  24.960  1.00  0.00            
ATOM     29  C11 BCD     1      37.010  21.810  24.740  1.00  0.00            
ATOM     30  O9  BCD     1      36.900  22.040  23.320  1.00  0.00            
ATOM     31  C12 BCD     1      38.380  22.250  25.210  1.00  0.00            
ATOM     32  O10 BCD     1      39.420  21.390  24.760  1.00  0.00            
ATOM     33  H11 BCD     1      35.660  22.020  21.700  1.00  0.00            
ATOM     34  H12 BCD     1      36.130  19.720  22.450  1.00  0.00            
ATOM     35  H13 BCD     1      33.670  20.530  21.910  1.00  0.00            
ATOM     36  H14 BCD     1      34.560  20.550  24.870  1.00  0.00            
ATOM     37  H15 BCD     1      34.340  18.270  24.130  1.00  0.00            
ATOM     38  H16 BCD     1      37.390  19.610  24.570  1.00  0.00            
ATOM     39  H17 BCD     1      36.250  22.410  25.250  1.00  0.00            
ATOM     40  H18 BCD     1      38.630  23.290  24.950  1.00  0.00            
ATOM     41  H19 BCD     1      38.420  22.270  26.310  1.00  0.00            
ATOM     42  H20 BCD     1      40.040  21.240  25.480  1.00  0.00            
ATOM     43  C13 BCD     1      31.670  25.210  21.920  1.00  0.00            
ATOM     44  O11 BCD     1      30.920  24.840  23.050  1.00  0.00            
ATOM     45  C14 BCD     1      31.940  24.000  20.970  1.00  0.00            
ATOM     46  O12 BCD     1      30.680  23.540  20.430  1.00  0.00            
ATOM     47  C15 BCD     1      32.660  22.910  21.820  1.00  0.00            
ATOM     48  O13 BCD     1      32.860  21.720  21.090  1.00  0.00            
ATOM     49  C16 BCD     1      33.940  23.500  22.430  1.00  0.00            
ATOM     50  C17 BCD     1      33.630  24.820  23.170  1.00  0.00            
ATOM     51  O14 BCD     1      32.900  25.740  22.390  1.00  0.00            
ATOM     52  C18 BCD     1      34.860  25.530  23.820  1.00  0.00            
ATOM     53  O15 BCD     1      35.640  26.270  22.910  1.00  0.00            
ATOM     54  H21 BCD     1      31.180  26.050  21.410  1.00  0.00            
ATOM     55  H22 BCD     1      32.650  24.310  20.200  1.00  0.00            
ATOM     56  H23 BCD     1      30.890  22.630  20.190  1.00  0.00            
ATOM     57  H24 BCD     1      31.990  22.630  22.640  1.00  0.00            
ATOM     58  H25 BCD     1      32.040  21.220  21.140  1.00  0.00            
ATOM     59  H26 BCD     1      34.680  23.650  21.640  1.00  0.00            
ATOM     60  H27 BCD     1      32.970  24.600  24.020  1.00  0.00            
ATOM     61  H28 BCD     1      34.480  26.120  24.670  1.00  0.00            
ATOM     62  H29 BCD     1      35.410  24.670  24.240  1.00  0.00            
ATOM     63  H30 BCD     1      35.850  25.750  22.130  1.00  0.00            
ATOM     64  C19 BCD     1      27.410  25.300  25.060  1.00  0.00            
ATOM     65  O16 BCD     1      27.930  24.540  26.110  1.00  0.00            
ATOM     66  C20 BCD     1      27.340  24.460  23.770  1.00  0.00            
ATOM     67  O17 BCD     1      26.580  23.190  23.930  1.00  0.00            
ATOM     68  C21 BCD     1      28.680  24.130  23.240  1.00  0.00            
ATOM     69  O18 BCD     1      28.520  23.660  21.930  1.00  0.00            
ATOM     70  C22 BCD     1      29.610  25.290  23.210  1.00  0.00            
ATOM     71  C23 BCD     1      29.630  26.110  24.450  1.00  0.00            
ATOM     72  O19 BCD     1      28.280  26.420  24.830  1.00  0.00            
ATOM     73  C24 BCD     1      30.430  27.360  24.140  1.00  0.00            
ATOM     74  O20 BCD     1      30.290  28.230  25.260  1.00  0.00            
ATOM     75  H31 BCD     1      26.400  25.610  25.370  1.00  0.00            
ATOM     76  H32 BCD     1      26.940  25.240  23.100  1.00  0.00            
ATOM     77  H33 BCD     1      26.890  22.680  23.170  1.00  0.00            
ATOM     78  H34 BCD     1      29.100  23.290  23.800  1.00  0.00            
ATOM     79  H35 BCD     1      29.330  23.680  21.410  1.00  0.00            
ATOM     80  H36 BCD     1      29.390  25.970  22.370  1.00  0.00            
ATOM     81  H37 BCD     1      30.150  25.610  25.270  1.00  0.00            
ATOM     82  H38 BCD     1      31.490  27.070  24.060  1.00  0.00            
ATOM     83  H39 BCD     1      30.260  27.860  23.180  1.00  0.00            
ATOM     84  H40 BCD     1      30.750  29.060  25.080  1.00  0.00            
ATOM     85  C25 BCD     1      26.950  23.280  30.000  1.00  0.00            
ATOM     86  O21 BCD     1      28.110  22.370  29.940  1.00  0.00            
ATOM     87  C26 BCD     1      25.950  22.810  28.960  1.00  0.00            
ATOM     88  O22 BCD     1      25.580  21.470  29.100  1.00  0.00            
ATOM     89  C27 BCD     1      26.740  22.990  27.650  1.00  0.00            
ATOM     90  O23 BCD     1      25.820  22.690  26.520  1.00  0.00            
ATOM     91  C28 BCD     1      27.200  24.430  27.370  1.00  0.00            
ATOM     92  C29 BCD     1      28.050  24.870  28.550  1.00  0.00            
ATOM     93  O24 BCD     1      27.320  24.670  29.740  1.00  0.00            
ATOM     94  C30 BCD     1      28.450  26.360  28.410  1.00  0.00            
ATOM     95  O25 BCD     1      27.320  27.200  28.440  1.00  0.00            
ATOM     96  H41 BCD     1      26.460  23.200  30.980  1.00  0.00            
ATOM     97  H42 BCD     1      25.120  23.520  29.020  1.00  0.00            
ATOM     98  H43 BCD     1      24.660  21.330  29.340  1.00  0.00            
ATOM     99  H44 BCD     1      27.640  22.360  27.590  1.00  0.00            
ATOM    100  H45 BCD     1      26.140  22.930  25.650  1.00  0.00            
ATOM    101  H46 BCD     1      26.330  25.090  27.290  1.00  0.00            
ATOM    102  H47 BCD     1      28.960  24.270  28.480  1.00  0.00            
ATOM    103  H48 BCD     1      29.060  26.670  29.270  1.00  0.00            
ATOM    104  H49 BCD     1      29.000  26.440  27.470  1.00  0.00            
ATOM    105  H50 BCD     1      27.380  27.860  27.750  1.00  0.00            
ATOM    106  C31 BCD     1      29.840  19.380  32.320  1.00  0.00            
ATOM    107  O26 BCD     1      31.090  19.490  31.670  1.00  0.00            
ATOM    108  C32 BCD     1      28.910  18.920  31.300  1.00  0.00            
ATOM    109  O27 BCD     1      29.360  17.770  30.620  1.00  0.00            
ATOM    110  C33 BCD     1      28.570  20.080  30.270  1.00  0.00            
ATOM    111  C34 BCD     1      28.100  21.320  30.960  1.00  0.00            
ATOM    112  C35 BCD     1      29.090  21.670  32.040  1.00  0.00            
ATOM    113  O28 BCD     1      29.270  20.560  32.920  1.00  0.00            
ATOM    114  C36 BCD     1      28.810  22.870  32.850  1.00  0.00            
ATOM    115  O29 BCD     1      27.480  22.830  33.370  1.00  0.00            
ATOM    116  O30 BCD     1      27.670  19.690  29.260  1.00  0.00            
ATOM    117  H51 BCD     1      29.910  18.600  33.080  1.00  0.00            
ATOM    118  H52 BCD     1      27.950  18.740  31.800  1.00  0.00            
ATOM    119  H53 BCD     1      28.990  17.730  29.740  1.00  0.00            
ATOM    120  H54 BCD     1      29.520  20.280  29.770  1.00  0.00            
ATOM    121  H55 BCD     1      27.070  20.430  29.110  1.00  0.00            
ATOM    122  H56 BCD     1      27.140  21.250  31.480  1.00  0.00            
ATOM    123  H57 BCD     1      30.020  21.820  31.480  1.00  0.00            
ATOM    124  H58 BCD     1      29.480  22.860  33.720  1.00  0.00            
ATOM    125  H59 BCD     1      28.940  23.820  32.310  1.00  0.00            
ATOM    126  H60 BCD     1      27.360  23.630  33.880  1.00  0.00            
ATOM    127  C37 BCD     1      35.150  19.020  31.910  1.00  0.00            
ATOM    128  O31 BCD     1      35.060  19.390  30.550  1.00  0.00            
ATOM    129  C38 BCD     1      34.260  17.720  32.180  1.00  0.00            
ATOM    130  O32 BCD     1      34.710  16.530  31.600  1.00  0.00            
ATOM    131  C39 BCD     1      32.830  17.960  31.770  1.00  0.00            
ATOM    132  O33 BCD     1      31.980  16.840  32.050  1.00  0.00            
ATOM    133  C40 BCD     1      32.280  19.210  32.420  1.00  0.00            
ATOM    134  C41 BCD     1      33.200  20.440  32.270  1.00  0.00            
ATOM    135  O34 BCD     1      34.530  20.010  32.760  1.00  0.00            
ATOM    136  C42 BCD     1      32.630  21.560  33.120  1.00  0.00            
ATOM    137  O35 BCD     1      33.710  22.520  33.230  1.00  0.00            
ATOM    138  H61 BCD     1      36.160  18.760  32.260  1.00  0.00            
ATOM    139  H62 BCD     1      34.280  17.600  33.270  1.00  0.00            
ATOM    140  H63 BCD     1      34.840  16.550  30.650  1.00  0.00            
ATOM    141  H64 BCD     1      32.800  18.180  30.700  1.00  0.00            
ATOM    142  H65 BCD     1      31.140  17.070  31.630  1.00  0.00            
ATOM    143  H66 BCD     1      32.000  19.040  33.470  1.00  0.00            
ATOM    144  H67 BCD     1      33.210  20.720  31.210  1.00  0.00            
ATOM    145  H68 BCD     1      31.760  21.960  32.600  1.00  0.00            
ATOM    146  H69 BCD     1      32.360  21.160  34.110  1.00  0.00            
ATOM    147  H70 BCD     1      34.470  21.990  33.490  1.00  0.00            
ATOM    148  O1  HA8     2      29.780  20.970  23.680  1.00  0.00            
ATOM    149  C1  HA8     2      29.590  20.070  24.490  1.00  0.00            
ATOM    150  O2  HA8     2      30.310  18.940  24.450  1.00  0.00            
ATOM    151  C2  HA8     2      28.940  20.330  25.830  1.00  0.00            
ATOM    152  O3  HA8     2      29.830  20.430  26.950  1.00  0.00            
ATOM    153  C3  HA8     2      30.950  21.180  26.830  1.00  0.00            
ATOM    154  C4  HA8     2      30.900  22.530  26.450  1.00  0.00            
ATOM    155  C5  HA8     2      32.050  23.370  26.450  1.00  0.00            
ATOM    156  C6  HA8     2      33.280  22.780  26.980  1.00  0.00            
ATOM    157  Cl1 HA8     2      34.750  23.670  26.950  1.00  0.00            
ATOM    158  C7  HA8     2      33.310  21.450  27.300  1.00  0.00            
ATOM    159  C8  HA8     2      32.200  20.640  27.240  1.00  0.00            
ATOM    160  Cl2 HA8     2      32.260  18.940  27.770  1.00  0.00            
ATOM    161  H1  HA8     2      29.910  18.420  25.160  1.00  0.00            
ATOM    162  H2  HA8     2      28.290  19.460  26.000  1.00  0.00            
ATOM    163  H3  HA8     2      28.210  21.140  25.710  1.00  0.00            
ATOM    164  H4  HA8     2      29.940  23.000  26.230  1.00  0.00            
ATOM    165  H5  HA8     2      32.070  24.380  26.060  1.00  0.00            
ATOM    166  H6  HA8     2      34.210  20.890  27.530  1.00  0.00            
TER
ENDMDL
MODEL        1
ATOM      1  C1  BCD     1      27.160  15.230  24.110  1.00  0.00            
ATOM      2  O1  BCD     1      27.410  15.000  25.520  1.00  0.00            
ATOM      3  C2  BCD     1      27.820  16.500  23.550  1.00  0.00            
ATOM      4  O2  BCD     1      29.270  16.540  23.710  1.00  0.00            
ATOM      5  C3  BCD     1      27.230  17.700  24.290  1.00  0.00            
ATOM      6  O3  BCD     1      27.790  19.010  23.860  1.00  0.00            
ATOM      7  C4  BCD     1      25.690  17.690  24.170  1.00  0.00            
ATOM      8  C5  BCD     1      25.110  16.360  24.580  1.00  0.00            
ATOM      9  O4  BCD     1      25.840  15.320  23.820  1.00  0.00            
ATOM     10  C6  BCD     1      23.640  16.210  24.250  1.00  0.00            
ATOM     11  O5  BCD     1      23.300  14.930  24.780  1.00  0.00            
ATOM     12  H1  BCD     1      27.600  14.420  23.530  1.00  0.00            
ATOM     13  H2  BCD     1      27.520  16.570  22.490  1.00  0.00            
ATOM     14  H3  BCD     1      29.580  17.280  23.170  1.00  0.00            
ATOM     15  H4  BCD     1      27.450  17.450  25.330  1.00  0.00            
ATOM     16  H5  BCD     1      27.150  19.680  24.120  1.00  0.00            
ATOM     17  H6  BCD     1      25.340  17.810  23.140  1.00  0.00            
ATOM     18  H7  BCD     1      25.360  16.220  25.640  1.00  0.00            
ATOM     19  H8  BCD     1      22.960  16.980  24.640  1.00  0.00            
ATOM     20  H9  BCD     1      23.450  16.260  23.170  1.00  0.00            
ATOM     21  H10 BCD     1      23.760  14.360  24.170  1.00  0.00            
ATOM     22  C7  BCD     1      29.010  11.810  27.650  1.00  0.00            
ATOM     23  O6  BCD     1      29.290  12.740  28.730  1.00  0.00            
ATOM     24  C8  BCD     1      29.940  12.390  26.540  1.00  0.00            
ATOM     25  O7  BCD     1      31.280  12.400  26.950  1.00  0.00            
ATOM     26  C9  BCD     1      29.410  13.720  26.100  1.00  0.00            
ATOM     27  O8  BCD     1      30.180  14.340  25.040  1.00  0.00            
ATOM     28  C10 BCD     1      27.880  13.630  25.760  1.00  0.00            
ATOM     29  C11 BCD     1      27.070  13.090  26.880  1.00  0.00            
ATOM     30  O9  BCD     1      27.650  11.820  27.300  1.00  0.00            
ATOM     31  C12 BCD     1      25.660  12.890  26.480  1.00  0.00            
ATOM     32  O10 BCD     1      25.590  11.810  25.500  1.00  0.00            
ATOM     33  H11 BCD     1      29.380  10.810  27.890  1.00  0.00            
ATOM     34  H12 BCD     1      29.940  11.720  25.680  1.00  0.00            
ATOM     35  H13 BCD     1      31.380  12.590  27.890  1.00  0.00            
ATOM     36  H14 BCD     1      29.440  14.380  26.970  1.00  0.00            
ATOM     37  H15 BCD     1      29.740  15.180  24.860  1.00  0.00            
ATOM     38  H16 BCD     1      27.740  12.960  24.900  1.00  0.00            
ATOM     39  H17 BCD     1      27.140  13.810  27.700  1.00  0.00            
ATOM     40  H18 BCD     1      25.190  12.650  27.440  1.00  0.00            
ATOM     41  H19 BCD     1      25.240  13.810  26.060  1.00  0.00            
ATOM     42  H20 BCD     1      26.230  11.130  25.730  1.00  0.00            
ATOM     43  C13 BCD     1      29.940  12.990  32.710  1.00  0.00            
ATOM     44  O11 BCD     1      29.320  14.250  32.510  1.00  0.00            
ATOM     45  C14 BCD     1      31.210  12.960  31.910  1.00  0.00            
ATOM     46  O12 BCD     1      32.120  13.900  32.320  1.00  0.00            
ATOM     47  C15 BCD     1      30.840  13.220  30.440  1.00  0.00            
ATOM     48  O13 BCD     1      31.960  13.200  29.510  1.00  0.00            
ATOM     49  C16 BCD     1      29.790  12.170  29.990  1.00  0.00            
ATOM     50  C17 BCD     1      28.610  12.060  30.920  1.00  0.00            
ATOM     51  O14 BCD     1      29.200  11.860  32.260  1.00  0.00            
ATOM     52  C18 BCD     1      27.670  10.970  30.520  1.00  0.00            
ATOM     53  O15 BCD     1      28.410   9.740  30.450  1.00  0.00            
ATOM     54  H21 BCD     1      30.190  12.860  33.770  1.00  0.00            
ATOM     55  H22 BCD     1      31.600  11.940  31.930  1.00  0.00            
ATOM     56  H23 BCD     1      31.610  14.670  32.570  1.00  0.00            
ATOM     57  H24 BCD     1      30.340  14.190  30.500  1.00  0.00            
ATOM     58  H25 BCD     1      32.790  13.500  29.880  1.00  0.00            
ATOM     59  H26 BCD     1      30.260  11.180  29.920  1.00  0.00            
ATOM     60  H27 BCD     1      28.090  13.030  30.850  1.00  0.00            
ATOM     61  H28 BCD     1      26.920  10.750  31.290  1.00  0.00            
ATOM     62  H29 BCD     1      27.200  11.270  29.570  1.00  0.00            
ATOM     63  H30 BCD     1      27.820   8.980  30.480  1.00  0.00            
ATOM     64  C19 BCD     1      28.690  17.560  34.720  1.00  0.00            
ATOM     65  O16 BCD     1      27.540  17.780  33.880  1.00  0.00            
ATOM     66  C20 BCD     1      29.890  17.590  33.880  1.00  0.00            
ATOM     67  O17 BCD     1      30.000  18.890  33.340  1.00  0.00            
ATOM     68  C21 BCD     1      29.830  16.510  32.900  1.00  0.00            
ATOM     69  O18 BCD     1      31.030  16.480  32.150  1.00  0.00            
ATOM     70  C22 BCD     1      29.630  15.150  33.570  1.00  0.00            
ATOM     71  C23 BCD     1      28.420  15.150  34.490  1.00  0.00            
ATOM     72  O19 BCD     1      28.590  16.340  35.320  1.00  0.00            
ATOM     73  C24 BCD     1      28.290  13.880  35.370  1.00  0.00            
ATOM     74  O20 BCD     1      29.430  13.810  36.150  1.00  0.00            
ATOM     75  H31 BCD     1      28.790  18.400  35.420  1.00  0.00            
ATOM     76  H32 BCD     1      30.750  17.440  34.540  1.00  0.00            
ATOM     77  H33 BCD     1      29.170  19.130  32.910  1.00  0.00            
ATOM     78  H34 BCD     1      29.050  16.750  32.170  1.00  0.00            
ATOM     79  H35 BCD     1      31.060  17.250  31.570  1.00  0.00            
ATOM     80  H36 BCD     1      30.550  14.930  34.130  1.00  0.00            
ATOM     81  H37 BCD     1      27.450  15.390  34.030  1.00  0.00            
ATOM     82  H38 BCD     1      27.320  13.890  35.870  1.00  0.00            
ATOM     83  H39 BCD     1      28.330  13.060  34.640  1.00  0.00            
ATOM     84  H40 BCD     1      29.550  14.700  36.500  1.00  0.00            
ATOM     85  C25 BCD     1      23.780  19.460  33.440  1.00  0.00            
ATOM     86  O21 BCD     1      24.210  20.080  32.160  1.00  0.00            
ATOM     87  C26 BCD     1      24.570  19.950  34.630  1.00  0.00            
ATOM     88  O22 BCD     1      24.460  21.330  34.910  1.00  0.00            
ATOM     89  C27 BCD     1      26.050  19.500  34.620  1.00  0.00            
ATOM     90  O23 BCD     1      26.660  19.760  35.900  1.00  0.00            
ATOM     91  C28 BCD     1      26.220  17.990  34.310  1.00  0.00            
ATOM     92  C29 BCD     1      25.200  17.520  33.290  1.00  0.00            
ATOM     93  O24 BCD     1      23.920  18.070  33.500  1.00  0.00            
ATOM     94  C30 BCD     1      25.070  16.050  33.190  1.00  0.00            
ATOM     95  O25 BCD     1      24.850  15.390  34.470  1.00  0.00            
ATOM     96  H41 BCD     1      22.710  19.670  33.550  1.00  0.00            
ATOM     97  H42 BCD     1      24.110  19.500  35.520  1.00  0.00            
ATOM     98  H43 BCD     1      25.170  21.720  34.390  1.00  0.00            
ATOM     99  H44 BCD     1      26.570  20.040  33.820  1.00  0.00            
ATOM    100  H45 BCD     1      27.440  20.250  35.620  1.00  0.00            
ATOM    101  H46 BCD     1      26.070  17.420  35.240  1.00  0.00            
ATOM    102  H47 BCD     1      25.430  17.890  32.280  1.00  0.00            
ATOM    103  H48 BCD     1      24.250  15.860  32.490  1.00  0.00            
ATOM    104  H49 BCD     1      26.010  15.660  32.790  1.00  0.00            
ATOM    105  H50 BCD     1      23.920  15.480  34.670  1.00  0.00            
ATOM    106  C31 BCD     1      22.370  21.660  28.890  1.00  0.00            
ATOM    107  O26 BCD     1      23.210  20.760  28.100  1.00  0.00            
ATOM    108  C32 BCD     1      23.310  22.590  29.740  1.00  0.00            
ATOM    109  O27 BCD     1      23.900  23.600  29.030  1.00  0.00            
ATOM    110  C33 BCD     1      24.180  21.810  30.720  1.00  0.00            
ATOM    111  C34 BCD     1      23.250  20.810  31.470  1.00  0.00            
ATOM    112  C35 BCD     1      22.320  20.000  30.530  1.00  0.00            
ATOM    113  O28 BCD     1      21.490  20.880  29.740  1.00  0.00            
ATOM    114  C36 BCD     1      21.440  18.920  31.200  1.00  0.00            
ATOM    115  O29 BCD     1      20.550  19.660  32.000  1.00  0.00            
ATOM    116  O30 BCD     1      24.770  22.780  31.640  1.00  0.00            
ATOM    117  H51 BCD     1      21.830  22.410  28.290  1.00  0.00            
ATOM    118  H52 BCD     1      22.560  23.050  30.400  1.00  0.00            
ATOM    119  H53 BCD     1      24.150  23.260  28.170  1.00  0.00            
ATOM    120  H54 BCD     1      24.920  21.280  30.100  1.00  0.00            
ATOM    121  H55 BCD     1      25.360  23.310  31.090  1.00  0.00            
ATOM    122  H56 BCD     1      22.740  21.430  32.220  1.00  0.00            
ATOM    123  H57 BCD     1      23.070  19.500  29.890  1.00  0.00            
ATOM    124  H58 BCD     1      20.890  18.420  30.390  1.00  0.00            
ATOM    125  H59 BCD     1      22.060  18.170  31.710  1.00  0.00            
ATOM    126  H60 BCD     1      20.520  20.570  31.680  1.00  0.00            
ATOM    127  C37 BCD     1      24.190  19.550  24.310  1.00  0.00            
ATOM    128  O31 BCD     1      25.170  18.770  24.960  1.00  0.00            
ATOM    129  C38 BCD     1      24.570  21.020  24.700  1.00  0.00            
ATOM    130  O32 BCD     1      25.820  21.180  24.100  1.00  0.00            
ATOM    131  C39 BCD     1      24.570  21.220  26.230  1.00  0.00            
ATOM    132  O33 BCD     1      24.870  22.630  26.660  1.00  0.00            
ATOM    133  C40 BCD     1      23.150  20.810  26.690  1.00  0.00            
ATOM    134  C41 BCD     1      22.650  19.440  26.150  1.00  0.00            
ATOM    135  O34 BCD     1      22.870  19.350  24.710  1.00  0.00            
ATOM    136  C42 BCD     1      21.160  19.290  26.420  1.00  0.00            
ATOM    137  O35 BCD     1      20.420  20.380  25.890  1.00  0.00            
ATOM    138  H61 BCD     1      24.170  19.530  23.220  1.00  0.00            
ATOM    139  H62 BCD     1      23.870  21.720  24.230  1.00  0.00            
ATOM    140  H63 BCD     1      25.990  22.130  24.110  1.00  0.00            
ATOM    141  H64 BCD     1      25.250  20.490  26.680  1.00  0.00            
ATOM    142  H65 BCD     1      24.960  23.140  25.840  1.00  0.00            
ATOM    143  H66 BCD     1      22.540  21.640  26.310  1.00  0.00            
ATOM    144  H67 BCD     1      23.190  18.590  26.590  1.00  0.00            
ATOM    145  H68 BCD     1      20.790  18.360  25.960  1.00  0.00            
ATOM    146  H69 BCD     1      21.070  19.200  27.510  1.00  0.00            
ATOM    147  H70 BCD     1      19.610  20.640  26.350  1.00  0.00            
ATOM    148  O1  HA8     2      28.640  22.150  27.420  1.00  0.00            
ATOM    149  C1  HA8     2      28.770  21.160  26.710  1.00  0.00            
ATOM    150  O2  HA8     2      29.580  21.160  25.680  1.00  0.00            
ATOM    151  C2  HA8     2      28.130  19.780  26.920  1.00  0.00            
ATOM    152  O3  HA8     2      27.510  19.660  28.300  1.00  0.00            
ATOM    153  C3  HA8     2      27.180  18.380  28.710  1.00  0.00            
ATOM    154  C4  HA8     2      25.770  18.190  28.640  1.00  0.00            
ATOM    155  C5  HA8     2      25.270  16.930  28.990  1.00  0.00            
ATOM    156  C6  HA8     2      26.180  15.930  29.320  1.00  0.00            
ATOM    157  Cl1 HA8     2      25.480  14.360  29.670  1.00  0.00            
ATOM    158  C7  HA8     2      27.570  16.250  29.480  1.00  0.00            
ATOM    159  C8  HA8     2      28.090  17.400  29.170  1.00  0.00            
ATOM    160  Cl2 HA8     2      29.820  17.670  29.410  1.00  0.00            
ATOM    161  H1  HA8     2      29.760  22.110  25.800  1.00  0.00            
ATOM    162  H2  HA8     2      28.930  19.060  26.690  1.00  0.00            
ATOM    163  H3  HA8     2      27.410  19.560  26.120  1.00  0.00            
ATOM    164  H4  HA8     2      25.060  18.900  28.220  1.00  0.00            
ATOM    165  H5  HA8     2      24.240  16.630  28.890  1.00  0.00            
ATOM    166  H6  HA8     2      28.230  15.420  29.700  1.00  0.00            
TER
ENDMDL
MODEL        1
ATOM      1  C1  BCD     1      21.590  27.320  24.980  1.00  0.00            
ATOM      2  O1  BCD     1      20.550  28.330  25.210  1.00  0.00            
ATOM      3  C2  BCD     1      21.130  26.370  23.940  1.00  0.00            
ATOM      4  O2  BCD     1      20.910  27.020  22.650  1.00  0.00            
ATOM      5  C3  BCD     1      20.060  25.380  24.360  1.00  0.00            
ATOM      6  O3  BCD     1      19.650  24.490  23.270  1.00  0.00            
ATOM      7  C4  BCD     1      20.350  24.660  25.710  1.00  0.00            
ATOM      8  C5  BCD     1      20.770  25.810  26.720  1.00  0.00            
ATOM      9  O4  BCD     1      21.830  26.600  26.190  1.00  0.00            
ATOM     10  C6  BCD     1      21.380  25.240  28.020  1.00  0.00            
ATOM     11  O5  BCD     1      22.520  24.350  27.840  1.00  0.00            
ATOM     12  H1  BCD     1      22.510  27.880  24.750  1.00  0.00            
ATOM     13  H2  BCD     1      22.040  25.770  23.900  1.00  0.00            
ATOM     14  H3  BCD     1      20.610  27.910  22.860  1.00  0.00            
ATOM     15  H4  BCD     1      19.190  26.040  24.500  1.00  0.00            
ATOM     16  H5  BCD     1      19.100  23.750  23.570  1.00  0.00            
ATOM     17  H6  BCD     1      21.140  23.900  25.670  1.00  0.00            
ATOM     18  H7  BCD     1      19.910  26.450  26.940  1.00  0.00            
ATOM     19  H8  BCD     1      21.590  26.040  28.750  1.00  0.00            
ATOM     20  H9  BCD     1      20.630  24.640  28.570  1.00  0.00            
ATOM     21  H10 BCD     1      22.780  24.090  28.730  1.00  0.00            
ATOM     22  C7  BCD     1      19.730  32.350  25.490  1.00  0.00            
ATOM     23  O6  BCD     1      18.390  31.980  25.870  1.00  0.00            
ATOM     24  C8  BCD     1      20.220  31.900  24.130  1.00  0.00            
ATOM     25  O7  BCD     1      19.500  32.480  23.030  1.00  0.00            
ATOM     26  C9  BCD     1      20.100  30.330  23.980  1.00  0.00            
ATOM     27  O8  BCD     1      20.610  29.970  22.750  1.00  0.00            
ATOM     28  C10 BCD     1      20.930  29.650  25.100  1.00  0.00            
ATOM     29  C11 BCD     1      20.730  30.340  26.530  1.00  0.00            
ATOM     30  O9  BCD     1      20.690  31.760  26.400  1.00  0.00            
ATOM     31  C12 BCD     1      21.890  30.040  27.480  1.00  0.00            
ATOM     32  O10 BCD     1      21.700  30.670  28.740  1.00  0.00            
ATOM     33  H11 BCD     1      19.750  33.430  25.700  1.00  0.00            
ATOM     34  H12 BCD     1      21.290  32.110  24.010  1.00  0.00            
ATOM     35  H13 BCD     1      19.870  33.370  22.980  1.00  0.00            
ATOM     36  H14 BCD     1      19.060  29.990  24.130  1.00  0.00            
ATOM     37  H15 BCD     1      20.080  30.410  22.090  1.00  0.00            
ATOM     38  H16 BCD     1      22.000  29.740  24.860  1.00  0.00            
ATOM     39  H17 BCD     1      19.830  29.960  27.030  1.00  0.00            
ATOM     40  H18 BCD     1      21.930  28.940  27.440  1.00  0.00            
ATOM     41  H19 BCD     1      22.830  30.340  27.010  1.00  0.00            
ATOM     42  H20 BCD     1      21.540  31.600  28.540  1.00  0.00            
ATOM     43  C13 BCD     1      14.390  33.010  25.790  1.00  0.00            
ATOM     44  O11 BCD     1      14.270  32.020  26.790  1.00  0.00            
ATOM     45  C14 BCD     1      14.930  32.530  24.460  1.00  0.00            
ATOM     46  O12 BCD     1      13.990  31.680  23.880  1.00  0.00            
ATOM     47  C15 BCD     1      16.340  31.860  24.710  1.00  0.00            
ATOM     48  O13 BCD     1      16.980  31.450  23.460  1.00  0.00            
ATOM     49  C16 BCD     1      17.260  32.800  25.470  1.00  0.00            
ATOM     50  C17 BCD     1      16.640  33.540  26.620  1.00  0.00            
ATOM     51  O14 BCD     1      15.280  34.020  26.270  1.00  0.00            
ATOM     52  C18 BCD     1      17.360  34.830  27.110  1.00  0.00            
ATOM     53  O15 BCD     1      17.840  35.580  25.970  1.00  0.00            
ATOM     54  H21 BCD     1      13.460  33.500  25.490  1.00  0.00            
ATOM     55  H22 BCD     1      15.110  33.300  23.700  1.00  0.00            
ATOM     56  H23 BCD     1      14.370  31.500  23.020  1.00  0.00            
ATOM     57  H24 BCD     1      16.190  30.940  25.290  1.00  0.00            
ATOM     58  H25 BCD     1      17.850  31.810  23.300  1.00  0.00            
ATOM     59  H26 BCD     1      17.600  33.520  24.720  1.00  0.00            
ATOM     60  H27 BCD     1      16.610  32.810  27.440  1.00  0.00            
ATOM     61  H28 BCD     1      16.720  35.400  27.800  1.00  0.00            
ATOM     62  H29 BCD     1      18.230  34.580  27.740  1.00  0.00            
ATOM     63  H30 BCD     1      18.690  35.980  26.180  1.00  0.00            
ATOM     64  C19 BCD     1      11.510  30.770  29.670  1.00  0.00            
ATOM     65  O16 BCD     1      12.310  29.600  29.820  1.00  0.00            
ATOM     66  C20 BCD     1      10.980  30.780  28.200  1.00  0.00            
ATOM     67  O17 BCD     1      10.090  29.700  27.920  1.00  0.00            
ATOM     68  C21 BCD     1      12.180  30.710  27.240  1.00  0.00            
ATOM     69  O18 BCD     1      11.840  30.720  25.800  1.00  0.00            
ATOM     70  C22 BCD     1      13.020  31.980  27.490  1.00  0.00            
ATOM     71  C23 BCD     1      13.370  32.180  29.020  1.00  0.00            
ATOM     72  O19 BCD     1      12.140  31.950  29.810  1.00  0.00            
ATOM     73  C24 BCD     1      14.020  33.420  29.460  1.00  0.00            
ATOM     74  O20 BCD     1      13.270  34.580  29.120  1.00  0.00            
ATOM     75  H31 BCD     1      10.660  30.740  30.360  1.00  0.00            
ATOM     76  H32 BCD     1      10.350  31.660  27.990  1.00  0.00            
ATOM     77  H33 BCD     1       9.850  30.000  27.030  1.00  0.00            
ATOM     78  H34 BCD     1      12.830  29.880  27.560  1.00  0.00            
ATOM     79  H35 BCD     1      12.650  30.850  25.290  1.00  0.00            
ATOM     80  H36 BCD     1      12.310  32.740  27.140  1.00  0.00            
ATOM     81  H37 BCD     1      14.010  31.350  29.320  1.00  0.00            
ATOM     82  H38 BCD     1      14.110  33.420  30.560  1.00  0.00            
ATOM     83  H39 BCD     1      14.940  33.460  28.870  1.00  0.00            
ATOM     84  H40 BCD     1      12.680  34.760  29.850  1.00  0.00            
ATOM     85  C25 BCD     1      12.870  26.410  32.270  1.00  0.00            
ATOM     86  O21 BCD     1      13.660  25.890  31.180  1.00  0.00            
ATOM     87  C26 BCD     1      11.440  26.550  31.850  1.00  0.00            
ATOM     88  O22 BCD     1      10.720  25.290  31.600  1.00  0.00            
ATOM     89  C27 BCD     1      11.460  27.550  30.580  1.00  0.00            
ATOM     90  O23 BCD     1      10.140  27.800  29.990  1.00  0.00            
ATOM     91  C28 BCD     1      12.160  28.860  30.980  1.00  0.00            
ATOM     92  C29 BCD     1      13.530  28.590  31.630  1.00  0.00            
ATOM     93  O24 BCD     1      13.330  27.660  32.720  1.00  0.00            
ATOM     94  C30 BCD     1      14.240  29.800  32.150  1.00  0.00            
ATOM     95  O25 BCD     1      13.420  30.710  33.000  1.00  0.00            
ATOM     96  H41 BCD     1      12.860  25.720  33.120  1.00  0.00            
ATOM     97  H42 BCD     1      10.950  27.060  32.680  1.00  0.00            
ATOM     98  H43 BCD     1      11.130  24.820  30.870  1.00  0.00            
ATOM     99  H44 BCD     1      12.080  27.150  29.770  1.00  0.00            
ATOM    100  H45 BCD     1      10.250  28.360  29.220  1.00  0.00            
ATOM    101  H46 BCD     1      11.490  29.420  31.640  1.00  0.00            
ATOM    102  H47 BCD     1      14.190  28.170  30.850  1.00  0.00            
ATOM    103  H48 BCD     1      15.160  29.510  32.680  1.00  0.00            
ATOM    104  H49 BCD     1      14.680  30.310  31.280  1.00  0.00            
ATOM    105  H50 BCD     1      13.020  30.160  33.680  1.00  0.00            
ATOM    106  C31 BCD     1      15.690  22.450  30.190  1.00  0.00            
ATOM    107  O26 BCD     1      16.230  22.990  29.070  1.00  0.00            
ATOM    108  C32 BCD     1      14.170  22.410  30.020  1.00  0.00            
ATOM    109  O27 BCD     1      13.930  21.660  28.840  1.00  0.00            
ATOM    110  C33 BCD     1      13.560  23.730  30.040  1.00  0.00            
ATOM    111  C34 BCD     1      13.960  24.500  31.290  1.00  0.00            
ATOM    112  C35 BCD     1      15.450  24.380  31.690  1.00  0.00            
ATOM    113  O28 BCD     1      16.080  23.130  31.370  1.00  0.00            
ATOM    114  C36 BCD     1      15.660  24.700  33.230  1.00  0.00            
ATOM    115  O29 BCD     1      15.180  23.570  34.050  1.00  0.00            
ATOM    116  O30 BCD     1      12.100  23.620  30.030  1.00  0.00            
ATOM    117  H51 BCD     1      15.950  21.400  30.390  1.00  0.00            
ATOM    118  H52 BCD     1      13.810  21.840  30.890  1.00  0.00            
ATOM    119  H53 BCD     1      13.000  21.450  28.850  1.00  0.00            
ATOM    120  H54 BCD     1      13.940  24.360  29.220  1.00  0.00            
ATOM    121  H55 BCD     1      11.840  23.590  29.110  1.00  0.00            
ATOM    122  H56 BCD     1      13.390  24.150  32.160  1.00  0.00            
ATOM    123  H57 BCD     1      15.980  25.160  31.130  1.00  0.00            
ATOM    124  H58 BCD     1      16.710  24.940  33.440  1.00  0.00            
ATOM    125  H59 BCD     1      15.110  25.540  33.660  1.00  0.00            
ATOM    126  H60 BCD     1      15.890  22.930  33.950  1.00  0.00            
ATOM    127  C37 BCD     1      19.210  22.590  26.180  1.00  0.00            
ATOM    128  O31 BCD     1      19.240  24.080  26.150  1.00  0.00            
ATOM    129  C38 BCD     1      17.800  22.090  25.820  1.00  0.00            
ATOM    130  O32 BCD     1      17.530  22.510  24.490  1.00  0.00            
ATOM    131  C39 BCD     1      16.680  22.550  26.810  1.00  0.00            
ATOM    132  O33 BCD     1      15.390  22.050  26.430  1.00  0.00            
ATOM    133  C40 BCD     1      17.140  22.240  28.240  1.00  0.00            
ATOM    134  C41 BCD     1      18.590  22.650  28.510  1.00  0.00            
ATOM    135  O34 BCD     1      19.520  22.150  27.500  1.00  0.00            
ATOM    136  C42 BCD     1      18.970  22.230  29.910  1.00  0.00            
ATOM    137  O35 BCD     1      20.390  22.290  30.260  1.00  0.00            
ATOM    138  H61 BCD     1      19.840  22.160  25.390  1.00  0.00            
ATOM    139  H62 BCD     1      17.980  21.010  25.850  1.00  0.00            
ATOM    140  H63 BCD     1      17.810  21.750  23.980  1.00  0.00            
ATOM    141  H64 BCD     1      16.660  23.630  26.610  1.00  0.00            
ATOM    142  H65 BCD     1      14.780  22.220  27.150  1.00  0.00            
ATOM    143  H66 BCD     1      16.960  21.180  28.440  1.00  0.00            
ATOM    144  H67 BCD     1      18.660  23.740  28.580  1.00  0.00            
ATOM    145  H68 BCD     1      18.390  22.800  30.640  1.00  0.00            
ATOM    146  H69 BCD     1      18.730  21.160  29.990  1.00  0.00            
ATOM    147  H70 BCD     1      20.900  21.690  29.710  1.00  0.00            
ATOM    148  O1  HA8     2      17.200  28.180  25.280  1.00  0.00            
ATOM    149  C1  HA8     2      16.060  28.150  24.770  1.00  0.00            
ATOM    150  O2  HA8     2      15.900  27.780  23.450  1.00  0.00            
ATOM    151  C2  HA8     2      14.790  28.320  25.590  1.00  0.00            
ATOM    152  O3  HA8     2      14.920  28.900  26.880  1.00  0.00            
ATOM    153  C3  HA8     2      15.810  28.360  27.730  1.00  0.00            
ATOM    154  C4  HA8     2      16.690  29.220  28.450  1.00  0.00            
ATOM    155  C5  HA8     2      17.600  28.810  29.430  1.00  0.00            
ATOM    156  C6  HA8     2      17.540  27.460  29.760  1.00  0.00            
ATOM    157  Cl1 HA8     2      18.380  26.700  31.080  1.00  0.00            
ATOM    158  C7  HA8     2      16.740  26.580  28.980  1.00  0.00            
ATOM    159  C8  HA8     2      15.850  26.970  28.030  1.00  0.00            
ATOM    160  Cl2 HA8     2      15.070  25.710  27.230  1.00  0.00            
ATOM    161  H1  HA8     2      16.820  27.740  23.160  1.00  0.00            
ATOM    162  H2  HA8     2      14.190  27.410  25.690  1.00  0.00            
ATOM    163  H3  HA8     2      14.090  28.940  25.010  1.00  0.00            
ATOM    164  H4  HA8     2      16.600  30.280  28.240  1.00  0.00            
ATOM    165  H5  HA8     2      18.130  29.570  30.010  1.00  0.00            
ATOM    166  H6  HA8     2      16.820  25.550  29.340  1.00  0.00            
TER
ENDMDL
MODEL        1
ATOM      1  C1  BCD     1      27.880  31.930  21.820  1.00  0.00            
ATOM      2  O1  BCD     1      28.640  31.020  22.720  1.00  0.00            
ATOM      3  C2  BCD     1      28.330  31.810  20.390  1.00  0.00            
ATOM      4  O2  BCD     1      28.110  30.440  19.960  1.00  0.00            
ATOM      5  C3  BCD     1      29.850  32.150  20.350  1.00  0.00            
ATOM      6  O3  BCD     1      30.280  32.140  19.040  1.00  0.00            
ATOM      7  C4  BCD     1      30.150  33.520  20.960  1.00  0.00            
ATOM      8  C5  BCD     1      29.450  33.670  22.270  1.00  0.00            
ATOM      9  O4  BCD     1      27.990  33.280  22.180  1.00  0.00            
ATOM     10  C6  BCD     1      29.570  35.150  22.730  1.00  0.00            
ATOM     11  O5  BCD     1      28.890  36.020  21.830  1.00  0.00            
ATOM     12  H1  BCD     1      26.800  31.740  21.890  1.00  0.00            
ATOM     13  H2  BCD     1      27.620  32.420  19.830  1.00  0.00            
ATOM     14  H3  BCD     1      28.660  29.960  20.580  1.00  0.00            
ATOM     15  H4  BCD     1      30.450  31.420  20.910  1.00  0.00            
ATOM     16  H5  BCD     1      31.230  32.020  19.020  1.00  0.00            
ATOM     17  H6  BCD     1      29.730  34.300  20.320  1.00  0.00            
ATOM     18  H7  BCD     1      29.980  33.040  22.990  1.00  0.00            
ATOM     19  H8  BCD     1      29.310  35.260  23.790  1.00  0.00            
ATOM     20  H9  BCD     1      30.630  35.400  22.660  1.00  0.00            
ATOM     21  H10 BCD     1      29.510  36.670  21.490  1.00  0.00            
ATOM     22  C7  BCD     1      28.280  27.460  24.750  1.00  0.00            
ATOM     23  O6  BCD     1      29.230  27.880  25.690  1.00  0.00            
ATOM     24  C8  BCD     1      28.950  27.350  23.370  1.00  0.00            
ATOM     25  O7  BCD     1      30.100  26.560  23.390  1.00  0.00            
ATOM     26  C9  BCD     1      29.200  28.760  22.760  1.00  0.00            
ATOM     27  O8  BCD     1      29.720  28.730  21.400  1.00  0.00            
ATOM     28  C10 BCD     1      28.060  29.730  22.950  1.00  0.00            
ATOM     29  C11 BCD     1      27.490  29.770  24.410  1.00  0.00            
ATOM     30  O9  BCD     1      27.200  28.360  24.670  1.00  0.00            
ATOM     31  C12 BCD     1      26.170  30.520  24.540  1.00  0.00            
ATOM     32  O10 BCD     1      25.160  30.010  23.640  1.00  0.00            
ATOM     33  H11 BCD     1      27.860  26.480  25.020  1.00  0.00            
ATOM     34  H12 BCD     1      28.180  26.890  22.750  1.00  0.00            
ATOM     35  H13 BCD     1      30.380  26.340  22.500  1.00  0.00            
ATOM     36  H14 BCD     1      30.020  29.180  23.360  1.00  0.00            
ATOM     37  H15 BCD     1      30.410  28.070  21.420  1.00  0.00            
ATOM     38  H16 BCD     1      27.230  29.500  22.270  1.00  0.00            
ATOM     39  H17 BCD     1      28.280  30.160  25.070  1.00  0.00            
ATOM     40  H18 BCD     1      25.750  30.460  25.550  1.00  0.00            
ATOM     41  H19 BCD     1      26.370  31.570  24.290  1.00  0.00            
ATOM     42  H20 BCD     1      25.200  29.050  23.730  1.00  0.00            
ATOM     43  C13 BCD     1      30.010  27.750  29.830  1.00  0.00            
ATOM     44  O11 BCD     1      31.280  27.280  29.610  1.00  0.00            
ATOM     45  C14 BCD     1      28.950  26.830  29.290  1.00  0.00            
ATOM     46  O12 BCD     1      29.110  25.640  30.010  1.00  0.00            
ATOM     47  C15 BCD     1      28.880  26.630  27.770  1.00  0.00            
ATOM     48  O13 BCD     1      27.730  25.800  27.420  1.00  0.00            
ATOM     49  C16 BCD     1      28.830  28.040  27.090  1.00  0.00            
ATOM     50  C17 BCD     1      29.850  29.000  27.740  1.00  0.00            
ATOM     51  O14 BCD     1      29.850  29.000  29.170  1.00  0.00            
ATOM     52  C18 BCD     1      29.640  30.470  27.280  1.00  0.00            
ATOM     53  O15 BCD     1      28.400  30.920  27.780  1.00  0.00            
ATOM     54  H21 BCD     1      29.860  27.970  30.890  1.00  0.00            
ATOM     55  H22 BCD     1      27.960  27.240  29.550  1.00  0.00            
ATOM     56  H23 BCD     1      30.040  25.420  29.860  1.00  0.00            
ATOM     57  H24 BCD     1      29.780  26.120  27.410  1.00  0.00            
ATOM     58  H25 BCD     1      27.760  24.870  27.650  1.00  0.00            
ATOM     59  H26 BCD     1      27.800  28.410  27.230  1.00  0.00            
ATOM     60  H27 BCD     1      30.830  28.680  27.370  1.00  0.00            
ATOM     61  H28 BCD     1      30.300  31.030  27.950  1.00  0.00            
ATOM     62  H29 BCD     1      29.730  30.690  26.210  1.00  0.00            
ATOM     63  H30 BCD     1      28.430  31.880  27.750  1.00  0.00            
ATOM     64  C19 BCD     1      34.950  28.850  30.520  1.00  0.00            
ATOM     65  O16 BCD     1      34.840  29.310  29.210  1.00  0.00            
ATOM     66  C20 BCD     1      34.840  27.360  30.610  1.00  0.00            
ATOM     67  O17 BCD     1      35.990  26.810  29.990  1.00  0.00            
ATOM     68  C21 BCD     1      33.490  26.910  29.990  1.00  0.00            
ATOM     69  O18 BCD     1      33.340  25.450  30.060  1.00  0.00            
ATOM     70  C22 BCD     1      32.300  27.520  30.620  1.00  0.00            
ATOM     71  C23 BCD     1      32.510  29.060  30.770  1.00  0.00            
ATOM     72  O19 BCD     1      33.820  29.230  31.290  1.00  0.00            
ATOM     73  C24 BCD     1      31.520  29.700  31.820  1.00  0.00            
ATOM     74  O20 BCD     1      31.320  28.990  33.030  1.00  0.00            
ATOM     75  H31 BCD     1      35.890  29.140  31.000  1.00  0.00            
ATOM     76  H32 BCD     1      34.970  27.070  31.670  1.00  0.00            
ATOM     77  H33 BCD     1      35.930  27.180  29.100  1.00  0.00            
ATOM     78  H34 BCD     1      33.600  27.200  28.940  1.00  0.00            
ATOM     79  H35 BCD     1      33.250  25.150  30.970  1.00  0.00            
ATOM     80  H36 BCD     1      32.100  27.120  31.630  1.00  0.00            
ATOM     81  H37 BCD     1      32.320  29.670  29.880  1.00  0.00            
ATOM     82  H38 BCD     1      31.880  30.720  31.990  1.00  0.00            
ATOM     83  H39 BCD     1      30.550  29.890  31.340  1.00  0.00            
ATOM     84  H40 BCD     1      31.330  29.550  33.810  1.00  0.00            
ATOM     85  C25 BCD     1      37.990  30.940  26.710  1.00  0.00            
ATOM     86  O21 BCD     1      36.990  31.520  25.820  1.00  0.00            
ATOM     87  C26 BCD     1      37.700  29.400  26.680  1.00  0.00            
ATOM     88  O22 BCD     1      37.760  28.980  25.320  1.00  0.00            
ATOM     89  C27 BCD     1      36.310  29.070  27.180  1.00  0.00            
ATOM     90  O23 BCD     1      36.150  27.650  27.410  1.00  0.00            
ATOM     91  C28 BCD     1      36.120  29.720  28.570  1.00  0.00            
ATOM     92  C29 BCD     1      36.380  31.200  28.540  1.00  0.00            
ATOM     93  O24 BCD     1      37.720  31.390  28.070  1.00  0.00            
ATOM     94  C30 BCD     1      36.170  31.850  29.920  1.00  0.00            
ATOM     95  O25 BCD     1      37.140  31.410  30.890  1.00  0.00            
ATOM     96  H41 BCD     1      39.040  31.090  26.480  1.00  0.00            
ATOM     97  H42 BCD     1      38.490  28.940  27.280  1.00  0.00            
ATOM     98  H43 BCD     1      37.110  29.430  24.770  1.00  0.00            
ATOM     99  H44 BCD     1      35.570  29.450  26.460  1.00  0.00            
ATOM    100  H45 BCD     1      36.350  27.260  26.560  1.00  0.00            
ATOM    101  H46 BCD     1      36.930  29.400  29.240  1.00  0.00            
ATOM    102  H47 BCD     1      35.720  31.630  27.780  1.00  0.00            
ATOM    103  H48 BCD     1      36.330  32.930  29.880  1.00  0.00            
ATOM    104  H49 BCD     1      35.140  31.700  30.280  1.00  0.00            
ATOM    105  H50 BCD     1      37.080  32.020  31.620  1.00  0.00            
ATOM    106  C31 BCD     1      36.660  34.670  23.140  1.00  0.00            
ATOM    107  O26 BCD     1      35.480  34.000  22.650  1.00  0.00            
ATOM    108  C32 BCD     1      37.930  33.750  22.990  1.00  0.00            
ATOM    109  O27 BCD     1      38.100  33.370  21.610  1.00  0.00            
ATOM    110  C33 BCD     1      37.800  32.520  23.850  1.00  0.00            
ATOM    111  C34 BCD     1      37.380  32.780  25.250  1.00  0.00            
ATOM    112  C35 BCD     1      36.240  33.800  25.340  1.00  0.00            
ATOM    113  O28 BCD     1      36.560  34.950  24.590  1.00  0.00            
ATOM    114  C36 BCD     1      35.790  34.440  26.680  1.00  0.00            
ATOM    115  O29 BCD     1      36.830  35.150  27.390  1.00  0.00            
ATOM    116  O30 BCD     1      39.000  31.700  23.720  1.00  0.00            
ATOM    117  H51 BCD     1      36.830  35.640  22.660  1.00  0.00            
ATOM    118  H52 BCD     1      38.780  34.370  23.310  1.00  0.00            
ATOM    119  H53 BCD     1      38.730  32.650  21.690  1.00  0.00            
ATOM    120  H54 BCD     1      36.930  32.000  23.430  1.00  0.00            
ATOM    121  H55 BCD     1      38.840  30.770  23.510  1.00  0.00            
ATOM    122  H56 BCD     1      38.190  33.270  25.800  1.00  0.00            
ATOM    123  H57 BCD     1      35.310  33.360  24.970  1.00  0.00            
ATOM    124  H58 BCD     1      34.980  35.150  26.500  1.00  0.00            
ATOM    125  H59 BCD     1      35.440  33.570  27.240  1.00  0.00            
ATOM    126  H60 BCD     1      36.430  35.290  28.260  1.00  0.00            
ATOM    127  C37 BCD     1      32.230  34.450  20.130  1.00  0.00            
ATOM    128  O31 BCD     1      31.550  33.600  21.040  1.00  0.00            
ATOM    129  C38 BCD     1      33.400  33.680  19.570  1.00  0.00            
ATOM    130  O32 BCD     1      32.910  32.470  18.930  1.00  0.00            
ATOM    131  C39 BCD     1      34.380  33.290  20.610  1.00  0.00            
ATOM    132  O33 BCD     1      35.570  32.680  19.990  1.00  0.00            
ATOM    133  C40 BCD     1      34.790  34.530  21.480  1.00  0.00            
ATOM    134  C41 BCD     1      33.570  35.330  21.950  1.00  0.00            
ATOM    135  O34 BCD     1      32.760  35.580  20.810  1.00  0.00            
ATOM    136  C42 BCD     1      34.020  36.590  22.550  1.00  0.00            
ATOM    137  O35 BCD     1      34.800  37.500  21.680  1.00  0.00            
ATOM    138  H61 BCD     1      31.500  34.740  19.370  1.00  0.00            
ATOM    139  H62 BCD     1      33.810  34.360  18.810  1.00  0.00            
ATOM    140  H63 BCD     1      33.680  32.070  18.520  1.00  0.00            
ATOM    141  H64 BCD     1      33.830  32.620  21.280  1.00  0.00            
ATOM    142  H65 BCD     1      36.310  33.000  20.500  1.00  0.00            
ATOM    143  H66 BCD     1      35.510  35.110  20.890  1.00  0.00            
ATOM    144  H67 BCD     1      33.020  34.770  22.720  1.00  0.00            
ATOM    145  H68 BCD     1      33.190  37.110  23.040  1.00  0.00            
ATOM    146  H69 BCD     1      34.590  36.270  23.440  1.00  0.00            
ATOM    147  H70 BCD     1      34.610  37.290  20.770  1.00  0.00            
ATOM    148  O1  HA8     2      35.780  29.830  23.410  1.00  0.00            
ATOM    149  C1  HA8     2      35.230  28.990  22.730  1.00  0.00            
ATOM    150  O2  HA8     2      35.560  27.710  22.950  1.00  0.00            
ATOM    151  C2  HA8     2      33.810  29.100  22.110  1.00  0.00            
ATOM    152  O3  HA8     2      32.700  28.860  23.040  1.00  0.00            
ATOM    153  C3  HA8     2      32.680  29.670  24.140  1.00  0.00            
ATOM    154  C4  HA8     2      32.570  31.060  24.100  1.00  0.00            
ATOM    155  C5  HA8     2      32.670  31.910  25.200  1.00  0.00            
ATOM    156  C6  HA8     2      32.770  31.270  26.430  1.00  0.00            
ATOM    157  Cl1 HA8     2      32.950  32.250  27.890  1.00  0.00            
ATOM    158  C7  HA8     2      32.940  29.880  26.480  1.00  0.00            
ATOM    159  C8  HA8     2      32.930  29.080  25.380  1.00  0.00            
ATOM    160  Cl2 HA8     2      33.200  27.350  25.580  1.00  0.00            
ATOM    161  H1  HA8     2      34.920  27.110  22.530  1.00  0.00            
ATOM    162  H2  HA8     2      33.750  28.310  21.360  1.00  0.00            
ATOM    163  H3  HA8     2      33.730  29.990  21.480  1.00  0.00            
ATOM    164  H4  HA8     2      32.570  31.540  23.120  1.00  0.00            
ATOM    165  H5  HA8     2      32.710  32.990  25.140  1.00  0.00            
ATOM    166  H6  HA8     2      33.040  29.450  27.470  1.00  0.00            
TER
ENDMDL
MODEL        1
ATOM      1  C1  BCD     1      36.080  19.420  28.700  1.00  0.00            
ATOM      2  O1  BCD     1      36.770  18.420  29.450  1.00  0.00            
ATOM      3  C2  BCD     1      36.030  19.180  27.260  1.00  0.00            
ATOM      4  O2  BCD     1      35.380  17.920  26.990  1.00  0.00            
ATOM      5  C3  BCD     1      37.440  19.160  26.790  1.00  0.00            
ATOM      6  O3  BCD     1      37.500  18.950  25.380  1.00  0.00            
ATOM      7  C4  BCD     1      38.230  20.440  27.220  1.00  0.00            
ATOM      8  C5  BCD     1      37.980  20.870  28.670  1.00  0.00            
ATOM      9  O4  BCD     1      36.610  20.700  28.950  1.00  0.00            
ATOM     10  C6  BCD     1      38.380  22.320  28.940  1.00  0.00            
ATOM     11  O5  BCD     1      38.020  22.800  30.230  1.00  0.00            
ATOM     12  H1  BCD     1      35.010  19.340  28.940  1.00  0.00            
ATOM     13  H2  BCD     1      35.590  20.000  26.670  1.00  0.00            
ATOM     14  H3  BCD     1      35.220  17.760  26.050  1.00  0.00            
ATOM     15  H4  BCD     1      37.930  18.280  27.220  1.00  0.00            
ATOM     16  H5  BCD     1      37.500  18.070  24.980  1.00  0.00            
ATOM     17  H6  BCD     1      38.000  21.320  26.610  1.00  0.00            
ATOM     18  H7  BCD     1      38.430  20.170  29.390  1.00  0.00            
ATOM     19  H8  BCD     1      39.470  22.430  28.920  1.00  0.00            
ATOM     20  H9  BCD     1      38.060  23.060  28.190  1.00  0.00            
ATOM     21  H10 BCD     1      37.070  22.620  30.280  1.00  0.00            
ATOM     22  C7  BCD     1      36.370  15.660  32.560  1.00  0.00            
ATOM     23  O6  BCD     1      37.450  14.870  32.240  1.00  0.00            
ATOM     24  C8  BCD     1      35.270  15.640  31.510  1.00  0.00            
ATOM     25  O7  BCD     1      34.800  14.300  31.280  1.00  0.00            
ATOM     26  C9  BCD     1      35.690  16.400  30.240  1.00  0.00            
ATOM     27  O8  BCD     1      34.630  16.480  29.250  1.00  0.00            
ATOM     28  C10 BCD     1      36.150  17.860  30.600  1.00  0.00            
ATOM     29  C11 BCD     1      37.240  17.790  31.640  1.00  0.00            
ATOM     30  O9  BCD     1      36.760  17.030  32.740  1.00  0.00            
ATOM     31  C12 BCD     1      37.580  19.140  32.220  1.00  0.00            
ATOM     32  O10 BCD     1      36.450  19.770  32.930  1.00  0.00            
ATOM     33  H11 BCD     1      36.000  15.370  33.550  1.00  0.00            
ATOM     34  H12 BCD     1      34.430  16.230  31.920  1.00  0.00            
ATOM     35  H13 BCD     1      35.640  13.830  31.270  1.00  0.00            
ATOM     36  H14 BCD     1      36.540  15.980  29.680  1.00  0.00            
ATOM     37  H15 BCD     1      34.960  16.930  28.470  1.00  0.00            
ATOM     38  H16 BCD     1      35.310  18.480  30.930  1.00  0.00            
ATOM     39  H17 BCD     1      38.100  17.250  31.220  1.00  0.00            
ATOM     40  H18 BCD     1      38.470  18.990  32.850  1.00  0.00            
ATOM     41  H19 BCD     1      37.950  19.740  31.380  1.00  0.00            
ATOM     42  H20 BCD     1      36.370  19.510  33.850  1.00  0.00            
ATOM     43  C13 BCD     1      38.910  11.210  33.680  1.00  0.00            
ATOM     44  O11 BCD     1      40.250  11.570  33.230  1.00  0.00            
ATOM     45  C14 BCD     1      37.960  11.170  32.500  1.00  0.00            
ATOM     46  O12 BCD     1      38.200  10.170  31.580  1.00  0.00            
ATOM     47  C15 BCD     1      37.860  12.500  31.800  1.00  0.00            
ATOM     48  O13 BCD     1      37.010  12.500  30.680  1.00  0.00            
ATOM     49  C16 BCD     1      37.510  13.580  32.880  1.00  0.00            
ATOM     50  C17 BCD     1      38.350  13.540  34.180  1.00  0.00            
ATOM     51  O14 BCD     1      38.400  12.170  34.650  1.00  0.00            
ATOM     52  C18 BCD     1      37.940  14.540  35.230  1.00  0.00            
ATOM     53  O15 BCD     1      36.620  14.380  35.600  1.00  0.00            
ATOM     54  H21 BCD     1      38.920  10.280  34.250  1.00  0.00            
ATOM     55  H22 BCD     1      36.960  11.040  32.920  1.00  0.00            
ATOM     56  H23 BCD     1      37.690  10.160  30.770  1.00  0.00            
ATOM     57  H24 BCD     1      38.890  12.770  31.530  1.00  0.00            
ATOM     58  H25 BCD     1      37.510  12.100  29.960  1.00  0.00            
ATOM     59  H26 BCD     1      36.480  13.300  33.170  1.00  0.00            
ATOM     60  H27 BCD     1      39.360  13.810  33.860  1.00  0.00            
ATOM     61  H28 BCD     1      38.490  14.280  36.130  1.00  0.00            
ATOM     62  H29 BCD     1      38.150  15.580  34.930  1.00  0.00            
ATOM     63  H30 BCD     1      36.350  15.230  35.950  1.00  0.00            
ATOM     64  C19 BCD     1      43.980  10.670  32.440  1.00  0.00            
ATOM     65  O16 BCD     1      43.970  12.020  31.890  1.00  0.00            
ATOM     66  C20 BCD     1      42.920   9.820  31.690  1.00  0.00            
ATOM     67  O17 BCD     1      43.340   9.770  30.340  1.00  0.00            
ATOM     68  C21 BCD     1      41.580  10.430  31.850  1.00  0.00            
ATOM     69  O18 BCD     1      40.600   9.540  31.280  1.00  0.00            
ATOM     70  C22 BCD     1      41.280  10.620  33.350  1.00  0.00            
ATOM     71  C23 BCD     1      42.420  11.260  34.130  1.00  0.00            
ATOM     72  O19 BCD     1      43.650  10.690  33.840  1.00  0.00            
ATOM     73  C24 BCD     1      42.260  11.200  35.610  1.00  0.00            
ATOM     74  O20 BCD     1      42.420   9.890  36.100  1.00  0.00            
ATOM     75  H31 BCD     1      44.910  10.120  32.270  1.00  0.00            
ATOM     76  H32 BCD     1      42.930   8.830  32.160  1.00  0.00            
ATOM     77  H33 BCD     1      43.090   8.900  30.020  1.00  0.00            
ATOM     78  H34 BCD     1      41.600  11.400  31.340  1.00  0.00            
ATOM     79  H35 BCD     1      39.690   9.690  31.540  1.00  0.00            
ATOM     80  H36 BCD     1      40.900   9.670  33.750  1.00  0.00            
ATOM     81  H37 BCD     1      42.520  12.340  33.940  1.00  0.00            
ATOM     82  H38 BCD     1      43.000  11.860  36.060  1.00  0.00            
ATOM     83  H39 BCD     1      41.280  11.620  35.890  1.00  0.00            
ATOM     84  H40 BCD     1      43.290   9.560  35.870  1.00  0.00            
ATOM     85  C25 BCD     1      46.440  14.880  30.090  1.00  0.00            
ATOM     86  O21 BCD     1      45.450  15.900  29.910  1.00  0.00            
ATOM     87  C26 BCD     1      46.150  13.610  29.350  1.00  0.00            
ATOM     88  O22 BCD     1      46.010  13.850  27.940  1.00  0.00            
ATOM     89  C27 BCD     1      44.930  12.860  29.950  1.00  0.00            
ATOM     90  O23 BCD     1      44.640  11.690  29.170  1.00  0.00            
ATOM     91  C28 BCD     1      45.160  12.610  31.430  1.00  0.00            
ATOM     92  C29 BCD     1      45.520  13.860  32.180  1.00  0.00            
ATOM     93  O24 BCD     1      46.600  14.400  31.440  1.00  0.00            
ATOM     94  C30 BCD     1      45.810  13.500  33.670  1.00  0.00            
ATOM     95  O25 BCD     1      46.610  12.370  33.900  1.00  0.00            
ATOM     96  H41 BCD     1      47.380  15.280  29.700  1.00  0.00            
ATOM     97  H42 BCD     1      47.060  13.030  29.580  1.00  0.00            
ATOM     98  H43 BCD     1      45.110  13.650  27.650  1.00  0.00            
ATOM     99  H44 BCD     1      44.090  13.530  29.740  1.00  0.00            
ATOM    100  H45 BCD     1      44.210  11.040  29.730  1.00  0.00            
ATOM    101  H46 BCD     1      45.920  11.830  31.510  1.00  0.00            
ATOM    102  H47 BCD     1      44.650  14.510  32.000  1.00  0.00            
ATOM    103  H48 BCD     1      46.120  14.400  34.220  1.00  0.00            
ATOM    104  H49 BCD     1      44.850  13.310  34.180  1.00  0.00            
ATOM    105  H50 BCD     1      47.560  12.510  33.800  1.00  0.00            
ATOM    106  C31 BCD     1      44.940  19.910  28.900  1.00  0.00            
ATOM    107  O26 BCD     1      43.540  19.760  28.610  1.00  0.00            
ATOM    108  C32 BCD     1      46.000  19.140  28.050  1.00  0.00            
ATOM    109  O27 BCD     1      45.920  19.430  26.620  1.00  0.00            
ATOM    110  C33 BCD     1      45.880  17.600  28.240  1.00  0.00            
ATOM    111  C34 BCD     1      45.940  17.250  29.740  1.00  0.00            
ATOM    112  C35 BCD     1      45.010  18.160  30.600  1.00  0.00            
ATOM    113  O28 BCD     1      45.230  19.550  30.250  1.00  0.00            
ATOM    114  C36 BCD     1      45.300  17.910  32.080  1.00  0.00            
ATOM    115  O29 BCD     1      46.650  18.240  32.420  1.00  0.00            
ATOM    116  O30 BCD     1      46.810  16.920  27.530  1.00  0.00            
ATOM    117  H51 BCD     1      45.130  20.990  28.930  1.00  0.00            
ATOM    118  H52 BCD     1      46.970  19.470  28.450  1.00  0.00            
ATOM    119  H53 BCD     1      45.030  19.280  26.280  1.00  0.00            
ATOM    120  H54 BCD     1      44.840  17.330  28.000  1.00  0.00            
ATOM    121  H55 BCD     1      46.430  16.040  27.420  1.00  0.00            
ATOM    122  H56 BCD     1      46.970  17.180  30.100  1.00  0.00            
ATOM    123  H57 BCD     1      43.960  17.980  30.330  1.00  0.00            
ATOM    124  H58 BCD     1      44.590  18.380  32.770  1.00  0.00            
ATOM    125  H59 BCD     1      45.110  16.820  32.070  1.00  0.00            
ATOM    126  H60 BCD     1      46.680  17.860  33.300  1.00  0.00            
ATOM    127  C37 BCD     1      40.420  21.030  26.220  1.00  0.00            
ATOM    128  O31 BCD     1      39.630  20.100  26.970  1.00  0.00            
ATOM    129  C38 BCD     1      41.550  20.290  25.550  1.00  0.00            
ATOM    130  O32 BCD     1      40.940  19.500  24.540  1.00  0.00            
ATOM    131  C39 BCD     1      42.370  19.510  26.510  1.00  0.00            
ATOM    132  O33 BCD     1      43.380  18.730  25.840  1.00  0.00            
ATOM    133  C40 BCD     1      42.910  20.530  27.550  1.00  0.00            
ATOM    134  C41 BCD     1      41.800  21.410  28.160  1.00  0.00            
ATOM    135  O34 BCD     1      41.010  21.970  27.100  1.00  0.00            
ATOM    136  C42 BCD     1      42.410  22.390  29.090  1.00  0.00            
ATOM    137  O35 BCD     1      43.310  23.350  28.450  1.00  0.00            
ATOM    138  H61 BCD     1      39.850  21.560  25.450  1.00  0.00            
ATOM    139  H62 BCD     1      42.150  21.070  25.060  1.00  0.00            
ATOM    140  H63 BCD     1      40.350  18.910  25.010  1.00  0.00            
ATOM    141  H64 BCD     1      41.680  18.820  27.020  1.00  0.00            
ATOM    142  H65 BCD     1      42.990  17.880  25.620  1.00  0.00            
ATOM    143  H66 BCD     1      43.660  21.200  27.120  1.00  0.00            
ATOM    144  H67 BCD     1      41.210  20.710  28.770  1.00  0.00            
ATOM    145  H68 BCD     1      41.620  23.000  29.560  1.00  0.00            
ATOM    146  H69 BCD     1      42.980  21.790  29.800  1.00  0.00            
ATOM    147  H70 BCD     1      42.930  23.560  27.600  1.00  0.00            
ATOM    148  O1  HA8     2      39.990  16.910  25.770  1.00  0.00            
ATOM    149  C1  HA8     2      39.950  15.930  26.520  1.00  0.00            
ATOM    150  O2  HA8     2      39.420  14.810  25.980  1.00  0.00            
ATOM    151  C2  HA8     2      40.760  15.890  27.840  1.00  0.00            
ATOM    152  O3  HA8     2      39.930  16.000  29.000  1.00  0.00            
ATOM    153  C3  HA8     2      40.580  15.860  30.280  1.00  0.00            
ATOM    154  C4  HA8     2      40.900  14.600  30.740  1.00  0.00            
ATOM    155  C5  HA8     2      41.640  14.450  31.920  1.00  0.00            
ATOM    156  C6  HA8     2      42.120  15.600  32.560  1.00  0.00            
ATOM    157  Cl1 HA8     2      43.000  15.440  34.030  1.00  0.00            
ATOM    158  C7  HA8     2      41.810  16.920  32.110  1.00  0.00            
ATOM    159  C8  HA8     2      41.110  16.990  30.860  1.00  0.00            
ATOM    160  Cl2 HA8     2      40.620  18.600  30.220  1.00  0.00            
ATOM    161  H1  HA8     2      39.540  14.200  26.720  1.00  0.00            
ATOM    162  H2  HA8     2      41.480  16.710  27.800  1.00  0.00            
ATOM    163  H3  HA8     2      41.310  14.940  27.780  1.00  0.00            
ATOM    164  H4  HA8     2      40.610  13.700  30.210  1.00  0.00            
ATOM    165  H5  HA8     2      41.850  13.480  32.370  1.00  0.00            
ATOM    166  H6  HA8     2      42.110  17.820  32.640  1.00  0.00            
TER
ENDMDL
MODEL        1
ATOM      1  C1  BCD     1      30.340  27.540   4.640  1.00  0.00            
ATOM      2  O1  BCD     1      31.010  28.410   5.580  1.00  0.00            
ATOM      3  C2  BCD     1      31.150  27.370   3.410  1.00  0.00            
ATOM      4  O2  BCD     1      32.350  26.750   3.590  1.00  0.00            
ATOM      5  C3  BCD     1      31.360  28.750   2.750  1.00  0.00            
ATOM      6  O3  BCD     1      32.150  28.670   1.530  1.00  0.00            
ATOM      7  C4  BCD     1      30.010  29.470   2.550  1.00  0.00            
ATOM      8  C5  BCD     1      29.050  29.260   3.740  1.00  0.00            
ATOM      9  O4  BCD     1      29.080  27.970   4.260  1.00  0.00            
ATOM     10  C6  BCD     1      27.650  29.700   3.360  1.00  0.00            
ATOM     11  O5  BCD     1      27.190  28.910   2.290  1.00  0.00            
ATOM     12  H1  BCD     1      30.080  26.630   5.180  1.00  0.00            
ATOM     13  H2  BCD     1      30.470  26.760   2.800  1.00  0.00            
ATOM     14  H3  BCD     1      32.660  26.410   2.740  1.00  0.00            
ATOM     15  H4  BCD     1      31.850  29.330   3.550  1.00  0.00            
ATOM     16  H5  BCD     1      32.650  29.480   1.480  1.00  0.00            
ATOM     17  H6  BCD     1      29.440  29.180   1.660  1.00  0.00            
ATOM     18  H7  BCD     1      29.340  29.940   4.540  1.00  0.00            
ATOM     19  H8  BCD     1      26.950  29.500   4.180  1.00  0.00            
ATOM     20  H9  BCD     1      27.580  30.750   3.080  1.00  0.00            
ATOM     21  H10 BCD     1      27.110  28.010   2.620  1.00  0.00            
ATOM     22  C7  BCD     1      32.050  28.200   9.670  1.00  0.00            
ATOM     23  O6  BCD     1      32.190  29.510  10.060  1.00  0.00            
ATOM     24  C8  BCD     1      33.090  27.760   8.630  1.00  0.00            
ATOM     25  O7  BCD     1      34.390  28.260   8.900  1.00  0.00            
ATOM     26  C9  BCD     1      32.770  28.100   7.150  1.00  0.00            
ATOM     27  O8  BCD     1      33.550  27.320   6.290  1.00  0.00            
ATOM     28  C10 BCD     1      31.260  27.860   6.910  1.00  0.00            
ATOM     29  C11 BCD     1      30.390  28.520   7.990  1.00  0.00            
ATOM     30  O9  BCD     1      30.670  28.030   9.270  1.00  0.00            
ATOM     31  C12 BCD     1      28.900  28.290   7.690  1.00  0.00            
ATOM     32  O10 BCD     1      28.650  26.940   7.390  1.00  0.00            
ATOM     33  H11 BCD     1      32.250  27.460  10.450  1.00  0.00            
ATOM     34  H12 BCD     1      33.080  26.670   8.510  1.00  0.00            
ATOM     35  H13 BCD     1      35.000  27.540   8.700  1.00  0.00            
ATOM     36  H14 BCD     1      32.960  29.180   7.060  1.00  0.00            
ATOM     37  H15 BCD     1      33.060  27.200   5.470  1.00  0.00            
ATOM     38  H16 BCD     1      31.190  26.770   6.890  1.00  0.00            
ATOM     39  H17 BCD     1      30.640  29.590   7.960  1.00  0.00            
ATOM     40  H18 BCD     1      28.390  28.540   8.630  1.00  0.00            
ATOM     41  H19 BCD     1      28.540  28.950   6.880  1.00  0.00            
ATOM     42  H20 BCD     1      27.740  26.940   7.080  1.00  0.00            
ATOM     43  C13 BCD     1      33.000  32.080  13.080  1.00  0.00            
ATOM     44  O11 BCD     1      32.080  32.940  12.390  1.00  0.00            
ATOM     45  C14 BCD     1      34.200  31.770  12.120  1.00  0.00            
ATOM     46  O12 BCD     1      34.900  32.910  11.600  1.00  0.00            
ATOM     47  C15 BCD     1      33.720  30.970  10.960  1.00  0.00            
ATOM     48  O13 BCD     1      34.910  30.310  10.450  1.00  0.00            
ATOM     49  C16 BCD     1      32.810  29.890  11.300  1.00  0.00            
ATOM     50  C17 BCD     1      31.690  30.200  12.310  1.00  0.00            
ATOM     51  O14 BCD     1      32.260  30.860  13.400  1.00  0.00            
ATOM     52  C18 BCD     1      31.090  28.920  12.830  1.00  0.00            
ATOM     53  O15 BCD     1      32.110  28.080  13.340  1.00  0.00            
ATOM     54  H21 BCD     1      33.390  32.570  13.990  1.00  0.00            
ATOM     55  H22 BCD     1      35.000  31.230  12.640  1.00  0.00            
ATOM     56  H23 BCD     1      35.280  32.550  10.790  1.00  0.00            
ATOM     57  H24 BCD     1      33.230  31.610  10.220  1.00  0.00            
ATOM     58  H25 BCD     1      34.680  29.670   9.770  1.00  0.00            
ATOM     59  H26 BCD     1      33.510  29.120  11.650  1.00  0.00            
ATOM     60  H27 BCD     1      30.880  30.830  11.930  1.00  0.00            
ATOM     61  H28 BCD     1      30.350  29.120  13.620  1.00  0.00            
ATOM     62  H29 BCD     1      30.540  28.410  12.030  1.00  0.00            
ATOM     63  H30 BCD     1      32.170  28.200  14.290  1.00  0.00            
ATOM     64  C19 BCD     1      31.010  36.900  12.050  1.00  0.00            
ATOM     65  O16 BCD     1      30.980  36.650  10.670  1.00  0.00            
ATOM     66  C20 BCD     1      32.320  36.660  12.690  1.00  0.00            
ATOM     67  O17 BCD     1      33.270  37.540  12.280  1.00  0.00            
ATOM     68  C21 BCD     1      32.810  35.250  12.500  1.00  0.00            
ATOM     69  O18 BCD     1      34.020  35.070  13.190  1.00  0.00            
ATOM     70  C22 BCD     1      31.780  34.170  12.970  1.00  0.00            
ATOM     71  C23 BCD     1      30.380  34.640  12.540  1.00  0.00            
ATOM     72  O19 BCD     1      30.120  35.990  12.830  1.00  0.00            
ATOM     73  C24 BCD     1      29.270  33.820  13.210  1.00  0.00            
ATOM     74  O20 BCD     1      29.080  34.100  14.590  1.00  0.00            
ATOM     75  H31 BCD     1      30.830  37.960  12.240  1.00  0.00            
ATOM     76  H32 BCD     1      32.250  36.830  13.770  1.00  0.00            
ATOM     77  H33 BCD     1      34.160  37.210  12.450  1.00  0.00            
ATOM     78  H34 BCD     1      32.970  35.090  11.430  1.00  0.00            
ATOM     79  H35 BCD     1      34.500  34.370  12.720  1.00  0.00            
ATOM     80  H36 BCD     1      31.950  34.090  14.050  1.00  0.00            
ATOM     81  H37 BCD     1      30.320  34.520  11.450  1.00  0.00            
ATOM     82  H38 BCD     1      28.330  34.110  12.720  1.00  0.00            
ATOM     83  H39 BCD     1      29.430  32.750  13.020  1.00  0.00            
ATOM     84  H40 BCD     1      29.760  33.690  15.140  1.00  0.00            
ATOM     85  C25 BCD     1      30.580  38.840   7.140  1.00  0.00            
ATOM     86  O21 BCD     1      30.210  37.560   6.480  1.00  0.00            
ATOM     87  C26 BCD     1      31.910  38.850   7.710  1.00  0.00            
ATOM     88  O22 BCD     1      32.890  38.690   6.670  1.00  0.00            
ATOM     89  C27 BCD     1      32.070  37.630   8.670  1.00  0.00            
ATOM     90  O23 BCD     1      33.380  37.480   9.300  1.00  0.00            
ATOM     91  C28 BCD     1      30.970  37.770   9.760  1.00  0.00            
ATOM     92  C29 BCD     1      29.540  37.930   9.140  1.00  0.00            
ATOM     93  O24 BCD     1      29.590  38.980   8.120  1.00  0.00            
ATOM     94  C30 BCD     1      28.470  38.310  10.170  1.00  0.00            
ATOM     95  O25 BCD     1      28.720  39.600  10.700  1.00  0.00            
ATOM     96  H41 BCD     1      30.340  39.630   6.410  1.00  0.00            
ATOM     97  H42 BCD     1      32.110  39.730   8.340  1.00  0.00            
ATOM     98  H43 BCD     1      33.720  38.540   7.140  1.00  0.00            
ATOM     99  H44 BCD     1      31.770  36.750   8.100  1.00  0.00            
ATOM    100  H45 BCD     1      33.270  37.460  10.260  1.00  0.00            
ATOM    101  H46 BCD     1      31.280  38.710  10.240  1.00  0.00            
ATOM    102  H47 BCD     1      29.120  37.060   8.620  1.00  0.00            
ATOM    103  H48 BCD     1      27.470  38.130   9.740  1.00  0.00            
ATOM    104  H49 BCD     1      28.700  37.560  10.940  1.00  0.00            
ATOM    105  H50 BCD     1      28.540  40.170   9.940  1.00  0.00            
ATOM    106  C31 BCD     1      28.840  36.160   2.870  1.00  0.00            
ATOM    107  O26 BCD     1      29.530  34.920   3.070  1.00  0.00            
ATOM    108  C32 BCD     1      29.850  37.290   2.840  1.00  0.00            
ATOM    109  O27 BCD     1      30.630  37.090   1.700  1.00  0.00            
ATOM    110  C33 BCD     1      30.590  37.380   4.230  1.00  0.00            
ATOM    111  C34 BCD     1      29.540  37.610   5.250  1.00  0.00            
ATOM    112  C35 BCD     1      28.460  36.530   5.240  1.00  0.00            
ATOM    113  O28 BCD     1      27.890  36.460   3.910  1.00  0.00            
ATOM    114  C36 BCD     1      27.300  36.820   6.200  1.00  0.00            
ATOM    115  O29 BCD     1      26.560  38.010   5.910  1.00  0.00            
ATOM    116  O30 BCD     1      31.480  38.530   4.210  1.00  0.00            
ATOM    117  H51 BCD     1      28.360  36.140   1.890  1.00  0.00            
ATOM    118  H52 BCD     1      29.220  38.180   2.720  1.00  0.00            
ATOM    119  H53 BCD     1      31.220  36.380   1.990  1.00  0.00            
ATOM    120  H54 BCD     1      31.060  36.410   4.450  1.00  0.00            
ATOM    121  H55 BCD     1      31.970  38.490   5.040  1.00  0.00            
ATOM    122  H56 BCD     1      29.010  38.550   5.060  1.00  0.00            
ATOM    123  H57 BCD     1      28.940  35.600   5.600  1.00  0.00            
ATOM    124  H58 BCD     1      26.640  35.950   6.350  1.00  0.00            
ATOM    125  H59 BCD     1      27.750  36.950   7.200  1.00  0.00            
ATOM    126  H60 BCD     1      26.150  37.870   5.050  1.00  0.00            
ATOM    127  C37 BCD     1      30.240  31.420   1.170  1.00  0.00            
ATOM    128  O31 BCD     1      30.230  30.820   2.470  1.00  0.00            
ATOM    129  C38 BCD     1      31.340  32.430   1.090  1.00  0.00            
ATOM    130  O32 BCD     1      32.540  31.750   1.280  1.00  0.00            
ATOM    131  C39 BCD     1      31.080  33.520   2.120  1.00  0.00            
ATOM    132  O33 BCD     1      32.020  34.570   1.980  1.00  0.00            
ATOM    133  C40 BCD     1      29.720  34.130   1.910  1.00  0.00            
ATOM    134  C41 BCD     1      28.600  33.050   1.750  1.00  0.00            
ATOM    135  O34 BCD     1      28.960  31.970   0.890  1.00  0.00            
ATOM    136  C42 BCD     1      27.250  33.500   1.280  1.00  0.00            
ATOM    137  O35 BCD     1      27.260  34.490   0.330  1.00  0.00            
ATOM    138  H61 BCD     1      30.460  30.670   0.410  1.00  0.00            
ATOM    139  H62 BCD     1      31.420  32.830   0.070  1.00  0.00            
ATOM    140  H63 BCD     1      33.090  31.910   0.510  1.00  0.00            
ATOM    141  H64 BCD     1      31.030  33.130   3.140  1.00  0.00            
ATOM    142  H65 BCD     1      32.850  34.180   2.280  1.00  0.00            
ATOM    143  H66 BCD     1      29.710  34.680   0.960  1.00  0.00            
ATOM    144  H67 BCD     1      28.530  32.580   2.740  1.00  0.00            
ATOM    145  H68 BCD     1      26.660  32.700   0.810  1.00  0.00            
ATOM    146  H69 BCD     1      26.720  33.950   2.130  1.00  0.00            
ATOM    147  H70 BCD     1      26.630  34.200  -0.330  1.00  0.00            
ATOM    148  O1  HA8     2      33.770  35.320   5.400  1.00  0.00            
ATOM    149  C1  HA8     2      34.430  35.610   6.360  1.00  0.00            
ATOM    150  O2  HA8     2      35.170  36.740   6.280  1.00  0.00            
ATOM    151  C2  HA8     2      34.560  34.800   7.640  1.00  0.00            
ATOM    152  O3  HA8     2      34.030  33.380   7.590  1.00  0.00            
ATOM    153  C3  HA8     2      32.740  33.140   7.190  1.00  0.00            
ATOM    154  C4  HA8     2      31.770  33.880   7.920  1.00  0.00            
ATOM    155  C5  HA8     2      30.430  33.830   7.530  1.00  0.00            
ATOM    156  C6  HA8     2      30.060  33.050   6.440  1.00  0.00            
ATOM    157  Cl1 HA8     2      28.370  32.990   5.960  1.00  0.00            
ATOM    158  C7  HA8     2      31.020  32.330   5.740  1.00  0.00            
ATOM    159  C8  HA8     2      32.380  32.270   6.110  1.00  0.00            
ATOM    160  Cl2 HA8     2      33.540  31.460   5.080  1.00  0.00            
ATOM    161  H1  HA8     2      35.540  36.910   7.160  1.00  0.00            
ATOM    162  H2  HA8     2      34.140  35.290   8.530  1.00  0.00            
ATOM    163  H3  HA8     2      35.640  34.820   7.800  1.00  0.00            
ATOM    164  H4  HA8     2      32.100  34.540   8.720  1.00  0.00            
ATOM    165  H5  HA8     2      29.680  34.320   8.130  1.00  0.00            
ATOM    166  H6  HA8     2      30.690  31.600   5.000  1.00  0.00            
TER
ENDMDL
MODEL        1
ATOM      1  C1  BCD     1      28.180  16.030  29.200  1.00  0.00            
ATOM      2  O1  BCD     1      28.150  16.770  30.400  1.00  0.00            
ATOM      3  C2  BCD     1      28.740  16.760  27.990  1.00  0.00            
ATOM      4  O2  BCD     1      30.120  17.080  28.210  1.00  0.00            
ATOM      5  C3  BCD     1      27.970  18.010  27.610  1.00  0.00            
ATOM      6  O3  BCD     1      28.410  18.590  26.410  1.00  0.00            
ATOM      7  C4  BCD     1      26.540  17.510  27.340  1.00  0.00            
ATOM      8  C5  BCD     1      26.010  16.670  28.610  1.00  0.00            
ATOM      9  O4  BCD     1      26.930  15.640  28.910  1.00  0.00            
ATOM     10  C6  BCD     1      24.660  15.990  28.400  1.00  0.00            
ATOM     11  O5  BCD     1      24.340  15.300  29.600  1.00  0.00            
ATOM     12  H1  BCD     1      28.820  15.150  29.370  1.00  0.00            
ATOM     13  H2  BCD     1      28.680  16.080  27.130  1.00  0.00            
ATOM     14  H3  BCD     1      30.290  17.850  27.660  1.00  0.00            
ATOM     15  H4  BCD     1      28.010  18.760  28.410  1.00  0.00            
ATOM     16  H5  BCD     1      27.770  19.200  26.040  1.00  0.00            
ATOM     17  H6  BCD     1      26.510  16.920  26.420  1.00  0.00            
ATOM     18  H7  BCD     1      25.920  17.300  29.510  1.00  0.00            
ATOM     19  H8  BCD     1      23.990  16.820  28.150  1.00  0.00            
ATOM     20  H9  BCD     1      24.560  15.260  27.590  1.00  0.00            
ATOM     21  H10 BCD     1      24.980  14.620  29.800  1.00  0.00            
ATOM     22  C7  BCD     1      29.580  16.340  34.110  1.00  0.00            
ATOM     23  O6  BCD     1      29.610  17.720  34.270  1.00  0.00            
ATOM     24  C8  BCD     1      30.540  15.830  33.060  1.00  0.00            
ATOM     25  O7  BCD     1      31.790  16.370  33.390  1.00  0.00            
ATOM     26  C9  BCD     1      30.130  16.210  31.640  1.00  0.00            
ATOM     27  O8  BCD     1      30.850  15.560  30.600  1.00  0.00            
ATOM     28  C10 BCD     1      28.600  15.950  31.470  1.00  0.00            
ATOM     29  C11 BCD     1      27.740  16.360  32.600  1.00  0.00            
ATOM     30  O9  BCD     1      28.220  15.870  33.850  1.00  0.00            
ATOM     31  C12 BCD     1      26.290  15.990  32.370  1.00  0.00            
ATOM     32  O10 BCD     1      26.070  14.560  32.320  1.00  0.00            
ATOM     33  H11 BCD     1      29.850  15.940  35.090  1.00  0.00            
ATOM     34  H12 BCD     1      30.510  14.730  33.090  1.00  0.00            
ATOM     35  H13 BCD     1      32.280  15.680  33.830  1.00  0.00            
ATOM     36  H14 BCD     1      30.200  17.290  31.500  1.00  0.00            
ATOM     37  H15 BCD     1      30.890  16.100  29.800  1.00  0.00            
ATOM     38  H16 BCD     1      28.520  14.860  31.350  1.00  0.00            
ATOM     39  H17 BCD     1      27.860  17.450  32.600  1.00  0.00            
ATOM     40  H18 BCD     1      25.780  16.430  33.240  1.00  0.00            
ATOM     41  H19 BCD     1      25.870  16.540  31.520  1.00  0.00            
ATOM     42  H20 BCD     1      25.180  14.240  32.460  1.00  0.00            
ATOM     43  C13 BCD     1      30.240  20.910  36.720  1.00  0.00            
ATOM     44  O11 BCD     1      29.180  21.330  35.860  1.00  0.00            
ATOM     45  C14 BCD     1      31.450  20.500  35.920  1.00  0.00            
ATOM     46  O12 BCD     1      32.050  21.610  35.270  1.00  0.00            
ATOM     47  C15 BCD     1      31.060  19.500  34.850  1.00  0.00            
ATOM     48  O13 BCD     1      32.040  19.050  33.950  1.00  0.00            
ATOM     49  C16 BCD     1      30.380  18.240  35.410  1.00  0.00            
ATOM     50  C17 BCD     1      29.380  18.610  36.560  1.00  0.00            
ATOM     51  O14 BCD     1      29.940  19.710  37.360  1.00  0.00            
ATOM     52  C18 BCD     1      28.880  17.460  37.360  1.00  0.00            
ATOM     53  O15 BCD     1      29.920  16.610  37.710  1.00  0.00            
ATOM     54  H21 BCD     1      30.580  21.690  37.410  1.00  0.00            
ATOM     55  H22 BCD     1      32.240  20.060  36.540  1.00  0.00            
ATOM     56  H23 BCD     1      31.290  22.020  34.860  1.00  0.00            
ATOM     57  H24 BCD     1      30.370  20.060  34.200  1.00  0.00            
ATOM     58  H25 BCD     1      31.690  18.220  33.630  1.00  0.00            
ATOM     59  H26 BCD     1      31.200  17.660  35.840  1.00  0.00            
ATOM     60  H27 BCD     1      28.450  19.090  36.230  1.00  0.00            
ATOM     61  H28 BCD     1      28.470  17.780  38.320  1.00  0.00            
ATOM     62  H29 BCD     1      28.060  16.980  36.820  1.00  0.00            
ATOM     63  H30 BCD     1      29.510  15.830  38.070  1.00  0.00            
ATOM     64  C19 BCD     1      27.110  24.830  34.880  1.00  0.00            
ATOM     65  O16 BCD     1      26.090  24.140  34.190  1.00  0.00            
ATOM     66  C20 BCD     1      28.450  24.510  34.130  1.00  0.00            
ATOM     67  O17 BCD     1      28.430  24.970  32.760  1.00  0.00            
ATOM     68  C21 BCD     1      28.890  23.030  34.380  1.00  0.00            
ATOM     69  O18 BCD     1      30.230  22.880  33.760  1.00  0.00            
ATOM     70  C22 BCD     1      28.910  22.720  35.780  1.00  0.00            
ATOM     71  C23 BCD     1      27.560  22.990  36.450  1.00  0.00            
ATOM     72  O19 BCD     1      27.180  24.420  36.240  1.00  0.00            
ATOM     73  C24 BCD     1      27.650  22.750  38.040  1.00  0.00            
ATOM     74  O20 BCD     1      28.500  23.640  38.730  1.00  0.00            
ATOM     75  H31 BCD     1      26.800  25.880  34.820  1.00  0.00            
ATOM     76  H32 BCD     1      29.170  25.180  34.640  1.00  0.00            
ATOM     77  H33 BCD     1      28.050  24.300  32.180  1.00  0.00            
ATOM     78  H34 BCD     1      28.170  22.350  33.910  1.00  0.00            
ATOM     79  H35 BCD     1      30.150  22.990  32.810  1.00  0.00            
ATOM     80  H36 BCD     1      29.700  23.290  36.280  1.00  0.00            
ATOM     81  H37 BCD     1      26.850  22.290  36.000  1.00  0.00            
ATOM     82  H38 BCD     1      26.650  22.820  38.490  1.00  0.00            
ATOM     83  H39 BCD     1      27.930  21.710  38.220  1.00  0.00            
ATOM     84  H40 BCD     1      28.280  24.530  38.460  1.00  0.00            
ATOM     85  C25 BCD     1      22.300  24.640  32.850  1.00  0.00            
ATOM     86  O21 BCD     1      22.670  23.880  31.690  1.00  0.00            
ATOM     87  C26 BCD     1      23.120  25.970  32.940  1.00  0.00            
ATOM     88  O22 BCD     1      22.790  26.860  31.860  1.00  0.00            
ATOM     89  C27 BCD     1      24.580  25.590  33.020  1.00  0.00            
ATOM     90  O23 BCD     1      25.420  26.700  33.120  1.00  0.00            
ATOM     91  C28 BCD     1      24.790  24.710  34.300  1.00  0.00            
ATOM     92  C29 BCD     1      23.880  23.480  34.310  1.00  0.00            
ATOM     93  O24 BCD     1      22.510  23.930  34.060  1.00  0.00            
ATOM     94  C30 BCD     1      23.910  22.730  35.650  1.00  0.00            
ATOM     95  O25 BCD     1      23.810  23.620  36.850  1.00  0.00            
ATOM     96  H41 BCD     1      21.220  24.820  32.830  1.00  0.00            
ATOM     97  H42 BCD     1      22.840  26.440  33.890  1.00  0.00            
ATOM     98  H43 BCD     1      23.450  27.560  31.820  1.00  0.00            
ATOM     99  H44 BCD     1      24.720  24.920  32.160  1.00  0.00            
ATOM    100  H45 BCD     1      25.090  27.400  33.690  1.00  0.00            
ATOM    101  H46 BCD     1      24.640  25.370  35.160  1.00  0.00            
ATOM    102  H47 BCD     1      24.190  22.780  33.520  1.00  0.00            
ATOM    103  H48 BCD     1      23.070  22.020  35.710  1.00  0.00            
ATOM    104  H49 BCD     1      24.840  22.160  35.780  1.00  0.00            
ATOM    105  H50 BCD     1      23.650  22.980  37.550  1.00  0.00            
ATOM    106  C31 BCD     1      21.400  22.110  28.370  1.00  0.00            
ATOM    107  O26 BCD     1      22.700  21.590  28.250  1.00  0.00            
ATOM    108  C32 BCD     1      21.460  23.650  28.180  1.00  0.00            
ATOM    109  O27 BCD     1      22.040  23.890  26.900  1.00  0.00            
ATOM    110  C33 BCD     1      22.260  24.190  29.370  1.00  0.00            
ATOM    111  C34 BCD     1      21.690  23.590  30.730  1.00  0.00            
ATOM    112  C35 BCD     1      21.530  22.040  30.730  1.00  0.00            
ATOM    113  O28 BCD     1      20.750  21.700  29.570  1.00  0.00            
ATOM    114  C36 BCD     1      20.860  21.390  31.950  1.00  0.00            
ATOM    115  O29 BCD     1      19.440  21.480  31.850  1.00  0.00            
ATOM    116  O30 BCD     1      22.250  25.580  29.470  1.00  0.00            
ATOM    117  H51 BCD     1      20.850  21.690  27.520  1.00  0.00            
ATOM    118  H52 BCD     1      20.460  24.100  28.240  1.00  0.00            
ATOM    119  H53 BCD     1      22.950  23.580  26.940  1.00  0.00            
ATOM    120  H54 BCD     1      23.270  23.850  29.100  1.00  0.00            
ATOM    121  H55 BCD     1      22.690  25.890  30.270  1.00  0.00            
ATOM    122  H56 BCD     1      20.710  24.040  30.930  1.00  0.00            
ATOM    123  H57 BCD     1      22.480  21.490  30.740  1.00  0.00            
ATOM    124  H58 BCD     1      21.150  20.330  31.910  1.00  0.00            
ATOM    125  H59 BCD     1      21.180  21.880  32.880  1.00  0.00            
ATOM    126  H60 BCD     1      19.280  21.110  30.980  1.00  0.00            
ATOM    127  C37 BCD     1      24.930  18.910  26.130  1.00  0.00            
ATOM    128  O31 BCD     1      25.740  18.630  27.280  1.00  0.00            
ATOM    129  C38 BCD     1      25.080  20.340  25.750  1.00  0.00            
ATOM    130  O32 BCD     1      26.450  20.630  25.400  1.00  0.00            
ATOM    131  C39 BCD     1      24.400  21.270  26.800  1.00  0.00            
ATOM    132  O33 BCD     1      24.510  22.610  26.420  1.00  0.00            
ATOM    133  C40 BCD     1      22.960  20.860  27.110  1.00  0.00            
ATOM    134  C41 BCD     1      22.910  19.370  27.500  1.00  0.00            
ATOM    135  O34 BCD     1      23.560  18.680  26.380  1.00  0.00            
ATOM    136  C42 BCD     1      21.530  18.790  27.740  1.00  0.00            
ATOM    137  O35 BCD     1      20.760  18.940  26.610  1.00  0.00            
ATOM    138  H61 BCD     1      25.350  18.420  25.250  1.00  0.00            
ATOM    139  H62 BCD     1      24.540  20.560  24.810  1.00  0.00            
ATOM    140  H63 BCD     1      26.510  21.580  25.520  1.00  0.00            
ATOM    141  H64 BCD     1      24.960  21.120  27.740  1.00  0.00            
ATOM    142  H65 BCD     1      25.390  22.870  26.130  1.00  0.00            
ATOM    143  H66 BCD     1      22.260  21.000  26.280  1.00  0.00            
ATOM    144  H67 BCD     1      23.470  19.280  28.430  1.00  0.00            
ATOM    145  H68 BCD     1      21.740  17.740  27.970  1.00  0.00            
ATOM    146  H69 BCD     1      21.050  19.290  28.590  1.00  0.00            
ATOM    147  H70 BCD     1      21.120  18.430  25.880  1.00  0.00            
ATOM    148  O1  HA8     2      27.210  23.270  31.000  1.00  0.00            
ATOM    149  C1  HA8     2      27.020  22.960  29.850  1.00  0.00            
ATOM    150  O2  HA8     2      26.510  23.920  29.020  1.00  0.00            
ATOM    151  C2  HA8     2      27.310  21.520  29.320  1.00  0.00            
ATOM    152  O3  HA8     2      26.490  20.520  29.970  1.00  0.00            
ATOM    153  C3  HA8     2      26.410  20.280  31.290  1.00  0.00            
ATOM    154  C4  HA8     2      25.100  20.170  31.750  1.00  0.00            
ATOM    155  C5  HA8     2      24.860  19.960  33.170  1.00  0.00            
ATOM    156  C6  HA8     2      25.940  19.810  33.990  1.00  0.00            
ATOM    157  Cl1 HA8     2      25.710  19.610  35.740  1.00  0.00            
ATOM    158  C7  HA8     2      27.250  19.910  33.530  1.00  0.00            
ATOM    159  C8  HA8     2      27.530  20.180  32.170  1.00  0.00            
ATOM    160  Cl2 HA8     2      29.240  20.080  31.760  1.00  0.00            
ATOM    161  H1  HA8     2      26.620  24.770  29.480  1.00  0.00            
ATOM    162  H2  HA8     2      28.370  21.290  29.490  1.00  0.00            
ATOM    163  H3  HA8     2      27.120  21.620  28.250  1.00  0.00            
ATOM    164  H4  HA8     2      24.300  20.390  31.050  1.00  0.00            
ATOM    165  H5  HA8     2      23.870  19.770  33.580  1.00  0.00            
ATOM    166  H6  HA8     2      28.050  19.700  34.240  1.00  0.00            
TER
ENDMDL
MODEL        1
ATOM      1  C1  BCD     1      27.970  15.960  28.750  1.00  0.00            
ATOM      2  O1  BCD     1      27.620  17.050  29.620  1.00  0.00            
ATOM      3  C2  BCD     1      28.500  16.580  27.410  1.00  0.00            
ATOM      4  O2  BCD     1      29.700  17.330  27.380  1.00  0.00            
ATOM      5  C3  BCD     1      27.440  17.460  26.670  1.00  0.00            
ATOM      6  O3  BCD     1      27.870  17.950  25.410  1.00  0.00            
ATOM      7  C4  BCD     1      26.210  16.590  26.500  1.00  0.00            
ATOM      8  C5  BCD     1      25.700  15.940  27.820  1.00  0.00            
ATOM      9  O4  BCD     1      26.750  15.270  28.460  1.00  0.00            
ATOM     10  C6  BCD     1      24.700  14.890  27.390  1.00  0.00            
ATOM     11  O5  BCD     1      24.140  14.160  28.470  1.00  0.00            
ATOM     12  H1  BCD     1      28.650  15.270  29.250  1.00  0.00            
ATOM     13  H2  BCD     1      28.640  15.670  26.800  1.00  0.00            
ATOM     14  H3  BCD     1      29.660  17.610  26.460  1.00  0.00            
ATOM     15  H4  BCD     1      27.210  18.300  27.340  1.00  0.00            
ATOM     16  H5  BCD     1      27.130  18.370  24.960  1.00  0.00            
ATOM     17  H6  BCD     1      26.380  15.860  25.710  1.00  0.00            
ATOM     18  H7  BCD     1      25.190  16.670  28.460  1.00  0.00            
ATOM     19  H8  BCD     1      23.910  15.440  26.860  1.00  0.00            
ATOM     20  H9  BCD     1      25.110  14.220  26.630  1.00  0.00            
ATOM     21  H10 BCD     1      24.870  13.710  28.910  1.00  0.00            
ATOM     22  C7  BCD     1      28.780  18.120  33.360  1.00  0.00            
ATOM     23  O6  BCD     1      28.530  19.470  33.130  1.00  0.00            
ATOM     24  C8  BCD     1      29.920  17.640  32.390  1.00  0.00            
ATOM     25  O7  BCD     1      31.080  18.400  32.690  1.00  0.00            
ATOM     26  C9  BCD     1      29.350  17.750  31.020  1.00  0.00            
ATOM     27  O8  BCD     1      30.290  17.300  30.040  1.00  0.00            
ATOM     28  C10 BCD     1      28.110  16.910  30.930  1.00  0.00            
ATOM     29  C11 BCD     1      27.050  17.410  31.930  1.00  0.00            
ATOM     30  O9  BCD     1      27.600  17.350  33.220  1.00  0.00            
ATOM     31  C12 BCD     1      25.970  16.460  31.970  1.00  0.00            
ATOM     32  O10 BCD     1      26.360  15.160  32.500  1.00  0.00            
ATOM     33  H11 BCD     1      29.060  18.020  34.410  1.00  0.00            
ATOM     34  H12 BCD     1      30.080  16.590  32.660  1.00  0.00            
ATOM     35  H13 BCD     1      31.730  18.250  31.990  1.00  0.00            
ATOM     36  H14 BCD     1      29.160  18.820  30.840  1.00  0.00            
ATOM     37  H15 BCD     1      29.980  17.450  29.140  1.00  0.00            
ATOM     38  H16 BCD     1      28.380  15.920  31.320  1.00  0.00            
ATOM     39  H17 BCD     1      26.740  18.440  31.730  1.00  0.00            
ATOM     40  H18 BCD     1      25.260  16.910  32.670  1.00  0.00            
ATOM     41  H19 BCD     1      25.450  16.350  31.010  1.00  0.00            
ATOM     42  H20 BCD     1      26.630  15.410  33.390  1.00  0.00            
ATOM     43  C13 BCD     1      27.610  22.960  34.950  1.00  0.00            
ATOM     44  O11 BCD     1      26.630  23.040  33.900  1.00  0.00            
ATOM     45  C14 BCD     1      29.070  22.830  34.350  1.00  0.00            
ATOM     46  O12 BCD     1      29.340  23.980  33.620  1.00  0.00            
ATOM     47  C15 BCD     1      29.080  21.670  33.360  1.00  0.00            
ATOM     48  O13 BCD     1      30.320  21.540  32.740  1.00  0.00            
ATOM     49  C16 BCD     1      28.720  20.430  34.130  1.00  0.00            
ATOM     50  C17 BCD     1      27.410  20.660  34.870  1.00  0.00            
ATOM     51  O14 BCD     1      27.400  21.800  35.690  1.00  0.00            
ATOM     52  C18 BCD     1      27.050  19.470  35.750  1.00  0.00            
ATOM     53  O15 BCD     1      28.010  19.220  36.820  1.00  0.00            
ATOM     54  H21 BCD     1      27.470  23.800  35.640  1.00  0.00            
ATOM     55  H22 BCD     1      29.800  22.790  35.160  1.00  0.00            
ATOM     56  H23 BCD     1      28.710  24.000  32.890  1.00  0.00            
ATOM     57  H24 BCD     1      28.350  21.920  32.580  1.00  0.00            
ATOM     58  H25 BCD     1      30.250  20.790  32.150  1.00  0.00            
ATOM     59  H26 BCD     1      29.550  20.150  34.800  1.00  0.00            
ATOM     60  H27 BCD     1      26.630  20.780  34.100  1.00  0.00            
ATOM     61  H28 BCD     1      26.090  19.690  36.230  1.00  0.00            
ATOM     62  H29 BCD     1      26.880  18.570  35.140  1.00  0.00            
ATOM     63  H30 BCD     1      28.030  20.020  37.370  1.00  0.00            
ATOM     64  C19 BCD     1      24.250  25.710  31.970  1.00  0.00            
ATOM     65  O16 BCD     1      23.540  24.630  31.390  1.00  0.00            
ATOM     66  C20 BCD     1      25.660  25.660  31.380  1.00  0.00            
ATOM     67  O17 BCD     1      25.580  25.540  29.940  1.00  0.00            
ATOM     68  C21 BCD     1      26.450  24.440  31.940  1.00  0.00            
ATOM     69  O18 BCD     1      27.840  24.320  31.530  1.00  0.00            
ATOM     70  C22 BCD     1      26.330  24.340  33.490  1.00  0.00            
ATOM     71  C23 BCD     1      24.870  24.540  33.990  1.00  0.00            
ATOM     72  O19 BCD     1      24.220  25.710  33.390  1.00  0.00            
ATOM     73  C24 BCD     1      24.740  24.680  35.540  1.00  0.00            
ATOM     74  O20 BCD     1      25.640  25.630  36.120  1.00  0.00            
ATOM     75  H31 BCD     1      23.790  26.650  31.650  1.00  0.00            
ATOM     76  H32 BCD     1      26.160  26.610  31.590  1.00  0.00            
ATOM     77  H33 BCD     1      24.650  25.650  29.680  1.00  0.00            
ATOM     78  H34 BCD     1      25.870  23.590  31.570  1.00  0.00            
ATOM     79  H35 BCD     1      28.000  24.340  30.580  1.00  0.00            
ATOM     80  H36 BCD     1      26.940  25.160  33.900  1.00  0.00            
ATOM     81  H37 BCD     1      24.190  23.780  33.580  1.00  0.00            
ATOM     82  H38 BCD     1      23.730  24.880  35.910  1.00  0.00            
ATOM     83  H39 BCD     1      24.960  23.670  35.930  1.00  0.00            
ATOM     84  H40 BCD     1      25.250  26.050  36.890  1.00  0.00            
ATOM     85  C25 BCD     1      20.210  24.200  28.820  1.00  0.00            
ATOM     86  O21 BCD     1      20.810  23.220  28.050  1.00  0.00            
ATOM     87  C26 BCD     1      21.010  25.560  28.700  1.00  0.00            
ATOM     88  O22 BCD     1      21.210  25.800  27.270  1.00  0.00            
ATOM     89  C27 BCD     1      22.370  25.340  29.400  1.00  0.00            
ATOM     90  O23 BCD     1      23.110  26.600  29.280  1.00  0.00            
ATOM     91  C28 BCD     1      22.160  24.850  30.830  1.00  0.00            
ATOM     92  C29 BCD     1      21.460  23.480  30.760  1.00  0.00            
ATOM     93  O24 BCD     1      20.160  23.730  30.160  1.00  0.00            
ATOM     94  C30 BCD     1      21.280  22.810  32.160  1.00  0.00            
ATOM     95  O25 BCD     1      20.360  23.560  32.950  1.00  0.00            
ATOM     96  H41 BCD     1      19.180  24.420  28.490  1.00  0.00            
ATOM     97  H42 BCD     1      20.480  26.340  29.260  1.00  0.00            
ATOM     98  H43 BCD     1      21.330  24.910  26.900  1.00  0.00            
ATOM     99  H44 BCD     1      22.930  24.620  28.790  1.00  0.00            
ATOM    100  H45 BCD     1      22.600  27.300  29.690  1.00  0.00            
ATOM    101  H46 BCD     1      21.620  25.590  31.420  1.00  0.00            
ATOM    102  H47 BCD     1      22.010  22.690  30.240  1.00  0.00            
ATOM    103  H48 BCD     1      20.950  21.770  32.070  1.00  0.00            
ATOM    104  H49 BCD     1      22.230  22.810  32.720  1.00  0.00            
ATOM    105  H50 BCD     1      19.710  24.020  32.420  1.00  0.00            
ATOM    106  C31 BCD     1      20.360  20.190  25.350  1.00  0.00            
ATOM    107  O26 BCD     1      21.710  19.870  25.690  1.00  0.00            
ATOM    108  C32 BCD     1      20.190  21.620  24.760  1.00  0.00            
ATOM    109  O27 BCD     1      20.880  21.700  23.490  1.00  0.00            
ATOM    110  C33 BCD     1      20.820  22.620  25.750  1.00  0.00            
ATOM    111  C34 BCD     1      20.080  22.490  27.120  1.00  0.00            
ATOM    112  C35 BCD     1      19.960  21.000  27.600  1.00  0.00            
ATOM    113  O28 BCD     1      19.510  20.160  26.540  1.00  0.00            
ATOM    114  C36 BCD     1      19.080  20.890  28.780  1.00  0.00            
ATOM    115  O29 BCD     1      18.000  21.760  28.820  1.00  0.00            
ATOM    116  O30 BCD     1      20.780  24.040  25.310  1.00  0.00            
ATOM    117  H51 BCD     1      19.920  19.370  24.760  1.00  0.00            
ATOM    118  H52 BCD     1      19.130  21.860  24.700  1.00  0.00            
ATOM    119  H53 BCD     1      21.820  21.760  23.640  1.00  0.00            
ATOM    120  H54 BCD     1      21.880  22.450  25.980  1.00  0.00            
ATOM    121  H55 BCD     1      21.370  24.170  24.560  1.00  0.00            
ATOM    122  H56 BCD     1      19.050  22.870  27.050  1.00  0.00            
ATOM    123  H57 BCD     1      20.910  20.630  28.000  1.00  0.00            
ATOM    124  H58 BCD     1      18.840  19.820  28.750  1.00  0.00            
ATOM    125  H59 BCD     1      19.770  21.160  29.600  1.00  0.00            
ATOM    126  H60 BCD     1      17.730  21.830  29.740  1.00  0.00            
ATOM    127  C37 BCD     1      24.650  17.240  24.770  1.00  0.00            
ATOM    128  O31 BCD     1      25.210  17.460  26.090  1.00  0.00            
ATOM    129  C38 BCD     1      24.650  18.520  23.940  1.00  0.00            
ATOM    130  O32 BCD     1      25.960  18.910  23.720  1.00  0.00            
ATOM    131  C39 BCD     1      23.790  19.620  24.540  1.00  0.00            
ATOM    132  O33 BCD     1      23.640  20.730  23.700  1.00  0.00            
ATOM    133  C40 BCD     1      22.370  19.020  24.820  1.00  0.00            
ATOM    134  C41 BCD     1      22.410  17.650  25.540  1.00  0.00            
ATOM    135  O34 BCD     1      23.310  16.740  24.870  1.00  0.00            
ATOM    136  C42 BCD     1      21.010  17.030  25.700  1.00  0.00            
ATOM    137  O35 BCD     1      20.250  16.930  24.510  1.00  0.00            
ATOM    138  H61 BCD     1      25.230  16.420  24.350  1.00  0.00            
ATOM    139  H62 BCD     1      24.150  18.310  22.980  1.00  0.00            
ATOM    140  H63 BCD     1      25.940  19.820  23.410  1.00  0.00            
ATOM    141  H64 BCD     1      24.380  19.920  25.420  1.00  0.00            
ATOM    142  H65 BCD     1      24.450  21.250  23.750  1.00  0.00            
ATOM    143  H66 BCD     1      21.820  18.910  23.870  1.00  0.00            
ATOM    144  H67 BCD     1      22.750  17.840  26.570  1.00  0.00            
ATOM    145  H68 BCD     1      21.200  16.010  26.080  1.00  0.00            
ATOM    146  H69 BCD     1      20.510  17.610  26.480  1.00  0.00            
ATOM    147  H70 BCD     1      19.350  17.260  24.660  1.00  0.00            
ATOM    148  O1  HA8     2      25.020  23.420  27.500  1.00  0.00            
ATOM    149  C1  HA8     2      25.150  22.660  26.570  1.00  0.00            
ATOM    150  O2  HA8     2      24.560  22.910  25.360  1.00  0.00            
ATOM    151  C2  HA8     2      26.180  21.560  26.520  1.00  0.00            
ATOM    152  O3  HA8     2      25.780  20.420  27.440  1.00  0.00            
ATOM    153  C3  HA8     2      25.390  20.650  28.770  1.00  0.00            
ATOM    154  C4  HA8     2      24.010  20.490  29.070  1.00  0.00            
ATOM    155  C5  HA8     2      23.570  20.530  30.440  1.00  0.00            
ATOM    156  C6  HA8     2      24.520  20.810  31.390  1.00  0.00            
ATOM    157  Cl1 HA8     2      24.020  21.040  33.020  1.00  0.00            
ATOM    158  C7  HA8     2      25.880  20.850  31.080  1.00  0.00            
ATOM    159  C8  HA8     2      26.350  20.830  29.770  1.00  0.00            
ATOM    160  Cl2 HA8     2      28.020  20.960  29.460  1.00  0.00            
ATOM    161  H1  HA8     2      24.320  23.850  25.420  1.00  0.00            
ATOM    162  H2  HA8     2      27.070  22.000  27.000  1.00  0.00            
ATOM    163  H3  HA8     2      26.470  21.250  25.510  1.00  0.00            
ATOM    164  H4  HA8     2      23.390  20.170  28.230  1.00  0.00            
ATOM    165  H5  HA8     2      22.530  20.320  30.700  1.00  0.00            
ATOM    166  H6  HA8     2      26.580  21.010  31.900  1.00  0.00            
TER
ENDMDL
MODEL        1
ATOM      1  C1  BCD     1      19.660  24.220  28.310  1.00  0.00            
ATOM      2  O1  BCD     1      18.850  25.240  27.630  1.00  0.00            
ATOM      3  C2  BCD     1      19.260  22.890  27.680  1.00  0.00            
ATOM      4  O2  BCD     1      19.620  22.980  26.270  1.00  0.00            
ATOM      5  C3  BCD     1      17.760  22.650  27.920  1.00  0.00            
ATOM      6  O3  BCD     1      17.300  21.390  27.320  1.00  0.00            
ATOM      7  C4  BCD     1      17.440  22.730  29.430  1.00  0.00            
ATOM      8  C5  BCD     1      18.080  23.920  30.170  1.00  0.00            
ATOM      9  O4  BCD     1      19.390  24.150  29.640  1.00  0.00            
ATOM     10  C6  BCD     1      18.030  23.660  31.690  1.00  0.00            
ATOM     11  O5  BCD     1      18.930  22.630  32.040  1.00  0.00            
ATOM     12  H1  BCD     1      20.730  24.380  28.180  1.00  0.00            
ATOM     13  H2  BCD     1      19.820  22.110  28.210  1.00  0.00            
ATOM     14  H3  BCD     1      19.520  23.870  25.920  1.00  0.00            
ATOM     15  H4  BCD     1      17.280  23.470  27.360  1.00  0.00            
ATOM     16  H5  BCD     1      16.400  21.170  27.580  1.00  0.00            
ATOM     17  H6  BCD     1      17.830  21.810  29.890  1.00  0.00            
ATOM     18  H7  BCD     1      17.480  24.790  29.880  1.00  0.00            
ATOM     19  H8  BCD     1      18.470  24.540  32.160  1.00  0.00            
ATOM     20  H9  BCD     1      17.050  23.580  32.190  1.00  0.00            
ATOM     21  H10 BCD     1      18.750  22.150  32.850  1.00  0.00            
ATOM     22  C7  BCD     1      19.010  29.100  26.060  1.00  0.00            
ATOM     23  O6  BCD     1      17.680  29.130  25.600  1.00  0.00            
ATOM     24  C8  BCD     1      19.970  28.010  25.480  1.00  0.00            
ATOM     25  O7  BCD     1      20.050  28.210  24.100  1.00  0.00            
ATOM     26  C9  BCD     1      19.380  26.670  25.820  1.00  0.00            
ATOM     27  O8  BCD     1      20.170  25.540  25.260  1.00  0.00            
ATOM     28  C10 BCD     1      19.400  26.470  27.360  1.00  0.00            
ATOM     29  C11 BCD     1      18.450  27.570  27.960  1.00  0.00            
ATOM     30  O9  BCD     1      18.970  28.830  27.500  1.00  0.00            
ATOM     31  C12 BCD     1      18.650  27.680  29.470  1.00  0.00            
ATOM     32  O10 BCD     1      17.750  28.520  30.060  1.00  0.00            
ATOM     33  H11 BCD     1      19.560  30.050  25.960  1.00  0.00            
ATOM     34  H12 BCD     1      20.940  28.120  25.990  1.00  0.00            
ATOM     35  H13 BCD     1      19.180  27.920  23.820  1.00  0.00            
ATOM     36  H14 BCD     1      18.340  26.680  25.490  1.00  0.00            
ATOM     37  H15 BCD     1      20.320  25.640  24.320  1.00  0.00            
ATOM     38  H16 BCD     1      20.450  26.520  27.690  1.00  0.00            
ATOM     39  H17 BCD     1      17.410  27.320  27.700  1.00  0.00            
ATOM     40  H18 BCD     1      18.280  26.740  29.910  1.00  0.00            
ATOM     41  H19 BCD     1      19.690  27.830  29.760  1.00  0.00            
ATOM     42  H20 BCD     1      18.050  28.770  30.940  1.00  0.00            
ATOM     43  C13 BCD     1      15.130  30.490  22.500  1.00  0.00            
ATOM     44  O11 BCD     1      14.030  29.900  23.150  1.00  0.00            
ATOM     45  C14 BCD     1      16.220  29.520  22.120  1.00  0.00            
ATOM     46  O12 BCD     1      15.710  28.510  21.120  1.00  0.00            
ATOM     47  C15 BCD     1      16.730  28.740  23.280  1.00  0.00            
ATOM     48  O13 BCD     1      17.720  27.730  22.980  1.00  0.00            
ATOM     49  C16 BCD     1      17.320  29.750  24.360  1.00  0.00            
ATOM     50  C17 BCD     1      16.260  30.840  24.740  1.00  0.00            
ATOM     51  O14 BCD     1      15.760  31.380  23.490  1.00  0.00            
ATOM     52  C18 BCD     1      16.940  31.990  25.530  1.00  0.00            
ATOM     53  O15 BCD     1      17.780  32.860  24.730  1.00  0.00            
ATOM     54  H21 BCD     1      14.850  31.000  21.570  1.00  0.00            
ATOM     55  H22 BCD     1      16.990  30.080  21.590  1.00  0.00            
ATOM     56  H23 BCD     1      16.470  28.190  20.620  1.00  0.00            
ATOM     57  H24 BCD     1      15.850  28.320  23.790  1.00  0.00            
ATOM     58  H25 BCD     1      17.270  26.930  22.680  1.00  0.00            
ATOM     59  H26 BCD     1      18.210  30.300  24.020  1.00  0.00            
ATOM     60  H27 BCD     1      15.400  30.360  25.220  1.00  0.00            
ATOM     61  H28 BCD     1      16.140  32.560  26.010  1.00  0.00            
ATOM     62  H29 BCD     1      17.480  31.560  26.390  1.00  0.00            
ATOM     63  H30 BCD     1      17.220  33.530  24.330  1.00  0.00            
ATOM     64  C19 BCD     1       9.940  29.360  22.560  1.00  0.00            
ATOM     65  O16 BCD     1       9.900  28.190  23.410  1.00  0.00            
ATOM     66  C20 BCD     1      10.810  29.120  21.370  1.00  0.00            
ATOM     67  O17 BCD     1      10.380  27.970  20.660  1.00  0.00            
ATOM     68  C21 BCD     1      12.260  28.950  21.740  1.00  0.00            
ATOM     69  O18 BCD     1      13.070  28.760  20.500  1.00  0.00            
ATOM     70  C22 BCD     1      12.750  30.150  22.610  1.00  0.00            
ATOM     71  C23 BCD     1      11.830  30.330  23.740  1.00  0.00            
ATOM     72  O19 BCD     1      10.470  30.430  23.270  1.00  0.00            
ATOM     73  C24 BCD     1      12.100  31.520  24.580  1.00  0.00            
ATOM     74  O20 BCD     1      12.420  32.730  23.850  1.00  0.00            
ATOM     75  H31 BCD     1       8.920  29.680  22.330  1.00  0.00            
ATOM     76  H32 BCD     1      10.750  30.000  20.720  1.00  0.00            
ATOM     77  H33 BCD     1      10.620  27.210  21.200  1.00  0.00            
ATOM     78  H34 BCD     1      12.350  28.040  22.350  1.00  0.00            
ATOM     79  H35 BCD     1      13.980  28.740  20.810  1.00  0.00            
ATOM     80  H36 BCD     1      12.760  31.100  22.050  1.00  0.00            
ATOM     81  H37 BCD     1      11.900  29.470  24.410  1.00  0.00            
ATOM     82  H38 BCD     1      11.160  31.680  25.130  1.00  0.00            
ATOM     83  H39 BCD     1      12.920  31.210  25.240  1.00  0.00            
ATOM     84  H40 BCD     1      12.980  32.580  23.080  1.00  0.00            
ATOM     85  C25 BCD     1       7.530  26.220  26.120  1.00  0.00            
ATOM     86  O21 BCD     1       8.820  25.820  26.730  1.00  0.00            
ATOM     87  C26 BCD     1       7.420  25.750  24.690  1.00  0.00            
ATOM     88  O22 BCD     1       7.390  24.320  24.610  1.00  0.00            
ATOM     89  C27 BCD     1       8.580  26.270  23.890  1.00  0.00            
ATOM     90  O23 BCD     1       8.370  25.730  22.580  1.00  0.00            
ATOM     91  C28 BCD     1       8.650  27.780  23.930  1.00  0.00            
ATOM     92  C29 BCD     1       8.530  28.330  25.380  1.00  0.00            
ATOM     93  O24 BCD     1       7.490  27.670  25.990  1.00  0.00            
ATOM     94  C30 BCD     1       8.230  29.820  25.510  1.00  0.00            
ATOM     95  O25 BCD     1       6.990  30.070  24.750  1.00  0.00            
ATOM     96  H41 BCD     1       6.680  25.860  26.710  1.00  0.00            
ATOM     97  H42 BCD     1       6.480  26.090  24.260  1.00  0.00            
ATOM     98  H43 BCD     1       7.230  24.160  23.670  1.00  0.00            
ATOM     99  H44 BCD     1       9.520  25.890  24.310  1.00  0.00            
ATOM    100  H45 BCD     1       9.190  25.360  22.270  1.00  0.00            
ATOM    101  H46 BCD     1       7.860  28.130  23.250  1.00  0.00            
ATOM    102  H47 BCD     1       9.510  28.090  25.810  1.00  0.00            
ATOM    103  H48 BCD     1       8.110  30.140  26.550  1.00  0.00            
ATOM    104  H49 BCD     1       9.130  30.340  25.140  1.00  0.00            
ATOM    105  H50 BCD     1       6.690  30.980  24.730  1.00  0.00            
ATOM    106  C31 BCD     1      10.310  23.810  30.010  1.00  0.00            
ATOM    107  O26 BCD     1      11.660  23.610  29.520  1.00  0.00            
ATOM    108  C32 BCD     1       9.330  23.030  29.150  1.00  0.00            
ATOM    109  O27 BCD     1       9.660  21.660  29.040  1.00  0.00            
ATOM    110  C33 BCD     1       9.140  23.630  27.770  1.00  0.00            
ATOM    111  C34 BCD     1       8.820  25.190  28.010  1.00  0.00            
ATOM    112  C35 BCD     1       9.820  25.840  28.910  1.00  0.00            
ATOM    113  O28 BCD     1       9.980  25.180  30.140  1.00  0.00            
ATOM    114  C36 BCD     1       9.370  27.310  29.110  1.00  0.00            
ATOM    115  O29 BCD     1       8.210  27.380  29.860  1.00  0.00            
ATOM    116  O30 BCD     1       8.120  22.890  27.030  1.00  0.00            
ATOM    117  H51 BCD     1      10.320  23.290  30.970  1.00  0.00            
ATOM    118  H52 BCD     1       8.360  23.170  29.660  1.00  0.00            
ATOM    119  H53 BCD     1      10.560  21.600  28.730  1.00  0.00            
ATOM    120  H54 BCD     1      10.060  23.490  27.190  1.00  0.00            
ATOM    121  H55 BCD     1       8.000  23.410  26.230  1.00  0.00            
ATOM    122  H56 BCD     1       7.830  25.250  28.470  1.00  0.00            
ATOM    123  H57 BCD     1      10.770  25.800  28.360  1.00  0.00            
ATOM    124  H58 BCD     1      10.130  27.890  29.650  1.00  0.00            
ATOM    125  H59 BCD     1       9.210  27.720  28.100  1.00  0.00            
ATOM    126  H60 BCD     1       8.120  28.230  30.300  1.00  0.00            
ATOM    127  C37 BCD     1      15.290  21.900  30.340  1.00  0.00            
ATOM    128  O31 BCD     1      16.040  22.810  29.580  1.00  0.00            
ATOM    129  C38 BCD     1      14.330  21.150  29.470  1.00  0.00            
ATOM    130  O32 BCD     1      15.000  20.460  28.380  1.00  0.00            
ATOM    131  C39 BCD     1      13.160  21.950  28.960  1.00  0.00            
ATOM    132  O33 BCD     1      12.160  21.270  28.180  1.00  0.00            
ATOM    133  C40 BCD     1      12.600  22.740  30.110  1.00  0.00            
ATOM    134  C41 BCD     1      13.610  23.530  30.930  1.00  0.00            
ATOM    135  O34 BCD     1      14.660  22.600  31.350  1.00  0.00            
ATOM    136  C42 BCD     1      12.990  24.070  32.230  1.00  0.00            
ATOM    137  O35 BCD     1      12.460  23.180  33.160  1.00  0.00            
ATOM    138  H61 BCD     1      16.080  21.250  30.750  1.00  0.00            
ATOM    139  H62 BCD     1      13.890  20.390  30.140  1.00  0.00            
ATOM    140  H63 BCD     1      15.400  19.670  28.740  1.00  0.00            
ATOM    141  H64 BCD     1      13.630  22.740  28.360  1.00  0.00            
ATOM    142  H65 BCD     1      12.500  20.970  27.330  1.00  0.00            
ATOM    143  H66 BCD     1      12.100  21.960  30.700  1.00  0.00            
ATOM    144  H67 BCD     1      13.990  24.360  30.330  1.00  0.00            
ATOM    145  H68 BCD     1      13.760  24.610  32.800  1.00  0.00            
ATOM    146  H69 BCD     1      12.200  24.790  32.000  1.00  0.00            
ATOM    147  H70 BCD     1      13.150  22.540  33.370  1.00  0.00            
ATOM    148  O1  HA8     2      11.730  25.840  26.260  1.00  0.00            
ATOM    149  C1  HA8     2      12.500  25.880  25.320  1.00  0.00            
ATOM    150  O2  HA8     2      12.190  25.130  24.270  1.00  0.00            
ATOM    151  C2  HA8     2      13.600  26.990  25.100  1.00  0.00            
ATOM    152  O3  HA8     2      13.660  28.080  26.120  1.00  0.00            
ATOM    153  C3  HA8     2      13.610  27.790  27.480  1.00  0.00            
ATOM    154  C4  HA8     2      14.490  26.770  27.950  1.00  0.00            
ATOM    155  C5  HA8     2      14.650  26.750  29.360  1.00  0.00            
ATOM    156  C6  HA8     2      13.840  27.530  30.180  1.00  0.00            
ATOM    157  Cl1 HA8     2      14.010  27.420  31.930  1.00  0.00            
ATOM    158  C7  HA8     2      12.940  28.460  29.640  1.00  0.00            
ATOM    159  C8  HA8     2      12.810  28.590  28.270  1.00  0.00            
ATOM    160  Cl2 HA8     2      11.550  29.660  27.590  1.00  0.00            
ATOM    161  H1  HA8     2      11.460  24.570  24.560  1.00  0.00            
ATOM    162  H2  HA8     2      13.380  27.400  24.110  1.00  0.00            
ATOM    163  H3  HA8     2      14.550  26.470  24.950  1.00  0.00            
ATOM    164  H4  HA8     2      15.240  26.340  27.300  1.00  0.00            
ATOM    165  H5  HA8     2      15.370  26.010  29.720  1.00  0.00            
ATOM    166  H6  HA8     2      12.280  29.100  30.210  1.00  0.00            
TER
ENDMDL
MODEL        1
ATOM      1  C1  BCD     1      17.520  17.550  35.050  1.00  0.00            
ATOM      2  O1  BCD     1      18.670  16.930  35.530  1.00  0.00            
ATOM      3  C2  BCD     1      17.250  18.840  35.760  1.00  0.00            
ATOM      4  O2  BCD     1      18.390  19.730  35.720  1.00  0.00            
ATOM      5  C3  BCD     1      16.870  18.550  37.210  1.00  0.00            
ATOM      6  O3  BCD     1      16.510  19.760  37.870  1.00  0.00            
ATOM      7  C4  BCD     1      15.760  17.600  37.330  1.00  0.00            
ATOM      8  C5  BCD     1      16.070  16.330  36.480  1.00  0.00            
ATOM      9  O4  BCD     1      16.420  16.690  35.180  1.00  0.00            
ATOM     10  C6  BCD     1      14.830  15.410  36.410  1.00  0.00            
ATOM     11  O5  BCD     1      13.660  16.200  36.220  1.00  0.00            
ATOM     12  H1  BCD     1      17.490  17.780  33.990  1.00  0.00            
ATOM     13  H2  BCD     1      16.370  19.270  35.280  1.00  0.00            
ATOM     14  H3  BCD     1      18.160  20.550  36.140  1.00  0.00            
ATOM     15  H4  BCD     1      17.690  18.050  37.740  1.00  0.00            
ATOM     16  H5  BCD     1      16.600  19.630  38.820  1.00  0.00            
ATOM     17  H6  BCD     1      14.920  18.180  36.930  1.00  0.00            
ATOM     18  H7  BCD     1      16.960  15.830  36.880  1.00  0.00            
ATOM     19  H8  BCD     1      14.800  14.750  35.530  1.00  0.00            
ATOM     20  H9  BCD     1      14.890  14.750  37.290  1.00  0.00            
ATOM     21  H10 BCD     1      12.880  15.640  36.240  1.00  0.00            
ATOM     22  C7  BCD     1      22.330  15.560  34.270  1.00  0.00            
ATOM     23  O6  BCD     1      22.970  15.620  35.510  1.00  0.00            
ATOM     24  C8  BCD     1      22.000  16.900  33.790  1.00  0.00            
ATOM     25  O7  BCD     1      23.170  17.730  33.840  1.00  0.00            
ATOM     26  C9  BCD     1      20.800  17.530  34.490  1.00  0.00            
ATOM     27  O8  BCD     1      20.370  18.830  33.960  1.00  0.00            
ATOM     28  C10 BCD     1      19.590  16.520  34.510  1.00  0.00            
ATOM     29  C11 BCD     1      20.030  15.110  34.990  1.00  0.00            
ATOM     30  O9  BCD     1      21.170  14.730  34.210  1.00  0.00            
ATOM     31  C12 BCD     1      18.940  14.100  34.880  1.00  0.00            
ATOM     32  O10 BCD     1      18.560  13.920  33.490  1.00  0.00            
ATOM     33  H11 BCD     1      23.050  15.150  33.560  1.00  0.00            
ATOM     34  H12 BCD     1      21.810  16.800  32.710  1.00  0.00            
ATOM     35  H13 BCD     1      22.850  18.630  33.960  1.00  0.00            
ATOM     36  H14 BCD     1      21.050  17.690  35.550  1.00  0.00            
ATOM     37  H15 BCD     1      19.830  19.220  34.660  1.00  0.00            
ATOM     38  H16 BCD     1      19.070  16.440  33.540  1.00  0.00            
ATOM     39  H17 BCD     1      20.360  15.070  36.040  1.00  0.00            
ATOM     40  H18 BCD     1      19.300  13.110  35.190  1.00  0.00            
ATOM     41  H19 BCD     1      18.100  14.440  35.490  1.00  0.00            
ATOM     42  H20 BCD     1      17.610  13.770  33.570  1.00  0.00            
ATOM     43  C13 BCD     1      26.270  14.170  37.410  1.00  0.00            
ATOM     44  O11 BCD     1      25.770  14.420  38.740  1.00  0.00            
ATOM     45  C14 BCD     1      26.420  15.450  36.640  1.00  0.00            
ATOM     46  O12 BCD     1      27.290  16.290  37.340  1.00  0.00            
ATOM     47  C15 BCD     1      25.020  16.090  36.530  1.00  0.00            
ATOM     48  O13 BCD     1      25.010  17.380  35.840  1.00  0.00            
ATOM     49  C16 BCD     1      24.260  15.090  35.640  1.00  0.00            
ATOM     50  C17 BCD     1      24.180  13.770  36.320  1.00  0.00            
ATOM     51  O14 BCD     1      25.460  13.250  36.700  1.00  0.00            
ATOM     52  C18 BCD     1      23.530  12.730  35.460  1.00  0.00            
ATOM     53  O15 BCD     1      22.100  12.660  35.760  1.00  0.00            
ATOM     54  H21 BCD     1      27.260  13.690  37.460  1.00  0.00            
ATOM     55  H22 BCD     1      26.810  15.260  35.630  1.00  0.00            
ATOM     56  H23 BCD     1      27.720  16.900  36.740  1.00  0.00            
ATOM     57  H24 BCD     1      24.630  16.080  37.550  1.00  0.00            
ATOM     58  H25 BCD     1      24.300  17.300  35.200  1.00  0.00            
ATOM     59  H26 BCD     1      24.710  15.000  34.650  1.00  0.00            
ATOM     60  H27 BCD     1      23.620  13.990  37.240  1.00  0.00            
ATOM     61  H28 BCD     1      23.640  12.960  34.390  1.00  0.00            
ATOM     62  H29 BCD     1      24.070  11.790  35.650  1.00  0.00            
ATOM     63  H30 BCD     1      21.540  13.010  35.060  1.00  0.00            
ATOM     64  C19 BCD     1      25.600  12.730  42.510  1.00  0.00            
ATOM     65  O16 BCD     1      24.490  13.630  42.600  1.00  0.00            
ATOM     66  C20 BCD     1      26.880  13.480  42.210  1.00  0.00            
ATOM     67  O17 BCD     1      27.140  14.380  43.220  1.00  0.00            
ATOM     68  C21 BCD     1      26.670  14.330  40.990  1.00  0.00            
ATOM     69  O18 BCD     1      27.920  14.900  40.640  1.00  0.00            
ATOM     70  C22 BCD     1      26.250  13.480  39.780  1.00  0.00            
ATOM     71  C23 BCD     1      25.160  12.460  40.100  1.00  0.00            
ATOM     72  O19 BCD     1      25.430  11.870  41.420  1.00  0.00            
ATOM     73  C24 BCD     1      25.050  11.200  39.260  1.00  0.00            
ATOM     74  O20 BCD     1      26.340  10.740  38.950  1.00  0.00            
ATOM     75  H31 BCD     1      25.750  12.180  43.450  1.00  0.00            
ATOM     76  H32 BCD     1      27.680  12.740  42.080  1.00  0.00            
ATOM     77  H33 BCD     1      26.340  14.900  43.330  1.00  0.00            
ATOM     78  H34 BCD     1      25.950  15.150  41.110  1.00  0.00            
ATOM     79  H35 BCD     1      27.900  15.800  40.950  1.00  0.00            
ATOM     80  H36 BCD     1      27.130  12.900  39.460  1.00  0.00            
ATOM     81  H37 BCD     1      24.270  13.100  40.070  1.00  0.00            
ATOM     82  H38 BCD     1      24.460  10.470  39.830  1.00  0.00            
ATOM     83  H39 BCD     1      24.530  11.410  38.310  1.00  0.00            
ATOM     84  H40 BCD     1      26.200   9.920  38.490  1.00  0.00            
ATOM     85  C25 BCD     1      21.510  14.660  45.210  1.00  0.00            
ATOM     86  O21 BCD     1      20.690  14.830  44.050  1.00  0.00            
ATOM     87  C26 BCD     1      22.740  15.560  45.170  1.00  0.00            
ATOM     88  O22 BCD     1      22.310  16.900  45.120  1.00  0.00            
ATOM     89  C27 BCD     1      23.660  15.290  43.910  1.00  0.00            
ATOM     90  O23 BCD     1      24.820  16.080  43.930  1.00  0.00            
ATOM     91  C28 BCD     1      24.000  13.810  43.900  1.00  0.00            
ATOM     92  C29 BCD     1      22.800  12.940  44.120  1.00  0.00            
ATOM     93  O24 BCD     1      22.010  13.310  45.240  1.00  0.00            
ATOM     94  C30 BCD     1      23.150  11.440  44.240  1.00  0.00            
ATOM     95  O25 BCD     1      24.050  11.120  45.360  1.00  0.00            
ATOM     96  H41 BCD     1      20.990  14.890  46.140  1.00  0.00            
ATOM     97  H42 BCD     1      23.310  15.400  46.090  1.00  0.00            
ATOM     98  H43 BCD     1      22.910  17.400  45.670  1.00  0.00            
ATOM     99  H44 BCD     1      23.120  15.610  43.020  1.00  0.00            
ATOM    100  H45 BCD     1      24.570  16.900  43.490  1.00  0.00            
ATOM    101  H46 BCD     1      24.670  13.680  44.760  1.00  0.00            
ATOM    102  H47 BCD     1      22.150  13.040  43.240  1.00  0.00            
ATOM    103  H48 BCD     1      22.250  10.820  44.310  1.00  0.00            
ATOM    104  H49 BCD     1      23.530  11.150  43.260  1.00  0.00            
ATOM    105  H50 BCD     1      24.210  10.170  45.390  1.00  0.00            
ATOM    106  C31 BCD     1      16.500  14.650  43.760  1.00  0.00            
ATOM    107  O26 BCD     1      16.350  15.740  42.850  1.00  0.00            
ATOM    108  C32 BCD     1      17.010  15.190  45.100  1.00  0.00            
ATOM    109  O27 BCD     1      16.100  16.200  45.490  1.00  0.00            
ATOM    110  C33 BCD     1      18.500  15.680  44.950  1.00  0.00            
ATOM    111  C34 BCD     1      19.280  14.490  44.350  1.00  0.00            
ATOM    112  C35 BCD     1      18.690  14.080  43.000  1.00  0.00            
ATOM    113  O28 BCD     1      17.360  13.620  43.310  1.00  0.00            
ATOM    114  C36 BCD     1      19.520  13.020  42.260  1.00  0.00            
ATOM    115  O29 BCD     1      18.870  12.610  41.110  1.00  0.00            
ATOM    116  O30 BCD     1      18.910  16.100  46.300  1.00  0.00            
ATOM    117  H51 BCD     1      15.520  14.200  43.950  1.00  0.00            
ATOM    118  H52 BCD     1      16.960  14.380  45.840  1.00  0.00            
ATOM    119  H53 BCD     1      15.220  15.830  45.540  1.00  0.00            
ATOM    120  H54 BCD     1      18.470  16.550  44.290  1.00  0.00            
ATOM    121  H55 BCD     1      19.390  16.940  46.240  1.00  0.00            
ATOM    122  H56 BCD     1      19.290  13.640  45.040  1.00  0.00            
ATOM    123  H57 BCD     1      18.630  15.030  42.440  1.00  0.00            
ATOM    124  H58 BCD     1      20.450  13.510  41.940  1.00  0.00            
ATOM    125  H59 BCD     1      19.780  12.130  42.850  1.00  0.00            
ATOM    126  H60 BCD     1      19.620  12.530  40.510  1.00  0.00            
ATOM    127  C37 BCD     1      14.400  16.870  39.330  1.00  0.00            
ATOM    128  O31 BCD     1      15.660  17.320  38.700  1.00  0.00            
ATOM    129  C38 BCD     1      14.200  17.780  40.580  1.00  0.00            
ATOM    130  O32 BCD     1      14.250  19.240  40.230  1.00  0.00            
ATOM    131  C39 BCD     1      15.120  17.350  41.690  1.00  0.00            
ATOM    132  O33 BCD     1      14.670  17.990  42.940  1.00  0.00            
ATOM    133  C40 BCD     1      15.240  15.770  41.940  1.00  0.00            
ATOM    134  C41 BCD     1      15.490  15.100  40.590  1.00  0.00            
ATOM    135  O34 BCD     1      14.480  15.510  39.630  1.00  0.00            
ATOM    136  C42 BCD     1      15.560  13.530  40.570  1.00  0.00            
ATOM    137  O35 BCD     1      14.410  12.870  41.040  1.00  0.00            
ATOM    138  H61 BCD     1      13.650  17.030  38.550  1.00  0.00            
ATOM    139  H62 BCD     1      13.190  17.490  40.890  1.00  0.00            
ATOM    140  H63 BCD     1      15.130  19.590  40.400  1.00  0.00            
ATOM    141  H64 BCD     1      16.130  17.670  41.410  1.00  0.00            
ATOM    142  H65 BCD     1      15.500  18.100  43.410  1.00  0.00            
ATOM    143  H66 BCD     1      14.340  15.380  42.430  1.00  0.00            
ATOM    144  H67 BCD     1      16.470  15.470  40.260  1.00  0.00            
ATOM    145  H68 BCD     1      15.900  13.180  39.590  1.00  0.00            
ATOM    146  H69 BCD     1      16.410  13.420  41.250  1.00  0.00            
ATOM    147  H70 BCD     1      13.770  12.710  40.340  1.00  0.00            
ATOM    148  O1  HA8     2      26.970  19.920  39.720  1.00  0.00            
ATOM    149  C1  HA8     2      26.370  19.160  38.940  1.00  0.00            
ATOM    150  O2  HA8     2      26.070  19.580  37.690  1.00  0.00            
ATOM    151  C2  HA8     2      25.360  18.120  39.470  1.00  0.00            
ATOM    152  O3  HA8     2      24.050  18.550  39.170  1.00  0.00            
ATOM    153  C3  HA8     2      22.970  17.720  39.280  1.00  0.00            
ATOM    154  C4  HA8     2      22.900  16.600  40.090  1.00  0.00            
ATOM    155  C5  HA8     2      21.800  15.710  39.980  1.00  0.00            
ATOM    156  C6  HA8     2      20.680  16.090  39.210  1.00  0.00            
ATOM    157  Cl1 HA8     2      19.150  15.170  39.150  1.00  0.00            
ATOM    158  C7  HA8     2      20.730  17.230  38.460  1.00  0.00            
ATOM    159  C8  HA8     2      21.880  18.000  38.460  1.00  0.00            
ATOM    160  Cl2 HA8     2      21.810  19.400  37.380  1.00  0.00            
ATOM    161  H1  HA8     2      25.500  18.870  37.360  1.00  0.00            
ATOM    162  H2  HA8     2      25.480  18.030  40.560  1.00  0.00            
ATOM    163  H3  HA8     2      25.590  17.180  38.960  1.00  0.00            
ATOM    164  H4  HA8     2      23.770  16.180  40.590  1.00  0.00            
ATOM    165  H5  HA8     2      21.880  14.780  40.540  1.00  0.00            
ATOM    166  H6  HA8     2      19.880  17.490  37.840  1.00  0.00            
TER
ENDMDL
MODEL        1
ATOM      1  C1  BCD     1      30.470  27.760  15.750  1.00  0.00            
ATOM      2  O1  BCD     1      31.340  27.120  16.620  1.00  0.00            
ATOM      3  C2  BCD     1      30.200  29.250  16.200  1.00  0.00            
ATOM      4  O2  BCD     1      31.430  29.910  16.300  1.00  0.00            
ATOM      5  C3  BCD     1      29.490  29.120  17.560  1.00  0.00            
ATOM      6  O3  BCD     1      29.050  30.430  18.100  1.00  0.00            
ATOM      7  C4  BCD     1      28.270  28.250  17.460  1.00  0.00            
ATOM      8  C5  BCD     1      28.640  26.830  16.970  1.00  0.00            
ATOM      9  O4  BCD     1      29.320  26.900  15.670  1.00  0.00            
ATOM     10  C6  BCD     1      27.480  25.890  16.860  1.00  0.00            
ATOM     11  O5  BCD     1      26.510  26.240  15.910  1.00  0.00            
ATOM     12  H1  BCD     1      30.980  27.880  14.780  1.00  0.00            
ATOM     13  H2  BCD     1      29.600  29.720  15.400  1.00  0.00            
ATOM     14  H3  BCD     1      31.390  30.430  17.100  1.00  0.00            
ATOM     15  H4  BCD     1      30.260  28.590  18.150  1.00  0.00            
ATOM     16  H5  BCD     1      28.110  30.340  18.270  1.00  0.00            
ATOM     17  H6  BCD     1      27.640  28.680  16.680  1.00  0.00            
ATOM     18  H7  BCD     1      29.350  26.520  17.750  1.00  0.00            
ATOM     19  H8  BCD     1      27.860  24.910  16.540  1.00  0.00            
ATOM     20  H9  BCD     1      27.030  25.830  17.860  1.00  0.00            
ATOM     21  H10 BCD     1      25.700  25.780  16.110  1.00  0.00            
ATOM     22  C7  BCD     1      34.630  24.720  16.560  1.00  0.00            
ATOM     23  O6  BCD     1      34.750  25.100  17.870  1.00  0.00            
ATOM     24  C8  BCD     1      34.720  25.870  15.600  1.00  0.00            
ATOM     25  O7  BCD     1      36.040  26.450  15.590  1.00  0.00            
ATOM     26  C9  BCD     1      33.640  26.910  15.990  1.00  0.00            
ATOM     27  O8  BCD     1      33.720  28.160  15.250  1.00  0.00            
ATOM     28  C10 BCD     1      32.270  26.270  15.910  1.00  0.00            
ATOM     29  C11 BCD     1      32.260  24.890  16.590  1.00  0.00            
ATOM     30  O9  BCD     1      33.390  24.130  16.410  1.00  0.00            
ATOM     31  C12 BCD     1      31.050  24.080  16.230  1.00  0.00            
ATOM     32  O10 BCD     1      30.790  22.930  17.070  1.00  0.00            
ATOM     33  H11 BCD     1      35.410  23.980  16.350  1.00  0.00            
ATOM     34  H12 BCD     1      34.580  25.520  14.570  1.00  0.00            
ATOM     35  H13 BCD     1      35.990  27.020  14.820  1.00  0.00            
ATOM     36  H14 BCD     1      33.700  27.200  17.040  1.00  0.00            
ATOM     37  H15 BCD     1      33.200  28.800  15.740  1.00  0.00            
ATOM     38  H16 BCD     1      32.100  26.040  14.850  1.00  0.00            
ATOM     39  H17 BCD     1      32.160  25.020  17.680  1.00  0.00            
ATOM     40  H18 BCD     1      30.130  24.680  16.250  1.00  0.00            
ATOM     41  H19 BCD     1      31.260  23.730  15.210  1.00  0.00            
ATOM     42  H20 BCD     1      31.600  22.430  16.950  1.00  0.00            
ATOM     43  C13 BCD     1      37.520  24.980  20.960  1.00  0.00            
ATOM     44  O11 BCD     1      36.460  25.500  21.780  1.00  0.00            
ATOM     45  C14 BCD     1      37.790  25.990  19.790  1.00  0.00            
ATOM     46  O12 BCD     1      38.350  27.150  20.290  1.00  0.00            
ATOM     47  C15 BCD     1      36.520  26.220  19.010  1.00  0.00            
ATOM     48  O13 BCD     1      36.830  27.260  18.020  1.00  0.00            
ATOM     49  C16 BCD     1      36.050  24.910  18.480  1.00  0.00            
ATOM     50  C17 BCD     1      35.880  23.910  19.590  1.00  0.00            
ATOM     51  O14 BCD     1      37.070  23.760  20.380  1.00  0.00            
ATOM     52  C18 BCD     1      35.660  22.530  18.990  1.00  0.00            
ATOM     53  O15 BCD     1      36.690  22.110  18.120  1.00  0.00            
ATOM     54  H21 BCD     1      38.390  24.760  21.590  1.00  0.00            
ATOM     55  H22 BCD     1      38.560  25.440  19.240  1.00  0.00            
ATOM     56  H23 BCD     1      38.160  27.810  19.620  1.00  0.00            
ATOM     57  H24 BCD     1      35.770  26.630  19.690  1.00  0.00            
ATOM     58  H25 BCD     1      36.440  26.870  17.220  1.00  0.00            
ATOM     59  H26 BCD     1      36.810  24.560  17.770  1.00  0.00            
ATOM     60  H27 BCD     1      35.070  24.120  20.300  1.00  0.00            
ATOM     61  H28 BCD     1      35.630  21.770  19.790  1.00  0.00            
ATOM     62  H29 BCD     1      34.650  22.510  18.550  1.00  0.00            
ATOM     63  H30 BCD     1      36.390  21.300  17.700  1.00  0.00            
ATOM     64  C19 BCD     1      35.440  26.560  25.640  1.00  0.00            
ATOM     65  O16 BCD     1      34.190  26.960  25.120  1.00  0.00            
ATOM     66  C20 BCD     1      36.580  27.360  25.090  1.00  0.00            
ATOM     67  O17 BCD     1      36.300  28.750  25.420  1.00  0.00            
ATOM     68  C21 BCD     1      36.620  27.200  23.540  1.00  0.00            
ATOM     69  O18 BCD     1      37.710  27.970  23.000  1.00  0.00            
ATOM     70  C22 BCD     1      36.760  25.710  23.160  1.00  0.00            
ATOM     71  C23 BCD     1      35.730  24.880  23.870  1.00  0.00            
ATOM     72  O19 BCD     1      35.670  25.220  25.310  1.00  0.00            
ATOM     73  C24 BCD     1      35.900  23.400  23.700  1.00  0.00            
ATOM     74  O20 BCD     1      37.120  23.040  24.250  1.00  0.00            
ATOM     75  H31 BCD     1      35.390  26.730  26.720  1.00  0.00            
ATOM     76  H32 BCD     1      37.550  27.060  25.500  1.00  0.00            
ATOM     77  H33 BCD     1      36.960  29.240  24.920  1.00  0.00            
ATOM     78  H34 BCD     1      35.720  27.420  22.950  1.00  0.00            
ATOM     79  H35 BCD     1      38.070  27.540  22.220  1.00  0.00            
ATOM     80  H36 BCD     1      37.750  25.270  23.340  1.00  0.00            
ATOM     81  H37 BCD     1      34.730  25.180  23.560  1.00  0.00            
ATOM     82  H38 BCD     1      35.100  22.900  24.260  1.00  0.00            
ATOM     83  H39 BCD     1      35.820  23.060  22.660  1.00  0.00            
ATOM     84  H40 BCD     1      37.510  22.320  23.740  1.00  0.00            
ATOM     85  C25 BCD     1      30.440  28.170  26.710  1.00  0.00            
ATOM     86  O21 BCD     1      29.950  28.730  25.490  1.00  0.00            
ATOM     87  C26 BCD     1      31.660  28.890  27.260  1.00  0.00            
ATOM     88  O22 BCD     1      31.310  30.300  27.270  1.00  0.00            
ATOM     89  C27 BCD     1      32.930  28.550  26.480  1.00  0.00            
ATOM     90  O23 BCD     1      34.130  29.010  27.090  1.00  0.00            
ATOM     91  C28 BCD     1      33.090  27.060  26.120  1.00  0.00            
ATOM     92  C29 BCD     1      31.800  26.500  25.580  1.00  0.00            
ATOM     93  O24 BCD     1      30.710  26.790  26.480  1.00  0.00            
ATOM     94  C30 BCD     1      31.830  25.010  25.400  1.00  0.00            
ATOM     95  O25 BCD     1      32.210  24.400  26.630  1.00  0.00            
ATOM     96  H41 BCD     1      29.650  28.210  27.480  1.00  0.00            
ATOM     97  H42 BCD     1      31.900  28.530  28.260  1.00  0.00            
ATOM     98  H43 BCD     1      31.060  30.570  26.380  1.00  0.00            
ATOM     99  H44 BCD     1      32.760  29.130  25.560  1.00  0.00            
ATOM    100  H45 BCD     1      34.860  29.050  26.470  1.00  0.00            
ATOM    101  H46 BCD     1      33.320  26.480  27.020  1.00  0.00            
ATOM    102  H47 BCD     1      31.660  26.930  24.580  1.00  0.00            
ATOM    103  H48 BCD     1      30.810  24.730  25.100  1.00  0.00            
ATOM    104  H49 BCD     1      32.500  24.770  24.580  1.00  0.00            
ATOM    105  H50 BCD     1      31.630  24.800  27.290  1.00  0.00            
ATOM    106  C31 BCD     1      26.250  29.830  23.930  1.00  0.00            
ATOM    107  O26 BCD     1      26.830  29.250  22.700  1.00  0.00            
ATOM    108  C32 BCD     1      27.120  31.070  24.390  1.00  0.00            
ATOM    109  O27 BCD     1      26.930  32.080  23.340  1.00  0.00            
ATOM    110  C33 BCD     1      28.550  30.530  24.630  1.00  0.00            
ATOM    111  C34 BCD     1      28.670  29.380  25.600  1.00  0.00            
ATOM    112  C35 BCD     1      27.600  28.300  25.270  1.00  0.00            
ATOM    113  O28 BCD     1      26.300  28.840  24.990  1.00  0.00            
ATOM    114  C36 BCD     1      27.260  27.200  26.310  1.00  0.00            
ATOM    115  O29 BCD     1      26.940  27.840  27.550  1.00  0.00            
ATOM    116  O30 BCD     1      29.340  31.620  25.230  1.00  0.00            
ATOM    117  H51 BCD     1      25.260  30.190  23.630  1.00  0.00            
ATOM    118  H52 BCD     1      26.960  31.330  25.450  1.00  0.00            
ATOM    119  H53 BCD     1      26.570  32.820  23.840  1.00  0.00            
ATOM    120  H54 BCD     1      29.040  30.250  23.700  1.00  0.00            
ATOM    121  H55 BCD     1      30.180  31.690  24.770  1.00  0.00            
ATOM    122  H56 BCD     1      28.590  29.860  26.580  1.00  0.00            
ATOM    123  H57 BCD     1      27.930  27.780  24.360  1.00  0.00            
ATOM    124  H58 BCD     1      26.420  26.570  25.990  1.00  0.00            
ATOM    125  H59 BCD     1      28.170  26.580  26.410  1.00  0.00            
ATOM    126  H60 BCD     1      26.450  28.650  27.360  1.00  0.00            
ATOM    127  C37 BCD     1      26.230  28.210  18.820  1.00  0.00            
ATOM    128  O31 BCD     1      27.670  28.220  18.790  1.00  0.00            
ATOM    129  C38 BCD     1      25.780  29.580  19.170  1.00  0.00            
ATOM    130  O32 BCD     1      26.130  30.540  18.210  1.00  0.00            
ATOM    131  C39 BCD     1      26.370  30.010  20.520  1.00  0.00            
ATOM    132  O33 BCD     1      25.910  31.340  20.930  1.00  0.00            
ATOM    133  C40 BCD     1      25.930  28.980  21.600  1.00  0.00            
ATOM    134  C41 BCD     1      26.100  27.460  21.150  1.00  0.00            
ATOM    135  O34 BCD     1      25.650  27.280  19.770  1.00  0.00            
ATOM    136  C42 BCD     1      25.390  26.590  22.170  1.00  0.00            
ATOM    137  O35 BCD     1      24.010  26.740  22.040  1.00  0.00            
ATOM    138  H61 BCD     1      25.770  28.010  17.850  1.00  0.00            
ATOM    139  H62 BCD     1      24.690  29.570  19.320  1.00  0.00            
ATOM    140  H63 BCD     1      25.710  31.380  18.420  1.00  0.00            
ATOM    141  H64 BCD     1      27.470  30.020  20.480  1.00  0.00            
ATOM    142  H65 BCD     1      26.200  31.490  21.830  1.00  0.00            
ATOM    143  H66 BCD     1      24.890  29.120  21.910  1.00  0.00            
ATOM    144  H67 BCD     1      27.170  27.280  21.330  1.00  0.00            
ATOM    145  H68 BCD     1      25.600  25.510  22.130  1.00  0.00            
ATOM    146  H69 BCD     1      25.530  26.930  23.210  1.00  0.00            
ATOM    147  H70 BCD     1      23.530  26.010  22.450  1.00  0.00            
ATOM    148  O1  HA8     2      33.250  29.410  22.920  1.00  0.00            
ATOM    149  C1  HA8     2      34.190  29.340  22.110  1.00  0.00            
ATOM    150  O2  HA8     2      35.330  30.000  22.380  1.00  0.00            
ATOM    151  C2  HA8     2      34.170  28.760  20.710  1.00  0.00            
ATOM    152  O3  HA8     2      32.810  28.730  20.340  1.00  0.00            
ATOM    153  C3  HA8     2      31.820  27.940  20.860  1.00  0.00            
ATOM    154  C4  HA8     2      32.070  26.570  20.950  1.00  0.00            
ATOM    155  C5  HA8     2      31.260  25.750  21.690  1.00  0.00            
ATOM    156  C6  HA8     2      30.060  26.260  22.180  1.00  0.00            
ATOM    157  Cl1 HA8     2      28.880  25.280  23.040  1.00  0.00            
ATOM    158  C7  HA8     2      29.740  27.640  22.030  1.00  0.00            
ATOM    159  C8  HA8     2      30.630  28.490  21.370  1.00  0.00            
ATOM    160  Cl2 HA8     2      30.230  30.210  21.200  1.00  0.00            
ATOM    161  H1  HA8     2      35.150  30.380  23.260  1.00  0.00            
ATOM    162  H2  HA8     2      34.540  27.730  20.780  1.00  0.00            
ATOM    163  H3  HA8     2      34.740  29.300  19.950  1.00  0.00            
ATOM    164  H4  HA8     2      32.970  26.130  20.530  1.00  0.00            
ATOM    165  H5  HA8     2      31.400  24.680  21.810  1.00  0.00            
ATOM    166  H6  HA8     2      28.840  28.050  22.490  1.00  0.00            
TER
ENDMDL
MODEL        1
ATOM      1  C1  BCD     1      30.890  30.080  25.940  1.00  0.00            
ATOM      2  O1  BCD     1      31.800  29.290  26.650  1.00  0.00            
ATOM      3  C2  BCD     1      31.600  30.940  24.940  1.00  0.00            
ATOM      4  O2  BCD     1      32.220  30.080  23.960  1.00  0.00            
ATOM      5  C3  BCD     1      32.430  31.930  25.650  1.00  0.00            
ATOM      6  O3  BCD     1      32.900  32.830  24.650  1.00  0.00            
ATOM      7  C4  BCD     1      31.590  32.740  26.660  1.00  0.00            
ATOM      8  C5  BCD     1      30.770  31.850  27.600  1.00  0.00            
ATOM      9  O4  BCD     1      30.150  30.810  26.810  1.00  0.00            
ATOM     10  C6  BCD     1      29.640  32.700  28.250  1.00  0.00            
ATOM     11  O5  BCD     1      28.690  31.900  28.980  1.00  0.00            
ATOM     12  H1  BCD     1      30.180  29.450  25.380  1.00  0.00            
ATOM     13  H2  BCD     1      30.870  31.530  24.370  1.00  0.00            
ATOM     14  H3  BCD     1      32.590  30.610  23.250  1.00  0.00            
ATOM     15  H4  BCD     1      33.260  31.500  26.240  1.00  0.00            
ATOM     16  H5  BCD     1      33.440  32.330  24.030  1.00  0.00            
ATOM     17  H6  BCD     1      30.990  33.410  26.030  1.00  0.00            
ATOM     18  H7  BCD     1      31.400  31.400  28.370  1.00  0.00            
ATOM     19  H8  BCD     1      30.000  33.480  28.940  1.00  0.00            
ATOM     20  H9  BCD     1      29.110  33.290  27.490  1.00  0.00            
ATOM     21  H10 BCD     1      27.900  32.430  29.100  1.00  0.00            
ATOM     22  C7  BCD     1      31.980  25.370  27.590  1.00  0.00            
ATOM     23  O6  BCD     1      33.400  25.510  27.420  1.00  0.00            
ATOM     24  C8  BCD     1      31.410  25.620  26.160  1.00  0.00            
ATOM     25  O7  BCD     1      31.940  24.630  25.260  1.00  0.00            
ATOM     26  C9  BCD     1      31.850  27.100  25.770  1.00  0.00            
ATOM     27  O8  BCD     1      31.220  27.540  24.570  1.00  0.00            
ATOM     28  C10 BCD     1      31.370  27.990  26.940  1.00  0.00            
ATOM     29  C11 BCD     1      31.850  27.600  28.340  1.00  0.00            
ATOM     30  O9  BCD     1      31.500  26.230  28.630  1.00  0.00            
ATOM     31  C12 BCD     1      31.330  28.530  29.410  1.00  0.00            
ATOM     32  O10 BCD     1      29.950  28.670  29.430  1.00  0.00            
ATOM     33  H11 BCD     1      31.770  24.350  27.920  1.00  0.00            
ATOM     34  H12 BCD     1      30.320  25.650  26.280  1.00  0.00            
ATOM     35  H13 BCD     1      32.900  24.610  25.310  1.00  0.00            
ATOM     36  H14 BCD     1      32.930  27.060  25.610  1.00  0.00            
ATOM     37  H15 BCD     1      31.590  28.400  24.330  1.00  0.00            
ATOM     38  H16 BCD     1      30.290  27.860  27.070  1.00  0.00            
ATOM     39  H17 BCD     1      32.920  27.780  28.170  1.00  0.00            
ATOM     40  H18 BCD     1      31.740  28.170  30.350  1.00  0.00            
ATOM     41  H19 BCD     1      31.840  29.480  29.200  1.00  0.00            
ATOM     42  H20 BCD     1      29.730  29.600  29.570  1.00  0.00            
ATOM     43  C13 BCD     1      36.960  23.420  27.920  1.00  0.00            
ATOM     44  O11 BCD     1      37.530  24.690  27.950  1.00  0.00            
ATOM     45  C14 BCD     1      36.240  23.210  26.650  1.00  0.00            
ATOM     46  O12 BCD     1      37.160  23.260  25.610  1.00  0.00            
ATOM     47  C15 BCD     1      35.180  24.240  26.470  1.00  0.00            
ATOM     48  O13 BCD     1      34.520  24.060  25.220  1.00  0.00            
ATOM     49  C16 BCD     1      34.190  24.310  27.640  1.00  0.00            
ATOM     50  C17 BCD     1      34.950  24.400  28.960  1.00  0.00            
ATOM     51  O14 BCD     1      35.950  23.360  28.960  1.00  0.00            
ATOM     52  C18 BCD     1      34.050  24.080  30.090  1.00  0.00            
ATOM     53  O15 BCD     1      33.370  22.740  30.180  1.00  0.00            
ATOM     54  H21 BCD     1      37.680  22.590  28.050  1.00  0.00            
ATOM     55  H22 BCD     1      35.640  22.290  26.630  1.00  0.00            
ATOM     56  H23 BCD     1      37.770  23.980  25.810  1.00  0.00            
ATOM     57  H24 BCD     1      35.760  25.170  26.530  1.00  0.00            
ATOM     58  H25 BCD     1      35.120  23.630  24.600  1.00  0.00            
ATOM     59  H26 BCD     1      33.510  23.450  27.620  1.00  0.00            
ATOM     60  H27 BCD     1      35.310  25.430  29.100  1.00  0.00            
ATOM     61  H28 BCD     1      34.570  24.150  31.050  1.00  0.00            
ATOM     62  H29 BCD     1      33.290  24.870  30.230  1.00  0.00            
ATOM     63  H30 BCD     1      34.050  22.090  30.410  1.00  0.00            
ATOM     64  C19 BCD     1      40.950  26.780  28.960  1.00  0.00            
ATOM     65  O16 BCD     1      40.510  28.200  28.620  1.00  0.00            
ATOM     66  C20 BCD     1      41.040  25.830  27.770  1.00  0.00            
ATOM     67  O17 BCD     1      41.870  26.460  26.710  1.00  0.00            
ATOM     68  C21 BCD     1      39.630  25.470  27.280  1.00  0.00            
ATOM     69  O18 BCD     1      39.680  24.530  26.130  1.00  0.00            
ATOM     70  C22 BCD     1      38.820  24.880  28.450  1.00  0.00            
ATOM     71  C23 BCD     1      38.820  25.860  29.690  1.00  0.00            
ATOM     72  O19 BCD     1      40.120  26.250  29.980  1.00  0.00            
ATOM     73  C24 BCD     1      38.220  25.240  30.970  1.00  0.00            
ATOM     74  O20 BCD     1      38.600  23.890  31.230  1.00  0.00            
ATOM     75  H31 BCD     1      41.960  26.750  29.380  1.00  0.00            
ATOM     76  H32 BCD     1      41.530  24.940  28.180  1.00  0.00            
ATOM     77  H33 BCD     1      41.840  25.760  26.050  1.00  0.00            
ATOM     78  H34 BCD     1      39.120  26.350  26.880  1.00  0.00            
ATOM     79  H35 BCD     1      40.300  24.880  25.490  1.00  0.00            
ATOM     80  H36 BCD     1      39.230  23.910  28.740  1.00  0.00            
ATOM     81  H37 BCD     1      38.200  26.720  29.410  1.00  0.00            
ATOM     82  H38 BCD     1      38.430  25.850  31.860  1.00  0.00            
ATOM     83  H39 BCD     1      37.130  25.210  30.850  1.00  0.00            
ATOM     84  H40 BCD     1      37.850  23.470  31.650  1.00  0.00            
ATOM     85  C25 BCD     1      41.330  32.160  29.480  1.00  0.00            
ATOM     86  O21 BCD     1      39.930  32.530  29.320  1.00  0.00            
ATOM     87  C26 BCD     1      41.860  31.610  28.180  1.00  0.00            
ATOM     88  O22 BCD     1      41.620  32.580  27.140  1.00  0.00            
ATOM     89  C27 BCD     1      41.200  30.320  27.810  1.00  0.00            
ATOM     90  O23 BCD     1      41.910  29.760  26.740  1.00  0.00            
ATOM     91  C28 BCD     1      41.320  29.290  28.940  1.00  0.00            
ATOM     92  C29 BCD     1      40.870  29.930  30.230  1.00  0.00            
ATOM     93  O24 BCD     1      41.480  31.210  30.470  1.00  0.00            
ATOM     94  C30 BCD     1      41.150  29.080  31.450  1.00  0.00            
ATOM     95  O25 BCD     1      42.490  28.630  31.530  1.00  0.00            
ATOM     96  H41 BCD     1      41.960  33.010  29.760  1.00  0.00            
ATOM     97  H42 BCD     1      42.940  31.430  28.250  1.00  0.00            
ATOM     98  H43 BCD     1      42.140  32.320  26.370  1.00  0.00            
ATOM     99  H44 BCD     1      40.200  30.510  27.410  1.00  0.00            
ATOM    100  H45 BCD     1      41.530  28.880  26.610  1.00  0.00            
ATOM    101  H46 BCD     1      42.350  28.930  28.980  1.00  0.00            
ATOM    102  H47 BCD     1      39.790  30.130  30.250  1.00  0.00            
ATOM    103  H48 BCD     1      40.840  29.520  32.400  1.00  0.00            
ATOM    104  H49 BCD     1      40.500  28.210  31.300  1.00  0.00            
ATOM    105  H50 BCD     1      42.990  29.400  31.240  1.00  0.00            
ATOM    106  C31 BCD     1      37.320  35.780  29.230  1.00  0.00            
ATOM    107  O26 BCD     1      36.460  35.110  28.350  1.00  0.00            
ATOM    108  C32 BCD     1      38.670  36.090  28.600  1.00  0.00            
ATOM    109  O27 BCD     1      38.510  36.700  27.320  1.00  0.00            
ATOM    110  C33 BCD     1      39.410  34.780  28.360  1.00  0.00            
ATOM    111  C34 BCD     1      39.560  33.910  29.650  1.00  0.00            
ATOM    112  C35 BCD     1      38.220  33.830  30.460  1.00  0.00            
ATOM    113  O28 BCD     1      37.570  35.100  30.480  1.00  0.00            
ATOM    114  C36 BCD     1      38.470  33.450  31.890  1.00  0.00            
ATOM    115  O29 BCD     1      39.370  34.310  32.570  1.00  0.00            
ATOM    116  O30 BCD     1      40.700  35.000  27.770  1.00  0.00            
ATOM    117  H51 BCD     1      36.780  36.690  29.510  1.00  0.00            
ATOM    118  H52 BCD     1      39.280  36.720  29.270  1.00  0.00            
ATOM    119  H53 BCD     1      39.460  36.870  27.250  1.00  0.00            
ATOM    120  H54 BCD     1      38.790  34.200  27.660  1.00  0.00            
ATOM    121  H55 BCD     1      40.910  34.070  27.600  1.00  0.00            
ATOM    122  H56 BCD     1      40.280  34.400  30.320  1.00  0.00            
ATOM    123  H57 BCD     1      37.600  33.010  30.080  1.00  0.00            
ATOM    124  H58 BCD     1      37.610  33.430  32.580  1.00  0.00            
ATOM    125  H59 BCD     1      38.740  32.390  31.830  1.00  0.00            
ATOM    126  H60 BCD     1      38.950  34.900  33.210  1.00  0.00            
ATOM    127  C37 BCD     1      32.340  34.910  27.660  1.00  0.00            
ATOM    128  O31 BCD     1      32.430  33.450  27.540  1.00  0.00            
ATOM    129  C38 BCD     1      33.200  35.610  26.630  1.00  0.00            
ATOM    130  O32 BCD     1      32.850  35.280  25.330  1.00  0.00            
ATOM    131  C39 BCD     1      34.680  35.240  26.820  1.00  0.00            
ATOM    132  O33 BCD     1      35.650  35.930  25.990  1.00  0.00            
ATOM    133  C40 BCD     1      35.110  35.480  28.270  1.00  0.00            
ATOM    134  C41 BCD     1      34.150  34.810  29.350  1.00  0.00            
ATOM    135  O34 BCD     1      32.800  35.210  28.970  1.00  0.00            
ATOM    136  C42 BCD     1      34.400  35.190  30.810  1.00  0.00            
ATOM    137  O35 BCD     1      34.670  36.580  30.940  1.00  0.00            
ATOM    138  H61 BCD     1      31.280  35.180  27.720  1.00  0.00            
ATOM    139  H62 BCD     1      33.120  36.700  26.760  1.00  0.00            
ATOM    140  H63 BCD     1      32.990  34.340  25.190  1.00  0.00            
ATOM    141  H64 BCD     1      34.790  34.160  26.660  1.00  0.00            
ATOM    142  H65 BCD     1      36.490  35.900  26.450  1.00  0.00            
ATOM    143  H66 BCD     1      35.040  36.530  28.570  1.00  0.00            
ATOM    144  H67 BCD     1      34.150  33.710  29.400  1.00  0.00            
ATOM    145  H68 BCD     1      33.500  34.880  31.360  1.00  0.00            
ATOM    146  H69 BCD     1      35.260  34.560  31.080  1.00  0.00            
ATOM    147  H70 BCD     1      35.280  36.650  31.680  1.00  0.00            
ATOM    148  O1  HA8     2      35.570  31.010  24.760  1.00  0.00            
ATOM    149  C1  HA8     2      36.320  32.000  24.660  1.00  0.00            
ATOM    150  O2  HA8     2      35.970  32.920  23.740  1.00  0.00            
ATOM    151  C2  HA8     2      37.600  32.170  25.470  1.00  0.00            
ATOM    152  O3  HA8     2      38.120  30.930  26.060  1.00  0.00            
ATOM    153  C3  HA8     2      37.420  30.210  27.040  1.00  0.00            
ATOM    154  C4  HA8     2      37.090  30.920  28.200  1.00  0.00            
ATOM    155  C5  HA8     2      36.380  30.180  29.210  1.00  0.00            
ATOM    156  C6  HA8     2      36.060  28.830  29.050  1.00  0.00            
ATOM    157  Cl1 HA8     2      35.360  27.880  30.380  1.00  0.00            
ATOM    158  C7  HA8     2      36.310  28.150  27.840  1.00  0.00            
ATOM    159  C8  HA8     2      37.000  28.850  26.850  1.00  0.00            
ATOM    160  Cl2 HA8     2      37.400  28.020  25.410  1.00  0.00            
ATOM    161  H1  HA8     2      36.590  33.660  23.860  1.00  0.00            
ATOM    162  H2  HA8     2      37.340  32.920  26.230  1.00  0.00            
ATOM    163  H3  HA8     2      38.380  32.660  24.880  1.00  0.00            
ATOM    164  H4  HA8     2      37.670  31.810  28.440  1.00  0.00            
ATOM    165  H5  HA8     2      36.340  30.620  30.200  1.00  0.00            
ATOM    166  H6  HA8     2      36.010  27.130  27.620  1.00  0.00            
TER
ENDMDL
MODEL        1
ATOM      1  C1  BCD     1      18.530  22.580  31.280  1.00  0.00            
ATOM      2  O1  BCD     1      18.010  23.660  30.500  1.00  0.00            
ATOM      3  C2  BCD     1      18.160  21.290  30.540  1.00  0.00            
ATOM      4  O2  BCD     1      18.790  21.330  29.280  1.00  0.00            
ATOM      5  C3  BCD     1      16.630  21.030  30.380  1.00  0.00            
ATOM      6  O3  BCD     1      16.230  19.880  29.690  1.00  0.00            
ATOM      7  C4  BCD     1      16.140  20.980  31.830  1.00  0.00            
ATOM      8  C5  BCD     1      16.570  22.210  32.680  1.00  0.00            
ATOM      9  O4  BCD     1      17.980  22.500  32.610  1.00  0.00            
ATOM     10  C6  BCD     1      16.210  22.050  34.160  1.00  0.00            
ATOM     11  O5  BCD     1      16.990  20.960  34.650  1.00  0.00            
ATOM     12  H1  BCD     1      19.610  22.720  31.400  1.00  0.00            
ATOM     13  H2  BCD     1      18.560  20.460  31.140  1.00  0.00            
ATOM     14  H3  BCD     1      18.650  22.210  28.920  1.00  0.00            
ATOM     15  H4  BCD     1      16.240  21.970  29.960  1.00  0.00            
ATOM     16  H5  BCD     1      16.350  19.980  28.750  1.00  0.00            
ATOM     17  H6  BCD     1      16.430  20.010  32.260  1.00  0.00            
ATOM     18  H7  BCD     1      16.020  23.050  32.250  1.00  0.00            
ATOM     19  H8  BCD     1      16.340  22.950  34.780  1.00  0.00            
ATOM     20  H9  BCD     1      15.190  21.710  34.360  1.00  0.00            
ATOM     21  H10 BCD     1      17.030  20.980  35.610  1.00  0.00            
ATOM     22  C7  BCD     1      19.550  27.430  29.800  1.00  0.00            
ATOM     23  O6  BCD     1      18.620  27.650  28.720  1.00  0.00            
ATOM     24  C8  BCD     1      20.460  26.230  29.530  1.00  0.00            
ATOM     25  O7  BCD     1      21.360  26.350  28.450  1.00  0.00            
ATOM     26  C9  BCD     1      19.630  25.020  29.380  1.00  0.00            
ATOM     27  O8  BCD     1      20.510  23.960  28.960  1.00  0.00            
ATOM     28  C10 BCD     1      18.830  24.820  30.700  1.00  0.00            
ATOM     29  C11 BCD     1      18.010  26.070  31.030  1.00  0.00            
ATOM     30  O9  BCD     1      18.780  27.210  30.980  1.00  0.00            
ATOM     31  C12 BCD     1      17.500  26.000  32.450  1.00  0.00            
ATOM     32  O10 BCD     1      16.330  26.840  32.600  1.00  0.00            
ATOM     33  H11 BCD     1      20.140  28.350  29.850  1.00  0.00            
ATOM     34  H12 BCD     1      21.160  26.060  30.360  1.00  0.00            
ATOM     35  H13 BCD     1      20.900  26.600  27.640  1.00  0.00            
ATOM     36  H14 BCD     1      18.900  25.130  28.570  1.00  0.00            
ATOM     37  H15 BCD     1      21.410  24.280  28.860  1.00  0.00            
ATOM     38  H16 BCD     1      19.530  24.710  31.550  1.00  0.00            
ATOM     39  H17 BCD     1      17.260  26.250  30.250  1.00  0.00            
ATOM     40  H18 BCD     1      17.210  25.000  32.810  1.00  0.00            
ATOM     41  H19 BCD     1      18.270  26.370  33.140  1.00  0.00            
ATOM     42  H20 BCD     1      15.930  26.870  33.480  1.00  0.00            
ATOM     43  C13 BCD     1      17.370  30.140  25.720  1.00  0.00            
ATOM     44  O11 BCD     1      16.300  29.180  25.440  1.00  0.00            
ATOM     45  C14 BCD     1      18.760  29.430  25.460  1.00  0.00            
ATOM     46  O12 BCD     1      19.000  28.940  24.070  1.00  0.00            
ATOM     47  C15 BCD     1      18.890  28.290  26.460  1.00  0.00            
ATOM     48  O13 BCD     1      20.070  27.430  26.280  1.00  0.00            
ATOM     49  C16 BCD     1      18.670  28.790  27.870  1.00  0.00            
ATOM     50  C17 BCD     1      17.290  29.450  28.000  1.00  0.00            
ATOM     51  O14 BCD     1      17.230  30.530  27.060  1.00  0.00            
ATOM     52  C18 BCD     1      16.980  30.050  29.370  1.00  0.00            
ATOM     53  O15 BCD     1      18.150  30.810  29.790  1.00  0.00            
ATOM     54  H21 BCD     1      17.200  31.060  25.150  1.00  0.00            
ATOM     55  H22 BCD     1      19.490  30.210  25.730  1.00  0.00            
ATOM     56  H23 BCD     1      19.870  28.530  24.040  1.00  0.00            
ATOM     57  H24 BCD     1      18.020  27.650  26.250  1.00  0.00            
ATOM     58  H25 BCD     1      20.760  27.970  25.890  1.00  0.00            
ATOM     59  H26 BCD     1      19.520  29.420  28.180  1.00  0.00            
ATOM     60  H27 BCD     1      16.530  28.710  27.720  1.00  0.00            
ATOM     61  H28 BCD     1      16.090  30.690  29.300  1.00  0.00            
ATOM     62  H29 BCD     1      16.870  29.210  30.060  1.00  0.00            
ATOM     63  H30 BCD     1      18.350  30.520  30.690  1.00  0.00            
ATOM     64  C19 BCD     1      12.620  28.370  24.040  1.00  0.00            
ATOM     65  O16 BCD     1      12.410  27.570  25.230  1.00  0.00            
ATOM     66  C20 BCD     1      13.770  27.970  23.130  1.00  0.00            
ATOM     67  O17 BCD     1      13.630  26.650  22.490  1.00  0.00            
ATOM     68  C21 BCD     1      15.080  28.020  23.870  1.00  0.00            
ATOM     69  O18 BCD     1      16.220  27.730  23.020  1.00  0.00            
ATOM     70  C22 BCD     1      15.280  29.430  24.530  1.00  0.00            
ATOM     71  C23 BCD     1      14.070  29.800  25.320  1.00  0.00            
ATOM     72  O19 BCD     1      12.920  29.700  24.520  1.00  0.00            
ATOM     73  C24 BCD     1      14.070  31.300  25.750  1.00  0.00            
ATOM     74  O20 BCD     1      13.970  32.100  24.610  1.00  0.00            
ATOM     75  H31 BCD     1      11.760  28.420  23.370  1.00  0.00            
ATOM     76  H32 BCD     1      13.800  28.780  22.390  1.00  0.00            
ATOM     77  H33 BCD     1      14.540  26.360  22.470  1.00  0.00            
ATOM     78  H34 BCD     1      15.030  27.220  24.620  1.00  0.00            
ATOM     79  H35 BCD     1      16.950  27.750  23.630  1.00  0.00            
ATOM     80  H36 BCD     1      15.530  30.060  23.670  1.00  0.00            
ATOM     81  H37 BCD     1      14.020  29.230  26.250  1.00  0.00            
ATOM     82  H38 BCD     1      13.310  31.480  26.520  1.00  0.00            
ATOM     83  H39 BCD     1      15.000  31.600  26.240  1.00  0.00            
ATOM     84  H40 BCD     1      13.380  31.630  24.020  1.00  0.00            
ATOM     85  C25 BCD     1       9.100  26.290  27.370  1.00  0.00            
ATOM     86  O21 BCD     1       9.780  25.170  27.860  1.00  0.00            
ATOM     87  C26 BCD     1       9.010  26.240  25.840  1.00  0.00            
ATOM     88  O22 BCD     1       8.370  25.040  25.480  1.00  0.00            
ATOM     89  C27 BCD     1      10.390  26.300  25.270  1.00  0.00            
ATOM     90  O23 BCD     1      10.320  26.120  23.860  1.00  0.00            
ATOM     91  C28 BCD     1      11.060  27.620  25.700  1.00  0.00            
ATOM     92  C29 BCD     1      10.980  27.730  27.230  1.00  0.00            
ATOM     93  O24 BCD     1       9.640  27.480  27.700  1.00  0.00            
ATOM     94  C30 BCD     1      11.330  29.080  27.840  1.00  0.00            
ATOM     95  O25 BCD     1      10.440  30.140  27.410  1.00  0.00            
ATOM     96  H41 BCD     1       8.080  26.310  27.770  1.00  0.00            
ATOM     97  H42 BCD     1       8.470  27.090  25.410  1.00  0.00            
ATOM     98  H43 BCD     1       8.230  25.090  24.530  1.00  0.00            
ATOM     99  H44 BCD     1      11.100  25.560  25.660  1.00  0.00            
ATOM    100  H45 BCD     1       9.940  25.260  23.690  1.00  0.00            
ATOM    101  H46 BCD     1      10.600  28.550  25.340  1.00  0.00            
ATOM    102  H47 BCD     1      11.670  27.000  27.660  1.00  0.00            
ATOM    103  H48 BCD     1      11.280  28.960  28.930  1.00  0.00            
ATOM    104  H49 BCD     1      12.360  29.370  27.610  1.00  0.00            
ATOM    105  H50 BCD     1      10.720  31.020  27.660  1.00  0.00            
ATOM    106  C31 BCD     1       9.500  21.960  30.440  1.00  0.00            
ATOM    107  O26 BCD     1      10.940  21.770  30.450  1.00  0.00            
ATOM    108  C32 BCD     1       9.020  21.740  28.950  1.00  0.00            
ATOM    109  O27 BCD     1       9.470  20.450  28.580  1.00  0.00            
ATOM    110  C33 BCD     1       9.560  22.920  28.090  1.00  0.00            
ATOM    111  C34 BCD     1       9.120  24.230  28.710  1.00  0.00            
ATOM    112  C35 BCD     1       9.670  24.400  30.160  1.00  0.00            
ATOM    113  O28 BCD     1       9.170  23.280  30.920  1.00  0.00            
ATOM    114  C36 BCD     1       9.330  25.660  30.800  1.00  0.00            
ATOM    115  O29 BCD     1       7.930  25.720  30.870  1.00  0.00            
ATOM    116  O30 BCD     1       9.040  22.830  26.730  1.00  0.00            
ATOM    117  H51 BCD     1       8.900  21.230  30.990  1.00  0.00            
ATOM    118  H52 BCD     1       7.930  21.780  29.010  1.00  0.00            
ATOM    119  H53 BCD     1      10.160  20.480  29.240  1.00  0.00            
ATOM    120  H54 BCD     1      10.650  22.890  28.000  1.00  0.00            
ATOM    121  H55 BCD     1       9.230  23.630  26.230  1.00  0.00            
ATOM    122  H56 BCD     1       8.030  24.300  28.730  1.00  0.00            
ATOM    123  H57 BCD     1      10.760  24.390  30.130  1.00  0.00            
ATOM    124  H58 BCD     1       9.850  25.860  31.740  1.00  0.00            
ATOM    125  H59 BCD     1       9.740  26.440  30.140  1.00  0.00            
ATOM    126  H60 BCD     1       7.600  26.620  30.950  1.00  0.00            
ATOM    127  C37 BCD     1      13.970  20.230  32.570  1.00  0.00            
ATOM    128  O31 BCD     1      14.750  21.050  31.720  1.00  0.00            
ATOM    129  C38 BCD     1      13.240  19.180  31.670  1.00  0.00            
ATOM    130  O32 BCD     1      14.240  18.490  30.890  1.00  0.00            
ATOM    131  C39 BCD     1      12.250  19.870  30.770  1.00  0.00            
ATOM    132  O33 BCD     1      11.390  18.860  30.110  1.00  0.00            
ATOM    133  C40 BCD     1      11.390  20.920  31.460  1.00  0.00            
ATOM    134  C41 BCD     1      12.070  21.730  32.570  1.00  0.00            
ATOM    135  O34 BCD     1      13.010  20.970  33.300  1.00  0.00            
ATOM    136  C42 BCD     1      11.000  22.310  33.490  1.00  0.00            
ATOM    137  O35 BCD     1      10.570  21.320  34.480  1.00  0.00            
ATOM    138  H61 BCD     1      14.600  19.760  33.330  1.00  0.00            
ATOM    139  H62 BCD     1      12.610  18.530  32.300  1.00  0.00            
ATOM    140  H63 BCD     1      14.760  19.200  30.510  1.00  0.00            
ATOM    141  H64 BCD     1      12.810  20.420  30.000  1.00  0.00            
ATOM    142  H65 BCD     1      11.980  18.410  29.500  1.00  0.00            
ATOM    143  H66 BCD     1      10.530  20.430  31.930  1.00  0.00            
ATOM    144  H67 BCD     1      12.590  22.570  32.090  1.00  0.00            
ATOM    145  H68 BCD     1      11.530  23.140  33.970  1.00  0.00            
ATOM    146  H69 BCD     1      10.170  22.830  32.990  1.00  0.00            
ATOM    147  H70 BCD     1      11.140  20.550  34.480  1.00  0.00            
ATOM    148  O1  HA8     2      17.160  23.410  27.600  1.00  0.00            
ATOM    149  C1  HA8     2      16.770  23.550  26.430  1.00  0.00            
ATOM    150  O2  HA8     2      16.730  22.460  25.600  1.00  0.00            
ATOM    151  C2  HA8     2      16.010  24.750  25.890  1.00  0.00            
ATOM    152  O3  HA8     2      14.620  24.870  26.190  1.00  0.00            
ATOM    153  C3  HA8     2      14.380  25.010  27.510  1.00  0.00            
ATOM    154  C4  HA8     2      14.630  26.230  28.190  1.00  0.00            
ATOM    155  C5  HA8     2      14.260  26.460  29.540  1.00  0.00            
ATOM    156  C6  HA8     2      13.760  25.360  30.250  1.00  0.00            
ATOM    157  Cl1 HA8     2      13.220  25.540  31.900  1.00  0.00            
ATOM    158  C7  HA8     2      13.650  24.090  29.650  1.00  0.00            
ATOM    159  C8  HA8     2      13.890  23.930  28.300  1.00  0.00            
ATOM    160  Cl2 HA8     2      13.330  22.480  27.580  1.00  0.00            
ATOM    161  H1  HA8     2      17.060  21.780  26.200  1.00  0.00            
ATOM    162  H2  HA8     2      16.170  24.770  24.800  1.00  0.00            
ATOM    163  H3  HA8     2      16.590  25.610  26.240  1.00  0.00            
ATOM    164  H4  HA8     2      15.130  27.090  27.740  1.00  0.00            
ATOM    165  H5  HA8     2      14.420  27.460  29.930  1.00  0.00            
ATOM    166  H6  HA8     2      13.130  23.290  30.170  1.00  0.00            
TER
ENDMDL
MODEL        1
ATOM      1  C1  BCD     1      41.990  16.430  16.860  1.00  0.00            
ATOM      2  O1  BCD     1      40.930  16.370  17.840  1.00  0.00            
ATOM      3  C2  BCD     1      42.390  15.030  16.450  1.00  0.00            
ATOM      4  O2  BCD     1      41.390  14.330  15.700  1.00  0.00            
ATOM      5  C3  BCD     1      42.870  14.250  17.660  1.00  0.00            
ATOM      6  O3  BCD     1      43.340  12.920  17.240  1.00  0.00            
ATOM      7  C4  BCD     1      44.020  14.990  18.350  1.00  0.00            
ATOM      8  C5  BCD     1      43.660  16.470  18.580  1.00  0.00            
ATOM      9  O4  BCD     1      43.200  17.060  17.360  1.00  0.00            
ATOM     10  C6  BCD     1      44.730  17.380  19.080  1.00  0.00            
ATOM     11  O5  BCD     1      45.750  17.310  18.080  1.00  0.00            
ATOM     12  H1  BCD     1      41.600  16.940  15.970  1.00  0.00            
ATOM     13  H2  BCD     1      43.160  15.100  15.660  1.00  0.00            
ATOM     14  H3  BCD     1      41.750  13.470  15.480  1.00  0.00            
ATOM     15  H4  BCD     1      42.070  14.130  18.400  1.00  0.00            
ATOM     16  H5  BCD     1      44.160  12.610  17.640  1.00  0.00            
ATOM     17  H6  BCD     1      44.930  14.880  17.750  1.00  0.00            
ATOM     18  H7  BCD     1      42.870  16.620  19.330  1.00  0.00            
ATOM     19  H8  BCD     1      44.420  18.430  19.220  1.00  0.00            
ATOM     20  H9  BCD     1      45.120  17.030  20.040  1.00  0.00            
ATOM     21  H10 BCD     1      45.360  17.180  17.200  1.00  0.00            
ATOM     22  C7  BCD     1      37.110  17.450  18.720  1.00  0.00            
ATOM     23  O6  BCD     1      37.370  17.070  20.110  1.00  0.00            
ATOM     24  C8  BCD     1      37.250  16.280  17.860  1.00  0.00            
ATOM     25  O7  BCD     1      36.260  15.310  18.250  1.00  0.00            
ATOM     26  C9  BCD     1      38.710  15.790  17.900  1.00  0.00            
ATOM     27  O8  BCD     1      38.880  14.590  17.210  1.00  0.00            
ATOM     28  C10 BCD     1      39.700  16.840  17.460  1.00  0.00            
ATOM     29  C11 BCD     1      39.460  18.090  18.230  1.00  0.00            
ATOM     30  O9  BCD     1      38.100  18.490  18.280  1.00  0.00            
ATOM     31  C12 BCD     1      40.240  19.270  17.810  1.00  0.00            
ATOM     32  O10 BCD     1      39.760  19.920  16.640  1.00  0.00            
ATOM     33  H11 BCD     1      36.110  17.830  18.480  1.00  0.00            
ATOM     34  H12 BCD     1      36.840  16.760  16.960  1.00  0.00            
ATOM     35  H13 BCD     1      36.240  15.260  19.210  1.00  0.00            
ATOM     36  H14 BCD     1      38.870  15.530  18.960  1.00  0.00            
ATOM     37  H15 BCD     1      39.590  14.680  16.560  1.00  0.00            
ATOM     38  H16 BCD     1      39.600  17.090  16.390  1.00  0.00            
ATOM     39  H17 BCD     1      39.860  17.950  19.240  1.00  0.00            
ATOM     40  H18 BCD     1      40.260  20.000  18.630  1.00  0.00            
ATOM     41  H19 BCD     1      41.270  18.930  17.610  1.00  0.00            
ATOM     42  H20 BCD     1      40.260  20.740  16.590  1.00  0.00            
ATOM     43  C13 BCD     1      35.750  17.280  23.870  1.00  0.00            
ATOM     44  O11 BCD     1      36.620  16.210  24.230  1.00  0.00            
ATOM     45  C14 BCD     1      34.800  16.830  22.790  1.00  0.00            
ATOM     46  O12 BCD     1      33.950  15.780  23.230  1.00  0.00            
ATOM     47  C15 BCD     1      35.520  16.500  21.500  1.00  0.00            
ATOM     48  O13 BCD     1      34.570  16.190  20.420  1.00  0.00            
ATOM     49  C16 BCD     1      36.490  17.580  21.120  1.00  0.00            
ATOM     50  C17 BCD     1      37.410  18.110  22.220  1.00  0.00            
ATOM     51  O14 BCD     1      36.590  18.350  23.330  1.00  0.00            
ATOM     52  C18 BCD     1      38.240  19.370  21.910  1.00  0.00            
ATOM     53  O15 BCD     1      37.360  20.380  21.360  1.00  0.00            
ATOM     54  H21 BCD     1      35.190  17.660  24.720  1.00  0.00            
ATOM     55  H22 BCD     1      34.260  17.740  22.490  1.00  0.00            
ATOM     56  H23 BCD     1      33.140  15.860  22.730  1.00  0.00            
ATOM     57  H24 BCD     1      36.070  15.580  21.770  1.00  0.00            
ATOM     58  H25 BCD     1      33.950  16.900  20.250  1.00  0.00            
ATOM     59  H26 BCD     1      35.900  18.430  20.770  1.00  0.00            
ATOM     60  H27 BCD     1      38.050  17.280  22.520  1.00  0.00            
ATOM     61  H28 BCD     1      38.820  19.650  22.800  1.00  0.00            
ATOM     62  H29 BCD     1      38.920  19.070  21.110  1.00  0.00            
ATOM     63  H30 BCD     1      36.740  20.560  22.070  1.00  0.00            
ATOM     64  C19 BCD     1      37.840  14.740  27.830  1.00  0.00            
ATOM     65  O16 BCD     1      38.440  13.630  27.190  1.00  0.00            
ATOM     66  C20 BCD     1      36.350  14.730  27.650  1.00  0.00            
ATOM     67  O17 BCD     1      35.880  13.510  28.220  1.00  0.00            
ATOM     68  C21 BCD     1      35.990  14.890  26.160  1.00  0.00            
ATOM     69  O18 BCD     1      34.630  15.220  25.950  1.00  0.00            
ATOM     70  C22 BCD     1      36.760  16.140  25.650  1.00  0.00            
ATOM     71  C23 BCD     1      38.250  16.070  25.920  1.00  0.00            
ATOM     72  O19 BCD     1      38.400  15.880  27.330  1.00  0.00            
ATOM     73  C24 BCD     1      39.020  17.300  25.470  1.00  0.00
[truncated: 1,571,019 more chars]
