# Supplementary material for: Achieving Chemical Accuracy in Cyclodextrin Host–Guest Binding via Integrative Atomistic Modelling
Source: Adv Sci (Weinh). 2025 Dec 14;13(10):e19782. doi: 10.1002/advs.202519782 (PMC12915143; doi:10.1002/advs.202519782)
Supplement: Supplementary file 1 — Supporting Information [file ADVS-13-e19782-s003.zip › all_poses/BCD.HC8.pdb]

MODEL        1
ATOM      1  C1  BCD     1      12.170  15.300  37.370  1.00  0.00            
ATOM      2  O1  BCD     1      13.190  14.370  36.960  1.00  0.00            
ATOM      3  C2  BCD     1      10.930  15.300  36.390  1.00  0.00            
ATOM      4  O2  BCD     1      10.470  13.930  36.330  1.00  0.00            
ATOM      5  C3  BCD     1      11.370  15.870  34.990  1.00  0.00            
ATOM      6  O3  BCD     1      10.240  15.940  34.100  1.00  0.00            
ATOM      7  C4  BCD     1      12.200  17.190  35.110  1.00  0.00            
ATOM      8  C5  BCD     1      13.260  17.120  36.220  1.00  0.00            
ATOM      9  O4  BCD     1      12.780  16.580  37.490  1.00  0.00            
ATOM     10  C6  BCD     1      14.070  18.400  36.470  1.00  0.00            
ATOM     11  O5  BCD     1      13.290  19.350  37.190  1.00  0.00            
ATOM     12  H1  BCD     1      11.820  15.170  38.400  1.00  0.00            
ATOM     13  H2  BCD     1      10.100  15.930  36.750  1.00  0.00            
ATOM     14  H3  BCD     1       9.990  13.830  35.500  1.00  0.00            
ATOM     15  H4  BCD     1      12.030  15.070  34.620  1.00  0.00            
ATOM     16  H5  BCD     1      10.520  15.790  33.190  1.00  0.00            
ATOM     17  H6  BCD     1      11.550  18.040  35.360  1.00  0.00            
ATOM     18  H7  BCD     1      13.960  16.410  35.790  1.00  0.00            
ATOM     19  H8  BCD     1      15.050  18.180  36.910  1.00  0.00            
ATOM     20  H9  BCD     1      14.360  18.830  35.500  1.00  0.00            
ATOM     21  H10 BCD     1      12.790  18.930  37.900  1.00  0.00            
ATOM     22  C7  BCD     1      15.600  11.540  38.590  1.00  0.00            
ATOM     23  O6  BCD     1      16.270  11.420  37.350  1.00  0.00            
ATOM     24  C8  BCD     1      14.110  11.190  38.450  1.00  0.00            
ATOM     25  O7  BCD     1      13.940   9.860  37.800  1.00  0.00            
ATOM     26  C9  BCD     1      13.370  12.170  37.560  1.00  0.00            
ATOM     27  O8  BCD     1      11.980  11.910  37.330  1.00  0.00            
ATOM     28  C10 BCD     1      13.640  13.550  38.050  1.00  0.00            
ATOM     29  C11 BCD     1      15.150  13.910  38.250  1.00  0.00            
ATOM     30  O9  BCD     1      15.730  12.880  39.080  1.00  0.00            
ATOM     31  C12 BCD     1      15.350  15.220  38.940  1.00  0.00            
ATOM     32  O10 BCD     1      14.600  15.370  40.220  1.00  0.00            
ATOM     33  H11 BCD     1      16.020  10.920  39.390  1.00  0.00            
ATOM     34  H12 BCD     1      13.680  11.080  39.450  1.00  0.00            
ATOM     35  H13 BCD     1      13.780   9.350  38.600  1.00  0.00            
ATOM     36  H14 BCD     1      13.910  12.120  36.600  1.00  0.00            
ATOM     37  H15 BCD     1      11.550  12.710  37.020  1.00  0.00            
ATOM     38  H16 BCD     1      13.030  13.750  38.940  1.00  0.00            
ATOM     39  H17 BCD     1      15.530  13.840  37.220  1.00  0.00            
ATOM     40  H18 BCD     1      16.420  15.310  39.160  1.00  0.00            
ATOM     41  H19 BCD     1      15.130  16.050  38.260  1.00  0.00            
ATOM     42  H20 BCD     1      14.720  14.590  40.760  1.00  0.00            
ATOM     43  C13 BCD     1      19.350   9.440  35.460  1.00  0.00            
ATOM     44  O11 BCD     1      19.460  10.540  34.550  1.00  0.00            
ATOM     45  C14 BCD     1      17.940   8.760  35.330  1.00  0.00            
ATOM     46  O12 BCD     1      17.750   8.200  33.970  1.00  0.00            
ATOM     47  C15 BCD     1      16.860   9.820  35.690  1.00  0.00            
ATOM     48  O13 BCD     1      15.600   9.120  35.800  1.00  0.00            
ATOM     49  C16 BCD     1      17.200  10.370  37.060  1.00  0.00            
ATOM     50  C17 BCD     1      18.620  10.910  37.180  1.00  0.00            
ATOM     51  O14 BCD     1      19.490   9.870  36.800  1.00  0.00            
ATOM     52  C18 BCD     1      19.110  11.360  38.590  1.00  0.00            
ATOM     53  O15 BCD     1      18.950  10.230  39.490  1.00  0.00            
ATOM     54  H21 BCD     1      20.120   8.690  35.270  1.00  0.00            
ATOM     55  H22 BCD     1      17.890   7.920  36.030  1.00  0.00            
ATOM     56  H23 BCD     1      16.840   7.910  34.050  1.00  0.00            
ATOM     57  H24 BCD     1      16.790  10.640  34.960  1.00  0.00            
ATOM     58  H25 BCD     1      15.060   9.450  36.520  1.00  0.00            
ATOM     59  H26 BCD     1      17.060   9.490  37.710  1.00  0.00            
ATOM     60  H27 BCD     1      18.650  11.790  36.530  1.00  0.00            
ATOM     61  H28 BCD     1      20.180  11.610  38.650  1.00  0.00            
ATOM     62  H29 BCD     1      18.520  12.230  38.920  1.00  0.00            
ATOM     63  H30 BCD     1      19.470   9.560  39.050  1.00  0.00            
ATOM     64  C19 BCD     1      21.820  12.340  31.830  1.00  0.00            
ATOM     65  O16 BCD     1      20.910  13.470  31.850  1.00  0.00            
ATOM     66  C20 BCD     1      21.080  11.140  31.350  1.00  0.00            
ATOM     67  O17 BCD     1      20.530  11.360  30.030  1.00  0.00            
ATOM     68  C21 BCD     1      19.960  10.700  32.320  1.00  0.00            
ATOM     69  O18 BCD     1      19.460   9.330  31.950  1.00  0.00            
ATOM     70  C22 BCD     1      20.550  10.660  33.690  1.00  0.00            
ATOM     71  C23 BCD     1      21.320  11.950  34.140  1.00  0.00            
ATOM     72  O19 BCD     1      22.360  12.260  33.170  1.00  0.00            
ATOM     73  C24 BCD     1      21.820  12.000  35.590  1.00  0.00            
ATOM     74  O20 BCD     1      22.640  10.930  35.860  1.00  0.00            
ATOM     75  H31 BCD     1      22.660  12.600  31.180  1.00  0.00            
ATOM     76  H32 BCD     1      21.850  10.370  31.230  1.00  0.00            
ATOM     77  H33 BCD     1      21.080  12.110  29.760  1.00  0.00            
ATOM     78  H34 BCD     1      19.120  11.390  32.260  1.00  0.00            
ATOM     79  H35 BCD     1      18.850   8.970  32.600  1.00  0.00            
ATOM     80  H36 BCD     1      21.170   9.760  33.640  1.00  0.00            
ATOM     81  H37 BCD     1      20.570  12.750  34.140  1.00  0.00            
ATOM     82  H38 BCD     1      22.350  12.950  35.550  1.00  0.00            
ATOM     83  H39 BCD     1      21.010  11.990  36.330  1.00  0.00            
ATOM     84  H40 BCD     1      23.280  10.810  35.150  1.00  0.00            
ATOM     85  C25 BCD     1      21.130  17.210  30.190  1.00  0.00            
ATOM     86  O21 BCD     1      19.720  17.080  29.890  1.00  0.00            
ATOM     87  C26 BCD     1      21.740  16.080  29.390  1.00  0.00            
ATOM     88  O22 BCD     1      21.380  16.190  27.910  1.00  0.00            
ATOM     89  C27 BCD     1      21.320  14.730  29.950  1.00  0.00            
ATOM     90  O23 BCD     1      21.970  13.670  29.190  1.00  0.00            
ATOM     91  C28 BCD     1      21.600  14.640  31.460  1.00  0.00            
ATOM     92  C29 BCD     1      20.980  15.890  32.160  1.00  0.00            
ATOM     93  O24 BCD     1      21.520  17.060  31.580  1.00  0.00            
ATOM     94  C30 BCD     1      21.370  15.980  33.660  1.00  0.00            
ATOM     95  O25 BCD     1      22.790  15.730  33.990  1.00  0.00            
ATOM     96  H41 BCD     1      21.440  18.200  29.820  1.00  0.00            
ATOM     97  H42 BCD     1      22.840  16.150  29.420  1.00  0.00            
ATOM     98  H43 BCD     1      21.880  16.970  27.640  1.00  0.00            
ATOM     99  H44 BCD     1      20.230  14.640  29.860  1.00  0.00            
ATOM    100  H45 BCD     1      22.190  13.920  28.290  1.00  0.00            
ATOM    101  H46 BCD     1      22.660  14.560  31.720  1.00  0.00            
ATOM    102  H47 BCD     1      19.880  15.850  32.170  1.00  0.00            
ATOM    103  H48 BCD     1      21.120  16.990  34.030  1.00  0.00            
ATOM    104  H49 BCD     1      20.740  15.270  34.210  1.00  0.00            
ATOM    105  H50 BCD     1      23.280  16.400  33.510  1.00  0.00            
ATOM    106  C31 BCD     1      16.500  19.530  30.230  1.00  0.00            
ATOM    107  O26 BCD     1      15.880  18.470  30.980  1.00  0.00            
ATOM    108  C32 BCD     1      16.750  19.120  28.780  1.00  0.00            
ATOM    109  O27 BCD     1      15.520  18.590  28.230  1.00  0.00            
ATOM    110  C33 BCD     1      17.810  18.000  28.840  1.00  0.00            
ATOM    111  C34 BCD     1      19.030  18.320  29.770  1.00  0.00            
ATOM    112  C35 BCD     1      18.630  18.800  31.150  1.00  0.00            
ATOM    113  O28 BCD     1      17.720  19.870  30.930  1.00  0.00            
ATOM    114  C36 BCD     1      19.630  19.420  32.030  1.00  0.00            
ATOM    115  O29 BCD     1      20.590  20.270  31.290  1.00  0.00            
ATOM    116  O30 BCD     1      18.130  17.610  27.530  1.00  0.00            
ATOM    117  H51 BCD     1      15.830  20.400  30.300  1.00  0.00            
ATOM    118  H52 BCD     1      17.160  20.000  28.260  1.00  0.00            
ATOM    119  H53 BCD     1      15.690  17.780  27.730  1.00  0.00            
ATOM    120  H54 BCD     1      17.230  17.150  29.210  1.00  0.00            
ATOM    121  H55 BCD     1      18.280  16.660  27.480  1.00  0.00            
ATOM    122  H56 BCD     1      19.630  19.020  29.180  1.00  0.00            
ATOM    123  H57 BCD     1      18.180  17.970  31.700  1.00  0.00            
ATOM    124  H58 BCD     1      19.240  20.100  32.800  1.00  0.00            
ATOM    125  H59 BCD     1      20.150  18.570  32.490  1.00  0.00            
ATOM    126  H60 BCD     1      21.320  20.380  31.910  1.00  0.00            
ATOM    127  C37 BCD     1      12.230  18.110  32.860  1.00  0.00            
ATOM    128  O31 BCD     1      12.960  17.420  33.910  1.00  0.00            
ATOM    129  C38 BCD     1      12.280  17.490  31.500  1.00  0.00            
ATOM    130  O32 BCD     1      11.560  16.230  31.530  1.00  0.00            
ATOM    131  C39 BCD     1      13.730  17.300  31.080  1.00  0.00            
ATOM    132  O33 BCD     1      13.840  16.770  29.720  1.00  0.00            
ATOM    133  C40 BCD     1      14.440  18.670  31.120  1.00  0.00            
ATOM    134  C41 BCD     1      14.150  19.460  32.430  1.00  0.00            
ATOM    135  O34 BCD     1      12.760  19.420  32.680  1.00  0.00            
ATOM    136  C42 BCD     1      14.750  20.820  32.520  1.00  0.00            
ATOM    137  O35 BCD     1      14.300  21.720  31.440  1.00  0.00            
ATOM    138  H61 BCD     1      11.180  18.240  33.150  1.00  0.00            
ATOM    139  H62 BCD     1      11.840  18.180  30.770  1.00  0.00            
ATOM    140  H63 BCD     1      11.810  15.800  30.710  1.00  0.00            
ATOM    141  H64 BCD     1      14.160  16.550  31.750  1.00  0.00            
ATOM    142  H65 BCD     1      14.750  16.910  29.450  1.00  0.00            
ATOM    143  H66 BCD     1      13.970  19.300  30.350  1.00  0.00            
ATOM    144  H67 BCD     1      14.740  18.910  33.170  1.00  0.00            
ATOM    145  H68 BCD     1      14.630  21.240  33.530  1.00  0.00            
ATOM    146  H69 BCD     1      15.840  20.660  32.520  1.00  0.00            
ATOM    147  H70 BCD     1      13.380  21.520  31.240  1.00  0.00            
ATOM    148  O1  HC8     2      16.470  15.360  31.040  1.00  0.00            
ATOM    149  N1  HC8     2      16.960  14.480  31.750  1.00  0.00            
ATOM    150  O2  HC8     2      16.830  13.270  31.540  1.00  0.00            
ATOM    151  C1  HC8     2      17.220  14.970  33.080  1.00  0.00            
ATOM    152  C2  HC8     2      17.830  14.100  34.050  1.00  0.00            
ATOM    153  C3  HC8     2      18.070  14.440  35.340  1.00  0.00            
ATOM    154  C4  HC8     2      17.710  15.740  35.870  1.00  0.00            
ATOM    155  O3  HC8     2      18.000  16.080  36.980  1.00  0.00            
ATOM    156  C5  HC8     2      17.050  16.620  34.910  1.00  0.00            
ATOM    157  C6  HC8     2      16.820  16.230  33.600  1.00  0.00            
ATOM    158  H1  HC8     2      18.090  13.110  33.700  1.00  0.00            
ATOM    159  H2  HC8     2      18.740  13.860  35.970  1.00  0.00            
ATOM    160  H3  HC8     2      16.830  17.640  35.200  1.00  0.00            
ATOM    161  H4  HC8     2      16.360  16.980  32.970  1.00  0.00            
TER
ENDMDL
MODEL        1
ATOM      1  C1  BCD     1      15.790  15.380  37.250  1.00  0.00            
ATOM      2  O1  BCD     1      16.680  14.560  36.530  1.00  0.00            
ATOM      3  C2  BCD     1      14.610  15.780  36.420  1.00  0.00            
ATOM      4  O2  BCD     1      13.830  14.650  36.020  1.00  0.00            
ATOM      5  C3  BCD     1      14.940  16.530  35.190  1.00  0.00            
ATOM      6  O3  BCD     1      13.780  16.920  34.480  1.00  0.00            
ATOM      7  C4  BCD     1      15.830  17.740  35.530  1.00  0.00            
ATOM      8  C5  BCD     1      16.950  17.340  36.580  1.00  0.00            
ATOM      9  O4  BCD     1      16.470  16.530  37.670  1.00  0.00            
ATOM     10  C6  BCD     1      17.870  18.380  37.150  1.00  0.00            
ATOM     11  O5  BCD     1      17.030  19.430  37.760  1.00  0.00            
ATOM     12  H1  BCD     1      15.440  14.890  38.170  1.00  0.00            
ATOM     13  H2  BCD     1      13.980  16.480  36.980  1.00  0.00            
ATOM     14  H3  BCD     1      14.470  14.100  35.550  1.00  0.00            
ATOM     15  H4  BCD     1      15.460  15.800  34.560  1.00  0.00            
ATOM     16  H5  BCD     1      13.890  17.770  34.040  1.00  0.00            
ATOM     17  H6  BCD     1      15.120  18.510  35.890  1.00  0.00            
ATOM     18  H7  BCD     1      17.600  16.710  35.960  1.00  0.00            
ATOM     19  H8  BCD     1      18.710  17.970  37.730  1.00  0.00            
ATOM     20  H9  BCD     1      18.440  18.810  36.330  1.00  0.00            
ATOM     21  H10 BCD     1      17.580  20.220  37.700  1.00  0.00            
ATOM     22  C7  BCD     1      18.310  10.810  36.410  1.00  0.00            
ATOM     23  O6  BCD     1      19.420  11.210  35.680  1.00  0.00            
ATOM     24  C8  BCD     1      17.010  10.970  35.710  1.00  0.00            
ATOM     25  O7  BCD     1      16.980  10.160  34.560  1.00  0.00            
ATOM     26  C9  BCD     1      16.740  12.460  35.390  1.00  0.00            
ATOM     27  O8  BCD     1      15.470  12.770  34.790  1.00  0.00            
ATOM     28  C10 BCD     1      16.740  13.170  36.790  1.00  0.00            
ATOM     29  C11 BCD     1      18.070  12.930  37.540  1.00  0.00            
ATOM     30  O9  BCD     1      18.140  11.510  37.630  1.00  0.00            
ATOM     31  C12 BCD     1      18.120  13.660  38.860  1.00  0.00            
ATOM     32  O10 BCD     1      17.270  12.920  39.740  1.00  0.00            
ATOM     33  H11 BCD     1      18.440   9.750  36.640  1.00  0.00            
ATOM     34  H12 BCD     1      16.250  10.680  36.450  1.00  0.00            
ATOM     35  H13 BCD     1      17.560  10.560  33.910  1.00  0.00            
ATOM     36  H14 BCD     1      17.590  12.830  34.800  1.00  0.00            
ATOM     37  H15 BCD     1      15.430  12.210  34.010  1.00  0.00            
ATOM     38  H16 BCD     1      15.940  12.910  37.490  1.00  0.00            
ATOM     39  H17 BCD     1      18.950  13.190  36.940  1.00  0.00            
ATOM     40  H18 BCD     1      19.170  13.620  39.180  1.00  0.00            
ATOM     41  H19 BCD     1      17.750  14.680  38.720  1.00  0.00            
ATOM     42  H20 BCD     1      17.790  12.110  39.780  1.00  0.00            
ATOM     43  C13 BCD     1      23.490  11.080  35.080  1.00  0.00            
ATOM     44  O11 BCD     1      23.330  12.280  34.450  1.00  0.00            
ATOM     45  C14 BCD     1      22.700   9.970  34.400  1.00  0.00            
ATOM     46  O12 BCD     1      23.250   9.710  33.080  1.00  0.00            
ATOM     47  C15 BCD     1      21.260  10.370  34.490  1.00  0.00            
ATOM     48  O13 BCD     1      20.560   9.370  33.740  1.00  0.00            
ATOM     49  C16 BCD     1      20.760  10.630  35.900  1.00  0.00            
ATOM     50  C17 BCD     1      21.620  11.620  36.630  1.00  0.00            
ATOM     51  O14 BCD     1      22.980  11.180  36.420  1.00  0.00            
ATOM     52  C18 BCD     1      21.410  11.600  38.150  1.00  0.00            
ATOM     53  O15 BCD     1      22.290  12.380  38.920  1.00  0.00            
ATOM     54  H21 BCD     1      24.540  10.790  35.180  1.00  0.00            
ATOM     55  H22 BCD     1      22.710   9.080  35.040  1.00  0.00            
ATOM     56  H23 BCD     1      22.720   9.070  32.600  1.00  0.00            
ATOM     57  H24 BCD     1      21.150  11.310  33.920  1.00  0.00            
ATOM     58  H25 BCD     1      19.880   9.840  33.250  1.00  0.00            
ATOM     59  H26 BCD     1      20.700   9.660  36.420  1.00  0.00            
ATOM     60  H27 BCD     1      21.430  12.620  36.230  1.00  0.00            
ATOM     61  H28 BCD     1      20.380  11.910  38.370  1.00  0.00            
ATOM     62  H29 BCD     1      21.490  10.530  38.370  1.00  0.00            
ATOM     63  H30 BCD     1      23.210  12.180  38.740  1.00  0.00            
ATOM     64  C19 BCD     1      25.440  15.190  32.350  1.00  0.00            
ATOM     65  O16 BCD     1      24.320  15.480  31.600  1.00  0.00            
ATOM     66  C20 BCD     1      25.940  13.730  32.170  1.00  0.00            
ATOM     67  O17 BCD     1      26.130  13.490  30.750  1.00  0.00            
ATOM     68  C21 BCD     1      24.920  12.730  32.660  1.00  0.00            
ATOM     69  O18 BCD     1      25.390  11.390  32.580  1.00  0.00            
ATOM     70  C22 BCD     1      24.420  13.080  34.120  1.00  0.00            
ATOM     71  C23 BCD     1      23.990  14.520  34.250  1.00  0.00            
ATOM     72  O19 BCD     1      25.110  15.310  33.750  1.00  0.00            
ATOM     73  C24 BCD     1      23.660  14.940  35.720  1.00  0.00            
ATOM     74  O20 BCD     1      24.800  14.900  36.520  1.00  0.00            
ATOM     75  H31 BCD     1      26.240  15.840  32.000  1.00  0.00            
ATOM     76  H32 BCD     1      26.870  13.550  32.720  1.00  0.00            
ATOM     77  H33 BCD     1      25.360  13.820  30.280  1.00  0.00            
ATOM     78  H34 BCD     1      23.990  12.920  32.110  1.00  0.00            
ATOM     79  H35 BCD     1      24.660  10.760  32.540  1.00  0.00            
ATOM     80  H36 BCD     1      25.280  12.870  34.770  1.00  0.00            
ATOM     81  H37 BCD     1      23.070  14.730  33.690  1.00  0.00            
ATOM     82  H38 BCD     1      23.250  15.960  35.680  1.00  0.00            
ATOM     83  H39 BCD     1      22.800  14.380  36.100  1.00  0.00            
ATOM     84  H40 BCD     1      25.510  15.480  36.240  1.00  0.00            
ATOM     85  C25 BCD     1      23.070  17.370  28.180  1.00  0.00            
ATOM     86  O21 BCD     1      21.930  17.550  28.960  1.00  0.00            
ATOM     87  C26 BCD     1      23.130  15.830  28.120  1.00  0.00            
ATOM     88  O22 BCD     1      22.000  15.360  27.390  1.00  0.00            
ATOM     89  C27 BCD     1      23.280  15.260  29.530  1.00  0.00            
ATOM     90  O23 BCD     1      23.740  13.880  29.500  1.00  0.00            
ATOM     91  C28 BCD     1      24.460  15.920  30.230  1.00  0.00            
ATOM     92  C29 BCD     1      24.360  17.450  30.240  1.00  0.00            
ATOM     93  O24 BCD     1      24.200  17.880  28.890  1.00  0.00            
ATOM     94  C30 BCD     1      25.420  18.260  30.990  1.00  0.00            
ATOM     95  O25 BCD     1      26.710  18.070  30.330  1.00  0.00            
ATOM     96  H41 BCD     1      23.020  17.860  27.200  1.00  0.00            
ATOM     97  H42 BCD     1      24.070  15.570  27.620  1.00  0.00            
ATOM     98  H43 BCD     1      22.350  14.490  27.190  1.00  0.00            
ATOM     99  H44 BCD     1      22.300  15.380  30.030  1.00  0.00            
ATOM    100  H45 BCD     1      22.970  13.320  29.370  1.00  0.00            
ATOM    101  H46 BCD     1      25.380  15.600  29.730  1.00  0.00            
ATOM    102  H47 BCD     1      23.460  17.800  30.760  1.00  0.00            
ATOM    103  H48 BCD     1      25.290  19.350  30.970  1.00  0.00            
ATOM    104  H49 BCD     1      25.450  17.960  32.040  1.00  0.00            
ATOM    105  H50 BCD     1      26.680  18.350  29.410  1.00  0.00            
ATOM    106  C31 BCD     1      18.580  19.720  29.440  1.00  0.00            
ATOM    107  O26 BCD     1      18.440  19.110  30.740  1.00  0.00            
ATOM    108  C32 BCD     1      18.540  18.760  28.250  1.00  0.00            
ATOM    109  O27 BCD     1      17.300  18.170  28.260  1.00  0.00            
ATOM    110  C33 BCD     1      19.710  17.740  28.430  1.00  0.00            
ATOM    111  C34 BCD     1      21.040  18.560  28.560  1.00  0.00            
ATOM    112  C35 BCD     1      21.010  19.630  29.610  1.00  0.00            
ATOM    113  O28 BCD     1      19.840  20.470  29.350  1.00  0.00            
ATOM    114  C36 BCD     1      22.250  20.520  29.710  1.00  0.00            
ATOM    115  O29 BCD     1      22.190  21.440  28.660  1.00  0.00            
ATOM    116  O30 BCD     1      19.830  16.870  27.330  1.00  0.00            
ATOM    117  H51 BCD     1      17.810  20.490  29.270  1.00  0.00            
ATOM    118  H52 BCD     1      18.740  19.270  27.300  1.00  0.00            
ATOM    119  H53 BCD     1      17.300  17.410  27.670  1.00  0.00            
ATOM    120  H54 BCD     1      19.550  17.270  29.410  1.00  0.00            
ATOM    121  H55 BCD     1      20.660  16.390  27.440  1.00  0.00            
ATOM    122  H56 BCD     1      21.310  19.000  27.590  1.00  0.00            
ATOM    123  H57 BCD     1      21.030  19.070  30.550  1.00  0.00            
ATOM    124  H58 BCD     1      22.380  20.950  30.710  1.00  0.00            
ATOM    125  H59 BCD     1      23.110  19.850  29.660  1.00  0.00            
ATOM    126  H60 BCD     1      21.280  21.600  28.400  1.00  0.00            
ATOM    127  C37 BCD     1      16.280  19.620  34.090  1.00  0.00            
ATOM    128  O31 BCD     1      16.400  18.240  34.400  1.00  0.00            
ATOM    129  C38 BCD     1      15.470  19.760  32.770  1.00  0.00            
ATOM    130  O32 BCD     1      14.220  19.100  32.950  1.00  0.00            
ATOM    131  C39 BCD     1      16.350  19.210  31.670  1.00  0.00            
ATOM    132  O33 BCD     1      15.810  19.440  30.380  1.00  0.00            
ATOM    133  C40 BCD     1      17.680  19.880  31.650  1.00  0.00            
ATOM    134  C41 BCD     1      18.450  19.770  33.000  1.00  0.00            
ATOM    135  O34 BCD     1      17.550  20.290  33.970  1.00  0.00            
ATOM    136  C42 BCD     1      19.730  20.590  32.980  1.00  0.00            
ATOM    137  O35 BCD     1      19.450  21.970  32.940  1.00  0.00            
ATOM    138  H61 BCD     1      15.680  20.180  34.810  1.00  0.00            
ATOM    139  H62 BCD     1      15.260  20.840  32.660  1.00  0.00            
ATOM    140  H63 BCD     1      13.830  19.030  32.080  1.00  0.00            
ATOM    141  H64 BCD     1      16.520  18.160  31.920  1.00  0.00            
ATOM    142  H65 BCD     1      16.230  18.840  29.770  1.00  0.00            
ATOM    143  H66 BCD     1      17.630  20.960  31.430  1.00  0.00            
ATOM    144  H67 BCD     1      18.630  18.720  33.220  1.00  0.00            
ATOM    145  H68 BCD     1      20.310  20.360  33.880  1.00  0.00            
ATOM    146  H69 BCD     1      20.280  20.240  32.100  1.00  0.00            
ATOM    147  H70 BCD     1      19.900  22.470  33.620  1.00  0.00            
ATOM    148  O1  HC8     2      20.200  15.210  30.870  1.00  0.00            
ATOM    149  N1  HC8     2      20.440  14.700  31.970  1.00  0.00            
ATOM    150  O2  HC8     2      20.370  13.520  32.160  1.00  0.00            
ATOM    151  C1  HC8     2      20.630  15.500  33.160  1.00  0.00            
ATOM    152  C2  HC8     2      20.120  15.080  34.470  1.00  0.00            
ATOM    153  C3  HC8     2      20.240  15.880  35.600  1.00  0.00            
ATOM    154  C4  HC8     2      21.040  17.070  35.570  1.00  0.00            
ATOM    155  O3  HC8     2      21.290  17.650  36.600  1.00  0.00            
ATOM    156  C5  HC8     2      21.510  17.550  34.260  1.00  0.00            
ATOM    157  C6  HC8     2      21.310  16.780  33.130  1.00  0.00            
ATOM    158  H1  HC8     2      19.520  14.180  34.500  1.00  0.00            
ATOM    159  H2  HC8     2      19.950  15.600  36.600  1.00  0.00            
ATOM    160  H3  HC8     2      21.940  18.540  34.200  1.00  0.00            
ATOM    161  H4  HC8     2      21.690  17.160  32.180  1.00  0.00            
TER
ENDMDL
MODEL        1
ATOM      1  C1  BCD     1      12.070  15.350  36.570  1.00  0.00            
ATOM      2  O1  BCD     1      13.100  14.440  36.890  1.00  0.00            
ATOM      3  C2  BCD     1      11.450  14.960  35.140  1.00  0.00            
ATOM      4  O2  BCD     1      11.060  13.540  35.120  1.00  0.00            
ATOM      5  C3  BCD     1      12.470  15.240  34.070  1.00  0.00            
ATOM      6  O3  BCD     1      11.960  14.930  32.780  1.00  0.00            
ATOM      7  C4  BCD     1      12.960  16.710  34.120  1.00  0.00            
ATOM      8  C5  BCD     1      13.380  17.100  35.550  1.00  0.00            
ATOM      9  O4  BCD     1      12.400  16.710  36.510  1.00  0.00            
ATOM     10  C6  BCD     1      13.620  18.530  35.800  1.00  0.00            
ATOM     11  O5  BCD     1      12.410  19.180  35.800  1.00  0.00            
ATOM     12  H1  BCD     1      11.300  15.250  37.340  1.00  0.00            
ATOM     13  H2  BCD     1      10.570  15.610  35.050  1.00  0.00            
ATOM     14  H3  BCD     1      10.370  13.440  35.780  1.00  0.00            
ATOM     15  H4  BCD     1      13.340  14.610  34.280  1.00  0.00            
ATOM     16  H5  BCD     1      11.930  13.980  32.940  1.00  0.00            
ATOM     17  H6  BCD     1      12.120  17.350  33.840  1.00  0.00            
ATOM     18  H7  BCD     1      14.290  16.520  35.740  1.00  0.00            
ATOM     19  H8  BCD     1      14.150  18.480  36.760  1.00  0.00            
ATOM     20  H9  BCD     1      14.360  18.930  35.090  1.00  0.00            
ATOM     21  H10 BCD     1      11.670  18.630  36.080  1.00  0.00            
ATOM     22  C7  BCD     1      15.370  13.660  40.230  1.00  0.00            
ATOM     23  O6  BCD     1      16.370  14.400  39.530  1.00  0.00            
ATOM     24  C8  BCD     1      14.760  12.490  39.500  1.00  0.00            
ATOM     25  O7  BCD     1      15.820  11.490  39.320  1.00  0.00            
ATOM     26  C9  BCD     1      14.310  12.880  38.090  1.00  0.00            
ATOM     27  O8  BCD     1      13.920  11.650  37.390  1.00  0.00            
ATOM     28  C10 BCD     1      13.250  13.960  38.250  1.00  0.00            
ATOM     29  C11 BCD     1      13.660  15.120  39.210  1.00  0.00            
ATOM     30  O9  BCD     1      14.230  14.520  40.420  1.00  0.00            
ATOM     31  C12 BCD     1      12.580  15.950  39.690  1.00  0.00            
ATOM     32  O10 BCD     1      11.760  15.170  40.510  1.00  0.00            
ATOM     33  H11 BCD     1      15.700  13.370  41.230  1.00  0.00            
ATOM     34  H12 BCD     1      13.940  12.050  40.080  1.00  0.00            
ATOM     35  H13 BCD     1      16.450  11.900  38.720  1.00  0.00            
ATOM     36  H14 BCD     1      15.230  13.190  37.580  1.00  0.00            
ATOM     37  H15 BCD     1      14.610  10.980  37.390  1.00  0.00            
ATOM     38  H16 BCD     1      12.270  13.590  38.570  1.00  0.00            
ATOM     39  H17 BCD     1      14.420  15.760  38.730  1.00  0.00            
ATOM     40  H18 BCD     1      12.980  16.770  40.290  1.00  0.00            
ATOM     41  H19 BCD     1      12.020  16.410  38.870  1.00  0.00            
ATOM     42  H20 BCD     1      12.330  14.800  41.190  1.00  0.00            
ATOM     43  C13 BCD     1      20.440  14.820  39.650  1.00  0.00            
ATOM     44  O11 BCD     1      20.260  16.140  39.030  1.00  0.00            
ATOM     45  C14 BCD     1      19.860  13.700  38.790  1.00  0.00            
ATOM     46  O12 BCD     1      20.650  13.620  37.640  1.00  0.00            
ATOM     47  C15 BCD     1      18.340  13.820  38.580  1.00  0.00            
ATOM     48  O13 BCD     1      17.800  12.720  37.790  1.00  0.00            
ATOM     49  C16 BCD     1      17.660  13.940  39.960  1.00  0.00            
ATOM     50  C17 BCD     1      18.340  14.970  40.930  1.00  0.00            
ATOM     51  O14 BCD     1      19.780  14.750  40.880  1.00  0.00            
ATOM     52  C18 BCD     1      17.750  14.760  42.370  1.00  0.00            
ATOM     53  O15 BCD     1      17.850  13.420  42.850  1.00  0.00            
ATOM     54  H21 BCD     1      21.500  14.570  39.780  1.00  0.00            
ATOM     55  H22 BCD     1      20.130  12.850  39.430  1.00  0.00            
ATOM     56  H23 BCD     1      20.420  14.260  36.960  1.00  0.00            
ATOM     57  H24 BCD     1      18.190  14.790  38.080  1.00  0.00            
ATOM     58  H25 BCD     1      18.390  12.600  37.050  1.00  0.00            
ATOM     59  H26 BCD     1      17.710  12.910  40.360  1.00  0.00            
ATOM     60  H27 BCD     1      18.140  15.940  40.440  1.00  0.00            
ATOM     61  H28 BCD     1      18.330  15.470  42.970  1.00  0.00            
ATOM     62  H29 BCD     1      16.700  15.090  42.380  1.00  0.00            
ATOM     63  H30 BCD     1      18.110  13.450  43.770  1.00  0.00            
ATOM     64  C19 BCD     1      22.370  19.600  38.400  1.00  0.00            
ATOM     65  O16 BCD     1      21.270  20.070  37.600  1.00  0.00            
ATOM     66  C20 BCD     1      22.960  18.450  37.690  1.00  0.00            
ATOM     67  O17 BCD     1      23.400  18.890  36.390  1.00  0.00            
ATOM     68  C21 BCD     1      21.970  17.290  37.680  1.00  0.00            
ATOM     69  O18 BCD     1      22.600  16.030  37.300  1.00  0.00            
ATOM     70  C22 BCD     1      21.390  17.080  39.120  1.00  0.00            
ATOM     71  C23 BCD     1      20.950  18.390  39.800  1.00  0.00            
ATOM     72  O19 BCD     1      22.070  19.250  39.720  1.00  0.00            
ATOM     73  C24 BCD     1      20.500  18.080  41.190  1.00  0.00            
ATOM     74  O20 BCD     1      21.570  17.550  42.040  1.00  0.00            
ATOM     75  H31 BCD     1      23.050  20.450  38.540  1.00  0.00            
ATOM     76  H32 BCD     1      23.800  18.150  38.330  1.00  0.00            
ATOM     77  H33 BCD     1      22.940  19.700  36.150  1.00  0.00            
ATOM     78  H34 BCD     1      21.140  17.620  37.050  1.00  0.00            
ATOM     79  H35 BCD     1      22.050  15.620  36.630  1.00  0.00            
ATOM     80  H36 BCD     1      22.250  16.650  39.650  1.00  0.00            
ATOM     81  H37 BCD     1      20.120  18.880  39.280  1.00  0.00            
ATOM     82  H38 BCD     1      20.240  19.000  41.730  1.00  0.00            
ATOM     83  H39 BCD     1      19.580  17.490  41.250  1.00  0.00            
ATOM     84  H40 BCD     1      21.100  17.070  42.730  1.00  0.00            
ATOM     85  C25 BCD     1      19.780  23.300  35.520  1.00  0.00            
ATOM     86  O21 BCD     1      19.080  22.340  34.690  1.00  0.00            
ATOM     87  C26 BCD     1      21.240  23.080  35.370  1.00  0.00            
ATOM     88  O22 BCD     1      21.680  23.360  33.980  1.00  0.00            
ATOM     89  C27 BCD     1      21.590  21.710  35.920  1.00  0.00            
ATOM     90  O23 BCD     1      23.020  21.550  35.860  1.00  0.00            
ATOM     91  C28 BCD     1      21.100  21.470  37.370  1.00  0.00            
ATOM     92  C29 BCD     1      19.660  21.860  37.480  1.00  0.00            
ATOM     93  O24 BCD     1      19.430  23.160  36.920  1.00  0.00            
ATOM     94  C30 BCD     1      19.190  21.850  38.920  1.00  0.00            
ATOM     95  O25 BCD     1      20.020  22.640  39.770  1.00  0.00            
ATOM     96  H41 BCD     1      19.360  24.250  35.180  1.00  0.00            
ATOM     97  H42 BCD     1      21.780  23.790  36.010  1.00  0.00            
ATOM     98  H43 BCD     1      21.160  22.840  33.350  1.00  0.00            
ATOM     99  H44 BCD     1      21.110  20.910  35.340  1.00  0.00            
ATOM    100  H45 BCD     1      23.350  21.840  35.000  1.00  0.00            
ATOM    101  H46 BCD     1      21.740  22.090  38.000  1.00  0.00            
ATOM    102  H47 BCD     1      19.040  21.120  36.960  1.00  0.00            
ATOM    103  H48 BCD     1      18.140  22.170  38.950  1.00  0.00            
ATOM    104  H49 BCD     1      19.230  20.800  39.220  1.00  0.00            
ATOM    105  H50 BCD     1      19.580  22.540  40.620  1.00  0.00            
ATOM    106  C31 BCD     1      16.070  22.030  32.010  1.00  0.00            
ATOM    107  O26 BCD     1      15.710  20.730  32.550  1.00  0.00            
ATOM    108  C32 BCD     1      17.500  22.110  31.350  1.00  0.00            
ATOM    109  O27 BCD     1      17.760  21.280  30.150  1.00  0.00            
ATOM    110  C33 BCD     1      18.550  21.800  32.470  1.00  0.00            
ATOM    111  C34 BCD     1      18.280  22.790  33.610  1.00  0.00            
ATOM    112  C35 BCD     1      16.820  22.840  34.120  1.00  0.00            
ATOM    113  O28 BCD     1      15.920  22.990  33.060  1.00  0.00            
ATOM    114  C36 BCD     1      16.470  23.990  35.070  1.00  0.00            
ATOM    115  O29 BCD     1      17.060  25.200  34.820  1.00  0.00            
ATOM    116  O30 BCD     1      19.890  22.000  32.040  1.00  0.00            
ATOM    117  H51 BCD     1      15.330  22.330  31.250  1.00  0.00            
ATOM    118  H52 BCD     1      17.600  23.150  31.020  1.00  0.00            
ATOM    119  H53 BCD     1      17.510  20.380  30.400  1.00  0.00            
ATOM    120  H54 BCD     1      18.310  20.780  32.810  1.00  0.00            
ATOM    121  H55 BCD     1      20.010  21.570  31.190  1.00  0.00            
ATOM    122  H56 BCD     1      18.520  23.830  33.350  1.00  0.00            
ATOM    123  H57 BCD     1      16.480  21.930  34.640  1.00  0.00            
ATOM    124  H58 BCD     1      15.370  24.070  35.110  1.00  0.00            
ATOM    125  H59 BCD     1      16.800  23.620  36.050  1.00  0.00            
ATOM    126  H60 BCD     1      16.450  25.900  34.570  1.00  0.00            
ATOM    127  C37 BCD     1      13.930  17.110  31.960  1.00  0.00            
ATOM    128  O31 BCD     1      14.090  16.840  33.300  1.00  0.00            
ATOM    129  C38 BCD     1      15.350  17.230  31.390  1.00  0.00            
ATOM    130  O32 BCD     1      16.100  15.980  31.570  1.00  0.00            
ATOM    131  C39 BCD     1      16.000  18.520  31.860  1.00  0.00            
ATOM    132  O33 BCD     1      17.210  18.740  31.130  1.00  0.00            
ATOM    133  C40 BCD     1      15.190  19.740  31.710  1.00  0.00            
ATOM    134  C41 BCD     1      13.770  19.550  32.150  1.00  0.00            
ATOM    135  O34 BCD     1      13.200  18.290  31.680  1.00  0.00            
ATOM    136  C42 BCD     1      12.820  20.640  31.930  1.00  0.00            
ATOM    137  O35 BCD     1      12.740  20.780  30.490  1.00  0.00            
ATOM    138  H61 BCD     1      13.320  16.340  31.470  1.00  0.00            
ATOM    139  H62 BCD     1      15.250  17.370  30.300  1.00  0.00            
ATOM    140  H63 BCD     1      15.490  15.330  31.180  1.00  0.00            
ATOM    141  H64 BCD     1      16.190  18.380  32.930  1.00  0.00            
ATOM    142  H65 BCD     1      17.560  17.860  30.960  1.00  0.00            
ATOM    143  H66 BCD     1      15.200  20.020  30.650  1.00  0.00            
ATOM    144  H67 BCD     1      13.790  19.270  33.210  1.00  0.00            
ATOM    145  H68 BCD     1      11.850  20.360  32.370  1.00  0.00            
ATOM    146  H69 BCD     1      13.200  21.500  32.490  1.00  0.00            
ATOM    147  H70 BCD     1      11.930  21.260  30.340  1.00  0.00            
ATOM    148  O1  HC8     2      18.500  17.770  34.580  1.00  0.00            
ATOM    149  N1  HC8     2      17.950  17.340  35.570  1.00  0.00            
ATOM    150  O2  HC8     2      17.970  16.140  35.860  1.00  0.00            
ATOM    151  C1  HC8     2      17.390  18.280  36.490  1.00  0.00            
ATOM    152  C2  HC8     2      17.410  17.970  37.940  1.00  0.00            
ATOM    153  C3  HC8     2      16.900  18.980  38.730  1.00  0.00            
ATOM    154  C4  HC8     2      16.430  20.280  38.390  1.00  0.00            
ATOM    155  O3  HC8     2      15.960  21.030  39.230  1.00  0.00            
ATOM    156  C5  HC8     2      16.440  20.470  36.900  1.00  0.00            
ATOM    157  C6  HC8     2      16.880  19.490  36.030  1.00  0.00            
ATOM    158  H1  HC8     2      17.560  16.940  38.240  1.00  0.00            
ATOM    159  H2  HC8     2      16.840  18.790  39.800  1.00  0.00            
ATOM    160  H3  HC8     2      15.990  21.400  36.570  1.00  0.00            
ATOM    161  H4  HC8     2      16.810  19.760  34.980  1.00  0.00            
TER
ENDMDL
MODEL        1
ATOM      1  C1  BCD     1      11.930  13.270  35.930  1.00  0.00            
ATOM      2  O1  BCD     1      13.270  13.650  36.050  1.00  0.00            
ATOM      3  C2  BCD     1      11.620  12.530  34.660  1.00  0.00            
ATOM      4  O2  BCD     1      12.430  11.380  34.440  1.00  0.00            
ATOM      5  C3  BCD     1      11.660  13.340  33.350  1.00  0.00            
ATOM      6  O3  BCD     1      11.290  12.500  32.230  1.00  0.00            
ATOM      7  C4  BCD     1      10.760  14.510  33.550  1.00  0.00            
ATOM      8  C5  BCD     1      11.150  15.290  34.770  1.00  0.00            
ATOM      9  O4  BCD     1      11.110  14.440  35.970  1.00  0.00            
ATOM     10  C6  BCD     1      10.440  16.560  35.120  1.00  0.00            
ATOM     11  O5  BCD     1       9.020  16.310  35.140  1.00  0.00            
ATOM     12  H1  BCD     1      11.600  12.680  36.790  1.00  0.00            
ATOM     13  H2  BCD     1      10.600  12.160  34.730  1.00  0.00            
ATOM     14  H3  BCD     1      12.250  11.020  33.570  1.00  0.00            
ATOM     15  H4  BCD     1      12.660  13.710  33.090  1.00  0.00            
ATOM     16  H5  BCD     1      11.250  13.110  31.480  1.00  0.00            
ATOM     17  H6  BCD     1       9.730  14.150  33.700  1.00  0.00            
ATOM     18  H7  BCD     1      12.170  15.640  34.590  1.00  0.00            
ATOM     19  H8  BCD     1      10.700  16.880  36.130  1.00  0.00            
ATOM     20  H9  BCD     1      10.700  17.350  34.400  1.00  0.00            
ATOM     21  H10 BCD     1       8.530  17.130  35.260  1.00  0.00            
ATOM     22  C7  BCD     1      16.490  13.560  38.480  1.00  0.00            
ATOM     23  O6  BCD     1      16.990  14.730  37.810  1.00  0.00            
ATOM     24  C8  BCD     1      16.410  12.400  37.450  1.00  0.00            
ATOM     25  O7  BCD     1      17.700  12.180  36.890  1.00  0.00            
ATOM     26  C9  BCD     1      15.350  12.720  36.420  1.00  0.00            
ATOM     27  O8  BCD     1      15.000  11.600  35.490  1.00  0.00            
ATOM     28  C10 BCD     1      14.090  13.090  37.100  1.00  0.00            
ATOM     29  C11 BCD     1      14.170  14.210  38.120  1.00  0.00            
ATOM     30  O9  BCD     1      15.220  13.860  39.050  1.00  0.00            
ATOM     31  C12 BCD     1      12.900  14.410  38.820  1.00  0.00            
ATOM     32  O10 BCD     1      12.460  13.220  39.370  1.00  0.00            
ATOM     33  H11 BCD     1      17.130  13.240  39.310  1.00  0.00            
ATOM     34  H12 BCD     1      16.070  11.500  37.970  1.00  0.00            
ATOM     35  H13 BCD     1      17.530  11.580  36.150  1.00  0.00            
ATOM     36  H14 BCD     1      15.680  13.580  35.820  1.00  0.00            
ATOM     37  H15 BCD     1      14.150  11.740  35.070  1.00  0.00            
ATOM     38  H16 BCD     1      13.620  12.160  37.460  1.00  0.00            
ATOM     39  H17 BCD     1      14.430  15.150  37.630  1.00  0.00            
ATOM     40  H18 BCD     1      13.010  15.180  39.590  1.00  0.00            
ATOM     41  H19 BCD     1      12.090  14.770  38.180  1.00  0.00            
ATOM     42  H20 BCD     1      11.680  13.500  39.860  1.00  0.00            
ATOM     43  C13 BCD     1      19.460  17.900  37.690  1.00  0.00            
ATOM     44  O11 BCD     1      18.810  18.330  36.460  1.00  0.00            
ATOM     45  C14 BCD     1      20.090  16.560  37.510  1.00  0.00            
ATOM     46  O12 BCD     1      21.130  16.650  36.620  1.00  0.00            
ATOM     47  C15 BCD     1      19.130  15.460  37.190  1.00  0.00            
ATOM     48  O13 BCD     1      19.790  14.200  37.010  1.00  0.00            
ATOM     49  C16 BCD     1      18.090  15.440  38.350  1.00  0.00            
ATOM     50  C17 BCD     1      17.520  16.860  38.600  1.00  0.00            
ATOM     51  O14 BCD     1      18.580  17.890  38.730  1.00  0.00            
ATOM     52  C18 BCD     1      16.640  16.990  39.800  1.00  0.00            
ATOM     53  O15 BCD     1      16.000  18.290  39.640  1.00  0.00            
ATOM     54  H21 BCD     1      20.230  18.620  37.960  1.00  0.00            
ATOM     55  H22 BCD     1      20.480  16.220  38.480  1.00  0.00            
ATOM     56  H23 BCD     1      20.810  16.960  35.760  1.00  0.00            
ATOM     57  H24 BCD     1      18.670  15.660  36.220  1.00  0.00            
ATOM     58  H25 BCD     1      19.120  13.590  36.680  1.00  0.00            
ATOM     59  H26 BCD     1      18.520  15.060  39.290  1.00  0.00            
ATOM     60  H27 BCD     1      16.990  17.040  37.650  1.00  0.00            
ATOM     61  H28 BCD     1      15.940  16.150  39.710  1.00  0.00            
ATOM     62  H29 BCD     1      17.210  16.960  40.740  1.00  0.00            
ATOM     63  H30 BCD     1      16.550  18.880  39.110  1.00  0.00            
ATOM     64  C19 BCD     1      19.210  20.960  33.220  1.00  0.00            
ATOM     65  O16 BCD     1      17.880  20.740  32.800  1.00  0.00            
ATOM     66  C20 BCD     1      19.880  19.620  33.160  1.00  0.00            
ATOM     67  O17 BCD     1      19.770  19.080  31.870  1.00  0.00            
ATOM     68  C21 BCD     1      19.420  18.660  34.200  1.00  0.00            
ATOM     69  O18 BCD     1      20.310  17.480  34.270  1.00  0.00            
ATOM     70  C22 BCD     1      19.420  19.260  35.600  1.00  0.00            
ATOM     71  C23 BCD     1      18.750  20.540  35.570  1.00  0.00            
ATOM     72  O19 BCD     1      19.280  21.430  34.580  1.00  0.00            
ATOM     73  C24 BCD     1      18.650  21.240  36.940  1.00  0.00            
ATOM     74  O20 BCD     1      19.980  21.380  37.470  1.00  0.00            
ATOM     75  H31 BCD     1      19.740  21.700  32.600  1.00  0.00            
ATOM     76  H32 BCD     1      20.920  19.770  33.480  1.00  0.00            
ATOM     77  H33 BCD     1      19.790  19.740  31.170  1.00  0.00            
ATOM     78  H34 BCD     1      18.410  18.320  33.940  1.00  0.00            
ATOM     79  H35 BCD     1      20.640  17.190  33.420  1.00  0.00            
ATOM     80  H36 BCD     1      20.480  19.430  35.870  1.00  0.00            
ATOM     81  H37 BCD     1      17.700  20.340  35.300  1.00  0.00            
ATOM     82  H38 BCD     1      18.130  22.210  36.880  1.00  0.00            
ATOM     83  H39 BCD     1      18.070  20.580  37.610  1.00  0.00            
ATOM     84  H40 BCD     1      19.870  21.680  38.370  1.00  0.00            
ATOM     85  C25 BCD     1      15.340  22.460  29.920  1.00  0.00            
ATOM     86  O21 BCD     1      14.600  21.210  29.890  1.00  0.00            
ATOM     87  C26 BCD     1      16.790  22.220  29.430  1.00  0.00            
ATOM     88  O22 BCD     1      16.760  21.750  28.100  1.00  0.00            
ATOM     89  C27 BCD     1      17.480  21.230  30.390  1.00  0.00            
ATOM     90  O23 BCD     1      18.860  21.060  29.940  1.00  0.00            
ATOM     91  C28 BCD     1      17.370  21.720  31.880  1.00  0.00            
ATOM     92  C29 BCD     1      15.960  22.000  32.260  1.00  0.00            
ATOM     93  O24 BCD     1      15.450  22.920  31.300  1.00  0.00            
ATOM     94  C30 BCD     1      15.830  22.550  33.650  1.00  0.00            
ATOM     95  O25 BCD     1      14.460  22.680  34.040  1.00  0.00            
ATOM     96  H41 BCD     1      14.870  23.220  29.290  1.00  0.00            
ATOM     97  H42 BCD     1      17.270  23.200  29.430  1.00  0.00            
ATOM     98  H43 BCD     1      16.310  22.410  27.560  1.00  0.00            
ATOM     99  H44 BCD     1      16.800  20.360  30.380  1.00  0.00            
ATOM    100  H45 BCD     1      18.980  20.720  29.050  1.00  0.00            
ATOM    101  H46 BCD     1      17.940  22.660  31.870  1.00  0.00            
ATOM    102  H47 BCD     1      15.330  21.100  32.280  1.00  0.00            
ATOM    103  H48 BCD     1      16.390  21.910  34.330  1.00  0.00            
ATOM    104  H49 BCD     1      16.370  23.500  33.760  1.00  0.00            
ATOM    105  H50 BCD     1      14.060  21.810  34.060  1.00  0.00            
ATOM    106  C31 BCD     1      10.610  20.130  29.370  1.00  0.00            
ATOM    107  O26 BCD     1      10.930  18.950  30.160  1.00  0.00            
ATOM    108  C32 BCD     1      11.510  20.200  28.100  1.00  0.00            
ATOM    109  O27 BCD     1      11.280  19.080  27.280  1.00  0.00            
ATOM    110  C33 BCD     1      13.010  20.160  28.540  1.00  0.00            
ATOM    111  C34 BCD     1      13.270  21.430  29.380  1.00  0.00            
ATOM    112  C35 BCD     1      12.260  21.570  30.570  1.00  0.00            
ATOM    113  O28 BCD     1      10.890  21.260  30.210  1.00  0.00            
ATOM    114  C36 BCD     1      12.180  22.920  31.310  1.00  0.00            
ATOM    115  O29 BCD     1      12.010  23.920  30.340  1.00  0.00            
ATOM    116  O30 BCD     1      13.880  20.010  27.450  1.00  0.00            
ATOM    117  H51 BCD     1       9.540  20.080  29.110  1.00  0.00            
ATOM    118  H52 BCD     1      11.320  21.170  27.610  1.00  0.00            
ATOM    119  H53 BCD     1      11.860  19.110  26.510  1.00  0.00            
ATOM    120  H54 BCD     1      13.180  19.350  29.260  1.00  0.00            
ATOM    121  H55 BCD     1      13.660  20.640  26.760  1.00  0.00            
ATOM    122  H56 BCD     1      13.200  22.330  28.740  1.00  0.00            
ATOM    123  H57 BCD     1      12.650  20.780  31.230  1.00  0.00            
ATOM    124  H58 BCD     1      11.330  22.890  32.000  1.00  0.00            
ATOM    125  H59 BCD     1      13.110  23.120  31.850  1.00  0.00            
ATOM    126  H60 BCD     1      11.400  23.520  29.710  1.00  0.00            
ATOM    127  C37 BCD     1       9.950  15.170  31.340  1.00  0.00            
ATOM    128  O31 BCD     1      10.900  15.320  32.370  1.00  0.00            
ATOM    129  C38 BCD     1      10.660  15.300  30.010  1.00  0.00            
ATOM    130  O32 BCD     1      11.530  14.200  29.740  1.00  0.00            
ATOM    131  C39 BCD     1      11.280  16.660  29.810  1.00  0.00            
ATOM    132  O33 BCD     1      12.020  16.790  28.580  1.00  0.00            
ATOM    133  C40 BCD     1      10.210  17.710  29.980  1.00  0.00            
ATOM    134  C41 BCD     1       9.370  17.530  31.250  1.00  0.00            
ATOM    135  O34 BCD     1       8.960  16.170  31.290  1.00  0.00            
ATOM    136  C42 BCD     1       8.140  18.360  31.410  1.00  0.00            
ATOM    137  O35 BCD     1       7.430  18.590  30.180  1.00  0.00            
ATOM    138  H61 BCD     1       9.550  14.150  31.400  1.00  0.00            
ATOM    139  H62 BCD     1       9.890  15.210  29.240  1.00  0.00            
ATOM    140  H63 BCD     1      11.740  14.300  28.810  1.00  0.00            
ATOM    141  H64 BCD     1      12.010  16.690  30.630  1.00  0.00            
ATOM    142  H65 BCD     1      11.770  17.690  28.350  1.00  0.00            
ATOM    143  H66 BCD     1       9.600  17.750  29.070  1.00  0.00            
ATOM    144  H67 BCD     1      10.000  17.700  32.140  1.00  0.00            
ATOM    145  H68 BCD     1       7.430  17.940  32.140  1.00  0.00            
ATOM    146  H69 BCD     1       8.420  19.360  31.780  1.00  0.00            
ATOM    147  H70 BCD     1       6.960  19.420  30.310  1.00  0.00            
ATOM    148  O1  HC8     2      14.980  14.320  32.950  1.00  0.00            
ATOM    149  N1  HC8     2      15.720  15.130  33.480  1.00  0.00            
ATOM    150  O2  HC8     2      16.910  14.870  33.610  1.00  0.00            
ATOM    151  C1  HC8     2      15.180  16.440  33.720  1.00  0.00            
ATOM    152  C2  HC8     2      15.760  17.360  34.700  1.00  0.00            
ATOM    153  C3  HC8     2      15.210  18.580  34.940  1.00  0.00            
ATOM    154  C4  HC8     2      14.010  19.050  34.210  1.00  0.00            
ATOM    155  O3  HC8     2      13.600  20.180  34.290  1.00  0.00            
ATOM    156  C5  HC8     2      13.420  18.150  33.290  1.00  0.00            
ATOM    157  C6  HC8     2      13.960  16.910  33.040  1.00  0.00            
ATOM    158  H1  HC8     2      16.640  17.070  35.270  1.00  0.00            
ATOM    159  H2  HC8     2      15.730  19.260  35.600  1.00  0.00            
ATOM    160  H3  HC8     2      12.580  18.610  32.780  1.00  0.00            
ATOM    161  H4  HC8     2      13.510  16.240  32.320  1.00  0.00            
TER
ENDMDL
MODEL        1
ATOM      1  C1  BCD     1      11.610  12.070  38.810  1.00  0.00            
ATOM      2  O1  BCD     1      12.990  11.940  38.420  1.00  0.00            
ATOM      3  C2  BCD     1      10.600  11.750  37.710  1.00  0.00            
ATOM      4  O2  BCD     1      10.820  10.340  37.320  1.00  0.00            
ATOM      5  C3  BCD     1      10.800  12.730  36.510  1.00  0.00            
ATOM      6  O3  BCD     1       9.630  12.600  35.580  1.00  0.00            
ATOM      7  C4  BCD     1      10.790  14.180  36.950  1.00  0.00            
ATOM      8  C5  BCD     1      11.660  14.410  38.190  1.00  0.00            
ATOM      9  O4  BCD     1      11.330  13.420  39.160  1.00  0.00            
ATOM     10  C6  BCD     1      11.410  15.830  38.730  1.00  0.00            
ATOM     11  O5  BCD     1      10.020  16.170  38.900  1.00  0.00            
ATOM     12  H1  BCD     1      11.430  11.410  39.670  1.00  0.00            
ATOM     13  H2  BCD     1       9.640  11.800  38.250  1.00  0.00            
ATOM     14  H3  BCD     1      10.770  10.150  36.380  1.00  0.00            
ATOM     15  H4  BCD     1      11.610  12.480  35.820  1.00  0.00            
ATOM     16  H5  BCD     1       9.880  12.960  34.730  1.00  0.00            
ATOM     17  H6  BCD     1       9.730  14.420  37.110  1.00  0.00            
ATOM     18  H7  BCD     1      12.680  14.240  37.830  1.00  0.00            
ATOM     19  H8  BCD     1      12.010  15.970  39.630  1.00  0.00            
ATOM     20  H9  BCD     1      11.780  16.520  37.950  1.00  0.00            
ATOM     21  H10 BCD     1       9.750  16.140  39.820  1.00  0.00            
ATOM     22  C7  BCD     1      16.460   9.620  38.740  1.00  0.00            
ATOM     23  O6  BCD     1      16.830   9.930  37.420  1.00  0.00            
ATOM     24  C8  BCD     1      15.190   8.720  38.760  1.00  0.00            
ATOM     25  O7  BCD     1      15.250   7.590  37.890  1.00  0.00            
ATOM     26  C9  BCD     1      13.980   9.580  38.350  1.00  0.00            
ATOM     27  O8  BCD     1      12.790   8.830  38.440  1.00  0.00            
ATOM     28  C10 BCD     1      13.850  10.940  39.110  1.00  0.00            
ATOM     29  C11 BCD     1      15.210  11.650  39.110  1.00  0.00            
ATOM     30  O9  BCD     1      16.200  10.730  39.570  1.00  0.00            
ATOM     31  C12 BCD     1      15.330  12.870  39.920  1.00  0.00            
ATOM     32  O10 BCD     1      14.820  12.540  41.200  1.00  0.00            
ATOM     33  H11 BCD     1      17.240   8.950  39.120  1.00  0.00            
ATOM     34  H12 BCD     1      15.030   8.440  39.810  1.00  0.00            
ATOM     35  H13 BCD     1      14.370   7.230  37.800  1.00  0.00            
ATOM     36  H14 BCD     1      14.260   9.850  37.320  1.00  0.00            
ATOM     37  H15 BCD     1      12.090   9.390  38.080  1.00  0.00            
ATOM     38  H16 BCD     1      13.440  10.720  40.100  1.00  0.00            
ATOM     39  H17 BCD     1      15.430  12.030  38.110  1.00  0.00            
ATOM     40  H18 BCD     1      16.390  13.160  39.950  1.00  0.00            
ATOM     41  H19 BCD     1      14.770  13.660  39.410  1.00  0.00            
ATOM     42  H20 BCD     1      14.310  13.320  41.430  1.00  0.00            
ATOM     43  C13 BCD     1      19.740   9.130  34.750  1.00  0.00            
ATOM     44  O11 BCD     1      19.490  10.370  34.010  1.00  0.00            
ATOM     45  C14 BCD     1      18.590   8.200  34.730  1.00  0.00            
ATOM     46  O12 BCD     1      18.280   7.950  33.320  1.00  0.00            
ATOM     47  C15 BCD     1      17.410   8.680  35.530  1.00  0.00            
ATOM     48  O13 BCD     1      16.360   7.720  35.560  1.00  0.00            
ATOM     49  C16 BCD     1      17.830   9.100  36.900  1.00  0.00            
ATOM     50  C17 BCD     1      19.110   9.870  36.990  1.00  0.00            
ATOM     51  O14 BCD     1      20.170   9.340  36.140  1.00  0.00            
ATOM     52  C18 BCD     1      19.630   9.980  38.400  1.00  0.00            
ATOM     53  O15 BCD     1      19.800   8.720  39.060  1.00  0.00            
ATOM     54  H21 BCD     1      20.510   8.590  34.190  1.00  0.00            
ATOM     55  H22 BCD     1      18.840   7.240  35.200  1.00  0.00            
ATOM     56  H23 BCD     1      17.520   7.370  33.370  1.00  0.00            
ATOM     57  H24 BCD     1      17.060   9.610  35.060  1.00  0.00            
ATOM     58  H25 BCD     1      16.020   7.610  36.450  1.00  0.00            
ATOM     59  H26 BCD     1      17.960   8.160  37.450  1.00  0.00            
ATOM     60  H27 BCD     1      18.870  10.880  36.650  1.00  0.00            
ATOM     61  H28 BCD     1      20.600  10.500  38.390  1.00  0.00            
ATOM     62  H29 BCD     1      18.920  10.550  39.010  1.00  0.00            
ATOM     63  H30 BCD     1      20.040   8.860  39.980  1.00  0.00            
ATOM     64  C19 BCD     1      21.190  13.120  31.360  1.00  0.00            
ATOM     65  O16 BCD     1      19.920  13.640  31.220  1.00  0.00            
ATOM     66  C20 BCD     1      21.260  11.670  30.810  1.00  0.00            
ATOM     67  O17 BCD     1      20.830  11.640  29.400  1.00  0.00            
ATOM     68  C21 BCD     1      20.360  10.740  31.740  1.00  0.00            
ATOM     69  O18 BCD     1      20.230   9.400  31.280  1.00  0.00            
ATOM     70  C22 BCD     1      20.590  10.890  33.270  1.00  0.00            
ATOM     71  C23 BCD     1      20.790  12.400  33.550  1.00  0.00            
ATOM     72  O19 BCD     1      21.660  13.040  32.670  1.00  0.00            
ATOM     73  C24 BCD     1      21.230  12.610  35.000  1.00  0.00            
ATOM     74  O20 BCD     1      22.490  12.030  35.340  1.00  0.00            
ATOM     75  H31 BCD     1      21.820  13.720  30.700  1.00  0.00            
ATOM     76  H32 BCD     1      22.310  11.350  30.880  1.00  0.00            
ATOM     77  H33 BCD     1      21.270  10.910  28.960  1.00  0.00            
ATOM     78  H34 BCD     1      19.440  11.340  31.630  1.00  0.00            
ATOM     79  H35 BCD     1      19.570   9.020  31.860  1.00  0.00            
ATOM     80  H36 BCD     1      21.540  10.390  33.500  1.00  0.00            
ATOM     81  H37 BCD     1      19.800  12.800  33.300  1.00  0.00            
ATOM     82  H38 BCD     1      21.290  13.690  35.140  1.00  0.00            
ATOM     83  H39 BCD     1      20.400  12.230  35.610  1.00  0.00            
ATOM     84  H40 BCD     1      22.510  11.540  36.160  1.00  0.00            
ATOM     85  C25 BCD     1      17.680  16.740  29.500  1.00  0.00            
ATOM     86  O21 BCD     1      16.710  16.700  30.520  1.00  0.00            
ATOM     87  C26 BCD     1      17.660  15.370  28.830  1.00  0.00            
ATOM     88  O22 BCD     1      16.310  15.000  28.430  1.00  0.00            
ATOM     89  C27 BCD     1      18.180  14.230  29.740  1.00  0.00            
ATOM     90  O23 BCD     1      18.280  12.940  29.110  1.00  0.00            
ATOM     91  C28 BCD     1      19.640  14.630  30.250  1.00  0.00            
ATOM     92  C29 BCD     1      19.660  16.040  30.800  1.00  0.00            
ATOM     93  O24 BCD     1      19.030  16.970  29.900  1.00  0.00            
ATOM     94  C30 BCD     1      21.080  16.410  31.120  1.00  0.00            
ATOM     95  O25 BCD     1      22.000  16.370  29.950  1.00  0.00            
ATOM     96  H41 BCD     1      17.360  17.510  28.780  1.00  0.00            
ATOM     97  H42 BCD     1      18.340  15.340  27.970  1.00  0.00            
ATOM     98  H43 BCD     1      15.650  15.610  28.770  1.00  0.00            
ATOM     99  H44 BCD     1      17.450  14.230  30.560  1.00  0.00            
ATOM    100  H45 BCD     1      19.020  12.530  29.560  1.00  0.00            
ATOM    101  H46 BCD     1      20.330  14.520  29.400  1.00  0.00            
ATOM    102  H47 BCD     1      18.990  16.090  31.680  1.00  0.00            
ATOM    103  H48 BCD     1      21.070  17.430  31.500  1.00  0.00            
ATOM    104  H49 BCD     1      21.420  15.770  31.940  1.00  0.00            
ATOM    105  H50 BCD     1      22.810  15.900  30.140  1.00  0.00            
ATOM    106  C31 BCD     1      13.690  18.680  32.250  1.00  0.00            
ATOM    107  O26 BCD     1      13.520  17.560  33.140  1.00  0.00            
ATOM    108  C32 BCD     1      13.580  18.270  30.770  1.00  0.00            
ATOM    109  O27 BCD     1      12.240  18.020  30.370  1.00  0.00            
ATOM    110  C33 BCD     1      14.530  17.170  30.420  1.00  0.00            
ATOM    111  C34 BCD     1      15.930  17.770  30.680  1.00  0.00            
ATOM    112  C35 BCD     1      16.070  18.290  32.100  1.00  0.00            
ATOM    113  O28 BCD     1      15.030  19.180  32.400  1.00  0.00            
ATOM    114  C36 BCD     1      17.360  18.880  32.380  1.00  0.00            
ATOM    115  O29 BCD     1      17.640  20.110  31.690  1.00  0.00            
ATOM    116  O30 BCD     1      14.480  16.930  29.000  1.00  0.00            
ATOM    117  H51 BCD     1      12.990  19.480  32.520  1.00  0.00            
ATOM    118  H52 BCD     1      13.890  19.190  30.260  1.00  0.00            
ATOM    119  H53 BCD     1      11.970  17.260  30.900  1.00  0.00            
ATOM    120  H54 BCD     1      14.470  16.240  31.000  1.00  0.00            
ATOM    121  H55 BCD     1      13.600  16.630  28.750  1.00  0.00            
ATOM    122  H56 BCD     1      16.040  18.610  29.980  1.00  0.00            
ATOM    123  H57 BCD     1      16.000  17.370  32.700  1.00  0.00            
ATOM    124  H58 BCD     1      17.470  19.060  33.450  1.00  0.00            
ATOM    125  H59 BCD     1      18.140  18.200  32.010  1.00  0.00            
ATOM    126  H60 BCD     1      18.220  20.590  32.300  1.00  0.00            
ATOM    127  C37 BCD     1      10.470  15.760  35.230  1.00  0.00            
ATOM    128  O31 BCD     1      11.310  15.020  35.950  1.00  0.00            
ATOM    129  C38 BCD     1      10.630  15.390  33.770  1.00  0.00            
ATOM    130  O32 BCD     1      10.560  13.990  33.520  1.00  0.00            
ATOM    131  C39 BCD     1      11.990  15.770  33.260  1.00  0.00            
ATOM    132  O33 BCD     1      12.080  15.350  31.870  1.00  0.00            
ATOM    133  C40 BCD     1      12.180  17.250  33.480  1.00  0.00            
ATOM    134  C41 BCD     1      11.990  17.530  35.030  1.00  0.00            
ATOM    135  O34 BCD     1      10.670  17.100  35.410  1.00  0.00            
ATOM    136  C42 BCD     1      12.270  19.010  35.370  1.00  0.00            
ATOM    137  O35 BCD     1      11.340  19.850  34.680  1.00  0.00            
ATOM    138  H61 BCD     1       9.460  15.510  35.600  1.00  0.00            
ATOM    139  H62 BCD     1       9.770  15.870  33.290  1.00  0.00            
ATOM    140  H63 BCD     1      10.480  13.880  32.570  1.00  0.00            
ATOM    141  H64 BCD     1      12.860  15.340  33.770  1.00  0.00            
ATOM    142  H65 BCD     1      12.380  14.440  31.800  1.00  0.00            
ATOM    143  H66 BCD     1      11.380  17.810  32.970  1.00  0.00            
ATOM    144  H67 BCD     1      12.810  17.130  35.640  1.00  0.00            
ATOM    145  H68 BCD     1      12.180  19.110  36.460  1.00  0.00            
ATOM    146  H69 BCD     1      13.300  19.140  35.000  1.00  0.00            
ATOM    147  H70 BCD     1      10.490  19.790  35.130  1.00  0.00            
ATOM    148  O1  HC8     2      12.740  12.670  31.680  1.00  0.00            
ATOM    149  N1  HC8     2      13.260  12.110  32.700  1.00  0.00            
ATOM    150  O2  HC8     2      12.860  10.990  33.000  1.00  0.00            
ATOM    151  C1  HC8     2      14.450  12.640  33.390  1.00  0.00            
ATOM    152  C2  HC8     2      14.870  11.970  34.620  1.00  0.00            
ATOM    153  C3  HC8     2      16.060  12.370  35.190  1.00  0.00            
ATOM    154  C4  HC8     2      16.860  13.500  34.790  1.00  0.00            
ATOM    155  O3  HC8     2      17.840  13.870  35.430  1.00  0.00            
ATOM    156  C5  HC8     2      16.410  14.130  33.610  1.00  0.00            
ATOM    157  C6  HC8     2      15.220  13.730  32.960  1.00  0.00            
ATOM    158  H1  HC8     2      14.320  11.140  35.060  1.00  0.00            
ATOM    159  H2  HC8     2      16.450  11.870  36.070  1.00  0.00            
ATOM    160  H3  HC8     2      16.940  15.060  33.440  1.00  0.00            
ATOM    161  H4  HC8     2      14.880  14.170  32.030  1.00  0.00            
TER
ENDMDL
MODEL        1
ATOM      1  C1  BCD     1      14.500  15.970  36.980  1.00  0.00            
ATOM      2  O1  BCD     1      15.390  15.480  35.990  1.00  0.00            
ATOM      3  C2  BCD     1      13.520  14.900  37.410  1.00  0.00            
ATOM      4  O2  BCD     1      14.260  13.830  38.010  1.00  0.00            
ATOM      5  C3  BCD     1      12.720  14.390  36.220  1.00  0.00            
ATOM      6  O3  BCD     1      11.610  13.500  36.540  1.00  0.00            
ATOM      7  C4  BCD     1      12.070  15.600  35.520  1.00  0.00            
ATOM      8  C5  BCD     1      13.110  16.690  35.270  1.00  0.00            
ATOM      9  O4  BCD     1      13.790  17.060  36.450  1.00  0.00            
ATOM     10  C6  BCD     1      12.520  17.930  34.570  1.00  0.00            
ATOM     11  O5  BCD     1      11.700  18.640  35.510  1.00  0.00            
ATOM     12  H1  BCD     1      14.990  16.300  37.900  1.00  0.00            
ATOM     13  H2  BCD     1      12.860  15.340  38.160  1.00  0.00            
ATOM     14  H3  BCD     1      15.050  13.650  37.500  1.00  0.00            
ATOM     15  H4  BCD     1      13.390  13.880  35.520  1.00  0.00            
ATOM     16  H5  BCD     1      11.060  13.270  35.780  1.00  0.00            
ATOM     17  H6  BCD     1      11.220  16.000  36.090  1.00  0.00            
ATOM     18  H7  BCD     1      13.860  16.320  34.550  1.00  0.00            
ATOM     19  H8  BCD     1      13.250  18.650  34.170  1.00  0.00            
ATOM     20  H9  BCD     1      11.790  17.620  33.800  1.00  0.00            
ATOM     21  H10 BCD     1      12.250  18.770  36.290  1.00  0.00            
ATOM     22  C7  BCD     1      19.590  14.920  35.880  1.00  0.00            
ATOM     23  O6  BCD     1      19.570  14.840  34.450  1.00  0.00            
ATOM     24  C8  BCD     1      18.700  13.810  36.490  1.00  0.00            
ATOM     25  O7  BCD     1      19.200  12.530  36.130  1.00  0.00            
ATOM     26  C9  BCD     1      17.270  13.990  36.150  1.00  0.00            
ATOM     27  O8  BCD     1      16.460  13.030  36.820  1.00  0.00            
ATOM     28  C10 BCD     1      16.800  15.430  36.460  1.00  0.00            
ATOM     29  C11 BCD     1      17.710  16.430  35.740  1.00  0.00            
ATOM     30  O9  BCD     1      19.050  16.170  36.260  1.00  0.00            
ATOM     31  C12 BCD     1      17.440  17.940  35.870  1.00  0.00            
ATOM     32  O10 BCD     1      17.490  18.380  37.210  1.00  0.00            
ATOM     33  H11 BCD     1      20.590  14.830  36.330  1.00  0.00            
ATOM     34  H12 BCD     1      18.820  13.910  37.580  1.00  0.00            
ATOM     35  H13 BCD     1      19.470  12.070  36.930  1.00  0.00            
ATOM     36  H14 BCD     1      17.230  13.750  35.080  1.00  0.00            
ATOM     37  H15 BCD     1      16.710  12.140  36.550  1.00  0.00            
ATOM     38  H16 BCD     1      16.850  15.580  37.550  1.00  0.00            
ATOM     39  H17 BCD     1      17.670  16.150  34.680  1.00  0.00            
ATOM     40  H18 BCD     1      18.100  18.480  35.180  1.00  0.00            
ATOM     41  H19 BCD     1      16.430  18.030  35.460  1.00  0.00            
ATOM     42  H20 BCD     1      18.080  17.820  37.730  1.00  0.00            
ATOM     43  C13 BCD     1      21.750  14.120  31.080  1.00  0.00            
ATOM     44  O11 BCD     1      20.580  14.570  30.490  1.00  0.00            
ATOM     45  C14 BCD     1      21.430  12.920  31.930  1.00  0.00            
ATOM     46  O12 BCD     1      21.170  11.780  31.090  1.00  0.00            
ATOM     47  C15 BCD     1      20.300  13.240  32.900  1.00  0.00            
ATOM     48  O13 BCD     1      19.960  12.090  33.660  1.00  0.00            
ATOM     49  C16 BCD     1      20.760  14.360  33.830  1.00  0.00            
ATOM     50  C17 BCD     1      21.310  15.520  33.020  1.00  0.00            
ATOM     51  O14 BCD     1      22.200  15.170  31.930  1.00  0.00            
ATOM     52  C18 BCD     1      22.010  16.520  33.880  1.00  0.00            
ATOM     53  O15 BCD     1      23.260  16.040  34.390  1.00  0.00            
ATOM     54  H21 BCD     1      22.570  13.990  30.370  1.00  0.00            
ATOM     55  H22 BCD     1      22.360  12.700  32.470  1.00  0.00            
ATOM     56  H23 BCD     1      20.790  11.170  31.730  1.00  0.00            
ATOM     57  H24 BCD     1      19.500  13.530  32.190  1.00  0.00            
ATOM     58  H25 BCD     1      19.580  12.360  34.500  1.00  0.00            
ATOM     59  H26 BCD     1      21.580  13.970  34.440  1.00  0.00            
ATOM     60  H27 BCD     1      20.430  16.020  32.590  1.00  0.00            
ATOM     61  H28 BCD     1      22.130  17.470  33.340  1.00  0.00            
ATOM     62  H29 BCD     1      21.340  16.800  34.710  1.00  0.00            
ATOM     63  H30 BCD     1      23.720  15.740  33.600  1.00  0.00            
ATOM     64  C19 BCD     1      19.110  15.540  26.810  1.00  0.00            
ATOM     65  O16 BCD     1      17.760  15.510  27.300  1.00  0.00            
ATOM     66  C20 BCD     1      19.710  14.140  26.940  1.00  0.00            
ATOM     67  O17 BCD     1      18.900  13.230  26.270  1.00  0.00            
ATOM     68  C21 BCD     1      19.990  13.750  28.350  1.00  0.00            
ATOM     69  O18 BCD     1      20.850  12.550  28.390  1.00  0.00            
ATOM     70  C22 BCD     1      20.680  14.870  29.080  1.00  0.00            
ATOM     71  C23 BCD     1      20.060  16.300  28.880  1.00  0.00            
ATOM     72  O19 BCD     1      19.820  16.530  27.490  1.00  0.00            
ATOM     73  C24 BCD     1      20.900  17.410  29.510  1.00  0.00            
ATOM     74  O20 BCD     1      22.170  17.550  28.790  1.00  0.00            
ATOM     75  H31 BCD     1      19.020  15.820  25.750  1.00  0.00            
ATOM     76  H32 BCD     1      20.680  14.200  26.420  1.00  0.00            
ATOM     77  H33 BCD     1      19.480  12.490  26.110  1.00  0.00            
ATOM     78  H34 BCD     1      19.040  13.570  28.880  1.00  0.00            
ATOM     79  H35 BCD     1      20.930  12.230  29.300  1.00  0.00            
ATOM     80  H36 BCD     1      21.720  14.790  28.730  1.00  0.00            
ATOM     81  H37 BCD     1      19.080  16.280  29.380  1.00  0.00            
ATOM     82  H38 BCD     1      20.300  18.320  29.640  1.00  0.00            
ATOM     83  H39 BCD     1      21.120  17.060  30.520  1.00  0.00            
ATOM     84  H40 BCD     1      22.590  18.320  29.180  1.00  0.00            
ATOM     85  C25 BCD     1      13.840  16.430  26.300  1.00  0.00            
ATOM     86  O21 BCD     1      13.310  15.920  27.470  1.00  0.00            
ATOM     87  C26 BCD     1      14.630  15.500  25.370  1.00  0.00            
ATOM     88  O22 BCD     1      13.750  14.420  24.980  1.00  0.00            
ATOM     89  C27 BCD     1      15.860  14.900  26.150  1.00  0.00            
ATOM     90  O23 BCD     1      16.520  13.930  25.350  1.00  0.00            
ATOM     91  C28 BCD     1      16.700  16.000  26.510  1.00  0.00            
ATOM     92  C29 BCD     1      15.920  17.040  27.310  1.00  0.00            
ATOM     93  O24 BCD     1      14.750  17.500  26.600  1.00  0.00            
ATOM     94  C30 BCD     1      16.790  18.300  27.470  1.00  0.00            
ATOM     95  O25 BCD     1      16.260  19.250  28.410  1.00  0.00            
ATOM     96  H41 BCD     1      13.020  16.810  25.680  1.00  0.00            
ATOM     97  H42 BCD     1      15.060  16.010  24.500  1.00  0.00            
ATOM     98  H43 BCD     1      13.610  14.010  25.830  1.00  0.00            
ATOM     99  H44 BCD     1      15.450  14.490  27.080  1.00  0.00            
ATOM    100  H45 BCD     1      17.230  13.510  25.850  1.00  0.00            
ATOM    101  H46 BCD     1      17.070  16.450  25.580  1.00  0.00            
ATOM    102  H47 BCD     1      15.620  16.640  28.290  1.00  0.00            
ATOM    103  H48 BCD     1      17.750  17.920  27.830  1.00  0.00            
ATOM    104  H49 BCD     1      17.050  18.760  26.510  1.00  0.00            
ATOM    105  H50 BCD     1      16.270  18.750  29.230  1.00  0.00            
ATOM    106  C31 BCD     1       9.760  14.650  29.030  1.00  0.00            
ATOM    107  O26 BCD     1      10.430  14.630  30.240  1.00  0.00            
ATOM    108  C32 BCD     1      10.530  13.720  28.140  1.00  0.00            
ATOM    109  O27 BCD     1      10.340  12.410  28.670  1.00  0.00            
ATOM    110  C33 BCD     1      11.990  14.130  27.990  1.00  0.00            
ATOM    111  C34 BCD     1      11.950  15.510  27.370  1.00  0.00            
ATOM    112  C35 BCD     1      11.080  16.540  28.150  1.00  0.00            
ATOM    113  O28 BCD     1       9.820  15.940  28.370  1.00  0.00            
ATOM    114  C36 BCD     1      10.850  17.950  27.490  1.00  0.00            
ATOM    115  O29 BCD     1      10.700  17.850  26.070  1.00  0.00            
ATOM    116  O30 BCD     1      12.820  13.230  27.280  1.00  0.00            
ATOM    117  H51 BCD     1       8.700  14.390  29.190  1.00  0.00            
ATOM    118  H52 BCD     1      10.080  13.730  27.130  1.00  0.00            
ATOM    119  H53 BCD     1      10.860  11.730  28.240  1.00  0.00            
ATOM    120  H54 BCD     1      12.350  14.210  29.020  1.00  0.00            
ATOM    121  H55 BCD     1      13.070  12.420  27.740  1.00  0.00            
ATOM    122  H56 BCD     1      11.640  15.480  26.320  1.00  0.00            
ATOM    123  H57 BCD     1      11.560  16.750  29.120  1.00  0.00            
ATOM    124  H58 BCD     1      10.020  18.570  27.850  1.00  0.00            
ATOM    125  H59 BCD     1      11.760  18.530  27.720  1.00  0.00            
ATOM    126  H60 BCD     1       9.800  17.530  25.960  1.00  0.00            
ATOM    127  C37 BCD     1      10.200  14.970  34.280  1.00  0.00            
ATOM    128  O31 BCD     1      11.620  14.990  34.340  1.00  0.00            
ATOM    129  C38 BCD     1       9.740  13.670  33.600  1.00  0.00            
ATOM    130  O32 BCD     1      10.090  12.530  34.400  1.00  0.00            
ATOM    131  C39 BCD     1      10.230  13.610  32.140  1.00  0.00            
ATOM    132  O33 BCD     1       9.900  12.360  31.530  1.00  0.00            
ATOM    133  C40 BCD     1       9.690  14.740  31.370  1.00  0.00            
ATOM    134  C41 BCD     1       9.880  16.050  32.130  1.00  0.00            
ATOM    135  O34 BCD     1       9.590  16.020  33.480  1.00  0.00            
ATOM    136  C42 BCD     1       9.160  17.210  31.400  1.00  0.00            
ATOM    137  O35 BCD     1       7.800  16.880  31.190  1.00  0.00            
ATOM    138  H61 BCD     1       9.760  15.060  35.280  1.00  0.00            
ATOM    139  H62 BCD     1       8.640  13.650  33.540  1.00  0.00            
ATOM    140  H63 BCD     1      10.900  12.090  34.130  1.00  0.00            
ATOM    141  H64 BCD     1      11.320  13.630  32.130  1.00  0.00            
ATOM    142  H65 BCD     1      10.240  12.360  30.630  1.00  0.00            
ATOM    143  H66 BCD     1       8.630  14.600  31.100  1.00  0.00            
ATOM    144  H67 BCD     1      10.960  16.230  32.190  1.00  0.00            
ATOM    145  H68 BCD     1       9.260  18.110  32.020  1.00  0.00            
ATOM    146  H69 BCD     1       9.720  17.460  30.490  1.00  0.00            
ATOM    147  H70 BCD     1       7.390  17.000  32.050  1.00  0.00            
ATOM    148  O1  HC8     2      13.760  12.720  32.310  1.00  0.00            
ATOM    149  N1  HC8     2      14.630  13.230  32.950  1.00  0.00            
ATOM    150  O2  HC8     2      15.310  12.610  33.740  1.00  0.00            
ATOM    151  C1  HC8     2      15.070  14.630  32.610  1.00  0.00            
ATOM    152  C2  HC8     2      16.450  14.940  32.510  1.00  0.00            
ATOM    153  C3  HC8     2      16.930  16.070  31.900  1.00  0.00            
ATOM    154  C4  HC8     2      15.990  17.040  31.340  1.00  0.00            
ATOM    155  O3  HC8     2      16.350  18.010  30.750  1.00  0.00            
ATOM    156  C5  HC8     2      14.540  16.780  31.490  1.00  0.00            
ATOM    157  C6  HC8     2      14.130  15.580  32.140  1.00  0.00            
ATOM    158  H1  HC8     2      17.240  14.260  32.820  1.00  0.00            
ATOM    159  H2  HC8     2      17.960  16.370  31.790  1.00  0.00            
ATOM    160  H3  HC8     2      13.950  17.510  30.960  1.00  0.00            
ATOM    161  H4  HC8     2      13.090  15.320  32.290  1.00  0.00            
TER
ENDMDL
MODEL        1
ATOM      1  C1  BCD     1      13.590  23.120  36.960  1.00  0.00            
ATOM      2  O1  BCD     1      13.110  22.700  35.690  1.00  0.00            
ATOM      3  C2  BCD     1      13.400  24.650  37.080  1.00  0.00            
ATOM      4  O2  BCD     1      11.980  25.030  37.000  1.00  0.00            
ATOM      5  C3  BCD     1      14.230  25.400  36.050  1.00  0.00            
ATOM      6  O3  BCD     1      14.130  26.830  36.160  1.00  0.00            
ATOM      7  C4  BCD     1      15.730  24.920  36.320  1.00  0.00            
ATOM      8  C5  BCD     1      15.800  23.390  36.280  1.00  0.00            
ATOM      9  O4  BCD     1      14.920  22.850  37.160  1.00  0.00            
ATOM     10  C6  BCD     1      17.160  22.810  36.600  1.00  0.00            
ATOM     11  O5  BCD     1      17.210  21.320  36.470  1.00  0.00            
ATOM     12  H1  BCD     1      13.130  22.570  37.790  1.00  0.00            
ATOM     13  H2  BCD     1      13.770  24.890  38.090  1.00  0.00            
ATOM     14  H3  BCD     1      11.990  25.820  36.450  1.00  0.00            
ATOM     15  H4  BCD     1      13.870  25.090  35.060  1.00  0.00            
ATOM     16  H5  BCD     1      14.880  27.190  35.680  1.00  0.00            
ATOM     17  H6  BCD     1      16.090  25.220  37.310  1.00  0.00            
ATOM     18  H7  BCD     1      15.510  23.010  35.290  1.00  0.00            
ATOM     19  H8  BCD     1      17.880  23.220  35.870  1.00  0.00            
ATOM     20  H9  BCD     1      17.490  23.120  37.590  1.00  0.00            
ATOM     21  H10 BCD     1      16.930  21.170  35.560  1.00  0.00            
ATOM     22  C7  BCD     1      10.790  20.340  33.630  1.00  0.00            
ATOM     23  O6  BCD     1      11.510  20.900  32.460  1.00  0.00            
ATOM     24  C8  BCD     1       9.980  21.330  34.420  1.00  0.00            
ATOM     25  O7  BCD     1       9.060  21.950  33.460  1.00  0.00            
ATOM     26  C9  BCD     1      10.890  22.390  35.040  1.00  0.00            
ATOM     27  O8  BCD     1      10.230  23.220  36.040  1.00  0.00            
ATOM     28  C10 BCD     1      12.090  21.700  35.730  1.00  0.00            
ATOM     29  C11 BCD     1      12.670  20.510  34.960  1.00  0.00            
ATOM     30  O9  BCD     1      11.670  19.690  34.500  1.00  0.00            
ATOM     31  C12 BCD     1      13.700  19.670  35.820  1.00  0.00            
ATOM     32  O10 BCD     1      13.080  19.210  37.060  1.00  0.00            
ATOM     33  H11 BCD     1      10.090  19.570  33.300  1.00  0.00            
ATOM     34  H12 BCD     1       9.490  20.770  35.220  1.00  0.00            
ATOM     35  H13 BCD     1       9.550  22.640  32.990  1.00  0.00            
ATOM     36  H14 BCD     1      11.260  23.080  34.270  1.00  0.00            
ATOM     37  H15 BCD     1      10.950  23.780  36.360  1.00  0.00            
ATOM     38  H16 BCD     1      11.830  21.420  36.760  1.00  0.00            
ATOM     39  H17 BCD     1      13.200  20.910  34.080  1.00  0.00            
ATOM     40  H18 BCD     1      13.960  18.840  35.160  1.00  0.00            
ATOM     41  H19 BCD     1      14.560  20.300  36.080  1.00  0.00            
ATOM     42  H20 BCD     1      12.740  18.340  36.840  1.00  0.00            
ATOM     43  C13 BCD     1      12.700  19.620  28.710  1.00  0.00            
ATOM     44  O11 BCD     1      13.960  20.180  29.040  1.00  0.00            
ATOM     45  C14 BCD     1      11.630  20.660  28.780  1.00  0.00            
ATOM     46  O12 BCD     1      11.900  21.710  27.780  1.00  0.00            
ATOM     47  C15 BCD     1      11.420  21.170  30.170  1.00  0.00            
ATOM     48  O13 BCD     1      10.220  21.970  30.250  1.00  0.00            
ATOM     49  C16 BCD     1      11.370  20.080  31.280  1.00  0.00            
ATOM     50  C17 BCD     1      12.560  19.120  31.080  1.00  0.00            
ATOM     51  O14 BCD     1      12.460  18.650  29.710  1.00  0.00            
ATOM     52  C18 BCD     1      12.470  17.860  31.900  1.00  0.00            
ATOM     53  O15 BCD     1      11.310  17.100  31.560  1.00  0.00            
ATOM     54  H21 BCD     1      12.680  19.130  27.740  1.00  0.00            
ATOM     55  H22 BCD     1      10.730  20.150  28.410  1.00  0.00            
ATOM     56  H23 BCD     1      12.160  22.490  28.270  1.00  0.00            
ATOM     57  H24 BCD     1      12.320  21.770  30.380  1.00  0.00            
ATOM     58  H25 BCD     1      10.480  22.610  30.920  1.00  0.00            
ATOM     59  H26 BCD     1      10.410  19.540  31.240  1.00  0.00            
ATOM     60  H27 BCD     1      13.560  19.570  31.170  1.00  0.00            
ATOM     61  H28 BCD     1      13.310  17.200  31.650  1.00  0.00            
ATOM     62  H29 BCD     1      12.380  18.180  32.950  1.00  0.00            
ATOM     63  H30 BCD     1      11.310  16.980  30.610  1.00  0.00            
ATOM     64  C19 BCD     1      17.650  20.010  27.000  1.00  0.00            
ATOM     65  O16 BCD     1      18.090  21.280  27.500  1.00  0.00            
ATOM     66  C20 BCD     1      16.390  20.120  26.200  1.00  0.00            
ATOM     67  O17 BCD     1      16.560  20.960  25.080  1.00  0.00            
ATOM     68  C21 BCD     1      15.200  20.630  26.980  1.00  0.00            
ATOM     69  O18 BCD     1      14.050  20.700  26.150  1.00  0.00            
ATOM     70  C22 BCD     1      15.040  19.670  28.270  1.00  0.00            
ATOM     71  C23 BCD     1      16.390  19.550  29.050  1.00  0.00            
ATOM     72  O19 BCD     1      17.450  19.220  28.190  1.00  0.00            
ATOM     73  C24 BCD     1      16.320  18.470  30.070  1.00  0.00            
ATOM     74  O20 BCD     1      17.430  18.620  30.930  1.00  0.00            
ATOM     75  H31 BCD     1      18.440  19.550  26.400  1.00  0.00            
ATOM     76  H32 BCD     1      16.080  19.120  25.890  1.00  0.00            
ATOM     77  H33 BCD     1      15.660  21.220  24.850  1.00  0.00            
ATOM     78  H34 BCD     1      15.340  21.670  27.310  1.00  0.00            
ATOM     79  H35 BCD     1      13.340  20.960  26.740  1.00  0.00            
ATOM     80  H36 BCD     1      14.870  18.680  27.820  1.00  0.00            
ATOM     81  H37 BCD     1      16.590  20.480  29.600  1.00  0.00            
ATOM     82  H38 BCD     1      15.410  18.410  30.670  1.00  0.00            
ATOM     83  H39 BCD     1      16.290  17.570  29.450  1.00  0.00            
ATOM     84  H40 BCD     1      17.170  19.140  31.690  1.00  0.00            
ATOM     85  C25 BCD     1      21.620  23.440  28.140  1.00  0.00            
ATOM     86  O21 BCD     1      20.880  24.220  29.100  1.00  0.00            
ATOM     87  C26 BCD     1      20.900  23.510  26.820  1.00  0.00            
ATOM     88  O22 BCD     1      20.910  24.940  26.530  1.00  0.00            
ATOM     89  C27 BCD     1      19.390  23.060  26.850  1.00  0.00            
ATOM     90  O23 BCD     1      18.720  23.140  25.560  1.00  0.00            
ATOM     91  C28 BCD     1      19.430  21.610  27.380  1.00  0.00            
ATOM     92  C29 BCD     1      20.170  21.530  28.720  1.00  0.00            
ATOM     93  O24 BCD     1      21.470  22.120  28.530  1.00  0.00            
ATOM     94  C30 BCD     1      20.540  20.170  29.240  1.00  0.00            
ATOM     95  O25 BCD     1      21.540  19.610  28.400  1.00  0.00            
ATOM     96  H41 BCD     1      22.710  23.580  28.180  1.00  0.00            
ATOM     97  H42 BCD     1      21.500  22.950  26.090  1.00  0.00            
ATOM     98  H43 BCD     1      20.890  25.420  27.360  1.00  0.00            
ATOM     99  H44 BCD     1      18.930  23.690  27.620  1.00  0.00            
ATOM    100  H45 BCD     1      17.870  22.730  25.740  1.00  0.00            
ATOM    101  H46 BCD     1      19.900  20.930  26.660  1.00  0.00            
ATOM    102  H47 BCD     1      19.650  22.070  29.520  1.00  0.00            
ATOM    103  H48 BCD     1      20.830  20.330  30.280  1.00  0.00            
ATOM    104  H49 BCD     1      19.630  19.560  29.310  1.00  0.00            
ATOM    105  H50 BCD     1      22.380  19.940  28.730  1.00  0.00            
ATOM    106  C31 BCD     1      21.410  26.750  32.120  1.00  0.00            
ATOM    107  O26 BCD     1      20.050  26.300  32.470  1.00  0.00            
ATOM    108  C32 BCD     1      21.260  27.480  30.770  1.00  0.00            
ATOM    109  O27 BCD     1      20.390  28.630  30.800  1.00  0.00            
ATOM    110  C33 BCD     1      20.700  26.440  29.780  1.00  0.00            
ATOM    111  C34 BCD     1      21.640  25.170  29.780  1.00  0.00            
ATOM    112  C35 BCD     1      21.940  24.620  31.170  1.00  0.00            
ATOM    113  O28 BCD     1      22.310  25.670  32.010  1.00  0.00            
ATOM    114  C36 BCD     1      23.090  23.630  31.200  1.00  0.00            
ATOM    115  O29 BCD     1      24.310  24.170  30.740  1.00  0.00            
ATOM    116  O30 BCD     1      20.580  26.980  28.490  1.00  0.00            
ATOM    117  H51 BCD     1      21.680  27.390  32.980  1.00  0.00            
ATOM    118  H52 BCD     1      22.290  27.760  30.540  1.00  0.00            
ATOM    119  H53 BCD     1      20.530  29.100  29.980  1.00  0.00            
ATOM    120  H54 BCD     1      19.760  26.030  30.150  1.00  0.00            
ATOM    121  H55 BCD     1      19.770  27.490  28.560  1.00  0.00            
ATOM    122  H56 BCD     1      22.600  25.410  29.290  1.00  0.00            
ATOM    123  H57 BCD     1      21.040  24.180  31.630  1.00  0.00            
ATOM    124  H58 BCD     1      23.170  23.340  32.250  1.00  0.00            
ATOM    125  H59 BCD     1      22.820  22.710  30.670  1.00  0.00            
ATOM    126  H60 BCD     1      24.850  23.390  30.550  1.00  0.00            
ATOM    127  C37 BCD     1      17.440  26.460  35.690  1.00  0.00            
ATOM    128  O31 BCD     1      16.650  25.410  35.320  1.00  0.00            
ATOM    129  C38 BCD     1      17.390  27.580  34.710  1.00  0.00            
ATOM    130  O32 BCD     1      16.030  28.000  34.510  1.00  0.00            
ATOM    131  C39 BCD     1      18.060  27.230  33.370  1.00  0.00            
ATOM    132  O33 BCD     1      18.330  28.460  32.540  1.00  0.00            
ATOM    133  C40 BCD     1      19.500  26.680  33.660  1.00  0.00            
ATOM    134  C41 BCD     1      19.380  25.490  34.620  1.00  0.00            
ATOM    135  O34 BCD     1      18.810  26.070  35.860  1.00  0.00            
ATOM    136  C42 BCD     1      20.740  24.930  34.920  1.00  0.00            
ATOM    137  O35 BCD     1      21.640  26.000  35.140  1.00  0.00            
ATOM    138  H61 BCD     1      17.060  26.840  36.640  1.00  0.00            
ATOM    139  H62 BCD     1      17.960  28.440  35.070  1.00  0.00            
ATOM    140  H63 BCD     1      16.070  28.700  33.860  1.00  0.00            
ATOM    141  H64 BCD     1      17.400  26.460  32.950  1.00  0.00            
ATOM    142  H65 BCD     1      18.960  28.190  31.860  1.00  0.00            
ATOM    143  H66 BCD     1      20.100  27.420  34.210  1.00  0.00            
ATOM    144  H67 BCD     1      18.710  24.760  34.170  1.00  0.00            
ATOM    145  H68 BCD     1      20.610  24.300  35.810  1.00  0.00            
ATOM    146  H69 BCD     1      20.980  24.240  34.100  1.00  0.00            
ATOM    147  H70 BCD     1      22.480  25.610  35.390  1.00  0.00            
ATOM    148  O1  HC8     2      16.930  24.570  28.610  1.00  0.00            
ATOM    149  N1  HC8     2      16.140  23.800  29.030  1.00  0.00            
ATOM    150  O2  HC8     2      15.070  23.690  28.510  1.00  0.00            
ATOM    151  C1  HC8     2      16.480  23.150  30.300  1.00  0.00            
ATOM    152  C2  HC8     2      17.800  23.240  30.990  1.00  0.00            
ATOM    153  C3  HC8     2      18.010  22.560  32.160  1.00  0.00            
ATOM    154  C4  HC8     2      17.040  21.680  32.810  1.00  0.00            
ATOM    155  O3  HC8     2      17.210  20.980  33.780  1.00  0.00            
ATOM    156  C5  HC8     2      15.770  21.620  32.100  1.00  0.00            
ATOM    157  C6  HC8     2      15.510  22.290  30.900  1.00  0.00            
ATOM    158  H1  HC8     2      18.620  23.820  30.580  1.00  0.00            
ATOM    159  H2  HC8     2      18.980  22.630  32.640  1.00  0.00            
ATOM    160  H3  HC8     2      14.950  21.060  32.540  1.00  0.00            
ATOM    161  H4  HC8     2      14.510  22.270  30.500  1.00  0.00            
TER
ENDMDL
MODEL        1
ATOM      1  C1  BCD     1      11.100  14.860  27.450  1.00  0.00            
ATOM      2  O1  BCD     1      12.070  15.820  27.840  1.00  0.00            
ATOM      3  C2  BCD     1       9.820  15.560  26.860  1.00  0.00            
ATOM      4  O2  BCD     1      10.050  16.210  25.650  1.00  0.00            
ATOM      5  C3  BCD     1       9.310  16.560  27.850  1.00  0.00            
ATOM      6  O3  BCD     1       8.280  17.340  27.330  1.00  0.00            
ATOM      7  C4  BCD     1       8.830  15.800  29.120  1.00  0.00            
ATOM      8  C5  BCD     1       9.950  14.880  29.600  1.00  0.00            
ATOM      9  O4  BCD     1      10.640  14.200  28.560  1.00  0.00            
ATOM     10  C6  BCD     1       9.450  13.750  30.590  1.00  0.00            
ATOM     11  O5  BCD     1      10.510  13.410  31.430  1.00  0.00            
ATOM     12  H1  BCD     1      11.540  14.070  26.820  1.00  0.00            
ATOM     13  H2  BCD     1       9.040  14.820  26.650  1.00  0.00            
ATOM     14  H3  BCD     1       9.750  17.100  25.860  1.00  0.00            
ATOM     15  H4  BCD     1      10.200  17.140  28.100  1.00  0.00            
ATOM     16  H5  BCD     1       7.490  17.300  27.870  1.00  0.00            
ATOM     17  H6  BCD     1       7.960  15.190  28.860  1.00  0.00            
ATOM     18  H7  BCD     1      10.600  15.420  30.300  1.00  0.00            
ATOM     19  H8  BCD     1       8.640  14.160  31.210  1.00  0.00            
ATOM     20  H9  BCD     1       9.000  12.900  30.070  1.00  0.00            
ATOM     21  H10 BCD     1      10.460  14.020  32.170  1.00  0.00            
ATOM     22  C7  BCD     1      16.210  16.320  28.400  1.00  0.00            
ATOM     23  O6  BCD     1      15.970  17.610  28.940  1.00  0.00            
ATOM     24  C8  BCD     1      15.640  16.210  26.990  1.00  0.00            
ATOM     25  O7  BCD     1      16.360  17.140  26.150  1.00  0.00            
ATOM     26  C9  BCD     1      14.150  16.470  26.940  1.00  0.00            
ATOM     27  O8  BCD     1      13.610  16.520  25.560  1.00  0.00            
ATOM     28  C10 BCD     1      13.440  15.400  27.760  1.00  0.00            
ATOM     29  C11 BCD     1      14.040  15.310  29.200  1.00  0.00            
ATOM     30  O9  BCD     1      15.500  15.370  29.270  1.00  0.00            
ATOM     31  C12 BCD     1      13.690  14.040  29.900  1.00  0.00            
ATOM     32  O10 BCD     1      14.050  12.940  29.120  1.00  0.00            
ATOM     33  H11 BCD     1      17.250  15.970  28.440  1.00  0.00            
ATOM     34  H12 BCD     1      15.760  15.170  26.660  1.00  0.00            
ATOM     35  H13 BCD     1      15.930  17.000  25.300  1.00  0.00            
ATOM     36  H14 BCD     1      14.110  17.460  27.430  1.00  0.00            
ATOM     37  H15 BCD     1      12.900  17.160  25.540  1.00  0.00            
ATOM     38  H16 BCD     1      13.530  14.450  27.220  1.00  0.00            
ATOM     39  H17 BCD     1      13.570  16.080  29.820  1.00  0.00            
ATOM     40  H18 BCD     1      14.290  14.040  30.820  1.00  0.00            
ATOM     41  H19 BCD     1      12.630  14.140  30.140  1.00  0.00            
ATOM     42  H20 BCD     1      14.920  13.110  28.740  1.00  0.00            
ATOM     43  C13 BCD     1      17.970  20.900  30.660  1.00  0.00            
ATOM     44  O11 BCD     1      16.870  21.780  30.270  1.00  0.00            
ATOM     45  C14 BCD     1      18.580  20.280  29.410  1.00  0.00            
ATOM     46  O12 BCD     1      19.000  21.320  28.560  1.00  0.00            
ATOM     47  C15 BCD     1      17.610  19.370  28.680  1.00  0.00            
ATOM     48  O13 BCD     1      18.150  18.870  27.450  1.00  0.00            
ATOM     49  C16 BCD     1      17.030  18.300  29.610  1.00  0.00            
ATOM     50  C17 BCD     1      16.480  19.040  30.900  1.00  0.00            
ATOM     51  O14 BCD     1      17.480  19.840  31.520  1.00  0.00            
ATOM     52  C18 BCD     1      16.090  18.130  32.010  1.00  0.00            
ATOM     53  O15 BCD     1      17.170  17.330  32.420  1.00  0.00            
ATOM     54  H21 BCD     1      18.710  21.510  31.200  1.00  0.00            
ATOM     55  H22 BCD     1      19.450  19.740  29.780  1.00  0.00            
ATOM     56  H23 BCD     1      19.470  21.020  27.770  1.00  0.00            
ATOM     57  H24 BCD     1      16.750  19.950  28.340  1.00  0.00            
ATOM     58  H25 BCD     1      17.490  18.230  27.150  1.00  0.00            
ATOM     59  H26 BCD     1      17.840  17.660  29.960  1.00  0.00            
ATOM     60  H27 BCD     1      15.600  19.660  30.670  1.00  0.00            
ATOM     61  H28 BCD     1      15.850  18.810  32.840  1.00  0.00            
ATOM     62  H29 BCD     1      15.220  17.480  31.820  1.00  0.00            
ATOM     63  H30 BCD     1      17.940  17.890  32.580  1.00  0.00            
ATOM     64  C19 BCD     1      15.620  25.650  31.000  1.00  0.00            
ATOM     65  O16 BCD     1      14.360  25.180  30.550  1.00  0.00            
ATOM     66  C20 BCD     1      16.650  25.490  29.830  1.00  0.00            
ATOM     67  O17 BCD     1      16.220  26.300  28.750  1.00  0.00            
ATOM     68  C21 BCD     1      16.690  24.000  29.480  1.00  0.00            
ATOM     69  O18 BCD     1      17.640  23.700  28.380  1.00  0.00            
ATOM     70  C22 BCD     1      17.080  23.130  30.700  1.00  0.00            
ATOM     71  C23 BCD     1      16.200  23.430  31.920  1.00  0.00            
ATOM     72  O19 BCD     1      16.120  24.840  32.080  1.00  0.00            
ATOM     73  C24 BCD     1      16.640  22.860  33.210  1.00  0.00            
ATOM     74  O20 BCD     1      17.810  23.520  33.750  1.00  0.00            
ATOM     75  H31 BCD     1      15.480  26.680  31.330  1.00  0.00            
ATOM     76  H32 BCD     1      17.580  25.810  30.310  1.00  0.00            
ATOM     77  H33 BCD     1      16.800  27.050  28.610  1.00  0.00            
ATOM     78  H34 BCD     1      15.660  23.750  29.210  1.00  0.00            
ATOM     79  H35 BCD     1      17.940  22.790  28.480  1.00  0.00            
ATOM     80  H36 BCD     1      18.120  23.400  30.930  1.00  0.00            
ATOM     81  H37 BCD     1      15.190  23.030  31.770  1.00  0.00            
ATOM     82  H38 BCD     1      15.780  23.020  33.870  1.00  0.00            
ATOM     83  H39 BCD     1      16.850  21.790  33.160  1.00  0.00            
ATOM     84  H40 BCD     1      18.000  22.930  34.490  1.00  0.00            
ATOM     85  C25 BCD     1      10.280  25.940  30.630  1.00  0.00            
ATOM     86  O21 BCD     1      10.050  24.540  30.740  1.00  0.00            
ATOM     87  C26 BCD     1      10.950  26.200  29.290  1.00  0.00            
ATOM     88  O22 BCD     1      10.200  25.650  28.200  1.00  0.00            
ATOM     89  C27 BCD     1      12.430  25.770  29.310  1.00  0.00            
ATOM     90  O23 BCD     1      13.030  26.460  28.240  1.00  0.00            
ATOM     91  C28 BCD     1      13.200  26.000  30.620  1.00  0.00            
ATOM     92  C29 BCD     1      12.380  25.580  31.870  1.00  0.00            
ATOM     93  O24 BCD     1      11.140  26.220  31.730  1.00  0.00            
ATOM     94  C30 BCD     1      13.090  25.980  33.150  1.00  0.00            
ATOM     95  O25 BCD     1      13.470  27.360  33.300  1.00  0.00            
ATOM     96  H41 BCD     1       9.350  26.500  30.740  1.00  0.00            
ATOM     97  H42 BCD     1      10.910  27.300  29.250  1.00  0.00            
ATOM     98  H43 BCD     1      10.800  25.460  27.480  1.00  0.00            
ATOM     99  H44 BCD     1      12.490  24.690  29.090  1.00  0.00            
ATOM    100  H45 BCD     1      13.900  26.050  28.220  1.00  0.00            
ATOM    101  H46 BCD     1      13.470  27.070  30.670  1.00  0.00            
ATOM    102  H47 BCD     1      12.230  24.500  31.760  1.00  0.00            
ATOM    103  H48 BCD     1      12.340  25.760  33.920  1.00  0.00            
ATOM    104  H49 BCD     1      13.900  25.310  33.450  1.00  0.00            
ATOM    105  H50 BCD     1      13.360  27.480  34.250  1.00  0.00            
ATOM    106  C31 BCD     1       6.960  22.040  31.790  1.00  0.00            
ATOM    107  O26 BCD     1       7.450  20.840  31.120  1.00  0.00            
ATOM    108  C32 BCD     1       6.680  23.120  30.790  1.00  0.00            
ATOM    109  O27 BCD     1       5.820  22.610  29.770  1.00  0.00            
ATOM    110  C33 BCD     1       8.010  23.640  30.160  1.00  0.00            
ATOM    111  C34 BCD     1       8.810  24.100  31.300  1.00  0.00            
ATOM    112  C35 BCD     1       9.030  22.930  32.310  1.00  0.00            
ATOM    113  O28 BCD     1       7.770  22.540  32.850  1.00  0.00            
ATOM    114  C36 BCD     1       9.830  23.240  33.460  1.00  0.00            
ATOM    115  O29 BCD     1       9.360  24.290  34.350  1.00  0.00            
ATOM    116  O30 BCD     1       7.810  24.710  29.210  1.00  0.00            
ATOM    117  H51 BCD     1       6.040  21.850  32.350  1.00  0.00            
ATOM    118  H52 BCD     1       6.210  23.940  31.350  1.00  0.00            
ATOM    119  H53 BCD     1       5.830  21.650  29.870  1.00  0.00            
ATOM    120  H54 BCD     1       8.590  22.790  29.800  1.00  0.00            
ATOM    121  H55 BCD     1       8.640  25.090  28.910  1.00  0.00            
ATOM    122  H56 BCD     1       8.310  24.800  31.980  1.00  0.00            
ATOM    123  H57 BCD     1       9.360  21.970  31.910  1.00  0.00            
ATOM    124  H58 BCD     1       9.880  22.260  33.960  1.00  0.00            
ATOM    125  H59 BCD     1      10.800  23.520  33.050  1.00  0.00            
ATOM    126  H60 BCD     1       9.830  24.050  35.150  1.00  0.00            
ATOM    127  C37 BCD     1       7.250  16.690  30.810  1.00  0.00            
ATOM    128  O31 BCD     1       8.520  16.780  30.170  1.00  0.00            
ATOM    129  C38 BCD     1       6.210  17.510  30.050  1.00  0.00            
ATOM    130  O32 BCD     1       6.070  17.070  28.700  1.00  0.00            
ATOM    131  C39 BCD     1       6.490  18.980  30.020  1.00  0.00            
ATOM    132  O33 BCD     1       5.400  19.820  29.450  1.00  0.00            
ATOM    133  C40 BCD     1       6.860  19.580  31.350  1.00  0.00            
ATOM    134  C41 BCD     1       7.940  18.710  32.070  1.00  0.00            
ATOM    135  O34 BCD     1       7.480  17.340  32.080  1.00  0.00            
ATOM    136  C42 BCD     1       8.270  19.170  33.490  1.00  0.00            
ATOM    137  O35 BCD     1       7.160  19.280  34.300  1.00  0.00            
ATOM    138  H61 BCD     1       6.980  15.640  30.920  1.00  0.00            
ATOM    139  H62 BCD     1       5.270  17.380  30.600  1.00  0.00            
ATOM    140  H63 BCD     1       5.170  16.950  28.380  1.00  0.00            
ATOM    141  H64 BCD     1       7.360  19.050  29.340  1.00  0.00            
ATOM    142  H65 BCD     1       5.370  19.510  28.540  1.00  0.00            
ATOM    143  H66 BCD     1       6.020  19.630  32.060  1.00  0.00            
ATOM    144  H67 BCD     1       8.830  18.840  31.460  1.00  0.00            
ATOM    145  H68 BCD     1       9.020  18.540  33.990  1.00  0.00            
ATOM    146  H69 BCD     1       8.740  20.160  33.440  1.00  0.00            
ATOM    147  H70 BCD     1       7.080  18.340  34.440  1.00  0.00            
ATOM    148  O1  HC8     2      13.820  20.230  26.830  1.00  0.00            
ATOM    149  N1  HC8     2      14.020  20.880  27.840  1.00  0.00            
ATOM    150  O2  HC8     2      14.450  22.040  27.740  1.00  0.00            
ATOM    151  C1  HC8     2      13.510  20.420  29.080  1.00  0.00            
ATOM    152  C2  HC8     2      13.530  21.310  30.210  1.00  0.00            
ATOM    153  C3  HC8     2      12.890  21.040  31.390  1.00  0.00            
ATOM    154  C4  HC8     2      12.190  19.770  31.630  1.00  0.00            
ATOM    155  O3  HC8     2      11.640  19.530  32.650  1.00  0.00            
ATOM    156  C5  HC8     2      12.180  18.880  30.470  1.00  0.00            
ATOM    157  C6  HC8     2      12.830  19.160  29.250  1.00  0.00            
ATOM    158  H1  HC8     2      13.980  22.280  30.000  1.00  0.00            
ATOM    159  H2  HC8     2      12.800  21.800  32.160  1.00  0.00            
ATOM    160  H3  HC8     2      11.620  17.970  30.610  1.00  0.00            
ATOM    161  H4  HC8     2      12.700  18.490  28.410  1.00  0.00            
TER
ENDMDL
MODEL        1
ATOM      1  C1  BCD     1      14.640  22.030  36.160  1.00  0.00            
ATOM      2  O1  BCD     1      15.160  21.430  34.980  1.00  0.00            
ATOM      3  C2  BCD     1      14.050  23.420  35.840  1.00  0.00            
ATOM      4  O2  BCD     1      12.960  23.310  34.970  1.00  0.00            
ATOM      5  C3  BCD     1      15.180  24.270  35.320  1.00  0.00            
ATOM      6  O3  BCD     1      14.650  25.610  34.980  1.00  0.00            
ATOM      7  C4  BCD     1      16.220  24.390  36.380  1.00  0.00            
ATOM      8  C5  BCD     1      16.730  23.040  36.910  1.00  0.00            
ATOM      9  O4  BCD     1      15.610  22.100  37.200  1.00  0.00            
ATOM     10  C6  BCD     1      17.490  23.180  38.200  1.00  0.00            
ATOM     11  O5  BCD     1      18.190  22.010  38.550  1.00  0.00            
ATOM     12  H1  BCD     1      13.780  21.510  36.590  1.00  0.00            
ATOM     13  H2  BCD     1      13.730  23.830  36.800  1.00  0.00            
ATOM     14  H3  BCD     1      12.540  24.170  34.900  1.00  0.00            
ATOM     15  H4  BCD     1      15.640  23.830  34.430  1.00  0.00            
ATOM     16  H5  BCD     1      15.380  26.200  35.200  1.00  0.00            
ATOM     17  H6  BCD     1      15.840  25.080  37.140  1.00  0.00            
ATOM     18  H7  BCD     1      17.330  22.510  36.160  1.00  0.00            
ATOM     19  H8  BCD     1      18.210  24.010  38.120  1.00  0.00            
ATOM     20  H9  BCD     1      16.810  23.340  39.050  1.00  0.00            
ATOM     21  H10 BCD     1      18.080  21.900  39.490  1.00  0.00            
ATOM     22  C7  BCD     1      14.810  18.040  32.760  1.00  0.00            
ATOM     23  O6  BCD     1      15.640  18.790  31.820  1.00  0.00            
ATOM     24  C8  BCD     1      13.540  18.770  33.040  1.00  0.00            
ATOM     25  O7  BCD     1      12.790  18.730  31.860  1.00  0.00            
ATOM     26  C9  BCD     1      13.740  20.190  33.520  1.00  0.00            
ATOM     27  O8  BCD     1      12.530  20.870  33.800  1.00  0.00            
ATOM     28  C10 BCD     1      14.730  20.120  34.750  1.00  0.00            
ATOM     29  C11 BCD     1      15.930  19.210  34.550  1.00  0.00            
ATOM     30  O9  BCD     1      15.520  17.950  34.000  1.00  0.00            
ATOM     31  C12 BCD     1      16.790  19.180  35.770  1.00  0.00            
ATOM     32  O10 BCD     1      16.020  18.530  36.820  1.00  0.00            
ATOM     33  H11 BCD     1      14.690  17.000  32.430  1.00  0.00            
ATOM     34  H12 BCD     1      13.010  18.230  33.840  1.00  0.00            
ATOM     35  H13 BCD     1      13.210  19.380  31.290  1.00  0.00            
ATOM     36  H14 BCD     1      14.370  20.630  32.730  1.00  0.00            
ATOM     37  H15 BCD     1      12.810  21.620  34.330  1.00  0.00            
ATOM     38  H16 BCD     1      14.220  19.810  35.670  1.00  0.00            
ATOM     39  H17 BCD     1      16.570  19.690  33.800  1.00  0.00            
ATOM     40  H18 BCD     1      17.630  18.540  35.480  1.00  0.00            
ATOM     41  H19 BCD     1      17.130  20.180  36.080  1.00  0.00            
ATOM     42  H20 BCD     1      16.500  18.550  37.650  1.00  0.00            
ATOM     43  C13 BCD     1      16.710  18.670  27.840  1.00  0.00            
ATOM     44  O11 BCD     1      17.880  19.540  27.860  1.00  0.00            
ATOM     45  C14 BCD     1      15.440  19.490  28.220  1.00  0.00            
ATOM     46  O12 BCD     1      15.460  20.730  27.480  1.00  0.00            
ATOM     47  C15 BCD     1      15.280  19.720  29.690  1.00  0.00            
ATOM     48  O13 BCD     1      13.940  20.330  29.950  1.00  0.00            
ATOM     49  C16 BCD     1      15.460  18.470  30.420  1.00  0.00            
ATOM     50  C17 BCD     1      16.820  17.850  30.040  1.00  0.00            
ATOM     51  O14 BCD     1      16.810  17.540  28.660  1.00  0.00            
ATOM     52  C18 BCD     1      17.120  16.650  30.910  1.00  0.00            
ATOM     53  O15 BCD     1      16.190  15.480  30.830  1.00  0.00            
ATOM     54  H21 BCD     1      16.650  18.340  26.800  1.00  0.00            
ATOM     55  H22 BCD     1      14.580  18.880  27.900  1.00  0.00            
ATOM     56  H23 BCD     1      16.200  21.230  27.820  1.00  0.00            
ATOM     57  H24 BCD     1      16.050  20.390  30.090  1.00  0.00            
ATOM     58  H25 BCD     1      13.960  21.290  29.900  1.00  0.00            
ATOM     59  H26 BCD     1      14.690  17.750  30.120  1.00  0.00            
ATOM     60  H27 BCD     1      17.660  18.510  30.300  1.00  0.00            
ATOM     61  H28 BCD     1      18.110  16.290  30.610  1.00  0.00            
ATOM     62  H29 BCD     1      17.040  16.950  31.970  1.00  0.00            
ATOM     63  H30 BCD     1      16.640  14.730  30.410  1.00  0.00            
ATOM     64  C19 BCD     1      21.610  20.310  26.470  1.00  0.00            
ATOM     65  O16 BCD     1      21.650  21.500  27.300  1.00  0.00            
ATOM     66  C20 BCD     1      20.470  20.560  25.450  1.00  0.00            
ATOM     67  O17 BCD     1      20.740  21.720  24.780  1.00  0.00            
ATOM     68  C21 BCD     1      19.170  20.650  26.250  1.00  0.00            
ATOM     69  O18 BCD     1      17.990  20.940  25.440  1.00  0.00            
ATOM     70  C22 BCD     1      18.980  19.340  26.960  1.00  0.00            
ATOM     71  C23 BCD     1      20.190  18.980  27.900  1.00  0.00            
ATOM     72  O19 BCD     1      21.310  18.970  27.040  1.00  0.00            
ATOM     73  C24 BCD     1      20.080  17.690  28.630  1.00  0.00            
ATOM     74  O20 BCD     1      21.280  17.600  29.450  1.00  0.00            
ATOM     75  H31 BCD     1      22.560  20.270  25.920  1.00  0.00            
ATOM     76  H32 BCD     1      20.430  19.710  24.740  1.00  0.00            
ATOM     77  H33 BCD     1      20.080  21.770  24.090  1.00  0.00            
ATOM     78  H34 BCD     1      19.270  21.430  27.020  1.00  0.00            
ATOM     79  H35 BCD     1      17.230  20.920  26.030  1.00  0.00            
ATOM     80  H36 BCD     1      18.750  18.560  26.220  1.00  0.00            
ATOM     81  H37 BCD     1      20.340  19.830  28.580  1.00  0.00            
ATOM     82  H38 BCD     1      19.150  17.650  29.220  1.00  0.00            
ATOM     83  H39 BCD     1      20.010  16.940  27.830  1.00  0.00            
ATOM     84  H40 BCD     1      21.880  18.020  28.830  1.00  0.00            
ATOM     85  C25 BCD     1      24.230  24.190  29.140  1.00  0.00            
ATOM     86  O21 BCD     1      23.120  24.580  29.970  1.00  0.00            
ATOM     87  C26 BCD     1      23.900  24.410  27.660  1.00  0.00            
ATOM     88  O22 BCD     1      23.810  25.800  27.370  1.00  0.00            
ATOM     89  C27 BCD     1      22.710  23.620  27.190  1.00  0.00            
ATOM     90  O23 BCD     1      22.490  23.830  25.810  1.00  0.00            
ATOM     91  C28 BCD     1      22.900  22.100  27.580  1.00  0.00            
ATOM     92  C29 BCD     1      23.330  21.880  29.040  1.00  0.00            
ATOM     93  O24 BCD     1      24.500  22.760  29.250  1.00  0.00            
ATOM     94  C30 BCD     1      23.670  20.500  29.370  1.00  0.00            
ATOM     95  O25 BCD     1      24.760  19.900  28.720  1.00  0.00            
ATOM     96  H41 BCD     1      25.090  24.790  29.460  1.00  0.00            
ATOM     97  H42 BCD     1      24.760  24.030  27.090  1.00  0.00            
ATOM     98  H43 BCD     1      23.140  26.120  27.990  1.00  0.00            
ATOM     99  H44 BCD     1      21.920  24.060  27.820  1.00  0.00            
ATOM    100  H45 BCD     1      21.860  23.150  25.540  1.00  0.00            
ATOM    101  H46 BCD     1      23.690  21.760  26.900  1.00  0.00            
ATOM    102  H47 BCD     1      22.430  22.180  29.600  1.00  0.00            
ATOM    103  H48 BCD     1      23.750  20.360  30.450  1.00  0.00            
ATOM    104  H49 BCD     1      22.770  19.910  29.140  1.00  0.00            
ATOM    105  H50 BCD     1      25.200  19.370  29.390  1.00  0.00            
ATOM    106  C31 BCD     1      22.040  27.190  33.060  1.00  0.00            
ATOM    107  O26 BCD     1      20.780  26.530  33.430  1.00  0.00            
ATOM    108  C32 BCD     1      21.950  27.730  31.590  1.00  0.00            
ATOM    109  O27 BCD     1      20.760  28.500  31.570  1.00  0.00            
ATOM    110  C33 BCD     1      22.010  26.640  30.580  1.00  0.00            
ATOM    111  C34 BCD     1      23.230  25.640  30.870  1.00  0.00            
ATOM    112  C35 BCD     1      23.180  25.190  32.340  1.00  0.00            
ATOM    113  O28 BCD     1      23.090  26.360  33.240  1.00  0.00            
ATOM    114  C36 BCD     1      24.390  24.370  32.800  1.00  0.00            
ATOM    115  O29 BCD     1      25.710  24.830  32.360  1.00  0.00            
ATOM    116  O30 BCD     1      22.080  27.260  29.280  1.00  0.00            
ATOM    117  H51 BCD     1      22.280  28.020  33.730  1.00  0.00            
ATOM    118  H52 BCD     1      22.820  28.390  31.510  1.00  0.00            
ATOM    119  H53 BCD     1      20.710  28.870  30.680  1.00  0.00            
ATOM    120  H54 BCD     1      21.130  25.990  30.590  1.00  0.00            
ATOM    121  H55 BCD     1      21.320  27.820  29.090  1.00  0.00            
ATOM    122  H56 BCD     1      24.150  26.230  30.760  1.00  0.00            
ATOM    123  H57 BCD     1      22.270  24.590  32.360  1.00  0.00            
ATOM    124  H58 BCD     1      24.330  24.310  33.900  1.00  0.00            
ATOM    125  H59 BCD     1      24.170  23.360  32.430  1.00  0.00            
ATOM    126  H60 BCD     1      26.360  24.150  32.560  1.00  0.00            
ATOM    127  C37 BCD     1      17.930  26.170  36.270  1.00  0.00            
ATOM    128  O31 BCD     1      17.340  24.990  35.730  1.00  0.00            
ATOM    129  C38 BCD     1      17.870  27.390  35.420  1.00  0.00            
ATOM    130  O32 BCD     1      16.560  27.660  35.060  1.00  0.00            
ATOM    131  C39 BCD     1      18.680  27.220  34.210  1.00  0.00            
ATOM    132  O33 BCD     1      18.640  28.440  33.470  1.00  0.00            
ATOM    133  C40 BCD     1      20.100  26.890  34.610  1.00  0.00            
ATOM    134  C41 BCD     1      20.130  25.680  35.610  1.00  0.00            
ATOM    135  O34 BCD     1      19.310  25.920  36.740  1.00  0.00            
ATOM    136  C42 BCD     1      21.560  25.390  36.060  1.00  0.00            
ATOM    137  O35 BCD     1      22.160  26.540  36.700  1.00  0.00            
ATOM    138  H61 BCD     1      17.390  26.390  37.200  1.00  0.00            
ATOM    139  H62 BCD     1      18.180  28.270  36.000  1.00  0.00            
ATOM    140  H63 BCD     1      16.560  28.410  34.460  1.00  0.00            
ATOM    141  H64 BCD     1      18.310  26.390  33.610  1.00  0.00            
ATOM    142  H65 BCD     1      19.400  28.430  32.870  1.00  0.00            
ATOM    143  H66 BCD     1      20.560  27.820  34.960  1.00  0.00            
ATOM    144  H67 BCD     1      19.680  24.790  35.140  1.00  0.00            
ATOM    145  H68 BCD     1      21.580  24.510  36.730  1.00  0.00            
ATOM    146  H69 BCD     1      22.170  25.220  35.170  1.00  0.00            
ATOM    147  H70 BCD     1      23.050  26.310  36.970  1.00  0.00            
ATOM    148  O1  HC8     2      17.410  22.430  28.450  1.00  0.00            
ATOM    149  N1  HC8     2      17.630  23.310  29.330  1.00  0.00            
ATOM    150  O2  HC8     2      17.250  24.460  29.210  1.00  0.00            
ATOM    151  C1  HC8     2      18.170  22.860  30.540  1.00  0.00            
ATOM    152  C2  HC8     2      17.980  23.570  31.790  1.00  0.00            
ATOM    153  C3  HC8     2      18.480  23.160  32.990  1.00  0.00            
ATOM    154  C4  HC8     2      19.060  21.860  33.090  1.00  0.00            
ATOM    155  O3  HC8     2      19.440  21.370  34.200  1.00  0.00            
ATOM    156  C5  HC8     2      19.310  21.130  31.850  1.00  0.00            
ATOM    157  C6  HC8     2      18.830  21.570  30.610  1.00  0.00            
ATOM    158  H1  HC8     2      17.400  24.490  31.730  1.00  0.00            
ATOM    159  H2  HC8     2      18.260  23.770  33.850  1.00  0.00            
ATOM    160  H3  HC8     2      19.870  20.210  31.960  1.00  0.00            
ATOM    161  H4  HC8     2      18.850  20.920  29.750  1.00  0.00            
TER
ENDMDL
MODEL        1
ATOM      1  C1  BCD     1      13.250   9.150  34.500  1.00  0.00            
ATOM      2  O1  BCD     1      13.220   7.730  34.610  1.00  0.00            
ATOM      3  C2  BCD     1      13.750   9.470  33.100  1.00  0.00            
ATOM      4  O2  BCD     1      12.950   8.740  32.180  1.00  0.00            
ATOM      5  C3  BCD     1      15.230   9.150  32.930  1.00  0.00            
ATOM      6  O3  BCD     1      15.760   9.520  31.740  1.00  0.00            
ATOM      7  C4  BCD     1      16.030   9.780  34.080  1.00  0.00            
ATOM      8  C5  BCD     1      15.480   9.500  35.430  1.00  0.00            
ATOM      9  O4  BCD     1      14.070   9.760  35.470  1.00  0.00            
ATOM     10  C6  BCD     1      16.070  10.350  36.570  1.00  0.00            
ATOM     11  O5  BCD     1      16.050  11.750  36.270  1.00  0.00            
ATOM     12  H1  BCD     1      12.250   9.610  34.580  1.00  0.00            
ATOM     13  H2  BCD     1      13.590  10.540  32.950  1.00  0.00            
ATOM     14  H3  BCD     1      12.640   9.370  31.530  1.00  0.00            
ATOM     15  H4  BCD     1      15.270   8.050  33.020  1.00  0.00            
ATOM     16  H5  BCD     1      16.720   9.440  31.840  1.00  0.00            
ATOM     17  H6  BCD     1      15.990  10.870  33.950  1.00  0.00            
ATOM     18  H7  BCD     1      15.680   8.440  35.650  1.00  0.00            
ATOM     19  H8  BCD     1      15.460  10.170  37.470  1.00  0.00            
ATOM     20  H9  BCD     1      17.070   9.980  36.830  1.00  0.00            
ATOM     21  H10 BCD     1      15.110  11.940  36.150  1.00  0.00            
ATOM     22  C7  BCD     1      11.150   4.610  36.330  1.00  0.00            
ATOM     23  O6  BCD     1      12.290   3.810  36.100  1.00  0.00            
ATOM     24  C8  BCD     1      10.540   5.130  35.010  1.00  0.00            
ATOM     25  O7  BCD     1      10.210   3.980  34.180  1.00  0.00            
ATOM     26  C9  BCD     1      11.530   6.140  34.350  1.00  0.00            
ATOM     27  O8  BCD     1      11.290   6.720  33.030  1.00  0.00            
ATOM     28  C10 BCD     1      12.060   7.230  35.330  1.00  0.00            
ATOM     29  C11 BCD     1      12.480   6.650  36.650  1.00  0.00            
ATOM     30  O9  BCD     1      11.480   5.790  37.170  1.00  0.00            
ATOM     31  C12 BCD     1      12.750   7.710  37.620  1.00  0.00            
ATOM     32  O10 BCD     1      11.680   8.590  37.770  1.00  0.00            
ATOM     33  H11 BCD     1      10.340   4.020  36.780  1.00  0.00            
ATOM     34  H12 BCD     1       9.650   5.700  35.280  1.00  0.00            
ATOM     35  H13 BCD     1      11.080   3.590  34.050  1.00  0.00            
ATOM     36  H14 BCD     1      12.420   5.490  34.250  1.00  0.00            
ATOM     37  H15 BCD     1      12.000   7.360  32.970  1.00  0.00            
ATOM     38  H16 BCD     1      11.290   8.000  35.470  1.00  0.00            
ATOM     39  H17 BCD     1      13.380   6.050  36.490  1.00  0.00            
ATOM     40  H18 BCD     1      13.050   7.330  38.600  1.00  0.00            
ATOM     41  H19 BCD     1      13.610   8.270  37.230  1.00  0.00            
ATOM     42  H20 BCD     1      11.850   9.170  38.510  1.00  0.00            
ATOM     43  C13 BCD     1      13.770   0.040  36.150  1.00  0.00            
ATOM     44  O11 BCD     1      15.020   0.610  36.360  1.00  0.00            
ATOM     45  C14 BCD     1      13.120   0.600  34.840  1.00  0.00            
ATOM     46  O12 BCD     1      13.730   0.040  33.710  1.00  0.00            
ATOM     47  C15 BCD     1      13.080   2.040  34.780  1.00  0.00            
ATOM     48  O13 BCD     1      12.390   2.490  33.530  1.00  0.00            
ATOM     49  C16 BCD     1      12.230   2.410  36.020  1.00  0.00            
ATOM     50  C17 BCD     1      12.690   1.790  37.330  1.00  0.00            
ATOM     51  O14 BCD     1      12.930   0.420  37.250  1.00  0.00            
ATOM     52  C18 BCD     1      11.670   2.010  38.470  1.00  0.00            
ATOM     53  O15 BCD     1      10.310   1.520  38.240  1.00  0.00            
ATOM     54  H21 BCD     1      13.860  -1.050  36.050  1.00  0.00            
ATOM     55  H22 BCD     1      12.070   0.280  34.850  1.00  0.00            
ATOM     56  H23 BCD     1      13.110  -0.060  32.980  1.00  0.00            
ATOM     57  H24 BCD     1      14.090   2.460  34.880  1.00  0.00            
ATOM     58  H25 BCD     1      13.060   2.540  32.840  1.00  0.00            
ATOM     59  H26 BCD     1      11.200   2.110  35.790  1.00  0.00            
ATOM     60  H27 BCD     1      13.630   2.310  37.570  1.00  0.00            
ATOM     61  H28 BCD     1      12.090   1.550  39.380  1.00  0.00            
ATOM     62  H29 BCD     1      11.760   3.100  38.600  1.00  0.00            
ATOM     63  H30 BCD     1       9.700   1.930  38.870  1.00  0.00            
ATOM     64  C19 BCD     1      18.800  -0.320  37.390  1.00  0.00            
ATOM     65  O16 BCD     1      19.090   1.080  37.410  1.00  0.00            
ATOM     66  C20 BCD     1      18.410  -0.790  36.060  1.00  0.00            
ATOM     67  O17 BCD     1      19.430  -0.650  35.170  1.00  0.00            
ATOM     68  C21 BCD     1      17.070  -0.230  35.620  1.00  0.00            
ATOM     69  O18 BCD     1      16.600  -1.010  34.510  1.00  0.00            
ATOM     70  C22 BCD     1      15.990  -0.300  36.730  1.00  0.00            
ATOM     71  C23 BCD     1      16.510   0.030  38.150  1.00  0.00            
ATOM     72  O19 BCD     1      17.770  -0.590  38.360  1.00  0.00            
ATOM     73  C24 BCD     1      15.500  -0.400  39.190  1.00  0.00            
ATOM     74  O20 BCD     1      15.180  -1.740  39.170  1.00  0.00            
ATOM     75  H31 BCD     1      19.740  -0.820  37.660  1.00  0.00            
ATOM     76  H32 BCD     1      18.190  -1.860  36.220  1.00  0.00            
ATOM     77  H33 BCD     1      19.340   0.280  34.940  1.00  0.00            
ATOM     78  H34 BCD     1      17.270   0.760  35.190  1.00  0.00            
ATOM     79  H35 BCD     1      15.910  -0.460  34.150  1.00  0.00            
ATOM     80  H36 BCD     1      15.610  -1.330  36.720  1.00  0.00            
ATOM     81  H37 BCD     1      16.590   1.120  38.230  1.00  0.00            
ATOM     82  H38 BCD     1      15.990  -0.120  40.140  1.00  0.00            
ATOM     83  H39 BCD     1      14.630   0.270  39.260  1.00  0.00            
ATOM     84  H40 BCD     1      14.250  -1.840  38.980  1.00  0.00            
ATOM     85  C25 BCD     1      21.810   3.790  38.710  1.00  0.00            
ATOM     86  O21 BCD     1      21.390   4.450  37.520  1.00  0.00            
ATOM     87  C26 BCD     1      22.390   2.410  38.440  1.00  0.00            
ATOM     88  O22 BCD     1      23.570   2.600  37.700  1.00  0.00            
ATOM     89  C27 BCD     1      21.320   1.540  37.700  1.00  0.00            
ATOM     90  O23 BCD     1      21.830   0.180  37.580  1.00  0.00            
ATOM     91  C28 BCD     1      20.010   1.580  38.450  1.00  0.00            
ATOM     92  C29 BCD     1      19.510   2.950  38.820  1.00  0.00            
ATOM     93  O24 BCD     1      20.600   3.640  39.490  1.00  0.00            
ATOM     94  C30 BCD     1      18.280   2.810  39.690  1.00  0.00            
ATOM     95  O25 BCD     1      18.520   2.020  40.770  1.00  0.00            
ATOM     96  H41 BCD     1      22.460   4.400  39.340  1.00  0.00            
ATOM     97  H42 BCD     1      22.610   2.000  39.440  1.00  0.00            
ATOM     98  H43 BCD     1      23.450   3.320  37.070  1.00  0.00            
ATOM     99  H44 BCD     1      21.250   2.000  36.710  1.00  0.00            
ATOM    100  H45 BCD     1      22.460   0.190  36.860  1.00  0.00            
ATOM    101  H46 BCD     1      19.980   0.840  39.260  1.00  0.00            
ATOM    102  H47 BCD     1      19.140   3.500  37.950  1.00  0.00            
ATOM    103  H48 BCD     1      18.030   3.830  40.010  1.00  0.00            
ATOM    104  H49 BCD     1      17.440   2.450  39.090  1.00  0.00            
ATOM    105  H50 BCD     1      17.710   1.930  41.280  1.00  0.00            
ATOM    106  C31 BCD     1      22.440   7.900  35.580  1.00  0.00            
ATOM    107  O26 BCD     1      21.110   7.870  35.000  1.00  0.00            
ATOM    108  C32 BCD     1      23.190   6.620  35.120  1.00  0.00            
ATOM    109  O27 BCD     1      23.150   6.650  33.680  1.00  0.00            
ATOM    110  C33 BCD     1      22.580   5.380  35.690  1.00  0.00            
ATOM    111  C34 BCD     1      22.250   5.530  37.140  1.00  0.00            
ATOM    112  C35 BCD     1      21.500   6.760  37.430  1.00  0.00            
ATOM    113  O28 BCD     1      22.140   7.890  36.980  1.00  0.00            
ATOM    114  C36 BCD     1      21.310   7.050  38.910  1.00  0.00            
ATOM    115  O29 BCD     1      22.560   7.090  39.610  1.00  0.00            
ATOM    116  O30 BCD     1      23.470   4.260  35.470  1.00  0.00            
ATOM    117  H51 BCD     1      23.120   8.730  35.380  1.00  0.00            
ATOM    118  H52 BCD     1      24.240   6.730  35.430  1.00  0.00            
ATOM    119  H53 BCD     1      23.760   5.980  33.360  1.00  0.00            
ATOM    120  H54 BCD     1      21.610   5.180  35.220  1.00  0.00            
ATOM    121  H55 BCD     1      23.300   3.990  34.560  1.00  0.00            
ATOM    122  H56 BCD     1      23.190   5.520  37.700  1.00  0.00            
ATOM    123  H57 BCD     1      20.540   6.670  36.910  1.00  0.00            
ATOM    124  H58 BCD     1      20.670   7.920  39.100  1.00  0.00            
ATOM    125  H59 BCD     1      20.740   6.200  39.330  1.00  0.00            
ATOM    126  H60 BCD     1      22.300   7.530  40.430  1.00  0.00            
ATOM    127  C37 BCD     1      18.280  10.340  33.540  1.00  0.00            
ATOM    128  O31 BCD     1      17.390   9.360  34.080  1.00  0.00            
ATOM    129  C38 BCD     1      19.180   9.650  32.500  1.00  0.00            
ATOM    130  O32 BCD     1      18.330   9.080  31.370  1.00  0.00            
ATOM    131  C39 BCD     1      19.950   8.500  33.200  1.00  0.00            
ATOM    132  O33 BCD     1      20.950   7.910  32.320  1.00  0.00            
ATOM    133  C40 BCD     1      20.680   9.050  34.400  1.00  0.00            
ATOM    134  C41 BCD     1      19.800   9.880  35.330  1.00  0.00            
ATOM    135  O34 BCD     1      19.100  10.850  34.550  1.00  0.00            
ATOM    136  C42 BCD     1      20.580  10.610  36.430  1.00  0.00            
ATOM    137  O35 BCD     1      21.510  11.560  35.960  1.00  0.00            
ATOM    138  H61 BCD     1      17.740  11.180  33.080  1.00  0.00            
ATOM    139  H62 BCD     1      19.920  10.420  32.220  1.00  0.00            
ATOM    140  H63 BCD     1      18.730   9.230  30.510  1.00  0.00            
ATOM    141  H64 BCD     1      19.190   7.780  33.500  1.00  0.00            
ATOM    142  H65 BCD     1      21.430   7.310  32.900  1.00  0.00            
ATOM    143  H66 BCD     1      21.520   9.680  34.080  1.00  0.00            
ATOM    144  H67 BCD     1      19.050   9.270  35.840  1.00  0.00            
ATOM    145  H68 BCD     1      19.840  11.060  37.110  1.00  0.00            
ATOM    146  H69 BCD     1      20.980   9.870  37.140  1.00  0.00            
ATOM    147  H70 BCD     1      20.990  12.330  35.690  1.00  0.00            
ATOM    148  O1  HC8     2      17.010   3.620  34.460  1.00  0.00            
ATOM    149  N1  HC8     2      17.800   4.480  34.830  1.00  0.00            
ATOM    150  O2  HC8     2      18.980   4.540  34.360  1.00  0.00            
ATOM    151  C1  HC8     2      17.390   5.240  35.920  1.00  0.00            
ATOM    152  C2  HC8     2      18.150   6.450  36.250  1.00  0.00            
ATOM    153  C3  HC8     2      17.800   7.130  37.380  1.00  0.00            
ATOM    154  C4  HC8     2      16.630   6.740  38.140  1.00  0.00            
ATOM    155  O3  HC8     2      16.330   7.370  39.140  1.00  0.00            
ATOM    156  C5  HC8     2      15.890   5.570  37.830  1.00  0.00            
ATOM    157  C6  HC8     2      16.230   4.810  36.690  1.00  0.00            
ATOM    158  H1  HC8     2      18.990   6.720  35.630  1.00  0.00            
ATOM    159  H2  HC8     2      18.360   7.990  37.700  1.00  0.00            
ATOM    160  H3  HC8     2      15.190   5.290  38.610  1.00  0.00            
ATOM    161  H4  HC8     2      15.690   3.900  36.460  1.00  0.00            
TER
ENDMDL
MODEL        1
ATOM      1  C1  BCD     1      13.030  16.340  30.860  1.00  0.00            
ATOM      2  O1  BCD     1      14.140  16.310  31.740  1.00  0.00            
ATOM      3  C2  BCD     1      13.380  15.720  29.430  1.00  0.00            
ATOM      4  O2  BCD     1      13.810  14.380  29.610  1.00  0.00            
ATOM      5  C3  BCD     1      14.440  16.600  28.790  1.00  0.00            
ATOM      6  O3  BCD     1      14.690  16.230  27.400  1.00  0.00            
ATOM      7  C4  BCD     1      14.080  18.100  28.890  1.00  0.00            
ATOM      8  C5  BCD     1      13.580  18.570  30.270  1.00  0.00            
ATOM      9  O4  BCD     1      12.550  17.690  30.690  1.00  0.00            
ATOM     10  C6  BCD     1      12.960  19.990  30.260  1.00  0.00            
ATOM     11  O5  BCD     1      12.200  20.350  31.470  1.00  0.00            
ATOM     12  H1  BCD     1      12.240  15.800  31.380  1.00  0.00            
ATOM     13  H2  BCD     1      12.420  15.640  28.900  1.00  0.00            
ATOM     14  H3  BCD     1      13.800  13.960  28.750  1.00  0.00            
ATOM     15  H4  BCD     1      15.420  16.650  29.270  1.00  0.00            
ATOM     16  H5  BCD     1      14.900  15.300  27.430  1.00  0.00            
ATOM     17  H6  BCD     1      13.340  18.300  28.110  1.00  0.00            
ATOM     18  H7  BCD     1      14.420  18.540  30.980  1.00  0.00            
ATOM     19  H8  BCD     1      13.690  20.780  30.030  1.00  0.00            
ATOM     20  H9  BCD     1      12.180  19.920  29.490  1.00  0.00            
ATOM     21  H10 BCD     1      12.740  20.450  32.250  1.00  0.00            
ATOM     22  C7  BCD     1      15.420  14.980  35.460  1.00  0.00            
ATOM     23  O6  BCD     1      16.730  15.590  35.070  1.00  0.00            
ATOM     24  C8  BCD     1      15.080  13.900  34.440  1.00  0.00            
ATOM     25  O7  BCD     1      16.080  12.840  34.540  1.00  0.00            
ATOM     26  C9  BCD     1      14.860  14.410  33.110  1.00  0.00            
ATOM     27  O8  BCD     1      14.280  13.420  32.320  1.00  0.00            
ATOM     28  C10 BCD     1      13.910  15.620  33.070  1.00  0.00            
ATOM     29  C11 BCD     1      14.200  16.610  34.240  1.00  0.00            
ATOM     30  O9  BCD     1      14.360  15.930  35.470  1.00  0.00            
ATOM     31  C12 BCD     1      13.130  17.670  34.360  1.00  0.00            
ATOM     32  O10 BCD     1      13.630  18.820  35.060  1.00  0.00            
ATOM     33  H11 BCD     1      15.510  14.430  36.400  1.00  0.00            
ATOM     34  H12 BCD     1      14.110  13.530  34.800  1.00  0.00            
ATOM     35  H13 BCD     1      16.000  12.340  33.720  1.00  0.00            
ATOM     36  H14 BCD     1      15.820  14.710  32.680  1.00  0.00            
ATOM     37  H15 BCD     1      14.130  13.740  31.430  1.00  0.00            
ATOM     38  H16 BCD     1      12.900  15.220  33.170  1.00  0.00            
ATOM     39  H17 BCD     1      15.180  16.980  33.910  1.00  0.00            
ATOM     40  H18 BCD     1      12.770  17.980  33.370  1.00  0.00            
ATOM     41  H19 BCD     1      12.250  17.360  34.940  1.00  0.00            
ATOM     42  H20 BCD     1      13.920  19.470  34.420  1.00  0.00            
ATOM     43  C13 BCD     1      20.530  16.080  36.760  1.00  0.00            
ATOM     44  O11 BCD     1      21.220  15.870  35.490  1.00  0.00            
ATOM     45  C14 BCD     1      19.760  14.850  37.200  1.00  0.00            
ATOM     46  O12 BCD     1      20.730  13.770  37.100  1.00  0.00            
ATOM     47  C15 BCD     1      18.520  14.630  36.290  1.00  0.00            
ATOM     48  O13 BCD     1      17.850  13.420  36.690  1.00  0.00            
ATOM     49  C16 BCD     1      17.650  15.900  36.130  1.00  0.00            
ATOM     50  C17 BCD     1      18.630  16.960  35.630  1.00  0.00            
ATOM     51  O14 BCD     1      19.580  17.190  36.680  1.00  0.00            
ATOM     52  C18 BCD     1      18.000  18.260  35.180  1.00  0.00            
ATOM     53  O15 BCD     1      17.220  18.820  36.230  1.00  0.00            
ATOM     54  H21 BCD     1      21.290  16.330  37.520  1.00  0.00            
ATOM     55  H22 BCD     1      19.470  14.960  38.250  1.00  0.00            
ATOM     56  H23 BCD     1      21.170  13.720  36.250  1.00  0.00            
ATOM     57  H24 BCD     1      19.030  14.370  35.350  1.00  0.00            
ATOM     58  H25 BCD     1      17.380  13.190  35.880  1.00  0.00            
ATOM     59  H26 BCD     1      17.110  16.260  37.020  1.00  0.00            
ATOM     60  H27 BCD     1      19.070  16.630  34.680  1.00  0.00            
ATOM     61  H28 BCD     1      18.840  18.920  34.930  1.00  0.00            
ATOM     62  H29 BCD     1      17.420  18.020  34.280  1.00  0.00            
ATOM     63  H30 BCD     1      17.250  19.780  36.200  1.00  0.00            
ATOM     64  C19 BCD     1      24.750  16.550  33.700  1.00  0.00            
ATOM     65  O16 BCD     1      23.920  16.480  32.550  1.00  0.00            
ATOM     66  C20 BCD     1      24.660  15.130  34.400  1.00  0.00            
ATOM     67  O17 BCD     1      25.210  14.030  33.620  1.00  0.00            
ATOM     68  C21 BCD     1      23.200  14.840  34.770  1.00  0.00            
ATOM     69  O18 BCD     1      23.180  13.690  35.700  1.00  0.00            
ATOM     70  C22 BCD     1      22.620  16.060  35.500  1.00  0.00            
ATOM     71  C23 BCD     1      22.930  17.480  34.910  1.00  0.00            
ATOM     72  O19 BCD     1      24.310  17.590  34.590  1.00  0.00            
ATOM     73  C24 BCD     1      22.550  18.590  35.870  1.00  0.00            
ATOM     74  O20 BCD     1      23.430  18.660  36.920  1.00  0.00            
ATOM     75  H31 BCD     1      25.780  16.720  33.370  1.00  0.00            
ATOM     76  H32 BCD     1      25.290  15.230  35.290  1.00  0.00            
ATOM     77  H33 BCD     1      24.600  13.860  32.890  1.00  0.00            
ATOM     78  H34 BCD     1      22.680  14.600  33.830  1.00  0.00            
ATOM     79  H35 BCD     1      23.320  12.850  35.230  1.00  0.00            
ATOM     80  H36 BCD     1      23.110  16.020  36.480  1.00  0.00            
ATOM     81  H37 BCD     1      22.340  17.600  33.990  1.00  0.00            
ATOM     82  H38 BCD     1      22.490  19.520  35.270  1.00  0.00            
ATOM     83  H39 BCD     1      21.530  18.520  36.280  1.00  0.00            
ATOM     84  H40 BCD     1      24.330  18.740  36.590  1.00  0.00            
ATOM     85  C25 BCD     1      24.180  17.020  28.460  1.00  0.00            
ATOM     86  O21 BCD     1      23.010  17.760  28.590  1.00  0.00            
ATOM     87  C26 BCD     1      23.920  15.620  28.860  1.00  0.00            
ATOM     88  O22 BCD     1      22.860  15.070  28.010  1.00  0.00            
ATOM     89  C27 BCD     1      23.550  15.560  30.360  1.00  0.00            
ATOM     90  O23 BCD     1      23.440  14.250  30.980  1.00  0.00            
ATOM     91  C28 BCD     1      24.550  16.320  31.270  1.00  0.00            
ATOM     92  C29 BCD     1      24.890  17.740  30.680  1.00  0.00            
ATOM     93  O24 BCD     1      25.220  17.550  29.300  1.00  0.00            
ATOM     94  C30 BCD     1      26.100  18.350  31.290  1.00  0.00            
ATOM     95  O25 BCD     1      27.180  17.470  31.040  1.00  0.00            
ATOM     96  H41 BCD     1      24.600  17.060  27.450  1.00  0.00            
ATOM     97  H42 BCD     1      24.900  15.120  28.910  1.00  0.00            
ATOM     98  H43 BCD     1      22.870  15.570  27.190  1.00  0.00            
ATOM     99  H44 BCD     1      22.570  16.050  30.460  1.00  0.00            
ATOM    100  H45 BCD     1      22.650  13.830  30.630  1.00  0.00            
ATOM    101  H46 BCD     1      25.410  15.650  31.320  1.00  0.00            
ATOM    102  H47 BCD     1      24.000  18.360  30.840  1.00  0.00            
ATOM    103  H48 BCD     1      26.220  19.280  30.720  1.00  0.00            
ATOM    104  H49 BCD     1      25.870  18.790  32.270  1.00  0.00            
ATOM    105  H50 BCD     1      27.930  17.780  31.550  1.00  0.00            
ATOM    106  C31 BCD     1      20.380  20.080  26.570  1.00  0.00            
ATOM    107  O26 BCD     1      19.260  19.440  27.160  1.00  0.00            
ATOM    108  C32 BCD     1      21.200  19.040  25.650  1.00  0.00            
ATOM    109  O27 BCD     1      20.340  18.570  24.650  1.00  0.00            
ATOM    110  C33 BCD     1      21.760  17.980  26.550  1.00  0.00            
ATOM    111  C34 BCD     1      22.600  18.610  27.590  1.00  0.00            
ATOM    112  C35 BCD     1      21.960  19.810  28.340  1.00  0.00            
ATOM    113  O28 BCD     1      21.330  20.680  27.460  1.00  0.00            
ATOM    114  C36 BCD     1      23.140  20.580  29.020  1.00  0.00            
ATOM    115  O29 BCD     1      24.220  20.970  28.180  1.00  0.00            
ATOM    116  O30 BCD     1      22.520  16.980  25.760  1.00  0.00            
ATOM    117  H51 BCD     1      19.950  20.810  25.880  1.00  0.00            
ATOM    118  H52 BCD     1      22.070  19.530  25.200  1.00  0.00            
ATOM    119  H53 BCD     1      20.790  18.050  23.980  1.00  0.00            
ATOM    120  H54 BCD     1      20.900  17.580  27.120  1.00  0.00            
ATOM    121  H55 BCD     1      21.960  16.550  25.110  1.00  0.00            
ATOM    122  H56 BCD     1      23.420  19.030  26.980  1.00  0.00            
ATOM    123  H57 BCD     1      21.190  19.610  29.090  1.00  0.00            
ATOM    124  H58 BCD     1      22.790  21.530  29.460  1.00  0.00            
ATOM    125  H59 BCD     1      23.520  20.050  29.910  1.00  0.00            
ATOM    126  H60 BCD     1      23.960  21.390  27.360  1.00  0.00            
ATOM    127  C37 BCD     1      15.180  19.950  27.640  1.00  0.00            
ATOM    128  O31 BCD     1      15.190  18.820  28.530  1.00  0.00            
ATOM    129  C38 BCD     1      15.650  19.540  26.270  1.00  0.00            
ATOM    130  O32 BCD     1      14.630  18.620  25.820  1.00  0.00            
ATOM    131  C39 BCD     1      17.090  18.990  26.330  1.00  0.00            
ATOM    132  O33 BCD     1      17.550  18.480  25.040  1.00  0.00            
ATOM    133  C40 BCD     1      18.020  19.990  27.000  1.00  0.00            
ATOM    134  C41 BCD     1      17.450  20.610  28.290  1.00  0.00            
ATOM    135  O34 BCD     1      16.080  21.040  28.050  1.00  0.00            
ATOM    136  C42 BCD     1      18.260  21.760  28.820  1.00  0.00            
ATOM    137  O35 BCD     1      18.200  22.860  27.880  1.00  0.00            
ATOM    138  H61 BCD     1      14.170  20.340  27.480  1.00  0.00            
ATOM    139  H62 BCD     1      15.740  20.440  25.640  1.00  0.00            
ATOM    140  H63 BCD     1      14.770  17.830  26.340  1.00  0.00            
ATOM    141  H64 BCD     1      16.950  18.150  27.010  1.00  0.00            
ATOM    142  H65 BCD     1      18.460  18.210  25.160  1.00  0.00            
ATOM    143  H66 BCD     1      18.010  20.880  26.350  1.00  0.00            
ATOM    144  H67 BCD     1      17.440  19.850  29.090  1.00  0.00            
ATOM    145  H68 BCD     1      18.010  22.060  29.840  1.00  0.00            
ATOM    146  H69 BCD     1      19.320  21.480  28.860  1.00  0.00            
ATOM    147  H70 BCD     1      18.780  22.680  27.140  1.00  0.00            
ATOM    148  O1  HC8     2      20.490  13.540  32.940  1.00  0.00            
ATOM    149  N1  HC8     2      19.520  13.880  32.310  1.00  0.00            
ATOM    150  O2  HC8     2      18.750  13.020  31.800  1.00  0.00            
ATOM    151  C1  HC8     2      19.470  15.260  31.810  1.00  0.00            
ATOM    152  C2  HC8     2      20.580  16.130  32.020  1.00  0.00            
ATOM    153  C3  HC8     2      20.540  17.480  31.660  1.00  0.00            
ATOM    154  C4  HC8     2      19.410  18.110  31.080  1.00  0.00            
ATOM    155  O3  HC8     2      19.400  19.300  30.820  1.00  0.00            
ATOM    156  C5  HC8     2      18.260  17.230  30.960  1.00  0.00            
ATOM    157  C6  HC8     2      18.250  15.920  31.330  1.00  0.00            
ATOM    158  H1  HC8     2      21.460  15.830  32.570  1.00  0.00            
ATOM    159  H2  HC8     2      21.400  18.110  31.820  1.00  0.00            
ATOM    160  H3  HC8     2      17.390  17.700  30.520  1.00  0.00            
ATOM    161  H4  HC8     2      17.340  15.340  31.250  1.00  0.00            
TER
ENDMDL
MODEL        1
ATOM      1  C1  BCD     1      17.940   9.600  32.930  1.00  0.00            
ATOM      2  O1  BCD     1      18.390  10.760  32.220  1.00  0.00            
ATOM      3  C2  BCD     1      16.460   9.710  33.090  1.00  0.00            
ATOM      4  O2  BCD     1      15.920   9.910  31.780  1.00  0.00            
ATOM      5  C3  BCD     1      16.050  10.910  33.950  1.00  0.00            
ATOM      6  O3  BCD     1      14.650  10.910  34.300  1.00  0.00            
ATOM      7  C4  BCD     1      16.870  11.060  35.210  1.00  0.00            
ATOM      8  C5  BCD     1      18.340  10.790  34.950  1.00  0.00            
ATOM      9  O4  BCD     1      18.550   9.620  34.200  1.00  0.00            
ATOM     10  C6  BCD     1      19.210  10.670  36.140  1.00  0.00            
ATOM     11  O5  BCD     1      18.780   9.570  36.960  1.00  0.00            
ATOM     12  H1  BCD     1      18.210   8.670  32.420  1.00  0.00            
ATOM     13  H2  BCD     1      15.960   8.840  33.510  1.00  0.00            
ATOM     14  H3  BCD     1      14.980  10.090  31.890  1.00  0.00            
ATOM     15  H4  BCD     1      16.310  11.800  33.370  1.00  0.00            
ATOM     16  H5  BCD     1      14.430  11.840  34.190  1.00  0.00            
ATOM     17  H6  BCD     1      16.520  10.290  35.910  1.00  0.00            
ATOM     18  H7  BCD     1      18.700  11.570  34.270  1.00  0.00            
ATOM     19  H8  BCD     1      20.200  10.450  35.730  1.00  0.00            
ATOM     20  H9  BCD     1      19.350  11.600  36.700  1.00  0.00            
ATOM     21  H10 BCD     1      19.270   9.450  37.780  1.00  0.00            
ATOM     22  C7  BCD     1      20.810  11.980  29.130  1.00  0.00            
ATOM     23  O6  BCD     1      20.570  13.320  29.360  1.00  0.00            
ATOM     24  C8  BCD     1      19.540  11.270  28.770  1.00  0.00            
ATOM     25  O7  BCD     1      18.760  11.940  27.720  1.00  0.00            
ATOM     26  C9  BCD     1      18.610  11.090  29.950  1.00  0.00            
ATOM     27  O8  BCD     1      17.460  10.160  29.570  1.00  0.00            
ATOM     28  C10 BCD     1      19.350  10.630  31.220  1.00  0.00            
ATOM     29  C11 BCD     1      20.580  11.490  31.520  1.00  0.00            
ATOM     30  O9  BCD     1      21.440  11.510  30.340  1.00  0.00            
ATOM     31  C12 BCD     1      21.420  10.900  32.610  1.00  0.00            
ATOM     32  O10 BCD     1      22.410  11.900  33.060  1.00  0.00            
ATOM     33  H11 BCD     1      21.440  11.870  28.240  1.00  0.00            
ATOM     34  H12 BCD     1      19.770  10.240  28.460  1.00  0.00            
ATOM     35  H13 BCD     1      17.910  11.500  27.610  1.00  0.00            
ATOM     36  H14 BCD     1      18.190  12.080  30.180  1.00  0.00            
ATOM     37  H15 BCD     1      16.940   9.940  30.340  1.00  0.00            
ATOM     38  H16 BCD     1      19.660   9.580  31.180  1.00  0.00            
ATOM     39  H17 BCD     1      20.280  12.510  31.790  1.00  0.00            
ATOM     40  H18 BCD     1      20.760  10.580  33.430  1.00  0.00            
ATOM     41  H19 BCD     1      21.860   9.940  32.310  1.00  0.00            
ATOM     42  H20 BCD     1      22.800  12.250  32.250  1.00  0.00            
ATOM     43  C13 BCD     1      22.560  16.810  28.280  1.00  0.00            
ATOM     44  O11 BCD     1      21.400  17.510  28.660  1.00  0.00            
ATOM     45  C14 BCD     1      22.300  15.830  27.100  1.00  0.00            
ATOM     46  O12 BCD     1      21.900  16.680  26.030  1.00  0.00            
ATOM     47  C15 BCD     1      21.300  14.820  27.520  1.00  0.00            
ATOM     48  O13 BCD     1      21.120  13.790  26.470  1.00  0.00            
ATOM     49  C16 BCD     1      21.660  14.190  28.870  1.00  0.00            
ATOM     50  C17 BCD     1      21.960  15.170  29.970  1.00  0.00            
ATOM     51  O14 BCD     1      22.950  16.100  29.530  1.00  0.00            
ATOM     52  C18 BCD     1      22.360  14.530  31.320  1.00  0.00            
ATOM     53  O15 BCD     1      23.390  13.630  31.120  1.00  0.00            
ATOM     54  H21 BCD     1      23.360  17.540  28.120  1.00  0.00            
ATOM     55  H22 BCD     1      23.230  15.290  26.910  1.00  0.00            
ATOM     56  H23 BCD     1      21.610  16.080  25.340  1.00  0.00            
ATOM     57  H24 BCD     1      20.350  15.360  27.670  1.00  0.00            
ATOM     58  H25 BCD     1      20.400  13.210  26.740  1.00  0.00            
ATOM     59  H26 BCD     1      22.600  13.670  28.700  1.00  0.00            
ATOM     60  H27 BCD     1      21.080  15.720  30.310  1.00  0.00            
ATOM     61  H28 BCD     1      22.630  15.260  32.090  1.00  0.00            
ATOM     62  H29 BCD     1      21.550  13.900  31.700  1.00  0.00            
ATOM     63  H30 BCD     1      24.200  14.070  30.850  1.00  0.00            
ATOM     64  C19 BCD     1      19.600  21.140  28.780  1.00  0.00            
ATOM     65  O16 BCD     1      18.830  20.580  29.870  1.00  0.00            
ATOM     66  C20 BCD     1      19.340  20.390  27.510  1.00  0.00            
ATOM     67  O17 BCD     1      17.920  20.520  27.230  1.00  0.00            
ATOM     68  C21 BCD     1      19.780  18.890  27.660  1.00  0.00            
ATOM     69  O18 BCD     1      19.590  18.180  26.450  1.00  0.00            
ATOM     70  C22 BCD     1      21.210  18.840  28.130  1.00  0.00            
ATOM     71  C23 BCD     1      21.480  19.780  29.300  1.00  0.00            
ATOM     72  O19 BCD     1      20.990  21.050  29.060  1.00  0.00            
ATOM     73  C24 BCD     1      22.960  19.880  29.470  1.00  0.00            
ATOM     74  O20 BCD     1      23.670  20.180  28.250  1.00  0.00            
ATOM     75  H31 BCD     1      19.250  22.140  28.500  1.00  0.00            
ATOM     76  H32 BCD     1      20.050  20.870  26.830  1.00  0.00            
ATOM     77  H33 BCD     1      17.820  20.100  26.370  1.00  0.00            
ATOM     78  H34 BCD     1      19.070  18.510  28.400  1.00  0.00            
ATOM     79  H35 BCD     1      20.410  17.720  26.240  1.00  0.00            
ATOM     80  H36 BCD     1      21.800  18.970  27.210  1.00  0.00            
ATOM     81  H37 BCD     1      21.030  19.290  30.170  1.00  0.00            
ATOM     82  H38 BCD     1      23.180  20.670  30.210  1.00  0.00            
ATOM     83  H39 BCD     1      23.360  18.970  29.920  1.00  0.00            
ATOM     84  H40 BCD     1      24.610  20.110  28.440  1.00  0.00            
ATOM     85  C25 BCD     1      16.320  21.540  32.910  1.00  0.00            
ATOM     86  O21 BCD     1      16.630  20.230  33.470  1.00  0.00            
ATOM     87  C26 BCD     1      15.680  21.230  31.580  1.00  0.00            
ATOM     88  O22 BCD     1      14.470  20.380  31.710  1.00  0.00            
ATOM     89  C27 BCD     1      16.670  20.630  30.600  1.00  0.00            
ATOM     90  O23 BCD     1      16.000  20.420  29.310  1.00  0.00            
ATOM     91  C28 BCD     1      17.880  21.490  30.450  1.00  0.00            
ATOM     92  C29 BCD     1      18.470  21.860  31.800  1.00  0.00            
ATOM     93  O24 BCD     1      17.470  22.320  32.690  1.00  0.00            
ATOM     94  C30 BCD     1      19.560  23.020  31.750  1.00  0.00            
ATOM     95  O25 BCD     1      18.910  24.260  31.320  1.00  0.00            
ATOM     96  H41 BCD     1      15.670  22.130  33.580  1.00  0.00            
ATOM     97  H42 BCD     1      15.360  22.180  31.120  1.00  0.00            
ATOM     98  H43 BCD     1      14.400  19.880  30.890  1.00  0.00            
ATOM     99  H44 BCD     1      16.880  19.630  31.000  1.00  0.00            
ATOM    100  H45 BCD     1      16.650  19.960  28.780  1.00  0.00            
ATOM    101  H46 BCD     1      17.670  22.380  29.840  1.00  0.00            
ATOM    102  H47 BCD     1      18.930  20.950  32.210  1.00  0.00            
ATOM    103  H48 BCD     1      19.970  23.070  32.760  1.00  0.00            
ATOM    104  H49 BCD     1      20.270  22.730  30.960  1.00  0.00            
ATOM    105  H50 BCD     1      19.430  24.960  31.710  1.00  0.00            
ATOM    106  C31 BCD     1      16.020  17.980  36.860  1.00  0.00            
ATOM    107  O26 BCD     1      16.060  16.720  36.200  1.00  0.00            
ATOM    108  C32 BCD     1      14.790  18.650  36.220  1.00  0.00            
ATOM    109  O27 BCD     1      13.610  17.850  36.390  1.00  0.00            
ATOM    110  C33 BCD     1      15.120  18.990  34.770  1.00  0.00            
ATOM    111  C34 BCD     1      16.390  19.920  34.810  1.00  0.00            
ATOM    112  C35 BCD     1      17.580  19.090  35.350  1.00  0.00            
ATOM    113  O28 BCD     1      17.240  18.680  36.650  1.00  0.00            
ATOM    114  C36 BCD     1      18.820  19.840  35.650  1.00  0.00            
ATOM    115  O29 BCD     1      18.590  20.880  36.610  1.00  0.00            
ATOM    116  O30 BCD     1      13.990  19.810  34.310  1.00  0.00            
ATOM    117  H51 BCD     1      16.020  17.880  37.950  1.00  0.00            
ATOM    118  H52 BCD     1      14.480  19.560  36.770  1.00  0.00            
ATOM    119  H53 BCD     1      12.810  18.360  36.230  1.00  0.00            
ATOM    120  H54 BCD     1      15.270  18.080  34.180  1.00  0.00            
ATOM    121  H55 BCD     1      14.200  20.000  33.390  1.00  0.00            
ATOM    122  H56 BCD     1      16.150  20.790  35.450  1.00  0.00            
ATOM    123  H57 BCD     1      17.810  18.190  34.760  1.00  0.00            
ATOM    124  H58 BCD     1      19.650  19.190  35.960  1.00  0.00            
ATOM    125  H59 BCD     1      19.170  20.370  34.750  1.00  0.00            
ATOM    126  H60 BCD     1      18.280  20.400  37.390  1.00  0.00            
ATOM    127  C37 BCD     1      16.720  12.660  36.950  1.00  0.00            
ATOM    128  O31 BCD     1      16.550  12.360  35.600  1.00  0.00            
ATOM    129  C38 BCD     1      15.440  13.230  37.560  1.00  0.00            
ATOM    130  O32 BCD     1      14.380  12.350  37.300  1.00  0.00            
ATOM    131  C39 BCD     1      15.150  14.570  36.850  1.00  0.00            
ATOM    132  O33 BCD     1      13.910  15.140  37.400  1.00  0.00            
ATOM    133  C40 BCD     1      16.310  15.520  37.050  1.00  0.00            
ATOM    134  C41 BCD     1      17.610  14.860  36.610  1.00  0.00            
ATOM    135  O34 BCD     1      17.790  13.560  37.100  1.00  0.00            
ATOM    136  C42 BCD     1      18.780  15.600  37.130  1.00  0.00            
ATOM    137  O35 BCD     1      18.760  15.820  38.550  1.00  0.00            
ATOM    138  H61 BCD     1      17.040  11.760  37.490  1.00  0.00            
ATOM    139  H62 BCD     1      15.560  13.450  38.630  1.00  0.00            
ATOM    140  H63 BCD     1      14.310  12.300  36.340  1.00  0.00            
ATOM    141  H64 BCD     1      15.030  14.470  35.770  1.00  0.00            
ATOM    142  H65 BCD     1      13.830  16.030  37.050  1.00  0.00            
ATOM    143  H66 BCD     1      16.360  15.780  38.120  1.00  0.00            
ATOM    144  H67 BCD     1      17.630  14.810  35.510  1.00  0.00            
ATOM    145  H68 BCD     1      19.730  15.230  36.720  1.00  0.00            
ATOM    146  H69 BCD     1      18.780  16.640  36.780  1.00  0.00            
ATOM    147  H70 BCD     1      19.710  15.820  38.730  1.00  0.00            
ATOM    148  O1  HC8     2      16.660  14.830  31.240  1.00  0.00            
ATOM    149  N1  HC8     2      17.250  15.910  31.430  1.00  0.00            
ATOM    150  O2  HC8     2      16.920  16.900  30.780  1.00  0.00            
ATOM    151  C1  HC8     2      18.370  16.050  32.340  1.00  0.00            
ATOM    152  C2  HC8     2      18.950  14.830  32.830  1.00  0.00            
ATOM    153  C3  HC8     2      20.020  14.890  33.720  1.00  0.00            
ATOM    154  C4  HC8     2      20.630  16.100  34.230  1.00  0.00            
ATOM    155  O3  HC8     2      21.630  16.200  34.930  1.00  0.00            
ATOM    156  C5  HC8     2      20.070  17.270  33.540  1.00  0.00            
ATOM    157  C6  HC8     2      19.010  17.260  32.660  1.00  0.00            
ATOM    158  H1  HC8     2      18.520  13.910  32.460  1.00  0.00            
ATOM    159  H2  HC8     2      20.610  14.020  33.980  1.00  0.00            
ATOM    160  H3  HC8     2      20.680  18.150  33.650  1.00  0.00            
ATOM    161  H4  HC8     2      18.610  18.150  32.200  1.00  0.00            
TER
ENDMDL
MODEL        1
ATOM      1  C1  BCD     1      19.440  16.030  30.860  1.00  0.00            
ATOM      2  O1  BCD     1      20.150  16.890  31.690  1.00  0.00            
ATOM      3  C2  BCD     1      19.550  16.310  29.390  1.00  0.00            
ATOM      4  O2  BCD     1      20.860  16.270  28.890  1.00  0.00            
ATOM      5  C3  BCD     1      18.970  17.710  29.100  1.00  0.00            
ATOM      6  O3  BCD     1      18.990  17.970  27.710  1.00  0.00            
ATOM      7  C4  BCD     1      17.520  17.860  29.640  1.00  0.00            
ATOM      8  C5  BCD     1      17.370  17.300  31.040  1.00  0.00            
ATOM      9  O4  BCD     1      18.090  16.050  31.230  1.00  0.00            
ATOM     10  C6  BCD     1      15.960  17.150  31.430  1.00  0.00            
ATOM     11  O5  BCD     1      15.290  16.200  30.650  1.00  0.00            
ATOM     12  H1  BCD     1      19.790  15.000  31.020  1.00  0.00            
ATOM     13  H2  BCD     1      19.010  15.460  28.950  1.00  0.00            
ATOM     14  H3  BCD     1      21.390  16.890  29.400  1.00  0.00            
ATOM     15  H4  BCD     1      19.580  18.480  29.580  1.00  0.00            
ATOM     16  H5  BCD     1      18.680  18.870  27.570  1.00  0.00            
ATOM     17  H6  BCD     1      16.890  17.300  28.940  1.00  0.00            
ATOM     18  H7  BCD     1      17.880  17.990  31.720  1.00  0.00            
ATOM     19  H8  BCD     1      16.120  16.830  32.470  1.00  0.00            
ATOM     20  H9  BCD     1      15.350  18.050  31.290  1.00  0.00            
ATOM     21  H10 BCD     1      14.550  16.550  30.140  1.00  0.00            
ATOM     22  C7  BCD     1      20.990  17.080  35.710  1.00  0.00            
ATOM     23  O6  BCD     1      19.940  18.040  35.770  1.00  0.00            
ATOM     24  C8  BCD     1      22.100  17.530  34.760  1.00  0.00            
ATOM     25  O7  BCD     1      22.820  18.740  35.150  1.00  0.00            
ATOM     26  C9  BCD     1      21.560  17.680  33.380  1.00  0.00            
ATOM     27  O8  BCD     1      22.620  17.940  32.490  1.00  0.00            
ATOM     28  C10 BCD     1      20.880  16.440  32.900  1.00  0.00            
ATOM     29  C11 BCD     1      19.950  15.750  33.960  1.00  0.00            
ATOM     30  O9  BCD     1      20.500  15.800  35.320  1.00  0.00            
ATOM     31  C12 BCD     1      19.560  14.310  33.630  1.00  0.00            
ATOM     32  O10 BCD     1      20.740  13.520  33.470  1.00  0.00            
ATOM     33  H11 BCD     1      21.360  16.880  36.720  1.00  0.00            
ATOM     34  H12 BCD     1      22.770  16.670  34.610  1.00  0.00            
ATOM     35  H13 BCD     1      22.340  19.080  35.910  1.00  0.00            
ATOM     36  H14 BCD     1      20.810  18.470  33.450  1.00  0.00            
ATOM     37  H15 BCD     1      23.310  18.420  32.960  1.00  0.00            
ATOM     38  H16 BCD     1      21.640  15.700  32.600  1.00  0.00            
ATOM     39  H17 BCD     1      19.070  16.410  33.870  1.00  0.00            
ATOM     40  H18 BCD     1      19.000  13.890  34.470  1.00  0.00            
ATOM     41  H19 BCD     1      18.870  14.240  32.780  1.00  0.00            
ATOM     42  H20 BCD     1      20.430  12.820  32.900  1.00  0.00            
ATOM     43  C13 BCD     1      18.310  20.150  38.950  1.00  0.00            
ATOM     44  O11 BCD     1      17.990  21.320  38.090  1.00  0.00            
ATOM     45  C14 BCD     1      19.850  19.920  38.980  1.00  0.00            
ATOM     46  O12 BCD     1      20.560  21.040  39.430  1.00  0.00            
ATOM     47  C15 BCD     1      20.410  19.520  37.650  1.00  0.00            
ATOM     48  O13 BCD     1      21.790  19.090  37.710  1.00  0.00            
ATOM     49  C16 BCD     1      19.490  18.360  37.110  1.00  0.00            
ATOM     50  C17 BCD     1      18.000  18.650  37.160  1.00  0.00            
ATOM     51  O14 BCD     1      17.630  18.960  38.540  1.00  0.00            
ATOM     52  C18 BCD     1      17.240  17.430  36.690  1.00  0.00            
ATOM     53  O15 BCD     1      15.790  17.640  36.840  1.00  0.00            
ATOM     54  H21 BCD     1      17.970  20.270  39.990  1.00  0.00            
ATOM     55  H22 BCD     1      19.960  19.070  39.660  1.00  0.00            
ATOM     56  H23 BCD     1      20.020  21.310  40.180  1.00  0.00            
ATOM     57  H24 BCD     1      20.330  20.420  37.020  1.00  0.00            
ATOM     58  H25 BCD     1      22.030  19.250  38.620  1.00  0.00            
ATOM     59  H26 BCD     1      19.500  17.440  37.710  1.00  0.00            
ATOM     60  H27 BCD     1      17.770  19.510  36.520  1.00  0.00            
ATOM     61  H28 BCD     1      17.510  17.180  35.650  1.00  0.00            
ATOM     62  H29 BCD     1      17.540  16.520  37.230  1.00  0.00            
ATOM     63  H30 BCD     1      15.660  17.790  37.780  1.00  0.00            
ATOM     64  C19 BCD     1      15.530  24.650  38.220  1.00  0.00            
ATOM     65  O16 BCD     1      15.800  24.950  36.810  1.00  0.00            
ATOM     66  C20 BCD     1      16.790  24.770  39.010  1.00  0.00            
ATOM     67  O17 BCD     1      17.360  26.110  38.860  1.00  0.00            
ATOM     68  C21 BCD     1      17.790  23.700  38.570  1.00  0.00            
ATOM     69  O18 BCD     1      18.930  23.610  39.400  1.00  0.00            
ATOM     70  C22 BCD     1      17.150  22.290  38.650  1.00  0.00            
ATOM     71  C23 BCD     1      15.930  22.300  37.720  1.00  0.00            
ATOM     72  O19 BCD     1      15.020  23.390  38.120  1.00  0.00            
ATOM     73  C24 BCD     1      15.220  20.990  37.810  1.00  0.00            
ATOM     74  O20 BCD     1      14.820  20.780  39.210  1.00  0.00            
ATOM     75  H31 BCD     1      14.830  25.370  38.670  1.00  0.00            
ATOM     76  H32 BCD     1      16.520  24.680  40.070  1.00  0.00            
ATOM     77  H33 BCD     1      17.350  26.190  37.900  1.00  0.00            
ATOM     78  H34 BCD     1      18.080  23.870  37.530  1.00  0.00            
ATOM     79  H35 BCD     1      19.500  22.910  39.100  1.00  0.00            
ATOM     80  H36 BCD     1      17.010  21.970  39.690  1.00  0.00            
ATOM     81  H37 BCD     1      16.230  22.460  36.670  1.00  0.00            
ATOM     82  H38 BCD     1      14.330  21.200  37.210  1.00  0.00            
ATOM     83  H39 BCD     1      15.870  20.220  37.370  1.00  0.00            
ATOM     84  H40 BCD     1      14.340  21.570  39.470  1.00  0.00            
ATOM     85  C25 BCD     1      15.030  27.650  33.910  1.00  0.00            
ATOM     86  O21 BCD     1      15.190  26.440  33.130  1.00  0.00            
ATOM     87  C26 BCD     1      16.320  27.960  34.640  1.00  0.00            
ATOM     88  O22 BCD     1      17.230  28.260  33.640  1.00  0.00            
ATOM     89  C27 BCD     1      16.780  26.710  35.450  1.00  0.00            
ATOM     90  O23 BCD     1      17.910  26.920  36.300  1.00  0.00            
ATOM     91  C28 BCD     1      15.550  26.270  36.320  1.00  0.00            
ATOM     92  C29 BCD     1      14.150  26.290  35.640  1.00  0.00            
ATOM     93  O24 BCD     1      14.020  27.430  34.840  1.00  0.00            
ATOM     94  C30 BCD     1      13.070  26.320  36.590  1.00  0.00            
ATOM     95  O25 BCD     1      13.070  27.440  37.500  1.00  0.00            
ATOM     96  H41 BCD     1      14.770  28.500  33.270  1.00  0.00            
ATOM     97  H42 BCD     1      16.130  28.770  35.360  1.00  0.00            
ATOM     98  H43 BCD     1      17.050  27.660  32.920  1.00  0.00            
ATOM     99  H44 BCD     1      16.930  25.870  34.770  1.00  0.00            
ATOM    100  H45 BCD     1      18.540  27.480  35.840  1.00  0.00            
ATOM    101  H46 BCD     1      15.470  26.960  37.170  1.00  0.00            
ATOM    102  H47 BCD     1      14.090  25.410  35.000  1.00  0.00            
ATOM    103  H48 BCD     1      12.150  26.380  36.000  1.00  0.00            
ATOM    104  H49 BCD     1      13.050  25.400  37.180  1.00  0.00            
ATOM    105  H50 BCD     1      12.670  28.190  37.050  1.00  0.00            
ATOM    106  C31 BCD     1      15.590  24.850  29.210  1.00  0.00            
ATOM    107  O26 BCD     1      15.880  23.600  29.880  1.00  0.00            
ATOM    108  C32 BCD     1      16.650  25.860  29.660  1.00  0.00            
ATOM    109  O27 BCD     1      17.960  25.330  29.350  1.00  0.00            
ATOM    110  C33 BCD     1      16.590  25.930  31.200  1.00  0.00            
ATOM    111  C34 BCD     1      15.220  26.370  31.750  1.00  0.00            
ATOM    112  C35 BCD     1      14.100  25.390  31.100  1.00  0.00            
ATOM    113  O28 BCD     1      14.270  25.320  29.610  1.00  0.00            
ATOM    114  C36 BCD     1      12.710  26.020  31.330  1.00  0.00            
ATOM    115  O29 BCD     1      12.540  27.260  30.620  1.00  0.00            
ATOM    116  O30 BCD     1      17.650  26.910  31.540  1.00  0.00            
ATOM    117  H51 BCD     1      15.690  24.730  28.130  1.00  0.00            
ATOM    118  H52 BCD     1      16.510  26.860  29.240  1.00  0.00            
ATOM    119  H53 BCD     1      18.230  24.530  29.790  1.00  0.00            
ATOM    120  H54 BCD     1      16.890  24.950  31.580  1.00  0.00            
ATOM    121  H55 BCD     1      18.330  26.660  30.910  1.00  0.00            
ATOM    122  H56 BCD     1      15.090  27.420  31.440  1.00  0.00            
ATOM    123  H57 BCD     1      14.000  24.400  31.570  1.00  0.00            
ATOM    124  H58 BCD     1      11.920  25.320  31.050  1.00  0.00            
ATOM    125  H59 BCD     1      12.620  26.190  32.410  1.00  0.00            
ATOM    126  H60 BCD     1      12.960  27.190  29.750  1.00  0.00            
ATOM    127  C37 BCD     1      16.220  19.600  28.670  1.00  0.00            
ATOM    128  O31 BCD     1      17.180  19.230  29.610  1.00  0.00            
ATOM    129  C38 BCD     1      16.720  20.640  27.670  1.00  0.00            
ATOM    130  O32 BCD     1      17.930  20.260  27.000  1.00  0.00            
ATOM    131  C39 BCD     1      16.940  21.980  28.400  1.00  0.00            
ATOM    132  O33 BCD     1      17.350  22.950  27.380  1.00  0.00            
ATOM    133  C40 BCD     1      15.680  22.380  29.120  1.00  0.00            
ATOM    134  C41 BCD     1      15.080  21.230  29.970  1.00  0.00            
ATOM    135  O34 BCD     1      15.010  20.040  29.250  1.00  0.00            
ATOM    136  C42 BCD     1      13.680  21.280  30.450  1.00  0.00            
ATOM    137  O35 BCD     1      12.780  21.090  29.360  1.00  0.00            
ATOM    138  H61 BCD     1      15.840  18.700  28.170  1.00  0.00            
ATOM    139  H62 BCD     1      16.000  20.810  26.860  1.00  0.00            
ATOM    140  H63 BCD     1      18.180  21.010  26.450  1.00  0.00            
ATOM    141  H64 BCD     1      17.780  21.840  29.100  1.00  0.00            
ATOM    142  H65 BCD     1      18.230  22.710  27.070  1.00  0.00            
ATOM    143  H66 BCD     1      15.060  22.680  28.270  1.00  0.00            
ATOM    144  H67 BCD     1      15.740  21.130  30.850  1.00  0.00            
ATOM    145  H68 BCD     1      13.380  20.550  31.210  1.00  0.00            
ATOM    146  H69 BCD     1      13.510  22.250  30.950  1.00  0.00            
ATOM    147  H70 BCD     1      12.970  20.270  28.910  1.00  0.00            
ATOM    148  O1  HC8     2      19.540  20.840  34.320  1.00  0.00            
ATOM    149  N1  HC8     2      18.880  21.900  34.320  1.00  0.00            
ATOM    150  O2  HC8     2      19.350  22.960  34.720  1.00  0.00            
ATOM    151  C1  HC8     2      17.470  21.740  34.180  1.00  0.00            
ATOM    152  C2  HC8     2      16.880  20.470  33.800  1.00  0.00            
ATOM    153  C3  HC8     2      15.510  20.440  33.660  1.00  0.00            
ATOM    154  C4  HC8     2      14.580  21.520  33.820  1.00  0.00            
ATOM    155  O3  HC8     2      13.320  21.420  33.850  1.00  0.00            
ATOM    156  C5  HC8     2      15.210  22.790  33.970  1.00  0.00            
ATOM    157  C6  HC8     2      16.590  22.920  34.170  1.00  0.00            
ATOM    158  H1  HC8     2      17.380  19.520  33.770  1.00  0.00            
ATOM    159  H2  HC8     2      15.070  19.480  33.420  1.00  0.00            
ATOM    160  H3  HC8     2      14.530  23.630  34.020  1.00  0.00            
ATOM    161  H4  HC8     2      17.000  23.910  34.330  1.00  0.00            
TER
ENDMDL
MODEL        1
ATOM      1  C1  BCD     1      15.330  12.350  34.290  1.00  0.00            
ATOM      2  O1  BCD     1      15.460  12.740  32.910  1.00  0.00            
ATOM      3  C2  BCD     1      14.220  13.200  34.930  1.00  0.00            
ATOM      4  O2  BCD     1      13.040  12.820  34.250  1.00  0.00            
ATOM      5  C3  BCD     1      14.420  14.690  34.870  1.00  0.00            
ATOM      6  O3  BCD     1      13.250  15.190  35.490  1.00  0.00            
ATOM      7  C4  BCD     1      15.740  15.020  35.550  1.00  0.00            
ATOM      8  C5  BCD     1      16.850  14.050  35.020  1.00  0.00            
ATOM      9  O4  BCD     1      16.560  12.670  34.980  1.00  0.00            
ATOM     10  C6  BCD     1      18.150  14.160  35.810  1.00  0.00            
ATOM     11  O5  BCD     1      17.940  14.010  37.250  1.00  0.00            
ATOM     12  H1  BCD     1      15.080  11.290  34.420  1.00  0.00            
ATOM     13  H2  BCD     1      14.110  12.850  35.960  1.00  0.00            
ATOM     14  H3  BCD     1      12.470  12.550  34.980  1.00  0.00            
ATOM     15  H4  BCD     1      14.460  15.090  33.850  1.00  0.00            
ATOM     16  H5  BCD     1      13.200  16.130  35.280  1.00  0.00            
ATOM     17  H6  BCD     1      15.700  14.920  36.640  1.00  0.00            
ATOM     18  H7  BCD     1      17.100  14.370  34.000  1.00  0.00            
ATOM     19  H8  BCD     1      18.800  13.340  35.490  1.00  0.00            
ATOM     20  H9  BCD     1      18.530  15.170  35.600  1.00  0.00            
ATOM     21  H10 BCD     1      18.670  14.560  37.560  1.00  0.00            
ATOM     22  C7  BCD     1      15.670  10.810  29.170  1.00  0.00            
ATOM     23  O6  BCD     1      15.990  12.000  28.430  1.00  0.00            
ATOM     24  C8  BCD     1      14.280  10.750  29.810  1.00  0.00            
ATOM     25  O7  BCD     1      13.190  10.970  28.850  1.00  0.00            
ATOM     26  C9  BCD     1      14.220  11.740  31.020  1.00  0.00            
ATOM     27  O8  BCD     1      12.980  11.430  31.830  1.00  0.00            
ATOM     28  C10 BCD     1      15.480  11.670  31.900  1.00  0.00            
ATOM     29  C11 BCD     1      16.740  11.710  31.090  1.00  0.00            
ATOM     30  O9  BCD     1      16.660  10.670  30.200  1.00  0.00            
ATOM     31  C12 BCD     1      17.950  11.590  31.970  1.00  0.00            
ATOM     32  O10 BCD     1      19.230  11.880  31.280  1.00  0.00            
ATOM     33  H11 BCD     1      15.870   9.890  28.610  1.00  0.00            
ATOM     34  H12 BCD     1      14.050   9.720  30.110  1.00  0.00            
ATOM     35  H13 BCD     1      12.310  10.760  29.170  1.00  0.00            
ATOM     36  H14 BCD     1      14.190  12.750  30.610  1.00  0.00            
ATOM     37  H15 BCD     1      13.010  12.010  32.600  1.00  0.00            
ATOM     38  H16 BCD     1      15.510  10.640  32.300  1.00  0.00            
ATOM     39  H17 BCD     1      16.900  12.680  30.600  1.00  0.00            
ATOM     40  H18 BCD     1      17.800  12.230  32.850  1.00  0.00            
ATOM     41  H19 BCD     1      17.980  10.540  32.300  1.00  0.00            
ATOM     42  H20 BCD     1      19.890  11.500  31.870  1.00  0.00            
ATOM     43  C13 BCD     1      16.890  13.570  24.730  1.00  0.00            
ATOM     44  O11 BCD     1      16.780  14.960  25.130  1.00  0.00            
ATOM     45  C14 BCD     1      15.540  12.870  24.770  1.00  0.00            
ATOM     46  O12 BCD     1      14.570  13.650  24.040  1.00  0.00            
ATOM     47  C15 BCD     1      15.060  12.620  26.210  1.00  0.00            
ATOM     48  O13 BCD     1      13.820  11.890  26.320  1.00  0.00            
ATOM     49  C16 BCD     1      16.160  11.880  27.020  1.00  0.00            
ATOM     50  C17 BCD     1      17.480  12.670  26.800  1.00  0.00            
ATOM     51  O14 BCD     1      17.830  12.800  25.430  1.00  0.00            
ATOM     52  C18 BCD     1      18.720  11.980  27.490  1.00  0.00            
ATOM     53  O15 BCD     1      18.780  10.580  27.250  1.00  0.00            
ATOM     54  H21 BCD     1      17.150  13.580  23.670  1.00  0.00            
ATOM     55  H22 BCD     1      15.700  11.910  24.270  1.00  0.00            
ATOM     56  H23 BCD     1      13.700  13.530  24.450  1.00  0.00            
ATOM     57  H24 BCD     1      14.930  13.660  26.540  1.00  0.00            
ATOM     58  H25 BCD     1      13.570  11.560  27.190  1.00  0.00            
ATOM     59  H26 BCD     1      16.150  10.860  26.620  1.00  0.00            
ATOM     60  H27 BCD     1      17.410  13.660  27.250  1.00  0.00            
ATOM     61  H28 BCD     1      19.650  12.490  27.200  1.00  0.00            
ATOM     62  H29 BCD     1      18.560  12.130  28.560  1.00  0.00            
ATOM     63  H30 BCD     1      19.330  10.230  27.960  1.00  0.00            
ATOM     64  C19 BCD     1      17.470  18.760  24.000  1.00  0.00            
ATOM     65  O16 BCD     1      17.550  18.990  25.390  1.00  0.00            
ATOM     66  C20 BCD     1      16.110  18.210  23.630  1.00  0.00            
ATOM     67  O17 BCD     1      15.030  19.200  23.900  1.00  0.00            
ATOM     68  C21 BCD     1      15.780  16.860  24.360  1.00  0.00            
ATOM     69  O18 BCD     1      14.540  16.320  23.960  1.00  0.00            
ATOM     70  C22 BCD     1      16.970  15.920  24.210  1.00  0.00            
ATOM     71  C23 BCD     1      18.330  16.540  24.460  1.00  0.00            
ATOM     72  O19 BCD     1      18.510  17.820  23.740  1.00  0.00            
ATOM     73  C24 BCD     1      19.500  15.580  24.080  1.00  0.00            
ATOM     74  O20 BCD     1      19.280  14.940  22.780  1.00  0.00            
ATOM     75  H31 BCD     1      17.560  19.640  23.360  1.00  0.00            
ATOM     76  H32 BCD     1      16.110  18.000  22.550  1.00  0.00            
ATOM     77  H33 BCD     1      14.210  18.700  24.000  1.00  0.00            
ATOM     78  H34 BCD     1      15.770  17.070  25.430  1.00  0.00            
ATOM     79  H35 BCD     1      14.610  15.390  24.190  1.00  0.00            
ATOM     80  H36 BCD     1      16.950  15.500  23.200  1.00  0.00            
ATOM     81  H37 BCD     1      18.490  16.640  25.540  1.00  0.00            
ATOM     82  H38 BCD     1      20.360  16.260  24.090  1.00  0.00            
ATOM     83  H39 BCD     1      19.520  14.850  24.900  1.00  0.00            
ATOM     84  H40 BCD     1      20.110  14.480  22.640  1.00  0.00            
ATOM     85  C25 BCD     1      18.230  22.070  28.030  1.00  0.00            
ATOM     86  O21 BCD     1      17.490  21.710  29.210  1.00  0.00            
ATOM     87  C26 BCD     1      17.330  22.450  26.800  1.00  0.00            
ATOM     88  O22 BCD     1      16.160  23.200  27.270  1.00  0.00            
ATOM     89  C27 BCD     1      16.820  21.270  26.050  1.00  0.00            
ATOM     90  O23 BCD     1      16.200  21.620  24.820  1.00  0.00            
ATOM     91  C28 BCD     1      17.990  20.250  25.850  1.00  0.00            
ATOM     92  C29 BCD     1      18.750  19.990  27.100  1.00  0.00            
ATOM     93  O24 BCD     1      19.220  21.140  27.720  1.00  0.00            
ATOM     94  C30 BCD     1      19.980  19.010  26.990  1.00  0.00            
ATOM     95  O25 BCD     1      20.970  19.680  26.260  1.00  0.00            
ATOM     96  H41 BCD     1      18.740  23.000  28.300  1.00  0.00            
ATOM     97  H42 BCD     1      17.940  23.080  26.130  1.00  0.00            
ATOM     98  H43 BCD     1      15.740  23.430  26.440  1.00  0.00            
ATOM     99  H44 BCD     1      16.090  20.830  26.740  1.00  0.00            
ATOM    100  H45 BCD     1      15.670  20.860  24.570  1.00  0.00            
ATOM    101  H46 BCD     1      18.680  20.700  25.130  1.00  0.00            
ATOM    102  H47 BCD     1      18.070  19.440  27.760  1.00  0.00            
ATOM    103  H48 BCD     1      20.450  18.790  27.960  1.00  0.00            
ATOM    104  H49 BCD     1      19.760  18.030  26.530  1.00  0.00            
ATOM    105  H50 BCD     1      21.750  19.130  26.170  1.00  0.00            
ATOM    106  C31 BCD     1      17.220  21.760  33.360  1.00  0.00            
ATOM    107  O26 BCD     1      16.830  20.410  33.360  1.00  0.00            
ATOM    108  C32 BCD     1      16.270  22.590  32.540  1.00  0.00            
ATOM    109  O27 BCD     1      14.890  22.370  32.980  1.00  0.00            
ATOM    110  C33 BCD     1      16.210  22.190  31.090  1.00  0.00            
ATOM    111  C34 BCD     1      17.600  22.350  30.500  1.00  0.00            
ATOM    112  C35 BCD     1      18.550  21.530  31.340  1.00  0.00            
ATOM    113  O28 BCD     1      18.510  21.870  32.750  1.00  0.00            
ATOM    114  C36 BCD     1      20.050  21.820  30.970  1.00  0.00            
ATOM    115  O29 BCD     1      20.430  23.180  31.200  1.00  0.00            
ATOM    116  O30 BCD     1      15.190  23.020  30.460  1.00  0.00            
ATOM    117  H51 BCD     1      17.460  22.000  34.400  1.00  0.00            
ATOM    118  H52 BCD     1      16.490  23.660  32.690  1.00  0.00            
ATOM    119  H53 BCD     1      14.420  22.780  32.250  1.00  0.00            
ATOM    120  H54 BCD     1      15.970  21.130  30.900  1.00  0.00            
ATOM    121  H55 BCD     1      15.130  22.920  29.500  1.00  0.00            
ATOM    122  H56 BCD     1      17.960  23.380  30.390  1.00  0.00            
ATOM    123  H57 BCD     1      18.410  20.440  31.320  1.00  0.00            
ATOM    124  H58 BCD     1      20.560  21.170  31.690  1.00  0.00            
ATOM    125  H59 BCD     1      20.260  21.570  29.920  1.00  0.00            
ATOM    126  H60 BCD     1      21.040  23.050  31.930  1.00  0.00            
ATOM    127  C37 BCD     1      16.850  17.170  36.000  1.00  0.00            
ATOM    128  O31 BCD     1      16.130  16.330  35.090  1.00  0.00            
ATOM    129  C38 BCD     1      15.910  18.330  36.390  1.00  0.00            
ATOM    130  O32 BCD     1      14.660  17.850  36.980  1.00  0.00            
ATOM    131  C39 BCD     1      15.730  19.290  35.200  1.00  0.00            
ATOM    132  O33 BCD     1      14.790  20.370  35.330  1.00  0.00            
ATOM    133  C40 BCD     1      17.100  19.640  34.610  1.00  0.00            
ATOM    134  C41 BCD     1      18.010  18.410  34.380  1.00  0.00            
ATOM    135  O34 BCD     1      18.090  17.650  35.540  1.00  0.00            
ATOM    136  C42 BCD     1      19.390  18.860  33.980  1.00  0.00            
ATOM    137  O35 BCD     1      19.810  20.020  34.630  1.00  0.00            
ATOM    138  H61 BCD     1      17.130  16.630  36.910  1.00  0.00            
ATOM    139  H62 BCD     1      16.460  18.930  37.120  1.00  0.00            
ATOM    140  H63 BCD     1      13.930  18.210  36.460  1.00  0.00            
ATOM    141  H64 BCD     1      15.280  18.590  34.480  1.00  0.00            
ATOM    142  H65 BCD     1      14.670  20.780  34.460  1.00  0.00            
ATOM    143  H66 BCD     1      17.590  20.230  35.400  1.00  0.00            
ATOM    144  H67 BCD     1      17.590  17.880  33.520  1.00  0.00            
ATOM    145  H68 BCD     1      20.100  18.080  34.260  1.00  0.00            
ATOM    146  H69 BCD     1      19.430  19.040  32.900  1.00  0.00            
ATOM    147  H70 BCD     1      19.470  20.770  34.120  1.00  0.00            
ATOM    148  O1  HC8     2      13.880  16.220  31.680  1.00  0.00            
ATOM    149  N1  HC8     2      14.500  17.260  31.410  1.00  0.00            
ATOM    150  O2  HC8     2      13.860  18.300  31.450  1.00  0.00            
ATOM    151  C1  HC8     2      16.000  17.200  31.090  1.00  0.00            
ATOM    152  C2  HC8     2      16.740  15.960  31.320  1.00  0.00            
ATOM    153  C3  HC8     2      18.070  15.860  31.040  1.00  0.00            
ATOM    154  C4  HC8     2      18.880  16.970  30.560  1.00  0.00            
ATOM    155  O3  HC8     2      20.060  16.870  30.340  1.00  0.00            
ATOM    156  C5  HC8     2      18.110  18.170  30.250  1.00  0.00            
ATOM    157  C6  HC8     2      16.770  18.270  30.530  1.00  0.00            
ATOM    158  H1  HC8     2      16.260  15.050  31.650  1.00  0.00            
ATOM    159  H2  HC8     2      18.600  14.940  31.270  1.00  0.00            
ATOM    160  H3  HC8     2      18.680  19.040  29.940  1.00  0.00            
ATOM    161  H4  HC8     2      16.290  19.210  30.290  1.00  0.00            
TER
ENDMDL
MODEL        1
ATOM      1  C1  BCD     1      17.450  18.100  39.860  1.00  0.00            
ATOM      2  O1  BCD     1      17.700  16.930  39.120  1.00  0.00            
ATOM      3  C2  BCD     1      16.020  18.140  40.300  1.00  0.00            
ATOM      4  O2  BCD     1      15.720  17.010  41.040  1.00  0.00            
ATOM      5  C3  BCD     1      15.100  18.320  39.080  1.00  0.00            
ATOM      6  O3  BCD     1      13.680  18.350  39.520  1.00  0.00            
ATOM      7  C4  BCD     1      15.570  19.350  38.100  1.00  0.00            
ATOM      8  C5  BCD     1      17.020  19.300  37.830  1.00  0.00            
ATOM      9  O4  BCD     1      17.690  19.290  39.160  1.00  0.00            
ATOM     10  C6  BCD     1      17.740  20.430  37.050  1.00  0.00            
ATOM     11  O5  BCD     1      17.330  21.730  37.480  1.00  0.00            
ATOM     12  H1  BCD     1      18.110  18.040  40.730  1.00  0.00            
ATOM     13  H2  BCD     1      15.830  19.000  40.950  1.00  0.00            
ATOM     14  H3  BCD     1      14.770  17.100  41.110  1.00  0.00            
ATOM     15  H4  BCD     1      15.290  17.420  38.490  1.00  0.00            
ATOM     16  H5  BCD     1      13.560  19.290  39.710  1.00  0.00            
ATOM     17  H6  BCD     1      15.310  20.310  38.570  1.00  0.00            
ATOM     18  H7  BCD     1      17.170  18.350  37.300  1.00  0.00            
ATOM     19  H8  BCD     1      18.820  20.250  37.180  1.00  0.00            
ATOM     20  H9  BCD     1      17.460  20.390  35.990  1.00  0.00            
ATOM     21  H10 BCD     1      17.920  22.390  37.120  1.00  0.00            
ATOM     22  C7  BCD     1      19.830  13.370  39.070  1.00  0.00            
ATOM     23  O6  BCD     1      18.860  12.850  38.130  1.00  0.00            
ATOM     24  C8  BCD     1      19.280  13.780  40.390  1.00  0.00            
ATOM     25  O7  BCD     1      18.740  12.540  40.980  1.00  0.00            
ATOM     26  C9  BCD     1      18.180  14.860  40.330  1.00  0.00            
ATOM     27  O8  BCD     1      17.700  15.200  41.630  1.00  0.00            
ATOM     28  C10 BCD     1      18.790  16.090  39.600  1.00  0.00            
ATOM     29  C11 BCD     1      19.590  15.690  38.350  1.00  0.00            
ATOM     30  O9  BCD     1      20.450  14.530  38.590  1.00  0.00            
ATOM     31  C12 BCD     1      20.350  16.910  37.860  1.00  0.00            
ATOM     32  O10 BCD     1      20.840  16.660  36.580  1.00  0.00            
ATOM     33  H11 BCD     1      20.720  12.730  39.210  1.00  0.00            
ATOM     34  H12 BCD     1      20.010  14.240  41.070  1.00  0.00            
ATOM     35  H13 BCD     1      18.660  12.780  41.910  1.00  0.00            
ATOM     36  H14 BCD     1      17.340  14.680  39.640  1.00  0.00            
ATOM     37  H15 BCD     1      16.940  15.740  41.390  1.00  0.00            
ATOM     38  H16 BCD     1      19.360  16.650  40.350  1.00  0.00            
ATOM     39  H17 BCD     1      18.940  15.420  37.520  1.00  0.00            
ATOM     40  H18 BCD     1      19.720  17.800  37.770  1.00  0.00            
ATOM     41  H19 BCD     1      21.120  17.030  38.640  1.00  0.00            
ATOM     42  H20 BCD     1      21.340  17.390  36.220  1.00  0.00            
ATOM     43  C13 BCD     1      18.750   9.620  35.520  1.00  0.00            
ATOM     44  O11 BCD     1      17.560   9.970  34.870  1.00  0.00            
ATOM     45  C14 BCD     1      18.360   9.370  36.970  1.00  0.00            
ATOM     46  O12 BCD     1      17.240   8.500  37.090  1.00  0.00            
ATOM     47  C15 BCD     1      18.050  10.700  37.770  1.00  0.00            
ATOM     48  O13 BCD     1      17.820  10.410  39.170  1.00  0.00            
ATOM     49  C16 BCD     1      19.200  11.590  37.570  1.00  0.00            
ATOM     50  C17 BCD     1      19.390  11.800  36.030  1.00  0.00            
ATOM     51  O14 BCD     1      19.770  10.550  35.460  1.00  0.00            
ATOM     52  C18 BCD     1      20.530  12.700  35.590  1.00  0.00            
ATOM     53  O15 BCD     1      21.780  12.160  36.150  1.00  0.00            
ATOM     54  H21 BCD     1      19.140   8.660  35.160  1.00  0.00            
ATOM     55  H22 BCD     1      19.250   8.900  37.410  1.00  0.00            
ATOM     56  H23 BCD     1      16.450   8.990  36.850  1.00  0.00            
ATOM     57  H24 BCD     1      17.160  11.150  37.310  1.00  0.00            
ATOM     58  H25 BCD     1      17.280  11.040  39.650  1.00  0.00            
ATOM     59  H26 BCD     1      20.110  11.140  37.980  1.00  0.00            
ATOM     60  H27 BCD     1      18.450  12.170  35.600  1.00  0.00            
ATOM     61  H28 BCD     1      20.640  12.680  34.490  1.00  0.00            
ATOM     62  H29 BCD     1      20.370  13.670  36.060  1.00  0.00            
ATOM     63  H30 BCD     1      22.590  12.680  36.120  1.00  0.00            
ATOM     64  C19 BCD     1      16.190   9.880  30.950  1.00  0.00            
ATOM     65  O16 BCD     1      15.830  11.280  31.060  1.00  0.00            
ATOM     66  C20 BCD     1      15.490   8.950  31.930  1.00  0.00            
ATOM     67  O17 BCD     1      14.050   9.120  31.760  1.00  0.00            
ATOM     68  C21 BCD     1      15.830   9.340  33.330  1.00  0.00            
ATOM     69  O18 BCD     1      15.210   8.460  34.240  1.00  0.00            
ATOM     70  C22 BCD     1      17.310   9.450  33.560  1.00  0.00            
ATOM     71  C23 BCD     1      18.120  10.160  32.460  1.00  0.00            
ATOM     72  O19 BCD     1      17.570   9.780  31.190  1.00  0.00            
ATOM     73  C24 BCD     1      19.650   9.870  32.450  1.00  0.00            
ATOM     74  O20 BCD     1      19.920   8.480  32.450  1.00  0.00            
ATOM     75  H31 BCD     1      16.050   9.460  29.950  1.00  0.00            
ATOM     76  H32 BCD     1      15.840   7.930  31.690  1.00  0.00            
ATOM     77  H33 BCD     1      13.830   9.430  32.640  1.00  0.00            
ATOM     78  H34 BCD     1      15.380  10.330  33.490  1.00  0.00            
ATOM     79  H35 BCD     1      15.050   8.990  35.030  1.00  0.00            
ATOM     80  H36 BCD     1      17.730   8.430  33.510  1.00  0.00            
ATOM     81  H37 BCD     1      17.890  11.220  32.600  1.00  0.00            
ATOM     82  H38 BCD     1      20.030  10.430  31.580  1.00  0.00            
ATOM     83  H39 BCD     1      20.120  10.430  33.270  1.00  0.00            
ATOM     84  H40 BCD     1      19.750   8.180  31.550  1.00  0.00            
ATOM     85  C25 BCD     1      14.390  14.580  28.860  1.00  0.00            
ATOM     86  O21 BCD     1      14.290  15.360  30.000  1.00  0.00            
ATOM     87  C26 BCD     1      13.470  13.380  29.060  1.00  0.00            
ATOM     88  O22 BCD     1      12.120  13.800  29.420  1.00  0.00            
ATOM     89  C27 BCD     1      13.910  12.460  30.200  1.00  0.00            
ATOM     90  O23 BCD     1      12.980  11.450  30.490  1.00  0.00            
ATOM     91  C28 BCD     1      15.290  11.960  29.900  1.00  0.00            
ATOM     92  C29 BCD     1      16.300  13.100  29.680  1.00  0.00            
ATOM     93  O24 BCD     1      15.700  13.970  28.640  1.00  0.00            
ATOM     94  C30 BCD     1      17.580  12.500  29.140  1.00  0.00            
ATOM     95  O25 BCD     1      17.400  11.890  27.810  1.00  0.00            
ATOM     96  H41 BCD     1      14.180  15.130  27.940  1.00  0.00            
ATOM     97  H42 BCD     1      13.440  12.810  28.120  1.00  0.00            
ATOM     98  H43 BCD     1      11.660  12.980  29.590  1.00  0.00            
ATOM     99  H44 BCD     1      13.890  13.120  31.080  1.00  0.00            
ATOM    100  H45 BCD     1      13.410  10.840  31.090  1.00  0.00            
ATOM    101  H46 BCD     1      15.270  11.260  29.050  1.00  0.00            
ATOM    102  H47 BCD     1      16.450  13.750  30.550  1.00  0.00            
ATOM    103  H48 BCD     1      18.300  13.330  29.040  1.00  0.00            
ATOM    104  H49 BCD     1      17.870  11.780  29.910  1.00  0.00            
ATOM    105  H50 BCD     1      17.110  12.620  27.250  1.00  0.00            
ATOM    106  C31 BCD     1      13.950  19.160  31.250  1.00  0.00            
ATOM    107  O26 BCD     1      14.100  18.670  32.580  1.00  0.00            
ATOM    108  C32 BCD     1      12.650  18.620  30.570  1.00  0.00            
ATOM    109  O27 BCD     1      11.540  19.030  31.370  1.00  0.00            
ATOM    110  C33 BCD     1      12.830  17.150  30.340  1.00  0.00            
ATOM    111  C34 BCD     1      14.210  16.730  29.730  1.00  0.00            
ATOM    112  C35 BCD     1      15.350  17.360  30.480  1.00  0.00            
ATOM    113  O28 BCD     1      15.050  18.800  30.470  1.00  0.00            
ATOM    114  C36 BCD     1      16.650  17.120  29.790  1.00  0.00            
ATOM    115  O29 BCD     1      17.630  17.360  30.750  1.00  0.00            
ATOM    116  O30 BCD     1      11.760  16.580  29.530  1.00  0.00            
ATOM    117  H51 BCD     1      13.860  20.250  31.260  1.00  0.00            
ATOM    118  H52 BCD     1      12.430  19.050  29.580  1.00  0.00            
ATOM    119  H53 BCD     1      11.650  18.730  32.280  1.00  0.00            
ATOM    120  H54 BCD     1      12.640  16.730  31.340  1.00  0.00            
ATOM    121  H55 BCD     1      11.780  15.620  29.560  1.00  0.00            
ATOM    122  H56 BCD     1      14.270  17.000  28.670  1.00  0.00            
ATOM    123  H57 BCD     1      15.410  17.020  31.520  1.00  0.00            
ATOM    124  H58 BCD     1      16.730  16.160  29.270  1.00  0.00            
ATOM    125  H59 BCD     1      16.850  17.840  28.980  1.00  0.00            
ATOM    126  H60 BCD     1      17.530  16.690  31.430  1.00  0.00            
ATOM    127  C37 BCD     1      14.030  20.150  36.410  1.00  0.00            
ATOM    128  O31 BCD     1      14.880  19.100  36.890  1.00  0.00            
ATOM    129  C38 BCD     1      12.680  19.650  35.890  1.00  0.00            
ATOM    130  O32 BCD     1      12.010  18.960  36.940  1.00  0.00            
ATOM    131  C39 BCD     1      12.860  18.820  34.620  1.00  0.00            
ATOM    132  O33 BCD     1      11.670  18.450  33.870  1.00  0.00            
ATOM    133  C40 BCD     1      13.740  19.580  33.590  1.00  0.00            
ATOM    134  C41 BCD     1      14.970  20.270  34.230  1.00  0.00            
ATOM    135  O34 BCD     1      14.620  20.960  35.410  1.00  0.00            
ATOM    136  C42 BCD     1      15.740  21.250  33.280  1.00  0.00            
ATOM    137  O35 BCD     1      14.920  22.370  33.110  1.00  0.00            
ATOM    138  H61 BCD     1      13.730  20.780  37.250  1.00  0.00            
ATOM    139  H62 BCD     1      11.960  20.460  35.700  1.00  0.00            
ATOM    140  H63 BCD     1      11.540  19.510  37.560  1.00  0.00            
ATOM    141  H64 BCD     1      13.380  17.890  34.860  1.00  0.00            
ATOM    142  H65 BCD     1      10.990  18.020  34.390  1.00  0.00            
ATOM    143  H66 BCD     1      13.120  20.400  33.220  1.00  0.00            
ATOM    144  H67 BCD     1      15.590  19.390  34.440  1.00  0.00            
ATOM    145  H68 BCD     1      16.660  21.630  33.740  1.00  0.00            
ATOM    146  H69 BCD     1      15.870  20.690  32.350  1.00  0.00            
ATOM    147  H70 BCD     1      15.000  22.680  32.200  1.00  0.00            
ATOM    148  O1  HC8     2      15.600  13.930  38.400  1.00  0.00            
ATOM    149  N1  HC8     2      15.370  13.300  37.390  1.00  0.00            
ATOM    150  O2  HC8     2      14.910  12.190  37.460  1.00  0.00            
ATOM    151  C1  HC8     2      15.880  13.870  36.190  1.00  0.00            
ATOM    152  C2  HC8     2      16.040  13.050  34.980  1.00  0.00            
ATOM    153  C3  HC8     2      16.530  13.600  33.810  1.00  0.00            
ATOM    154  C4  HC8     2      17.050  14.980  33.790  1.00  0.00            
ATOM    155  O3  HC8     2      17.520  15.510  32.740  1.00  0.00            
ATOM    156  C5  HC8     2      16.930  15.760  34.970  1.00  0.00            
ATOM    157  C6  HC8     2      16.210  15.290  36.060  1.00  0.00            
ATOM    158  H1  HC8     2      15.830  11.980  35.010  1.00  0.00            
ATOM    159  H2  HC8     2      16.690  13.120  32.850  1.00  0.00            
ATOM    160  H3  HC8     2      17.180  16.810  34.880  1.00  0.00            
ATOM    161  H4  HC8     2      16.030  15.950  36.910  1.00  0.00            
TER
ENDMDL
MODEL        1
ATOM      1  C1  BCD     1      16.320  18.050  38.320  1.00  0.00            
ATOM      2  O1  BCD     1      16.410  16.920  37.400  1.00  0.00            
ATOM      3  C2  BCD     1      15.030  17.910  39.130  1.00  0.00            
ATOM      4  O2  BCD     1      14.940  16.660  39.810  1.00  0.00            
ATOM      5  C3  BCD     1      13.860  18.050  38.120  1.00  0.00            
ATOM      6  O3  BCD     1      12.610  17.940  38.810  1.00  0.00            
ATOM      7  C4  BCD     1      13.940  19.350  37.290  1.00  0.00            
ATOM      8  C5  BCD     1      15.350  19.480  36.580  1.00  0.00            
ATOM      9  O4  BCD     1      16.400  19.270  37.570  1.00  0.00            
ATOM     10  C6  BCD     1      15.440  20.910  36.030  1.00  0.00            
ATOM     11  O5  BCD     1      15.460  21.900  37.050  1.00  0.00            
ATOM     12  H1  BCD     1      17.160  18.060  39.030  1.00  0.00            
ATOM     13  H2  BCD     1      15.000  18.720  39.860  1.00  0.00            
ATOM     14  H3  BCD     1      13.990  16.620  39.940  1.00  0.00            
ATOM     15  H4  BCD     1      13.970  17.180  37.460  1.00  0.00            
ATOM     16  H5  BCD     1      11.870  17.790  38.230  1.00  0.00            
ATOM     17  H6  BCD     1      13.650  20.230  37.880  1.00  0.00            
ATOM     18  H7  BCD     1      15.460  18.790  35.740  1.00  0.00            
ATOM     19  H8  BCD     1      16.340  21.020  35.420  1.00  0.00            
ATOM     20  H9  BCD     1      14.540  20.990  35.400  1.00  0.00            
ATOM     21  H10 BCD     1      15.210  22.670  36.530  1.00  0.00            
ATOM     22  C7  BCD     1      19.270  14.060  36.730  1.00  0.00            
ATOM     23  O6  BCD     1      18.440  13.300  35.810  1.00  0.00            
ATOM     24  C8  BCD     1      18.610  14.060  38.090  1.00  0.00            
ATOM     25  O7  BCD     1      18.520  12.770  38.680  1.00  0.00            
ATOM     26  C9  BCD     1      17.300  14.760  37.950  1.00  0.00            
ATOM     27  O8  BCD     1      16.610  14.760  39.250  1.00  0.00            
ATOM     28  C10 BCD     1      17.570  16.190  37.510  1.00  0.00            
ATOM     29  C11 BCD     1      18.230  16.230  36.180  1.00  0.00            
ATOM     30  O9  BCD     1      19.480  15.430  36.320  1.00  0.00            
ATOM     31  C12 BCD     1      18.520  17.660  35.720  1.00  0.00            
ATOM     32  O10 BCD     1      19.310  17.650  34.500  1.00  0.00            
ATOM     33  H11 BCD     1      20.230  13.540  36.780  1.00  0.00            
ATOM     34  H12 BCD     1      19.310  14.650  38.700  1.00  0.00            
ATOM     35  H13 BCD     1      17.880  12.770  39.400  1.00  0.00            
ATOM     36  H14 BCD     1      16.710  14.170  37.250  1.00  0.00            
ATOM     37  H15 BCD     1      15.990  15.490  39.220  1.00  0.00            
ATOM     38  H16 BCD     1      18.220  16.670  38.250  1.00  0.00            
ATOM     39  H17 BCD     1      17.520  15.780  35.470  1.00  0.00            
ATOM     40  H18 BCD     1      17.580  18.190  35.490  1.00  0.00            
ATOM     41  H19 BCD     1      19.030  18.300  36.460  1.00  0.00            
ATOM     42  H20 BCD     1      20.210  17.460  34.780  1.00  0.00            
ATOM     43  C13 BCD     1      18.850  10.580  32.830  1.00  0.00            
ATOM     44  O11 BCD     1      17.480  10.960  32.680  1.00  0.00            
ATOM     45  C14 BCD     1      19.030   9.980  34.170  1.00  0.00            
ATOM     46  O12 BCD     1      18.240   8.850  34.330  1.00  0.00            
ATOM     47  C15 BCD     1      18.550  11.070  35.220  1.00  0.00            
ATOM     48  O13 BCD     1      18.670  10.630  36.570  1.00  0.00            
ATOM     49  C16 BCD     1      19.310  12.370  35.080  1.00  0.00            
ATOM     50  C17 BCD     1      19.460  12.810  33.650  1.00  0.00            
ATOM     51  O14 BCD     1      19.760  11.720  32.750  1.00  0.00            
ATOM     52  C18 BCD     1      20.540  13.800  33.410  1.00  0.00            
ATOM     53  O15 BCD     1      21.890  13.410  33.880  1.00  0.00            
ATOM     54  H21 BCD     1      19.090   9.930  31.980  1.00  0.00            
ATOM     55  H22 BCD     1      20.090   9.760  34.300  1.00  0.00            
ATOM     56  H23 BCD     1      17.350   9.220  34.210  1.00  0.00            
ATOM     57  H24 BCD     1      17.510  11.360  35.000  1.00  0.00            
ATOM     58  H25 BCD     1      18.430  11.380  37.120  1.00  0.00            
ATOM     59  H26 BCD     1      20.290  12.250  35.560  1.00  0.00            
ATOM     60  H27 BCD     1      18.490  13.260  33.390  1.00  0.00            
ATOM     61  H28 BCD     1      20.570  14.060  32.350  1.00  0.00            
ATOM     62  H29 BCD     1      20.340  14.730  33.950  1.00  0.00            
ATOM     63  H30 BCD     1      22.440  13.360  33.100  1.00  0.00            
ATOM     64  C19 BCD     1      14.480   9.920  30.220  1.00  0.00            
ATOM     65  O16 BCD     1      13.830  11.220  30.290  1.00  0.00            
ATOM     66  C20 BCD     1      14.540   9.220  31.600  1.00  0.00            
ATOM     67  O17 BCD     1      13.210   9.060  32.080  1.00  0.00            
ATOM     68  C21 BCD     1      15.420  10.000  32.500  1.00  0.00            
ATOM     69  O18 BCD     1      15.650   9.200  33.700  1.00  0.00            
ATOM     70  C22 BCD     1      16.710  10.140  31.820  1.00  0.00            
ATOM     71  C23 BCD     1      16.540  10.970  30.550  1.00  0.00            
ATOM     72  O19 BCD     1      15.740  10.230  29.690  1.00  0.00            
ATOM     73  C24 BCD     1      17.760  11.460  29.820  1.00  0.00            
ATOM     74  O20 BCD     1      18.620  10.290  29.510  1.00  0.00            
ATOM     75  H31 BCD     1      13.930   9.360  29.460  1.00  0.00            
ATOM     76  H32 BCD     1      15.000   8.240  31.470  1.00  0.00            
ATOM     77  H33 BCD     1      13.240   8.350  32.730  1.00  0.00            
ATOM     78  H34 BCD     1      14.980  10.970  32.750  1.00  0.00            
ATOM     79  H35 BCD     1      14.890   9.320  34.280  1.00  0.00            
ATOM     80  H36 BCD     1      17.140   9.150  31.610  1.00  0.00            
ATOM     81  H37 BCD     1      15.920  11.830  30.860  1.00  0.00            
ATOM     82  H38 BCD     1      17.570  12.130  28.970  1.00  0.00            
ATOM     83  H39 BCD     1      18.270  12.060  30.580  1.00  0.00            
ATOM     84  H40 BCD     1      19.490  10.680  29.570  1.00  0.00            
ATOM     85  C25 BCD     1      10.910  13.610  28.750  1.00  0.00            
ATOM     86  O21 BCD     1      11.470  14.580  29.610  1.00  0.00            
ATOM     87  C26 BCD     1      10.430  12.350  29.570  1.00  0.00            
ATOM     88  O22 BCD     1       9.310  12.700  30.470  1.00  0.00            
ATOM     89  C27 BCD     1      11.580  11.690  30.340  1.00  0.00            
ATOM     90  O23 BCD     1      11.120  10.430  30.960  1.00  0.00            
ATOM     91  C28 BCD     1      12.800  11.530  29.410  1.00  0.00            
ATOM     92  C29 BCD     1      13.140  12.760  28.540  1.00  0.00            
ATOM     93  O24 BCD     1      11.970  13.210  27.860  1.00  0.00            
ATOM     94  C30 BCD     1      14.260  12.570  27.530  1.00  0.00            
ATOM     95  O25 BCD     1      14.110  11.470  26.670  1.00  0.00            
ATOM     96  H41 BCD     1      10.050  13.940  28.160  1.00  0.00            
ATOM     97  H42 BCD     1      10.130  11.580  28.850  1.00  0.00            
ATOM     98  H43 BCD     1       9.270  11.970  31.090  1.00  0.00            
ATOM     99  H44 BCD     1      11.840  12.410  31.120  1.00  0.00            
ATOM    100  H45 BCD     1      11.860   9.960  31.340  1.00  0.00            
ATOM    101  H46 BCD     1      12.590  10.680  28.750  1.00  0.00            
ATOM    102  H47 BCD     1      13.460  13.570  29.200  1.00  0.00            
ATOM    103  H48 BCD     1      14.220  13.520  26.980  1.00  0.00            
ATOM    104  H49 BCD     1      15.200  12.660  28.090  1.00  0.00            
ATOM    105  H50 BCD     1      14.390  10.670  27.130  1.00  0.00            
ATOM    106  C31 BCD     1      10.790  18.410  31.230  1.00  0.00            
ATOM    107  O26 BCD     1      11.300  18.110  32.480  1.00  0.00            
ATOM    108  C32 BCD     1       9.600  17.610  30.800  1.00  0.00            
ATOM    109  O27 BCD     1       8.640  17.900  31.880  1.00  0.00            
ATOM    110  C33 BCD     1       9.900  16.120  30.700  1.00  0.00            
ATOM    111  C34 BCD     1      10.990  15.920  29.610  1.00  0.00            
ATOM    112  C35 BCD     1      12.240  16.810  29.960  1.00  0.00            
ATOM    113  O28 BCD     1      11.820  18.210  30.180  1.00  0.00            
ATOM    114  C36 BCD     1      13.290  16.710  28.870  1.00  0.00            
ATOM    115  O29 BCD     1      14.520  17.360  29.140  1.00  0.00            
ATOM    116  O30 BCD     1       8.710  15.420  30.420  1.00  0.00            
ATOM    117  H51 BCD     1      10.560  19.480  31.200  1.00  0.00            
ATOM    118  H52 BCD     1       9.280  17.970  29.820  1.00  0.00            
ATOM    119  H53 BCD     1       9.040  17.560  32.680  1.00  0.00            
ATOM    120  H54 BCD     1      10.390  15.720  31.600  1.00  0.00            
ATOM    121  H55 BCD     1       8.950  14.490  30.530  1.00  0.00            
ATOM    122  H56 BCD     1      10.540  16.310  28.690  1.00  0.00            
ATOM    123  H57 BCD     1      12.610  16.430  30.920  1.00  0.00            
ATOM    124  H58 BCD     1      13.460  15.660  28.630  1.00  0.00            
ATOM    125  H59 BCD     1      12.940  17.070  27.890  1.00  0.00            
ATOM    126  H60 BCD     1      14.990  16.980  29.890  1.00  0.00            
ATOM    127  C37 BCD     1      11.880  19.910  36.120  1.00  0.00            
ATOM    128  O31 BCD     1      13.090  19.060  36.240  1.00  0.00            
ATOM    129  C38 BCD     1      10.730  18.950  36.010  1.00  0.00            
ATOM    130  O32 BCD     1      10.640  18.100  37.170  1.00  0.00            
ATOM    131  C39 BCD     1      10.830  18.130  34.730  1.00  0.00            
ATOM    132  O33 BCD     1       9.740  17.160  34.580  1.00  0.00            
ATOM    133  C40 BCD     1      10.840  18.990  33.540  1.00  0.00            
ATOM    134  C41 BCD     1      12.020  19.990  33.710  1.00  0.00            
ATOM    135  O34 BCD     1      11.910  20.660  34.950  1.00  0.00            
ATOM    136  C42 BCD     1      12.240  21.030  32.620  1.00  0.00            
ATOM    137  O35 BCD     1      11.020  21.760  32.320  1.00  0.00            
ATOM    138  H61 BCD     1      11.790  20.560  37.000  1.00  0.00            
ATOM    139  H62 BCD     1       9.800  19.530  35.960  1.00  0.00            
ATOM    140  H63 BCD     1      10.330  17.240  36.890  1.00  0.00            
ATOM    141  H64 BCD     1      11.780  17.600  34.730  1.00  0.00            
ATOM    142  H65 BCD     1       9.910  16.520  35.280  1.00  0.00            
ATOM    143  H66 BCD     1       9.860  19.460  33.380  1.00  0.00            
ATOM    144  H67 BCD     1      12.980  19.460  33.720  1.00  0.00            
ATOM    145  H68 BCD     1      12.980  21.760  32.970  1.00  0.00            
ATOM    146  H69 BCD     1      12.610  20.500  31.730  1.00  0.00            
ATOM    147  H70 BCD     1      10.930  21.920  31.380  1.00  0.00            
ATOM    148  O1  HC8     2      13.760  14.570  36.880  1.00  0.00            
ATOM    149  N1  HC8     2      14.470  13.990  36.090  1.00  0.00            
ATOM    150  O2  HC8     2      14.780  12.810  36.310  1.00  0.00            
ATOM    151  C1  HC8     2      14.880  14.590  34.840  1.00  0.00            
ATOM    152  C2  HC8     2      15.530  13.760  33.800  1.00  0.00            
ATOM    153  C3  HC8     2      15.860  14.290  32.560  1.00  0.00            
ATOM    154  C4  HC8     2      15.580  15.650  32.160  1.00  0.00            
ATOM    155  O3  HC8     2      15.960  16.100  31.070  1.00  0.00            
ATOM    156  C5  HC8     2      14.870  16.430  33.220  1.00  0.00            
ATOM    157  C6  HC8     2      14.560  15.970  34.480  1.00  0.00            
ATOM    158  H1  HC8     2      15.750  12.720  34.040  1.00  0.00            
ATOM    159  H2  HC8     2      16.460  13.820  31.790  1.00  0.00            
ATOM    160  H3  HC8     2      14.640  17.450  32.920  1.00  0.00            
ATOM    161  H4  HC8     2      14.070  16.570  35.230  1.00  0.00            
TER
ENDMDL
MODEL        1
ATOM      1  C1  BCD     1      24.800  14.900  27.870  1.00  0.00            
ATOM      2  O1  BCD     1      24.470  13.480  27.930  1.00  0.00            
ATOM      3  C2  BCD     1      23.770  15.710  27.070  1.00  0.00            
ATOM      4  O2  BCD     1      22.440  15.480  27.590  1.00  0.00            
ATOM      5  C3  BCD     1      23.930  15.450  25.540  1.00  0.00            
ATOM      6  O3  BCD     1      23.190  16.310  24.680  1.00  0.00            
ATOM      7  C4  BCD     1      25.420  15.550  25.080  1.00  0.00            
ATOM      8  C5  BCD     1      26.310  14.660  25.980  1.00  0.00            
ATOM      9  O4  BCD     1      26.080  15.090  27.380  1.00  0.00            
ATOM     10  C6  BCD     1      27.810  14.810  25.560  1.00  0.00            
ATOM     11  O5  BCD     1      28.290  16.070  25.650  1.00  0.00            
ATOM     12  H1  BCD     1      24.790  15.370  28.860  1.00  0.00            
ATOM     13  H2  BCD     1      24.030  16.760  27.240  1.00  0.00            
ATOM     14  H3  BCD     1      22.240  16.040  28.350  1.00  0.00            
ATOM     15  H4  BCD     1      23.590  14.450  25.280  1.00  0.00            
ATOM     16  H5  BCD     1      23.140  15.900  23.820  1.00  0.00            
ATOM     17  H6  BCD     1      25.810  16.560  25.180  1.00  0.00            
ATOM     18  H7  BCD     1      26.040  13.600  25.900  1.00  0.00            
ATOM     19  H8  BCD     1      28.390  14.250  26.310  1.00  0.00            
ATOM     20  H9  BCD     1      27.940  14.330  24.580  1.00  0.00            
ATOM     21  H10 BCD     1      28.350  16.190  26.600  1.00  0.00            
ATOM     22  C7  BCD     1      24.050  10.170  30.240  1.00  0.00            
ATOM     23  O6  BCD     1      24.060   9.490  28.990  1.00  0.00            
ATOM     24  C8  BCD     1      22.850  11.110  30.230  1.00  0.00            
ATOM     25  O7  BCD     1      21.670  10.260  30.100  1.00  0.00            
ATOM     26  C9  BCD     1      22.920  12.150  29.110  1.00  0.00            
ATOM     27  O8  BCD     1      21.900  13.130  29.230  1.00  0.00            
ATOM     28  C10 BCD     1      24.260  12.870  29.210  1.00  0.00            
ATOM     29  C11 BCD     1      25.480  11.910  29.450  1.00  0.00            
ATOM     30  O9  BCD     1      25.200  10.920  30.400  1.00  0.00            
ATOM     31  C12 BCD     1      26.810  12.530  29.880  1.00  0.00            
ATOM     32  O10 BCD     1      26.680  13.240  31.070  1.00  0.00            
ATOM     33  H11 BCD     1      23.990   9.570  31.150  1.00  0.00            
ATOM     34  H12 BCD     1      22.780  11.700  31.150  1.00  0.00            
ATOM     35  H13 BCD     1      21.500  10.040  29.180  1.00  0.00            
ATOM     36  H14 BCD     1      22.920  11.730  28.100  1.00  0.00            
ATOM     37  H15 BCD     1      21.820  13.540  28.360  1.00  0.00            
ATOM     38  H16 BCD     1      24.220  13.530  30.080  1.00  0.00            
ATOM     39  H17 BCD     1      25.650  11.420  28.480  1.00  0.00            
ATOM     40  H18 BCD     1      27.620  11.800  29.920  1.00  0.00            
ATOM     41  H19 BCD     1      27.180  13.240  29.130  1.00  0.00            
ATOM     42  H20 BCD     1      26.970  14.160  31.040  1.00  0.00            
ATOM     43  C13 BCD     1      25.410   6.030  27.410  1.00  0.00            
ATOM     44  O11 BCD     1      25.970   6.860  26.350  1.00  0.00            
ATOM     45  C14 BCD     1      23.890   6.080  27.500  1.00  0.00            
ATOM     46  O12 BCD     1      23.510   5.730  26.150  1.00  0.00            
ATOM     47  C15 BCD     1      23.410   7.480  27.860  1.00  0.00            
ATOM     48  O13 BCD     1      21.990   7.450  28.000  1.00  0.00            
ATOM     49  C16 BCD     1      24.160   8.030  29.060  1.00  0.00            
ATOM     50  C17 BCD     1      25.600   7.690  29.050  1.00  0.00            
ATOM     51  O14 BCD     1      25.950   6.420  28.610  1.00  0.00            
ATOM     52  C18 BCD     1      26.500   8.060  30.260  1.00  0.00            
ATOM     53  O15 BCD     1      25.950   7.460  31.350  1.00  0.00            
ATOM     54  H21 BCD     1      25.660   4.980  27.200  1.00  0.00            
ATOM     55  H22 BCD     1      23.440   5.400  28.230  1.00  0.00            
ATOM     56  H23 BCD     1      22.990   6.450  25.790  1.00  0.00            
ATOM     57  H24 BCD     1      23.700   8.080  26.980  1.00  0.00            
ATOM     58  H25 BCD     1      21.690   8.230  27.530  1.00  0.00            
ATOM     59  H26 BCD     1      23.700   7.710  30.000  1.00  0.00            
ATOM     60  H27 BCD     1      26.010   8.350  28.260  1.00  0.00            
ATOM     61  H28 BCD     1      27.500   7.630  30.160  1.00  0.00            
ATOM     62  H29 BCD     1      26.600   9.160  30.290  1.00  0.00            
ATOM     63  H30 BCD     1      26.290   6.570  31.450  1.00  0.00            
ATOM     64  C19 BCD     1      28.570   6.220  23.050  1.00  0.00            
ATOM     65  O16 BCD     1      27.910   7.210  22.280  1.00  0.00            
ATOM     66  C20 BCD     1      27.620   5.030  23.360  1.00  0.00            
ATOM     67  O17 BCD     1      27.080   4.440  22.140  1.00  0.00            
ATOM     68  C21 BCD     1      26.510   5.540  24.300  1.00  0.00            
ATOM     69  O18 BCD     1      25.760   4.380  24.640  1.00  0.00            
ATOM     70  C22 BCD     1      27.020   6.230  25.570  1.00  0.00            
ATOM     71  C23 BCD     1      28.020   7.360  25.180  1.00  0.00            
ATOM     72  O19 BCD     1      29.030   6.720  24.290  1.00  0.00            
ATOM     73  C24 BCD     1      28.850   8.000  26.320  1.00  0.00            
ATOM     74  O20 BCD     1      29.370   7.100  27.310  1.00  0.00            
ATOM     75  H31 BCD     1      29.450   5.840  22.530  1.00  0.00            
ATOM     76  H32 BCD     1      28.240   4.320  23.930  1.00  0.00            
ATOM     77  H33 BCD     1      27.820   4.430  21.540  1.00  0.00            
ATOM     78  H34 BCD     1      25.890   6.210  23.680  1.00  0.00            
ATOM     79  H35 BCD     1      25.050   4.680  25.220  1.00  0.00            
ATOM     80  H36 BCD     1      27.490   5.480  26.220  1.00  0.00            
ATOM     81  H37 BCD     1      27.370   7.970  24.540  1.00  0.00            
ATOM     82  H38 BCD     1      29.690   8.510  25.830  1.00  0.00            
ATOM     83  H39 BCD     1      28.170   8.710  26.820  1.00  0.00            
ATOM     84  H40 BCD     1      29.710   7.680  28.000  1.00  0.00            
ATOM     85  C25 BCD     1      28.610   8.800  18.450  1.00  0.00            
ATOM     86  O21 BCD     1      28.060  10.070  18.900  1.00  0.00            
ATOM     87  C26 BCD     1      27.510   7.770  18.640  1.00  0.00            
ATOM     88  O22 BCD     1      26.370   8.210  17.920  1.00  0.00            
ATOM     89  C27 BCD     1      27.140   7.580  20.090  1.00  0.00            
ATOM     90  O23 BCD     1      26.120   6.530  20.160  1.00  0.00            
ATOM     91  C28 BCD     1      28.340   7.290  20.940  1.00  0.00            
ATOM     92  C29 BCD     1      29.410   8.420  20.720  1.00  0.00            
ATOM     93  O24 BCD     1      29.740   8.440  19.300  1.00  0.00            
ATOM     94  C30 BCD     1      30.590   8.270  21.590  1.00  0.00            
ATOM     95  O25 BCD     1      31.290   7.060  21.390  1.00  0.00            
ATOM     96  H41 BCD     1      28.920   8.830  17.400  1.00  0.00            
ATOM     97  H42 BCD     1      27.860   6.850  18.150  1.00  0.00            
ATOM     98  H43 BCD     1      25.650   7.850  18.440  1.00  0.00            
ATOM     99  H44 BCD     1      26.730   8.510  20.510  1.00  0.00            
ATOM    100  H45 BCD     1      25.930   6.390  21.100  1.00  0.00            
ATOM    101  H46 BCD     1      28.790   6.380  20.530  1.00  0.00            
ATOM    102  H47 BCD     1      28.900   9.330  21.060  1.00  0.00            
ATOM    103  H48 BCD     1      31.210   9.140  21.360  1.00  0.00            
ATOM    104  H49 BCD     1      30.170   8.510  22.580  1.00  0.00            
ATOM    105  H50 BCD     1      31.170   6.860  20.460  1.00  0.00            
ATOM    106  C31 BCD     1      27.820  13.900  18.460  1.00  0.00            
ATOM    107  O26 BCD     1      27.240  13.770  19.800  1.00  0.00            
ATOM    108  C32 BCD     1      27.050  13.130  17.430  1.00  0.00            
ATOM    109  O27 BCD     1      25.770  13.870  17.120  1.00  0.00            
ATOM    110  C33 BCD     1      26.890  11.720  17.940  1.00  0.00            
ATOM    111  C34 BCD     1      28.260  11.130  18.050  1.00  0.00            
ATOM    112  C35 BCD     1      29.350  12.030  18.750  1.00  0.00            
ATOM    113  O28 BCD     1      29.140  13.410  18.430  1.00  0.00            
ATOM    114  C36 BCD     1      30.730  11.470  18.350  1.00  0.00            
ATOM    115  O29 BCD     1      31.220  12.040  17.120  1.00  0.00            
ATOM    116  O30 BCD     1      25.980  10.930  17.130  1.00  0.00            
ATOM    117  H51 BCD     1      27.820  14.950  18.140  1.00  0.00            
ATOM    118  H52 BCD     1      27.620  12.960  16.510  1.00  0.00            
ATOM    119  H53 BCD     1      25.920  14.650  16.580  1.00  0.00            
ATOM    120  H54 BCD     1      26.340  11.910  18.870  1.00  0.00            
ATOM    121  H55 BCD     1      25.950  10.000  17.380  1.00  0.00            
ATOM    122  H56 BCD     1      28.540  10.900  17.010  1.00  0.00            
ATOM    123  H57 BCD     1      29.250  11.990  19.840  1.00  0.00            
ATOM    124  H58 BCD     1      31.410  11.690  19.180  1.00  0.00            
ATOM    125  H59 BCD     1      30.840  10.410  18.100  1.00  0.00            
ATOM    126  H60 BCD     1      32.090  11.640  17.060  1.00  0.00            
ATOM    127  C37 BCD     1      25.590  15.990  22.780  1.00  0.00            
ATOM    128  O31 BCD     1      25.500  14.960  23.790  1.00  0.00            
ATOM    129  C38 BCD     1      24.680  15.700  21.560  1.00  0.00            
ATOM    130  O32 BCD     1      23.330  15.390  22.030  1.00  0.00            
ATOM    131  C39 BCD     1      25.240  14.590  20.780  1.00  0.00            
ATOM    132  O33 BCD     1      24.460  14.390  19.530  1.00  0.00            
ATOM    133  C40 BCD     1      26.710  14.950  20.380  1.00  0.00            
ATOM    134  C41 BCD     1      27.540  15.070  21.660  1.00  0.00            
ATOM    135  O34 BCD     1      26.940  16.170  22.440  1.00  0.00            
ATOM    136  C42 BCD     1      29.000  15.400  21.290  1.00  0.00            
ATOM    137  O35 BCD     1      29.130  16.500  20.350  1.00  0.00            
ATOM    138  H61 BCD     1      25.160  16.890  23.240  1.00  0.00            
ATOM    139  H62 BCD     1      24.620  16.600  20.940  1.00  0.00            
ATOM    140  H63 BCD     1      22.810  15.170  21.250  1.00  0.00            
ATOM    141  H64 BCD     1      25.260  13.710  21.440  1.00  0.00            
ATOM    142  H65 BCD     1      25.000  14.010  18.840  1.00  0.00            
ATOM    143  H66 BCD     1      26.750  15.830  19.720  1.00  0.00            
ATOM    144  H67 BCD     1      27.560  14.130  22.240  1.00  0.00            
ATOM    145  H68 BCD     1      29.590  15.700  22.160  1.00  0.00            
ATOM    146  H69 BCD     1      29.460  14.530  20.820  1.00  0.00            
ATOM    147  H70 BCD     1      28.950  17.330  20.800  1.00  0.00            
ATOM    148  O1  HC8     2      24.540  10.110  21.700  1.00  0.00            
ATOM    149  N1  HC8     2      24.690   9.910  22.920  1.00  0.00            
ATOM    150  O2  HC8     2      23.970   9.130  23.530  1.00  0.00            
ATOM    151  C1  HC8     2      25.930  10.340  23.690  1.00  0.00            
ATOM    152  C2  HC8     2      26.050  10.370  25.160  1.00  0.00            
ATOM    153  C3  HC8     2      27.230  10.740  25.750  1.00  0.00            
ATOM    154  C4  HC8     2      28.460  10.940  25.020  1.00  0.00            
ATOM    155  O3  HC8     2      29.490  11.040  25.590  1.00  0.00            
ATOM    156  C5  HC8     2      28.350  10.920  23.560  1.00  0.00            
ATOM    157  C6  HC8     2      27.100  10.710  22.900  1.00  0.00            
ATOM    158  H1  HC8     2      25.180  10.230  25.780  1.00  0.00            
ATOM    159  H2  HC8     2      27.300  10.850  26.830  1.00  0.00            
ATOM    160  H3  HC8     2      29.300  11.020  23.050  1.00  0.00            
ATOM    161  H4  HC8     2      27.050  10.740  21.820  1.00  0.00            
TER
ENDMDL
MODEL        1
ATOM      1  C1  BCD     1      23.850  13.110  29.320  1.00  0.00            
ATOM      2  O1  BCD     1      24.030  11.740  28.880  1.00  0.00            
ATOM      3  C2  BCD     1      22.720  13.760  28.560  1.00  0.00            
ATOM      4  O2  BCD     1      21.510  13.020  28.930  1.00  0.00            
ATOM      5  C3  BCD     1      23.090  13.690  27.080  1.00  0.00            
ATOM      6  O3  BCD     1      22.080  14.360  26.320  1.00  0.00            
ATOM      7  C4  BCD     1      24.420  14.460  27.000  1.00  0.00            
ATOM      8  C5  BCD     1      25.520  13.890  27.840  1.00  0.00            
ATOM      9  O4  BCD     1      25.150  13.850  29.200  1.00  0.00            
ATOM     10  C6  BCD     1      26.820  14.650  27.790  1.00  0.00            
ATOM     11  O5  BCD     1      26.810  15.960  28.360  1.00  0.00            
ATOM     12  H1  BCD     1      23.530  12.990  30.360  1.00  0.00            
ATOM     13  H2  BCD     1      22.590  14.790  28.900  1.00  0.00            
ATOM     14  H3  BCD     1      20.780  13.380  28.420  1.00  0.00            
ATOM     15  H4  BCD     1      23.200  12.660  26.700  1.00  0.00            
ATOM     16  H5  BCD     1      22.370  14.150  25.430  1.00  0.00            
ATOM     17  H6  BCD     1      24.310  15.540  27.210  1.00  0.00            
ATOM     18  H7  BCD     1      25.640  12.900  27.380  1.00  0.00            
ATOM     19  H8  BCD     1      27.560  14.050  28.350  1.00  0.00            
ATOM     20  H9  BCD     1      27.230  14.820  26.790  1.00  0.00            
ATOM     21  H10 BCD     1      26.090  16.050  28.990  1.00  0.00            
ATOM     22  C7  BCD     1      24.890   8.130  30.570  1.00  0.00            
ATOM     23  O6  BCD     1      25.210   7.560  29.260  1.00  0.00            
ATOM     24  C8  BCD     1      23.410   8.540  30.570  1.00  0.00            
ATOM     25  O7  BCD     1      22.650   7.360  30.350  1.00  0.00            
ATOM     26  C9  BCD     1      23.230   9.580  29.470  1.00  0.00            
ATOM     27  O8  BCD     1      21.870  10.040  29.490  1.00  0.00            
ATOM     28  C10 BCD     1      24.100  10.760  29.920  1.00  0.00            
ATOM     29  C11 BCD     1      25.630  10.380  30.110  1.00  0.00            
ATOM     30  O9  BCD     1      25.610   9.210  30.950  1.00  0.00            
ATOM     31  C12 BCD     1      26.550  11.450  30.710  1.00  0.00            
ATOM     32  O10 BCD     1      26.040  12.020  31.930  1.00  0.00            
ATOM     33  H11 BCD     1      24.990   7.360  31.340  1.00  0.00            
ATOM     34  H12 BCD     1      23.230   8.980  31.560  1.00  0.00            
ATOM     35  H13 BCD     1      21.750   7.670  30.220  1.00  0.00            
ATOM     36  H14 BCD     1      23.600   9.250  28.490  1.00  0.00            
ATOM     37  H15 BCD     1      21.970  10.910  29.110  1.00  0.00            
ATOM     38  H16 BCD     1      23.720  11.120  30.890  1.00  0.00            
ATOM     39  H17 BCD     1      26.110  10.130  29.160  1.00  0.00            
ATOM     40  H18 BCD     1      27.560  11.140  30.990  1.00  0.00            
ATOM     41  H19 BCD     1      26.650  12.350  30.090  1.00  0.00            
ATOM     42  H20 BCD     1      26.280  12.940  31.990  1.00  0.00            
ATOM     43  C13 BCD     1      26.970   4.270  27.610  1.00  0.00            
ATOM     44  O11 BCD     1      27.160   5.110  26.490  1.00  0.00            
ATOM     45  C14 BCD     1      25.510   4.060  27.840  1.00  0.00            
ATOM     46  O12 BCD     1      24.810   3.520  26.740  1.00  0.00            
ATOM     47  C15 BCD     1      24.800   5.390  28.250  1.00  0.00            
ATOM     48  O13 BCD     1      23.410   5.120  28.680  1.00  0.00            
ATOM     49  C16 BCD     1      25.580   6.170  29.250  1.00  0.00            
ATOM     50  C17 BCD     1      27.060   6.160  29.030  1.00  0.00            
ATOM     51  O14 BCD     1      27.570   4.810  28.760  1.00  0.00            
ATOM     52  C18 BCD     1      27.840   6.690  30.280  1.00  0.00            
ATOM     53  O15 BCD     1      27.490   5.970  31.540  1.00  0.00            
ATOM     54  H21 BCD     1      27.550   3.350  27.540  1.00  0.00            
ATOM     55  H22 BCD     1      25.460   3.410  28.730  1.00  0.00            
ATOM     56  H23 BCD     1      23.940   3.900  26.830  1.00  0.00            
ATOM     57  H24 BCD     1      24.760   6.010  27.340  1.00  0.00            
ATOM     58  H25 BCD     1      23.110   5.840  29.230  1.00  0.00            
ATOM     59  H26 BCD     1      25.280   5.710  30.200  1.00  0.00            
ATOM     60  H27 BCD     1      27.180   6.770  28.130  1.00  0.00            
ATOM     61  H28 BCD     1      28.920   6.630  30.090  1.00  0.00            
ATOM     62  H29 BCD     1      27.610   7.760  30.410  1.00  0.00            
ATOM     63  H30 BCD     1      28.010   5.170  31.430  1.00  0.00            
ATOM     64  C19 BCD     1      29.780   5.210  23.210  1.00  0.00            
ATOM     65  O16 BCD     1      29.380   6.500  22.840  1.00  0.00            
ATOM     66  C20 BCD     1      28.640   4.280  23.140  1.00  0.00            
ATOM     67  O17 BCD     1      28.050   4.380  21.830  1.00  0.00            
ATOM     68  C21 BCD     1      27.590   4.650  24.210  1.00  0.00            
ATOM     69  O18 BCD     1      26.440   3.910  24.100  1.00  0.00            
ATOM     70  C22 BCD     1      28.170   4.580  25.600  1.00  0.00            
ATOM     71  C23 BCD     1      29.420   5.490  25.590  1.00  0.00            
ATOM     72  O19 BCD     1      30.350   5.230  24.530  1.00  0.00            
ATOM     73  C24 BCD     1      30.190   5.560  26.910  1.00  0.00            
ATOM     74  O20 BCD     1      30.920   4.320  27.060  1.00  0.00            
ATOM     75  H31 BCD     1      30.570   4.810  22.560  1.00  0.00            
ATOM     76  H32 BCD     1      28.980   3.250  23.300  1.00  0.00            
ATOM     77  H33 BCD     1      27.160   4.020  21.870  1.00  0.00            
ATOM     78  H34 BCD     1      27.370   5.720  24.100  1.00  0.00            
ATOM     79  H35 BCD     1      26.030   3.770  24.960  1.00  0.00            
ATOM     80  H36 BCD     1      28.370   3.510  25.710  1.00  0.00            
ATOM     81  H37 BCD     1      29.170   6.550  25.460  1.00  0.00            
ATOM     82  H38 BCD     1      30.950   6.340  26.820  1.00  0.00            
ATOM     83  H39 BCD     1      29.520   5.730  27.760  1.00  0.00            
ATOM     84  H40 BCD     1      31.080   4.350  28.010  1.00  0.00            
ATOM     85  C25 BCD     1      30.690   9.700  20.470  1.00  0.00            
ATOM     86  O21 BCD     1      29.480  10.390  20.440  1.00  0.00            
ATOM     87  C26 BCD     1      30.640   8.350  19.810  1.00  0.00            
ATOM     88  O22 BCD     1      30.130   8.360  18.510  1.00  0.00            
ATOM     89  C27 BCD     1      29.810   7.460  20.730  1.00  0.00            
ATOM     90  O23 BCD     1      29.680   6.150  20.260  1.00  0.00            
ATOM     91  C28 BCD     1      30.300   7.310  22.130  1.00  0.00            
ATOM     92  C29 BCD     1      30.480   8.730  22.740  1.00  0.00            
ATOM     93  O24 BCD     1      31.180   9.550  21.830  1.00  0.00            
ATOM     94  C30 BCD     1      31.100   8.870  24.110  1.00  0.00            
ATOM     95  O25 BCD     1      32.530   8.550  24.160  1.00  0.00            
ATOM     96  H41 BCD     1      31.450  10.220  19.870  1.00  0.00            
ATOM     97  H42 BCD     1      31.620   7.840  19.800  1.00  0.00            
ATOM     98  H43 BCD     1      29.170   8.390  18.480  1.00  0.00            
ATOM     99  H44 BCD     1      28.790   7.850  20.810  1.00  0.00            
ATOM    100  H45 BCD     1      29.080   5.650  20.820  1.00  0.00            
ATOM    101  H46 BCD     1      31.290   6.840  22.120  1.00  0.00            
ATOM    102  H47 BCD     1      29.430   9.040  22.860  1.00  0.00            
ATOM    103  H48 BCD     1      31.050   9.940  24.360  1.00  0.00            
ATOM    104  H49 BCD     1      30.540   8.440  24.940  1.00  0.00            
ATOM    105  H50 BCD     1      33.030   9.320  23.880  1.00  0.00            
ATOM    106  C31 BCD     1      28.170  14.300  20.970  1.00  0.00            
ATOM    107  O26 BCD     1      27.390  13.750  22.090  1.00  0.00            
ATOM    108  C32 BCD     1      27.760  13.620  19.650  1.00  0.00            
ATOM    109  O27 BCD     1      26.400  13.830  19.270  1.00  0.00            
ATOM    110  C33 BCD     1      28.090  12.160  19.680  1.00  0.00            
ATOM    111  C34 BCD     1      29.570  11.800  20.210  1.00  0.00            
ATOM    112  C35 BCD     1      29.920  12.630  21.460  1.00  0.00            
ATOM    113  O28 BCD     1      29.510  14.020  21.240  1.00  0.00            
ATOM    114  C36 BCD     1      31.360  12.730  21.830  1.00  0.00            
ATOM    115  O29 BCD     1      32.260  13.110  20.750  1.00  0.00            
ATOM    116  O30 BCD     1      27.890  11.590  18.390  1.00  0.00            
ATOM    117  H51 BCD     1      28.110  15.390  20.930  1.00  0.00            
ATOM    118  H52 BCD     1      28.420  14.100  18.910  1.00  0.00            
ATOM    119  H53 BCD     1      26.260  13.310  18.470  1.00  0.00            
ATOM    120  H54 BCD     1      27.380  11.590  20.300  1.00  0.00            
ATOM    121  H55 BCD     1      28.610  11.850  17.820  1.00  0.00            
ATOM    122  H56 BCD     1      30.320  12.000  19.430  1.00  0.00            
ATOM    123  H57 BCD     1      29.400  12.140  22.290  1.00  0.00            
ATOM    124  H58 BCD     1      31.560  13.410  22.670  1.00  0.00            
ATOM    125  H59 BCD     1      31.700  11.740  22.190  1.00  0.00            
ATOM    126  H60 BCD     1      32.300  14.060  20.590  1.00  0.00            
ATOM    127  C37 BCD     1      24.910  15.430  24.860  1.00  0.00            
ATOM    128  O31 BCD     1      24.830  14.230  25.670  1.00  0.00            
ATOM    129  C38 BCD     1      24.300  15.130  23.450  1.00  0.00            
ATOM    130  O32 BCD     1      23.000  14.600  23.690  1.00  0.00            
ATOM    131  C39 BCD     1      25.150  14.120  22.760  1.00  0.00            
ATOM    132  O33 BCD     1      24.540  13.880  21.450  1.00  0.00            
ATOM    133  C40 BCD     1      26.550  14.720  22.720  1.00  0.00            
ATOM    134  C41 BCD     1      27.080  15.040  24.070  1.00  0.00            
ATOM    135  O34 BCD     1      26.240  15.960  24.760  1.00  0.00            
ATOM    136  C42 BCD     1      28.480  15.720  24.060  1.00  0.00            
ATOM    137  O35 BCD     1      28.510  17.020  23.420  1.00  0.00            
ATOM    138  H61 BCD     1      24.280  16.220  25.260  1.00  0.00            
ATOM    139  H62 BCD     1      24.270  16.060  22.860  1.00  0.00            
ATOM    140  H63 BCD     1      22.740  14.090  22.920  1.00  0.00            
ATOM    141  H64 BCD     1      25.380  13.140  23.220  1.00  0.00            
ATOM    142  H65 BCD     1      25.240  13.530  20.890  1.00  0.00            
ATOM    143  H66 BCD     1      26.550  15.600  22.070  1.00  0.00            
ATOM    144  H67 BCD     1      27.010  14.090  24.620  1.00  0.00            
ATOM    145  H68 BCD     1      28.910  15.780  25.070  1.00  0.00            
ATOM    146  H69 BCD     1      29.220  15.160  23.480  1.00  0.00            
ATOM    147  H70 BCD     1      29.370  17.090  23.000  1.00  0.00            
ATOM    148  O1  HC8     2      26.790   8.870  21.650  1.00  0.00            
ATOM    149  N1  HC8     2      26.580   8.490  22.830  1.00  0.00            
ATOM    150  O2  HC8     2      26.100   7.370  22.940  1.00  0.00            
ATOM    151  C1  HC8     2      27.010   9.260  23.960  1.00  0.00            
ATOM    152  C2  HC8     2      27.030   8.690  25.250  1.00  0.00            
ATOM    153  C3  HC8     2      27.330   9.460  26.370  1.00  0.00            
ATOM    154  C4  HC8     2      27.880  10.730  26.250  1.00  0.00            
ATOM    155  O3  HC8     2      28.130  11.380  27.250  1.00  0.00            
ATOM    156  C5  HC8     2      27.910  11.360  24.930  1.00  0.00            
ATOM    157  C6  HC8     2      27.470  10.650  23.840  1.00  0.00            
ATOM    158  H1  HC8     2      26.670   7.690  25.460  1.00  0.00            
ATOM    159  H2  HC8     2      27.300   9.010  27.360  1.00  0.00            
ATOM    160  H3  HC8     2      28.340  12.350  24.850  1.00  0.00            
ATOM    161  H4  HC8     2      27.430  11.070  22.840  1.00  0.00            
TER
ENDMDL
MODEL        1
ATOM      1  C1  BCD     1      14.000   9.370  32.360  1.00  0.00            
ATOM      2  O1  BCD     1      14.280  10.740  32.400  1.00  0.00            
ATOM      3  C2  BCD     1      14.720   8.620  31.190  1.00  0.00            
ATOM      4  O2  BCD     1      16.100   8.550  31.390  1.00  0.00            
ATOM      5  C3  BCD     1      14.230   9.170  29.810  1.00  0.00            
ATOM      6  O3  BCD     1      14.710   8.350  28.720  1.00  0.00            
ATOM      7  C4  BCD     1      12.670   9.230  29.870  1.00  0.00            
ATOM      8  C5  BCD     1      12.070   9.850  31.100  1.00  0.00            
ATOM      9  O4  BCD     1      12.580   9.200  32.300  1.00  0.00            
ATOM     10  C6  BCD     1      10.580   9.810  31.150  1.00  0.00            
ATOM     11  O5  BCD     1      10.060   8.470  31.070  1.00  0.00            
ATOM     12  H1  BCD     1      14.400   8.990  33.310  1.00  0.00            
ATOM     13  H2  BCD     1      14.440   7.560  31.280  1.00  0.00            
ATOM     14  H3  BCD     1      16.460   8.070  30.640  1.00  0.00            
ATOM     15  H4  BCD     1      14.610  10.200  29.800  1.00  0.00            
ATOM     16  H5  BCD     1      14.050   8.400  28.020  1.00  0.00            
ATOM     17  H6  BCD     1      12.280   8.230  29.620  1.00  0.00            
ATOM     18  H7  BCD     1      12.350  10.910  31.050  1.00  0.00            
ATOM     19  H8  BCD     1      10.190  10.260  32.070  1.00  0.00            
ATOM     20  H9  BCD     1      10.130  10.360  30.310  1.00  0.00            
ATOM     21  H10 BCD     1       9.240   8.320  31.530  1.00  0.00            
ATOM     22  C7  BCD     1      15.910  13.750  34.900  1.00  0.00            
ATOM     23  O6  BCD     1      16.060  14.780  33.870  1.00  0.00            
ATOM     24  C8  BCD     1      16.730  12.520  34.630  1.00  0.00            
ATOM     25  O7  BCD     1      18.090  12.940  34.320  1.00  0.00            
ATOM     26  C9  BCD     1      16.240  11.540  33.480  1.00  0.00            
ATOM     27  O8  BCD     1      16.960  10.300  33.530  1.00  0.00            
ATOM     28  C10 BCD     1      14.730  11.270  33.650  1.00  0.00            
ATOM     29  C11 BCD     1      14.060  12.660  33.840  1.00  0.00            
ATOM     30  O9  BCD     1      14.540  13.310  34.970  1.00  0.00            
ATOM     31  C12 BCD     1      12.580  12.570  33.830  1.00  0.00            
ATOM     32  O10 BCD     1      12.060  11.620  34.700  1.00  0.00            
ATOM     33  H11 BCD     1      16.160  14.160  35.880  1.00  0.00            
ATOM     34  H12 BCD     1      16.780  11.890  35.530  1.00  0.00            
ATOM     35  H13 BCD     1      18.120  13.760  34.820  1.00  0.00            
ATOM     36  H14 BCD     1      16.460  11.970  32.500  1.00  0.00            
ATOM     37  H15 BCD     1      16.800   9.740  32.760  1.00  0.00            
ATOM     38  H16 BCD     1      14.510  10.770  34.600  1.00  0.00            
ATOM     39  H17 BCD     1      14.290  13.400  33.060  1.00  0.00            
ATOM     40  H18 BCD     1      12.220  13.600  33.980  1.00  0.00            
ATOM     41  H19 BCD     1      12.280  12.290  32.810  1.00  0.00            
ATOM     42  H20 BCD     1      11.860  12.140  35.480  1.00  0.00            
ATOM     43  C13 BCD     1      16.790  18.730  33.420  1.00  0.00            
ATOM     44  O11 BCD     1      17.010  18.500  32.060  1.00  0.00            
ATOM     45  C14 BCD     1      17.790  18.010  34.320  1.00  0.00            
ATOM     46  O12 BCD     1      19.120  18.430  34.110  1.00  0.00            
ATOM     47  C15 BCD     1      17.670  16.500  34.160  1.00  0.00            
ATOM     48  O13 BCD     1      18.540  15.740  35.050  1.00  0.00            
ATOM     49  C16 BCD     1      16.250  16.070  34.330  1.00  0.00            
ATOM     50  C17 BCD     1      15.270  16.860  33.390  1.00  0.00            
ATOM     51  O14 BCD     1      15.430  18.260  33.690  1.00  0.00            
ATOM     52  C18 BCD     1      13.840  16.530  33.550  1.00  0.00            
ATOM     53  O15 BCD     1      13.310  16.750  34.880  1.00  0.00            
ATOM     54  H21 BCD     1      16.730  19.820  33.520  1.00  0.00            
ATOM     55  H22 BCD     1      17.580  18.260  35.370  1.00  0.00            
ATOM     56  H23 BCD     1      19.390  18.150  33.230  1.00  0.00            
ATOM     57  H24 BCD     1      17.960  16.370  33.110  1.00  0.00            
ATOM     58  H25 BCD     1      19.480  15.940  34.930  1.00  0.00            
ATOM     59  H26 BCD     1      15.910  16.110  35.370  1.00  0.00            
ATOM     60  H27 BCD     1      15.560  16.800  32.340  1.00  0.00            
ATOM     61  H28 BCD     1      13.220  17.090  32.830  1.00  0.00            
ATOM     62  H29 BCD     1      13.750  15.450  33.380  1.00  0.00            
ATOM     63  H30 BCD     1      12.470  16.300  35.020  1.00  0.00            
ATOM     64  C19 BCD     1      18.810  19.750  28.500  1.00  0.00            
ATOM     65  O16 BCD     1      18.170  18.670  27.920  1.00  0.00            
ATOM     66  C20 BCD     1      19.790  19.210  29.570  1.00  0.00            
ATOM     67  O17 BCD     1      20.760  18.460  28.850  1.00  0.00            
ATOM     68  C21 BCD     1      18.990  18.420  30.590  1.00  0.00            
ATOM     69  O18 BCD     1      19.930  18.030  31.550  1.00  0.00            
ATOM     70  C22 BCD     1      17.860  19.340  31.290  1.00  0.00            
ATOM     71  C23 BCD     1      17.000  20.090  30.190  1.00  0.00            
ATOM     72  O19 BCD     1      17.960  20.680  29.210  1.00  0.00            
ATOM     73  C24 BCD     1      16.170  21.200  30.900  1.00  0.00            
ATOM     74  O20 BCD     1      17.140  22.070  31.600  1.00  0.00            
ATOM     75  H31 BCD     1      19.440  20.320  27.810  1.00  0.00            
ATOM     76  H32 BCD     1      20.250  20.020  30.140  1.00  0.00            
ATOM     77  H33 BCD     1      20.260  18.030  28.150  1.00  0.00            
ATOM     78  H34 BCD     1      18.510  17.540  30.140  1.00  0.00            
ATOM     79  H35 BCD     1      20.790  17.810  31.180  1.00  0.00            
ATOM     80  H36 BCD     1      18.320  20.090  31.940  1.00  0.00            
ATOM     81  H37 BCD     1      16.360  19.380  29.640  1.00  0.00            
ATOM     82  H38 BCD     1      15.690  21.720  30.070  1.00  0.00            
ATOM     83  H39 BCD     1      15.500  20.670  31.590  1.00  0.00            
ATOM     84  H40 BCD     1      17.520  22.670  30.950  1.00  0.00            
ATOM     85  C25 BCD     1      17.190  16.380  24.580  1.00  0.00            
ATOM     86  O21 BCD     1      16.090  15.950  25.410  1.00  0.00            
ATOM     87  C26 BCD     1      18.430  16.000  25.310  1.00  0.00            
ATOM     88  O22 BCD     1      18.530  14.590  25.510  1.00  0.00            
ATOM     89  C27 BCD     1      18.610  16.740  26.680  1.00  0.00            
ATOM     90  O23 BCD     1      19.880  16.490  27.310  1.00  0.00            
ATOM     91  C28 BCD     1      18.450  18.220  26.610  1.00  0.00            
ATOM     92  C29 BCD     1      17.270  18.570  25.620  1.00  0.00            
ATOM     93  O24 BCD     1      17.170  17.780  24.440  1.00  0.00            
ATOM     94  C30 BCD     1      17.390  20.020  25.260  1.00  0.00            
ATOM     95  O25 BCD     1      18.490  20.230  24.380  1.00  0.00            
ATOM     96  H41 BCD     1      17.120  16.000  23.560  1.00  0.00            
ATOM     97  H42 BCD     1      19.220  16.290  24.610  1.00  0.00            
ATOM     98  H43 BCD     1      18.460  14.190  24.640  1.00  0.00            
ATOM     99  H44 BCD     1      17.720  16.380  27.230  1.00  0.00            
ATOM    100  H45 BCD     1      19.960  15.540  27.380  1.00  0.00            
ATOM    101  H46 BCD     1      19.370  18.720  26.280  1.00  0.00            
ATOM    102  H47 BCD     1      16.370  18.470  26.240  1.00  0.00            
ATOM    103  H48 BCD     1      16.510  20.300  24.670  1.00  0.00            
ATOM    104  H49 BCD     1      17.470  20.570  26.210  1.00  0.00            
ATOM    105  H50 BCD     1      18.330  19.690  23.600  1.00  0.00            
ATOM    106  C31 BCD     1      12.250  14.220  24.950  1.00  0.00            
ATOM    107  O26 BCD     1      12.680  13.200  25.820  1.00  0.00            
ATOM    108  C32 BCD     1      13.110  14.320  23.680  1.00  0.00            
ATOM    109  O27 BCD     1      12.860  13.130  22.910  1.00  0.00            
ATOM    110  C33 BCD     1      14.600  14.580  23.930  1.00  0.00            
ATOM    111  C34 BCD     1      14.730  15.810  24.820  1.00  0.00            
ATOM    112  C35 BCD     1      13.780  15.830  25.990  1.00  0.00            
ATOM    113  O28 BCD     1      12.460  15.480  25.620  1.00  0.00            
ATOM    114  C36 BCD     1      13.800  17.130  26.760  1.00  0.00            
ATOM    115  O29 BCD     1      13.510  18.340  26.000  1.00  0.00            
ATOM    116  O30 BCD     1      15.240  14.690  22.590  1.00  0.00            
ATOM    117  H51 BCD     1      11.190  14.080  24.690  1.00  0.00            
ATOM    118  H52 BCD     1      12.670  15.160  23.140  1.00  0.00            
ATOM    119  H53 BCD     1      13.090  12.440  23.540  1.00  0.00            
ATOM    120  H54 BCD     1      15.000  13.750  24.530  1.00  0.00            
ATOM    121  H55 BCD     1      15.050  13.940  22.020  1.00  0.00            
ATOM    122  H56 BCD     1      14.530  16.670  24.160  1.00  0.00            
ATOM    123  H57 BCD     1      14.070  15.060  26.720  1.00  0.00            
ATOM    124  H58 BCD     1      13.090  17.110  27.590  1.00  0.00            
ATOM    125  H59 BCD     1      14.810  17.200  27.180  1.00  0.00            
ATOM    126  H60 BCD     1      13.180  18.920  26.690  1.00  0.00            
ATOM    127  C37 BCD     1      11.410   9.880  27.870  1.00  0.00            
ATOM    128  O31 BCD     1      12.500  10.070  28.730  1.00  0.00            
ATOM    129  C38 BCD     1      11.900   9.610  26.420  1.00  0.00            
ATOM    130  O32 BCD     1      12.890   8.570  26.470  1.00  0.00            
ATOM    131  C39 BCD     1      12.660  10.860  26.050  1.00  0.00            
ATOM    132  O33 BCD     1      13.070  10.730  24.700  1.00  0.00            
ATOM    133  C40 BCD     1      11.840  12.130  26.110  1.00  0.00            
ATOM    134  C41 BCD     1      11.240  12.250  27.490  1.00  0.00            
ATOM    135  O34 BCD     1      10.580  11.040  27.840  1.00  0.00            
ATOM    136  C42 BCD     1      10.380  13.460  27.650  1.00  0.00            
ATOM    137  O35 BCD     1       9.690  13.450  28.840  1.00  0.00            
ATOM    138  H61 BCD     1      10.910   8.970  28.230  1.00  0.00            
ATOM    139  H62 BCD     1      11.100   9.410  25.700  1.00  0.00            
ATOM    140  H63 BCD     1      13.130   8.210  25.610  1.00  0.00            
ATOM    141  H64 BCD     1      13.530  11.100  26.660  1.00  0.00            
ATOM    142  H65 BCD     1      13.570   9.910  24.690  1.00  0.00            
ATOM    143  H66 BCD     1      11.050  12.100  25.350  1.00  0.00            
ATOM    144  H67 BCD     1      11.980  12.430  28.280  1.00  0.00            
ATOM    145  H68 BCD     1      10.930  14.410  27.560  1.00  0.00            
ATOM    146  H69 BCD     1       9.660  13.540  26.820  1.00  0.00            
ATOM    147  H70 BCD     1       9.180  12.650  28.670  1.00  0.00            
ATOM    148  O1  HC8     2      17.890  15.130  30.440  1.00  0.00            
ATOM    149  N1  HC8     2      17.090  14.400  29.880  1.00  0.00            
ATOM    150  O2  HC8     2      17.400  13.270  29.610  1.00  0.00            
ATOM    151  C1  HC8     2      15.690  14.720  30.010  1.00  0.00            
ATOM    152  C2  HC8     2      15.270  16.110  30.040  1.00  0.00            
ATOM    153  C3  HC8     2      13.950  16.520  30.090  1.00  0.00            
ATOM    154  C4  HC8     2      12.890  15.570  30.320  1.00  0.00            
ATOM    155  O3  HC8     2      11.680  15.880  30.320  1.00  0.00            
ATOM    156  C5  HC8     2      13.300  14.160  30.410  1.00  0.00            
ATOM    157  C6  HC8     2      14.660  13.740  30.200  1.00  0.00            
ATOM    158  H1  HC8     2      16.070  16.830  29.900  1.00  0.00            
ATOM    159  H2  HC8     2      13.580  17.530  29.980  1.00  0.00            
ATOM    160  H3  HC8     2      12.530  13.400  30.470  1.00  0.00            
ATOM    161  H4  HC8     2      14.890  12.680  30.320  1.00  0.00            
TER
ENDMDL
MODEL        1
ATOM      1  C1  BCD     1      14.300  25.670  30.150  1.00  0.00            
ATOM      2  O1  BCD     1      14.860  24.440  29.840  1.00  0.00            
ATOM      3  C2  BCD     1      15.020  26.240  31.320  1.00  0.00            
ATOM      4  O2  BCD     1      16.390  26.270  31.170  1.00  0.00            
ATOM      5  C3  BCD     1      14.750  25.400  32.580  1.00  0.00            
ATOM      6  O3  BCD     1      15.300  26.070  33.790  1.00  0.00            
ATOM      7  C4  BCD     1      13.300  25.060  32.740  1.00  0.00            
ATOM      8  C5  BCD     1      12.530  24.670  31.480  1.00  0.00            
ATOM      9  O4  BCD     1      12.920  25.480  30.380  1.00  0.00            
ATOM     10  C6  BCD     1      11.050  24.780  31.630  1.00  0.00            
ATOM     11  O5  BCD     1      10.410  24.730  30.390  1.00  0.00            
ATOM     12  H1  BCD     1      14.370  26.330  29.270  1.00  0.00            
ATOM     13  H2  BCD     1      14.730  27.300  31.370  1.00  0.00            
ATOM     14  H3  BCD     1      16.670  25.400  30.880  1.00  0.00            
ATOM     15  H4  BCD     1      15.370  24.500  32.430  1.00  0.00            
ATOM     16  H5  BCD     1      15.270  27.030  33.670  1.00  0.00            
ATOM     17  H6  BCD     1      12.850  25.990  33.110  1.00  0.00            
ATOM     18  H7  BCD     1      12.800  23.640  31.180  1.00  0.00            
ATOM     19  H8  BCD     1      10.680  23.880  32.140  1.00  0.00            
ATOM     20  H9  BCD     1      10.810  25.640  32.270  1.00  0.00            
ATOM     21  H10 BCD     1      11.100  24.600  29.730  1.00  0.00            
ATOM     22  C7  BCD     1      16.790  22.650  26.680  1.00  0.00            
ATOM     23  O6  BCD     1      16.440  21.440  27.280  1.00  0.00            
ATOM     24  C8  BCD     1      17.670  23.440  27.600  1.00  0.00            
ATOM     25  O7  BCD     1      18.920  22.800  27.520  1.00  0.00            
ATOM     26  C9  BCD     1      16.990  23.630  28.940  1.00  0.00            
ATOM     27  O8  BCD     1      17.860  24.390  29.790  1.00  0.00            
ATOM     28  C10 BCD     1      15.640  24.250  28.700  1.00  0.00            
ATOM     29  C11 BCD     1      14.750  23.520  27.620  1.00  0.00            
ATOM     30  O9  BCD     1      15.570  23.340  26.490  1.00  0.00            
ATOM     31  C12 BCD     1      13.410  24.120  27.270  1.00  0.00            
ATOM     32  O10 BCD     1      13.650  25.470  26.770  1.00  0.00            
ATOM     33  H11 BCD     1      17.270  22.660  25.690  1.00  0.00            
ATOM     34  H12 BCD     1      17.780  24.450  27.170  1.00  0.00            
ATOM     35  H13 BCD     1      18.730  21.860  27.440  1.00  0.00            
ATOM     36  H14 BCD     1      16.870  22.610  29.330  1.00  0.00            
ATOM     37  H15 BCD     1      18.660  23.910  30.050  1.00  0.00            
ATOM     38  H16 BCD     1      15.830  25.210  28.220  1.00  0.00            
ATOM     39  H17 BCD     1      14.560  22.510  28.010  1.00  0.00            
ATOM     40  H18 BCD     1      12.870  23.550  26.510  1.00  0.00            
ATOM     41  H19 BCD     1      12.810  24.160  28.190  1.00  0.00            
ATOM     42  H20 BCD     1      13.200  25.470  25.920  1.00  0.00            
ATOM     43  C13 BCD     1      16.620  17.410  26.680  1.00  0.00            
ATOM     44  O11 BCD     1      16.070  17.190  27.960  1.00  0.00            
ATOM     45  C14 BCD     1      17.960  18.130  26.710  1.00  0.00            
ATOM     46  O12 BCD     1      18.750  17.340  27.510  1.00  0.00            
ATOM     47  C15 BCD     1      17.730  19.480  27.370  1.00  0.00            
ATOM     48  O13 BCD     1      18.970  20.150  27.580  1.00  0.00            
ATOM     49  C16 BCD     1      16.710  20.260  26.480  1.00  0.00            
ATOM     50  C17 BCD     1      15.450  19.440  26.450  1.00  0.00            
ATOM     51  O14 BCD     1      15.660  18.210  25.880  1.00  0.00            
ATOM     52  C18 BCD     1      14.500  20.130  25.400  1.00  0.00            
ATOM     53  O15 BCD     1      13.240  19.480  25.430  1.00  0.00            
ATOM     54  H21 BCD     1      16.800  16.460  26.150  1.00  0.00            
ATOM     55  H22 BCD     1      18.340  18.220  25.680  1.00  0.00            
ATOM     56  H23 BCD     1      19.620  17.750  27.590  1.00  0.00            
ATOM     57  H24 BCD     1      17.300  19.260  28.350  1.00  0.00            
ATOM     58  H25 BCD     1      19.310  19.950  28.450  1.00  0.00            
ATOM     59  H26 BCD     1      17.120  20.540  25.510  1.00  0.00            
ATOM     60  H27 BCD     1      14.950  19.430  27.430  1.00  0.00            
ATOM     61  H28 BCD     1      14.380  21.200  25.650  1.00  0.00            
ATOM     62  H29 BCD     1      14.860  19.990  24.380  1.00  0.00            
ATOM     63  H30 BCD     1      13.070  18.850  24.720  1.00  0.00            
ATOM     64  C19 BCD     1      14.630  14.320  30.600  1.00  0.00            
ATOM     65  O16 BCD     1      13.970  15.320  31.420  1.00  0.00            
ATOM     66  C20 BCD     1      16.190  14.610  30.630  1.00  0.00            
ATOM     67  O17 BCD     1      16.670  14.570  31.990  1.00  0.00            
ATOM     68  C21 BCD     1      16.720  15.790  29.780  1.00  0.00            
ATOM     69  O18 BCD     1      18.120  15.730  29.610  1.00  0.00            
ATOM     70  C22 BCD     1      15.950  15.860  28.430  1.00  0.00            
ATOM     71  C23 BCD     1      14.450  15.500  28.500  1.00  0.00            
ATOM     72  O19 BCD     1      14.260  14.330  29.230  1.00  0.00            
ATOM     73  C24 BCD     1      13.900  15.410  27.050  1.00  0.00            
ATOM     74  O20 BCD     1      14.710  14.500  26.320  1.00  0.00            
ATOM     75  H31 BCD     1      14.370  13.320  30.960  1.00  0.00            
ATOM     76  H32 BCD     1      16.630  13.730  30.150  1.00  0.00            
ATOM     77  H33 BCD     1      16.530  15.480  32.280  1.00  0.00            
ATOM     78  H34 BCD     1      16.470  16.720  30.310  1.00  0.00            
ATOM     79  H35 BCD     1      18.270  16.430  28.970  1.00  0.00            
ATOM     80  H36 BCD     1      16.510  15.150  27.810  1.00  0.00            
ATOM     81  H37 BCD     1      13.900  16.350  28.910  1.00  0.00            
ATOM     82  H38 BCD     1      12.910  14.960  27.190  1.00  0.00            
ATOM     83  H39 BCD     1      13.940  16.440  26.670  1.00  0.00            
ATOM     84  H40 BCD     1      14.240  14.250  25.520  1.00  0.00            
ATOM     85  C25 BCD     1      10.730  15.280  33.960  1.00  0.00            
ATOM     86  O21 BCD     1      11.170  16.230  34.850  1.00  0.00            
ATOM     87  C26 BCD     1      11.560  13.970  33.970  1.00  0.00            
ATOM     88  O22 BCD     1      11.750  13.590  35.330  1.00  0.00            
ATOM     89  C27 BCD     1      12.930  14.230  33.300  1.00  0.00            
ATOM     90  O23 BCD     1      13.610  12.950  33.070  1.00  0.00            
ATOM     91  C28 BCD     1      12.720  14.960  31.980  1.00  0.00            
ATOM     92  C29 BCD     1      11.810  16.240  32.100  1.00  0.00            
ATOM     93  O24 BCD     1      10.630  15.760  32.670  1.00  0.00            
ATOM     94  C30 BCD     1      11.500  16.900  30.830  1.00  0.00            
ATOM     95  O25 BCD     1      10.820  15.960  29.970  1.00  0.00            
ATOM     96  H41 BCD     1       9.710  15.010  34.250  1.00  0.00            
ATOM     97  H42 BCD     1      10.980  13.210  33.430  1.00  0.00            
ATOM     98  H43 BCD     1      12.190  12.730  35.270  1.00  0.00            
ATOM     99  H44 BCD     1      13.510  14.930  33.920  1.00  0.00            
ATOM    100  H45 BCD     1      14.170  12.760  33.830  1.00  0.00            
ATOM    101  H46 BCD     1      12.260  14.380  31.170  1.00  0.00            
ATOM    102  H47 BCD     1      12.250  16.910  32.850  1.00  0.00            
ATOM    103  H48 BCD     1      10.850  17.780  30.960  1.00  0.00            
ATOM    104  H49 BCD     1      12.420  17.210  30.310  1.00  0.00            
ATOM    105  H50 BCD     1      10.180  16.500  29.500  1.00  0.00            
ATOM    106  C31 BCD     1       9.860  19.880  36.320  1.00  0.00            
ATOM    107  O26 BCD     1      10.880  20.540  35.500  1.00  0.00            
ATOM    108  C32 BCD     1      10.490  18.940  37.340  1.00  0.00            
ATOM    109  O27 BCD     1      11.390  19.640  38.230  1.00  0.00            
ATOM    110  C33 BCD     1      11.200  17.780  36.580  1.00  0.00            
ATOM    111  C34 BCD     1      10.250  17.030  35.640  1.00  0.00            
ATOM    112  C35 BCD     1       9.480  18.060  34.710  1.00  0.00            
ATOM    113  O28 BCD     1       8.970  19.130  35.490  1.00  0.00            
ATOM    114  C36 BCD     1       8.350  17.400  33.950  1.00  0.00            
ATOM    115  O29 BCD     1       7.280  16.680  34.590  1.00  0.00            
ATOM    116  O30 BCD     1      11.930  16.940  37.460  1.00  0.00            
ATOM    117  H51 BCD     1       9.290  20.690  36.770  1.00  0.00            
ATOM    118  H52 BCD     1       9.770  18.510  38.050  1.00  0.00            
ATOM    119  H53 BCD     1      11.250  19.190  39.070  1.00  0.00            
ATOM    120  H54 BCD     1      11.900  18.300  35.920  1.00  0.00            
ATOM    121  H55 BCD     1      12.680  16.550  37.010  1.00  0.00            
ATOM    122  H56 BCD     1       9.500  16.440  36.170  1.00  0.00            
ATOM    123  H57 BCD     1      10.150  18.310  33.890  1.00  0.00            
ATOM    124  H58 BCD     1       7.860  18.270  33.500  1.00  0.00            
ATOM    125  H59 BCD     1       8.650  16.840  33.060  1.00  0.00            
ATOM    126  H60 BCD     1       7.130  17.050  35.470  1.00  0.00            
ATOM    127  C37 BCD     1      12.790  24.150  34.990  1.00  0.00            
ATOM    128  O31 BCD     1      13.290  23.920  33.650  1.00  0.00            
ATOM    129  C38 BCD     1      13.440  23.130  35.950  1.00  0.00            
ATOM    130  O32 BCD     1      14.850  23.190  35.910  1.00  0.00            
ATOM    131  C39 BCD     1      12.880  21.790  35.760  1.00  0.00            
ATOM    132  O33 BCD     1      13.400  20.910  36.780  1.00  0.00            
ATOM    133  C40 BCD     1      11.360  21.850  35.880  1.00  0.00            
ATOM    134  C41 BCD     1      10.770  22.820  34.860  1.00  0.00            
ATOM    135  O34 BCD     1      11.330  24.110  34.990  1.00  0.00            
ATOM    136  C42 BCD     1       9.230  22.890  34.950  1.00  0.00            
ATOM    137  O35 BCD     1       8.880  23.160  36.290  1.00  0.00            
ATOM    138  H61 BCD     1      13.010  25.200  35.230  1.00  0.00            
ATOM    139  H62 BCD     1      13.080  23.400  36.950  1.00  0.00            
ATOM    140  H63 BCD     1      15.080  24.060  36.250  1.00  0.00            
ATOM    141  H64 BCD     1      13.200  21.520  34.750  1.00  0.00            
ATOM    142  H65 BCD     1      12.700  20.350  37.120  1.00  0.00            
ATOM    143  H66 BCD     1      11.080  22.180  36.890  1.00  0.00            
ATOM    144  H67 BCD     1      11.000  22.490  33.840  1.00  0.00            
ATOM    145  H68 BCD     1       8.870  23.730  34.350  1.00  0.00            
ATOM    146  H69 BCD     1       8.770  22.000  34.510  1.00  0.00            
ATOM    147  H70 BCD     1       7.980  23.470  36.460  1.00  0.00            
ATOM    148  O1  HC8     2      14.960  19.490  33.580  1.00  0.00            
ATOM    149  N1  HC8     2      15.170  19.970  32.430  1.00  0.00            
ATOM    150  O2  HC8     2      16.260  19.840  31.880  1.00  0.00            
ATOM    151  C1  HC8     2      13.990  20.270  31.550  1.00  0.00            
ATOM    152  C2  HC8     2      14.120  20.680  30.180  1.00  0.00            
ATOM    153  C3  HC8     2      13.040  21.090  29.390  1.00  0.00            
ATOM    154  C4  HC8     2      11.700  21.120  29.880  1.00  0.00            
ATOM    155  O3  HC8     2      10.710  21.390  29.210  1.00  0.00            
ATOM    156  C5  HC8     2      11.630  20.750  31.250  1.00  0.00            
ATOM    157  C6  HC8     2      12.680  20.310  32.030  1.00  0.00            
ATOM    158  H1  HC8     2      15.050  20.450  29.670  1.00  0.00            
ATOM    159  H2  HC8     2      13.050  21.280  28.330  1.00  0.00            
ATOM    160  H3  HC8     2      10.640  20.700  31.690  1.00  0.00            
ATOM    161  H4  HC8     2      12.520  20.010  33.060  1.00  0.00            
TER
ENDMDL
MODEL        1
ATOM      1  C1  BCD     1      24.610  10.310  32.080  1.00  0.00            
ATOM      2  O1  BCD     1      24.880   9.180  31.360  1.00  0.00            
ATOM      3  C2  BCD     1      23.970  11.360  31.300  1.00  0.00            
ATOM      4  O2  BCD     1      22.680  10.820  30.740  1.00  0.00            
ATOM      5  C3  BCD     1      24.870  11.970  30.190  1.00  0.00            
ATOM      6  O3  BCD     1      24.170  13.080  29.590  1.00  0.00            
ATOM      7  C4  BCD     1      26.170  12.450  30.830  1.00  0.00            
ATOM      8  C5  BCD     1      26.770  11.220  31.500  1.00  0.00            
ATOM      9  O4  BCD     1      25.910  10.790  32.540  1.00  0.00            
ATOM     10  C6  BCD     1      27.990  11.560  32.320  1.00  0.00            
ATOM     11  O5  BCD     1      27.800  12.570  33.360  1.00  0.00            
ATOM     12  H1  BCD     1      24.040  10.120  32.990  1.00  0.00            
ATOM     13  H2  BCD     1      23.710  12.110  32.060  1.00  0.00            
ATOM     14  H3  BCD     1      22.140  10.690  31.510  1.00  0.00            
ATOM     15  H4  BCD     1      25.060  11.220  29.400  1.00  0.00            
ATOM     16  H5  BCD     1      23.300  12.840  29.250  1.00  0.00            
ATOM     17  H6  BCD     1      25.890  13.290  31.480  1.00  0.00            
ATOM     18  H7  BCD     1      27.020  10.410  30.800  1.00  0.00            
ATOM     19  H8  BCD     1      28.300  10.640  32.830  1.00  0.00            
ATOM     20  H9  BCD     1      28.830  11.960  31.730  1.00  0.00            
ATOM     21  H10 BCD     1      28.550  13.170  33.430  1.00  0.00            
ATOM     22  C7  BCD     1      24.240   5.120  31.520  1.00  0.00            
ATOM     23  O6  BCD     1      24.930   4.880  30.300  1.00  0.00            
ATOM     24  C8  BCD     1      22.990   6.000  31.290  1.00  0.00            
ATOM     25  O7  BCD     1      22.220   5.360  30.260  1.00  0.00            
ATOM     26  C9  BCD     1      23.470   7.380  30.850  1.00  0.00            
ATOM     27  O8  BCD     1      22.270   8.210  30.810  1.00  0.00            
ATOM     28  C10 BCD     1      24.430   7.940  31.860  1.00  0.00            
ATOM     29  C11 BCD     1      25.620   6.990  32.030  1.00  0.00            
ATOM     30  O9  BCD     1      25.160   5.750  32.420  1.00  0.00            
ATOM     31  C12 BCD     1      26.650   7.550  33.060  1.00  0.00            
ATOM     32  O10 BCD     1      26.080   7.820  34.330  1.00  0.00            
ATOM     33  H11 BCD     1      23.930   4.150  31.930  1.00  0.00            
ATOM     34  H12 BCD     1      22.410   6.130  32.210  1.00  0.00            
ATOM     35  H13 BCD     1      21.280   5.420  30.410  1.00  0.00            
ATOM     36  H14 BCD     1      23.920   7.210  29.860  1.00  0.00            
ATOM     37  H15 BCD     1      22.550   8.950  30.270  1.00  0.00            
ATOM     38  H16 BCD     1      23.900   8.010  32.820  1.00  0.00            
ATOM     39  H17 BCD     1      26.160   6.910  31.070  1.00  0.00            
ATOM     40  H18 BCD     1      27.400   6.780  33.240  1.00  0.00            
ATOM     41  H19 BCD     1      27.110   8.460  32.650  1.00  0.00            
ATOM     42  H20 BCD     1      26.120   8.770  34.510  1.00  0.00            
ATOM     43  C13 BCD     1      26.500   2.060  27.870  1.00  0.00            
ATOM     44  O11 BCD     1      27.000   3.090  26.980  1.00  0.00            
ATOM     45  C14 BCD     1      25.000   1.980  27.970  1.00  0.00            
ATOM     46  O12 BCD     1      24.400   1.830  26.680  1.00  0.00            
ATOM     47  C15 BCD     1      24.520   3.270  28.670  1.00  0.00            
ATOM     48  O13 BCD     1      23.140   3.170  28.910  1.00  0.00            
ATOM     49  C16 BCD     1      25.300   3.520  29.990  1.00  0.00            
ATOM     50  C17 BCD     1      26.810   3.450  29.810  1.00  0.00            
ATOM     51  O14 BCD     1      27.080   2.220  29.200  1.00  0.00            
ATOM     52  C18 BCD     1      27.720   3.760  31.040  1.00  0.00            
ATOM     53  O15 BCD     1      27.510   2.910  32.130  1.00  0.00            
ATOM     54  H21 BCD     1      26.800   1.030  27.650  1.00  0.00            
ATOM     55  H22 BCD     1      24.750   1.170  28.680  1.00  0.00            
ATOM     56  H23 BCD     1      23.450   1.930  26.720  1.00  0.00            
ATOM     57  H24 BCD     1      24.730   4.130  28.030  1.00  0.00            
ATOM     58  H25 BCD     1      23.000   4.020  29.330  1.00  0.00            
ATOM     59  H26 BCD     1      25.000   2.890  30.830  1.00  0.00            
ATOM     60  H27 BCD     1      27.130   4.180  29.050  1.00  0.00            
ATOM     61  H28 BCD     1      28.680   3.700  30.520  1.00  0.00            
ATOM     62  H29 BCD     1      27.650   4.790  31.420  1.00  0.00            
ATOM     63  H30 BCD     1      28.250   2.970  32.740  1.00  0.00            
ATOM     64  C19 BCD     1      29.240   3.760  23.610  1.00  0.00            
ATOM     65  O16 BCD     1      29.610   4.990  24.250  1.00  0.00            
ATOM     66  C20 BCD     1      27.790   3.720  23.390  1.00  0.00            
ATOM     67  O17 BCD     1      27.500   4.800  22.560  1.00  0.00            
ATOM     68  C21 BCD     1      26.980   3.760  24.720  1.00  0.00            
ATOM     69  O18 BCD     1      25.550   3.500  24.570  1.00  0.00            
ATOM     70  C22 BCD     1      27.500   2.720  25.720  1.00  0.00            
ATOM     71  C23 BCD     1      29.000   2.740  25.740  1.00  0.00            
ATOM     72  O19 BCD     1      29.620   2.730  24.460  1.00  0.00            
ATOM     73  C24 BCD     1      29.600   1.690  26.590  1.00  0.00            
ATOM     74  O20 BCD     1      29.190   0.440  26.040  1.00  0.00            
ATOM     75  H31 BCD     1      29.790   3.590  22.670  1.00  0.00            
ATOM     76  H32 BCD     1      27.510   2.830  22.820  1.00  0.00            
ATOM     77  H33 BCD     1      26.800   5.290  22.990  1.00  0.00            
ATOM     78  H34 BCD     1      27.200   4.660  25.310  1.00  0.00            
ATOM     79  H35 BCD     1      25.360   3.310  25.500  1.00  0.00            
ATOM     80  H36 BCD     1      27.160   1.710  25.470  1.00  0.00            
ATOM     81  H37 BCD     1      29.180   3.710  26.230  1.00  0.00            
ATOM     82  H38 BCD     1      30.690   1.800  26.480  1.00  0.00            
ATOM     83  H39 BCD     1      29.280   1.800  27.640  1.00  0.00            
ATOM     84  H40 BCD     1      29.910  -0.100  25.680  1.00  0.00            
ATOM     85  C25 BCD     1      32.210   8.150  23.890  1.00  0.00            
ATOM     86  O21 BCD     1      31.310   8.860  24.770  1.00  0.00            
ATOM     87  C26 BCD     1      31.510   7.850  22.550  1.00  0.00            
ATOM     88  O22 BCD     1      31.050   9.070  22.030  1.00  0.00            
ATOM     89  C27 BCD     1      30.320   6.880  22.870  1.00  0.00            
ATOM     90  O23 BCD     1      29.750   6.310  21.620  1.00  0.00            
ATOM     91  C28 BCD     1      30.760   5.750  23.750  1.00  0.00            
ATOM     92  C29 BCD     1      31.600   6.140  24.950  1.00  0.00            
ATOM     93  O24 BCD     1      32.660   6.980  24.610  1.00  0.00            
ATOM     94  C30 BCD     1      32.190   4.970  25.580  1.00  0.00            
ATOM     95  O25 BCD     1      33.270   4.500  24.820  1.00  0.00            
ATOM     96  H41 BCD     1      33.090   8.760  23.670  1.00  0.00            
ATOM     97  H42 BCD     1      32.240   7.330  21.920  1.00  0.00            
ATOM     98  H43 BCD     1      30.280   8.910  21.480  1.00  0.00            
ATOM     99  H44 BCD     1      29.450   7.430  23.250  1.00  0.00            
ATOM    100  H45 BCD     1      28.940   5.820  21.820  1.00  0.00            
ATOM    101  H46 BCD     1      31.410   5.150  23.100  1.00  0.00            
ATOM    102  H47 BCD     1      30.930   6.600  25.690  1.00  0.00            
ATOM    103  H48 BCD     1      32.620   5.320  26.530  1.00  0.00            
ATOM    104  H49 BCD     1      31.460   4.190  25.830  1.00  0.00            
ATOM    105  H50 BCD     1      33.710   5.210  24.350  1.00  0.00            
ATOM    106  C31 BCD     1      31.710  12.340  26.860  1.00  0.00            
ATOM    107  O26 BCD     1      30.330  12.670  27.020  1.00  0.00            
ATOM    108  C32 BCD     1      32.180  12.360  25.370  1.00  0.00            
ATOM    109  O27 BCD     1      31.590  13.520  24.720  1.00  0.00            
ATOM    110  C33 BCD     1      31.670  11.120  24.590  1.00  0.00            
ATOM    111  C34 BCD     1      31.950   9.920  25.400  1.00  0.00            
ATOM    112  C35 BCD     1      31.410  10.000  26.840  1.00  0.00            
ATOM    113  O28 BCD     1      31.980  11.140  27.450  1.00  0.00            
ATOM    114  C36 BCD     1      31.590   8.710  27.730  1.00  0.00            
ATOM    115  O29 BCD     1      33.000   8.520  27.950  1.00  0.00            
ATOM    116  O30 BCD     1      32.230  11.100  23.270  1.00  0.00            
ATOM    117  H51 BCD     1      32.310  13.120  27.350  1.00  0.00            
ATOM    118  H52 BCD     1      33.270  12.310  25.450  1.00  0.00            
ATOM    119  H53 BCD     1      30.650  13.440  24.890  1.00  0.00            
ATOM    120  H54 BCD     1      30.570  11.230  24.560  1.00  0.00            
ATOM    121  H55 BCD     1      31.930  10.310  22.820  1.00  0.00            
ATOM    122  H56 BCD     1      33.020   9.720  25.510  1.00  0.00            
ATOM    123  H57 BCD     1      30.320  10.170  26.780  1.00  0.00            
ATOM    124  H58 BCD     1      31.170   8.930  28.730  1.00  0.00            
ATOM    125  H59 BCD     1      31.080   7.820  27.340  1.00  0.00            
ATOM    126  H60 BCD     1      33.190   8.950  28.790  1.00  0.00            
ATOM    127  C37 BCD     1      27.830  14.070  30.040  1.00  0.00            
ATOM    128  O31 BCD     1      27.150  12.830  29.870  1.00  0.00            
ATOM    129  C38 BCD     1      27.910  14.880  28.770  1.00  0.00            
ATOM    130  O32 BCD     1      26.670  15.450  28.410  1.00  0.00            
ATOM    131  C39 BCD     1      28.510  14.050  27.600  1.00  0.00            
ATOM    132  O33 BCD     1      28.550  14.970  26.460  1.00  0.00            
ATOM    133  C40 BCD     1      29.920  13.590  28.030  1.00  0.00            
ATOM    134  C41 BCD     1      29.880  12.960  29.460  1.00  0.00            
ATOM    135  O34 BCD     1      29.190  13.790  30.400  1.00  0.00            
ATOM    136  C42 BCD     1      31.240  12.680  30.080  1.00  0.00            
ATOM    137  O35 BCD     1      32.020  13.870  30.000  1.00  0.00            
ATOM    138  H61 BCD     1      27.300  14.650  30.800  1.00  0.00            
ATOM    139  H62 BCD     1      28.580  15.720  28.990  1.00  0.00            
ATOM    140  H63 BCD     1      26.050  14.770  28.150  1.00  0.00            
ATOM    141  H64 BCD     1      27.840  13.210  27.390  1.00  0.00            
ATOM    142  H65 BCD     1      28.680  14.360  25.730  1.00  0.00            
ATOM    143  H66 BCD     1      30.620  14.440  28.060  1.00  0.00            
ATOM    144  H67 BCD     1      29.400  11.980  29.300  1.00  0.00            
ATOM    145  H68 BCD     1      30.960  12.470  31.120  1.00  0.00            
ATOM    146  H69 BCD     1      31.760  11.810  29.640  1.00  0.00            
ATOM    147  H70 BCD     1      32.810  13.780  30.540  1.00  0.00            
ATOM    148  O1  HC8     2      27.530   8.850  24.170  1.00  0.00            
ATOM    149  N1  HC8     2      27.690   9.480  25.210  1.00  0.00            
ATOM    150  O2  HC8     2      27.820  10.690  25.280  1.00  0.00            
ATOM    151  C1  HC8     2      28.020   8.670  26.400  1.00  0.00            
ATOM    152  C2  HC8     2      28.360   7.250  26.290  1.00  0.00            
ATOM    153  C3  HC8     2      28.550   6.530  27.440  1.00  0.00            
ATOM    154  C4  HC8     2      28.730   7.050  28.780  1.00  0.00            
ATOM    155  O3  HC8     2      28.980   6.400  29.730  1.00  0.00            
ATOM    156  C5  HC8     2      28.480   8.480  28.890  1.00  0.00            
ATOM    157  C6  HC8     2      28.140   9.230  27.760  1.00  0.00            
ATOM    158  H1  HC8     2      28.300   6.730  25.350  1.00  0.00            
ATOM    159  H2  HC8     2      28.700   5.460  27.420  1.00  0.00            
ATOM    160  H3  HC8     2      28.530   8.890  29.890  1.00  0.00            
ATOM    161  H4  HC8     2      27.890  10.270  27.950  1.00  0.00            
TER
ENDMDL
MODEL        1
ATOM      1  C1  BCD     1      23.450   8.390  32.740  1.00  0.00            
ATOM      2  O1  BCD     1      24.080   7.370  31.950  1.00  0.00            
ATOM      3  C2  BCD     1      22.960   9.510  31.870  1.00  0.00            
ATOM      4  O2  BCD     1      21.890   9.000  31.030  1.00  0.00            
ATOM      5  C3  BCD     1      24.080  10.150  31.060  1.00  0.00            
ATOM      6  O3  BCD     1      23.650  11.250  30.310  1.00  0.00            
ATOM      7  C4  BCD     1      25.130  10.610  32.050  1.00  0.00            
ATOM      8  C5  BCD     1      25.530   9.500  33.120  1.00  0.00            
ATOM      9  O4  BCD     1      24.330   9.060  33.750  1.00  0.00            
ATOM     10  C6  BCD     1      26.420  10.050  34.260  1.00  0.00            
ATOM     11  O5  BCD     1      26.000  11.360  34.590  1.00  0.00            
ATOM     12  H1  BCD     1      22.610   7.940  33.300  1.00  0.00            
ATOM     13  H2  BCD     1      22.400  10.290  32.390  1.00  0.00            
ATOM     14  H3  BCD     1      21.430   9.790  30.750  1.00  0.00            
ATOM     15  H4  BCD     1      24.540   9.340  30.490  1.00  0.00            
ATOM     16  H5  BCD     1      23.140  10.920  29.560  1.00  0.00            
ATOM     17  H6  BCD     1      24.540  11.410  32.530  1.00  0.00            
ATOM     18  H7  BCD     1      26.090   8.650  32.690  1.00  0.00            
ATOM     19  H8  BCD     1      26.260   9.460  35.180  1.00  0.00            
ATOM     20  H9  BCD     1      27.460  10.000  33.910  1.00  0.00            
ATOM     21  H10 BCD     1      26.830  11.830  34.530  1.00  0.00            
ATOM     22  C7  BCD     1      24.180   3.240  31.420  1.00  0.00            
ATOM     23  O6  BCD     1      24.860   3.260  30.240  1.00  0.00            
ATOM     24  C8  BCD     1      22.770   3.920  31.300  1.00  0.00            
ATOM     25  O7  BCD     1      22.080   3.380  30.170  1.00  0.00            
ATOM     26  C9  BCD     1      22.950   5.430  31.150  1.00  0.00            
ATOM     27  O8  BCD     1      21.740   6.080  30.960  1.00  0.00            
ATOM     28  C10 BCD     1      23.790   6.040  32.250  1.00  0.00            
ATOM     29  C11 BCD     1      25.090   5.280  32.530  1.00  0.00            
ATOM     30  O9  BCD     1      24.900   3.860  32.540  1.00  0.00            
ATOM     31  C12 BCD     1      25.830   5.690  33.810  1.00  0.00            
ATOM     32  O10 BCD     1      25.070   5.520  34.950  1.00  0.00            
ATOM     33  H11 BCD     1      24.060   2.170  31.620  1.00  0.00            
ATOM     34  H12 BCD     1      22.170   3.730  32.200  1.00  0.00            
ATOM     35  H13 BCD     1      21.270   3.880  30.030  1.00  0.00            
ATOM     36  H14 BCD     1      23.510   5.620  30.230  1.00  0.00            
ATOM     37  H15 BCD     1      21.960   7.010  30.870  1.00  0.00            
ATOM     38  H16 BCD     1      23.250   6.030  33.210  1.00  0.00            
ATOM     39  H17 BCD     1      25.780   5.570  31.720  1.00  0.00            
ATOM     40  H18 BCD     1      26.770   5.130  33.870  1.00  0.00            
ATOM     41  H19 BCD     1      26.040   6.760  33.900  1.00  0.00            
ATOM     42  H20 BCD     1      25.640   5.200  35.660  1.00  0.00            
ATOM     43  C13 BCD     1      27.260   1.190  27.720  1.00  0.00            
ATOM     44  O11 BCD     1      27.550   2.480  27.110  1.00  0.00            
ATOM     45  C14 BCD     1      25.770   0.910  27.720  1.00  0.00            
ATOM     46  O12 BCD     1      25.290   1.010  26.420  1.00  0.00            
ATOM     47  C15 BCD     1      25.060   1.930  28.520  1.00  0.00            
ATOM     48  O13 BCD     1      23.630   1.700  28.520  1.00  0.00            
ATOM     49  C16 BCD     1      25.600   2.080  29.940  1.00  0.00            
ATOM     50  C17 BCD     1      27.130   2.340  29.910  1.00  0.00            
ATOM     51  O14 BCD     1      27.750   1.310  29.070  1.00  0.00            
ATOM     52  C18 BCD     1      27.780   2.400  31.320  1.00  0.00            
ATOM     53  O15 BCD     1      27.580   1.110  31.880  1.00  0.00            
ATOM     54  H21 BCD     1      27.830   0.380  27.260  1.00  0.00            
ATOM     55  H22 BCD     1      25.600  -0.060  28.210  1.00  0.00            
ATOM     56  H23 BCD     1      24.490   0.490  26.340  1.00  0.00            
ATOM     57  H24 BCD     1      25.190   2.890  28.000  1.00  0.00            
ATOM     58  H25 BCD     1      23.110   2.390  28.940  1.00  0.00            
ATOM     59  H26 BCD     1      25.400   1.180  30.540  1.00  0.00            
ATOM     60  H27 BCD     1      27.210   3.330  29.450  1.00  0.00            
ATOM     61  H28 BCD     1      28.850   2.630  31.260  1.00  0.00            
ATOM     62  H29 BCD     1      27.380   3.210  31.940  1.00  0.00            
ATOM     63  H30 BCD     1      28.060   0.510  31.310  1.00  0.00            
ATOM     64  C19 BCD     1      28.930   4.160  23.710  1.00  0.00            
ATOM     65  O16 BCD     1      29.500   5.260  24.390  1.00  0.00            
ATOM     66  C20 BCD     1      27.380   4.150  23.850  1.00  0.00            
ATOM     67  O17 BCD     1      26.830   5.340  23.320  1.00  0.00            
ATOM     68  C21 BCD     1      27.030   3.890  25.270  1.00  0.00            
ATOM     69  O18 BCD     1      25.580   3.760  25.530  1.00  0.00            
ATOM     70  C22 BCD     1      27.760   2.600  25.730  1.00  0.00            
ATOM     71  C23 BCD     1      29.330   2.690  25.560  1.00  0.00            
ATOM     72  O19 BCD     1      29.530   2.950  24.160  1.00  0.00            
ATOM     73  C24 BCD     1      30.110   1.440  25.910  1.00  0.00            
ATOM     74  O20 BCD     1      29.870   0.340  25.010  1.00  0.00            
ATOM     75  H31 BCD     1      29.240   4.320  22.670  1.00  0.00            
ATOM     76  H32 BCD     1      27.050   3.270  23.290  1.00  0.00            
ATOM     77  H33 BCD     1      26.670   5.210  22.380  1.00  0.00            
ATOM     78  H34 BCD     1      27.460   4.730  25.830  1.00  0.00            
ATOM     79  H35 BCD     1      25.420   2.880  25.900  1.00  0.00            
ATOM     80  H36 BCD     1      27.290   1.740  25.230  1.00  0.00            
ATOM     81  H37 BCD     1      29.700   3.490  26.210  1.00  0.00            
ATOM     82  H38 BCD     1      31.130   1.840  25.820  1.00  0.00            
ATOM     83  H39 BCD     1      29.900   1.150  26.950  1.00  0.00            
ATOM     84  H40 BCD     1      29.800   0.630  24.100  1.00  0.00            
ATOM     85  C25 BCD     1      31.680   8.620  24.090  1.00  0.00            
ATOM     86  O21 BCD     1      31.120   9.010  25.330  1.00  0.00            
ATOM     87  C26 BCD     1      30.660   8.440  22.980  1.00  0.00            
ATOM     88  O22 BCD     1      29.960   9.560  22.660  1.00  0.00            
ATOM     89  C27 BCD     1      29.700   7.400  23.440  1.00  0.00            
ATOM     90  O23 BCD     1      28.620   7.260  22.450  1.00  0.00            
ATOM     91  C28 BCD     1      30.380   6.100  23.730  1.00  0.00            
ATOM     92  C29 BCD     1      31.660   6.280  24.600  1.00  0.00            
ATOM     93  O24 BCD     1      32.460   7.420  24.210  1.00  0.00            
ATOM     94  C30 BCD     1      32.520   5.060  24.720  1.00  0.00            
ATOM     95  O25 BCD     1      32.950   4.410  23.460  1.00  0.00            
ATOM     96  H41 BCD     1      32.330   9.430  23.740  1.00  0.00            
ATOM     97  H42 BCD     1      31.110   8.070  22.050  1.00  0.00            
ATOM     98  H43 BCD     1      29.050   9.320  22.860  1.00  0.00            
ATOM     99  H44 BCD     1      29.270   7.860  24.340  1.00  0.00            
ATOM    100  H45 BCD     1      28.000   6.590  22.770  1.00  0.00            
ATOM    101  H46 BCD     1      30.640   5.650  22.760  1.00  0.00            
ATOM    102  H47 BCD     1      31.370   6.410  25.660  1.00  0.00            
ATOM    103  H48 BCD     1      33.440   5.320  25.270  1.00  0.00            
ATOM    104  H49 BCD     1      31.880   4.370  25.270  1.00  0.00            
ATOM    105  H50 BCD     1      33.450   5.070  22.970  1.00  0.00            
ATOM    106  C31 BCD     1      31.210  11.430  28.660  1.00  0.00            
ATOM    107  O26 BCD     1      29.840  11.150  28.860  1.00  0.00            
ATOM    108  C32 BCD     1      31.410  12.110  27.280  1.00  0.00            
ATOM    109  O27 BCD     1      30.720  13.320  27.150  1.00  0.00            
ATOM    110  C33 BCD     1      31.050  11.120  26.150  1.00  0.00            
ATOM    111  C34 BCD     1      31.860   9.880  26.200  1.00  0.00            
ATOM    112  C35 BCD     1      31.710   9.240  27.670  1.00  0.00            
ATOM    113  O28 BCD     1      31.940  10.220  28.670  1.00  0.00            
ATOM    114  C36 BCD     1      32.650   8.130  27.860  1.00  0.00            
ATOM    115  O29 BCD     1      34.000   8.430  27.570  1.00  0.00            
ATOM    116  O30 BCD     1      31.070  11.710  24.820  1.00  0.00            
ATOM    117  H51 BCD     1      31.550  12.130  29.420  1.00  0.00            
ATOM    118  H52 BCD     1      32.470  12.350  27.160  1.00  0.00            
ATOM    119  H53 BCD     1      30.670  13.540  26.210  1.00  0.00            
ATOM    120  H54 BCD     1      30.010  10.840  26.390  1.00  0.00            
ATOM    121  H55 BCD     1      30.710  11.130  24.150  1.00  0.00            
ATOM    122  H56 BCD     1      32.900  10.070  25.920  1.00  0.00            
ATOM    123  H57 BCD     1      30.680   8.900  27.790  1.00  0.00            
ATOM    124  H58 BCD     1      32.590   7.890  28.930  1.00  0.00            
ATOM    125  H59 BCD     1      32.340   7.280  27.250  1.00  0.00            
ATOM    126  H60 BCD     1      34.240   9.240  28.020  1.00  0.00            
ATOM    127  C37 BCD     1      26.990  12.040  31.690  1.00  0.00            
ATOM    128  O31 BCD     1      26.240  10.980  31.220  1.00  0.00            
ATOM    129  C38 BCD     1      27.000  12.970  30.470  1.00  0.00            
ATOM    130  O32 BCD     1      25.650  13.130  30.020  1.00  0.00            
ATOM    131  C39 BCD     1      27.900  12.390  29.360  1.00  0.00            
ATOM    132  O33 BCD     1      28.200  13.450  28.370  1.00  0.00            
ATOM    133  C40 BCD     1      29.180  11.800  29.870  1.00  0.00            
ATOM    134  C41 BCD     1      29.030  10.860  31.030  1.00  0.00            
ATOM    135  O34 BCD     1      28.290  11.580  32.000  1.00  0.00            
ATOM    136  C42 BCD     1      30.280  10.330  31.720  1.00  0.00            
ATOM    137  O35 BCD     1      31.250  11.350  31.890  1.00  0.00            
ATOM    138  H61 BCD     1      26.460  12.510  32.520  1.00  0.00            
ATOM    139  H62 BCD     1      27.480  13.880  30.860  1.00  0.00            
ATOM    140  H63 BCD     1      25.230  12.260  30.040  1.00  0.00            
ATOM    141  H64 BCD     1      27.370  11.590  28.840  1.00  0.00            
ATOM    142  H65 BCD     1      29.120  13.390  28.080  1.00  0.00            
ATOM    143  H66 BCD     1      29.800  12.620  30.260  1.00  0.00            
ATOM    144  H67 BCD     1      28.410  10.020  30.660  1.00  0.00            
ATOM    145  H68 BCD     1      30.070   9.830  32.680  1.00  0.00            
ATOM    146  H69 BCD     1      30.730   9.650  30.990  1.00  0.00            
ATOM    147  H70 BCD     1      30.770  11.960  32.460  1.00  0.00            
ATOM    148  O1  HC8     2      27.580   9.220  25.990  1.00  0.00            
ATOM    149  N1  HC8     2      27.190   9.210  27.160  1.00  0.00            
ATOM    150  O2  HC8     2      26.280   9.910  27.600  1.00  0.00            
ATOM    151  C1  HC8     2      27.680   8.260  28.120  1.00  0.00            
ATOM    152  C2  HC8     2      28.530   7.220  27.580  1.00  0.00            
ATOM    153  C3  HC8     2      28.920   6.180  28.360  1.00  0.00            
ATOM    154  C4  HC8     2      28.610   6.130  29.800  1.00  0.00            
ATOM    155  O3  HC8     2      29.060   5.220  30.490  1.00  0.00            
ATOM    156  C5  HC8     2      27.780   7.200  30.350  1.00  0.00            
ATOM    157  C6  HC8     2      27.240   8.140  29.520  1.00  0.00            
ATOM    158  H1  HC8     2      28.700   7.200  26.510  1.00  0.00            
ATOM    159  H2  HC8     2      29.600   5.420  27.990  1.00  0.00            
ATOM    160  H3  HC8     2      27.550   7.080  31.400  1.00  0.00            
ATOM    161  H4  HC8     2      26.620   8.950  29.880  1.00  0.00            
TER
ENDMDL
MODEL        1
ATOM      1  C1  BCD     1       3.370  11.020  34.390  1.00  0.00            
ATOM      2  O1  BCD     1       3.590  10.080  33.320  1.00  0.00            
ATOM      3  C2  BCD     1       2.820  12.370  33.880  1.00  0.00            
ATOM      4  O2  BCD     1       1.610  12.140  33.170  1.00  0.00            
ATOM      5  C3  BCD     1       3.880  13.040  33.020  1.00  0.00            
ATOM      6  O3  BCD     1       3.490  14.370  32.670  1.00  0.00            
ATOM      7  C4  BCD     1       5.290  13.120  33.510  1.00  0.00            
ATOM      8  C5  BCD     1       5.660  11.690  34.190  1.00  0.00            
ATOM      9  O4  BCD     1       4.620  11.250  35.080  1.00  0.00            
ATOM     10  C6  BCD     1       6.940  11.760  35.060  1.00  0.00            
ATOM     11  O5  BCD     1       6.760  12.680  36.200  1.00  0.00            
ATOM     12  H1  BCD     1       2.590  10.670  35.080  1.00  0.00            
ATOM     13  H2  BCD     1       2.640  13.040  34.730  1.00  0.00            
ATOM     14  H3  BCD     1       1.290  13.020  32.990  1.00  0.00            
ATOM     15  H4  BCD     1       4.070  12.440  32.120  1.00  0.00            
ATOM     16  H5  BCD     1       3.540  14.260  31.710  1.00  0.00            
ATOM     17  H6  BCD     1       5.340  13.960  34.210  1.00  0.00            
ATOM     18  H7  BCD     1       5.810  10.880  33.470  1.00  0.00            
ATOM     19  H8  BCD     1       7.250  10.790  35.470  1.00  0.00            
ATOM     20  H9  BCD     1       7.740  12.170  34.440  1.00  0.00            
ATOM     21  H10 BCD     1       6.640  12.080  36.950  1.00  0.00            
ATOM     22  C7  BCD     1       2.850   6.080  32.370  1.00  0.00            
ATOM     23  O6  BCD     1       3.540   6.270  31.150  1.00  0.00            
ATOM     24  C8  BCD     1       1.580   7.010  32.390  1.00  0.00            
ATOM     25  O7  BCD     1       0.660   6.730  31.400  1.00  0.00            
ATOM     26  C9  BCD     1       2.070   8.510  32.480  1.00  0.00            
ATOM     27  O8  BCD     1       0.960   9.400  32.750  1.00  0.00            
ATOM     28  C10 BCD     1       3.130   8.780  33.560  1.00  0.00            
ATOM     29  C11 BCD     1       4.240   7.730  33.420  1.00  0.00            
ATOM     30  O9  BCD     1       3.610   6.420  33.500  1.00  0.00            
ATOM     31  C12 BCD     1       5.240   7.870  34.560  1.00  0.00            
ATOM     32  O10 BCD     1       4.550   7.730  35.830  1.00  0.00            
ATOM     33  H11 BCD     1       2.540   5.030  32.440  1.00  0.00            
ATOM     34  H12 BCD     1       1.090   6.830  33.360  1.00  0.00            
ATOM     35  H13 BCD     1       0.960   7.040  30.540  1.00  0.00            
ATOM     36  H14 BCD     1       2.460   8.720  31.480  1.00  0.00            
ATOM     37  H15 BCD     1       1.310  10.290  32.890  1.00  0.00            
ATOM     38  H16 BCD     1       2.610   8.810  34.520  1.00  0.00            
ATOM     39  H17 BCD     1       4.730   7.800  32.430  1.00  0.00            
ATOM     40  H18 BCD     1       6.070   7.160  34.440  1.00  0.00            
ATOM     41  H19 BCD     1       5.630   8.900  34.470  1.00  0.00            
ATOM     42  H20 BCD     1       4.160   6.860  35.850  1.00  0.00            
ATOM     43  C13 BCD     1       3.620   4.200  27.590  1.00  0.00            
ATOM     44  O11 BCD     1       4.870   4.760  27.290  1.00  0.00            
ATOM     45  C14 BCD     1       2.630   5.310  27.730  1.00  0.00            
ATOM     46  O12 BCD     1       2.670   6.010  26.460  1.00  0.00            
ATOM     47  C15 BCD     1       2.870   6.280  28.890  1.00  0.00            
ATOM     48  O13 BCD     1       1.830   7.240  29.010  1.00  0.00            
ATOM     49  C16 BCD     1       3.050   5.400  30.180  1.00  0.00            
ATOM     50  C17 BCD     1       4.100   4.300  29.920  1.00  0.00            
ATOM     51  O14 BCD     1       3.650   3.590  28.820  1.00  0.00            
ATOM     52  C18 BCD     1       4.270   3.420  31.080  1.00  0.00            
ATOM     53  O15 BCD     1       3.090   2.700  31.430  1.00  0.00            
ATOM     54  H21 BCD     1       3.300   3.490  26.820  1.00  0.00            
ATOM     55  H22 BCD     1       1.660   4.810  27.850  1.00  0.00            
ATOM     56  H23 BCD     1       3.570   5.860  26.160  1.00  0.00            
ATOM     57  H24 BCD     1       3.820   6.780  28.700  1.00  0.00            
ATOM     58  H25 BCD     1       1.920   7.840  28.270  1.00  0.00            
ATOM     59  H26 BCD     1       2.040   4.970  30.280  1.00  0.00            
ATOM     60  H27 BCD     1       5.100   4.660  29.640  1.00  0.00            
ATOM     61  H28 BCD     1       5.030   2.680  30.790  1.00  0.00            
ATOM     62  H29 BCD     1       4.720   3.960  31.920  1.00  0.00            
ATOM     63  H30 BCD     1       2.660   2.480  30.590  1.00  0.00            
ATOM     64  C19 BCD     1       8.360   4.560  25.190  1.00  0.00            
ATOM     65  O16 BCD     1       8.740   5.570  26.060  1.00  0.00            
ATOM     66  C20 BCD     1       7.180   4.980  24.390  1.00  0.00            
ATOM     67  O17 BCD     1       7.530   6.070  23.490  1.00  0.00            
ATOM     68  C21 BCD     1       6.000   5.270  25.350  1.00  0.00            
ATOM     69  O18 BCD     1       4.760   5.590  24.670  1.00  0.00            
ATOM     70  C22 BCD     1       5.750   4.120  26.300  1.00  0.00            
ATOM     71  C23 BCD     1       7.010   3.680  26.910  1.00  0.00            
ATOM     72  O19 BCD     1       7.990   3.460  25.950  1.00  0.00            
ATOM     73  C24 BCD     1       6.730   2.360  27.710  1.00  0.00            
ATOM     74  O20 BCD     1       7.690   2.030  28.620  1.00  0.00            
ATOM     75  H31 BCD     1       9.150   4.250  24.490  1.00  0.00            
ATOM     76  H32 BCD     1       6.860   4.150  23.750  1.00  0.00            
ATOM     77  H33 BCD     1       8.460   6.310  23.570  1.00  0.00            
ATOM     78  H34 BCD     1       6.270   6.100  26.030  1.00  0.00            
ATOM     79  H35 BCD     1       4.940   6.160  23.920  1.00  0.00            
ATOM     80  H36 BCD     1       5.240   3.350  25.700  1.00  0.00            
ATOM     81  H37 BCD     1       7.240   4.510  27.590  1.00  0.00            
ATOM     82  H38 BCD     1       5.790   2.480  28.270  1.00  0.00            
ATOM     83  H39 BCD     1       6.450   1.610  26.960  1.00  0.00            
ATOM     84  H40 BCD     1       7.820   1.090  28.740  1.00  0.00            
ATOM     85  C25 BCD     1      11.960   8.140  27.130  1.00  0.00            
ATOM     86  O21 BCD     1      11.130   9.220  27.490  1.00  0.00            
ATOM     87  C26 BCD     1      11.760   7.870  25.610  1.00  0.00            
ATOM     88  O22 BCD     1      11.930   9.040  24.810  1.00  0.00            
ATOM     89  C27 BCD     1      10.370   7.220  25.340  1.00  0.00            
ATOM     90  O23 BCD     1      10.240   6.900  23.950  1.00  0.00            
ATOM     91  C28 BCD     1      10.090   6.040  26.230  1.00  0.00            
ATOM     92  C29 BCD     1      10.310   6.410  27.660  1.00  0.00            
ATOM     93  O24 BCD     1      11.570   6.980  27.860  1.00  0.00            
ATOM     94  C30 BCD     1      10.080   5.250  28.650  1.00  0.00            
ATOM     95  O25 BCD     1      11.150   4.380  28.420  1.00  0.00            
ATOM     96  H41 BCD     1      13.020   8.350  27.310  1.00  0.00            
ATOM     97  H42 BCD     1      12.560   7.190  25.270  1.00  0.00            
ATOM     98  H43 BCD     1      12.880   9.150  24.860  1.00  0.00            
ATOM     99  H44 BCD     1       9.600   7.950  25.620  1.00  0.00            
ATOM    100  H45 BCD     1      10.600   7.680  23.520  1.00  0.00            
ATOM    101  H46 BCD     1      10.820   5.260  25.950  1.00  0.00            
ATOM    102  H47 BCD     1       9.570   7.130  28.040  1.00  0.00            
ATOM    103  H48 BCD     1      10.130   5.560  29.700  1.00  0.00            
ATOM    104  H49 BCD     1       9.150   4.680  28.550  1.00  0.00            
ATOM    105  H50 BCD     1      11.910   4.870  28.730  1.00  0.00            
ATOM    106  C31 BCD     1      11.320  12.430  30.030  1.00  0.00            
ATOM    107  O26 BCD     1       9.930  12.400  30.270  1.00  0.00            
ATOM    108  C32 BCD     1      11.640  12.620  28.620  1.00  0.00            
ATOM    109  O27 BCD     1      11.030  13.800  28.210  1.00  0.00            
ATOM    110  C33 BCD     1      11.190  11.460  27.770  1.00  0.00            
ATOM    111  C34 BCD     1      11.790  10.210  28.240  1.00  0.00            
ATOM    112  C35 BCD     1      11.670   9.990  29.760  1.00  0.00            
ATOM    113  O28 BCD     1      11.950  11.180  30.420  1.00  0.00            
ATOM    114  C36 BCD     1      12.610   8.870  30.270  1.00  0.00            
ATOM    115  O29 BCD     1      12.550   8.750  31.680  1.00  0.00            
ATOM    116  O30 BCD     1      11.520  11.610  26.350  1.00  0.00            
ATOM    117  H51 BCD     1      11.780  13.230  30.620  1.00  0.00            
ATOM    118  H52 BCD     1      12.720  12.790  28.540  1.00  0.00            
ATOM    119  H53 BCD     1      10.110  13.590  28.330  1.00  0.00            
ATOM    120  H54 BCD     1      10.100  11.330  27.830  1.00  0.00            
ATOM    121  H55 BCD     1      11.130  10.840  25.930  1.00  0.00            
ATOM    122  H56 BCD     1      12.860  10.320  28.020  1.00  0.00            
ATOM    123  H57 BCD     1      10.630   9.810  30.070  1.00  0.00            
ATOM    124  H58 BCD     1      12.360   7.880  29.880  1.00  0.00            
ATOM    125  H59 BCD     1      13.570   9.150  29.800  1.00  0.00            
ATOM    126  H60 BCD     1      12.780   9.580  32.100  1.00  0.00            
ATOM    127  C37 BCD     1       6.900  14.360  32.270  1.00  0.00            
ATOM    128  O31 BCD     1       6.220  13.160  32.410  1.00  0.00            
ATOM    129  C38 BCD     1       7.130  14.710  30.860  1.00  0.00            
ATOM    130  O32 BCD     1       5.810  14.770  30.210  1.00  0.00            
ATOM    131  C39 BCD     1       7.970  13.680  30.100  1.00  0.00            
ATOM    132  O33 BCD     1       8.170  13.950  28.670  1.00  0.00            
ATOM    133  C40 BCD     1       9.280  13.590  30.770  1.00  0.00            
ATOM    134  C41 BCD     1       9.080  13.360  32.290  1.00  0.00            
ATOM    135  O34 BCD     1       8.190  14.350  32.810  1.00  0.00            
ATOM    136  C42 BCD     1      10.360  13.550  33.150  1.00  0.00            
ATOM    137  O35 BCD     1      10.830  14.840  32.930  1.00  0.00            
ATOM    138  H61 BCD     1       6.350  15.120  32.830  1.00  0.00            
ATOM    139  H62 BCD     1       7.570  15.710  30.880  1.00  0.00            
ATOM    140  H63 BCD     1       5.360  13.930  30.300  1.00  0.00            
ATOM    141  H64 BCD     1       7.460  12.730  30.300  1.00  0.00            
ATOM    142  H65 BCD     1       8.130  14.900  28.520  1.00  0.00            
ATOM    143  H66 BCD     1       9.900  14.470  30.530  1.00  0.00            
ATOM    144  H67 BCD     1       8.620  12.390  32.510  1.00  0.00            
ATOM    145  H68 BCD     1      10.030  13.470  34.190  1.00  0.00            
ATOM    146  H69 BCD     1      11.160  12.830  32.930  1.00  0.00            
ATOM    147  H70 BCD     1      10.070  15.410  33.070  1.00  0.00            
ATOM    148  O1  HC8     2       7.250   5.620  30.450  1.00  0.00            
ATOM    149  N1  HC8     2       7.280   6.790  30.750  1.00  0.00            
ATOM    150  O2  HC8     2       7.560   7.060  31.910  1.00  0.00            
ATOM    151  C1  HC8     2       7.160   7.760  29.740  1.00  0.00            
ATOM    152  C2  HC8     2       7.730   9.070  29.900  1.00  0.00            
ATOM    153  C3  HC8     2       7.790  10.010  28.870  1.00  0.00            
ATOM    154  C4  HC8     2       7.270   9.710  27.580  1.00  0.00            
ATOM    155  O3  HC8     2       7.330  10.580  26.620  1.00  0.00            
ATOM    156  C5  HC8     2       6.710   8.430  27.440  1.00  0.00            
ATOM    157  C6  HC8     2       6.670   7.430  28.420  1.00  0.00            
ATOM    158  H1  HC8     2       7.950   9.430  30.900  1.00  0.00            
ATOM    159  H2  HC8     2       8.270  10.970  29.010  1.00  0.00            
ATOM    160  H3  HC8     2       6.380   8.250  26.430  1.00  0.00            
ATOM    161  H4  HC8     2       6.260   6.480  28.140  1.00  0.00            
TER
ENDMDL
MODEL        1
ATOM      1  C1  BCD     1      18.770  17.580  35.190  1.00  0.00            
ATOM      2  O1  BCD     1      19.260  16.550  34.430  1.00  0.00            
ATOM      3  C2  BCD     1      18.000  17.050  36.480  1.00  0.00            
ATOM      4  O2  BCD     1      18.820  16.090  37.170  1.00  0.00            
ATOM      5  C3  BCD     1      16.700  16.370  36.130  1.00  0.00            
ATOM      6  O3  BCD     1      15.920  15.890  37.310  1.00  0.00            
ATOM      7  C4  BCD     1      15.900  17.360  35.230  1.00  0.00            
ATOM      8  C5  BCD     1      16.690  17.770  34.010  1.00  0.00            
ATOM      9  O4  BCD     1      17.850  18.370  34.460  1.00  0.00            
ATOM     10  C6  BCD     1      15.990  18.720  33.090  1.00  0.00            
ATOM     11  O5  BCD     1      16.810  18.800  31.930  1.00  0.00            
ATOM     12  H1  BCD     1      19.590  18.250  35.450  1.00  0.00            
ATOM     13  H2  BCD     1      17.830  17.940  37.110  1.00  0.00            
ATOM     14  H3  BCD     1      18.300  15.700  37.880  1.00  0.00            
ATOM     15  H4  BCD     1      16.950  15.480  35.530  1.00  0.00            
ATOM     16  H5  BCD     1      14.980  15.720  37.200  1.00  0.00            
ATOM     17  H6  BCD     1      15.580  18.250  35.790  1.00  0.00            
ATOM     18  H7  BCD     1      16.950  16.870  33.450  1.00  0.00            
ATOM     19  H8  BCD     1      15.050  18.250  32.790  1.00  0.00            
ATOM     20  H9  BCD     1      15.900  19.690  33.570  1.00  0.00            
ATOM     21  H10 BCD     1      16.970  17.970  31.470  1.00  0.00            
ATOM     22  C7  BCD     1      22.670  15.160  32.530  1.00  0.00            
ATOM     23  O6  BCD     1      21.860  14.010  32.190  1.00  0.00            
ATOM     24  C8  BCD     1      22.880  15.340  34.040  1.00  0.00            
ATOM     25  O7  BCD     1      23.600  14.170  34.450  1.00  0.00            
ATOM     26  C9  BCD     1      21.440  15.360  34.690  1.00  0.00            
ATOM     27  O8  BCD     1      21.380  15.520  36.130  1.00  0.00            
ATOM     28  C10 BCD     1      20.640  16.560  34.030  1.00  0.00            
ATOM     29  C11 BCD     1      20.660  16.590  32.480  1.00  0.00            
ATOM     30  O9  BCD     1      21.980  16.300  32.060  1.00  0.00            
ATOM     31  C12 BCD     1      20.250  18.020  32.030  1.00  0.00            
ATOM     32  O10 BCD     1      20.050  18.170  30.530  1.00  0.00            
ATOM     33  H11 BCD     1      23.630  15.040  32.020  1.00  0.00            
ATOM     34  H12 BCD     1      23.530  16.190  34.270  1.00  0.00            
ATOM     35  H13 BCD     1      22.990  13.450  34.300  1.00  0.00            
ATOM     36  H14 BCD     1      20.930  14.410  34.470  1.00  0.00            
ATOM     37  H15 BCD     1      20.480  15.400  36.440  1.00  0.00            
ATOM     38  H16 BCD     1      21.090  17.510  34.350  1.00  0.00            
ATOM     39  H17 BCD     1      19.990  15.870  31.990  1.00  0.00            
ATOM     40  H18 BCD     1      19.300  18.220  32.560  1.00  0.00            
ATOM     41  H19 BCD     1      20.930  18.800  32.400  1.00  0.00            
ATOM     42  H20 BCD     1      20.390  19.030  30.270  1.00  0.00            
ATOM     43  C13 BCD     1      21.990  10.270  30.350  1.00  0.00            
ATOM     44  O11 BCD     1      20.620  10.480  30.110  1.00  0.00            
ATOM     45  C14 BCD     1      22.320  10.330  31.820  1.00  0.00            
ATOM     46  O12 BCD     1      21.700   9.160  32.330  1.00  0.00            
ATOM     47  C15 BCD     1      21.950  11.710  32.510  1.00  0.00            
ATOM     48  O13 BCD     1      22.380  11.740  33.910  1.00  0.00            
ATOM     49  C16 BCD     1      22.500  12.840  31.710  1.00  0.00            
ATOM     50  C17 BCD     1      22.240  12.710  30.160  1.00  0.00            
ATOM     51  O14 BCD     1      22.660  11.390  29.780  1.00  0.00            
ATOM     52  C18 BCD     1      22.970  13.850  29.410  1.00  0.00            
ATOM     53  O15 BCD     1      24.370  13.780  29.570  1.00  0.00            
ATOM     54  H21 BCD     1      22.310   9.410  29.760  1.00  0.00            
ATOM     55  H22 BCD     1      23.410  10.240  31.900  1.00  0.00            
ATOM     56  H23 BCD     1      22.210   8.890  33.100  1.00  0.00            
ATOM     57  H24 BCD     1      20.860  11.830  32.470  1.00  0.00            
ATOM     58  H25 BCD     1      21.630  11.760  34.500  1.00  0.00            
ATOM     59  H26 BCD     1      23.580  12.860  31.890  1.00  0.00            
ATOM     60  H27 BCD     1      21.160  12.800  29.960  1.00  0.00            
ATOM     61  H28 BCD     1      22.610  13.830  28.370  1.00  0.00            
ATOM     62  H29 BCD     1      22.770  14.810  29.900  1.00  0.00            
ATOM     63  H30 BCD     1      24.730  14.640  29.330  1.00  0.00            
ATOM     64  C19 BCD     1      17.220   8.870  28.350  1.00  0.00            
ATOM     65  O16 BCD     1      16.330   9.910  28.850  1.00  0.00            
ATOM     66  C20 BCD     1      17.860   8.110  29.510  1.00  0.00            
ATOM     67  O17 BCD     1      16.940   7.430  30.300  1.00  0.00            
ATOM     68  C21 BCD     1      18.810   8.990  30.280  1.00  0.00            
ATOM     69  O18 BCD     1      19.340   8.170  31.300  1.00  0.00            
ATOM     70  C22 BCD     1      19.900   9.550  29.330  1.00  0.00            
ATOM     71  C23 BCD     1      19.260  10.320  28.190  1.00  0.00            
ATOM     72  O19 BCD     1      18.370   9.430  27.570  1.00  0.00            
ATOM     73  C24 BCD     1      20.240  11.060  27.300  1.00  0.00            
ATOM     74  O20 BCD     1      19.590  11.990  26.440  1.00  0.00            
ATOM     75  H31 BCD     1      16.660   8.140  27.750  1.00  0.00            
ATOM     76  H32 BCD     1      18.510   7.360  29.050  1.00  0.00            
ATOM     77  H33 BCD     1      16.530   8.140  30.800  1.00  0.00            
ATOM     78  H34 BCD     1      18.370   9.890  30.740  1.00  0.00            
ATOM     79  H35 BCD     1      20.050   8.650  31.730  1.00  0.00            
ATOM     80  H36 BCD     1      20.560   8.720  29.030  1.00  0.00            
ATOM     81  H37 BCD     1      18.680  11.140  28.640  1.00  0.00            
ATOM     82  H38 BCD     1      21.010  11.660  27.800  1.00  0.00            
ATOM     83  H39 BCD     1      20.710  10.280  26.680  1.00  0.00            
ATOM     84  H40 BCD     1      20.250  12.570  26.030  1.00  0.00            
ATOM     85  C25 BCD     1      12.640  11.780  27.900  1.00  0.00            
ATOM     86  O21 BCD     1      12.300  12.030  29.310  1.00  0.00            
ATOM     87  C26 BCD     1      12.840  10.270  27.560  1.00  0.00            
ATOM     88  O22 BCD     1      11.620   9.570  27.840  1.00  0.00            
ATOM     89  C27 BCD     1      14.020   9.590  28.230  1.00  0.00            
ATOM     90  O23 BCD     1      14.260   8.170  27.810  1.00  0.00            
ATOM     91  C28 BCD     1      15.270  10.390  28.000  1.00  0.00            
ATOM     92  C29 BCD     1      14.990  11.910  28.270  1.00  0.00            
ATOM     93  O24 BCD     1      13.860  12.360  27.530  1.00  0.00            
ATOM     94  C30 BCD     1      16.060  12.830  27.920  1.00  0.00            
ATOM     95  O25 BCD     1      16.480  12.600  26.570  1.00  0.00            
ATOM     96  H41 BCD     1      11.850  12.240  27.300  1.00  0.00            
ATOM     97  H42 BCD     1      12.940  10.210  26.470  1.00  0.00            
ATOM     98  H43 BCD     1      10.920   9.930  27.280  1.00  0.00            
ATOM     99  H44 BCD     1      13.820   9.650  29.310  1.00  0.00            
ATOM    100  H45 BCD     1      13.420   7.720  27.720  1.00  0.00            
ATOM    101  H46 BCD     1      15.560  10.280  26.950  1.00  0.00            
ATOM    102  H47 BCD     1      14.850  12.120  29.340  1.00  0.00            
ATOM    103  H48 BCD     1      15.800  13.870  28.150  1.00  0.00            
ATOM    104  H49 BCD     1      16.900  12.570  28.580  1.00  0.00            
ATOM    105  H50 BCD     1      17.220  11.990  26.470  1.00  0.00            
ATOM    106  C31 BCD     1      10.470  14.740  31.660  1.00  0.00            
ATOM    107  O26 BCD     1      11.730  14.730  32.380  1.00  0.00            
ATOM    108  C32 BCD     1       9.830  13.380  31.720  1.00  0.00            
ATOM    109  O27 BCD     1       9.690  13.070  33.090  1.00  0.00            
ATOM    110  C33 BCD     1      10.850  12.400  31.020  1.00  0.00            
ATOM    111  C34 BCD     1      11.150  12.790  29.610  1.00  0.00            
ATOM    112  C35 BCD     1      11.460  14.280  29.470  1.00  0.00            
ATOM    113  O28 BCD     1      10.570  15.070  30.270  1.00  0.00            
ATOM    114  C36 BCD     1      11.410  14.810  28.060  1.00  0.00            
ATOM    115  O29 BCD     1      10.080  14.560  27.520  1.00  0.00            
ATOM    116  O30 BCD     1      10.220  11.070  31.110  1.00  0.00            
ATOM    117  H51 BCD     1       9.750  15.430  32.100  1.00  0.00            
ATOM    118  H52 BCD     1       8.900  13.390  31.130  1.00  0.00            
ATOM    119  H53 BCD     1      10.200  13.700  33.610  1.00  0.00            
ATOM    120  H54 BCD     1      11.790  12.490  31.580  1.00  0.00            
ATOM    121  H55 BCD     1      10.900  10.430  30.920  1.00  0.00            
ATOM    122  H56 BCD     1      10.400  12.440  28.890  1.00  0.00            
ATOM    123  H57 BCD     1      12.490  14.420  29.810  1.00  0.00            
ATOM    124  H58 BCD     1      11.540  15.900  28.170  1.00  0.00            
ATOM    125  H59 BCD     1      12.280  14.410  27.520  1.00  0.00            
ATOM    126  H60 BCD     1       9.490  14.410  28.260  1.00  0.00            
ATOM    127  C37 BCD     1      13.460  17.010  35.320  1.00  0.00            
ATOM    128  O31 BCD     1      14.760  16.620  34.820  1.00  0.00            
ATOM    129  C38 BCD     1      12.740  15.830  35.760  1.00  0.00            
ATOM    130  O32 BCD     1      13.420  15.190  36.910  1.00  0.00            
ATOM    131  C39 BCD     1      12.430  14.750  34.680  1.00  0.00            
ATOM    132  O33 BCD     1      11.600  13.670  35.120  1.00  0.00            
ATOM    133  C40 BCD     1      11.720  15.540  33.560  1.00  0.00            
ATOM    134  C41 BCD     1      12.430  16.820  33.180  1.00  0.00            
ATOM    135  O34 BCD     1      12.720  17.700  34.280  1.00  0.00            
ATOM    136  C42 BCD     1      11.750  17.680  32.160  1.00  0.00            
ATOM    137  O35 BCD     1      10.390  17.940  32.530  1.00  0.00            
ATOM    138  H61 BCD     1      13.660  17.730  36.130  1.00  0.00            
ATOM    139  H62 BCD     1      11.780  16.250  36.100  1.00  0.00            
ATOM    140  H63 BCD     1      12.980  14.350  37.060  1.00  0.00            
ATOM    141  H64 BCD     1      13.420  14.430  34.330  1.00  0.00            
ATOM    142  H65 BCD     1      11.980  12.860  34.770  1.00  0.00            
ATOM    143  H66 BCD     1      10.690  15.730  33.900  1.00  0.00            
ATOM    144  H67 BCD     1      13.350  16.420  32.750  1.00  0.00            
ATOM    145  H68 BCD     1      12.340  18.600  32.210  1.00  0.00            
ATOM    146  H69 BCD     1      11.840  17.270  31.150  1.00  0.00            
ATOM    147  H70 BCD     1      10.220  18.850  32.280  1.00  0.00            
ATOM    148  O1  HC8     2      17.660  12.210  33.110  1.00  0.00            
ATOM    149  N1  HC8     2      16.590  12.670  32.690  1.00  0.00            
ATOM    150  O2  HC8     2      15.470  12.170  32.950  1.00  0.00            
ATOM    151  C1  HC8     2      16.680  13.860  31.950  1.00  0.00            
ATOM    152  C2  HC8     2      15.490  14.580  31.620  1.00  0.00            
ATOM    153  C3  HC8     2      15.480  15.620  30.790  1.00  0.00            
ATOM    154  C4  HC8     2      16.730  16.100  30.140  1.00  0.00            
ATOM    155  O3  HC8     2      16.660  17.130  29.480  1.00  0.00            
ATOM    156  C5  HC8     2      17.980  15.370  30.440  1.00  0.00            
ATOM    157  C6  HC8     2      17.940  14.260  31.280  1.00  0.00            
ATOM    158  H1  HC8     2      14.560  14.170  32.010  1.00  0.00            
ATOM    159  H2  HC8     2      14.590  16.180  30.540  1.00  0.00            
ATOM    160  H3  HC8     2      18.930  15.760  30.080  1.00  0.00            
ATOM    161  H4  HC8     2      18.870  13.720  31.430  1.00  0.00            
TER
ENDMDL
MODEL        1
ATOM      1  C1  BCD     1      12.640  29.990  23.550  1.00  0.00            
ATOM      2  O1  BCD     1      13.720  30.690  22.890  1.00  0.00            
ATOM      3  C2  BCD     1      12.570  30.370  25.010  1.00  0.00            
ATOM      4  O2  BCD     1      12.240  31.720  25.280  1.00  0.00            
ATOM      5  C3  BCD     1      13.860  29.880  25.760  1.00  0.00            
ATOM      6  O3  BCD     1      13.770  30.200  27.180  1.00  0.00            
ATOM      7  C4  BCD     1      14.100  28.370  25.560  1.00  0.00            
ATOM      8  C5  BCD     1      14.080  28.050  24.060  1.00  0.00            
ATOM      9  O4  BCD     1      12.820  28.610  23.470  1.00  0.00            
ATOM     10  C6  BCD     1      14.140  26.520  23.800  1.00  0.00            
ATOM     11  O5  BCD     1      14.480  26.080  22.450  1.00  0.00            
ATOM     12  H1  BCD     1      11.680  30.140  23.040  1.00  0.00            
ATOM     13  H2  BCD     1      11.690  29.790  25.310  1.00  0.00            
ATOM     14  H3  BCD     1      12.880  32.310  24.860  1.00  0.00            
ATOM     15  H4  BCD     1      14.760  30.340  25.330  1.00  0.00            
ATOM     16  H5  BCD     1      14.650  30.410  27.510  1.00  0.00            
ATOM     17  H6  BCD     1      13.310  27.780  26.060  1.00  0.00            
ATOM     18  H7  BCD     1      14.840  28.580  23.470  1.00  0.00            
ATOM     19  H8  BCD     1      14.760  26.000  24.530  1.00  0.00            
ATOM     20  H9  BCD     1      13.160  26.110  24.040  1.00  0.00            
ATOM     21  H10 BCD     1      14.380  25.130  22.430  1.00  0.00            
ATOM     22  C7  BCD     1      14.420  33.900  20.370  1.00  0.00            
ATOM     23  O6  BCD     1      15.740  33.430  20.180  1.00  0.00            
ATOM     24  C8  BCD     1      14.060  34.260  21.850  1.00  0.00            
ATOM     25  O7  BCD     1      14.850  35.400  22.280  1.00  0.00            
ATOM     26  C9  BCD     1      14.320  32.990  22.740  1.00  0.00            
ATOM     27  O8  BCD     1      13.960  33.310  24.120  1.00  0.00            
ATOM     28  C10 BCD     1      13.390  31.920  22.180  1.00  0.00            
ATOM     29  C11 BCD     1      13.590  31.600  20.720  1.00  0.00            
ATOM     30  O9  BCD     1      13.620  32.790  19.920  1.00  0.00            
ATOM     31  C12 BCD     1      12.640  30.600  20.120  1.00  0.00            
ATOM     32  O10 BCD     1      11.260  30.850  20.360  1.00  0.00            
ATOM     33  H11 BCD     1      14.180  34.760  19.740  1.00  0.00            
ATOM     34  H12 BCD     1      12.980  34.480  21.830  1.00  0.00            
ATOM     35  H13 BCD     1      15.200  35.320  23.170  1.00  0.00            
ATOM     36  H14 BCD     1      15.390  32.820  22.570  1.00  0.00            
ATOM     37  H15 BCD     1      14.600  33.940  24.480  1.00  0.00            
ATOM     38  H16 BCD     1      12.360  32.240  22.430  1.00  0.00            
ATOM     39  H17 BCD     1      14.600  31.170  20.730  1.00  0.00            
ATOM     40  H18 BCD     1      12.920  30.510  19.060  1.00  0.00            
ATOM     41  H19 BCD     1      12.880  29.590  20.480  1.00  0.00            
ATOM     42  H20 BCD     1      10.820  30.540  19.570  1.00  0.00            
ATOM     43  C13 BCD     1      19.070  34.180  17.980  1.00  0.00            
ATOM     44  O11 BCD     1      19.860  33.550  18.970  1.00  0.00            
ATOM     45  C14 BCD     1      18.470  35.400  18.630  1.00  0.00            
ATOM     46  O12 BCD     1      19.610  36.140  19.070  1.00  0.00            
ATOM     47  C15 BCD     1      17.520  34.920  19.710  1.00  0.00            
ATOM     48  O13 BCD     1      16.860  36.020  20.350  1.00  0.00            
ATOM     49  C16 BCD     1      16.510  33.930  19.070  1.00  0.00            
ATOM     50  C17 BCD     1      17.270  32.730  18.510  1.00  0.00            
ATOM     51  O14 BCD     1      18.120  33.250  17.510  1.00  0.00            
ATOM     52  C18 BCD     1      16.570  31.640  17.760  1.00  0.00            
ATOM     53  O15 BCD     1      15.480  32.090  17.010  1.00  0.00            
ATOM     54  H21 BCD     1      19.690  34.490  17.140  1.00  0.00            
ATOM     55  H22 BCD     1      17.880  36.000  17.920  1.00  0.00            
ATOM     56  H23 BCD     1      19.260  36.920  19.500  1.00  0.00            
ATOM     57  H24 BCD     1      18.150  34.350  20.410  1.00  0.00            
ATOM     58  H25 BCD     1      16.250  35.660  21.010  1.00  0.00            
ATOM     59  H26 BCD     1      15.850  34.410  18.340  1.00  0.00            
ATOM     60  H27 BCD     1      17.880  32.320  19.320  1.00  0.00            
ATOM     61  H28 BCD     1      17.250  31.110  17.080  1.00  0.00            
ATOM     62  H29 BCD     1      16.210  31.020  18.590  1.00  0.00            
ATOM     63  H30 BCD     1      15.680  33.000  16.780  1.00  0.00            
ATOM     64  C19 BCD     1      23.440  31.680  19.680  1.00  0.00            
ATOM     65  O16 BCD     1      22.910  31.030  20.880  1.00  0.00            
ATOM     66  C20 BCD     1      23.400  33.200  19.760  1.00  0.00            
ATOM     67  O17 BCD     1      24.080  33.740  20.930  1.00  0.00            
ATOM     68  C21 BCD     1      21.970  33.620  19.760  1.00  0.00            
ATOM     69  O18 BCD     1      21.990  35.030  19.770  1.00  0.00            
ATOM     70  C22 BCD     1      21.120  33.120  18.580  1.00  0.00            
ATOM     71  C23 BCD     1      21.240  31.600  18.600  1.00  0.00            
ATOM     72  O19 BCD     1      22.630  31.230  18.580  1.00  0.00            
ATOM     73  C24 BCD     1      20.530  30.840  17.500  1.00  0.00            
ATOM     74  O20 BCD     1      20.870  31.450  16.290  1.00  0.00            
ATOM     75  H31 BCD     1      24.480  31.420  19.460  1.00  0.00            
ATOM     76  H32 BCD     1      23.880  33.600  18.860  1.00  0.00            
ATOM     77  H33 BCD     1      23.530  34.480  21.190  1.00  0.00            
ATOM     78  H34 BCD     1      21.570  33.310  20.730  1.00  0.00            
ATOM     79  H35 BCD     1      21.080  35.310  19.620  1.00  0.00            
ATOM     80  H36 BCD     1      21.490  33.610  17.670  1.00  0.00            
ATOM     81  H37 BCD     1      20.830  31.270  19.560  1.00  0.00            
ATOM     82  H38 BCD     1      20.940  29.830  17.560  1.00  0.00            
ATOM     83  H39 BCD     1      19.450  30.850  17.700  1.00  0.00            
ATOM     84  H40 BCD     1      20.070  31.600  15.780  1.00  0.00            
ATOM     85  C25 BCD     1      24.180  28.060  23.440  1.00  0.00            
ATOM     86  O21 BCD     1      22.860  28.010  23.990  1.00  0.00            
ATOM     87  C26 BCD     1      24.700  29.490  23.670  1.00  0.00            
ATOM     88  O22 BCD     1      24.770  29.720  25.010  1.00  0.00            
ATOM     89  C27 BCD     1      23.810  30.480  22.890  1.00  0.00            
ATOM     90  O23 BCD     1      24.310  31.800  22.930  1.00  0.00            
ATOM     91  C28 BCD     1      23.770  30.090  21.480  1.00  0.00            
ATOM     92  C29 BCD     1      23.240  28.660  21.230  1.00  0.00            
ATOM     93  O24 BCD     1      24.020  27.760  22.050  1.00  0.00            
ATOM     94  C30 BCD     1      23.020  28.250  19.780  1.00  0.00            
ATOM     95  O25 BCD     1      24.140  28.420  18.970  1.00  0.00            
ATOM     96  H41 BCD     1      24.900  27.370  23.890  1.00  0.00            
ATOM     97  H42 BCD     1      25.720  29.640  23.290  1.00  0.00            
ATOM     98  H43 BCD     1      24.500  30.640  25.090  1.00  0.00            
ATOM     99  H44 BCD     1      22.790  30.530  23.270  1.00  0.00            
ATOM    100  H45 BCD     1      24.080  32.350  22.170  1.00  0.00            
ATOM    101  H46 BCD     1      24.780  30.190  21.060  1.00  0.00            
ATOM    102  H47 BCD     1      22.250  28.710  21.710  1.00  0.00            
ATOM    103  H48 BCD     1      22.740  27.190  19.780  1.00  0.00            
ATOM    104  H49 BCD     1      22.060  28.740  19.560  1.00  0.00            
ATOM    105  H50 BCD     1      23.770  28.730  18.140  1.00  0.00            
ATOM    106  C31 BCD     1      20.560  25.870  26.670  1.00  0.00            
ATOM    107  O26 BCD     1      19.440  26.740  26.430  1.00  0.00            
ATOM    108  C32 BCD     1      21.740  26.660  27.250  1.00  0.00            
ATOM    109  O27 BCD     1      21.470  27.320  28.460  1.00  0.00            
ATOM    110  C33 BCD     1      22.280  27.700  26.260  1.00  0.00            
ATOM    111  C34 BCD     1      22.650  26.970  24.940  1.00  0.00            
ATOM    112  C35 BCD     1      21.420  26.180  24.420  1.00  0.00            
ATOM    113  O28 BCD     1      20.940  25.350  25.420  1.00  0.00            
ATOM    114  C36 BCD     1      21.630  25.440  23.120  1.00  0.00            
ATOM    115  O29 BCD     1      22.730  24.560  23.100  1.00  0.00            
ATOM    116  O30 BCD     1      23.460  28.430  26.920  1.00  0.00            
ATOM    117  H51 BCD     1      20.270  25.000  27.270  1.00  0.00            
ATOM    118  H52 BCD     1      22.540  25.940  27.490  1.00  0.00            
ATOM    119  H53 BCD     1      22.310  27.690  28.780  1.00  0.00            
ATOM    120  H54 BCD     1      21.450  28.370  26.040  1.00  0.00            
ATOM    121  H55 BCD     1      23.790  28.930  26.160  1.00  0.00            
ATOM    122  H56 BCD     1      23.500  26.290  25.080  1.00  0.00            
ATOM    123  H57 BCD     1      20.700  26.960  24.150  1.00  0.00            
ATOM    124  H58 BCD     1      20.690  24.930  22.890  1.00  0.00            
ATOM    125  H59 BCD     1      21.800  26.170  22.320  1.00  0.00            
ATOM    126  H60 BCD     1      22.540  23.810  23.670  1.00  0.00            
ATOM    127  C37 BCD     1      15.550  27.590  27.300  1.00  0.00            
ATOM    128  O31 BCD     1      15.400  28.170  26.010  1.00  0.00            
ATOM    129  C38 BCD     1      16.600  28.330  28.170  1.00  0.00            
ATOM    130  O32 BCD     1      16.280  29.730  28.230  1.00  0.00            
ATOM    131  C39 BCD     1      17.980  28.120  27.610  1.00  0.00            
ATOM    132  O33 BCD     1      18.970  28.650  28.510  1.00  0.00            
ATOM    133  C40 BCD     1      18.290  26.680  27.270  1.00  0.00            
ATOM    134  C41 BCD     1      17.190  26.000  26.520  1.00  0.00            
ATOM    135  O34 BCD     1      15.930  26.240  27.240  1.00  0.00            
ATOM    136  C42 BCD     1      17.480  24.490  26.440  1.00  0.00            
ATOM    137  O35 BCD     1      17.800  23.930  27.710  1.00  0.00            
ATOM    138  H61 BCD     1      14.570  27.540  27.780  1.00  0.00            
ATOM    139  H62 BCD     1      16.620  27.830  29.150  1.00  0.00            
ATOM    140  H63 BCD     1      16.910  30.150  28.830  1.00  0.00            
ATOM    141  H64 BCD     1      18.000  28.700  26.680  1.00  0.00            
ATOM    142  H65 BCD     1      19.810  28.280  28.240  1.00  0.00            
ATOM    143  H66 BCD     1      18.460  26.170  28.220  1.00  0.00            
ATOM    144  H67 BCD     1      17.080  26.370  25.490  1.00  0.00            
ATOM    145  H68 BCD     1      16.570  24.060  25.990  1.00  0.00            
ATOM    146  H69 BCD     1      18.340  24.400  25.760  1.00  0.00            
ATOM    147  H70 BCD     1      17.530  23.000  27.750  1.00  0.00            
ATOM    148  O1  HC8     2      18.250  33.630  22.830  1.00  0.00            
ATOM    149  N1  HC8     2      17.850  32.730  23.530  1.00  0.00            
ATOM    150  O2  HC8     2      17.210  32.880  24.550  1.00  0.00            
ATOM    151  C1  HC8     2      18.160  31.350  23.160  1.00  0.00            
ATOM    152  C2  HC8     2      17.560  30.180  23.790  1.00  0.00            
ATOM    153  C3  HC8     2      18.000  28.910  23.460  1.00  0.00            
ATOM    154  C4  HC8     2      18.950  28.610  22.420  1.00  0.00            
ATOM    155  O3  HC8     2      19.370  27.530  22.070  1.00  0.00            
ATOM    156  C5  HC8     2      19.450  29.800  21.790  1.00  0.00            
ATOM    157  C6  HC8     2      19.080  31.070  22.080  1.00  0.00            
ATOM    158  H1  HC8     2      16.860  30.350  24.600  1.00  0.00            
ATOM    159  H2  HC8     2      17.670  28.030  23.990  1.00  0.00            
ATOM    160  H3  HC8     2      20.150  29.590  20.990  1.00  0.00            
ATOM    161  H4  HC8     2      19.510  31.930  21.570  1.00  0.00            
TER
ENDMDL
MODEL        1
ATOM      1  C1  BCD     1      12.750  29.590  26.150  1.00  0.00            
ATOM      2  O1  BCD     1      13.560  30.200  25.190  1.00  0.00            
ATOM      3  C2  BCD     1      13.190  29.950  27.550  1.00  0.00            
ATOM      4  O2  BCD     1      13.080  31.360  27.850  1.00  0.00            
ATOM      5  C3  BCD     1      14.640  29.520  27.800  1.00  0.00            
ATOM      6  O3  BCD     1      15.110  29.730  29.180  1.00  0.00            
ATOM      7  C4  BCD     1      14.710  28.050  27.440  1.00  0.00            
ATOM      8  C5  BCD     1      14.080  27.690  26.130  1.00  0.00            
ATOM      9  O4  BCD     1      12.780  28.200  26.010  1.00  0.00            
ATOM     10  C6  BCD     1      13.960  26.210  25.990  1.00  0.00            
ATOM     11  O5  BCD     1      13.400  25.840  24.750  1.00  0.00            
ATOM     12  H1  BCD     1      11.710  29.920  26.020  1.00  0.00            
ATOM     13  H2  BCD     1      12.620  29.290  28.210  1.00  0.00            
ATOM     14  H3  BCD     1      13.360  31.830  27.060  1.00  0.00            
ATOM     15  H4  BCD     1      15.110  30.250  27.120  1.00  0.00            
ATOM     16  H5  BCD     1      14.560  30.400  29.600  1.00  0.00            
ATOM     17  H6  BCD     1      14.270  27.410  28.220  1.00  0.00            
ATOM     18  H7  BCD     1      14.710  28.040  25.300  1.00  0.00            
ATOM     19  H8  BCD     1      14.930  25.720  26.130  1.00  0.00            
ATOM     20  H9  BCD     1      13.190  25.760  26.630  1.00  0.00            
ATOM     21  H10 BCD     1      12.450  25.940  24.770  1.00  0.00            
ATOM     22  C7  BCD     1      13.900  32.930  22.090  1.00  0.00            
ATOM     23  O6  BCD     1      15.120  32.420  21.660  1.00  0.00            
ATOM     24  C8  BCD     1      13.940  33.500  23.480  1.00  0.00            
ATOM     25  O7  BCD     1      14.980  34.470  23.560  1.00  0.00            
ATOM     26  C9  BCD     1      14.260  32.380  24.490  1.00  0.00            
ATOM     27  O8  BCD     1      14.190  32.910  25.810  1.00  0.00            
ATOM     28  C10 BCD     1      13.170  31.290  24.390  1.00  0.00            
ATOM     29  C11 BCD     1      13.020  30.850  22.930  1.00  0.00            
ATOM     30  O9  BCD     1      12.830  31.930  22.070  1.00  0.00            
ATOM     31  C12 BCD     1      11.930  29.770  22.650  1.00  0.00            
ATOM     32  O10 BCD     1      10.560  30.090  23.040  1.00  0.00            
ATOM     33  H11 BCD     1      13.660  33.760  21.420  1.00  0.00            
ATOM     34  H12 BCD     1      12.950  33.950  23.580  1.00  0.00            
ATOM     35  H13 BCD     1      15.700  34.190  22.990  1.00  0.00            
ATOM     36  H14 BCD     1      15.230  31.920  24.310  1.00  0.00            
ATOM     37  H15 BCD     1      14.430  33.840  25.880  1.00  0.00            
ATOM     38  H16 BCD     1      12.200  31.600  24.810  1.00  0.00            
ATOM     39  H17 BCD     1      13.940  30.390  22.540  1.00  0.00            
ATOM     40  H18 BCD     1      11.890  29.620  21.570  1.00  0.00            
ATOM     41  H19 BCD     1      12.290  28.820  23.050  1.00  0.00            
ATOM     42  H20 BCD     1       9.990  29.330  23.150  1.00  0.00            
ATOM     43  C13 BCD     1      18.180  32.500  18.820  1.00  0.00            
ATOM     44  O11 BCD     1      18.950  31.710  19.690  1.00  0.00            
ATOM     45  C14 BCD     1      17.830  33.820  19.500  1.00  0.00            
ATOM     46  O12 BCD     1      18.950  34.610  19.830  1.00  0.00            
ATOM     47  C15 BCD     1      17.050  33.600  20.810  1.00  0.00            
ATOM     48  O13 BCD     1      16.750  34.840  21.380  1.00  0.00            
ATOM     49  C16 BCD     1      15.740  32.780  20.450  1.00  0.00            
ATOM     50  C17 BCD     1      16.060  31.550  19.640  1.00  0.00            
ATOM     51  O14 BCD     1      16.910  31.840  18.480  1.00  0.00            
ATOM     52  C18 BCD     1      14.840  30.690  19.140  1.00  0.00            
ATOM     53  O15 BCD     1      14.060  31.410  18.120  1.00  0.00            
ATOM     54  H21 BCD     1      18.750  32.610  17.890  1.00  0.00            
ATOM     55  H22 BCD     1      17.220  34.520  18.930  1.00  0.00            
ATOM     56  H23 BCD     1      18.960  34.800  20.770  1.00  0.00            
ATOM     57  H24 BCD     1      17.630  33.020  21.530  1.00  0.00            
ATOM     58  H25 BCD     1      16.180  35.410  20.860  1.00  0.00            
ATOM     59  H26 BCD     1      15.120  33.350  19.750  1.00  0.00            
ATOM     60  H27 BCD     1      16.520  30.830  20.330  1.00  0.00            
ATOM     61  H28 BCD     1      15.120  29.720  18.720  1.00  0.00            
ATOM     62  H29 BCD     1      14.170  30.590  20.000  1.00  0.00            
ATOM     63  H30 BCD     1      14.670  31.450  17.370  1.00  0.00            
ATOM     64  C19 BCD     1      22.720  29.750  19.680  1.00  0.00            
ATOM     65  O16 BCD     1      22.690  29.520  21.100  1.00  0.00            
ATOM     66  C20 BCD     1      22.690  31.280  19.370  1.00  0.00            
ATOM     67  O17 BCD     1      23.780  31.950  20.020  1.00  0.00            
ATOM     68  C21 BCD     1      21.350  32.000  19.670  1.00  0.00            
ATOM     69  O18 BCD     1      21.320  33.350  19.200  1.00  0.00            
ATOM     70  C22 BCD     1      20.180  31.190  19.140  1.00  0.00            
ATOM     71  C23 BCD     1      20.280  29.750  19.680  1.00  0.00            
ATOM     72  O19 BCD     1      21.570  29.200  19.130  1.00  0.00            
ATOM     73  C24 BCD     1      19.100  28.850  19.170  1.00  0.00            
ATOM     74  O20 BCD     1      18.970  28.900  17.770  1.00  0.00            
ATOM     75  H31 BCD     1      23.630  29.340  19.230  1.00  0.00            
ATOM     76  H32 BCD     1      22.820  31.250  18.280  1.00  0.00            
ATOM     77  H33 BCD     1      24.030  32.710  19.480  1.00  0.00            
ATOM     78  H34 BCD     1      21.080  32.020  20.730  1.00  0.00            
ATOM     79  H35 BCD     1      20.450  33.680  19.440  1.00  0.00            
ATOM     80  H36 BCD     1      20.220  31.110  18.040  1.00  0.00            
ATOM     81  H37 BCD     1      20.370  29.670  20.770  1.00  0.00            
ATOM     82  H38 BCD     1      19.360  27.820  19.450  1.00  0.00            
ATOM     83  H39 BCD     1      18.130  29.090  19.640  1.00  0.00            
ATOM     84  H40 BCD     1      18.040  28.880  17.550  1.00  0.00            
ATOM     85  C25 BCD     1      24.550  27.440  23.890  1.00  0.00            
ATOM     86  O21 BCD     1      23.200  27.160  24.330  1.00  0.00            
ATOM     87  C26 BCD     1      24.840  28.910  23.980  1.00  0.00            
ATOM     88  O22 BCD     1      24.790  29.340  25.380  1.00  0.00            
ATOM     89  C27 BCD     1      23.840  29.690  23.090  1.00  0.00            
ATOM     90  O23 BCD     1      24.150  31.110  22.920  1.00  0.00            
ATOM     91  C28 BCD     1      23.900  29.100  21.690  1.00  0.00            
ATOM     92  C29 BCD     1      23.900  27.520  21.630  1.00  0.00            
ATOM     93  O24 BCD     1      24.870  27.020  22.590  1.00  0.00            
ATOM     94  C30 BCD     1      24.190  26.910  20.170  1.00  0.00            
ATOM     95  O25 BCD     1      25.400  27.280  19.600  1.00  0.00            
ATOM     96  H41 BCD     1      25.230  26.860  24.520  1.00  0.00            
ATOM     97  H42 BCD     1      25.870  29.140  23.670  1.00  0.00            
ATOM     98  H43 BCD     1      24.610  30.280  25.450  1.00  0.00            
ATOM     99  H44 BCD     1      22.810  29.600  23.470  1.00  0.00            
ATOM    100  H45 BCD     1      23.620  31.480  22.220  1.00  0.00            
ATOM    101  H46 BCD     1      24.790  29.400  21.120  1.00  0.00            
ATOM    102  H47 BCD     1      22.920  27.080  21.820  1.00  0.00            
ATOM    103  H48 BCD     1      24.260  25.820  20.280  1.00  0.00            
ATOM    104  H49 BCD     1      23.350  27.110  19.490  1.00  0.00            
ATOM    105  H50 BCD     1      26.120  27.000  20.180  1.00  0.00            
ATOM    106  C31 BCD     1      21.180  24.900  27.030  1.00  0.00            
ATOM    107  O26 BCD     1      20.070  25.780  26.650  1.00  0.00            
ATOM    108  C32 BCD     1      22.340  25.720  27.590  1.00  0.00            
ATOM    109  O27 BCD     1      22.010  26.400  28.740  1.00  0.00            
ATOM    110  C33 BCD     1      22.980  26.700  26.580  1.00  0.00            
ATOM    111  C34 BCD     1      23.160  26.050  25.240  1.00  0.00            
ATOM    112  C35 BCD     1      22.000  25.140  24.820  1.00  0.00            
ATOM    113  O28 BCD     1      21.600  24.250  25.900  1.00  0.00            
ATOM    114  C36 BCD     1      22.370  24.320  23.580  1.00  0.00            
ATOM    115  O29 BCD     1      23.370  23.310  23.830  1.00  0.00            
ATOM    116  O30 BCD     1      24.230  27.290  27.000  1.00  0.00            
ATOM    117  H51 BCD     1      21.010  24.150  27.800  1.00  0.00            
ATOM    118  H52 BCD     1      23.070  24.940  27.860  1.00  0.00            
ATOM    119  H53 BCD     1      21.380  27.060  28.440  1.00  0.00            
ATOM    120  H54 BCD     1      22.170  27.410  26.360  1.00  0.00            
ATOM    121  H55 BCD     1      24.330  28.150  26.580  1.00  0.00            
ATOM    122  H56 BCD     1      24.120  25.520  25.240  1.00  0.00            
ATOM    123  H57 BCD     1      21.150  25.740  24.470  1.00  0.00            
ATOM    124  H58 BCD     1      21.470  23.880  23.110  1.00  0.00            
ATOM    125  H59 BCD     1      22.790  25.030  22.860  1.00  0.00            
ATOM    126  H60 BCD     1      23.020  22.590  24.370  1.00  0.00            
ATOM    127  C37 BCD     1      16.670  27.140  28.410  1.00  0.00            
ATOM    128  O31 BCD     1      16.070  27.680  27.230  1.00  0.00            
ATOM    129  C38 BCD     1      17.950  27.860  28.720  1.00  0.00            
ATOM    130  O32 BCD     1      17.840  29.260  29.020  1.00  0.00            
ATOM    131  C39 BCD     1      18.970  27.600  27.630  1.00  0.00            
ATOM    132  O33 BCD     1      20.230  28.270  27.940  1.00  0.00            
ATOM    133  C40 BCD     1      19.120  26.080  27.620  1.00  0.00            
ATOM    134  C41 BCD     1      17.850  25.400  27.230  1.00  0.00            
ATOM    135  O34 BCD     1      16.860  25.670  28.250  1.00  0.00            
ATOM    136  C42 BCD     1      17.940  23.880  27.160  1.00  0.00            
ATOM    137  O35 BCD     1      18.480  23.330  28.400  1.00  0.00            
ATOM    138  H61 BCD     1      16.050  27.210  29.310  1.00  0.00            
ATOM    139  H62 BCD     1      18.290  27.300  29.600  1.00  0.00            
ATOM    140  H63 BCD     1      16.910  29.440  28.840  1.00  0.00            
ATOM    141  H64 BCD     1      18.530  28.010  26.720  1.00  0.00            
ATOM    142  H65 BCD     1      20.080  29.180  28.180  1.00  0.00            
ATOM    143  H66 BCD     1      19.400  25.770  28.630  1.00  0.00            
ATOM    144  H67 BCD     1      17.650  25.710  26.200  1.00  0.00            
ATOM    145  H68 BCD     1      16.930  23.490  26.970  1.00  0.00            
ATOM    146  H69 BCD     1      18.570  23.640  26.300  1.00  0.00            
ATOM    147  H70 BCD     1      18.590  22.390  28.260  1.00  0.00            
ATOM    148  O1  HC8     2      19.800  31.780  23.250  1.00  0.00            
ATOM    149  N1  HC8     2      19.930  30.670  23.770  1.00  0.00            
ATOM    150  O2  HC8     2      20.760  30.490  24.700  1.00  0.00            
ATOM    151  C1  HC8     2      19.050  29.570  23.240  1.00  0.00            
ATOM    152  C2  HC8     2      19.360  28.200  23.570  1.00  0.00            
ATOM    153  C3  HC8     2      18.500  27.170  23.220  1.00  0.00            
ATOM    154  C4  HC8     2      17.220  27.360  22.570  1.00  0.00            
ATOM    155  O3  HC8     2      16.370  26.460  22.320  1.00  0.00            
ATOM    156  C5  HC8     2      16.980  28.730  22.230  1.00  0.00            
ATOM    157  C6  HC8     2      17.830  29.770  22.500  1.00  0.00            
ATOM    158  H1  HC8     2      20.290  28.040  24.100  1.00  0.00            
ATOM    159  H2  HC8     2      18.790  26.170  23.520  1.00  0.00            
ATOM    160  H3  HC8     2      16.040  28.880  21.700  1.00  0.00            
ATOM    161  H4  HC8     2      17.640  30.810  22.260  1.00  0.00            
TER
ENDMDL
MODEL        1
ATOM      1  C1  BCD     1      13.280  18.340  41.290  1.00  0.00            
ATOM      2  O1  BCD     1      14.570  17.900  40.770  1.00  0.00            
ATOM      3  C2  BCD     1      12.690  17.300  42.180  1.00  0.00            
ATOM      4  O2  BCD     1      13.600  17.160  43.270  1.00  0.00            
ATOM      5  C3  BCD     1      12.460  15.920  41.430  1.00  0.00            
ATOM      6  O3  BCD     1      11.720  15.060  42.360  1.00  0.00            
ATOM      7  C4  BCD     1      11.640  16.220  40.170  1.00  0.00            
ATOM      8  C5  BCD     1      12.090  17.470  39.430  1.00  0.00            
ATOM      9  O4  BCD     1      12.390  18.610  40.250  1.00  0.00            
ATOM     10  C6  BCD     1      11.280  17.950  38.290  1.00  0.00            
ATOM     11  O5  BCD     1      10.050  18.480  38.770  1.00  0.00            
ATOM     12  H1  BCD     1      13.380  19.210  41.960  1.00  0.00            
ATOM     13  H2  BCD     1      11.730  17.660  42.580  1.00  0.00            
ATOM     14  H3  BCD     1      14.440  17.090  42.810  1.00  0.00            
ATOM     15  H4  BCD     1      13.410  15.520  41.060  1.00  0.00            
ATOM     16  H5  BCD     1      11.270  14.400  41.820  1.00  0.00            
ATOM     17  H6  BCD     1      10.590  16.380  40.450  1.00  0.00            
ATOM     18  H7  BCD     1      13.060  17.160  39.010  1.00  0.00            
ATOM     19  H8  BCD     1      11.820  18.750  37.780  1.00  0.00            
ATOM     20  H9  BCD     1      11.150  17.100  37.610  1.00  0.00            
ATOM     21  H10 BCD     1       9.480  18.560  38.000  1.00  0.00            
ATOM     22  C7  BCD     1      18.330  19.520  40.070  1.00  0.00            
ATOM     23  O6  BCD     1      19.000  18.260  40.230  1.00  0.00            
ATOM     24  C8  BCD     1      17.600  20.030  41.380  1.00  0.00            
ATOM     25  O7  BCD     1      18.470  20.170  42.570  1.00  0.00            
ATOM     26  C9  BCD     1      16.360  19.280  41.720  1.00  0.00            
ATOM     27  O8  BCD     1      15.710  20.010  42.820  1.00  0.00            
ATOM     28  C10 BCD     1      15.480  18.970  40.500  1.00  0.00            
ATOM     29  C11 BCD     1      16.340  18.520  39.310  1.00  0.00            
ATOM     30  O9  BCD     1      17.390  19.470  39.090  1.00  0.00            
ATOM     31  C12 BCD     1      15.700  18.240  37.990  1.00  0.00            
ATOM     32  O10 BCD     1      15.070  19.350  37.340  1.00  0.00            
ATOM     33  H11 BCD     1      19.100  20.260  39.800  1.00  0.00            
ATOM     34  H12 BCD     1      17.290  21.030  41.070  1.00  0.00            
ATOM     35  H13 BCD     1      17.870  20.400  43.280  1.00  0.00            
ATOM     36  H14 BCD     1      16.680  18.270  42.000  1.00  0.00            
ATOM     37  H15 BCD     1      15.230  20.780  42.500  1.00  0.00            
ATOM     38  H16 BCD     1      14.940  19.880  40.220  1.00  0.00            
ATOM     39  H17 BCD     1      16.810  17.580  39.620  1.00  0.00            
ATOM     40  H18 BCD     1      16.520  17.860  37.360  1.00  0.00            
ATOM     41  H19 BCD     1      14.990  17.430  38.210  1.00  0.00            
ATOM     42  H20 BCD     1      14.780  19.020  36.490  1.00  0.00            
ATOM     43  C13 BCD     1      22.070  15.960  38.660  1.00  0.00            
ATOM     44  O11 BCD     1      21.220  14.850  38.490  1.00  0.00            
ATOM     45  C14 BCD     1      22.200  16.290  40.130  1.00  0.00            
ATOM     46  O12 BCD     1      22.550  15.130  40.880  1.00  0.00            
ATOM     47  C15 BCD     1      20.930  16.980  40.690  1.00  0.00            
ATOM     48  O13 BCD     1      21.060  17.260  42.100  1.00  0.00            
ATOM     49  C16 BCD     1      20.350  18.070  39.740  1.00  0.00            
ATOM     50  C17 BCD     1      20.290  17.610  38.280  1.00  0.00            
ATOM     51  O14 BCD     1      21.600  17.080  37.940  1.00  0.00            
ATOM     52  C18 BCD     1      19.850  18.640  37.250  1.00  0.00            
ATOM     53  O15 BCD     1      20.550  19.860  37.410  1.00  0.00            
ATOM     54  H21 BCD     1      23.030  15.640  38.260  1.00  0.00            
ATOM     55  H22 BCD     1      23.030  16.990  40.280  1.00  0.00            
ATOM     56  H23 BCD     1      23.000  15.450  41.670  1.00  0.00            
ATOM     57  H24 BCD     1      20.140  16.220  40.570  1.00  0.00            
ATOM     58  H25 BCD     1      20.190  17.140  42.490  1.00  0.00            
ATOM     59  H26 BCD     1      20.920  19.000  39.810  1.00  0.00            
ATOM     60  H27 BCD     1      19.520  16.820  38.280  1.00  0.00            
ATOM     61  H28 BCD     1      20.060  18.200  36.260  1.00  0.00            
ATOM     62  H29 BCD     1      18.790  18.890  37.350  1.00  0.00            
ATOM     63  H30 BCD     1      21.260  19.980  36.770  1.00  0.00            
ATOM     64  C19 BCD     1      21.220  11.020  37.150  1.00  0.00            
ATOM     65  O16 BCD     1      19.760  11.110  37.070  1.00  0.00            
ATOM     66  C20 BCD     1      21.640  11.170  38.610  1.00  0.00            
ATOM     67  O17 BCD     1      21.090   9.990  39.160  1.00  0.00            
ATOM     68  C21 BCD     1      21.110  12.550  39.080  1.00  0.00            
ATOM     69  O18 BCD     1      21.490  12.760  40.460  1.00  0.00            
ATOM     70  C22 BCD     1      21.740  13.650  38.250  1.00  0.00            
ATOM     71  C23 BCD     1      21.420  13.340  36.770  1.00  0.00            
ATOM     72  O19 BCD     1      21.830  11.990  36.350  1.00  0.00            
ATOM     73  C24 BCD     1      22.070  14.230  35.800  1.00  0.00            
ATOM     74  O20 BCD     1      23.540  14.310  35.860  1.00  0.00            
ATOM     75  H31 BCD     1      21.640  10.050  36.850  1.00  0.00            
ATOM     76  H32 BCD     1      22.730  11.060  38.710  1.00  0.00            
ATOM     77  H33 BCD     1      21.030  10.140  40.110  1.00  0.00            
ATOM     78  H34 BCD     1      20.020  12.560  38.890  1.00  0.00            
ATOM     79  H35 BCD     1      21.900  13.630  40.490  1.00  0.00            
ATOM     80  H36 BCD     1      22.830  13.550  38.350  1.00  0.00            
ATOM     81  H37 BCD     1      20.350  13.530  36.650  1.00  0.00            
ATOM     82  H38 BCD     1      21.800  13.810  34.820  1.00  0.00            
ATOM     83  H39 BCD     1      21.560  15.200  35.890  1.00  0.00            
ATOM     84  H40 BCD     1      23.740  15.230  35.670  1.00  0.00            
ATOM     85  C25 BCD     1      16.810   8.700  35.200  1.00  0.00            
ATOM     86  O21 BCD     1      15.910   9.300  36.150  1.00  0.00            
ATOM     87  C26 BCD     1      17.910   7.990  36.020  1.00  0.00            
ATOM     88  O22 BCD     1      17.340   7.020  36.920  1.00  0.00            
ATOM     89  C27 BCD     1      18.780   8.940  36.880  1.00  0.00            
ATOM     90  O23 BCD     1      19.900   8.250  37.520  1.00  0.00            
ATOM     91  C28 BCD     1      19.270  10.130  36.080  1.00  0.00            
ATOM     92  C29 BCD     1      18.230  10.730  35.170  1.00  0.00            
ATOM     93  O24 BCD     1      17.530   9.650  34.420  1.00  0.00            
ATOM     94  C30 BCD     1      18.770  11.760  34.210  1.00  0.00            
ATOM     95  O25 BCD     1      19.750  11.370  33.360  1.00  0.00            
ATOM     96  H41 BCD     1      16.210   8.090  34.520  1.00  0.00            
ATOM     97  H42 BCD     1      18.600   7.470  35.360  1.00  0.00            
ATOM     98  H43 BCD     1      18.120   6.800  37.450  1.00  0.00            
ATOM     99  H44 BCD     1      18.090   9.300  37.650  1.00  0.00            
ATOM    100  H45 BCD     1      20.240   8.840  38.190  1.00  0.00            
ATOM    101  H46 BCD     1      20.100   9.740  35.470  1.00  0.00            
ATOM    102  H47 BCD     1      17.560  11.180  35.920  1.00  0.00            
ATOM    103  H48 BCD     1      17.950  12.110  33.560  1.00  0.00            
ATOM    104  H49 BCD     1      19.100  12.570  34.880  1.00  0.00            
ATOM    105  H50 BCD     1      19.400  10.600  32.910  1.00  0.00            
ATOM    106  C31 BCD     1      11.880   9.880  36.920  1.00  0.00            
ATOM    107  O26 BCD     1      12.200  11.150  37.560  1.00  0.00            
ATOM    108  C32 BCD     1      12.580   8.710  37.690  1.00  0.00            
ATOM    109  O27 BCD     1      12.160   8.720  39.030  1.00  0.00            
ATOM    110  C33 BCD     1      14.080   8.850  37.510  1.00  0.00            
ATOM    111  C34 BCD     1      14.540   9.040  36.100  1.00  0.00            
ATOM    112  C35 BCD     1      13.800  10.110  35.400  1.00  0.00            
ATOM    113  O28 BCD     1      12.390   9.920  35.550  1.00  0.00            
ATOM    114  C36 BCD     1      14.190  10.210  33.920  1.00  0.00            
ATOM    115  O29 BCD     1      14.320   8.950  33.250  1.00  0.00            
ATOM    116  O30 BCD     1      14.820   7.740  38.030  1.00  0.00            
ATOM    117  H51 BCD     1      10.800   9.690  36.950  1.00  0.00            
ATOM    118  H52 BCD     1      12.400   7.740  37.220  1.00  0.00            
ATOM    119  H53 BCD     1      12.120   7.800  39.280  1.00  0.00            
ATOM    120  H54 BCD     1      14.400   9.780  38.000  1.00  0.00            
ATOM    121  H55 BCD     1      15.740   7.930  37.860  1.00  0.00            
ATOM    122  H56 BCD     1      14.280   8.040  35.740  1.00  0.00            
ATOM    123  H57 BCD     1      14.070  11.110  35.760  1.00  0.00            
ATOM    124  H58 BCD     1      13.410  10.840  33.470  1.00  0.00            
ATOM    125  H59 BCD     1      15.130  10.760  33.780  1.00  0.00            
ATOM    126  H60 BCD     1      15.010   9.080  32.590  1.00  0.00            
ATOM    127  C37 BCD     1      10.480  14.600  38.810  1.00  0.00            
ATOM    128  O31 BCD     1      11.720  15.010  39.400  1.00  0.00            
ATOM    129  C38 BCD     1       9.940  13.290  39.410  1.00  0.00            
ATOM    130  O32 BCD     1       9.830  13.510  40.830  1.00  0.00            
ATOM    131  C39 BCD     1      10.780  12.080  39.170  1.00  0.00            
ATOM    132  O33 BCD     1      10.130  10.900  39.550  1.00  0.00            
ATOM    133  C40 BCD     1      11.060  12.010  37.640  1.00  0.00            
ATOM    134  C41 BCD     1      11.490  13.350  37.040  1.00  0.00            
ATOM    135  O34 BCD     1      10.640  14.400  37.400  1.00  0.00            
ATOM    136  C42 BCD     1      11.450  13.270  35.510  1.00  0.00            
ATOM    137  O35 BCD     1      10.150  13.100  35.160  1.00  0.00            
ATOM    138  H61 BCD     1       9.670  15.300  39.050  1.00  0.00            
ATOM    139  H62 BCD     1       8.910  13.180  39.060  1.00  0.00            
ATOM    140  H63 BCD     1       9.530  12.690  41.240  1.00  0.00            
ATOM    141  H64 BCD     1      11.670  12.270  39.780  1.00  0.00            
ATOM    142  H65 BCD     1      10.630  10.130  39.260  1.00  0.00            
ATOM    143  H66 BCD     1      10.200  11.560  37.110  1.00  0.00            
ATOM    144  H67 BCD     1      12.520  13.610  37.320  1.00  0.00            
ATOM    145  H68 BCD     1      11.900  14.210  35.140  1.00  0.00            
ATOM    146  H69 BCD     1      12.100  12.430  35.210  1.00  0.00            
ATOM    147  H70 BCD     1      10.120  12.970  34.210  1.00  0.00            
ATOM    148  O1  HC8     2      15.410  14.210  42.160  1.00  0.00            
ATOM    149  N1  HC8     2      16.270  14.820  41.510  1.00  0.00            
ATOM    150  O2  HC8     2      16.950  15.650  42.070  1.00  0.00            
ATOM    151  C1  HC8     2      16.470  14.500  40.090  1.00  0.00            
ATOM    152  C2  HC8     2      15.510  13.670  39.360  1.00  0.00            
ATOM    153  C3  HC8     2      15.670  13.400  38.050  1.00  0.00            
ATOM    154  C4  HC8     2      16.790  13.940  37.280  1.00  0.00            
ATOM    155  O3  HC8     2      17.030  13.790  36.100  1.00  0.00            
ATOM    156  C5  HC8     2      17.740  14.770  37.990  1.00  0.00            
ATOM    157  C6  HC8     2      17.660  14.970  39.380  1.00  0.00            
ATOM    158  H1  HC8     2      14.590  13.400  39.870  1.00  0.00            
ATOM    159  H2  HC8     2      15.030  12.790  37.420  1.00  0.00            
ATOM    160  H3  HC8     2      18.520  15.160  37.340  1.00  0.00            
ATOM    161  H4  HC8     2      18.300  15.710  39.860  1.00  0.00            
TER
ENDMDL
MODEL        1
ATOM      1  C1  BCD     1      14.310  32.440  26.240  1.00  0.00            
ATOM      2  O1  BCD     1      15.160  32.490  25.070  1.00  0.00            
ATOM      3  C2  BCD     1      14.610  33.630  27.210  1.00  0.00            
ATOM      4  O2  BCD     1      14.660  34.890  26.570  1.00  0.00            
ATOM      5  C3  BCD     1      16.030  33.490  27.710  1.00  0.00            
ATOM      6  O3  BCD     1      16.360  34.530  28.630  1.00  0.00            
ATOM      7  C4  BCD     1      16.290  32.080  28.340  1.00  0.00            
ATOM      8  C5  BCD     1      15.770  30.960  27.390  1.00  0.00            
ATOM      9  O4  BCD     1      14.510  31.310  27.030  1.00  0.00            
ATOM     10  C6  BCD     1      15.820  29.590  28.040  1.00  0.00            
ATOM     11  O5  BCD     1      15.280  28.760  27.070  1.00  0.00            
ATOM     12  H1  BCD     1      13.240  32.470  26.020  1.00  0.00            
ATOM     13  H2  BCD     1      13.840  33.610  28.000  1.00  0.00            
ATOM     14  H3  BCD     1      15.190  34.750  25.780  1.00  0.00            
ATOM     15  H4  BCD     1      16.750  33.720  26.910  1.00  0.00            
ATOM     16  H5  BCD     1      15.910  35.310  28.300  1.00  0.00            
ATOM     17  H6  BCD     1      15.720  31.970  29.280  1.00  0.00            
ATOM     18  H7  BCD     1      16.480  30.870  26.560  1.00  0.00            
ATOM     19  H8  BCD     1      16.860  29.300  28.280  1.00  0.00            
ATOM     20  H9  BCD     1      15.220  29.580  28.960  1.00  0.00            
ATOM     21  H10 BCD     1      15.810  28.840  26.280  1.00  0.00            
ATOM     22  C7  BCD     1      14.880  32.950  20.880  1.00  0.00            
ATOM     23  O6  BCD     1      16.120  32.290  20.760  1.00  0.00            
ATOM     24  C8  BCD     1      15.130  34.180  21.750  1.00  0.00            
ATOM     25  O7  BCD     1      16.110  35.090  21.100  1.00  0.00            
ATOM     26  C9  BCD     1      15.620  33.860  23.150  1.00  0.00            
ATOM     27  O8  BCD     1      15.650  35.120  23.920  1.00  0.00            
ATOM     28  C10 BCD     1      14.610  32.920  23.780  1.00  0.00            
ATOM     29  C11 BCD     1      14.350  31.740  22.910  1.00  0.00            
ATOM     30  O9  BCD     1      13.900  32.200  21.600  1.00  0.00            
ATOM     31  C12 BCD     1      13.410  30.700  23.530  1.00  0.00            
ATOM     32  O10 BCD     1      12.170  31.220  24.070  1.00  0.00            
ATOM     33  H11 BCD     1      14.510  33.320  19.910  1.00  0.00            
ATOM     34  H12 BCD     1      14.130  34.610  21.860  1.00  0.00            
ATOM     35  H13 BCD     1      16.370  35.730  21.770  1.00  0.00            
ATOM     36  H14 BCD     1      16.600  33.380  23.060  1.00  0.00            
ATOM     37  H15 BCD     1      16.570  35.420  23.920  1.00  0.00            
ATOM     38  H16 BCD     1      13.700  33.500  23.980  1.00  0.00            
ATOM     39  H17 BCD     1      15.340  31.290  22.760  1.00  0.00            
ATOM     40  H18 BCD     1      13.240  29.880  22.820  1.00  0.00            
ATOM     41  H19 BCD     1      13.960  30.220  24.350  1.00  0.00            
ATOM     42  H20 BCD     1      11.890  30.710  24.830  1.00  0.00            
ATOM     43  C13 BCD     1      18.970  30.750  18.440  1.00  0.00            
ATOM     44  O11 BCD     1      19.650  30.420  19.650  1.00  0.00            
ATOM     45  C14 BCD     1      18.790  32.220  18.280  1.00  0.00            
ATOM     46  O12 BCD     1      20.140  32.810  18.230  1.00  0.00            
ATOM     47  C15 BCD     1      17.940  32.740  19.440  1.00  0.00            
ATOM     48  O13 BCD     1      17.760  34.170  19.260  1.00  0.00            
ATOM     49  C16 BCD     1      16.660  31.980  19.500  1.00  0.00            
ATOM     50  C17 BCD     1      16.860  30.430  19.470  1.00  0.00            
ATOM     51  O14 BCD     1      17.730  30.100  18.380  1.00  0.00            
ATOM     52  C18 BCD     1      15.540  29.700  19.290  1.00  0.00            
ATOM     53  O15 BCD     1      14.750  30.150  18.230  1.00  0.00            
ATOM     54  H21 BCD     1      19.520  30.330  17.590  1.00  0.00            
ATOM     55  H22 BCD     1      18.320  32.510  17.330  1.00  0.00            
ATOM     56  H23 BCD     1      20.270  33.170  19.110  1.00  0.00            
ATOM     57  H24 BCD     1      18.520  32.520  20.340  1.00  0.00            
ATOM     58  H25 BCD     1      17.040  34.400  19.860  1.00  0.00            
ATOM     59  H26 BCD     1      15.980  32.340  18.710  1.00  0.00            
ATOM     60  H27 BCD     1      17.400  30.160  20.400  1.00  0.00            
ATOM     61  H28 BCD     1      15.850  28.660  19.130  1.00  0.00            
ATOM     62  H29 BCD     1      15.050  29.650  20.280  1.00  0.00            
ATOM     63  H30 BCD     1      13.980  29.570  18.190  1.00  0.00            
ATOM     64  C19 BCD     1      22.830  27.970  20.980  1.00  0.00            
ATOM     65  O16 BCD     1      23.130  28.760  22.130  1.00  0.00            
ATOM     66  C20 BCD     1      23.130  28.790  19.750  1.00  0.00            
ATOM     67  O17 BCD     1      24.490  29.330  19.830  1.00  0.00            
ATOM     68  C21 BCD     1      22.040  29.880  19.590  1.00  0.00            
ATOM     69  O18 BCD     1      22.220  30.750  18.520  1.00  0.00            
ATOM     70  C22 BCD     1      20.620  29.320  19.610  1.00  0.00            
ATOM     71  C23 BCD     1      20.460  28.370  20.760  1.00  0.00            
ATOM     72  O19 BCD     1      21.540  27.400  20.880  1.00  0.00            
ATOM     73  C24 BCD     1      19.140  27.650  20.770  1.00  0.00            
ATOM     74  O20 BCD     1      18.930  26.650  19.800  1.00  0.00            
ATOM     75  H31 BCD     1      23.470  27.100  20.820  1.00  0.00            
ATOM     76  H32 BCD     1      23.070  28.110  18.900  1.00  0.00            
ATOM     77  H33 BCD     1      25.080  28.680  19.430  1.00  0.00            
ATOM     78  H34 BCD     1      22.100  30.560  20.450  1.00  0.00            
ATOM     79  H35 BCD     1      21.490  31.380  18.590  1.00  0.00            
ATOM     80  H36 BCD     1      20.490  28.770  18.670  1.00  0.00            
ATOM     81  H37 BCD     1      20.440  28.970  21.680  1.00  0.00            
ATOM     82  H38 BCD     1      19.000  27.140  21.730  1.00  0.00            
ATOM     83  H39 BCD     1      18.330  28.400  20.780  1.00  0.00            
ATOM     84  H40 BCD     1      19.780  26.270  19.570  1.00  0.00            
ATOM     85  C25 BCD     1      25.170  27.900  25.610  1.00  0.00            
ATOM     86  O21 BCD     1      24.150  28.540  26.270  1.00  0.00            
ATOM     87  C26 BCD     1      25.840  28.860  24.620  1.00  0.00            
ATOM     88  O22 BCD     1      26.490  29.930  25.280  1.00  0.00            
ATOM     89  C27 BCD     1      24.770  29.350  23.660  1.00  0.00            
ATOM     90  O23 BCD     1      25.360  30.190  22.690  1.00  0.00            
ATOM     91  C28 BCD     1      24.110  28.140  22.950  1.00  0.00            
ATOM     92  C29 BCD     1      23.520  27.230  24.020  1.00  0.00            
ATOM     93  O24 BCD     1      24.640  26.800  24.780  1.00  0.00            
ATOM     94  C30 BCD     1      22.670  26.080  23.470  1.00  0.00            
ATOM     95  O25 BCD     1      23.380  25.290  22.590  1.00  0.00            
ATOM     96  H41 BCD     1      25.830  27.410  26.340  1.00  0.00            
ATOM     97  H42 BCD     1      26.690  28.370  24.130  1.00  0.00            
ATOM     98  H43 BCD     1      26.010  30.730  25.030  1.00  0.00            
ATOM     99  H44 BCD     1      23.980  29.940  24.150  1.00  0.00            
ATOM    100  H45 BCD     1      24.740  30.110  21.960  1.00  0.00            
ATOM    101  H46 BCD     1      24.890  27.650  22.350  1.00  0.00            
ATOM    102  H47 BCD     1      22.860  27.850  24.640  1.00  0.00            
ATOM    103  H48 BCD     1      22.250  25.520  24.310  1.00  0.00            
ATOM    104  H49 BCD     1      21.800  26.470  22.920  1.00  0.00            
ATOM    105  H50 BCD     1      22.850  24.510  22.390  1.00  0.00            
ATOM    106  C31 BCD     1      22.440  29.190  29.930  1.00  0.00            
ATOM    107  O26 BCD     1      21.340  29.890  29.280  1.00  0.00            
ATOM    108  C32 BCD     1      23.810  29.820  29.740  1.00  0.00            
ATOM    109  O27 BCD     1      23.850  31.180  30.180  1.00  0.00            
ATOM    110  C33 BCD     1      24.350  29.750  28.260  1.00  0.00            
ATOM    111  C34 BCD     1      24.120  28.360  27.640  1.00  0.00            
ATOM    112  C35 BCD     1      22.740  27.740  28.080  1.00  0.00            
ATOM    113  O28 BCD     1      22.510  27.900  29.450  1.00  0.00            
ATOM    114  C36 BCD     1      22.610  26.300  27.640  1.00  0.00            
ATOM    115  O29 BCD     1      23.670  25.430  28.120  1.00  0.00            
ATOM    116  O30 BCD     1      25.720  29.930  28.220  1.00  0.00            
ATOM    117  H51 BCD     1      22.280  29.050  31.010  1.00  0.00            
ATOM    118  H52 BCD     1      24.500  29.190  30.330  1.00  0.00            
ATOM    119  H53 BCD     1      22.960  31.520  30.030  1.00  0.00            
ATOM    120  H54 BCD     1      23.810  30.480  27.650  1.00  0.00            
ATOM    121  H55 BCD     1      25.940  29.900  27.280  1.00  0.00            
ATOM    122  H56 BCD     1      24.930  27.710  27.980  1.00  0.00            
ATOM    123  H57 BCD     1      21.980  28.260  27.490  1.00  0.00            
ATOM    124  H58 BCD     1      21.640  25.980  28.050  1.00  0.00            
ATOM    125  H59 BCD     1      22.560  26.350  26.540  1.00  0.00            
ATOM    126  H60 BCD     1      23.430  25.110  29.000  1.00  0.00            
ATOM    127  C37 BCD     1      18.100  32.250  29.940  1.00  0.00            
ATOM    128  O31 BCD     1      17.710  31.950  28.600  1.00  0.00            
ATOM    129  C38 BCD     1      19.460  32.940  29.980  1.00  0.00            
ATOM    130  O32 BCD     1      19.300  34.250  29.340  1.00  0.00            
ATOM    131  C39 BCD     1      20.520  32.090  29.310  1.00  0.00            
ATOM    132  O33 BCD     1      21.750  32.700  29.430  1.00  0.00            
ATOM    133  C40 BCD     1      20.600  30.770  30.020  1.00  0.00            
ATOM    134  C41 BCD     1      19.250  30.100  30.190  1.00  0.00            
ATOM    135  O34 BCD     1      18.140  30.950  30.580  1.00  0.00            
ATOM    136  C42 BCD     1      19.270  28.860  31.080  1.00  0.00            
ATOM    137  O35 BCD     1      19.710  29.220  32.420  1.00  0.00            
ATOM    138  H61 BCD     1      17.400  32.830  30.560  1.00  0.00            
ATOM    139  H62 BCD     1      19.880  32.990  31.000  1.00  0.00            
ATOM    140  H63 BCD     1      18.670  34.030  28.660  1.00  0.00            
ATOM    141  H64 BCD     1      20.270  31.810  28.280  1.00  0.00            
ATOM    142  H65 BCD     1      21.880  33.370  28.750  1.00  0.00            
ATOM    143  H66 BCD     1      20.980  30.920  31.030  1.00  0.00            
ATOM    144  H67 BCD     1      19.060  29.810  29.150  1.00  0.00            
ATOM    145  H68 BCD     1      18.240  28.520  31.240  1.00  0.00            
ATOM    146  H69 BCD     1      19.910  28.080  30.650  1.00  0.00            
ATOM    147  H70 BCD     1      19.510  30.160  32.500  1.00  0.00            
ATOM    148  O1  HC8     2      21.950  31.810  23.010  1.00  0.00            
ATOM    149  N1  HC8     2      21.720  31.370  24.110  1.00  0.00            
ATOM    150  O2  HC8     2      22.440  31.620  25.070  1.00  0.00            
ATOM    151  C1  HC8     2      20.370  30.880  24.360  1.00  0.00            
ATOM    152  C2  HC8     2      20.130  30.050  25.540  1.00  0.00            
ATOM    153  C3  HC8     2      18.930  29.510  25.800  1.00  0.00            
ATOM    154  C4  HC8     2      17.860  29.560  24.770  1.00  0.00            
ATOM    155  O3  HC8     2      16.750  29.070  24.970  1.00  0.00            
ATOM    156  C5  HC8     2      18.140  30.320  23.610  1.00  0.00            
ATOM    157  C6  HC8     2      19.370  30.870  23.320  1.00  0.00            
ATOM    158  H1  HC8     2      20.890  30.000  26.310  1.00  0.00            
ATOM    159  H2  HC8     2      18.730  28.930  26.690  1.00  0.00            
ATOM    160  H3  HC8     2      17.260  30.470  23.000  1.00  0.00            
ATOM    161  H4  HC8     2      19.530  31.460  22.430  1.00  0.00            
TER
ENDMDL
MODEL        1
ATOM      1  C1  BCD     1      13.750  18.610  42.700  1.00  0.00            
ATOM      2  O1  BCD     1      15.070  18.470  42.240  1.00  0.00            
ATOM      3  C2  BCD     1      12.950  17.330  42.840  1.00  0.00            
ATOM      4  O2  BCD     1      13.490  16.370  43.750  1.00  0.00            
ATOM      5  C3  BCD     1      12.750  16.810  41.370  1.00  0.00            
ATOM      6  O3  BCD     1      12.100  15.640  41.380  1.00  0.00            
ATOM      7  C4  BCD     1      12.110  17.850  40.460  1.00  0.00            
ATOM      8  C5  BCD     1      12.690  19.230  40.560  1.00  0.00            
ATOM      9  O4  BCD     1      12.870  19.500  42.010  1.00  0.00            
ATOM     10  C6  BCD     1      11.740  20.240  39.910  1.00  0.00            
ATOM     11  O5  BCD     1      10.510  20.440  40.520  1.00  0.00            
ATOM     12  H1  BCD     1      13.830  19.010  43.720  1.00  0.00            
ATOM     13  H2  BCD     1      11.900  17.560  43.090  1.00  0.00            
ATOM     14  H3  BCD     1      13.110  16.550  44.620  1.00  0.00            
ATOM     15  H4  BCD     1      13.780  16.730  40.980  1.00  0.00            
ATOM     16  H5  BCD     1      12.630  15.090  41.960  1.00  0.00            
ATOM     17  H6  BCD     1      11.030  17.820  40.670  1.00  0.00            
ATOM     18  H7  BCD     1      13.650  19.220  40.030  1.00  0.00            
ATOM     19  H8  BCD     1      12.280  21.200  39.910  1.00  0.00            
ATOM     20  H9  BCD     1      11.570  20.000  38.860  1.00  0.00            
ATOM     21  H10 BCD     1       9.960  20.930  39.900  1.00  0.00            
ATOM     22  C7  BCD     1      18.710  20.300  42.560  1.00  0.00            
ATOM     23  O6  BCD     1      19.060  18.980  42.910  1.00  0.00            
ATOM     24  C8  BCD     1      17.700  20.860  43.430  1.00  0.00            
ATOM     25  O7  BCD     1      18.180  20.890  44.800  1.00  0.00            
ATOM     26  C9  BCD     1      16.320  20.050  43.500  1.00  0.00            
ATOM     27  O8  BCD     1      15.280  20.780  44.210  1.00  0.00            
ATOM     28  C10 BCD     1      15.900  19.650  42.110  1.00  0.00            
ATOM     29  C11 BCD     1      17.050  19.320  41.190  1.00  0.00            
ATOM     30  O9  BCD     1      18.130  20.250  41.310  1.00  0.00            
ATOM     31  C12 BCD     1      16.620  19.420  39.750  1.00  0.00            
ATOM     32  O10 BCD     1      16.230  20.740  39.440  1.00  0.00            
ATOM     33  H11 BCD     1      19.530  21.010  42.450  1.00  0.00            
ATOM     34  H12 BCD     1      17.580  21.900  43.100  1.00  0.00            
ATOM     35  H13 BCD     1      17.850  20.130  45.280  1.00  0.00            
ATOM     36  H14 BCD     1      16.530  19.090  43.980  1.00  0.00            
ATOM     37  H15 BCD     1      14.760  21.360  43.640  1.00  0.00            
ATOM     38  H16 BCD     1      15.260  20.450  41.740  1.00  0.00            
ATOM     39  H17 BCD     1      17.300  18.280  41.380  1.00  0.00            
ATOM     40  H18 BCD     1      17.380  19.100  39.020  1.00  0.00            
ATOM     41  H19 BCD     1      15.810  18.680  39.700  1.00  0.00            
ATOM     42  H20 BCD     1      17.020  21.250  39.270  1.00  0.00            
ATOM     43  C13 BCD     1      22.520  16.830  43.820  1.00  0.00            
ATOM     44  O11 BCD     1      21.980  15.660  43.130  1.00  0.00            
ATOM     45  C14 BCD     1      21.590  17.190  44.960  1.00  0.00            
ATOM     46  O12 BCD     1      21.760  16.280  46.040  1.00  0.00            
ATOM     47  C15 BCD     1      20.180  17.560  44.540  1.00  0.00            
ATOM     48  O13 BCD     1      19.410  17.880  45.670  1.00  0.00            
ATOM     49  C16 BCD     1      20.310  18.670  43.540  1.00  0.00            
ATOM     50  C17 BCD     1      21.340  18.330  42.460  1.00  0.00            
ATOM     51  O14 BCD     1      22.560  17.930  43.020  1.00  0.00            
ATOM     52  C18 BCD     1      21.620  19.400  41.390  1.00  0.00            
ATOM     53  O15 BCD     1      22.140  20.590  42.070  1.00  0.00            
ATOM     54  H21 BCD     1      23.540  16.690  44.190  1.00  0.00            
ATOM     55  H22 BCD     1      22.120  18.050  45.370  1.00  0.00            
ATOM     56  H23 BCD     1      21.480  16.730  46.840  1.00  0.00            
ATOM     57  H24 BCD     1      19.740  16.680  44.030  1.00  0.00            
ATOM     58  H25 BCD     1      18.520  17.660  45.390  1.00  0.00            
ATOM     59  H26 BCD     1      20.660  19.560  44.090  1.00  0.00            
ATOM     60  H27 BCD     1      21.000  17.400  41.980  1.00  0.00            
ATOM     61  H28 BCD     1      22.280  19.000  40.610  1.00  0.00            
ATOM     62  H29 BCD     1      20.700  19.720  40.880  1.00  0.00            
ATOM     63  H30 BCD     1      22.540  21.240  41.480  1.00  0.00            
ATOM     64  C19 BCD     1      22.190  11.960  41.610  1.00  0.00            
ATOM     65  O16 BCD     1      21.000  12.400  40.880  1.00  0.00            
ATOM     66  C20 BCD     1      22.090  11.990  43.110  1.00  0.00            
ATOM     67  O17 BCD     1      21.030  11.130  43.580  1.00  0.00            
ATOM     68  C21 BCD     1      21.860  13.430  43.580  1.00  0.00            
ATOM     69  O18 BCD     1      21.890  13.520  45.040  1.00  0.00            
ATOM     70  C22 BCD     1      22.790  14.470  43.020  1.00  0.00            
ATOM     71  C23 BCD     1      23.090  14.270  41.510  1.00  0.00            
ATOM     72  O19 BCD     1      23.270  12.860  41.190  1.00  0.00            
ATOM     73  C24 BCD     1      24.360  14.930  41.030  1.00  0.00            
ATOM     74  O20 BCD     1      25.410  14.270  41.810  1.00  0.00            
ATOM     75  H31 BCD     1      22.620  10.970  41.420  1.00  0.00            
ATOM     76  H32 BCD     1      23.040  11.700  43.570  1.00  0.00            
ATOM     77  H33 BCD     1      21.190  11.150  44.530  1.00  0.00            
ATOM     78  H34 BCD     1      20.860  13.740  43.260  1.00  0.00            
ATOM     79  H35 BCD     1      21.830  14.470  45.120  1.00  0.00            
ATOM     80  H36 BCD     1      23.760  14.580  43.520  1.00  0.00            
ATOM     81  H37 BCD     1      22.140  14.670  41.120  1.00  0.00            
ATOM     82  H38 BCD     1      24.570  14.790  39.960  1.00  0.00            
ATOM     83  H39 BCD     1      24.410  16.010  41.190  1.00  0.00            
ATOM     84  H40 BCD     1      25.260  13.340  41.640  1.00  0.00            
ATOM     85  C25 BCD     1      18.540  11.040  37.940  1.00  0.00            
ATOM     86  O21 BCD     1      17.630  12.100  37.820  1.00  0.00            
ATOM     87  C26 BCD     1      18.480  10.230  39.190  1.00  0.00            
ATOM     88  O22 BCD     1      17.160   9.810  39.470  1.00  0.00            
ATOM     89  C27 BCD     1      19.110  11.030  40.340  1.00  0.00            
ATOM     90  O23 BCD     1      19.240  10.140  41.510  1.00  0.00            
ATOM     91  C28 BCD     1      20.520  11.470  39.940  1.00  0.00            
ATOM     92  C29 BCD     1      20.520  12.240  38.640  1.00  0.00            
ATOM     93  O24 BCD     1      19.970  11.400  37.660  1.00  0.00            
ATOM     94  C30 BCD     1      21.910  12.720  38.100  1.00  0.00            
ATOM     95  O25 BCD     1      22.630  11.660  37.520  1.00  0.00            
ATOM     96  H41 BCD     1      18.190  10.330  37.180  1.00  0.00            
ATOM     97  H42 BCD     1      19.070   9.320  39.020  1.00  0.00            
ATOM     98  H43 BCD     1      16.870  10.150  40.320  1.00  0.00            
ATOM     99  H44 BCD     1      18.590  11.940  40.650  1.00  0.00            
ATOM    100  H45 BCD     1      19.530  10.710  42.220  1.00  0.00            
ATOM    101  H46 BCD     1      21.200  10.610  39.910  1.00  0.00            
ATOM    102  H47 BCD     1      19.900  13.130  38.830  1.00  0.00            
ATOM    103  H48 BCD     1      21.750  13.510  37.360  1.00  0.00            
ATOM    104  H49 BCD     1      22.460  13.090  38.980  1.00  0.00            
ATOM    105  H50 BCD     1      21.980  11.020  37.230  1.00  0.00            
ATOM    106  C31 BCD     1      14.170  13.480  35.730  1.00  0.00            
ATOM    107  O26 BCD     1      13.860  14.230  36.880  1.00  0.00            
ATOM    108  C32 BCD     1      14.120  12.010  36.140  1.00  0.00            
ATOM    109  O27 BCD     1      12.850  11.710  36.740  1.00  0.00            
ATOM    110  C33 BCD     1      15.310  11.640  37.180  1.00  0.00            
ATOM    111  C34 BCD     1      16.630  12.120  36.700  1.00  0.00            
ATOM    112  C35 BCD     1      16.600  13.570  36.150  1.00  0.00            
ATOM    113  O28 BCD     1      15.480  13.710  35.300  1.00  0.00            
ATOM    114  C36 BCD     1      17.870  14.010  35.430  1.00  0.00            
ATOM    115  O29 BCD     1      18.330  13.050  34.490  1.00  0.00            
ATOM    116  O30 BCD     1      15.330  10.230  37.560  1.00  0.00            
ATOM    117  H51 BCD     1      13.580  13.750  34.840  1.00  0.00            
ATOM    118  H52 BCD     1      14.130  11.430  35.210  1.00  0.00            
ATOM    119  H53 BCD     1      12.660  12.300  37.470  1.00  0.00            
ATOM    120  H54 BCD     1      15.060  12.210  38.080  1.00  0.00            
ATOM    121  H55 BCD     1      16.050  10.060  38.170  1.00  0.00            
ATOM    122  H56 BCD     1      16.940  11.480  35.870  1.00  0.00            
ATOM    123  H57 BCD     1      16.430  14.230  37.010  1.00  0.00            
ATOM    124  H58 BCD     1      17.780  14.960  34.890  1.00  0.00            
ATOM    125  H59 BCD     1      18.580  14.200  36.250  1.00  0.00            
ATOM    126  H60 BCD     1      18.110  13.320  33.600  1.00  0.00            
ATOM    127  C37 BCD     1      11.340  17.120  38.130  1.00  0.00            
ATOM    128  O31 BCD     1      12.310  17.400  39.080  1.00  0.00            
ATOM    129  C38 BCD     1      10.740  15.740  38.310  1.00  0.00            
ATOM    130  O32 BCD     1      10.190  15.480  39.570  1.00  0.00            
ATOM    131  C39 BCD     1      11.810  14.710  38.060  1.00  0.00            
ATOM    132  O33 BCD     1      11.240  13.440  37.800  1.00  0.00            
ATOM    133  C40 BCD     1      12.660  15.020  36.840  1.00  0.00            
ATOM    134  C41 BCD     1      13.060  16.470  36.630  1.00  0.00            
ATOM    135  O34 BCD     1      11.830  17.220  36.830  1.00  0.00            
ATOM    136  C42 BCD     1      13.610  16.890  35.330  1.00  0.00            
ATOM    137  O35 BCD     1      12.720  16.950  34.210  1.00  0.00            
ATOM    138  H61 BCD     1      10.590  17.910  38.220  1.00  0.00            
ATOM    139  H62 BCD     1      10.100  15.530  37.440  1.00  0.00            
ATOM    140  H63 BCD     1      10.810  15.610  40.300  1.00  0.00            
ATOM    141  H64 BCD     1      12.450  14.600  38.950  1.00  0.00            
ATOM    142  H65 BCD     1      10.560  13.260  38.460  1.00  0.00            
ATOM    143  H66 BCD     1      12.000  14.710  36.020  1.00  0.00            
ATOM    144  H67 BCD     1      13.790  16.770  37.400  1.00  0.00            
ATOM    145  H68 BCD     1      14.150  17.830  35.500  1.00  0.00            
ATOM    146  H69 BCD     1      14.370  16.130  35.090  1.00  0.00            
ATOM    147  H70 BCD     1      11.900  16.560  34.550  1.00  0.00            
ATOM    148  O1  HC8     2      15.240  14.560  39.910  1.00  0.00            
ATOM    149  N1  HC8     2      16.290  14.220  40.270  1.00  0.00            
ATOM    150  O2  HC8     2      16.490  13.460  41.200  1.00  0.00            
ATOM    151  C1  HC8     2      17.320  15.070  39.720  1.00  0.00            
ATOM    152  C2  HC8     2      17.220  15.960  38.580  1.00  0.00            
ATOM    153  C3  HC8     2      18.340  16.550  38.060  1.00  0.00            
ATOM    154  C4  HC8     2      19.640  16.470  38.660  1.00  0.00            
ATOM    155  O3  HC8     2      20.570  16.970  38.160  1.00  0.00            
ATOM    156  C5  HC8     2      19.730  15.620  39.790  1.00  0.00            
ATOM    157  C6  HC8     2      18.610  15.060  40.370  1.00  0.00            
ATOM    158  H1  HC8     2      16.290  15.910  38.030  1.00  0.00            
ATOM    159  H2  HC8     2      18.250  17.180  37.180  1.00  0.00            
ATOM    160  H3  HC8     2      20.720  15.530  40.230  1.00  0.00            
ATOM    161  H4  HC8     2      18.740  14.560  41.320  1.00  0.00            
TER
ENDMDL
MODEL        1
ATOM      1  C1  BCD     1      32.230  19.590  24.040  1.00  0.00            
ATOM      2  O1  BCD     1      33.220  20.390  23.470  1.00  0.00            
ATOM      3  C2  BCD     1      32.350  18.130  23.470  1.00  0.00            
ATOM      4  O2  BCD     1      33.670  17.620  23.640  1.00  0.00            
ATOM      5  C3  BCD     1      31.990  18.000  21.990  1.00  0.00            
ATOM      6  O3  BCD     1      31.890  16.650  21.530  1.00  0.00            
ATOM      7  C4  BCD     1      30.680  18.680  21.840  1.00  0.00            
ATOM      8  C5  BCD     1      30.620  20.130  22.270  1.00  0.00            
ATOM      9  O4  BCD     1      30.940  20.140  23.660  1.00  0.00            
ATOM     10  C6  BCD     1      29.230  20.700  22.070  1.00  0.00            
ATOM     11  O5  BCD     1      29.180  21.970  22.790  1.00  0.00            
ATOM     12  H1  BCD     1      32.450  19.620  25.110  1.00  0.00            
ATOM     13  H2  BCD     1      31.620  17.550  24.070  1.00  0.00            
ATOM     14  H3  BCD     1      33.680  16.960  22.940  1.00  0.00            
ATOM     15  H4  BCD     1      32.770  18.450  21.350  1.00  0.00            
ATOM     16  H5  BCD     1      31.210  16.590  20.860  1.00  0.00            
ATOM     17  H6  BCD     1      29.940  18.140  22.440  1.00  0.00            
ATOM     18  H7  BCD     1      31.330  20.780  21.730  1.00  0.00            
ATOM     19  H8  BCD     1      29.130  21.050  21.040  1.00  0.00            
ATOM     20  H9  BCD     1      28.430  19.980  22.290  1.00  0.00            
ATOM     21  H10 BCD     1      29.430  21.700  23.680  1.00  0.00            
ATOM     22  C7  BCD     1      36.300  22.820  24.490  1.00  0.00            
ATOM     23  O6  BCD     1      36.970  22.540  23.290  1.00  0.00            
ATOM     24  C8  BCD     1      36.190  21.480  25.270  1.00  0.00            
ATOM     25  O7  BCD     1      37.460  20.980  25.720  1.00  0.00            
ATOM     26  C9  BCD     1      35.360  20.460  24.540  1.00  0.00            
ATOM     27  O8  BCD     1      35.200  19.220  25.270  1.00  0.00            
ATOM     28  C10 BCD     1      34.040  21.140  24.360  1.00  0.00            
ATOM     29  C11 BCD     1      34.150  22.510  23.640  1.00  0.00            
ATOM     30  O9  BCD     1      35.070  23.330  24.330  1.00  0.00            
ATOM     31  C12 BCD     1      32.780  23.110  23.540  1.00  0.00            
ATOM     32  O10 BCD     1      32.860  24.410  22.940  1.00  0.00            
ATOM     33  H11 BCD     1      36.850  23.610  25.010  1.00  0.00            
ATOM     34  H12 BCD     1      35.690  21.820  26.190  1.00  0.00            
ATOM     35  H13 BCD     1      37.920  20.750  24.910  1.00  0.00            
ATOM     36  H14 BCD     1      35.830  20.190  23.590  1.00  0.00            
ATOM     37  H15 BCD     1      34.640  18.640  24.730  1.00  0.00            
ATOM     38  H16 BCD     1      33.590  21.180  25.360  1.00  0.00            
ATOM     39  H17 BCD     1      34.510  22.400  22.610  1.00  0.00            
ATOM     40  H18 BCD     1      32.060  22.500  22.970  1.00  0.00            
ATOM     41  H19 BCD     1      32.440  23.300  24.570  1.00  0.00            
ATOM     42  H20 BCD     1      33.100  24.180  22.040  1.00  0.00            
ATOM     43  C13 BCD     1      40.260  23.560  21.040  1.00  0.00            
ATOM     44  O11 BCD     1      39.400  23.440  19.970  1.00  0.00            
ATOM     45  C14 BCD     1      40.360  22.270  21.890  1.00  0.00            
ATOM     46  O12 BCD     1      40.940  21.240  21.100  1.00  0.00            
ATOM     47  C15 BCD     1      39.030  21.850  22.470  1.00  0.00            
ATOM     48  O13 BCD     1      39.110  20.670  23.260  1.00  0.00            
ATOM     49  C16 BCD     1      38.320  22.960  23.240  1.00  0.00            
ATOM     50  C17 BCD     1      38.480  24.310  22.450  1.00  0.00            
ATOM     51  O14 BCD     1      39.790  24.630  21.910  1.00  0.00            
ATOM     52  C18 BCD     1      37.840  25.510  23.170  1.00  0.00            
ATOM     53  O15 BCD     1      38.680  25.900  24.280  1.00  0.00            
ATOM     54  H21 BCD     1      41.280  23.750  20.670  1.00  0.00            
ATOM     55  H22 BCD     1      41.000  22.360  22.770  1.00  0.00            
ATOM     56  H23 BCD     1      40.200  20.830  20.640  1.00  0.00            
ATOM     57  H24 BCD     1      38.390  21.700  21.590  1.00  0.00            
ATOM     58  H25 BCD     1      39.570  19.990  22.770  1.00  0.00            
ATOM     59  H26 BCD     1      38.700  22.940  24.280  1.00  0.00            
ATOM     60  H27 BCD     1      37.780  24.140  21.620  1.00  0.00            
ATOM     61  H28 BCD     1      37.780  26.400  22.540  1.00  0.00            
ATOM     62  H29 BCD     1      36.800  25.260  23.440  1.00  0.00            
ATOM     63  H30 BCD     1      39.000  26.810  24.230  1.00  0.00            
ATOM     64  C19 BCD     1      38.890  24.240  16.080  1.00  0.00            
ATOM     65  O16 BCD     1      37.760  23.350  16.120  1.00  0.00            
ATOM     66  C20 BCD     1      40.190  23.560  16.350  1.00  0.00            
ATOM     67  O17 BCD     1      40.430  22.530  15.360  1.00  0.00            
ATOM     68  C21 BCD     1      40.130  22.950  17.760  1.00  0.00            
ATOM     69  O18 BCD     1      41.390  22.470  18.120  1.00  0.00            
ATOM     70  C22 BCD     1      39.730  24.070  18.760  1.00  0.00            
ATOM     71  C23 BCD     1      38.540  24.880  18.260  1.00  0.00            
ATOM     72  O19 BCD     1      38.720  25.340  16.930  1.00  0.00            
ATOM     73  C24 BCD     1      38.360  26.130  19.190  1.00  0.00            
ATOM     74  O20 BCD     1      37.190  26.910  18.830  1.00  0.00            
ATOM     75  H31 BCD     1      38.890  24.680  15.080  1.00  0.00            
ATOM     76  H32 BCD     1      40.980  24.320  16.400  1.00  0.00            
ATOM     77  H33 BCD     1      41.260  22.090  15.550  1.00  0.00            
ATOM     78  H34 BCD     1      39.370  22.150  17.790  1.00  0.00            
ATOM     79  H35 BCD     1      41.300  22.270  19.050  1.00  0.00            
ATOM     80  H36 BCD     1      40.580  24.740  18.920  1.00  0.00            
ATOM     81  H37 BCD     1      37.630  24.260  18.290  1.00  0.00            
ATOM     82  H38 BCD     1      38.260  25.780  20.220  1.00  0.00            
ATOM     83  H39 BCD     1      39.270  26.740  19.060  1.00  0.00            
ATOM     84  H40 BCD     1      37.490  27.790  19.030  1.00  0.00            
ATOM     85  C25 BCD     1      34.660  22.210  13.680  1.00  0.00            
ATOM     86  O21 BCD     1      33.990  21.420  14.690  1.00  0.00            
ATOM     87  C26 BCD     1      36.070  21.650  13.320  1.00  0.00            
ATOM     88  O22 BCD     1      36.050  20.290  12.900  1.00  0.00            
ATOM     89  C27 BCD     1      37.080  21.820  14.430  1.00  0.00            
ATOM     90  O23 BCD     1      38.420  21.520  13.930  1.00  0.00            
ATOM     91  C28 BCD     1      37.000  23.250  14.940  1.00  0.00            
ATOM     92  C29 BCD     1      35.580  23.770  15.290  1.00  0.00            
ATOM     93  O24 BCD     1      34.790  23.540  14.130  1.00  0.00            
ATOM     94  C30 BCD     1      35.600  25.180  15.790  1.00  0.00            
ATOM     95  O25 BCD     1      36.080  26.050  14.790  1.00  0.00            
ATOM     96  H41 BCD     1      34.050  22.270  12.770  1.00  0.00            
ATOM     97  H42 BCD     1      36.440  22.280  12.500  1.00  0.00            
ATOM     98  H43 BCD     1      36.980  20.050  12.970  1.00  0.00            
ATOM     99  H44 BCD     1      36.750  21.170  15.250  1.00  0.00            
ATOM    100  H45 BCD     1      39.100  21.800  14.540  1.00  0.00            
ATOM    101  H46 BCD     1      37.450  23.890  14.170  1.00  0.00            
ATOM    102  H47 BCD     1      35.070  23.270  16.130  1.00  0.00            
ATOM    103  H48 BCD     1      34.590  25.540  16.030  1.00  0.00            
ATOM    104  H49 BCD     1      36.190  25.220  16.710  1.00  0.00            
ATOM    105  H50 BCD     1      36.610  26.740  15.190  1.00  0.00            
ATOM    106  C31 BCD     1      30.280  19.530  14.980  1.00  0.00            
ATOM    107  O26 BCD     1      30.510  19.320  16.420  1.00  0.00            
ATOM    108  C32 BCD     1      31.330  18.790  14.170  1.00  0.00            
ATOM    109  O27 BCD     1      31.160  17.350  14.430  1.00  0.00            
ATOM    110  C33 BCD     1      32.660  19.430  14.570  1.00  0.00            
ATOM    111  C34 BCD     1      32.710  20.910  14.320  1.00  0.00            
ATOM    112  C35 BCD     1      31.580  21.580  15.050  1.00  0.00            
ATOM    113  O28 BCD     1      30.400  20.950  14.780  1.00  0.00            
ATOM    114  C36 BCD     1      31.420  23.060  14.580  1.00  0.00            
ATOM    115  O29 BCD     1      31.290  23.130  13.200  1.00  0.00            
ATOM    116  O30 BCD     1      33.710  18.840  13.800  1.00  0.00            
ATOM    117  H51 BCD     1      29.280  19.170  14.730  1.00  0.00            
ATOM    118  H52 BCD     1      31.190  18.990  13.100  1.00  0.00            
ATOM    119  H53 BCD     1      31.910  17.040  13.910  1.00  0.00            
ATOM    120  H54 BCD     1      32.930  19.430  15.630  1.00  0.00            
ATOM    121  H55 BCD     1      34.390  19.490  13.590  1.00  0.00            
ATOM    122  H56 BCD     1      32.600  21.000  13.230  1.00  0.00            
ATOM    123  H57 BCD     1      31.780  21.520  16.130  1.00  0.00            
ATOM    124  H58 BCD     1      30.530  23.420  15.120  1.00  0.00            
ATOM    125  H59 BCD     1      32.320  23.580  14.920  1.00  0.00            
ATOM    126  H60 BCD     1      30.800  22.410  12.790  1.00  0.00            
ATOM    127  C37 BCD     1      29.080  18.230  20.030  1.00  0.00            
ATOM    128  O31 BCD     1      30.320  18.650  20.500  1.00  0.00            
ATOM    129  C38 BCD     1      29.200  17.050  19.080  1.00  0.00            
ATOM    130  O32 BCD     1      29.890  15.990  19.840  1.00  0.00            
ATOM    131  C39 BCD     1      30.020  17.510  17.830  1.00  0.00            
ATOM    132  O33 BCD     1      30.190  16.480  16.880  1.00  0.00            
ATOM    133  C40 BCD     1      29.460  18.750  17.200  1.00  0.00            
ATOM    134  C41 BCD     1      29.130  19.850  18.300  1.00  0.00            
ATOM    135  O34 BCD     1      28.400  19.270  19.410  1.00  0.00            
ATOM    136  C42 BCD     1      28.310  21.060  17.790  1.00  0.00            
ATOM    137  O35 BCD     1      27.090  20.610  17.240  1.00  0.00            
ATOM    138  H61 BCD     1      28.550  17.910  20.930  1.00  0.00            
ATOM    139  H62 BCD     1      28.160  16.730  18.870  1.00  0.00            
ATOM    140  H63 BCD     1      29.800  15.160  19.360  1.00  0.00            
ATOM    141  H64 BCD     1      31.030  17.760  18.180  1.00  0.00            
ATOM    142  H65 BCD     1      30.710  16.920  16.190  1.00  0.00            
ATOM    143  H66 BCD     1      28.510  18.560  16.670  1.00  0.00            
ATOM    144  H67 BCD     1      30.090  20.110  18.770  1.00  0.00            
ATOM    145  H68 BCD     1      28.130  21.730  18.640  1.00  0.00            
ATOM    146  H69 BCD     1      28.970  21.680  17.160  1.00  0.00            
ATOM    147  H70 BCD     1      26.450  20.590  17.960  1.00  0.00            
ATOM    148  O1  HC8     2      35.270  19.420  17.170  1.00  0.00            
ATOM    149  N1  HC8     2      34.490  19.500  18.120  1.00  0.00            
ATOM    150  O2  HC8     2      34.000  18.480  18.580  1.00  0.00            
ATOM    151  C1  HC8     2      34.240  20.740  18.810  1.00  0.00            
ATOM    152  C2  HC8     2      35.330  21.730  18.760  1.00  0.00            
ATOM    153  C3  HC8     2      35.110  23.050  19.280  1.00  0.00            
ATOM    154  C4  HC8     2      33.930  23.410  19.980  1.00  0.00            
ATOM    155  O3  HC8     2      33.780  24.510  20.520  1.00  0.00            
ATOM    156  C5  HC8     2      32.900  22.380  20.070  1.00  0.00            
ATOM    157  C6  HC8     2      32.990  21.150  19.500  1.00  0.00            
ATOM    158  H1  HC8     2      36.240  21.460  18.250  1.00  0.00            
ATOM    159  H2  HC8     2      35.840  23.820  19.070  1.00  0.00            
ATOM    160  H3  HC8     2      31.980  22.620  20.610  1.00  0.00            
ATOM    161  H4  HC8     2      32.120  20.500  19.480  1.00  0.00            
TER
ENDMDL
MODEL        1
ATOM      1  C1  BCD     1      17.470  -1.890  30.180  1.00  0.00            
ATOM      2  O1  BCD     1      17.060  -0.990  29.190  1.00  0.00            
ATOM      3  C2  BCD     1      16.480  -1.820  31.340  1.00  0.00            
ATOM      4  O2  BCD     1      15.280  -2.310  30.730  1.00  0.00            
ATOM      5  C3  BCD     1      16.390  -0.400  31.980  1.00  0.00            
ATOM      6  O3  BCD     1      15.340  -0.350  32.980  1.00  0.00            
ATOM      7  C4  BCD     1      17.860  -0.190  32.480  1.00  0.00            
ATOM      8  C5  BCD     1      18.870  -0.300  31.310  1.00  0.00            
ATOM      9  O4  BCD     1      18.800  -1.500  30.640  1.00  0.00            
ATOM     10  C6  BCD     1      20.280  -0.060  31.900  1.00  0.00            
ATOM     11  O5  BCD     1      20.570  -1.070  32.890  1.00  0.00            
ATOM     12  H1  BCD     1      17.600  -2.880  29.720  1.00  0.00            
ATOM     13  H2  BCD     1      16.770  -2.480  32.180  1.00  0.00            
ATOM     14  H3  BCD     1      15.210  -1.820  29.910  1.00  0.00            
ATOM     15  H4  BCD     1      16.200   0.240  31.110  1.00  0.00            
ATOM     16  H5  BCD     1      14.640   0.100  32.490  1.00  0.00            
ATOM     17  H6  BCD     1      18.060  -0.960  33.240  1.00  0.00            
ATOM     18  H7  BCD     1      18.680   0.440  30.530  1.00  0.00            
ATOM     19  H8  BCD     1      21.080  -0.120  31.140  1.00  0.00            
ATOM     20  H9  BCD     1      20.460   0.960  32.230  1.00  0.00            
ATOM     21  H10 BCD     1      21.090  -0.680  33.600  1.00  0.00            
ATOM     22  C7  BCD     1      16.770  -0.710  25.080  1.00  0.00            
ATOM     23  O6  BCD     1      16.820   0.700  25.380  1.00  0.00            
ATOM     24  C8  BCD     1      15.540  -1.290  25.720  1.00  0.00            
ATOM     25  O7  BCD     1      14.280  -0.670  25.270  1.00  0.00            
ATOM     26  C9  BCD     1      15.630  -1.160  27.250  1.00  0.00            
ATOM     27  O8  BCD     1      14.600  -1.950  27.980  1.00  0.00            
ATOM     28  C10 BCD     1      16.980  -1.520  27.850  1.00  0.00            
ATOM     29  C11 BCD     1      18.110  -0.900  27.000  1.00  0.00            
ATOM     30  O9  BCD     1      17.840  -1.340  25.640  1.00  0.00            
ATOM     31  C12 BCD     1      19.390  -1.340  27.570  1.00  0.00            
ATOM     32  O10 BCD     1      20.380  -0.840  26.680  1.00  0.00            
ATOM     33  H11 BCD     1      16.680  -0.980  24.020  1.00  0.00            
ATOM     34  H12 BCD     1      15.600  -2.380  25.590  1.00  0.00            
ATOM     35  H13 BCD     1      14.290  -0.730  24.320  1.00  0.00            
ATOM     36  H14 BCD     1      15.440  -0.090  27.380  1.00  0.00            
ATOM     37  H15 BCD     1      14.440  -2.760  27.490  1.00  0.00            
ATOM     38  H16 BCD     1      17.020  -2.610  27.900  1.00  0.00            
ATOM     39  H17 BCD     1      18.090   0.180  27.160  1.00  0.00            
ATOM     40  H18 BCD     1      19.500  -0.820  28.530  1.00  0.00            
ATOM     41  H19 BCD     1      19.470  -2.430  27.490  1.00  0.00            
ATOM     42  H20 BCD     1      20.510  -1.580  26.090  1.00  0.00            
ATOM     43  C13 BCD     1      17.450   4.520  23.830  1.00  0.00            
ATOM     44  O11 BCD     1      17.840   5.100  25.080  1.00  0.00            
ATOM     45  C14 BCD     1      16.010   3.910  23.920  1.00  0.00            
ATOM     46  O12 BCD     1      15.070   4.900  24.320  1.00  0.00            
ATOM     47  C15 BCD     1      15.940   2.720  24.860  1.00  0.00            
ATOM     48  O13 BCD     1      14.600   2.230  24.840  1.00  0.00            
ATOM     49  C16 BCD     1      16.890   1.680  24.400  1.00  0.00            
ATOM     50  C17 BCD     1      18.300   2.300  24.320  1.00  0.00            
ATOM     51  O14 BCD     1      18.350   3.490  23.530  1.00  0.00            
ATOM     52  C18 BCD     1      19.390   1.390  23.830  1.00  0.00            
ATOM     53  O15 BCD     1      19.000   0.840  22.540  1.00  0.00            
ATOM     54  H21 BCD     1      17.440   5.250  23.010  1.00  0.00            
ATOM     55  H22 BCD     1      15.670   3.610  22.920  1.00  0.00            
ATOM     56  H23 BCD     1      14.250   4.510  24.020  1.00  0.00            
ATOM     57  H24 BCD     1      16.350   3.090  25.820  1.00  0.00            
ATOM     58  H25 BCD     1      14.560   1.450  25.410  1.00  0.00            
ATOM     59  H26 BCD     1      16.650   1.270  23.420  1.00  0.00            
ATOM     60  H27 BCD     1      18.520   2.610  25.350  1.00  0.00            
ATOM     61  H28 BCD     1      20.250   2.060  23.760  1.00  0.00            
ATOM     62  H29 BCD     1      19.590   0.560  24.520  1.00  0.00            
ATOM     63  H30 BCD     1      19.700   0.260  22.240  1.00  0.00            
ATOM     64  C19 BCD     1      18.770   8.810  26.510  1.00  0.00            
ATOM     65  O16 BCD     1      18.200   8.450  27.760  1.00  0.00            
ATOM     66  C20 BCD     1      17.620   8.850  25.480  1.00  0.00            
ATOM     67  O17 BCD     1      16.610   9.720  25.780  1.00  0.00            
ATOM     68  C21 BCD     1      17.130   7.380  25.230  1.00  0.00            
ATOM     69  O18 BCD     1      16.190   7.480  24.190  1.00  0.00            
ATOM     70  C22 BCD     1      18.310   6.400  24.930  1.00  0.00            
ATOM     71  C23 BCD     1      19.420   6.570  25.970  1.00  0.00            
ATOM     72  O19 BCD     1      19.830   7.940  26.040  1.00  0.00            
ATOM     73  C24 BCD     1      20.690   5.710  25.740  1.00  0.00            
ATOM     74  O20 BCD     1      21.440   6.260  24.690  1.00  0.00            
ATOM     75  H31 BCD     1      19.180   9.830  26.560  1.00  0.00            
ATOM     76  H32 BCD     1      18.130   9.140  24.550  1.00  0.00            
ATOM     77  H33 BCD     1      16.200   9.500  26.620  1.00  0.00            
ATOM     78  H34 BCD     1      16.690   6.960  26.140  1.00  0.00            
ATOM     79  H35 BCD     1      15.860   6.580  24.080  1.00  0.00            
ATOM     80  H36 BCD     1      18.700   6.600  23.930  1.00  0.00            
ATOM     81  H37 BCD     1      18.960   6.330  26.940  1.00  0.00            
ATOM     82  H38 BCD     1      21.210   5.920  26.680  1.00  0.00            
ATOM     83  H39 BCD     1      20.470   4.640  25.640  1.00  0.00            
ATOM     84  H40 BCD     1      21.140   5.900  23.850  1.00  0.00            
ATOM     85  C25 BCD     1      17.320   9.930  31.490  1.00  0.00            
ATOM     86  O21 BCD     1      17.480   8.600  31.950  1.00  0.00            
ATOM     87  C26 BCD     1      16.150   9.960  30.450  1.00  0.00            
ATOM     88  O22 BCD     1      14.980   9.460  31.060  1.00  0.00            
ATOM     89  C27 BCD     1      16.540   9.080  29.190  1.00  0.00            
ATOM     90  O23 BCD     1      15.490   9.030  28.190  1.00  0.00            
ATOM     91  C28 BCD     1      17.890   9.490  28.610  1.00  0.00            
ATOM     92  C29 BCD     1      18.990   9.640  29.640  1.00  0.00            
ATOM     93  O24 BCD     1      18.470  10.380  30.780  1.00  0.00            
ATOM     94  C30 BCD     1      20.180  10.400  29.240  1.00  0.00            
ATOM     95  O25 BCD     1      19.930  11.750  28.830  1.00  0.00            
ATOM     96  H41 BCD     1      17.060  10.470  32.400  1.00  0.00            
ATOM     97  H42 BCD     1      16.170  11.030  30.180  1.00  0.00            
ATOM     98  H43 BCD     1      14.270   9.980  30.670  1.00  0.00            
ATOM     99  H44 BCD     1      16.630   8.050  29.570  1.00  0.00            
ATOM    100  H45 BCD     1      14.680   8.690  28.570  1.00  0.00            
ATOM    101  H46 BCD     1      17.840  10.460  28.090  1.00  0.00            
ATOM    102  H47 BCD     1      19.250   8.680  30.110  1.00  0.00            
ATOM    103  H48 BCD     1      20.860  10.430  30.090  1.00  0.00            
ATOM    104  H49 BCD     1      20.680   9.810  28.460  1.00  0.00            
ATOM    105  H50 BCD     1      19.670  12.180  29.650  1.00  0.00            
ATOM    106  C31 BCD     1      17.710   6.240  35.160  1.00  0.00            
ATOM    107  O26 BCD     1      17.790   5.110  34.270  1.00  0.00            
ATOM    108  C32 BCD     1      16.330   6.970  34.960  1.00  0.00            
ATOM    109  O27 BCD     1      15.230   6.100  35.250  1.00  0.00            
ATOM    110  C33 BCD     1      16.190   7.500  33.550  1.00  0.00            
ATOM    111  C34 BCD     1      17.410   8.380  33.350  1.00  0.00            
ATOM    112  C35 BCD     1      18.750   7.750  33.660  1.00  0.00            
ATOM    113  O28 BCD     1      18.760   7.170  34.930  1.00  0.00            
ATOM    114  C36 BCD     1      19.760   8.900  33.720  1.00  0.00            
ATOM    115  O29 BCD     1      21.110   8.390  33.740  1.00  0.00            
ATOM    116  O30 BCD     1      15.020   8.270  33.380  1.00  0.00            
ATOM    117  H51 BCD     1      17.880   5.930  36.190  1.00  0.00            
ATOM    118  H52 BCD     1      16.290   7.840  35.630  1.00  0.00            
ATOM    119  H53 BCD     1      14.430   6.630  35.170  1.00  0.00            
ATOM    120  H54 BCD     1      16.290   6.640  32.870  1.00  0.00            
ATOM    121  H55 BCD     1      14.920   8.510  32.450  1.00  0.00            
ATOM    122  H56 BCD     1      17.310   9.360  33.850  1.00  0.00            
ATOM    123  H57 BCD     1      18.990   7.020  32.880  1.00  0.00            
ATOM    124  H58 BCD     1      19.680   9.600  32.880  1.00  0.00            
ATOM    125  H59 BCD     1      19.530   9.470  34.620  1.00  0.00            
ATOM    126  H60 BCD     1      21.260   7.860  34.540  1.00  0.00            
ATOM    127  C37 BCD     1      18.460   1.040  34.450  1.00  0.00            
ATOM    128  O31 BCD     1      17.790   1.030  33.170  1.00  0.00            
ATOM    129  C38 BCD     1      17.360   1.540  35.450  1.00  0.00            
ATOM    130  O32 BCD     1      16.170   0.640  35.570  1.00  0.00            
ATOM    131  C39 BCD     1      16.920   3.010  35.180  1.00  0.00            
ATOM    132  O33 BCD     1      16.070   3.540  36.210  1.00  0.00            
ATOM    133  C40 BCD     1      18.170   3.920  34.950  1.00  0.00            
ATOM    134  C41 BCD     1      19.300   3.240  34.070  1.00  0.00            
ATOM    135  O34 BCD     1      19.590   1.920  34.470  1.00  0.00            
ATOM    136  C42 BCD     1      20.650   3.950  34.100  1.00  0.00            
ATOM    137  O35 BCD     1      21.310   3.820  35.300  1.00  0.00            
ATOM    138  H61 BCD     1      18.840   0.020  34.630  1.00  0.00            
ATOM    139  H62 BCD     1      17.820   1.490  36.450  1.00  0.00            
ATOM    140  H63 BCD     1      15.920   0.430  34.660  1.00  0.00            
ATOM    141  H64 BCD     1      16.370   2.950  34.230  1.00  0.00            
ATOM    142  H65 BCD     1      15.800   4.430  35.950  1.00  0.00            
ATOM    143  H66 BCD     1      18.640   4.170  35.900  1.00  0.00            
ATOM    144  H67 BCD     1      18.860   3.190  33.060  1.00  0.00            
ATOM    145  H68 BCD     1      21.280   3.450  33.350  1.00  0.00            
ATOM    146  H69 BCD     1      20.470   4.990  33.810  1.00  0.00            
ATOM    147  H70 BCD     1      21.490   2.910  35.540  1.00  0.00            
ATOM    148  O1  HC8     2      15.740   5.680  29.320  1.00  0.00            
ATOM    149  N1  HC8     2      16.210   4.660  28.860  1.00  0.00            
ATOM    150  O2  HC8     2      15.530   3.700  28.560  1.00  0.00            
ATOM    151  C1  HC8     2      17.650   4.430  29.170  1.00  0.00            
ATOM    152  C2  HC8     2      18.180   3.020  29.180  1.00  0.00            
ATOM    153  C3  HC8     2      19.540   2.770  29.400  1.00  0.00            
ATOM    154  C4  HC8     2      20.510   3.850  29.710  1.00  0.00            
ATOM    155  O3  HC8     2      21.690   3.680  29.900  1.00  0.00            
ATOM    156  C5  HC8     2      19.900   5.180  29.650  1.00  0.00            
ATOM    157  C6  HC8     2      18.560   5.490  29.470  1.00  0.00            
ATOM    158  H1  HC8     2      17.520   2.180  29.010  1.00  0.00            
ATOM    159  H2  HC8     2      19.970   1.770  29.420  1.00  0.00            
ATOM    160  H3  HC8     2      20.480   6.090  29.730  1.00  0.00            
ATOM    161  H4  HC8     2      18.180   6.500  29.560  1.00  0.00            
TER
ENDMDL
MODEL        1
ATOM      1  C1  BCD     1      24.670  12.770  29.610  1.00  0.00            
ATOM      2  O1  BCD     1      24.670  12.060  30.830  1.00  0.00            
ATOM      3  C2  BCD     1      25.670  13.940  29.640  1.00  0.00            
ATOM      4  O2  BCD     1      27.030  13.520  29.910  1.00  0.00            
ATOM      5  C3  BCD     1      25.160  15.040  30.580  1.00  0.00            
ATOM      6  O3  BCD     1      26.020  16.240  30.540  1.00  0.00            
ATOM      7  C4  BCD     1      23.690  15.330  30.340  1.00  0.00            
ATOM      8  C5  BCD     1      22.800  14.040  30.280  1.00  0.00            
ATOM      9  O4  BCD     1      23.390  13.230  29.180  1.00  0.00            
ATOM     10  C6  BCD     1      21.390  14.270  29.810  1.00  0.00            
ATOM     11  O5  BCD     1      21.360  15.200  28.680  1.00  0.00            
ATOM     12  H1  BCD     1      25.070  12.040  28.900  1.00  0.00            
ATOM     13  H2  BCD     1      25.650  14.360  28.630  1.00  0.00            
ATOM     14  H3  BCD     1      27.620  14.280  29.810  1.00  0.00            
ATOM     15  H4  BCD     1      25.310  14.680  31.610  1.00  0.00            
ATOM     16  H5  BCD     1      25.810  16.790  31.300  1.00  0.00            
ATOM     17  H6  BCD     1      23.660  15.880  29.390  1.00  0.00            
ATOM     18  H7  BCD     1      22.890  13.650  31.300  1.00  0.00            
ATOM     19  H8  BCD     1      20.790  13.370  29.630  1.00  0.00            
ATOM     20  H9  BCD     1      20.980  14.790  30.690  1.00  0.00            
ATOM     21  H10 BCD     1      20.490  15.600  28.660  1.00  0.00            
ATOM     22  C7  BCD     1      26.290   8.650  32.350  1.00  0.00            
ATOM     23  O6  BCD     1      25.100   8.700  33.220  1.00  0.00            
ATOM     24  C8  BCD     1      27.130   9.950  32.560  1.00  0.00            
ATOM     25  O7  BCD     1      27.700  10.040  33.910  1.00  0.00            
ATOM     26  C9  BCD     1      26.300  11.170  32.250  1.00  0.00            
ATOM     27  O8  BCD     1      27.080  12.330  32.360  1.00  0.00            
ATOM     28  C10 BCD     1      25.670  11.050  30.910  1.00  0.00            
ATOM     29  C11 BCD     1      24.950   9.720  30.700  1.00  0.00            
ATOM     30  O9  BCD     1      25.900   8.630  31.040  1.00  0.00            
ATOM     31  C12 BCD     1      24.570   9.540  29.260  1.00  0.00            
ATOM     32  O10 BCD     1      24.070   8.240  29.180  1.00  0.00            
ATOM     33  H11 BCD     1      26.800   7.700  32.550  1.00  0.00            
ATOM     34  H12 BCD     1      27.930   9.940  31.810  1.00  0.00            
ATOM     35  H13 BCD     1      27.880  10.980  34.020  1.00  0.00            
ATOM     36  H14 BCD     1      25.480  11.170  32.970  1.00  0.00            
ATOM     37  H15 BCD     1      27.000  12.810  31.530  1.00  0.00            
ATOM     38  H16 BCD     1      26.470  11.160  30.170  1.00  0.00            
ATOM     39  H17 BCD     1      24.040   9.670  31.310  1.00  0.00            
ATOM     40  H18 BCD     1      23.750  10.170  28.890  1.00  0.00            
ATOM     41  H19 BCD     1      25.320   9.820  28.510  1.00  0.00            
ATOM     42  H20 BCD     1      24.580   7.750  29.830  1.00  0.00            
ATOM     43  C13 BCD     1      23.030   6.710  36.100  1.00  0.00            
ATOM     44  O11 BCD     1      22.600   8.010  36.590  1.00  0.00            
ATOM     45  C14 BCD     1      24.590   6.650  36.200  1.00  0.00            
ATOM     46  O12 BCD     1      25.060   6.700  37.530  1.00  0.00            
ATOM     47  C15 BCD     1      25.300   7.720  35.420  1.00  0.00            
ATOM     48  O13 BCD     1      26.740   7.530  35.370  1.00  0.00            
ATOM     49  C16 BCD     1      24.660   7.580  34.020  1.00  0.00            
ATOM     50  C17 BCD     1      23.140   7.590  33.970  1.00  0.00            
ATOM     51  O14 BCD     1      22.580   6.630  34.830  1.00  0.00            
ATOM     52  C18 BCD     1      22.550   7.280  32.570  1.00  0.00            
ATOM     53  O15 BCD     1      22.970   6.000  32.130  1.00  0.00            
ATOM     54  H21 BCD     1      22.540   5.960  36.730  1.00  0.00            
ATOM     55  H22 BCD     1      24.870   5.680  35.760  1.00  0.00            
ATOM     56  H23 BCD     1      24.600   6.160  38.180  1.00  0.00            
ATOM     57  H24 BCD     1      25.030   8.650  35.950  1.00  0.00            
ATOM     58  H25 BCD     1      27.340   8.250  35.150  1.00  0.00            
ATOM     59  H26 BCD     1      25.170   6.680  33.640  1.00  0.00            
ATOM     60  H27 BCD     1      22.850   8.610  34.260  1.00  0.00            
ATOM     61  H28 BCD     1      21.460   7.220  32.530  1.00  0.00
[truncated: 1,511,822 more chars]
