# Supplementary material for: Achieving Chemical Accuracy in Cyclodextrin Host–Guest Binding via Integrative Atomistic Modelling
Source: Adv Sci (Weinh). 2025 Dec 14;13(10):e19782. doi: 10.1002/advs.202519782 (PMC12915143; doi:10.1002/advs.202519782)
Supplement: Supplementary file 1 — Supporting Information [file ADVS-13-e19782-s003.zip › all_poses/BCD.HC9.pdb]

MODEL        1
ATOM      1  C1  BCD     1      17.550  32.000  23.440  1.00  0.00            
ATOM      2  O1  BCD     1      16.430  31.270  23.900  1.00  0.00            
ATOM      3  C2  BCD     1      18.800  31.380  24.050  1.00  0.00            
ATOM      4  O2  BCD     1      18.910  30.110  23.500  1.00  0.00            
ATOM      5  C3  BCD     1      18.830  31.490  25.590  1.00  0.00            
ATOM      6  O3  BCD     1      20.060  31.090  26.080  1.00  0.00            
ATOM      7  C4  BCD     1      18.590  32.950  25.930  1.00  0.00            
ATOM      8  C5  BCD     1      17.360  33.600  25.320  1.00  0.00            
ATOM      9  O4  BCD     1      17.500  33.370  23.870  1.00  0.00            
ATOM     10  C6  BCD     1      17.200  35.110  25.640  1.00  0.00            
ATOM     11  O5  BCD     1      18.400  35.800  25.390  1.00  0.00            
ATOM     12  H1  BCD     1      17.490  31.910  22.350  1.00  0.00            
ATOM     13  H2  BCD     1      19.680  31.990  23.820  1.00  0.00            
ATOM     14  H3  BCD     1      18.020  29.800  23.670  1.00  0.00            
ATOM     15  H4  BCD     1      18.010  30.860  25.970  1.00  0.00            
ATOM     16  H5  BCD     1      20.140  31.110  27.040  1.00  0.00            
ATOM     17  H6  BCD     1      19.470  33.520  25.620  1.00  0.00            
ATOM     18  H7  BCD     1      16.490  33.000  25.630  1.00  0.00            
ATOM     19  H8  BCD     1      16.420  35.560  25.020  1.00  0.00            
ATOM     20  H9  BCD     1      16.930  35.200  26.700  1.00  0.00            
ATOM     21  H10 BCD     1      18.600  35.900  24.450  1.00  0.00            
ATOM     22  C7  BCD     1      12.650  30.060  22.890  1.00  0.00            
ATOM     23  O6  BCD     1      12.220  30.370  24.220  1.00  0.00            
ATOM     24  C8  BCD     1      13.760  28.970  22.970  1.00  0.00            
ATOM     25  O7  BCD     1      13.260  27.870  23.620  1.00  0.00            
ATOM     26  C9  BCD     1      14.990  29.570  23.710  1.00  0.00            
ATOM     27  O8  BCD     1      16.140  28.630  23.890  1.00  0.00            
ATOM     28  C10 BCD     1      15.510  30.790  22.930  1.00  0.00            
ATOM     29  C11 BCD     1      14.390  31.810  22.710  1.00  0.00            
ATOM     30  O9  BCD     1      13.240  31.180  22.220  1.00  0.00            
ATOM     31  C12 BCD     1      14.690  33.050  21.790  1.00  0.00            
ATOM     32  O10 BCD     1      15.030  32.670  20.490  1.00  0.00            
ATOM     33  H11 BCD     1      11.810  29.740  22.280  1.00  0.00            
ATOM     34  H12 BCD     1      14.070  28.590  21.980  1.00  0.00            
ATOM     35  H13 BCD     1      12.510  28.160  24.150  1.00  0.00            
ATOM     36  H14 BCD     1      14.600  29.960  24.660  1.00  0.00            
ATOM     37  H15 BCD     1      15.960  27.830  23.380  1.00  0.00            
ATOM     38  H16 BCD     1      16.110  30.620  22.030  1.00  0.00            
ATOM     39  H17 BCD     1      14.050  32.260  23.650  1.00  0.00            
ATOM     40  H18 BCD     1      13.810  33.710  21.780  1.00  0.00            
ATOM     41  H19 BCD     1      15.520  33.650  22.190  1.00  0.00            
ATOM     42  H20 BCD     1      14.540  31.920  20.150  1.00  0.00            
ATOM     43  C13 BCD     1       8.960  31.270  26.560  1.00  0.00            
ATOM     44  O11 BCD     1       9.890  32.030  27.340  1.00  0.00            
ATOM     45  C14 BCD     1       9.410  29.770  26.480  1.00  0.00            
ATOM     46  O12 BCD     1       9.240  29.270  27.820  1.00  0.00            
ATOM     47  C15 BCD     1      10.840  29.690  25.890  1.00  0.00            
ATOM     48  O13 BCD     1      11.240  28.380  25.800  1.00  0.00            
ATOM     49  C16 BCD     1      10.850  30.360  24.490  1.00  0.00            
ATOM     50  C17 BCD     1      10.290  31.860  24.570  1.00  0.00            
ATOM     51  O14 BCD     1       8.970  31.830  25.250  1.00  0.00            
ATOM     52  C18 BCD     1      10.150  32.490  23.120  1.00  0.00            
ATOM     53  O15 BCD     1       9.160  31.790  22.380  1.00  0.00            
ATOM     54  H21 BCD     1       7.930  31.430  26.890  1.00  0.00            
ATOM     55  H22 BCD     1       8.710  29.250  25.820  1.00  0.00            
ATOM     56  H23 BCD     1       9.340  28.320  27.710  1.00  0.00            
ATOM     57  H24 BCD     1      11.440  30.310  26.570  1.00  0.00            
ATOM     58  H25 BCD     1      11.590  28.170  26.670  1.00  0.00            
ATOM     59  H26 BCD     1      10.380  29.790  23.680  1.00  0.00            
ATOM     60  H27 BCD     1      11.010  32.440  25.150  1.00  0.00            
ATOM     61  H28 BCD     1       9.770  33.500  23.300  1.00  0.00            
ATOM     62  H29 BCD     1      11.080  32.670  22.570  1.00  0.00            
ATOM     63  H30 BCD     1       9.550  31.480  21.550  1.00  0.00            
ATOM     64  C19 BCD     1       9.260  34.760  30.620  1.00  0.00            
ATOM     65  O16 BCD     1      10.560  34.450  31.240  1.00  0.00            
ATOM     66  C20 BCD     1       8.390  33.470  30.670  1.00  0.00            
ATOM     67  O17 BCD     1       8.170  33.110  32.000  1.00  0.00            
ATOM     68  C21 BCD     1       9.010  32.330  29.780  1.00  0.00            
ATOM     69  O18 BCD     1       8.150  31.230  29.630  1.00  0.00            
ATOM     70  C22 BCD     1       9.280  32.940  28.310  1.00  0.00            
ATOM     71  C23 BCD     1      10.050  34.230  28.410  1.00  0.00            
ATOM     72  O19 BCD     1       9.430  35.150  29.320  1.00  0.00            
ATOM     73  C24 BCD     1      10.150  34.860  27.080  1.00  0.00            
ATOM     74  O20 BCD     1       8.890  35.090  26.370  1.00  0.00            
ATOM     75  H31 BCD     1       8.780  35.550  31.210  1.00  0.00            
ATOM     76  H32 BCD     1       7.450  33.820  30.240  1.00  0.00            
ATOM     77  H33 BCD     1       9.010  32.980  32.450  1.00  0.00            
ATOM     78  H34 BCD     1      10.030  32.090  30.120  1.00  0.00            
ATOM     79  H35 BCD     1       8.550  30.490  29.150  1.00  0.00            
ATOM     80  H36 BCD     1       8.270  33.140  27.930  1.00  0.00            
ATOM     81  H37 BCD     1      11.040  33.930  28.770  1.00  0.00            
ATOM     82  H38 BCD     1      10.660  35.830  27.130  1.00  0.00            
ATOM     83  H39 BCD     1      10.810  34.290  26.410  1.00  0.00            
ATOM     84  H40 BCD     1       8.480  35.780  26.900  1.00  0.00            
ATOM     85  C25 BCD     1      12.870  35.080  34.480  1.00  0.00            
ATOM     86  O21 BCD     1      13.840  34.450  33.670  1.00  0.00            
ATOM     87  C26 BCD     1      11.780  33.970  34.730  1.00  0.00            
ATOM     88  O22 BCD     1      12.360  32.840  35.360  1.00  0.00            
ATOM     89  C27 BCD     1      11.170  33.580  33.350  1.00  0.00            
ATOM     90  O23 BCD     1      10.180  32.540  33.440  1.00  0.00            
ATOM     91  C28 BCD     1      10.700  34.800  32.600  1.00  0.00            
ATOM     92  C29 BCD     1      11.700  35.970  32.550  1.00  0.00            
ATOM     93  O24 BCD     1      12.230  36.270  33.900  1.00  0.00            
ATOM     94  C30 BCD     1      11.070  37.250  32.080  1.00  0.00            
ATOM     95  O25 BCD     1       9.890  37.590  32.810  1.00  0.00            
ATOM     96  H41 BCD     1      13.260  35.340  35.470  1.00  0.00            
ATOM     97  H42 BCD     1      11.000  34.430  35.360  1.00  0.00            
ATOM     98  H43 BCD     1      13.150  32.630  34.860  1.00  0.00            
ATOM     99  H44 BCD     1      12.010  33.150  32.780  1.00  0.00            
ATOM    100  H45 BCD     1      10.620  31.710  33.240  1.00  0.00            
ATOM    101  H46 BCD     1       9.770  35.190  33.030  1.00  0.00            
ATOM    102  H47 BCD     1      12.550  35.820  31.890  1.00  0.00            
ATOM    103  H48 BCD     1      11.750  38.110  32.120  1.00  0.00            
ATOM    104  H49 BCD     1      10.870  37.040  31.020  1.00  0.00            
ATOM    105  H50 BCD     1       9.860  38.500  32.520  1.00  0.00            
ATOM    106  C31 BCD     1      17.830  34.140  33.340  1.00  0.00            
ATOM    107  O26 BCD     1      17.570  33.920  31.980  1.00  0.00            
ATOM    108  C32 BCD     1      17.210  33.060  34.180  1.00  0.00            
ATOM    109  O27 BCD     1      17.920  31.800  33.880  1.00  0.00            
ATOM    110  C33 BCD     1      15.720  33.090  33.870  1.00  0.00            
ATOM    111  C34 BCD     1      15.100  34.390  34.270  1.00  0.00            
ATOM    112  C35 BCD     1      15.930  35.620  33.780  1.00  0.00            
ATOM    113  O28 BCD     1      17.350  35.390  33.770  1.00  0.00            
ATOM    114  C36 BCD     1      15.620  36.880  34.510  1.00  0.00            
ATOM    115  O29 BCD     1      16.100  36.960  35.830  1.00  0.00            
ATOM    116  O30 BCD     1      15.010  32.050  34.560  1.00  0.00            
ATOM    117  H51 BCD     1      18.930  34.150  33.410  1.00  0.00            
ATOM    118  H52 BCD     1      17.440  33.350  35.210  1.00  0.00            
ATOM    119  H53 BCD     1      18.220  31.290  34.640  1.00  0.00            
ATOM    120  H54 BCD     1      15.580  33.020  32.780  1.00  0.00            
ATOM    121  H55 BCD     1      15.430  31.220  34.310  1.00  0.00            
ATOM    122  H56 BCD     1      15.130  34.540  35.360  1.00  0.00            
ATOM    123  H57 BCD     1      15.600  35.700  32.740  1.00  0.00            
ATOM    124  H58 BCD     1      16.000  37.720  33.910  1.00  0.00            
ATOM    125  H59 BCD     1      14.530  37.000  34.520  1.00  0.00            
ATOM    126  H60 BCD     1      17.040  36.800  35.980  1.00  0.00            
ATOM    127  C37 BCD     1      19.500  33.620  28.180  1.00  0.00            
ATOM    128  O31 BCD     1      18.450  33.070  27.390  1.00  0.00            
ATOM    129  C38 BCD     1      19.900  32.640  29.360  1.00  0.00            
ATOM    130  O32 BCD     1      20.300  31.290  28.850  1.00  0.00            
ATOM    131  C39 BCD     1      18.970  32.640  30.600  1.00  0.00            
ATOM    132  O33 BCD     1      19.560  31.980  31.740  1.00  0.00            
ATOM    133  C40 BCD     1      18.660  34.020  31.020  1.00  0.00            
ATOM    134  C41 BCD     1      18.140  34.790  29.770  1.00  0.00            
ATOM    135  O34 BCD     1      19.080  34.850  28.700  1.00  0.00            
ATOM    136  C42 BCD     1      17.660  36.180  30.100  1.00  0.00            
ATOM    137  O35 BCD     1      18.780  37.040  30.200  1.00  0.00            
ATOM    138  H61 BCD     1      20.430  33.750  27.620  1.00  0.00            
ATOM    139  H62 BCD     1      20.820  33.080  29.770  1.00  0.00            
ATOM    140  H63 BCD     1      20.510  30.690  29.570  1.00  0.00            
ATOM    141  H64 BCD     1      18.060  32.170  30.210  1.00  0.00            
ATOM    142  H65 BCD     1      18.970  31.910  32.490  1.00  0.00            
ATOM    143  H66 BCD     1      19.540  34.490  31.470  1.00  0.00            
ATOM    144  H67 BCD     1      17.320  34.150  29.420  1.00  0.00            
ATOM    145  H68 BCD     1      17.050  36.570  29.270  1.00  0.00            
ATOM    146  H69 BCD     1      17.110  36.260  31.040  1.00  0.00            
ATOM    147  H70 BCD     1      18.620  37.900  29.790  1.00  0.00            
ATOM    148  O1  HC9     2      13.180  31.110  27.990  1.00  0.00            
ATOM    149  N1  HC9     2      13.740  32.060  27.470  1.00  0.00            
ATOM    150  O2  HC9     2      14.180  32.130  26.360  1.00  0.00            
ATOM    151  C1  HC9     2      13.960  33.230  28.330  1.00  0.00            
ATOM    152  C2  HC9     2      13.930  34.490  27.730  1.00  0.00            
ATOM    153  C3  HC9     2      14.260  35.640  28.470  1.00  0.00            
ATOM    154  C4  HC9     2      14.550  35.570  29.810  1.00  0.00            
ATOM    155  O3  HC9     2      14.700  36.760  30.530  1.00  0.00            
ATOM    156  C5  HC9     2      14.750  34.290  30.430  1.00  0.00            
ATOM    157  C6  HC9     2      14.500  33.100  29.680  1.00  0.00            
ATOM    158  H1  HC9     2      13.690  34.590  26.670  1.00  0.00            
ATOM    159  H2  HC9     2      14.290  36.580  27.930  1.00  0.00            
ATOM    160  H3  HC9     2      14.370  37.500  29.980  1.00  0.00            
ATOM    161  H4  HC9     2      14.950  34.310  31.500  1.00  0.00            
ATOM    162  H5  HC9     2      14.580  32.160  30.210  1.00  0.00            
TER
ENDMDL
MODEL        1
ATOM      1  C1  BCD     1      14.860  33.210  26.760  1.00  0.00            
ATOM      2  O1  BCD     1      13.820  33.290  27.680  1.00  0.00            
ATOM      3  C2  BCD     1      16.140  32.830  27.440  1.00  0.00            
ATOM      4  O2  BCD     1      16.000  31.550  28.110  1.00  0.00            
ATOM      5  C3  BCD     1      16.630  33.890  28.420  1.00  0.00            
ATOM      6  O3  BCD     1      17.780  33.520  29.130  1.00  0.00            
ATOM      7  C4  BCD     1      16.750  35.270  27.690  1.00  0.00            
ATOM      8  C5  BCD     1      15.540  35.520  26.800  1.00  0.00            
ATOM      9  O4  BCD     1      15.010  34.370  26.040  1.00  0.00            
ATOM     10  C6  BCD     1      15.770  36.600  25.820  1.00  0.00            
ATOM     11  O5  BCD     1      17.000  36.460  25.070  1.00  0.00            
ATOM     12  H1  BCD     1      14.620  32.470  25.990  1.00  0.00            
ATOM     13  H2  BCD     1      16.970  32.710  26.720  1.00  0.00            
ATOM     14  H3  BCD     1      16.880  31.200  28.300  1.00  0.00            
ATOM     15  H4  BCD     1      15.850  34.090  29.160  1.00  0.00            
ATOM     16  H5  BCD     1      17.520  32.770  29.680  1.00  0.00            
ATOM     17  H6  BCD     1      17.670  35.350  27.110  1.00  0.00            
ATOM     18  H7  BCD     1      14.840  35.800  27.610  1.00  0.00            
ATOM     19  H8  BCD     1      14.990  36.520  25.050  1.00  0.00            
ATOM     20  H9  BCD     1      15.630  37.570  26.310  1.00  0.00            
ATOM     21  H10 BCD     1      17.320  37.360  24.910  1.00  0.00            
ATOM     22  C7  BCD     1       9.980  31.740  28.160  1.00  0.00            
ATOM     23  O6  BCD     1      10.100  32.080  29.560  1.00  0.00            
ATOM     24  C8  BCD     1      11.150  30.850  27.840  1.00  0.00            
ATOM     25  O7  BCD     1      10.910  29.600  28.560  1.00  0.00            
ATOM     26  C9  BCD     1      12.540  31.400  28.090  1.00  0.00            
ATOM     27  O8  BCD     1      13.490  30.440  27.540  1.00  0.00            
ATOM     28  C10 BCD     1      12.600  32.680  27.290  1.00  0.00            
ATOM     29  C11 BCD     1      11.380  33.580  27.600  1.00  0.00            
ATOM     30  O9  BCD     1      10.220  32.950  27.360  1.00  0.00            
ATOM     31  C12 BCD     1      11.470  34.830  26.720  1.00  0.00            
ATOM     32  O10 BCD     1      11.420  34.520  25.330  1.00  0.00            
ATOM     33  H11 BCD     1       9.010  31.260  27.970  1.00  0.00            
ATOM     34  H12 BCD     1      10.950  30.620  26.790  1.00  0.00            
ATOM     35  H13 BCD     1      11.800  29.240  28.590  1.00  0.00            
ATOM     36  H14 BCD     1      12.640  31.510  29.170  1.00  0.00            
ATOM     37  H15 BCD     1      14.360  30.690  27.850  1.00  0.00            
ATOM     38  H16 BCD     1      12.520  32.460  26.220  1.00  0.00            
ATOM     39  H17 BCD     1      11.520  34.000  28.600  1.00  0.00            
ATOM     40  H18 BCD     1      10.660  35.500  27.040  1.00  0.00            
ATOM     41  H19 BCD     1      12.440  35.310  26.880  1.00  0.00            
ATOM     42  H20 BCD     1      11.330  35.330  24.820  1.00  0.00            
ATOM     43  C13 BCD     1       7.640  32.050  32.910  1.00  0.00            
ATOM     44  O11 BCD     1       8.710  32.050  33.820  1.00  0.00            
ATOM     45  C14 BCD     1       7.620  30.730  32.130  1.00  0.00            
ATOM     46  O12 BCD     1       7.560  29.600  32.940  1.00  0.00            
ATOM     47  C15 BCD     1       8.820  30.700  31.170  1.00  0.00            
ATOM     48  O13 BCD     1       8.880  29.530  30.290  1.00  0.00            
ATOM     49  C16 BCD     1       8.910  32.000  30.340  1.00  0.00            
ATOM     50  C17 BCD     1       8.940  33.230  31.180  1.00  0.00            
ATOM     51  O14 BCD     1       7.800  33.150  32.060  1.00  0.00            
ATOM     52  C18 BCD     1       8.930  34.490  30.340  1.00  0.00            
ATOM     53  O15 BCD     1       7.850  34.540  29.380  1.00  0.00            
ATOM     54  H21 BCD     1       6.660  32.070  33.400  1.00  0.00            
ATOM     55  H22 BCD     1       6.810  30.690  31.400  1.00  0.00            
ATOM     56  H23 BCD     1       8.220  29.690  33.640  1.00  0.00            
ATOM     57  H24 BCD     1       9.700  30.630  31.820  1.00  0.00            
ATOM     58  H25 BCD     1       9.730  29.520  29.850  1.00  0.00            
ATOM     59  H26 BCD     1       8.040  32.180  29.690  1.00  0.00            
ATOM     60  H27 BCD     1       9.850  33.330  31.800  1.00  0.00            
ATOM     61  H28 BCD     1       8.790  35.300  31.070  1.00  0.00            
ATOM     62  H29 BCD     1       9.890  34.700  29.840  1.00  0.00            
ATOM     63  H30 BCD     1       7.760  35.400  28.960  1.00  0.00            
ATOM     64  C19 BCD     1      10.200  32.280  37.570  1.00  0.00            
ATOM     65  O16 BCD     1      11.290  32.960  36.830  1.00  0.00            
ATOM     66  C20 BCD     1       9.990  30.880  37.050  1.00  0.00            
ATOM     67  O17 BCD     1      11.170  30.130  37.350  1.00  0.00            
ATOM     68  C21 BCD     1       9.800  30.960  35.520  1.00  0.00            
ATOM     69  O18 BCD     1       9.740  29.620  34.970  1.00  0.00            
ATOM     70  C22 BCD     1       8.580  31.750  35.180  1.00  0.00            
ATOM     71  C23 BCD     1       8.560  33.120  36.010  1.00  0.00            
ATOM     72  O19 BCD     1       9.000  33.020  37.340  1.00  0.00            
ATOM     73  C24 BCD     1       7.210  33.810  35.990  1.00  0.00            
ATOM     74  O20 BCD     1       6.020  33.160  36.480  1.00  0.00            
ATOM     75  H31 BCD     1      10.260  32.280  38.660  1.00  0.00            
ATOM     76  H32 BCD     1       9.130  30.410  37.540  1.00  0.00            
ATOM     77  H33 BCD     1      10.990  29.190  37.440  1.00  0.00            
ATOM     78  H34 BCD     1      10.660  31.600  35.300  1.00  0.00            
ATOM     79  H35 BCD     1      10.630  29.440  34.680  1.00  0.00            
ATOM     80  H36 BCD     1       7.680  31.180  35.430  1.00  0.00            
ATOM     81  H37 BCD     1       9.200  33.790  35.430  1.00  0.00            
ATOM     82  H38 BCD     1       7.310  34.800  36.460  1.00  0.00            
ATOM     83  H39 BCD     1       7.120  34.100  34.940  1.00  0.00            
ATOM     84  H40 BCD     1       5.310  33.810  36.480  1.00  0.00            
ATOM     85  C25 BCD     1      14.910  34.890  37.560  1.00  0.00            
ATOM     86  O21 BCD     1      15.130  35.250  36.180  1.00  0.00            
ATOM     87  C26 BCD     1      14.950  33.360  37.600  1.00  0.00            
ATOM     88  O22 BCD     1      16.090  32.810  36.920  1.00  0.00            
ATOM     89  C27 BCD     1      13.650  32.780  36.990  1.00  0.00            
ATOM     90  O23 BCD     1      13.670  31.360  37.300  1.00  0.00            
ATOM     91  C28 BCD     1      12.390  33.450  37.600  1.00  0.00            
ATOM     92  C29 BCD     1      12.560  34.930  37.370  1.00  0.00            
ATOM     93  O24 BCD     1      13.730  35.370  38.100  1.00  0.00            
ATOM     94  C30 BCD     1      11.380  35.750  37.800  1.00  0.00            
ATOM     95  O25 BCD     1      11.190  35.600  39.160  1.00  0.00            
ATOM     96  H41 BCD     1      15.700  35.280  38.210  1.00  0.00            
ATOM     97  H42 BCD     1      14.950  33.140  38.680  1.00  0.00            
ATOM     98  H43 BCD     1      16.050  31.850  37.040  1.00  0.00            
ATOM     99  H44 BCD     1      13.680  32.980  35.910  1.00  0.00            
ATOM    100  H45 BCD     1      12.780  31.110  37.030  1.00  0.00            
ATOM    101  H46 BCD     1      12.210  33.140  38.640  1.00  0.00            
ATOM    102  H47 BCD     1      12.770  35.190  36.330  1.00  0.00            
ATOM    103  H48 BCD     1      11.570  36.820  37.670  1.00  0.00            
ATOM    104  H49 BCD     1      10.530  35.340  37.240  1.00  0.00            
ATOM    105  H50 BCD     1      12.060  35.420  39.530  1.00  0.00            
ATOM    106  C31 BCD     1      17.940  37.460  34.120  1.00  0.00            
ATOM    107  O26 BCD     1      17.430  36.880  32.900  1.00  0.00            
ATOM    108  C32 BCD     1      18.590  36.450  35.020  1.00  0.00            
ATOM    109  O27 BCD     1      19.630  35.820  34.250  1.00  0.00            
ATOM    110  C33 BCD     1      17.480  35.430  35.470  1.00  0.00            
ATOM    111  C34 BCD     1      16.260  36.120  36.060  1.00  0.00            
ATOM    112  C35 BCD     1      15.790  37.320  35.190  1.00  0.00            
ATOM    113  O28 BCD     1      16.930  38.130  34.850  1.00  0.00            
ATOM    114  C36 BCD     1      14.720  38.220  35.830  1.00  0.00            
ATOM    115  O29 BCD     1      15.210  38.640  37.080  1.00  0.00            
ATOM    116  O30 BCD     1      18.070  34.530  36.440  1.00  0.00            
ATOM    117  H51 BCD     1      18.730  38.200  33.970  1.00  0.00            
ATOM    118  H52 BCD     1      19.050  36.880  35.930  1.00  0.00            
ATOM    119  H53 BCD     1      19.760  34.870  34.270  1.00  0.00            
ATOM    120  H54 BCD     1      17.140  34.960  34.530  1.00  0.00            
ATOM    121  H55 BCD     1      17.370  33.910  36.680  1.00  0.00            
ATOM    122  H56 BCD     1      16.460  36.650  37.000  1.00  0.00            
ATOM    123  H57 BCD     1      15.380  36.810  34.310  1.00  0.00            
ATOM    124  H58 BCD     1      14.520  39.080  35.190  1.00  0.00            
ATOM    125  H59 BCD     1      13.820  37.600  35.940  1.00  0.00            
ATOM    126  H60 BCD     1      14.420  38.840  37.580  1.00  0.00            
ATOM    127  C37 BCD     1      18.050  37.100  28.830  1.00  0.00            
ATOM    128  O31 BCD     1      16.870  36.280  28.710  1.00  0.00            
ATOM    129  C38 BCD     1      19.170  36.450  29.550  1.00  0.00            
ATOM    130  O32 BCD     1      19.820  35.300  28.830  1.00  0.00            
ATOM    131  C39 BCD     1      18.770  36.180  30.980  1.00  0.00            
ATOM    132  O33 BCD     1      20.000  35.870  31.680  1.00  0.00            
ATOM    133  C40 BCD     1      18.090  37.330  31.690  1.00  0.00            
ATOM    134  C41 BCD     1      16.990  37.980  30.780  1.00  0.00            
ATOM    135  O34 BCD     1      17.590  38.250  29.500  1.00  0.00            
ATOM    136  C42 BCD     1      16.510  39.210  31.410  1.00  0.00            
ATOM    137  O35 BCD     1      17.550  40.150  31.730  1.00  0.00            
ATOM    138  H61 BCD     1      18.230  37.470  27.810  1.00  0.00            
ATOM    139  H62 BCD     1      19.850  37.310  29.570  1.00  0.00            
ATOM    140  H63 BCD     1      19.270  34.510  28.840  1.00  0.00            
ATOM    141  H64 BCD     1      18.090  35.320  31.000  1.00  0.00            
ATOM    142  H65 BCD     1      19.810  35.680  32.600  1.00  0.00            
ATOM    143  H66 BCD     1      18.900  38.050  31.840  1.00  0.00            
ATOM    144  H67 BCD     1      16.200  37.220  30.760  1.00  0.00            
ATOM    145  H68 BCD     1      15.770  39.650  30.730  1.00  0.00            
ATOM    146  H69 BCD     1      15.970  38.940  32.330  1.00  0.00            
ATOM    147  H70 BCD     1      18.110  40.230  30.960  1.00  0.00            
ATOM    148  O1  HC9     2      12.420  32.460  33.940  1.00  0.00            
ATOM    149  N1  HC9     2      12.980  32.780  32.870  1.00  0.00            
ATOM    150  O2  HC9     2      13.540  31.930  32.200  1.00  0.00            
ATOM    151  C1  HC9     2      12.860  34.210  32.390  1.00  0.00            
ATOM    152  C2  HC9     2      13.490  34.630  31.180  1.00  0.00            
ATOM    153  C3  HC9     2      13.530  36.000  30.830  1.00  0.00            
ATOM    154  C4  HC9     2      12.970  36.920  31.740  1.00  0.00            
ATOM    155  O3  HC9     2      13.300  38.200  31.560  1.00  0.00            
ATOM    156  C5  HC9     2      12.190  36.520  32.790  1.00  0.00            
ATOM    157  C6  HC9     2      12.220  35.180  33.160  1.00  0.00            
ATOM    158  H1  HC9     2      13.890  33.880  30.510  1.00  0.00            
ATOM    159  H2  HC9     2      13.990  36.300  29.890  1.00  0.00            
ATOM    160  H3  HC9     2      12.800  38.800  32.140  1.00  0.00            
ATOM    161  H4  HC9     2      11.810  37.280  33.480  1.00  0.00            
ATOM    162  H5  HC9     2      11.660  34.870  34.040  1.00  0.00            
TER
ENDMDL
MODEL        1
ATOM      1  C1  BCD     1      15.220  27.620  23.250  1.00  0.00            
ATOM      2  O1  BCD     1      14.170  26.690  23.480  1.00  0.00            
ATOM      3  C2  BCD     1      16.160  27.610  24.460  1.00  0.00            
ATOM      4  O2  BCD     1      16.870  26.400  24.430  1.00  0.00            
ATOM      5  C3  BCD     1      15.370  27.740  25.760  1.00  0.00            
ATOM      6  O3  BCD     1      16.330  27.540  26.840  1.00  0.00            
ATOM      7  C4  BCD     1      14.770  29.120  25.620  1.00  0.00            
ATOM      8  C5  BCD     1      13.890  29.260  24.360  1.00  0.00            
ATOM      9  O4  BCD     1      14.730  28.940  23.250  1.00  0.00            
ATOM     10  C6  BCD     1      13.310  30.710  24.110  1.00  0.00            
ATOM     11  O5  BCD     1      14.410  31.610  24.070  1.00  0.00            
ATOM     12  H1  BCD     1      15.670  27.410  22.270  1.00  0.00            
ATOM     13  H2  BCD     1      16.900  28.430  24.480  1.00  0.00            
ATOM     14  H3  BCD     1      16.910  26.230  25.370  1.00  0.00            
ATOM     15  H4  BCD     1      14.540  27.030  25.860  1.00  0.00            
ATOM     16  H5  BCD     1      15.870  27.610  27.680  1.00  0.00            
ATOM     17  H6  BCD     1      15.590  29.840  25.660  1.00  0.00            
ATOM     18  H7  BCD     1      13.060  28.550  24.480  1.00  0.00            
ATOM     19  H8  BCD     1      12.780  30.750  23.160  1.00  0.00            
ATOM     20  H9  BCD     1      12.620  30.870  24.940  1.00  0.00            
ATOM     21  H10 BCD     1      15.010  31.310  23.380  1.00  0.00            
ATOM     22  C7  BCD     1      11.460  24.800  21.190  1.00  0.00            
ATOM     23  O6  BCD     1      10.430  25.320  22.040  1.00  0.00            
ATOM     24  C8  BCD     1      12.440  23.920  22.020  1.00  0.00            
ATOM     25  O7  BCD     1      11.680  22.990  22.750  1.00  0.00            
ATOM     26  C9  BCD     1      13.220  24.690  22.990  1.00  0.00            
ATOM     27  O8  BCD     1      14.370  23.910  23.400  1.00  0.00            
ATOM     28  C10 BCD     1      13.750  25.980  22.330  1.00  0.00            
ATOM     29  C11 BCD     1      12.700  26.760  21.590  1.00  0.00            
ATOM     30  O9  BCD     1      12.150  25.880  20.640  1.00  0.00            
ATOM     31  C12 BCD     1      13.240  27.960  20.750  1.00  0.00            
ATOM     32  O10 BCD     1      14.370  27.560  19.990  1.00  0.00            
ATOM     33  H11 BCD     1      11.110  24.150  20.370  1.00  0.00            
ATOM     34  H12 BCD     1      13.160  23.420  21.360  1.00  0.00            
ATOM     35  H13 BCD     1      12.260  22.400  23.230  1.00  0.00            
ATOM     36  H14 BCD     1      12.570  25.000  23.810  1.00  0.00            
ATOM     37  H15 BCD     1      14.660  24.310  24.230  1.00  0.00            
ATOM     38  H16 BCD     1      14.570  25.670  21.670  1.00  0.00            
ATOM     39  H17 BCD     1      11.920  27.090  22.300  1.00  0.00            
ATOM     40  H18 BCD     1      12.420  28.370  20.150  1.00  0.00            
ATOM     41  H19 BCD     1      13.520  28.850  21.330  1.00  0.00            
ATOM     42  H20 BCD     1      14.110  26.700  19.650  1.00  0.00            
ATOM     43  C13 BCD     1       6.270  25.670  22.030  1.00  0.00            
ATOM     44  O11 BCD     1       6.190  26.130  23.380  1.00  0.00            
ATOM     45  C14 BCD     1       6.870  24.220  21.960  1.00  0.00            
ATOM     46  O12 BCD     1       6.210  23.300  22.860  1.00  0.00            
ATOM     47  C15 BCD     1       8.360  24.260  22.250  1.00  0.00            
ATOM     48  O13 BCD     1       8.910  22.910  21.990  1.00  0.00            
ATOM     49  C16 BCD     1       9.120  25.310  21.420  1.00  0.00            
ATOM     50  C17 BCD     1       8.450  26.710  21.600  1.00  0.00            
ATOM     51  O14 BCD     1       7.100  26.540  21.190  1.00  0.00            
ATOM     52  C18 BCD     1       9.150  27.750  20.710  1.00  0.00            
ATOM     53  O15 BCD     1       9.320  27.300  19.360  1.00  0.00            
ATOM     54  H21 BCD     1       5.270  25.770  21.590  1.00  0.00            
ATOM     55  H22 BCD     1       6.770  23.890  20.920  1.00  0.00            
ATOM     56  H23 BCD     1       6.620  22.490  22.540  1.00  0.00            
ATOM     57  H24 BCD     1       8.460  24.600  23.290  1.00  0.00            
ATOM     58  H25 BCD     1       9.560  22.700  22.660  1.00  0.00            
ATOM     59  H26 BCD     1       9.190  25.070  20.350  1.00  0.00            
ATOM     60  H27 BCD     1       8.480  26.940  22.670  1.00  0.00            
ATOM     61  H28 BCD     1       8.580  28.690  20.710  1.00  0.00            
ATOM     62  H29 BCD     1      10.150  27.910  21.140  1.00  0.00            
ATOM     63  H30 BCD     1       8.620  26.750  19.000  1.00  0.00            
ATOM     64  C19 BCD     1       3.410  27.150  26.160  1.00  0.00            
ATOM     65  O16 BCD     1       4.510  27.780  26.870  1.00  0.00            
ATOM     66  C20 BCD     1       3.790  25.630  26.160  1.00  0.00            
ATOM     67  O17 BCD     1       3.900  25.150  27.520  1.00  0.00            
ATOM     68  C21 BCD     1       5.100  25.450  25.330  1.00  0.00            
ATOM     69  O18 BCD     1       5.400  24.070  25.160  1.00  0.00            
ATOM     70  C22 BCD     1       4.900  26.110  23.960  1.00  0.00            
ATOM     71  C23 BCD     1       4.460  27.550  24.050  1.00  0.00            
ATOM     72  O19 BCD     1       3.250  27.670  24.850  1.00  0.00            
ATOM     73  C24 BCD     1       4.160  28.260  22.740  1.00  0.00            
ATOM     74  O20 BCD     1       3.070  27.740  22.060  1.00  0.00            
ATOM     75  H31 BCD     1       2.440  27.290  26.660  1.00  0.00            
ATOM     76  H32 BCD     1       3.020  25.090  25.590  1.00  0.00            
ATOM     77  H33 BCD     1       4.500  24.400  27.500  1.00  0.00            
ATOM     78  H34 BCD     1       5.900  26.010  25.820  1.00  0.00            
ATOM     79  H35 BCD     1       5.780  23.960  24.280  1.00  0.00            
ATOM     80  H36 BCD     1       4.220  25.500  23.350  1.00  0.00            
ATOM     81  H37 BCD     1       5.310  28.120  24.430  1.00  0.00            
ATOM     82  H38 BCD     1       3.950  29.320  22.920  1.00  0.00            
ATOM     83  H39 BCD     1       5.040  28.080  22.110  1.00  0.00            
ATOM     84  H40 BCD     1       2.240  27.630  22.530  1.00  0.00            
ATOM     85  C25 BCD     1       5.310  30.630  29.690  1.00  0.00            
ATOM     86  O21 BCD     1       6.660  30.500  29.670  1.00  0.00            
ATOM     87  C26 BCD     1       4.590  29.370  30.120  1.00  0.00            
ATOM     88  O22 BCD     1       5.150  28.860  31.340  1.00  0.00            
ATOM     89  C27 BCD     1       4.610  28.260  29.070  1.00  0.00            
ATOM     90  O23 BCD     1       3.780  27.080  29.360  1.00  0.00            
ATOM     91  C28 BCD     1       4.150  28.780  27.800  1.00  0.00            
ATOM     92  C29 BCD     1       4.860  30.060  27.450  1.00  0.00            
ATOM     93  O24 BCD     1       4.680  31.000  28.470  1.00  0.00            
ATOM     94  C30 BCD     1       4.270  30.690  26.110  1.00  0.00            
ATOM     95  O25 BCD     1       2.860  30.880  26.130  1.00  0.00            
ATOM     96  H41 BCD     1       5.040  31.540  30.250  1.00  0.00            
ATOM     97  H42 BCD     1       3.520  29.560  30.260  1.00  0.00            
ATOM     98  H43 BCD     1       4.660  28.080  31.630  1.00  0.00            
ATOM     99  H44 BCD     1       5.690  28.060  29.050  1.00  0.00            
ATOM    100  H45 BCD     1       3.950  26.400  28.720  1.00  0.00            
ATOM    101  H46 BCD     1       3.070  28.940  27.850  1.00  0.00            
ATOM    102  H47 BCD     1       5.930  29.890  27.290  1.00  0.00            
ATOM    103  H48 BCD     1       4.830  31.620  25.910  1.00  0.00            
ATOM    104  H49 BCD     1       4.500  30.020  25.280  1.00  0.00            
ATOM    105  H50 BCD     1       2.560  31.010  25.230  1.00  0.00            
ATOM    106  C31 BCD     1      10.300  32.160  30.480  1.00  0.00            
ATOM    107  O26 BCD     1      10.920  31.120  29.690  1.00  0.00            
ATOM    108  C32 BCD     1       9.600  31.510  31.690  1.00  0.00            
ATOM    109  O27 BCD     1      10.590  30.850  32.500  1.00  0.00            
ATOM    110  C33 BCD     1       8.440  30.600  31.190  1.00  0.00            
ATOM    111  C34 BCD     1       7.530  31.450  30.250  1.00  0.00            
ATOM    112  C35 BCD     1       8.330  32.060  29.120  1.00  0.00            
ATOM    113  O28 BCD     1       9.360  32.850  29.650  1.00  0.00            
ATOM    114  C36 BCD     1       7.380  32.910  28.330  1.00  0.00            
ATOM    115  O29 BCD     1       8.210  33.540  27.250  1.00  0.00            
ATOM    116  O30 BCD     1       7.720  30.000  32.350  1.00  0.00            
ATOM    117  H51 BCD     1      11.070  32.890  30.780  1.00  0.00            
ATOM    118  H52 BCD     1       9.160  32.290  32.320  1.00  0.00            
ATOM    119  H53 BCD     1      11.070  30.200  31.970  1.00  0.00            
ATOM    120  H54 BCD     1       8.940  29.800  30.630  1.00  0.00            
ATOM    121  H55 BCD     1       6.940  29.590  31.960  1.00  0.00            
ATOM    122  H56 BCD     1       6.960  32.180  30.850  1.00  0.00            
ATOM    123  H57 BCD     1       8.770  31.300  28.460  1.00  0.00            
ATOM    124  H58 BCD     1       6.580  32.340  27.840  1.00  0.00            
ATOM    125  H59 BCD     1       6.970  33.730  28.930  1.00  0.00            
ATOM    126  H60 BCD     1       8.930  34.060  27.620  1.00  0.00            
ATOM    127  C37 BCD     1      14.480  30.270  27.690  1.00  0.00            
ATOM    128  O31 BCD     1      13.920  29.260  26.770  1.00  0.00            
ATOM    129  C38 BCD     1      14.360  29.760  29.130  1.00  0.00            
ATOM    130  O32 BCD     1      15.030  28.460  29.250  1.00  0.00            
ATOM    131  C39 BCD     1      12.890  29.740  29.500  1.00  0.00            
ATOM    132  O33 BCD     1      12.680  29.350  30.870  1.00  0.00            
ATOM    133  C40 BCD     1      12.300  31.170  29.350  1.00  0.00            
ATOM    134  C41 BCD     1      12.400  31.590  27.850  1.00  0.00            
ATOM    135  O34 BCD     1      13.830  31.500  27.440  1.00  0.00            
ATOM    136  C42 BCD     1      11.690  32.910  27.430  1.00  0.00            
ATOM    137  O35 BCD     1      11.970  33.830  28.380  1.00  0.00            
ATOM    138  H61 BCD     1      15.530  30.500  27.520  1.00  0.00            
ATOM    139  H62 BCD     1      14.850  30.450  29.840  1.00  0.00            
ATOM    140  H63 BCD     1      15.180  28.280  30.180  1.00  0.00            
ATOM    141  H64 BCD     1      12.380  29.110  28.770  1.00  0.00            
ATOM    142  H65 BCD     1      12.910  28.420  30.890  1.00  0.00            
ATOM    143  H66 BCD     1      12.830  31.890  29.980  1.00  0.00            
ATOM    144  H67 BCD     1      11.800  30.840  27.300  1.00  0.00            
ATOM    145  H68 BCD     1      12.040  33.240  26.450  1.00  0.00            
ATOM    146  H69 BCD     1      10.610  32.720  27.450  1.00  0.00            
ATOM    147  H70 BCD     1      12.890  34.110  28.280  1.00  0.00            
ATOM    148  O1  HC9     2       9.180  25.500  28.070  1.00  0.00            
ATOM    149  N1  HC9     2       8.910  26.680  28.160  1.00  0.00            
ATOM    150  O2  HC9     2       8.780  27.330  29.160  1.00  0.00            
ATOM    151  C1  HC9     2       8.900  27.530  26.980  1.00  0.00            
ATOM    152  C2  HC9     2       8.180  28.870  27.010  1.00  0.00            
ATOM    153  C3  HC9     2       8.240  29.700  25.860  1.00  0.00            
ATOM    154  C4  HC9     2       9.050  29.400  24.770  1.00  0.00            
ATOM    155  O3  HC9     2       9.290  30.360  23.890  1.00  0.00            
ATOM    156  C5  HC9     2       9.630  28.130  24.660  1.00  0.00            
ATOM    157  C6  HC9     2       9.580  27.190  25.770  1.00  0.00            
ATOM    158  H1  HC9     2       7.700  29.220  27.920  1.00  0.00            
ATOM    159  H2  HC9     2       7.670  30.630  25.880  1.00  0.00            
ATOM    160  H3  HC9     2       8.680  31.100  24.070  1.00  0.00            
ATOM    161  H4  HC9     2      10.280  27.930  23.820  1.00  0.00            
ATOM    162  H5  HC9     2      10.110  26.240  25.700  1.00  0.00            
TER
ENDMDL
MODEL        1
ATOM      1  C1  BCD     1      12.980  26.560  21.400  1.00  0.00            
ATOM      2  O1  BCD     1      11.590  26.800  21.240  1.00  0.00            
ATOM      3  C2  BCD     1      13.340  25.490  22.390  1.00  0.00            
ATOM      4  O2  BCD     1      12.760  24.260  21.980  1.00  0.00            
ATOM      5  C3  BCD     1      12.880  25.850  23.820  1.00  0.00            
ATOM      6  O3  BCD     1      13.290  24.810  24.750  1.00  0.00            
ATOM      7  C4  BCD     1      13.460  27.180  24.210  1.00  0.00            
ATOM      8  C5  BCD     1      13.200  28.220  23.150  1.00  0.00            
ATOM      9  O4  BCD     1      13.560  27.810  21.840  1.00  0.00            
ATOM     10  C6  BCD     1      13.800  29.560  23.570  1.00  0.00            
ATOM     11  O5  BCD     1      15.240  29.470  23.410  1.00  0.00            
ATOM     12  H1  BCD     1      13.350  26.290  20.400  1.00  0.00            
ATOM     13  H2  BCD     1      14.420  25.300  22.510  1.00  0.00            
ATOM     14  H3  BCD     1      12.870  23.700  22.750  1.00  0.00            
ATOM     15  H4  BCD     1      11.810  26.080  23.880  1.00  0.00            
ATOM     16  H5  BCD     1      12.960  24.980  25.640  1.00  0.00            
ATOM     17  H6  BCD     1      14.540  27.140  24.410  1.00  0.00            
ATOM     18  H7  BCD     1      12.120  28.430  23.170  1.00  0.00            
ATOM     19  H8  BCD     1      13.400  30.380  22.960  1.00  0.00            
ATOM     20  H9  BCD     1      13.490  29.890  24.570  1.00  0.00            
ATOM     21  H10 BCD     1      15.490  28.630  23.810  1.00  0.00            
ATOM     22  C7  BCD     1       8.600  25.930  18.350  1.00  0.00            
ATOM     23  O6  BCD     1       7.720  26.910  18.910  1.00  0.00            
ATOM     24  C8  BCD     1       8.850  24.890  19.410  1.00  0.00            
ATOM     25  O7  BCD     1       7.640  24.430  19.960  1.00  0.00            
ATOM     26  C9  BCD     1       9.670  25.410  20.680  1.00  0.00            
ATOM     27  O8  BCD     1      10.100  24.370  21.630  1.00  0.00            
ATOM     28  C10 BCD     1      10.930  26.090  20.130  1.00  0.00            
ATOM     29  C11 BCD     1      10.660  27.090  18.980  1.00  0.00            
ATOM     30  O9  BCD     1       9.870  26.510  18.010  1.00  0.00            
ATOM     31  C12 BCD     1      11.900  27.730  18.350  1.00  0.00            
ATOM     32  O10 BCD     1      12.620  26.710  17.680  1.00  0.00            
ATOM     33  H11 BCD     1       8.140  25.460  17.470  1.00  0.00            
ATOM     34  H12 BCD     1       9.540  24.130  19.030  1.00  0.00            
ATOM     35  H13 BCD     1       6.970  24.790  19.360  1.00  0.00            
ATOM     36  H14 BCD     1       9.150  26.240  21.170  1.00  0.00            
ATOM     37  H15 BCD     1      11.020  24.190  21.400  1.00  0.00            
ATOM     38  H16 BCD     1      11.630  25.380  19.680  1.00  0.00            
ATOM     39  H17 BCD     1      10.120  27.970  19.370  1.00  0.00            
ATOM     40  H18 BCD     1      11.660  28.530  17.630  1.00  0.00            
ATOM     41  H19 BCD     1      12.530  28.160  19.140  1.00  0.00            
ATOM     42  H20 BCD     1      12.040  26.190  17.120  1.00  0.00            
ATOM     43  C13 BCD     1       3.900  28.530  19.000  1.00  0.00            
ATOM     44  O11 BCD     1       4.100  28.710  20.440  1.00  0.00            
ATOM     45  C14 BCD     1       3.980  27.010  18.660  1.00  0.00            
ATOM     46  O12 BCD     1       2.860  26.390  19.350  1.00  0.00            
ATOM     47  C15 BCD     1       5.260  26.440  19.040  1.00  0.00            
ATOM     48  O13 BCD     1       5.360  25.130  18.580  1.00  0.00            
ATOM     49  C16 BCD     1       6.460  27.230  18.360  1.00  0.00            
ATOM     50  C17 BCD     1       6.240  28.770  18.590  1.00  0.00            
ATOM     51  O14 BCD     1       4.870  29.180  18.270  1.00  0.00            
ATOM     52  C18 BCD     1       7.160  29.650  17.770  1.00  0.00            
ATOM     53  O15 BCD     1       6.900  29.450  16.430  1.00  0.00            
ATOM     54  H21 BCD     1       2.980  28.980  18.600  1.00  0.00            
ATOM     55  H22 BCD     1       3.880  26.910  17.570  1.00  0.00            
ATOM     56  H23 BCD     1       2.740  25.470  19.120  1.00  0.00            
ATOM     57  H24 BCD     1       5.440  26.430  20.120  1.00  0.00            
ATOM     58  H25 BCD     1       4.520  24.660  18.660  1.00  0.00            
ATOM     59  H26 BCD     1       6.460  27.030  17.280  1.00  0.00            
ATOM     60  H27 BCD     1       6.450  29.010  19.640  1.00  0.00            
ATOM     61  H28 BCD     1       6.910  30.720  17.900  1.00  0.00            
ATOM     62  H29 BCD     1       8.210  29.540  18.040  1.00  0.00            
ATOM     63  H30 BCD     1       6.660  30.300  16.050  1.00  0.00            
ATOM     64  C19 BCD     1       2.430  30.420  23.800  1.00  0.00            
ATOM     65  O16 BCD     1       3.540  29.920  24.500  1.00  0.00            
ATOM     66  C20 BCD     1       1.670  29.310  23.180  1.00  0.00            
ATOM     67  O17 BCD     1       1.120  28.580  24.250  1.00  0.00            
ATOM     68  C21 BCD     1       2.530  28.550  22.170  1.00  0.00            
ATOM     69  O18 BCD     1       1.640  27.610  21.480  1.00  0.00            
ATOM     70  C22 BCD     1       3.110  29.420  21.130  1.00  0.00            
ATOM     71  C23 BCD     1       3.740  30.690  21.700  1.00  0.00            
ATOM     72  O19 BCD     1       2.940  31.300  22.770  1.00  0.00            
ATOM     73  C24 BCD     1       3.740  31.880  20.680  1.00  0.00            
ATOM     74  O20 BCD     1       2.440  32.260  20.280  1.00  0.00            
ATOM     75  H31 BCD     1       1.760  31.010  24.430  1.00  0.00            
ATOM     76  H32 BCD     1       0.840  29.820  22.660  1.00  0.00            
ATOM     77  H33 BCD     1       0.310  28.150  23.970  1.00  0.00            
ATOM     78  H34 BCD     1       3.300  27.920  22.640  1.00  0.00            
ATOM     79  H35 BCD     1       2.200  27.350  20.750  1.00  0.00            
ATOM     80  H36 BCD     1       2.330  29.710  20.420  1.00  0.00            
ATOM     81  H37 BCD     1       4.760  30.540  22.070  1.00  0.00            
ATOM     82  H38 BCD     1       4.130  32.730  21.250  1.00  0.00            
ATOM     83  H39 BCD     1       4.400  31.690  19.820  1.00  0.00            
ATOM     84  H40 BCD     1       1.910  32.320  21.080  1.00  0.00            
ATOM     85  C25 BCD     1       5.210  30.480  28.270  1.00  0.00            
ATOM     86  O21 BCD     1       6.550  30.230  27.750  1.00  0.00            
ATOM     87  C26 BCD     1       4.320  29.250  28.100  1.00  0.00            
ATOM     88  O22 BCD     1       4.780  28.150  28.860  1.00  0.00            
ATOM     89  C27 BCD     1       4.020  28.940  26.590  1.00  0.00            
ATOM     90  O23 BCD     1       3.020  27.870  26.380  1.00  0.00            
ATOM     91  C28 BCD     1       3.470  30.240  25.890  1.00  0.00            
ATOM     92  C29 BCD     1       4.430  31.420  26.090  1.00  0.00            
ATOM     93  O24 BCD     1       4.650  31.570  27.550  1.00  0.00            
ATOM     94  C30 BCD     1       3.830  32.700  25.470  1.00  0.00            
ATOM     95  O25 BCD     1       2.580  32.890  26.020  1.00  0.00            
ATOM     96  H41 BCD     1       5.280  30.760  29.330  1.00  0.00            
ATOM     97  H42 BCD     1       3.350  29.500  28.540  1.00  0.00            
ATOM     98  H43 BCD     1       4.800  27.380  28.280  1.00  0.00            
ATOM     99  H44 BCD     1       4.950  28.710  26.050  1.00  0.00            
ATOM    100  H45 BCD     1       2.890  27.750  25.440  1.00  0.00            
ATOM    101  H46 BCD     1       2.480  30.480  26.290  1.00  0.00            
ATOM    102  H47 BCD     1       5.390  31.200  25.600  1.00  0.00            
ATOM    103  H48 BCD     1       4.520  33.500  25.790  1.00  0.00            
ATOM    104  H49 BCD     1       3.820  32.620  24.370  1.00  0.00            
ATOM    105  H50 BCD     1       2.770  32.720  26.950  1.00  0.00            
ATOM    106  C31 BCD     1      10.310  30.800  28.980  1.00  0.00            
ATOM    107  O26 BCD     1      10.720  29.780  28.070  1.00  0.00            
ATOM    108  C32 BCD     1       9.430  30.320  30.070  1.00  0.00            
ATOM    109  O27 BCD     1       9.950  29.120  30.690  1.00  0.00            
ATOM    110  C33 BCD     1       8.060  29.950  29.470  1.00  0.00            
ATOM    111  C34 BCD     1       7.520  30.970  28.500  1.00  0.00            
ATOM    112  C35 BCD     1       8.520  31.610  27.580  1.00  0.00            
ATOM    113  O28 BCD     1       9.710  31.910  28.290  1.00  0.00            
ATOM    114  C36 BCD     1       7.990  32.900  26.920  1.00  0.00            
ATOM    115  O29 BCD     1       8.720  33.250  25.760  1.00  0.00            
ATOM    116  O30 BCD     1       7.230  29.920  30.670  1.00  0.00            
ATOM    117  H51 BCD     1      11.190  31.260  29.440  1.00  0.00            
ATOM    118  H52 BCD     1       9.310  31.130  30.790  1.00  0.00            
ATOM    119  H53 BCD     1      10.170  28.430  30.060  1.00  0.00            
ATOM    120  H54 BCD     1       8.150  29.030  28.870  1.00  0.00            
ATOM    121  H55 BCD     1       7.700  29.450  31.360  1.00  0.00            
ATOM    122  H56 BCD     1       7.040  31.710  29.150  1.00  0.00            
ATOM    123  H57 BCD     1       8.710  30.920  26.750  1.00  0.00            
ATOM    124  H58 BCD     1       6.920  32.770  26.700  1.00  0.00            
ATOM    125  H59 BCD     1       8.080  33.680  27.690  1.00  0.00            
ATOM    126  H60 BCD     1       8.220  33.290  24.940  1.00  0.00            
ATOM    127  C37 BCD     1      13.690  27.560  26.590  1.00  0.00            
ATOM    128  O31 BCD     1      12.880  27.670  25.420  1.00  0.00            
ATOM    129  C38 BCD     1      12.950  26.860  27.700  1.00  0.00            
ATOM    130  O32 BCD     1      12.550  25.550  27.390  1.00  0.00            
ATOM    131  C39 BCD     1      11.680  27.680  28.120  1.00  0.00            
ATOM    132  O33 BCD     1      11.010  27.220  29.300  1.00  0.00            
ATOM    133  C40 BCD     1      11.990  29.170  28.290  1.00  0.00            
ATOM    134  C41 BCD     1      12.950  29.700  27.200  1.00  0.00            
ATOM    135  O34 BCD     1      14.120  28.810  26.990  1.00  0.00            
ATOM    136  C42 BCD     1      13.380  31.110  27.480  1.00  0.00            
ATOM    137  O35 BCD     1      13.990  31.180  28.780  1.00  0.00            
ATOM    138  H61 BCD     1      14.590  26.960  26.410  1.00  0.00            
ATOM    139  H62 BCD     1      13.620  26.850  28.570  1.00  0.00            
ATOM    140  H63 BCD     1      11.970  25.210  28.080  1.00  0.00            
ATOM    141  H64 BCD     1      11.050  27.720  27.210  1.00  0.00            
ATOM    142  H65 BCD     1      10.660  26.360  29.060  1.00  0.00            
ATOM    143  H66 BCD     1      12.390  29.240  29.310  1.00  0.00            
ATOM    144  H67 BCD     1      12.410  29.840  26.250  1.00  0.00            
ATOM    145  H68 BCD     1      14.080  31.460  26.720  1.00  0.00            
ATOM    146  H69 BCD     1      12.510  31.770  27.380  1.00  0.00            
ATOM    147  H70 BCD     1      14.760  30.620  28.780  1.00  0.00            
ATOM    148  O1  HC9     2       5.580  26.940  23.520  1.00  0.00            
ATOM    149  N1  HC9     2       6.500  27.250  24.270  1.00  0.00            
ATOM    150  O2  HC9     2       6.670  26.740  25.350  1.00  0.00            
ATOM    151  C1  HC9     2       7.530  28.220  23.730  1.00  0.00            
ATOM    152  C2  HC9     2       8.590  28.730  24.550  1.00  0.00            
ATOM    153  C3  HC9     2       9.560  29.580  24.070  1.00  0.00            
ATOM    154  C4  HC9     2       9.520  29.970  22.730  1.00  0.00            
ATOM    155  O3  HC9     2      10.490  30.810  22.250  1.00  0.00            
ATOM    156  C5  HC9     2       8.530  29.480  21.890  1.00  0.00            
ATOM    157  C6  HC9     2       7.530  28.640  22.370  1.00  0.00            
ATOM    158  H1  HC9     2       8.580  28.460  25.600  1.00  0.00            
ATOM    159  H2  HC9     2      10.290  29.990  24.760  1.00  0.00            
ATOM    160  H3  HC9     2      10.930  31.260  22.990  1.00  0.00            
ATOM    161  H4  HC9     2       8.420  30.040  20.970  1.00  0.00            
ATOM    162  H5  HC9     2       6.750  28.220  21.750  1.00  0.00            
TER
ENDMDL
MODEL        1
ATOM      1  C1  BCD     1      17.260  31.440  27.280  1.00  0.00            
ATOM      2  O1  BCD     1      16.250  30.480  27.320  1.00  0.00            
ATOM      3  C2  BCD     1      18.650  30.820  27.540  1.00  0.00            
ATOM      4  O2  BCD     1      18.990  29.990  26.420  1.00  0.00            
ATOM      5  C3  BCD     1      18.590  30.090  28.970  1.00  0.00            
ATOM      6  O3  BCD     1      19.900  29.550  29.290  1.00  0.00            
ATOM      7  C4  BCD     1      18.010  30.940  30.150  1.00  0.00            
ATOM      8  C5  BCD     1      16.750  31.720  29.660  1.00  0.00            
ATOM      9  O4  BCD     1      16.970  32.290  28.340  1.00  0.00            
ATOM     10  C6  BCD     1      16.420  32.880  30.640  1.00  0.00            
ATOM     11  O5  BCD     1      17.530  33.760  30.790  1.00  0.00            
ATOM     12  H1  BCD     1      17.160  32.050  26.380  1.00  0.00            
ATOM     13  H2  BCD     1      19.390  31.630  27.610  1.00  0.00            
ATOM     14  H3  BCD     1      18.730  30.430  25.610  1.00  0.00            
ATOM     15  H4  BCD     1      18.020  29.170  28.770  1.00  0.00            
ATOM     16  H5  BCD     1      20.550  30.240  29.220  1.00  0.00            
ATOM     17  H6  BCD     1      18.760  31.690  30.420  1.00  0.00            
ATOM     18  H7  BCD     1      15.870  31.060  29.720  1.00  0.00            
ATOM     19  H8  BCD     1      15.610  33.400  30.110  1.00  0.00            
ATOM     20  H9  BCD     1      16.060  32.480  31.590  1.00  0.00            
ATOM     21  H10 BCD     1      17.840  34.070  29.940  1.00  0.00            
ATOM     22  C7  BCD     1      12.630  29.330  25.560  1.00  0.00            
ATOM     23  O6  BCD     1      12.110  29.070  26.890  1.00  0.00            
ATOM     24  C8  BCD     1      13.920  28.490  25.250  1.00  0.00            
ATOM     25  O7  BCD     1      13.700  27.070  25.190  1.00  0.00            
ATOM     26  C9  BCD     1      15.080  28.790  26.270  1.00  0.00            
ATOM     27  O8  BCD     1      16.310  28.150  25.990  1.00  0.00            
ATOM     28  C10 BCD     1      15.370  30.270  26.240  1.00  0.00            
ATOM     29  C11 BCD     1      14.120  31.110  26.420  1.00  0.00            
ATOM     30  O9  BCD     1      13.130  30.730  25.400  1.00  0.00            
ATOM     31  C12 BCD     1      14.440  32.600  26.230  1.00  0.00            
ATOM     32  O10 BCD     1      14.880  32.960  24.890  1.00  0.00            
ATOM     33  H11 BCD     1      11.820  29.200  24.840  1.00  0.00            
ATOM     34  H12 BCD     1      14.220  28.730  24.220  1.00  0.00            
ATOM     35  H13 BCD     1      14.280  26.630  25.820  1.00  0.00            
ATOM     36  H14 BCD     1      14.660  28.570  27.260  1.00  0.00            
ATOM     37  H15 BCD     1      17.040  28.290  26.600  1.00  0.00            
ATOM     38  H16 BCD     1      15.810  30.600  25.290  1.00  0.00            
ATOM     39  H17 BCD     1      13.700  30.910  27.420  1.00  0.00            
ATOM     40  H18 BCD     1      13.660  33.210  26.680  1.00  0.00            
ATOM     41  H19 BCD     1      15.260  32.970  26.870  1.00  0.00            
ATOM     42  H20 BCD     1      14.460  33.790  24.650  1.00  0.00            
ATOM     43  C13 BCD     1       8.390  29.410  28.820  1.00  0.00            
ATOM     44  O11 BCD     1       9.170  29.830  29.980  1.00  0.00            
ATOM     45  C14 BCD     1       8.880  28.030  28.410  1.00  0.00            
ATOM     46  O12 BCD     1       8.630  27.080  29.440  1.00  0.00            
ATOM     47  C15 BCD     1      10.410  28.040  28.220  1.00  0.00            
ATOM     48  O13 BCD     1      10.860  26.760  27.830  1.00  0.00            
ATOM     49  C16 BCD     1      10.730  29.010  27.150  1.00  0.00            
ATOM     50  C17 BCD     1      10.060  30.410  27.320  1.00  0.00            
ATOM     51  O14 BCD     1       8.660  30.260  27.660  1.00  0.00            
ATOM     52  C18 BCD     1      10.110  31.310  26.110  1.00  0.00            
ATOM     53  O15 BCD     1       9.990  30.600  24.880  1.00  0.00            
ATOM     54  H21 BCD     1       7.320  29.400  29.070  1.00  0.00            
ATOM     55  H22 BCD     1       8.470  27.720  27.440  1.00  0.00            
ATOM     56  H23 BCD     1       9.090  26.260  29.220  1.00  0.00            
ATOM     57  H24 BCD     1      10.980  28.430  29.080  1.00  0.00            
ATOM     58  H25 BCD     1      11.800  26.830  28.010  1.00  0.00            
ATOM     59  H26 BCD     1      10.280  28.490  26.290  1.00  0.00            
ATOM     60  H27 BCD     1      10.560  30.980  28.110  1.00  0.00            
ATOM     61  H28 BCD     1       9.300  32.040  26.160  1.00  0.00            
ATOM     62  H29 BCD     1      11.060  31.850  26.110  1.00  0.00            
ATOM     63  H30 BCD     1       9.880  31.190  24.130  1.00  0.00            
ATOM     64  C19 BCD     1       8.480  31.450  33.790  1.00  0.00            
ATOM     65  O16 BCD     1       9.850  32.080  33.930  1.00  0.00            
ATOM     66  C20 BCD     1       8.580  29.950  33.620  1.00  0.00            
ATOM     67  O17 BCD     1       9.240  29.320  34.680  1.00  0.00            
ATOM     68  C21 BCD     1       9.180  29.620  32.270  1.00  0.00            
ATOM     69  O18 BCD     1       9.390  28.190  32.170  1.00  0.00            
ATOM     70  C22 BCD     1       8.420  30.200  31.150  1.00  0.00            
ATOM     71  C23 BCD     1       8.130  31.740  31.330  1.00  0.00            
ATOM     72  O19 BCD     1       7.700  31.970  32.670  1.00  0.00            
ATOM     73  C24 BCD     1       7.040  32.310  30.450  1.00  0.00            
ATOM     74  O20 BCD     1       5.780  31.800  30.750  1.00  0.00            
ATOM     75  H31 BCD     1       8.000  31.530  34.770  1.00  0.00            
ATOM     76  H32 BCD     1       7.570  29.540  33.500  1.00  0.00            
ATOM     77  H33 BCD     1       9.590  28.460  34.450  1.00  0.00            
ATOM     78  H34 BCD     1      10.180  30.070  32.220  1.00  0.00            
ATOM     79  H35 BCD     1       9.160  27.900  31.280  1.00  0.00            
ATOM     80  H36 BCD     1       7.540  29.550  31.280  1.00  0.00            
ATOM     81  H37 BCD     1       9.060  32.280  31.100  1.00  0.00            
ATOM     82  H38 BCD     1       6.990  33.400  30.580  1.00  0.00            
ATOM     83  H39 BCD     1       7.280  32.120  29.400  1.00  0.00            
ATOM     84  H40 BCD     1       5.070  32.230  30.270  1.00  0.00            
ATOM     85  C25 BCD     1      11.910  34.350  36.600  1.00  0.00            
ATOM     86  O21 BCD     1      13.010  33.530  36.160  1.00  0.00            
ATOM     87  C26 BCD     1      10.830  33.460  37.180  1.00  0.00            
ATOM     88  O22 BCD     1      11.290  32.870  38.360  1.00  0.00            
ATOM     89  C27 BCD     1      10.440  32.410  36.170  1.00  0.00            
ATOM     90  O23 BCD     1       9.530  31.480  36.760  1.00  0.00            
ATOM     91  C28 BCD     1       9.990  33.110  34.910  1.00  0.00            
ATOM     92  C29 BCD     1      10.940  34.170  34.340  1.00  0.00            
ATOM     93  O24 BCD     1      11.340  34.970  35.450  1.00  0.00            
ATOM     94  C30 BCD     1      10.440  35.060  33.250  1.00  0.00            
ATOM     95  O25 BCD     1       9.230  35.650  33.590  1.00  0.00            
ATOM     96  H41 BCD     1      12.300  35.160  37.230  1.00  0.00            
ATOM     97  H42 BCD     1       9.960  34.090  37.420  1.00  0.00            
ATOM     98  H43 BCD     1      12.090  32.420  38.080  1.00  0.00            
ATOM     99  H44 BCD     1      11.360  31.880  35.860  1.00  0.00            
ATOM    100  H45 BCD     1       9.260  30.780  36.160  1.00  0.00            
ATOM    101  H46 BCD     1       9.030  33.590  35.130  1.00  0.00            
ATOM    102  H47 BCD     1      11.780  33.580  33.960  1.00  0.00            
ATOM    103  H48 BCD     1      11.250  35.760  32.990  1.00  0.00            
ATOM    104  H49 BCD     1      10.180  34.400  32.420  1.00  0.00            
ATOM    105  H50 BCD     1       9.200  36.480  33.100  1.00  0.00            
ATOM    106  C31 BCD     1      16.980  32.580  36.120  1.00  0.00            
ATOM    107  O26 BCD     1      16.770  31.720  35.000  1.00  0.00            
ATOM    108  C32 BCD     1      16.240  32.080  37.330  1.00  0.00            
ATOM    109  O27 BCD     1      16.660  30.840  37.680  1.00  0.00            
ATOM    110  C33 BCD     1      14.690  32.240  37.230  1.00  0.00            
ATOM    111  C34 BCD     1      14.310  33.690  36.690  1.00  0.00            
ATOM    112  C35 BCD     1      15.130  34.080  35.470  1.00  0.00            
ATOM    113  O28 BCD     1      16.550  33.970  35.780  1.00  0.00            
ATOM    114  C36 BCD     1      14.770  35.520  35.040  1.00  0.00            
ATOM    115  O29 BCD     1      14.840  36.520  36.010  1.00  0.00            
ATOM    116  O30 BCD     1      14.030  32.020  38.510  1.00  0.00            
ATOM    117  H51 BCD     1      18.050  32.490  36.290  1.00  0.00            
ATOM    118  H52 BCD     1      16.490  32.810  38.110  1.00  0.00            
ATOM    119  H53 BCD     1      16.560  30.760  38.630  1.00  0.00            
ATOM    120  H54 BCD     1      14.290  31.490  36.540  1.00  0.00            
ATOM    121  H55 BCD     1      14.090  31.130  38.850  1.00  0.00            
ATOM    122  H56 BCD     1      14.440  34.500  37.430  1.00  0.00            
ATOM    123  H57 BCD     1      14.880  33.360  34.690  1.00  0.00            
ATOM    124  H58 BCD     1      15.430  35.830  34.210  1.00  0.00            
ATOM    125  H59 BCD     1      13.830  35.550  34.480  1.00  0.00            
ATOM    126  H60 BCD     1      15.700  36.440  36.420  1.00  0.00            
ATOM    127  C37 BCD     1      18.700  29.700  32.090  1.00  0.00            
ATOM    128  O31 BCD     1      17.630  30.150  31.270  1.00  0.00            
ATOM    129  C38 BCD     1      18.100  28.910  33.200  1.00  0.00            
ATOM    130  O32 BCD     1      17.370  27.860  32.600  1.00  0.00            
ATOM    131  C39 BCD     1      17.140  29.730  34.070  1.00  0.00            
ATOM    132  O33 BCD     1      16.660  29.070  35.250  1.00  0.00            
ATOM    133  C40 BCD     1      17.870  30.990  34.540  1.00  0.00            
ATOM    134  C41 BCD     1      18.490  31.750  33.360  1.00  0.00            
ATOM    135  O34 BCD     1      19.370  30.800  32.720  1.00  0.00            
ATOM    136  C42 BCD     1      19.280  33.000  33.840  1.00  0.00            
ATOM    137  O35 BCD     1      20.260  32.680  34.870  1.00  0.00            
ATOM    138  H61 BCD     1      19.460  29.180  31.500  1.00  0.00            
ATOM    139  H62 BCD     1      18.850  28.410  33.840  1.00  0.00            
ATOM    140  H63 BCD     1      16.720  27.460  33.180  1.00  0.00            
ATOM    141  H64 BCD     1      16.350  30.080  33.400  1.00  0.00            
ATOM    142  H65 BCD     1      16.430  29.730  35.910  1.00  0.00            
ATOM    143  H66 BCD     1      18.610  30.770  35.320  1.00  0.00            
ATOM    144  H67 BCD     1      17.860  32.270  32.630  1.00  0.00            
ATOM    145  H68 BCD     1      19.740  33.420  32.940  1.00  0.00            
ATOM    146  H69 BCD     1      18.590  33.730  34.280  1.00  0.00            
ATOM    147  H70 BCD     1      20.930  33.370  34.830  1.00  0.00            
ATOM    148  O1  HC9     2      13.360  29.570  35.200  1.00  0.00            
ATOM    149  N1  HC9     2      13.120  28.980  34.160  1.00  0.00            
ATOM    150  O2  HC9     2      12.580  27.890  34.120  1.00  0.00            
ATOM    151  C1  HC9     2      13.090  29.900  32.910  1.00  0.00            
ATOM    152  C2  HC9     2      13.070  29.300  31.610  1.00  0.00            
ATOM    153  C3  HC9     2      13.140  30.080  30.440  1.00  0.00            
ATOM    154  C4  HC9     2      13.150  31.480  30.570  1.00  0.00            
ATOM    155  O3  HC9     2      13.040  32.260  29.440  1.00  0.00            
ATOM    156  C5  HC9     2      13.220  32.110  31.850  1.00  0.00            
ATOM    157  C6  HC9     2      13.250  31.310  33.030  1.00  0.00            
ATOM    158  H1  HC9     2      12.940  28.220  31.520  1.00  0.00            
ATOM    159  H2  HC9     2      13.090  29.560  29.490  1.00  0.00            
ATOM    160  H3  HC9     2      12.400  32.940  29.700  1.00  0.00            
ATOM    161  H4  HC9     2      13.440  33.170  31.970  1.00  0.00            
ATOM    162  H5  HC9     2      13.280  31.740  34.030  1.00  0.00            
TER
ENDMDL
MODEL        1
ATOM      1  C1  BCD     1       6.190  31.560  20.210  1.00  0.00            
ATOM      2  O1  BCD     1       6.070  32.490  21.240  1.00  0.00            
ATOM      3  C2  BCD     1       6.570  30.170  20.740  1.00  0.00            
ATOM      4  O2  BCD     1       5.580  29.620  21.640  1.00  0.00            
ATOM      5  C3  BCD     1       8.020  30.030  21.160  1.00  0.00            
ATOM      6  O3  BCD     1       8.370  28.690  21.440  1.00  0.00            
ATOM      7  C4  BCD     1       9.040  30.630  20.250  1.00  0.00            
ATOM      8  C5  BCD     1       8.560  32.050  19.880  1.00  0.00            
ATOM      9  O4  BCD     1       7.260  31.960  19.260  1.00  0.00            
ATOM     10  C6  BCD     1       9.530  32.680  18.990  1.00  0.00            
ATOM     11  O5  BCD     1       9.480  32.060  17.690  1.00  0.00            
ATOM     12  H1  BCD     1       5.240  31.420  19.690  1.00  0.00            
ATOM     13  H2  BCD     1       6.510  29.520  19.850  1.00  0.00            
ATOM     14  H3  BCD     1       4.760  29.790  21.180  1.00  0.00            
ATOM     15  H4  BCD     1       8.240  30.600  22.070  1.00  0.00            
ATOM     16  H5  BCD     1       7.960  28.270  22.200  1.00  0.00            
ATOM     17  H6  BCD     1       9.200  30.130  19.290  1.00  0.00            
ATOM     18  H7  BCD     1       8.580  32.540  20.870  1.00  0.00            
ATOM     19  H8  BCD     1       9.200  33.710  18.820  1.00  0.00            
ATOM     20  H9  BCD     1      10.500  32.760  19.500  1.00  0.00            
ATOM     21  H10 BCD     1       8.610  31.740  17.450  1.00  0.00            
ATOM     22  C7  BCD     1       3.830  35.370  22.620  1.00  0.00            
ATOM     23  O6  BCD     1       3.970  34.600  23.800  1.00  0.00            
ATOM     24  C8  BCD     1       3.120  34.610  21.580  1.00  0.00            
ATOM     25  O7  BCD     1       1.760  34.390  22.000  1.00  0.00            
ATOM     26  C9  BCD     1       3.880  33.280  21.280  1.00  0.00            
ATOM     27  O8  BCD     1       3.220  32.550  20.210  1.00  0.00            
ATOM     28  C10 BCD     1       5.320  33.590  20.920  1.00  0.00            
ATOM     29  C11 BCD     1       5.940  34.630  21.800  1.00  0.00            
ATOM     30  O9  BCD     1       5.060  35.730  22.010  1.00  0.00            
ATOM     31  C12 BCD     1       7.190  35.310  21.140  1.00  0.00            
ATOM     32  O10 BCD     1       8.010  35.830  22.150  1.00  0.00            
ATOM     33  H11 BCD     1       3.330  36.310  22.860  1.00  0.00            
ATOM     34  H12 BCD     1       3.110  35.240  20.680  1.00  0.00            
ATOM     35  H13 BCD     1       1.340  35.250  22.050  1.00  0.00            
ATOM     36  H14 BCD     1       3.870  32.620  22.160  1.00  0.00            
ATOM     37  H15 BCD     1       2.920  33.140  19.510  1.00  0.00            
ATOM     38  H16 BCD     1       5.460  33.860  19.870  1.00  0.00            
ATOM     39  H17 BCD     1       6.330  34.230  22.750  1.00  0.00            
ATOM     40  H18 BCD     1       7.760  34.450  20.780  1.00  0.00            
ATOM     41  H19 BCD     1       6.990  36.050  20.360  1.00  0.00            
ATOM     42  H20 BCD     1       7.930  36.780  22.240  1.00  0.00            
ATOM     43  C13 BCD     1       3.050  34.950  27.870  1.00  0.00            
ATOM     44  O11 BCD     1       3.930  33.840  28.210  1.00  0.00            
ATOM     45  C14 BCD     1       1.970  34.400  26.920  1.00  0.00            
ATOM     46  O12 BCD     1       1.180  33.380  27.580  1.00  0.00            
ATOM     47  C15 BCD     1       2.470  34.010  25.470  1.00  0.00            
ATOM     48  O13 BCD     1       1.310  33.820  24.560  1.00  0.00            
ATOM     49  C16 BCD     1       3.350  35.170  24.890  1.00  0.00            
ATOM     50  C17 BCD     1       4.360  35.530  25.950  1.00  0.00            
ATOM     51  O14 BCD     1       3.720  35.970  27.200  1.00  0.00            
ATOM     52  C18 BCD     1       5.430  36.540  25.470  1.00  0.00            
ATOM     53  O15 BCD     1       4.890  37.630  24.760  1.00  0.00            
ATOM     54  H21 BCD     1       2.550  35.350  28.760  1.00  0.00            
ATOM     55  H22 BCD     1       1.390  35.320  26.780  1.00  0.00            
ATOM     56  H23 BCD     1       0.280  33.660  27.380  1.00  0.00            
ATOM     57  H24 BCD     1       3.120  33.130  25.520  1.00  0.00            
ATOM     58  H25 BCD     1       1.600  34.240  23.740  1.00  0.00            
ATOM     59  H26 BCD     1       2.760  36.070  24.690  1.00  0.00            
ATOM     60  H27 BCD     1       4.920  34.640  26.270  1.00  0.00            
ATOM     61  H28 BCD     1       6.080  36.960  26.250  1.00  0.00            
ATOM     62  H29 BCD     1       6.050  35.870  24.870  1.00  0.00            
ATOM     63  H30 BCD     1       4.310  38.160  25.310  1.00  0.00            
ATOM     64  C19 BCD     1       6.090  31.640  30.870  1.00  0.00            
ATOM     65  O16 BCD     1       6.940  31.200  29.800  1.00  0.00            
ATOM     66  C20 BCD     1       4.680  31.180  30.630  1.00  0.00            
ATOM     67  O17 BCD     1       4.550  29.710  30.450  1.00  0.00            
ATOM     68  C21 BCD     1       3.980  31.960  29.460  1.00  0.00            
ATOM     69  O18 BCD     1       2.560  31.790  29.350  1.00  0.00            
ATOM     70  C22 BCD     1       4.220  33.440  29.530  1.00  0.00            
ATOM     71  C23 BCD     1       5.690  33.840  29.850  1.00  0.00            
ATOM     72  O19 BCD     1       6.040  33.080  31.030  1.00  0.00            
ATOM     73  C24 BCD     1       5.790  35.310  30.120  1.00  0.00            
ATOM     74  O20 BCD     1       7.240  35.610  30.320  1.00  0.00            
ATOM     75  H31 BCD     1       6.510  31.340  31.840  1.00  0.00            
ATOM     76  H32 BCD     1       4.080  31.520  31.480  1.00  0.00            
ATOM     77  H33 BCD     1       4.280  29.360  31.300  1.00  0.00            
ATOM     78  H34 BCD     1       4.510  31.570  28.580  1.00  0.00            
ATOM     79  H35 BCD     1       2.120  32.270  28.650  1.00  0.00            
ATOM     80  H36 BCD     1       3.560  33.850  30.300  1.00  0.00            
ATOM     81  H37 BCD     1       6.450  33.790  29.060  1.00  0.00            
ATOM     82  H38 BCD     1       5.370  35.920  29.310  1.00  0.00            
ATOM     83  H39 BCD     1       5.250  35.530  31.050  1.00  0.00            
ATOM     84  H40 BCD     1       7.330  36.480  30.710  1.00  0.00            
ATOM     85  C25 BCD     1      10.850  29.750  29.620  1.00  0.00            
ATOM     86  O21 BCD     1      10.800  29.570  28.180  1.00  0.00            
ATOM     87  C26 BCD     1       9.680  28.850  30.260  1.00  0.00            
ATOM     88  O22 BCD     1       9.940  27.460  30.080  1.00  0.00            
ATOM     89  C27 BCD     1       8.330  29.350  29.860  1.00  0.00            
ATOM     90  O23 BCD     1       7.310  28.570  30.450  1.00  0.00            
ATOM     91  C28 BCD     1       8.210  30.760  30.300  1.00  0.00            
ATOM     92  C29 BCD     1       9.310  31.590  29.620  1.00  0.00            
ATOM     93  O24 BCD     1      10.550  31.130  30.040  1.00  0.00            
ATOM     94  C30 BCD     1       9.230  33.090  29.900  1.00  0.00            
ATOM     95  O25 BCD     1       9.450  33.310  31.270  1.00  0.00            
ATOM     96  H41 BCD     1      11.790  29.390  30.050  1.00  0.00            
ATOM     97  H42 BCD     1       9.690  29.020  31.340  1.00  0.00            
ATOM     98  H43 BCD     1      10.320  27.410  29.190  1.00  0.00            
ATOM     99  H44 BCD     1       8.320  29.240  28.770  1.00  0.00            
ATOM    100  H45 BCD     1       6.450  28.990  30.400  1.00  0.00            
ATOM    101  H46 BCD     1       8.360  30.840  31.380  1.00  0.00            
ATOM    102  H47 BCD     1       9.300  31.510  28.530  1.00  0.00            
ATOM    103  H48 BCD     1       9.970  33.540  29.230  1.00  0.00            
ATOM    104  H49 BCD     1       8.210  33.370  29.610  1.00  0.00            
ATOM    105  H50 BCD     1       9.170  34.210  31.420  1.00  0.00            
ATOM    106  C31 BCD     1      13.410  28.870  25.030  1.00  0.00            
ATOM    107  O26 BCD     1      12.420  29.010  24.070  1.00  0.00            
ATOM    108  C32 BCD     1      13.110  27.760  26.030  1.00  0.00            
ATOM    109  O27 BCD     1      12.920  26.540  25.190  1.00  0.00            
ATOM    110  C33 BCD     1      11.930  27.960  26.900  1.00  0.00            
ATOM    111  C34 BCD     1      12.030  29.360  27.550  1.00  0.00            
ATOM    112  C35 BCD     1      12.380  30.470  26.560  1.00  0.00            
ATOM    113  O28 BCD     1      13.470  30.050  25.830  1.00  0.00            
ATOM    114  C36 BCD     1      12.670  31.790  27.320  1.00  0.00            
ATOM    115  O29 BCD     1      13.660  31.740  28.330  1.00  0.00            
ATOM    116  O30 BCD     1      11.810  26.890  27.850  1.00  0.00            
ATOM    117  H51 BCD     1      14.390  28.640  24.600  1.00  0.00            
ATOM    118  H52 BCD     1      14.030  27.730  26.630  1.00  0.00            
ATOM    119  H53 BCD     1      12.330  26.850  24.500  1.00  0.00            
ATOM    120  H54 BCD     1      11.150  28.020  26.130  1.00  0.00            
ATOM    121  H55 BCD     1      11.840  26.030  27.420  1.00  0.00            
ATOM    122  H56 BCD     1      12.840  29.300  28.290  1.00  0.00            
ATOM    123  H57 BCD     1      11.570  30.700  25.860  1.00  0.00            
ATOM    124  H58 BCD     1      12.910  32.500  26.520  1.00  0.00            
ATOM    125  H59 BCD     1      11.750  32.180  27.770  1.00  0.00            
ATOM    126  H60 BCD     1      14.240  31.010  28.100  1.00  0.00            
ATOM    127  C37 BCD     1      11.420  30.180  20.300  1.00  0.00            
ATOM    128  O31 BCD     1      10.260  30.760  20.910  1.00  0.00            
ATOM    129  C38 BCD     1      11.620  28.710  20.580  1.00  0.00            
ATOM    130  O32 BCD     1      10.550  27.980  19.980  1.00  0.00            
ATOM    131  C39 BCD     1      11.610  28.440  22.070  1.00  0.00            
ATOM    132  O33 BCD     1      11.760  27.040  22.390  1.00  0.00            
ATOM    133  C40 BCD     1      12.730  29.190  22.730  1.00  0.00            
ATOM    134  C41 BCD     1      12.670  30.740  22.320  1.00  0.00            
ATOM    135  O34 BCD     1      12.560  30.900  20.870  1.00  0.00            
ATOM    136  C42 BCD     1      13.820  31.580  22.700  1.00  0.00            
ATOM    137  O35 BCD     1      15.010  30.880  22.290  1.00  0.00            
ATOM    138  H61 BCD     1      11.480  30.500  19.250  1.00  0.00            
ATOM    139  H62 BCD     1      12.550  28.350  20.120  1.00  0.00            
ATOM    140  H63 BCD     1       9.740  28.340  20.360  1.00  0.00            
ATOM    141  H64 BCD     1      10.670  28.830  22.490  1.00  0.00            
ATOM    142  H65 BCD     1      11.220  26.500  21.810  1.00  0.00            
ATOM    143  H66 BCD     1      13.640  28.640  22.470  1.00  0.00            
ATOM    144  H67 BCD     1      11.810  31.240  22.800  1.00  0.00            
ATOM    145  H68 BCD     1      13.730  32.610  22.330  1.00  0.00            
ATOM    146  H69 BCD     1      13.870  31.700  23.790  1.00  0.00            
ATOM    147  H70 BCD     1      15.050  30.620  21.360  1.00  0.00            
ATOM    148  O1  HC9     2       9.060  27.740  24.890  1.00  0.00            
ATOM    149  N1  HC9     2       8.370  28.470  25.600  1.00  0.00            
ATOM    150  O2  HC9     2       7.410  27.980  26.280  1.00  0.00            
ATOM    151  C1  HC9     2       8.580  29.950  25.620  1.00  0.00            
ATOM    152  C2  HC9     2       9.120  30.570  24.470  1.00  0.00            
ATOM    153  C3  HC9     2       9.080  31.990  24.190  1.00  0.00            
ATOM    154  C4  HC9     2       8.510  32.780  25.220  1.00  0.00            
ATOM    155  O3  HC9     2       8.430  34.160  25.180  1.00  0.00            
ATOM    156  C5  HC9     2       7.980  32.200  26.360  1.00  0.00            
ATOM    157  C6  HC9     2       7.940  30.800  26.600  1.00  0.00            
ATOM    158  H1  HC9     2       9.640  29.930  23.760  1.00  0.00            
ATOM    159  H2  HC9     2       9.560  32.400  23.320  1.00  0.00            
ATOM    160  H3  HC9     2       8.250  34.500  26.070  1.00  0.00            
ATOM    161  H4  HC9     2       7.430  32.860  27.020  1.00  0.00            
ATOM    162  H5  HC9     2       7.470  30.430  27.510  1.00  0.00            
TER
ENDMDL
MODEL        1
ATOM      1  C1  BCD     1       8.880  34.840  21.220  1.00  0.00            
ATOM      2  O1  BCD     1       8.310  35.210  22.500  1.00  0.00            
ATOM      3  C2  BCD     1       8.910  33.340  20.990  1.00  0.00            
ATOM      4  O2  BCD     1       7.580  32.980  20.980  1.00  0.00            
ATOM      5  C3  BCD     1       9.770  32.650  22.050  1.00  0.00            
ATOM      6  O3  BCD     1       9.880  31.200  21.840  1.00  0.00            
ATOM      7  C4  BCD     1      11.190  33.340  22.070  1.00  0.00            
ATOM      8  C5  BCD     1      11.160  34.860  22.050  1.00  0.00            
ATOM      9  O4  BCD     1      10.210  35.320  21.090  1.00  0.00            
ATOM     10  C6  BCD     1      12.470  35.560  21.730  1.00  0.00            
ATOM     11  O5  BCD     1      13.030  35.150  20.480  1.00  0.00            
ATOM     12  H1  BCD     1       8.290  35.320  20.430  1.00  0.00            
ATOM     13  H2  BCD     1       9.350  33.090  20.020  1.00  0.00            
ATOM     14  H3  BCD     1       7.270  33.120  20.080  1.00  0.00            
ATOM     15  H4  BCD     1       9.310  32.780  23.040  1.00  0.00            
ATOM     16  H5  BCD     1       9.020  30.790  21.770  1.00  0.00            
ATOM     17  H6  BCD     1      11.730  32.870  21.250  1.00  0.00            
ATOM     18  H7  BCD     1      10.940  35.220  23.060  1.00  0.00            
ATOM     19  H8  BCD     1      12.280  36.640  21.710  1.00  0.00            
ATOM     20  H9  BCD     1      13.180  35.450  22.560  1.00  0.00            
ATOM     21  H10 BCD     1      13.630  35.790  20.090  1.00  0.00            
ATOM     22  C7  BCD     1       5.710  38.100  23.890  1.00  0.00            
ATOM     23  O6  BCD     1       5.120  36.980  24.480  1.00  0.00            
ATOM     24  C8  BCD     1       5.540  37.890  22.330  1.00  0.00            
ATOM     25  O7  BCD     1       4.110  37.670  22.010  1.00  0.00            
ATOM     26  C9  BCD     1       6.390  36.680  21.880  1.00  0.00            
ATOM     27  O8  BCD     1       6.330  36.540  20.470  1.00  0.00            
ATOM     28  C10 BCD     1       7.860  36.600  22.490  1.00  0.00            
ATOM     29  C11 BCD     1       7.960  37.170  23.880  1.00  0.00            
ATOM     30  O9  BCD     1       7.080  38.340  24.110  1.00  0.00            
ATOM     31  C12 BCD     1       9.350  37.470  24.280  1.00  0.00            
ATOM     32  O10 BCD     1       9.350  38.050  25.630  1.00  0.00            
ATOM     33  H11 BCD     1       5.150  38.990  24.200  1.00  0.00            
ATOM     34  H12 BCD     1       6.110  38.680  21.830  1.00  0.00            
ATOM     35  H13 BCD     1       4.120  37.350  21.110  1.00  0.00            
ATOM     36  H14 BCD     1       5.840  35.810  22.250  1.00  0.00            
ATOM     37  H15 BCD     1       5.450  36.380  20.140  1.00  0.00            
ATOM     38  H16 BCD     1       8.540  37.170  21.840  1.00  0.00            
ATOM     39  H17 BCD     1       7.560  36.410  24.560  1.00  0.00            
ATOM     40  H18 BCD     1       9.850  36.500  24.330  1.00  0.00            
ATOM     41  H19 BCD     1       9.870  38.140  23.590  1.00  0.00            
ATOM     42  H20 BCD     1       9.250  37.390  26.320  1.00  0.00            
ATOM     43  C13 BCD     1       3.270  36.210  28.140  1.00  0.00            
ATOM     44  O11 BCD     1       3.960  35.000  28.340  1.00  0.00            
ATOM     45  C14 BCD     1       2.440  36.410  26.850  1.00  0.00            
ATOM     46  O12 BCD     1       1.330  35.480  26.900  1.00  0.00            
ATOM     47  C15 BCD     1       3.190  36.230  25.580  1.00  0.00            
ATOM     48  O13 BCD     1       2.390  36.380  24.380  1.00  0.00            
ATOM     49  C16 BCD     1       4.260  37.240  25.660  1.00  0.00            
ATOM     50  C17 BCD     1       5.090  37.230  26.920  1.00  0.00            
ATOM     51  O14 BCD     1       4.210  37.220  28.100  1.00  0.00            
ATOM     52  C18 BCD     1       6.090  38.360  27.110  1.00  0.00            
ATOM     53  O15 BCD     1       5.420  39.620  26.780  1.00  0.00            
ATOM     54  H21 BCD     1       2.620  36.400  29.000  1.00  0.00            
ATOM     55  H22 BCD     1       2.090  37.450  26.870  1.00  0.00            
ATOM     56  H23 BCD     1       0.880  35.530  26.050  1.00  0.00            
ATOM     57  H24 BCD     1       3.570  35.210  25.640  1.00  0.00            
ATOM     58  H25 BCD     1       2.860  36.720  23.620  1.00  0.00            
ATOM     59  H26 BCD     1       3.750  38.210  25.530  1.00  0.00            
ATOM     60  H27 BCD     1       5.760  36.350  26.970  1.00  0.00            
ATOM     61  H28 BCD     1       6.530  38.250  28.110  1.00  0.00            
ATOM     62  H29 BCD     1       6.950  38.290  26.430  1.00  0.00            
ATOM     63  H30 BCD     1       6.140  40.210  26.520  1.00  0.00            
ATOM     64  C19 BCD     1       4.130  31.790  30.880  1.00  0.00            
ATOM     65  O16 BCD     1       5.330  31.280  30.270  1.00  0.00            
ATOM     66  C20 BCD     1       3.020  31.770  29.780  1.00  0.00            
ATOM     67  O17 BCD     1       3.110  30.460  29.150  1.00  0.00            
ATOM     68  C21 BCD     1       3.300  32.830  28.820  1.00  0.00            
ATOM     69  O18 BCD     1       2.260  32.920  27.790  1.00  0.00            
ATOM     70  C22 BCD     1       3.500  34.190  29.440  1.00  0.00            
ATOM     71  C23 BCD     1       4.700  34.090  30.450  1.00  0.00            
ATOM     72  O19 BCD     1       4.270  33.150  31.410  1.00  0.00            
ATOM     73  C24 BCD     1       4.820  35.480  31.080  1.00  0.00            
ATOM     74  O20 BCD     1       5.800  35.600  32.090  1.00  0.00            
ATOM     75  H31 BCD     1       3.910  31.080  31.680  1.00  0.00            
ATOM     76  H32 BCD     1       2.090  32.090  30.290  1.00  0.00            
ATOM     77  H33 BCD     1       2.630  30.610  28.330  1.00  0.00            
ATOM     78  H34 BCD     1       4.250  32.600  28.320  1.00  0.00            
ATOM     79  H35 BCD     1       2.310  33.810  27.420  1.00  0.00            
ATOM     80  H36 BCD     1       2.560  34.530  29.910  1.00  0.00            
ATOM     81  H37 BCD     1       5.580  33.810  29.860  1.00  0.00            
ATOM     82  H38 BCD     1       5.040  36.250  30.320  1.00  0.00            
ATOM     83  H39 BCD     1       3.850  35.650  31.550  1.00  0.00            
ATOM     84  H40 BCD     1       6.630  35.810  31.650  1.00  0.00            
ATOM     85  C25 BCD     1       8.820  29.200  30.950  1.00  0.00            
ATOM     86  O21 BCD     1       9.490  29.830  29.850  1.00  0.00            
ATOM     87  C26 BCD     1       7.620  28.480  30.460  1.00  0.00            
ATOM     88  O22 BCD     1       8.020  27.510  29.470  1.00  0.00            
ATOM     89  C27 BCD     1       6.490  29.370  29.930  1.00  0.00            
ATOM     90  O23 BCD     1       5.270  28.710  29.520  1.00  0.00            
ATOM     91  C28 BCD     1       6.170  30.360  30.970  1.00  0.00            
ATOM     92  C29 BCD     1       7.380  31.040  31.520  1.00  0.00            
ATOM     93  O24 BCD     1       8.380  30.100  31.950  1.00  0.00            
ATOM     94  C30 BCD     1       7.110  31.860  32.730  1.00  0.00            
ATOM     95  O25 BCD     1       6.490  31.150  33.830  1.00  0.00            
ATOM     96  H41 BCD     1       9.480  28.470  31.430  1.00  0.00            
ATOM     97  H42 BCD     1       7.170  27.890  31.270  1.00  0.00            
ATOM     98  H43 BCD     1       7.470  27.650  28.700  1.00  0.00            
ATOM     99  H44 BCD     1       6.860  30.010  29.120  1.00  0.00            
ATOM    100  H45 BCD     1       4.620  29.410  29.440  1.00  0.00            
ATOM    101  H46 BCD     1       5.720  29.840  31.830  1.00  0.00            
ATOM    102  H47 BCD     1       7.710  31.650  30.670  1.00  0.00            
ATOM    103  H48 BCD     1       8.110  32.180  33.050  1.00  0.00            
ATOM    104  H49 BCD     1       6.550  32.780  32.540  1.00  0.00            
ATOM    105  H50 BCD     1       6.430  31.740  34.590  1.00  0.00            
ATOM    106  C31 BCD     1      13.090  30.290  28.170  1.00  0.00            
ATOM    107  O26 BCD     1      12.430  30.720  26.910  1.00  0.00            
ATOM    108  C32 BCD     1      12.780  28.870  28.460  1.00  0.00            
ATOM    109  O27 BCD     1      13.120  28.020  27.290  1.00  0.00            
ATOM    110  C33 BCD     1      11.300  28.720  28.810  1.00  0.00            
ATOM    111  C34 BCD     1      10.920  29.720  29.880  1.00  0.00            
ATOM    112  C35 BCD     1      11.380  31.140  29.570  1.00  0.00            
ATOM    113  O28 BCD     1      12.760  31.190  29.180  1.00  0.00            
ATOM    114  C36 BCD     1      11.180  32.030  30.780  1.00  0.00            
ATOM    115  O29 BCD     1      11.800  31.530  31.970  1.00  0.00            
ATOM    116  O30 BCD     1      10.970  27.390  29.100  1.00  0.00            
ATOM    117  H51 BCD     1      14.160  30.420  27.960  1.00  0.00            
ATOM    118  H52 BCD     1      13.340  28.490  29.320  1.00  0.00            
ATOM    119  H53 BCD     1      12.800  28.470  26.500  1.00  0.00            
ATOM    120  H54 BCD     1      10.700  29.060  27.960  1.00  0.00            
ATOM    121  H55 BCD     1      10.030  27.230  29.230  1.00  0.00            
ATOM    122  H56 BCD     1      11.270  29.520  30.890  1.00  0.00            
ATOM    123  H57 BCD     1      10.710  31.350  28.730  1.00  0.00            
ATOM    124  H58 BCD     1      11.600  33.030  30.590  1.00  0.00            
ATOM    125  H59 BCD     1      10.110  32.220  30.960  1.00  0.00            
ATOM    126  H60 BCD     1      12.640  31.120  31.740  1.00  0.00            
ATOM    127  C37 BCD     1      13.210  32.600  23.400  1.00  0.00            
ATOM    128  O31 BCD     1      11.790  32.990  23.320  1.00  0.00            
ATOM    129  C38 BCD     1      13.310  31.060  23.350  1.00  0.00            
ATOM    130  O32 BCD     1      12.720  30.600  22.110  1.00  0.00            
ATOM    131  C39 BCD     1      12.570  30.560  24.580  1.00  0.00            
ATOM    132  O33 BCD     1      12.530  29.170  24.580  1.00  0.00            
ATOM    133  C40 BCD     1      13.170  31.200  25.850  1.00  0.00            
ATOM    134  C41 BCD     1      13.250  32.720  25.810  1.00  0.00            
ATOM    135  O34 BCD     1      13.800  33.120  24.590  1.00  0.00            
ATOM    136  C42 BCD     1      13.950  33.360  26.950  1.00  0.00            
ATOM    137  O35 BCD     1      15.090  32.510  27.180  1.00  0.00            
ATOM    138  H61 BCD     1      13.760  33.040  22.560  1.00  0.00            
ATOM    139  H62 BCD     1      14.380  30.810  23.260  1.00  0.00            
ATOM    140  H63 BCD     1      11.800  30.700  22.350  1.00  0.00            
ATOM    141  H64 BCD     1      11.540  30.910  24.490  1.00  0.00            
ATOM    142  H65 BCD     1      11.670  28.970  24.200  1.00  0.00            
ATOM    143  H66 BCD     1      14.200  30.830  25.900  1.00  0.00            
ATOM    144  H67 BCD     1      12.170  32.920  25.850  1.00  0.00            
ATOM    145  H68 BCD     1      14.330  34.360  26.700  1.00  0.00            
ATOM    146  H69 BCD     1      13.320  33.600  27.820  1.00  0.00            
ATOM    147  H70 BCD     1      15.700  33.010  27.720  1.00  0.00            
ATOM    148  O1  HC9     2       8.440  30.450  25.050  1.00  0.00            
ATOM    149  N1  HC9     2       8.070  30.900  26.150  1.00  0.00            
ATOM    150  O2  HC9     2       7.800  30.010  26.990  1.00  0.00            
ATOM    151  C1  HC9     2       8.300  32.260  26.650  1.00  0.00            
ATOM    152  C2  HC9     2       9.130  33.080  25.900  1.00  0.00            
ATOM    153  C3  HC9     2       9.390  34.390  26.280  1.00  0.00            
ATOM    154  C4  HC9     2       8.600  35.000  27.220  1.00  0.00            
ATOM    155  O3  HC9     2       8.990  36.240  27.650  1.00  0.00            
ATOM    156  C5  HC9     2       7.560  34.280  27.860  1.00  0.00            
ATOM    157  C6  HC9     2       7.360  32.920  27.560  1.00  0.00            
ATOM    158  H1  HC9     2       9.700  32.610  25.100  1.00  0.00            
ATOM    159  H2  HC9     2      10.300  34.860  25.900  1.00  0.00            
ATOM    160  H3  HC9     2       8.300  36.580  28.250  1.00  0.00            
ATOM    161  H4  HC9     2       7.080  34.690  28.740  1.00  0.00            
ATOM    162  H5  HC9     2       6.540  32.340  27.990  1.00  0.00            
TER
ENDMDL
MODEL        1
ATOM      1  C1  BCD     1       7.740  33.920  27.500  1.00  0.00            
ATOM      2  O1  BCD     1       7.730  33.880  28.860  1.00  0.00            
ATOM      3  C2  BCD     1       8.010  32.520  26.970  1.00  0.00            
ATOM      4  O2  BCD     1       6.910  31.590  27.180  1.00  0.00            
ATOM      5  C3  BCD     1       9.260  31.890  27.410  1.00  0.00            
ATOM      6  O3  BCD     1       9.420  30.540  26.750  1.00  0.00            
ATOM      7  C4  BCD     1      10.420  32.770  27.040  1.00  0.00            
ATOM      8  C5  BCD     1      10.220  34.180  27.500  1.00  0.00            
ATOM      9  O4  BCD     1       8.920  34.640  27.090  1.00  0.00            
ATOM     10  C6  BCD     1      11.310  35.170  27.030  1.00  0.00            
ATOM     11  O5  BCD     1      11.360  35.420  25.610  1.00  0.00            
ATOM     12  H1  BCD     1       6.840  34.480  27.210  1.00  0.00            
ATOM     13  H2  BCD     1       8.180  32.630  25.880  1.00  0.00            
ATOM     14  H3  BCD     1       7.120  30.830  26.640  1.00  0.00            
ATOM     15  H4  BCD     1       9.230  31.840  28.510  1.00  0.00            
ATOM     16  H5  BCD     1      10.300  30.200  26.940  1.00  0.00            
ATOM     17  H6  BCD     1      10.610  32.710  25.960  1.00  0.00            
ATOM     18  H7  BCD     1      10.250  34.200  28.600  1.00  0.00            
ATOM     19  H8  BCD     1      11.120  36.110  27.570  1.00  0.00            
ATOM     20  H9  BCD     1      12.320  34.920  27.370  1.00  0.00            
ATOM     21  H10 BCD     1      12.170  35.890  25.400  1.00  0.00            
ATOM     22  C7  BCD     1       5.500  34.440  32.220  1.00  0.00            
ATOM     23  O6  BCD     1       6.670  34.030  32.960  1.00  0.00            
ATOM     24  C8  BCD     1       4.990  33.320  31.350  1.00  0.00            
ATOM     25  O7  BCD     1       4.570  32.270  32.180  1.00  0.00            
ATOM     26  C9  BCD     1       6.050  32.970  30.320  1.00  0.00            
ATOM     27  O8  BCD     1       5.550  32.000  29.370  1.00  0.00            
ATOM     28  C10 BCD     1       6.530  34.170  29.540  1.00  0.00            
ATOM     29  C11 BCD     1       6.780  35.380  30.450  1.00  0.00            
ATOM     30  O9  BCD     1       5.690  35.610  31.340  1.00  0.00            
ATOM     31  C12 BCD     1       6.970  36.720  29.740  1.00  0.00            
ATOM     32  O10 BCD     1       5.790  37.060  28.970  1.00  0.00            
ATOM     33  H11 BCD     1       4.770  34.700  32.990  1.00  0.00            
ATOM     34  H12 BCD     1       4.060  33.640  30.850  1.00  0.00            
ATOM     35  H13 BCD     1       5.400  32.040  32.590  1.00  0.00            
ATOM     36  H14 BCD     1       6.900  32.600  30.890  1.00  0.00            
ATOM     37  H15 BCD     1       6.170  31.810  28.650  1.00  0.00            
ATOM     38  H16 BCD     1       5.680  34.380  28.880  1.00  0.00            
ATOM     39  H17 BCD     1       7.760  35.280  30.920  1.00  0.00            
ATOM     40  H18 BCD     1       7.100  37.420  30.580  1.00  0.00            
ATOM     41  H19 BCD     1       7.880  36.750  29.130  1.00  0.00            
ATOM     42  H20 BCD     1       5.010  36.970  29.530  1.00  0.00            
ATOM     43  C13 BCD     1       8.400  33.830  36.660  1.00  0.00            
ATOM     44  O11 BCD     1       9.580  34.140  36.030  1.00  0.00            
ATOM     45  C14 BCD     1       7.790  32.550  36.150  1.00  0.00            
ATOM     46  O12 BCD     1       8.670  31.500  36.340  1.00  0.00            
ATOM     47  C15 BCD     1       7.470  32.670  34.620  1.00  0.00            
ATOM     48  O13 BCD     1       6.680  31.530  34.130  1.00  0.00            
ATOM     49  C16 BCD     1       6.600  33.870  34.360  1.00  0.00            
ATOM     50  C17 BCD     1       7.190  35.160  35.080  1.00  0.00            
ATOM     51  O14 BCD     1       7.460  34.900  36.480  1.00  0.00            
ATOM     52  C18 BCD     1       6.260  36.340  35.110  1.00  0.00            
ATOM     53  O15 BCD     1       4.990  35.940  35.430  1.00  0.00            
ATOM     54  H21 BCD     1       8.530  33.700  37.740  1.00  0.00            
ATOM     55  H22 BCD     1       6.860  32.430  36.720  1.00  0.00            
ATOM     56  H23 BCD     1       9.460  31.740  35.860  1.00  0.00            
ATOM     57  H24 BCD     1       8.380  32.750  34.020  1.00  0.00            
ATOM     58  H25 BCD     1       7.100  30.690  34.310  1.00  0.00            
ATOM     59  H26 BCD     1       5.580  33.750  34.760  1.00  0.00            
ATOM     60  H27 BCD     1       8.030  35.480  34.450  1.00  0.00            
ATOM     61  H28 BCD     1       6.630  37.170  35.720  1.00  0.00            
ATOM     62  H29 BCD     1       6.100  36.800  34.130  1.00  0.00            
ATOM     63  H30 BCD     1       4.820  35.860  36.380  1.00  0.00            
ATOM     64  C19 BCD     1      13.470  35.250  37.180  1.00  0.00            
ATOM     65  O16 BCD     1      14.090  34.480  36.170  1.00  0.00            
ATOM     66  C20 BCD     1      12.640  34.400  38.090  1.00  0.00            
ATOM     67  O17 BCD     1      13.450  33.370  38.700  1.00  0.00            
ATOM     68  C21 BCD     1      11.410  33.690  37.540  1.00  0.00            
ATOM     69  O18 BCD     1      10.600  33.170  38.660  1.00  0.00            
ATOM     70  C22 BCD     1      10.640  34.720  36.750  1.00  0.00            
ATOM     71  C23 BCD     1      11.540  35.530  35.820  1.00  0.00            
ATOM     72  O19 BCD     1      12.510  36.130  36.620  1.00  0.00            
ATOM     73  C24 BCD     1      10.760  36.640  35.210  1.00  0.00            
ATOM     74  O20 BCD     1      10.040  37.490  36.130  1.00  0.00            
ATOM     75  H31 BCD     1      14.220  35.870  37.680  1.00  0.00            
ATOM     76  H32 BCD     1      12.270  35.100  38.850  1.00  0.00            
ATOM     77  H33 BCD     1      12.840  32.900  39.280  1.00  0.00            
ATOM     78  H34 BCD     1      11.640  32.850  36.870  1.00  0.00            
ATOM     79  H35 BCD     1      11.080  32.860  39.430  1.00  0.00            
ATOM     80  H36 BCD     1      10.230  35.440  37.470  1.00  0.00            
ATOM     81  H37 BCD     1      11.940  34.830  35.080  1.00  0.00            
ATOM     82  H38 BCD     1      11.500  37.340  34.790  1.00  0.00            
ATOM     83  H39 BCD     1      10.020  36.330  34.470  1.00  0.00            
ATOM     84  H40 BCD     1      10.650  38.170  36.410  1.00  0.00            
ATOM     85  C25 BCD     1      17.820  34.110  34.340  1.00  0.00            
ATOM     86  O21 BCD     1      17.220  33.390  33.240  1.00  0.00            
ATOM     87  C26 BCD     1      17.690  33.360  35.670  1.00  0.00            
ATOM     88  O22 BCD     1      18.400  32.110  35.600  1.00  0.00            
ATOM     89  C27 BCD     1      16.210  33.200  36.060  1.00  0.00            
ATOM     90  O23 BCD     1      16.060  32.650  37.380  1.00  0.00            
ATOM     91  C28 BCD     1      15.540  34.620  36.050  1.00  0.00            
ATOM     92  C29 BCD     1      15.820  35.380  34.770  1.00  0.00            
ATOM     93  O24 BCD     1      17.180  35.340  34.420  1.00  0.00            
ATOM     94  C30 BCD     1      15.360  36.830  34.900  1.00  0.00            
ATOM     95  O25 BCD     1      15.930  37.520  36.010  1.00  0.00            
ATOM     96  H41 BCD     1      18.890  34.210  34.130  1.00  0.00            
ATOM     97  H42 BCD     1      18.140  33.990  36.460  1.00  0.00            
ATOM     98  H43 BCD     1      18.680  31.850  36.480  1.00  0.00            
ATOM     99  H44 BCD     1      15.600  32.690  35.310  1.00  0.00            
ATOM    100  H45 BCD     1      15.200  32.940  37.680  1.00  0.00            
ATOM    101  H46 BCD     1      15.970  35.150  36.920  1.00  0.00            
ATOM    102  H47 BCD     1      15.280  34.930  33.920  1.00  0.00            
ATOM    103  H48 BCD     1      15.600  37.310  33.950  1.00  0.00            
ATOM    104  H49 BCD     1      14.280  36.820  35.100  1.00  0.00            
ATOM    105  H50 BCD     1      15.250  38.120  36.330  1.00  0.00            
ATOM    106  C31 BCD     1      16.930  30.970  30.060  1.00  0.00            
ATOM    107  O26 BCD     1      15.520  31.420  29.910  1.00  0.00            
ATOM    108  C32 BCD     1      17.060  30.270  31.320  1.00  0.00            
ATOM    109  O27 BCD     1      16.150  29.180  31.250  1.00  0.00            
ATOM    110  C33 BCD     1      16.930  31.170  32.570  1.00  0.00            
ATOM    111  C34 BCD     1      17.880  32.450  32.380  1.00  0.00            
ATOM    112  C35 BCD     1      17.790  33.000  30.960  1.00  0.00            
ATOM    113  O28 BCD     1      17.880  32.060  29.940  1.00  0.00            
ATOM    114  C36 BCD     1      18.800  34.140  30.750  1.00  0.00            
ATOM    115  O29 BCD     1      20.060  33.500  30.500  1.00  0.00            
ATOM    116  O30 BCD     1      17.360  30.450  33.780  1.00  0.00            
ATOM    117  H51 BCD     1      17.210  30.260  29.270  1.00  0.00            
ATOM    118  H52 BCD     1      18.070  29.840  31.410  1.00  0.00            
ATOM    119  H53 BCD     1      16.310  28.670  32.050  1.00  0.00            
ATOM    120  H54 BCD     1      15.880  31.470  32.610  1.00  0.00            
ATOM    121  H55 BCD     1      17.420  31.140  34.440  1.00  0.00            
ATOM    122  H56 BCD     1      18.840  32.140  32.810  1.00  0.00            
ATOM    123  H57 BCD     1      16.760  33.400  30.880  1.00  0.00            
ATOM    124  H58 BCD     1      18.530  34.810  29.930  1.00  0.00            
ATOM    125  H59 BCD     1      18.780  34.760  31.650  1.00  0.00            
ATOM    126  H60 BCD     1      19.990  33.070  29.640  1.00  0.00            
ATOM    127  C37 BCD     1      12.750  31.940  26.930  1.00  0.00            
ATOM    128  O31 BCD     1      11.570  32.240  27.720  1.00  0.00            
ATOM    129  C38 BCD     1      13.140  30.550  27.160  1.00  0.00            
ATOM    130  O32 BCD     1      12.090  29.560  27.120  1.00  0.00            
ATOM    131  C39 BCD     1      13.910  30.470  28.480  1.00  0.00            
ATOM    132  O33 BCD     1      14.450  29.160  28.720  1.00  0.00            
ATOM    133  C40 BCD     1      15.080  31.500  28.560  1.00  0.00            
ATOM    134  C41 BCD     1      14.610  32.900  28.110  1.00  0.00            
ATOM    135  O34 BCD     1      13.840  32.850  26.920  1.00  0.00            
ATOM    136  C42 BCD     1      15.850  33.760  27.810  1.00  0.00            
ATOM    137  O35 BCD     1      16.830  33.020  27.120  1.00  0.00            
ATOM    138  H61 BCD     1      12.390  31.810  25.900  1.00  0.00            
ATOM    139  H62 BCD     1      13.870  30.240  26.400  1.00  0.00            
ATOM    140  H63 BCD     1      12.450  28.680  27.270  1.00  0.00            
ATOM    141  H64 BCD     1      13.250  30.710  29.320  1.00  0.00            
ATOM    142  H65 BCD     1      15.010  29.220  29.490  1.00  0.00            
ATOM    143  H66 BCD     1      15.790  30.990  27.900  1.00  0.00            
ATOM    144  H67 BCD     1      14.080  33.530  28.840  1.00  0.00            
ATOM    145  H68 BCD     1      15.610  34.660  27.230  1.00  0.00            
ATOM    146  H69 BCD     1      16.230  33.990  28.810  1.00  0.00            
ATOM    147  H70 BCD     1      17.620  33.490  26.830  1.00  0.00            
ATOM    148  O1  HC9     2      13.240  31.690  35.170  1.00  0.00            
ATOM    149  N1  HC9     2      12.170  31.820  34.490  1.00  0.00            
ATOM    150  O2  HC9     2      11.070  31.660  34.960  1.00  0.00            
ATOM    151  C1  HC9     2      12.260  32.540  33.160  1.00  0.00            
ATOM    152  C2  HC9     2      11.020  32.830  32.430  1.00  0.00            
ATOM    153  C3  HC9     2      10.920  33.750  31.380  1.00  0.00            
ATOM    154  C4  HC9     2      12.150  34.320  30.940  1.00  0.00            
ATOM    155  O3  HC9     2      12.180  35.120  29.880  1.00  0.00            
ATOM    156  C5  HC9     2      13.360  34.120  31.640  1.00  0.00            
ATOM    157  C6  HC9     2      13.420  33.300  32.760  1.00  0.00            
ATOM    158  H1  HC9     2      10.170  32.260  32.780  1.00  0.00            
ATOM    159  H2  HC9     2       9.980  33.910  30.870  1.00  0.00            
ATOM    160  H3  HC9     2      13.050  35.540  29.790  1.00  0.00            
ATOM    161  H4  HC9     2      14.250  34.640  31.310  1.00  0.00            
ATOM    162  H5  HC9     2      14.270  33.210  33.440  1.00  0.00            
TER
ENDMDL
MODEL        1
ATOM      1  C1  BCD     1       9.680  37.070  24.170  1.00  0.00            
ATOM      2  O1  BCD     1       9.230  37.180  25.510  1.00  0.00            
ATOM      3  C2  BCD     1       9.120  35.790  23.520  1.00  0.00            
ATOM      4  O2  BCD     1       7.710  35.810  23.710  1.00  0.00            
ATOM      5  C3  BCD     1       9.660  34.500  24.020  1.00  0.00            
ATOM      6  O3  BCD     1       9.190  33.450  23.230  1.00  0.00            
ATOM      7  C4  BCD     1      11.220  34.610  23.940  1.00  0.00            
ATOM      8  C5  BCD     1      11.680  35.790  24.780  1.00  0.00            
ATOM      9  O4  BCD     1      11.080  36.990  24.230  1.00  0.00            
ATOM     10  C6  BCD     1      13.160  36.010  24.750  1.00  0.00            
ATOM     11  O5  BCD     1      13.630  36.230  23.390  1.00  0.00            
ATOM     12  H1  BCD     1       9.370  38.010  23.710  1.00  0.00            
ATOM     13  H2  BCD     1       9.370  35.860  22.450  1.00  0.00            
ATOM     14  H3  BCD     1       7.540  36.700  24.050  1.00  0.00            
ATOM     15  H4  BCD     1       9.370  34.320  25.070  1.00  0.00            
ATOM     16  H5  BCD     1       8.240  33.560  23.240  1.00  0.00            
ATOM     17  H6  BCD     1      11.480  34.720  22.880  1.00  0.00            
ATOM     18  H7  BCD     1      11.400  35.590  25.820  1.00  0.00            
ATOM     19  H8  BCD     1      13.520  36.790  25.430  1.00  0.00            
ATOM     20  H9  BCD     1      13.640  35.080  25.080  1.00  0.00            
ATOM     21  H10 BCD     1      13.090  36.970  23.120  1.00  0.00            
ATOM     22  C7  BCD     1       7.580  40.010  28.140  1.00  0.00            
ATOM     23  O6  BCD     1       6.850  38.860  28.650  1.00  0.00            
ATOM     24  C8  BCD     1       7.280  40.110  26.620  1.00  0.00            
ATOM     25  O7  BCD     1       5.870  40.440  26.470  1.00  0.00            
ATOM     26  C9  BCD     1       7.620  38.820  25.830  1.00  0.00            
ATOM     27  O8  BCD     1       7.490  39.050  24.350  1.00  0.00            
ATOM     28  C10 BCD     1       9.080  38.520  26.050  1.00  0.00            
ATOM     29  C11 BCD     1       9.290  38.390  27.580  1.00  0.00            
ATOM     30  O9  BCD     1       8.990  39.690  28.180  1.00  0.00            
ATOM     31  C12 BCD     1      10.670  37.950  27.910  1.00  0.00            
ATOM     32  O10 BCD     1      11.580  38.850  27.410  1.00  0.00            
ATOM     33  H11 BCD     1       7.320  40.940  28.660  1.00  0.00            
ATOM     34  H12 BCD     1       7.940  40.880  26.200  1.00  0.00            
ATOM     35  H13 BCD     1       5.590  39.650  26.950  1.00  0.00            
ATOM     36  H14 BCD     1       7.000  37.970  26.160  1.00  0.00            
ATOM     37  H15 BCD     1       8.120  39.740  24.160  1.00  0.00            
ATOM     38  H16 BCD     1       9.800  39.230  25.650  1.00  0.00            
ATOM     39  H17 BCD     1       8.670  37.560  27.940  1.00  0.00            
ATOM     40  H18 BCD     1      10.850  37.880  28.990  1.00  0.00            
ATOM     41  H19 BCD     1      10.890  37.000  27.410  1.00  0.00            
ATOM     42  H20 BCD     1      11.420  39.720  27.800  1.00  0.00            
ATOM     43  C13 BCD     1       4.550  37.490  31.610  1.00  0.00            
ATOM     44  O11 BCD     1       5.090  36.280  31.240  1.00  0.00            
ATOM     45  C14 BCD     1       3.760  38.170  30.500  1.00  0.00            
ATOM     46  O12 BCD     1       2.560  37.430  30.180  1.00  0.00            
ATOM     47  C15 BCD     1       4.650  38.270  29.260  1.00  0.00            
ATOM     48  O13 BCD     1       3.970  38.790  28.140  1.00  0.00            
ATOM     49  C16 BCD     1       5.950  39.090  29.650  1.00  0.00            
ATOM     50  C17 BCD     1       6.550  38.650  30.950  1.00  0.00            
ATOM     51  O14 BCD     1       5.540  38.390  32.040  1.00  0.00            
ATOM     52  C18 BCD     1       7.670  39.490  31.480  1.00  0.00            
ATOM     53  O15 BCD     1       7.450  40.910  31.820  1.00  0.00            
ATOM     54  H21 BCD     1       3.840  37.440  32.450  1.00  0.00            
ATOM     55  H22 BCD     1       3.380  39.150  30.790  1.00  0.00            
ATOM     56  H23 BCD     1       2.850  36.520  30.100  1.00  0.00            
ATOM     57  H24 BCD     1       5.070  37.280  29.020  1.00  0.00            
ATOM     58  H25 BCD     1       3.840  38.010  27.580  1.00  0.00            
ATOM     59  H26 BCD     1       5.730  40.160  29.810  1.00  0.00            
ATOM     60  H27 BCD     1       6.990  37.670  30.690  1.00  0.00            
ATOM     61  H28 BCD     1       8.140  38.940  32.310  1.00  0.00            
ATOM     62  H29 BCD     1       8.480  39.390  30.740  1.00  0.00            
ATOM     63  H30 BCD     1       8.340  41.240  31.940  1.00  0.00            
ATOM     64  C19 BCD     1       5.020  32.180  31.770  1.00  0.00            
ATOM     65  O16 BCD     1       6.220  32.000  30.930  1.00  0.00            
ATOM     66  C20 BCD     1       3.950  32.820  30.940  1.00  0.00            
ATOM     67  O17 BCD     1       3.780  32.090  29.740  1.00  0.00            
ATOM     68  C21 BCD     1       4.330  34.230  30.570  1.00  0.00            
ATOM     69  O18 BCD     1       3.210  34.800  29.870  1.00  0.00            
ATOM     70  C22 BCD     1       4.610  35.080  31.810  1.00  0.00            
ATOM     71  C23 BCD     1       5.650  34.420  32.610  1.00  0.00            
ATOM     72  O19 BCD     1       5.290  33.100  32.930  1.00  0.00            
ATOM     73  C24 BCD     1       5.690  35.280  33.870  1.00  0.00            
ATOM     74  O20 BCD     1       6.840  34.990  34.700  1.00  0.00            
ATOM     75  H31 BCD     1       4.600  31.240  32.130  1.00  0.00            
ATOM     76  H32 BCD     1       3.020  32.710  31.510  1.00  0.00            
ATOM     77  H33 BCD     1       4.600  31.680  29.450  1.00  0.00            
ATOM     78  H34 BCD     1       5.200  34.180  29.910  1.00  0.00            
ATOM     79  H35 BCD     1       3.000  34.160  29.180  1.00  0.00            
ATOM     80  H36 BCD     1       3.700  35.380  32.350  1.00  0.00            
ATOM     81  H37 BCD     1       6.570  34.480  32.020  1.00  0.00            
ATOM     82  H38 BCD     1       5.770  36.320  33.540  1.00  0.00            
ATOM     83  H39 BCD     1       4.760  35.210  34.450  1.00  0.00            
ATOM     84  H40 BCD     1       6.790  35.530  35.490  1.00  0.00            
ATOM     85  C25 BCD     1       9.170  29.030  30.680  1.00  0.00            
ATOM     86  O21 BCD     1       9.170  28.940  29.280  1.00  0.00            
ATOM     87  C26 BCD     1       7.760  28.520  31.060  1.00  0.00            
ATOM     88  O22 BCD     1       7.430  27.340  30.330  1.00  0.00            
ATOM     89  C27 BCD     1       6.650  29.580  30.860  1.00  0.00            
ATOM     90  O23 BCD     1       5.390  29.160  31.520  1.00  0.00            
ATOM     91  C28 BCD     1       7.090  30.980  31.380  1.00  0.00            
ATOM     92  C29 BCD     1       8.470  31.350  30.720  1.00  0.00            
ATOM     93  O24 BCD     1       9.450  30.340  31.160  1.00  0.00            
ATOM     94  C30 BCD     1       9.040  32.700  31.210  1.00  0.00            
ATOM     95  O25 BCD     1       9.000  32.790  32.630  1.00  0.00            
ATOM     96  H41 BCD     1       9.900  28.330  31.100  1.00  0.00            
ATOM     97  H42 BCD     1       7.740  28.200  32.110  1.00  0.00            
ATOM     98  H43 BCD     1       7.800  27.380  29.450  1.00  0.00            
ATOM     99  H44 BCD     1       6.390  29.630  29.790  1.00  0.00            
ATOM    100  H45 BCD     1       4.640  29.140  30.920  1.00  0.00            
ATOM    101  H46 BCD     1       7.210  31.000  32.480  1.00  0.00            
ATOM    102  H47 BCD     1       8.340  31.350  29.630  1.00  0.00            
ATOM    103  H48 BCD     1      10.010  32.910  30.740  1.00  0.00            
ATOM    104  H49 BCD     1       8.440  33.520  30.810  1.00  0.00            
ATOM    105  H50 BCD     1       9.210  31.910  32.960  1.00  0.00            
ATOM    106  C31 BCD     1      11.720  28.240  26.290  1.00  0.00            
ATOM    107  O26 BCD     1      11.440  29.570  25.850  1.00  0.00            
ATOM    108  C32 BCD     1      10.370  27.450  26.230  1.00  0.00            
ATOM    109  O27 BCD     1       9.750  27.670  24.930  1.00  0.00            
ATOM    110  C33 BCD     1       9.420  27.920  27.320  1.00  0.00            
ATOM    111  C34 BCD     1      10.080  28.080  28.680  1.00  0.00            
ATOM    112  C35 BCD     1      11.470  28.690  28.640  1.00  0.00            
ATOM    113  O28 BCD     1      12.310  28.160  27.580  1.00  0.00            
ATOM    114  C36 BCD     1      12.170  28.550  30.000  1.00  0.00            
ATOM    115  O29 BCD     1      12.210  27.130  30.390  1.00  0.00            
ATOM    116  O30 BCD     1       8.260  27.060  27.310  1.00  0.00            
ATOM    117  H51 BCD     1      12.360  27.660  25.610  1.00  0.00            
ATOM    118  H52 BCD     1      10.630  26.390  26.340  1.00  0.00            
ATOM    119  H53 BCD     1       9.910  28.590  24.710  1.00  0.00            
ATOM    120  H54 BCD     1       9.020  28.900  27.040  1.00  0.00            
ATOM    121  H55 BCD     1       7.530  27.390  26.770  1.00  0.00            
ATOM    122  H56 BCD     1      10.120  27.060  29.090  1.00  0.00            
ATOM    123  H57 BCD     1      11.310  29.740  28.380  1.00  0.00            
ATOM    124  H58 BCD     1      13.200  28.890  29.850  1.00  0.00            
ATOM    125  H59 BCD     1      11.620  29.140  30.740  1.00  0.00            
ATOM    126  H60 BCD     1      13.070  26.780  30.140  1.00  0.00            
ATOM    127  C37 BCD     1      12.750  32.740  23.800  1.00  0.00            
ATOM    128  O31 BCD     1      11.780  33.470  24.480  1.00  0.00            
ATOM    129  C38 BCD     1      12.120  31.630  22.940  1.00  0.00            
ATOM    130  O32 BCD     1      11.270  32.250  21.990  1.00  0.00            
ATOM    131  C39 BCD     1      11.360  30.690  23.820  1.00  0.00            
ATOM    132  O33 BCD     1      10.710  29.700  23.070  1.00  0.00            
ATOM    133  C40 BCD     1      12.320  30.130  24.920  1.00  0.00            
ATOM    134  C41 BCD     1      13.010  31.280  25.680  1.00  0.00            
ATOM    135  O34 BCD     1      13.660  32.130  24.720  1.00  0.00            
ATOM    136  C42 BCD     1      13.980  30.870  26.780  1.00  0.00            
ATOM    137  O35 BCD     1      14.870  29.910  26.320  1.00  0.00            
ATOM    138  H61 BCD     1      13.240  33.460  23.140  1.00  0.00            
ATOM    139  H62 BCD     1      12.960  31.090  22.480  1.00  0.00            
ATOM    140  H63 BCD     1      10.560  32.600  22.520  1.00  0.00            
ATOM    141  H64 BCD     1      10.560  31.310  24.240  1.00  0.00            
ATOM    142  H65 BCD     1      10.230  30.030  22.300  1.00  0.00            
ATOM    143  H66 BCD     1      13.050  29.420  24.510  1.00  0.00            
ATOM    144  H67 BCD     1      12.230  31.920  26.120  1.00  0.00            
ATOM    145  H68 BCD     1      14.430  31.790  27.160  1.00  0.00            
ATOM    146  H69 BCD     1      13.450  30.400  27.620  1.00  0.00            
ATOM    147  H70 BCD     1      14.790  29.100  26.830  1.00  0.00            
ATOM    148  O1  HC9     2       5.210  33.960  25.880  1.00  0.00            
ATOM    149  N1  HC9     2       5.690  34.370  26.930  1.00  0.00            
ATOM    150  O2  HC9     2       5.280  35.380  27.430  1.00  0.00            
ATOM    151  C1  HC9     2       7.060  34.000  27.320  1.00  0.00            
ATOM    152  C2  HC9     2       7.630  32.940  26.620  1.00  0.00            
ATOM    153  C3  HC9     2       8.950  32.580  26.820  1.00  0.00            
ATOM    154  C4  HC9     2       9.770  33.330  27.720  1.00  0.00            
ATOM    155  O3  HC9     2      11.010  32.900  27.990  1.00  0.00            
ATOM    156  C5  HC9     2       9.280  34.460  28.310  1.00  0.00            
ATOM    157  C6  HC9     2       7.930  34.740  28.180  1.00  0.00            
ATOM    158  H1  HC9     2       7.010  32.370  25.940  1.00  0.00            
ATOM    159  H2  HC9     2       9.390  31.700  26.370  1.00  0.00            
ATOM    160  H3  HC9     2      11.490  33.630  28.410  1.00  0.00            
ATOM    161  H4  HC9     2       9.860  34.940  29.090  1.00  0.00            
ATOM    162  H5  HC9     2       7.490  35.510  28.800  1.00  0.00            
TER
ENDMDL
MODEL        1
ATOM      1  C1  BCD     1      11.250  38.270  26.190  1.00  0.00            
ATOM      2  O1  BCD     1      12.610  38.200  26.660  1.00  0.00            
ATOM      3  C2  BCD     1      10.350  38.370  27.390  1.00  0.00            
ATOM      4  O2  BCD     1      10.680  39.400  28.300  1.00  0.00            
ATOM      5  C3  BCD     1      10.390  37.120  28.240  1.00  0.00            
ATOM      6  O3  BCD     1       9.410  37.240  29.240  1.00  0.00            
ATOM      7  C4  BCD     1      10.060  35.960  27.360  1.00  0.00            
ATOM      8  C5  BCD     1      11.090  35.840  26.210  1.00  0.00            
ATOM      9  O4  BCD     1      11.060  37.090  25.450  1.00  0.00            
ATOM     10  C6  BCD     1      10.670  34.700  25.280  1.00  0.00            
ATOM     11  O5  BCD     1       9.380  34.980  24.600  1.00  0.00            
ATOM     12  H1  BCD     1      11.140  39.120  25.500  1.00  0.00            
ATOM     13  H2  BCD     1       9.380  38.600  26.940  1.00  0.00            
ATOM     14  H3  BCD     1      10.280  39.220  29.160  1.00  0.00            
ATOM     15  H4  BCD     1      11.410  37.030  28.640  1.00  0.00            
ATOM     16  H5  BCD     1       9.270  36.370  29.640  1.00  0.00            
ATOM     17  H6  BCD     1       9.090  36.050  26.850  1.00  0.00            
ATOM     18  H7  BCD     1      12.090  35.580  26.570  1.00  0.00            
ATOM     19  H8  BCD     1      11.470  34.640  24.540  1.00  0.00            
ATOM     20  H9  BCD     1      10.630  33.810  25.930  1.00  0.00            
ATOM     21  H10 BCD     1       9.600  35.600  23.900  1.00  0.00            
ATOM     22  C7  BCD     1      16.390  39.440  26.440  1.00  0.00            
ATOM     23  O6  BCD     1      16.540  38.420  27.390  1.00  0.00            
ATOM     24  C8  BCD     1      15.390  40.580  26.810  1.00  0.00            
ATOM     25  O7  BCD     1      15.900  41.190  28.020  1.00  0.00            
ATOM     26  C9  BCD     1      14.050  39.870  27.130  1.00  0.00            
ATOM     27  O8  BCD     1      13.070  40.810  27.570  1.00  0.00            
ATOM     28  C10 BCD     1      13.570  38.980  26.000  1.00  0.00            
ATOM     29  C11 BCD     1      14.720  38.170  25.410  1.00  0.00            
ATOM     30  O9  BCD     1      15.940  38.860  25.270  1.00  0.00            
ATOM     31  C12 BCD     1      14.300  37.620  24.010  1.00  0.00            
ATOM     32  O10 BCD     1      15.390  36.670  23.650  1.00  0.00            
ATOM     33  H11 BCD     1      17.390  39.840  26.200  1.00  0.00            
ATOM     34  H12 BCD     1      15.220  41.290  25.990  1.00  0.00            
ATOM     35  H13 BCD     1      16.650  41.760  27.810  1.00  0.00            
ATOM     36  H14 BCD     1      14.270  39.230  27.990  1.00  0.00            
ATOM     37  H15 BCD     1      12.340  40.310  27.970  1.00  0.00            
ATOM     38  H16 BCD     1      13.160  39.620  25.200  1.00  0.00            
ATOM     39  H17 BCD     1      14.830  37.320  26.100  1.00  0.00            
ATOM     40  H18 BCD     1      13.300  37.190  24.130  1.00  0.00            
ATOM     41  H19 BCD     1      14.350  38.440  23.280  1.00  0.00            
ATOM     42  H20 BCD     1      16.080  37.250  23.310  1.00  0.00            
ATOM     43  C13 BCD     1      19.210  37.260  30.450  1.00  0.00            
ATOM     44  O11 BCD     1      18.850  35.880  30.440  1.00  0.00            
ATOM     45  C14 BCD     1      18.000  38.170  30.850  1.00  0.00            
ATOM     46  O12 BCD     1      17.350  37.850  32.160  1.00  0.00            
ATOM     47  C15 BCD     1      16.960  38.180  29.740  1.00  0.00            
ATOM     48  O13 BCD     1      15.890  39.020  30.130  1.00  0.00            
ATOM     49  C16 BCD     1      17.540  38.510  28.390  1.00  0.00            
ATOM     50  C17 BCD     1      18.760  37.620  28.040  1.00  0.00            
ATOM     51  O14 BCD     1      19.710  37.580  29.120  1.00  0.00            
ATOM     52  C18 BCD     1      19.490  38.160  26.820  1.00  0.00            
ATOM     53  O15 BCD     1      20.020  39.490  27.030  1.00  0.00            
ATOM     54  H21 BCD     1      20.060  37.420  31.130  1.00  0.00            
ATOM     55  H22 BCD     1      18.320  39.220  30.900  1.00  0.00            
ATOM     56  H23 BCD     1      16.750  38.550  32.400  1.00  0.00            
ATOM     57  H24 BCD     1      16.640  37.140  29.590  1.00  0.00            
ATOM     58  H25 BCD     1      15.800  39.680  29.440  1.00  0.00            
ATOM     59  H26 BCD     1      17.980  39.500  28.570  1.00  0.00            
ATOM     60  H27 BCD     1      18.310  36.670  27.740  1.00  0.00            
ATOM     61  H28 BCD     1      20.310  37.460  26.580  1.00  0.00            
ATOM     62  H29 BCD     1      18.850  38.110  25.930  1.00  0.00            
ATOM     63  H30 BCD     1      20.820  39.590  26.510  1.00  0.00            
ATOM     64  C19 BCD     1      19.700  32.330  32.190  1.00  0.00            
ATOM     65  O16 BCD     1      18.450  31.920  31.590  1.00  0.00            
ATOM     66  C20 BCD     1      19.250  33.390  33.210  1.00  0.00            
ATOM     67  O17 BCD     1      18.340  32.860  34.230  1.00  0.00            
ATOM     68  C21 BCD     1      18.740  34.590  32.500  1.00  0.00            
ATOM     69  O18 BCD     1      18.690  35.680  33.400  1.00  0.00            
ATOM     70  C22 BCD     1      19.600  35.000  31.260  1.00  0.00            
ATOM     71  C23 BCD     1      20.120  33.850  30.470  1.00  0.00            
ATOM     72  O19 BCD     1      20.680  32.850  31.250  1.00  0.00            
ATOM     73  C24 BCD     1      21.100  34.200  29.380  1.00  0.00            
ATOM     74  O20 BCD     1      22.350  34.550  29.980  1.00  0.00            
ATOM     75  H31 BCD     1      20.120  31.470  32.720  1.00  0.00            
ATOM     76  H32 BCD     1      20.120  33.750  33.780  1.00  0.00            
ATOM     77  H33 BCD     1      17.880  33.640  34.550  1.00  0.00            
ATOM     78  H34 BCD     1      17.720  34.270  32.210  1.00  0.00            
ATOM     79  H35 BCD     1      18.100  36.330  33.020  1.00  0.00            
ATOM     80  H36 BCD     1      20.550  35.450  31.560  1.00  0.00            
ATOM     81  H37 BCD     1      19.230  33.490  29.940  1.00  0.00            
ATOM     82  H38 BCD     1      21.260  33.350  28.690  1.00  0.00            
ATOM     83  H39 BCD     1      20.620  35.040  28.860  1.00  0.00            
ATOM     84  H40 BCD     1      22.630  35.380  29.600  1.00  0.00            
ATOM     85  C25 BCD     1      16.170  28.580  30.610  1.00  0.00            
ATOM     86  O21 BCD     1      15.020  29.420  30.580  1.00  0.00            
ATOM     87  C26 BCD     1      16.800  28.600  32.020  1.00  0.00            
ATOM     88  O22 BCD     1      15.840  28.120  32.970  1.00  0.00            
ATOM     89  C27 BCD     1      17.220  30.050  32.360  1.00  0.00            
ATOM     90  O23 BCD     1      17.750  30.160  33.680  1.00  0.00            
ATOM     91  C28 BCD     1      18.250  30.550  31.370  1.00  0.00            
ATOM     92  C29 BCD     1      17.760  30.340  29.960  1.00  0.00            
ATOM     93  O24 BCD     1      17.230  29.050  29.760  1.00  0.00            
ATOM     94  C30 BCD     1      18.880  30.520  28.960  1.00  0.00            
ATOM     95  O25 BCD     1      18.220  30.450  27.670  1.00  0.00            
ATOM     96  H41 BCD     1      15.900  27.540  30.420  1.00  0.00            
ATOM     97  H42 BCD     1      17.680  27.950  32.090  1.00  0.00            
ATOM     98  H43 BCD     1      14.960  28.430  32.750  1.00  0.00            
ATOM     99  H44 BCD     1      16.280  30.610  32.260  1.00  0.00            
ATOM    100  H45 BCD     1      17.700  31.100  33.860  1.00  0.00            
ATOM    101  H46 BCD     1      19.210  30.060  31.540  1.00  0.00            
ATOM    102  H47 BCD     1      16.900  30.990  29.750  1.00  0.00            
ATOM    103  H48 BCD     1      19.510  31.420  29.030  1.00  0.00            
ATOM    104  H49 BCD     1      19.530  29.650  29.120  1.00  0.00            
ATOM    105  H50 BCD     1      18.320  29.550  27.350  1.00  0.00            
ATOM    106  C31 BCD     1      10.940  29.350  29.850  1.00  0.00            
ATOM    107  O26 BCD     1      11.020  30.790  29.540  1.00  0.00            
ATOM    108  C32 BCD     1      11.400  29.060  31.230  1.00  0.00            
ATOM    109  O27 BCD     1      10.580  29.800  32.210  1.00  0.00            
ATOM    110  C33 BCD     1      12.850  29.380  31.420  1.00  0.00            
ATOM    111  C34 BCD     1      13.740  28.840  30.350  1.00  0.00            
ATOM    112  C35 BCD     1      13.180  29.170  28.980  1.00  0.00            
ATOM    113  O28 BCD     1      11.780  28.630  28.920  1.00  0.00            
ATOM    114  C36 BCD     1      14.020  28.420  27.970  1.00  0.00            
ATOM    115  O29 BCD     1      13.890  26.930  28.090  1.00  0.00            
ATOM    116  O30 BCD     1      13.230  28.990  32.700  1.00  0.00            
ATOM    117  H51 BCD     1       9.910  29.000  29.780  1.00  0.00            
ATOM    118  H52 BCD     1      11.210  28.000  31.440  1.00  0.00            
ATOM    119  H53 BCD     1      11.000  29.770  33.070  1.00  0.00            
ATOM    120  H54 BCD     1      12.950  30.470  31.330  1.00  0.00            
ATOM    121  H55 BCD     1      13.240  28.050  32.900  1.00  0.00            
ATOM    122  H56 BCD     1      13.830  27.750  30.480  1.00  0.00            
ATOM    123  H57 BCD     1      13.080  30.230  28.720  1.00  0.00            
ATOM    124  H58 BCD     1      13.750  28.850  27.000  1.00  0.00            
ATOM    125  H59 BCD     1      15.080  28.630  28.150  1.00  0.00            
ATOM    126  H60 BCD     1      14.710  26.450  28.000  1.00  0.00            
ATOM    127  C37 BCD     1       8.820  34.090  28.420  1.00  0.00            
ATOM    128  O31 BCD     1      10.050  34.740  28.100  1.00  0.00            
ATOM    129  C38 BCD     1       8.750  33.650  29.930  1.00  0.00            
ATOM    130  O32 BCD     1       8.880  34.880  30.650  1.00  0.00            
ATOM    131  C39 BCD     1       9.920  32.700  30.160  1.00  0.00            
ATOM    132  O33 BCD     1       9.750  32.260  31.550  1.00  0.00            
ATOM    133  C40 BCD     1       9.850  31.530  29.260  1.00  0.00            
ATOM    134  C41 BCD     1       9.830  32.010  27.800  1.00  0.00            
ATOM    135  O34 BCD     1       8.780  33.020  27.600  1.00  0.00            
ATOM    136  C42 BCD     1       9.470  30.840  26.880  1.00  0.00            
ATOM    137  O35 BCD     1       8.220  30.240  27.350  1.00  0.00            
ATOM    138  H61 BCD     1       7.970  34.730  28.160  1.00  0.00            
ATOM    139  H62 BCD     1       7.800  33.150  30.130  1.00  0.00            
ATOM    140  H63 BCD     1       9.310  34.630  31.470  1.00  0.00            
ATOM    141  H64 BCD     1      10.840  33.280  30.010  1.00  0.00            
ATOM    142  H65 BCD     1      10.420  31.570  31.590  1.00  0.00            
ATOM    143  H66 BCD     1       8.980  30.900  29.520  1.00  0.00            
ATOM    144  H67 BCD     1      10.790  32.410  27.440  1.00  0.00            
ATOM    145  H68 BCD     1       9.390  31.100  25.820  1.00  0.00            
ATOM    146  H69 BCD     1      10.300  30.120  26.930  1.00  0.00            
ATOM    147  H70 BCD     1       8.320  29.300  27.160  1.00  0.00            
ATOM    148  O1  HC9     2      13.370  35.120  32.950  1.00  0.00            
ATOM    149  N1  HC9     2      14.280  34.370  32.590  1.00  0.00            
ATOM    150  O2  HC9     2      15.150  33.920  33.310  1.00  0.00            
ATOM    151  C1  HC9     2      14.730  34.440  31.170  1.00  0.00            
ATOM    152  C2  HC9     2      15.710  33.580  30.660  1.00  0.00            
ATOM    153  C3  HC9     2      16.000  33.650  29.300  1.00  0.00            
ATOM    154  C4  HC9     2      15.500  34.620  28.430  1.00  0.00            
ATOM    155  O3  HC9     2      15.850  34.680  27.090  1.00  0.00            
ATOM    156  C5  HC9     2      14.460  35.390  28.900  1.00  0.00            
ATOM    157  C6  HC9     2      14.080  35.300  30.260  1.00  0.00            
ATOM    158  H1  HC9     2      16.180  32.850  31.310  1.00  0.00            
ATOM    159  H2  HC9     2      16.740  32.940  28.920  1.00  0.00            
ATOM    160  H3  HC9     2      16.290  33.850  26.840  1.00  0.00            
ATOM    161  H4  HC9     2      13.980  36.080  28.210  1.00  0.00            
ATOM    162  H5  HC9     2      13.220  35.880  30.590  1.00  0.00            
TER
ENDMDL
MODEL        1
ATOM      1  C1  BCD     1      11.560  29.600  17.870  1.00  0.00            
ATOM      2  O1  BCD     1      11.870  28.780  19.050  1.00  0.00            
ATOM      3  C2  BCD     1      12.660  29.390  16.780  1.00  0.00            
ATOM      4  O2  BCD     1      12.740  28.000  16.510  1.00  0.00            
ATOM      5  C3  BCD     1      14.070  29.900  17.290  1.00  0.00            
ATOM      6  O3  BCD     1      15.080  30.040  16.250  1.00  0.00            
ATOM      7  C4  BCD     1      13.950  31.280  17.980  1.00  0.00            
ATOM      8  C5  BCD     1      12.880  31.350  19.080  1.00  0.00            
ATOM      9  O4  BCD     1      11.680  31.060  18.360  1.00  0.00            
ATOM     10  C6  BCD     1      12.860  32.630  19.820  1.00  0.00            
ATOM     11  O5  BCD     1      12.370  32.580  21.150  1.00  0.00            
ATOM     12  H1  BCD     1      10.550  29.400  17.480  1.00  0.00            
ATOM     13  H2  BCD     1      12.350  29.980  15.900  1.00  0.00            
ATOM     14  H3  BCD     1      12.740  27.560  17.370  1.00  0.00            
ATOM     15  H4  BCD     1      14.370  29.170  18.050  1.00  0.00            
ATOM     16  H5  BCD     1      15.900  30.260  16.700  1.00  0.00            
ATOM     17  H6  BCD     1      13.830  32.100  17.260  1.00  0.00            
ATOM     18  H7  BCD     1      13.140  30.620  19.860  1.00  0.00            
ATOM     19  H8  BCD     1      13.790  33.200  19.760  1.00  0.00            
ATOM     20  H9  BCD     1      12.110  33.240  19.290  1.00  0.00            
ATOM     21  H10 BCD     1      12.340  33.510  21.370  1.00  0.00            
ATOM     22  C7  BCD     1       9.650  25.500  20.910  1.00  0.00            
ATOM     23  O6  BCD     1      10.300  25.630  22.200  1.00  0.00            
ATOM     24  C8  BCD     1      10.690  25.240  19.840  1.00  0.00            
ATOM     25  O7  BCD     1      11.370  24.040  20.200  1.00  0.00            
ATOM     26  C9  BCD     1      11.680  26.360  19.690  1.00  0.00            
ATOM     27  O8  BCD     1      12.470  26.200  18.470  1.00  0.00            
ATOM     28  C10 BCD     1      10.960  27.670  19.340  1.00  0.00            
ATOM     29  C11 BCD     1       9.870  27.950  20.390  1.00  0.00            
ATOM     30  O9  BCD     1       9.030  26.800  20.570  1.00  0.00            
ATOM     31  C12 BCD     1       9.020  29.230  20.200  1.00  0.00            
ATOM     32  O10 BCD     1       8.320  29.230  18.970  1.00  0.00            
ATOM     33  H11 BCD     1       8.930  24.690  21.050  1.00  0.00            
ATOM     34  H12 BCD     1      10.240  25.040  18.860  1.00  0.00            
ATOM     35  H13 BCD     1      11.180  23.860  21.120  1.00  0.00            
ATOM     36  H14 BCD     1      12.290  26.540  20.580  1.00  0.00            
ATOM     37  H15 BCD     1      12.480  25.250  18.300  1.00  0.00            
ATOM     38  H16 BCD     1      10.250  27.520  18.510  1.00  0.00            
ATOM     39  H17 BCD     1      10.330  28.140  21.370  1.00  0.00            
ATOM     40  H18 BCD     1       8.380  29.240  21.090  1.00  0.00            
ATOM     41  H19 BCD     1       9.710  30.090  20.230  1.00  0.00            
ATOM     42  H20 BCD     1       7.510  28.720  19.040  1.00  0.00            
ATOM     43  C13 BCD     1       9.940  24.550  26.070  1.00  0.00            
ATOM     44  O11 BCD     1      11.180  25.230  26.230  1.00  0.00            
ATOM     45  C14 BCD     1      10.110  23.400  25.060  1.00  0.00            
ATOM     46  O12 BCD     1      11.020  22.440  25.620  1.00  0.00            
ATOM     47  C15 BCD     1      10.530  23.870  23.690  1.00  0.00            
ATOM     48  O13 BCD     1      10.550  22.760  22.830  1.00  0.00            
ATOM     49  C16 BCD     1       9.590  25.040  23.220  1.00  0.00            
ATOM     50  C17 BCD     1       9.420  26.100  24.340  1.00  0.00            
ATOM     51  O14 BCD     1       8.970  25.420  25.580  1.00  0.00            
ATOM     52  C18 BCD     1       8.290  27.090  24.000  1.00  0.00            
ATOM     53  O15 BCD     1       8.190  28.010  25.160  1.00  0.00            
ATOM     54  H21 BCD     1       9.490  24.080  26.950  1.00  0.00            
ATOM     55  H22 BCD     1       9.150  22.910  24.880  1.00  0.00            
ATOM     56  H23 BCD     1      11.800  22.980  25.770  1.00  0.00            
ATOM     57  H24 BCD     1      11.510  24.350  23.750  1.00  0.00            
ATOM     58  H25 BCD     1      11.320  22.190  22.950  1.00  0.00            
ATOM     59  H26 BCD     1       8.600  24.640  22.990  1.00  0.00            
ATOM     60  H27 BCD     1      10.350  26.680  24.420  1.00  0.00            
ATOM     61  H28 BCD     1       8.550  27.600  23.070  1.00  0.00            
ATOM     62  H29 BCD     1       7.410  26.430  23.990  1.00  0.00            
ATOM     63  H30 BCD     1       9.000  28.530  25.250  1.00  0.00            
ATOM     64  C19 BCD     1      13.980  26.580  28.790  1.00  0.00            
ATOM     65  O16 BCD     1      14.280  27.530  27.740  1.00  0.00            
ATOM     66  C20 BCD     1      14.250  25.110  28.320  1.00  0.00            
ATOM     67  O17 BCD     1      15.620  25.010  28.070  1.00  0.00            
ATOM     68  C21 BCD     1      13.200  24.860  27.210  1.00  0.00            
ATOM     69  O18 BCD     1      13.320  23.510  26.770  1.00  0.00            
ATOM     70  C22 BCD     1      11.730  25.150  27.520  1.00  0.00            
ATOM     71  C23 BCD     1      11.630  26.510  28.220  1.00  0.00            
ATOM     72  O19 BCD     1      12.650  26.720  29.220  1.00  0.00            
ATOM     73  C24 BCD     1      10.270  26.630  28.810  1.00  0.00            
ATOM     74  O20 BCD     1      10.100  25.540  29.710  1.00  0.00            
ATOM     75  H31 BCD     1      14.520  26.870  29.700  1.00  0.00            
ATOM     76  H32 BCD     1      14.010  24.480  29.190  1.00  0.00            
ATOM     77  H33 BCD     1      15.770  24.060  27.950  1.00  0.00            
ATOM     78  H34 BCD     1      13.620  25.590  26.520  1.00  0.00            
ATOM     79  H35 BCD     1      14.240  23.200  26.780  1.00  0.00            
ATOM     80  H36 BCD     1      11.440  24.250  28.070  1.00  0.00            
ATOM     81  H37 BCD     1      11.760  27.340  27.510  1.00  0.00            
ATOM     82  H38 BCD     1      10.150  27.610  29.300  1.00  0.00            
ATOM     83  H39 BCD     1       9.530  26.590  28.000  1.00  0.00            
ATOM     84  H40 BCD     1       9.410  25.800  30.320  1.00  0.00            
ATOM     85  C25 BCD     1      17.040  30.600  27.460  1.00  0.00            
ATOM     86  O21 BCD     1      17.320  30.410  25.990  1.00  0.00            
ATOM     87  C26 BCD     1      17.550  29.450  28.300  1.00  0.00            
ATOM     88  O22 BCD     1      18.860  29.230  27.860  1.00  0.00            
ATOM     89  C27 BCD     1      16.600  28.210  28.100  1.00  0.00            
ATOM     90  O23 BCD     1      16.860  27.100  28.980  1.00  0.00            
ATOM     91  C28 BCD     1      15.080  28.590  28.120  1.00  0.00            
ATOM     92  C29 BCD     1      14.780  29.710  27.130  1.00  0.00            
ATOM     93  O24 BCD     1      15.570  30.830  27.630  1.00  0.00            
ATOM     94  C30 BCD     1      13.390  30.200  27.050  1.00  0.00            
ATOM     95  O25 BCD     1      13.120  30.980  25.900  1.00  0.00            
ATOM     96  H41 BCD     1      17.510  31.540  27.770  1.00  0.00            
ATOM     97  H42 BCD     1      17.520  29.840  29.320  1.00  0.00            
ATOM     98  H43 BCD     1      19.020  29.670  27.020  1.00  0.00            
ATOM     99  H44 BCD     1      16.790  27.860  27.070  1.00  0.00            
ATOM    100  H45 BCD     1      16.390  26.380  28.550  1.00  0.00            
ATOM    101  H46 BCD     1      14.740  29.030  29.070  1.00  0.00            
ATOM    102  H47 BCD     1      15.100  29.380  26.140  1.00  0.00            
ATOM    103  H48 BCD     1      12.630  29.400  27.140  1.00  0.00            
ATOM    104  H49 BCD     1      13.240  30.810  27.950  1.00  0.00            
ATOM    105  H50 BCD     1      13.390  31.880  26.110  1.00  0.00            
ATOM    106  C31 BCD     1      18.960  32.500  22.800  1.00  0.00            
ATOM    107  O26 BCD     1      18.010  31.840  21.960  1.00  0.00            
ATOM    108  C32 BCD     1      19.920  31.540  23.450  1.00  0.00            
ATOM    109  O27 BCD     1      20.690  30.870  22.490  1.00  0.00            
ATOM    110  C33 BCD     1      19.110  30.590  24.320  1.00  0.00            
ATOM    111  C34 BCD     1      18.230  31.330  25.340  1.00  0.00            
ATOM    112  C35 BCD     1      17.390  32.310  24.570  1.00  0.00            
ATOM    113  O28 BCD     1      18.220  33.170  23.820  1.00  0.00            
ATOM    114  C36 BCD     1      16.470  33.160  25.420  1.00  0.00            
ATOM    115  O29 BCD     1      17.320  33.730  26.400  1.00  0.00            
ATOM    116  O30 BCD     1      19.910  29.660  25.150  1.00  0.00            
ATOM    117  H51 BCD     1      19.460  33.220  22.150  1.00  0.00            
ATOM    118  H52 BCD     1      20.560  32.140  24.110  1.00  0.00            
ATOM    119  H53 BCD     1      20.140  30.570  21.760  1.00  0.00            
ATOM    120  H54 BCD     1      18.380  30.150  23.630  1.00  0.00            
ATOM    121  H55 BCD     1      20.730  30.110  25.390  1.00  0.00            
ATOM    122  H56 BCD     1      18.860  31.820  26.090  1.00  0.00            
ATOM    123  H57 BCD     1      16.740  31.730  23.900  1.00  0.00            
ATOM    124  H58 BCD     1      16.040  33.920  24.750  1.00  0.00            
ATOM    125  H59 BCD     1      15.620  32.560  25.780  1.00  0.00            
ATOM    126  H60 BCD     1      16.790  34.290  26.970  1.00  0.00            
ATOM    127  C37 BCD     1      16.280  32.240  18.290  1.00  0.00            
ATOM    128  O31 BCD     1      15.220  31.270  18.630  1.00  0.00            
ATOM    129  C38 BCD     1      17.650  31.620  18.280  1.00  0.00            
ATOM    130  O32 BCD     1      17.670  30.600  17.400  1.00  0.00            
ATOM    131  C39 BCD     1      17.970  31.120  19.680  1.00  0.00            
ATOM    132  O33 BCD     1      19.210  30.460  19.850  1.00  0.00            
ATOM    133  C40 BCD     1      17.850  32.340  20.630  1.00  0.00            
ATOM    134  C41 BCD     1      16.510  33.070  20.520  1.00  0.00            
ATOM    135  O34 BCD     1      16.230  33.390  19.120  1.00  0.00            
ATOM    136  C42 BCD     1      16.310  34.320  21.400  1.00  0.00            
ATOM    137  O35 BCD     1      17.200  35.400  21.060  1.00  0.00            
ATOM    138  H61 BCD     1      16.110  32.670  17.300  1.00  0.00            
ATOM    139  H62 BCD     1      18.290  32.440  17.950  1.00  0.00            
ATOM    140  H63 BCD     1      18.460  30.650  16.850  1.00  0.00            
ATOM    141  H64 BCD     1      17.230  30.360  19.950  1.00  0.00            
ATOM    142  H65 BCD     1      19.140  29.500  19.920  1.00  0.00            
ATOM    143  H66 BCD     1      18.670  33.030  20.410  1.00  0.00            
ATOM    144  H67 BCD     1      15.750  32.350  20.850  1.00  0.00            
ATOM    145  H68 BCD     1      15.300  34.730  21.290  1.00  0.00            
ATOM    146  H69 BCD     1      16.520  34.060  22.450  1.00  0.00            
ATOM    147  H70 BCD     1      16.840  36.190  21.480  1.00  0.00            
ATOM    148  O1  HC9     2      16.740  26.520  24.150  1.00  0.00            
ATOM    149  N1  HC9     2      16.640  27.240  23.110  1.00  0.00            
ATOM    150  O2  HC9     2      17.650  27.830  22.750  1.00  0.00            
ATOM    151  C1  HC9     2      15.400  27.940  22.940  1.00  0.00            
ATOM    152  C2  HC9     2      15.470  29.270  22.490  1.00  0.00            
ATOM    153  C3  HC9     2      14.220  29.990  22.400  1.00  0.00            
ATOM    154  C4  HC9     2      12.980  29.450  22.770  1.00  0.00            
ATOM    155  O3  HC9     2      11.850  30.240  22.780  1.00  0.00            
ATOM    156  C5  HC9     2      12.950  28.110  23.180  1.00  0.00            
ATOM    157  C6  HC9     2      14.160  27.380  23.280  1.00  0.00            
ATOM    158  H1  HC9     2      16.410  29.800  22.360  1.00  0.00            
ATOM    159  H2  HC9     2      14.260  31.030  22.100  1.00  0.00            
ATOM    160  H3  HC9     2      12.070  31.070  22.310  1.00  0.00            
ATOM    161  H4  HC9     2      11.930  27.740  23.290  1.00  0.00            
ATOM    162  H5  HC9     2      14.200  26.320  23.500  1.00  0.00            
TER
ENDMDL
MODEL        1
ATOM      1  C1  BCD     1      21.430  30.560   2.640  1.00  0.00            
ATOM      2  O1  BCD     1      20.030  30.210   2.790  1.00  0.00            
ATOM      3  C2  BCD     1      22.310  29.950   3.670  1.00  0.00            
ATOM      4  O2  BCD     1      22.350  28.530   3.510  1.00  0.00            
ATOM      5  C3  BCD     1      21.880  30.300   5.070  1.00  0.00            
ATOM      6  O3  BCD     1      22.620  29.590   6.060  1.00  0.00            
ATOM      7  C4  BCD     1      21.870  31.820   5.210  1.00  0.00            
ATOM      8  C5  BCD     1      21.200  32.550   4.050  1.00  0.00            
ATOM      9  O4  BCD     1      21.660  31.990   2.820  1.00  0.00            
ATOM     10  C6  BCD     1      21.710  33.980   4.180  1.00  0.00            
ATOM     11  O5  BCD     1      20.970  34.780   3.230  1.00  0.00            
ATOM     12  H1  BCD     1      21.780  30.310   1.630  1.00  0.00            
ATOM     13  H2  BCD     1      23.320  30.290   3.400  1.00  0.00            
ATOM     14  H3  BCD     1      22.780  28.250   4.330  1.00  0.00            
ATOM     15  H4  BCD     1      20.840  29.950   5.080  1.00  0.00            
ATOM     16  H5  BCD     1      22.550  30.160   6.830  1.00  0.00            
ATOM     17  H6  BCD     1      22.920  32.110   5.310  1.00  0.00            
ATOM     18  H7  BCD     1      20.110  32.610   4.210  1.00  0.00            
ATOM     19  H8  BCD     1      21.570  34.500   5.140  1.00  0.00            
ATOM     20  H9  BCD     1      22.780  33.980   3.960  1.00  0.00            
ATOM     21  H10 BCD     1      20.060  34.490   3.360  1.00  0.00            
ATOM     22  C7  BCD     1      17.200  28.050   0.850  1.00  0.00            
ATOM     23  O6  BCD     1      16.640  27.810   2.140  1.00  0.00            
ATOM     24  C8  BCD     1      18.550  27.390   0.730  1.00  0.00            
ATOM     25  O7  BCD     1      18.420  26.000   1.010  1.00  0.00            
ATOM     26  C9  BCD     1      19.500  28.020   1.730  1.00  0.00            
ATOM     27  O8  BCD     1      20.790  27.360   1.640  1.00  0.00            
ATOM     28  C10 BCD     1      19.470  29.590   1.690  1.00  0.00            
ATOM     29  C11 BCD     1      18.070  30.160   1.540  1.00  0.00            
ATOM     30  O9  BCD     1      17.370  29.430   0.530  1.00  0.00            
ATOM     31  C12 BCD     1      18.050  31.620   1.280  1.00  0.00            
ATOM     32  O10 BCD     1      18.780  32.110   0.090  1.00  0.00            
ATOM     33  H11 BCD     1      16.600  27.600   0.050  1.00  0.00            
ATOM     34  H12 BCD     1      18.840  27.540  -0.320  1.00  0.00            
ATOM     35  H13 BCD     1      19.160  25.880   1.610  1.00  0.00            
ATOM     36  H14 BCD     1      19.130  27.740   2.730  1.00  0.00            
ATOM     37  H15 BCD     1      21.410  27.700   2.290  1.00  0.00            
ATOM     38  H16 BCD     1      19.990  29.860   0.760  1.00  0.00            
ATOM     39  H17 BCD     1      17.550  30.130   2.510  1.00  0.00            
ATOM     40  H18 BCD     1      16.980  31.820   1.190  1.00  0.00            
ATOM     41  H19 BCD     1      18.430  32.200   2.130  1.00  0.00            
ATOM     42  H20 BCD     1      18.940  31.370  -0.500  1.00  0.00            
ATOM     43  C13 BCD     1      12.770  26.830   3.540  1.00  0.00            
ATOM     44  O11 BCD     1      13.170  27.240   4.860  1.00  0.00            
ATOM     45  C14 BCD     1      13.730  25.670   3.260  1.00  0.00            
ATOM     46  O12 BCD     1      13.590  24.630   4.260  1.00  0.00            
ATOM     47  C15 BCD     1      15.260  26.110   3.100  1.00  0.00            
ATOM     48  O13 BCD     1      16.110  25.080   2.510  1.00  0.00            
ATOM     49  C16 BCD     1      15.260  27.300   2.170  1.00  0.00            
ATOM     50  C17 BCD     1      14.340  28.380   2.680  1.00  0.00            
ATOM     51  O14 BCD     1      12.990  27.890   2.600  1.00  0.00            
ATOM     52  C18 BCD     1      14.290  29.660   1.900  1.00  0.00            
ATOM     53  O15 BCD     1      13.980  29.440   0.470  1.00  0.00            
ATOM     54  H21 BCD     1      11.730  26.510   3.420  1.00  0.00            
ATOM     55  H22 BCD     1      13.510  25.270   2.260  1.00  0.00            
ATOM     56  H23 BCD     1      13.250  24.960   5.090  1.00  0.00            
ATOM     57  H24 BCD     1      15.600  26.440   4.090  1.00  0.00            
ATOM     58  H25 BCD     1      16.900  25.480   2.130  1.00  0.00            
ATOM     59  H26 BCD     1      14.970  27.000   1.160  1.00  0.00            
ATOM     60  H27 BCD     1      14.520  28.710   3.710  1.00  0.00            
ATOM     61  H28 BCD     1      13.570  30.330   2.390  1.00  0.00            
ATOM     62  H29 BCD     1      15.290  30.100   1.960  1.00  0.00            
ATOM     63  H30 BCD     1      13.110  29.180   0.140  1.00  0.00            
ATOM     64  C19 BCD     1      11.280  28.490   8.360  1.00  0.00            
ATOM     65  O16 BCD     1      12.560  29.040   8.830  1.00  0.00            
ATOM     66  C20 BCD     1      11.520  26.940   8.140  1.00  0.00            
ATOM     67  O17 BCD     1      11.930  26.480   9.420  1.00  0.00            
ATOM     68  C21 BCD     1      12.630  26.640   7.120  1.00  0.00            
ATOM     69  O18 BCD     1      12.920  25.220   6.950  1.00  0.00            
ATOM     70  C22 BCD     1      12.150  27.350   5.800  1.00  0.00            
ATOM     71  C23 BCD     1      11.800  28.840   6.090  1.00  0.00            
ATOM     72  O19 BCD     1      10.830  29.050   7.120  1.00  0.00            
ATOM     73  C24 BCD     1      11.210  29.520   4.870  1.00  0.00            
ATOM     74  O20 BCD     1      10.180  28.670   4.370  1.00  0.00            
ATOM     75  H31 BCD     1      10.510  28.740   9.090  1.00  0.00            
ATOM     76  H32 BCD     1      10.560  26.470   7.900  1.00  0.00            
ATOM     77  H33 BCD     1      11.280  26.790  10.060  1.00  0.00            
ATOM     78  H34 BCD     1      13.540  27.150   7.460  1.00  0.00            
ATOM     79  H35 BCD     1      13.590  24.990   7.610  1.00  0.00            
ATOM     80  H36 BCD     1      11.240  26.810   5.520  1.00  0.00            
ATOM     81  H37 BCD     1      12.740  29.310   6.390  1.00  0.00            
ATOM     82  H38 BCD     1      10.690  30.430   5.180  1.00  0.00            
ATOM     83  H39 BCD     1      11.940  29.640   4.060  1.00  0.00            
ATOM     84  H40 BCD     1       9.650  28.450   5.150  1.00  0.00            
ATOM     85  C25 BCD     1      13.670  31.460  12.010  1.00  0.00            
ATOM     86  O21 BCD     1      14.760  31.900  11.120  1.00  0.00            
ATOM     87  C26 BCD     1      13.890  29.930  12.260  1.00  0.00            
ATOM     88  O22 BCD     1      15.120  29.710  13.040  1.00  0.00            
ATOM     89  C27 BCD     1      13.820  29.220  10.880  1.00  0.00            
ATOM     90  O23 BCD     1      13.640  27.830  11.110  1.00  0.00            
ATOM     91  C28 BCD     1      12.520  29.590  10.150  1.00  0.00            
ATOM     92  C29 BCD     1      12.330  31.100  10.060  1.00  0.00            
ATOM     93  O24 BCD     1      12.520  31.720  11.270  1.00  0.00            
ATOM     94  C30 BCD     1      10.900  31.400   9.550  1.00  0.00            
ATOM     95  O25 BCD     1      10.020  30.820  10.500  1.00  0.00            
ATOM     96  H41 BCD     1      13.650  32.020  12.950  1.00  0.00            
ATOM     97  H42 BCD     1      13.010  29.560  12.780  1.00  0.00            
ATOM     98  H43 BCD     1      15.060  28.990  13.680  1.00  0.00            
ATOM     99  H44 BCD     1      14.700  29.520  10.290  1.00  0.00            
ATOM    100  H45 BCD     1      13.290  27.460  10.300  1.00  0.00            
ATOM    101  H46 BCD     1      11.710  29.120  10.720  1.00  0.00            
ATOM    102  H47 BCD     1      13.070  31.440   9.330  1.00  0.00            
ATOM    103  H48 BCD     1      10.850  32.490   9.410  1.00  0.00            
ATOM    104  H49 BCD     1      10.730  30.920   8.580  1.00  0.00            
ATOM    105  H50 BCD     1      10.290  31.140  11.370  1.00  0.00            
ATOM    106  C31 BCD     1      17.910  34.330  10.610  1.00  0.00            
ATOM    107  O26 BCD     1      18.340  33.370   9.680  1.00  0.00            
ATOM    108  C32 BCD     1      17.870  33.760  11.970  1.00  0.00            
ATOM    109  O27 BCD     1      19.160  33.330  12.380  1.00  0.00            
ATOM    110  C33 BCD     1      16.980  32.510  11.980  1.00  0.00            
ATOM    111  C34 BCD     1      15.580  32.990  11.530  1.00  0.00            
ATOM    112  C35 BCD     1      15.560  33.850  10.290  1.00  0.00            
ATOM    113  O28 BCD     1      16.630  34.780  10.270  1.00  0.00            
ATOM    114  C36 BCD     1      14.320  34.650  10.150  1.00  0.00            
ATOM    115  O29 BCD     1      14.210  35.460   8.930  1.00  0.00            
ATOM    116  O30 BCD     1      16.890  31.890  13.310  1.00  0.00            
ATOM    117  H51 BCD     1      18.400  35.310  10.570  1.00  0.00            
ATOM    118  H52 BCD     1      17.490  34.550  12.630  1.00  0.00            
ATOM    119  H53 BCD     1      19.400  34.000  13.030  1.00  0.00            
ATOM    120  H54 BCD     1      17.460  31.790  11.300  1.00  0.00            
ATOM    121  H55 BCD     1      16.410  31.060  13.250  1.00  0.00            
ATOM    122  H56 BCD     1      15.020  33.610  12.250  1.00  0.00            
ATOM    123  H57 BCD     1      15.670  33.210   9.400  1.00  0.00            
ATOM    124  H58 BCD     1      13.480  33.950  10.260  1.00  0.00            
ATOM    125  H59 BCD     1      14.340  35.340  11.000  1.00  0.00            
ATOM    126  H60 BCD     1      15.060  35.860   8.730  1.00  0.00            
ATOM    127  C37 BCD     1      21.760  32.600   7.510  1.00  0.00            
ATOM    128  O31 BCD     1      21.090  32.030   6.360  1.00  0.00            
ATOM    129  C38 BCD     1      21.520  31.810   8.780  1.00  0.00            
ATOM    130  O32 BCD     1      21.950  30.470   8.440  1.00  0.00            
ATOM    131  C39 BCD     1      20.090  31.970   9.310  1.00  0.00            
ATOM    132  O33 BCD     1      20.090  31.460  10.640  1.00  0.00            
ATOM    133  C40 BCD     1      19.680  33.420   9.370  1.00  0.00            
ATOM    134  C41 BCD     1      20.010  34.180   8.110  1.00  0.00            
ATOM    135  O34 BCD     1      21.370  34.000   7.700  1.00  0.00            
ATOM    136  C42 BCD     1      19.760  35.670   8.210  1.00  0.00            
ATOM    137  O35 BCD     1      20.500  36.210   9.290  1.00  0.00            
ATOM    138  H61 BCD     1      22.830  32.600   7.280  1.00  0.00            
ATOM    139  H62 BCD     1      22.230  32.200   9.520  1.00  0.00            
ATOM    140  H63 BCD     1      21.600  29.880   9.100  1.00  0.00            
ATOM    141  H64 BCD     1      19.410  31.420   8.640  1.00  0.00            
ATOM    142  H65 BCD     1      19.560  32.030  11.200  1.00  0.00            
ATOM    143  H66 BCD     1      20.200  33.740  10.280  1.00  0.00            
ATOM    144  H67 BCD     1      19.290  33.790   7.380  1.00  0.00            
ATOM    145  H68 BCD     1      20.060  36.050   7.220  1.00  0.00            
ATOM    146  H69 BCD     1      18.690  35.900   8.300  1.00  0.00            
ATOM    147  H70 BCD     1      20.410  37.170   9.230  1.00  0.00            
ATOM    148  O1  HC9     2      19.590  27.820   5.720  1.00  0.00            
ATOM    149  N1  HC9     2      19.070  28.070   6.800  1.00  0.00            
ATOM    150  O2  HC9     2      19.520  27.630   7.840  1.00  0.00            
ATOM    151  C1  HC9     2      17.940  28.990   6.870  1.00  0.00            
ATOM    152  C2  HC9     2      17.240  29.300   5.680  1.00  0.00            
ATOM    153  C3  HC9     2      16.110  30.120   5.790  1.00  0.00            
ATOM    154  C4  HC9     2      15.760  30.760   6.940  1.00  0.00            
ATOM    155  O3  HC9     2      14.710  31.620   6.970  1.00  0.00            
ATOM    156  C5  HC9     2      16.530  30.550   8.130  1.00  0.00            
ATOM    157  C6  HC9     2      17.580  29.640   8.110  1.00  0.00            
ATOM    158  H1  HC9     2      17.560  28.870   4.740  1.00  0.00            
ATOM    159  H2  HC9     2      15.500  30.330   4.920  1.00  0.00            
ATOM    160  H3  HC9     2      14.610  31.990   6.070  1.00  0.00            
ATOM    161  H4  HC9     2      16.360  31.060   9.070  1.00  0.00            
ATOM    162  H5  HC9     2      18.210  29.620   8.990  1.00  0.00            
TER
ENDMDL
MODEL        1
ATOM      1  C1  BCD     1      39.460  34.420  30.690  1.00  0.00            
ATOM      2  O1  BCD     1      39.130  34.000  32.060  1.00  0.00            
ATOM      3  C2  BCD     1      40.230  33.330  29.940  1.00  0.00            
ATOM      4  O2  BCD     1      39.330  32.240  29.700  1.00  0.00            
ATOM      5  C3  BCD     1      41.520  33.120  30.640  1.00  0.00            
ATOM      6  O3  BCD     1      42.300  32.140  30.010  1.00  0.00            
ATOM      7  C4  BCD     1      42.350  34.480  30.630  1.00  0.00            
ATOM      8  C5  BCD     1      41.530  35.530  31.410  1.00  0.00            
ATOM      9  O4  BCD     1      40.190  35.650  30.870  1.00  0.00            
ATOM     10  C6  BCD     1      42.150  36.940  31.410  1.00  0.00            
ATOM     11  O5  BCD     1      42.430  37.310  30.090  1.00  0.00            
ATOM     12  H1  BCD     1      38.570  34.650  30.100  1.00  0.00            
ATOM     13  H2  BCD     1      40.450  33.790  28.970  1.00  0.00            
ATOM     14  H3  BCD     1      39.860  31.520  29.360  1.00  0.00            
ATOM     15  H4  BCD     1      41.270  32.860  31.670  1.00  0.00            
ATOM     16  H5  BCD     1      43.220  32.360  30.120  1.00  0.00            
ATOM     17  H6  BCD     1      42.590  34.770  29.600  1.00  0.00            
ATOM     18  H7  BCD     1      41.500  35.210  32.460  1.00  0.00            
ATOM     19  H8  BCD     1      41.380  37.560  31.900  1.00  0.00            
ATOM     20  H9  BCD     1      43.050  36.870  32.030  1.00  0.00            
ATOM     21  H10 BCD     1      42.990  38.090  30.030  1.00  0.00            
ATOM     22  C7  BCD     1      35.910  33.550  34.580  1.00  0.00            
ATOM     23  O6  BCD     1      36.640  32.510  35.310  1.00  0.00            
ATOM     24  C8  BCD     1      35.670  33.080  33.150  1.00  0.00            
ATOM     25  O7  BCD     1      34.900  31.900  33.180  1.00  0.00            
ATOM     26  C9  BCD     1      37.040  33.080  32.380  1.00  0.00            
ATOM     27  O8  BCD     1      36.940  32.640  31.010  1.00  0.00            
ATOM     28  C10 BCD     1      37.860  34.330  32.480  1.00  0.00            
ATOM     29  C11 BCD     1      37.890  34.810  33.890  1.00  0.00            
ATOM     30  O9  BCD     1      36.570  34.890  34.550  1.00  0.00            
ATOM     31  C12 BCD     1      38.620  36.160  33.930  1.00  0.00            
ATOM     32  O10 BCD     1      38.810  36.540  35.300  1.00  0.00            
ATOM     33  H11 BCD     1      34.990  33.670  35.160  1.00  0.00            
ATOM     34  H12 BCD     1      34.970  33.830  32.750  1.00  0.00            
ATOM     35  H13 BCD     1      35.450  31.190  33.530  1.00  0.00            
ATOM     36  H14 BCD     1      37.690  32.330  32.860  1.00  0.00            
ATOM     37  H15 BCD     1      37.850  32.450  30.760  1.00  0.00            
ATOM     38  H16 BCD     1      37.500  35.200  31.910  1.00  0.00            
ATOM     39  H17 BCD     1      38.510  34.100  34.450  1.00  0.00            
ATOM     40  H18 BCD     1      39.600  36.110  33.430  1.00  0.00            
ATOM     41  H19 BCD     1      38.070  36.940  33.390  1.00  0.00            
ATOM     42  H20 BCD     1      37.910  36.620  35.620  1.00  0.00            
ATOM     43  C13 BCD     1      36.830  29.460  37.900  1.00  0.00            
ATOM     44  O11 BCD     1      38.260  29.770  37.970  1.00  0.00            
ATOM     45  C14 BCD     1      36.530  28.980  36.490  1.00  0.00            
ATOM     46  O12 BCD     1      37.250  27.790  36.260  1.00  0.00            
ATOM     47  C15 BCD     1      36.820  30.200  35.570  1.00  0.00            
ATOM     48  O13 BCD     1      36.360  29.930  34.210  1.00  0.00            
ATOM     49  C16 BCD     1      36.150  31.500  36.060  1.00  0.00            
ATOM     50  C17 BCD     1      36.430  31.820  37.510  1.00  0.00            
ATOM     51  O14 BCD     1      36.130  30.610  38.230  1.00  0.00            
ATOM     52  C18 BCD     1      35.700  32.980  38.140  1.00  0.00            
ATOM     53  O15 BCD     1      34.320  32.770  38.200  1.00  0.00            
ATOM     54  H21 BCD     1      36.650  28.610  38.570  1.00  0.00            
ATOM     55  H22 BCD     1      35.450  28.790  36.480  1.00  0.00            
ATOM     56  H23 BCD     1      36.600  27.270  35.790  1.00  0.00            
ATOM     57  H24 BCD     1      37.890  30.450  35.600  1.00  0.00            
ATOM     58  H25 BCD     1      37.030  29.510  33.660  1.00  0.00            
ATOM     59  H26 BCD     1      35.060  31.490  35.860  1.00  0.00            
ATOM     60  H27 BCD     1      37.510  31.980  37.650  1.00  0.00            
ATOM     61  H28 BCD     1      36.130  33.250  39.120  1.00  0.00            
ATOM     62  H29 BCD     1      35.910  33.770  37.410  1.00  0.00            
ATOM     63  H30 BCD     1      34.090  32.390  39.050  1.00  0.00            
ATOM     64  C19 BCD     1      41.690  28.910  40.200  1.00  0.00            
ATOM     65  O16 BCD     1      42.610  29.710  39.440  1.00  0.00            
ATOM     66  C20 BCD     1      41.050  27.870  39.350  1.00  0.00            
ATOM     67  O17 BCD     1      42.100  27.030  38.680  1.00  0.00            
ATOM     68  C21 BCD     1      40.200  28.440  38.300  1.00  0.00            
ATOM     69  O18 BCD     1      39.640  27.430  37.420  1.00  0.00            
ATOM     70  C22 BCD     1      39.070  29.220  39.040  1.00  0.00            
ATOM     71  C23 BCD     1      39.710  30.350  39.830  1.00  0.00            
ATOM     72  O19 BCD     1      40.680  29.680  40.690  1.00  0.00            
ATOM     73  C24 BCD     1      38.580  31.070  40.600  1.00  0.00            
ATOM     74  O20 BCD     1      39.010  32.380  40.920  1.00  0.00            
ATOM     75  H31 BCD     1      42.110  28.330  41.030  1.00  0.00            
ATOM     76  H32 BCD     1      40.430  27.250  40.020  1.00  0.00            
ATOM     77  H33 BCD     1      41.630  26.380  38.140  1.00  0.00            
ATOM     78  H34 BCD     1      40.830  29.150  37.750  1.00  0.00            
ATOM     79  H35 BCD     1      38.770  27.730  37.150  1.00  0.00            
ATOM     80  H36 BCD     1      38.450  28.640  39.740  1.00  0.00            
ATOM     81  H37 BCD     1      40.260  31.040  39.180  1.00  0.00            
ATOM     82  H38 BCD     1      37.730  31.270  39.940  1.00  0.00            
ATOM     83  H39 BCD     1      38.180  30.550  41.480  1.00  0.00            
ATOM     84  H40 BCD     1      38.240  32.850  41.260  1.00  0.00            
ATOM     85  C25 BCD     1      46.430  31.350  39.170  1.00  0.00            
ATOM     86  O21 BCD     1      46.320  31.440  37.790  1.00  0.00            
ATOM     87  C26 BCD     1      46.250  29.870  39.510  1.00  0.00            
ATOM     88  O22 BCD     1      47.340  29.160  39.060  1.00  0.00            
ATOM     89  C27 BCD     1      44.850  29.420  39.210  1.00  0.00            
ATOM     90  O23 BCD     1      44.730  27.990  39.460  1.00  0.00            
ATOM     91  C28 BCD     1      43.810  30.170  40.010  1.00  0.00            
ATOM     92  C29 BCD     1      43.990  31.690  39.640  1.00  0.00            
ATOM     93  O24 BCD     1      45.390  32.040  39.850  1.00  0.00            
ATOM     94  C30 BCD     1      43.020  32.560  40.460  1.00  0.00            
ATOM     95  O25 BCD     1      43.020  32.360  41.870  1.00  0.00            
ATOM     96  H41 BCD     1      47.410  31.670  39.550  1.00  0.00            
ATOM     97  H42 BCD     1      46.370  29.760  40.600  1.00  0.00            
ATOM     98  H43 BCD     1      47.410  29.210  38.100  1.00  0.00            
ATOM     99  H44 BCD     1      44.670  29.650  38.150  1.00  0.00            
ATOM    100  H45 BCD     1      43.800  27.890  39.260  1.00  0.00            
ATOM    101  H46 BCD     1      43.840  30.070  41.100  1.00  0.00            
ATOM    102  H47 BCD     1      43.770  31.860  38.580  1.00  0.00            
ATOM    103  H48 BCD     1      43.290  33.580  40.170  1.00  0.00            
ATOM    104  H49 BCD     1      42.030  32.330  40.040  1.00  0.00            
ATOM    105  H50 BCD     1      43.030  33.190  42.360  1.00  0.00            
ATOM    106  C31 BCD     1      48.250  32.850  34.540  1.00  0.00            
ATOM    107  O26 BCD     1      46.900  32.960  34.100  1.00  0.00            
ATOM    108  C32 BCD     1      48.560  31.340  34.850  1.00  0.00            
ATOM    109  O27 BCD     1      48.590  30.650  33.650  1.00  0.00            
ATOM    110  C33 BCD     1      47.490  30.910  35.840  1.00  0.00            
ATOM    111  C34 BCD     1      47.490  31.780  37.100  1.00  0.00            
ATOM    112  C35 BCD     1      47.420  33.320  36.750  1.00  0.00            
ATOM    113  O28 BCD     1      48.420  33.590  35.750  1.00  0.00            
ATOM    114  C36 BCD     1      47.650  34.210  37.960  1.00  0.00            
ATOM    115  O29 BCD     1      47.630  35.620  37.620  1.00  0.00            
ATOM    116  O30 BCD     1      47.540  29.510  36.210  1.00  0.00            
ATOM    117  H51 BCD     1      48.970  33.290  33.850  1.00  0.00            
ATOM    118  H52 BCD     1      49.510  31.260  35.390  1.00  0.00            
ATOM    119  H53 BCD     1      47.940  31.010  33.040  1.00  0.00            
ATOM    120  H54 BCD     1      46.470  31.020  35.440  1.00  0.00            
ATOM    121  H55 BCD     1      47.430  28.980  35.420  1.00  0.00            
ATOM    122  H56 BCD     1      48.400  31.650  37.710  1.00  0.00            
ATOM    123  H57 BCD     1      46.440  33.550  36.310  1.00  0.00            
ATOM    124  H58 BCD     1      46.850  34.080  38.710  1.00  0.00            
ATOM    125  H59 BCD     1      48.610  33.990  38.430  1.00  0.00            
ATOM    126  H60 BCD     1      46.910  36.080  38.060  1.00  0.00            
ATOM    127  C37 BCD     1      44.810  34.590  30.790  1.00  0.00            
ATOM    128  O31 BCD     1      43.540  34.210  31.280  1.00  0.00            
ATOM    129  C38 BCD     1      45.710  33.340  30.590  1.00  0.00            
ATOM    130  O32 BCD     1      45.130  32.480  29.650  1.00  0.00            
ATOM    131  C39 BCD     1      45.990  32.650  31.960  1.00  0.00            
ATOM    132  O33 BCD     1      46.750  31.480  31.810  1.00  0.00            
ATOM    133  C40 BCD     1      46.700  33.640  32.840  1.00  0.00            
ATOM    134  C41 BCD     1      45.710  34.770  33.050  1.00  0.00            
ATOM    135  O34 BCD     1      45.450  35.430  31.810  1.00  0.00            
ATOM    136  C42 BCD     1      46.130  35.770  34.130  1.00  0.00            
ATOM    137  O35 BCD     1      45.020  36.620  34.590  1.00  0.00            
ATOM    138  H61 BCD     1      44.680  35.180  29.870  1.00  0.00            
ATOM    139  H62 BCD     1      46.670  33.690  30.200  1.00  0.00            
ATOM    140  H63 BCD     1      45.210  32.890  28.780  1.00  0.00            
ATOM    141  H64 BCD     1      44.990  32.470  32.380  1.00  0.00            
ATOM    142  H65 BCD     1      46.310  30.860  31.230  1.00  0.00            
ATOM    143  H66 BCD     1      47.560  34.160  32.410  1.00  0.00            
ATOM    144  H67 BCD     1      44.800  34.260  33.380  1.00  0.00            
ATOM    145  H68 BCD     1      46.550  35.260  35.010  1.00  0.00            
ATOM    146  H69 BCD     1      47.020  36.280  33.740  1.00  0.00            
ATOM    147  H70 BCD     1      44.880  37.310  33.930  1.00  0.00            
ATOM    148  O1  HC9     2      40.190  30.040  33.560  1.00  0.00            
ATOM    149  N1  HC9     2      41.320  30.460  33.760  1.00  0.00            
ATOM    150  O2  HC9     2      42.300  29.910  33.270  1.00  0.00            
ATOM    151  C1  HC9     2      41.520  31.620  34.670  1.00  0.00            
ATOM    152  C2  HC9     2      40.360  32.240  35.350  1.00  0.00            
ATOM    153  C3  HC9     2      40.530  33.250  36.330  1.00  0.00            
ATOM    154  C4  HC9     2      41.860  33.640  36.730  1.00  0.00            
ATOM    155  O3  HC9     2      42.150  34.530  37.690  1.00  0.00            
ATOM    156  C5  HC9     2      42.910  33.020  36.090  1.00  0.00            
ATOM    157  C6  HC9     2      42.760  32.000  35.090  1.00  0.00            
ATOM    158  H1  HC9     2      39.390  31.810  35.140  1.00  0.00            
ATOM    159  H2  HC9     2      39.660  33.720  36.800  1.00  0.00            
ATOM    160  H3  HC9     2      41.370  34.670  38.260  1.00  0.00            
ATOM    161  H4  HC9     2      43.910  33.310  36.400  1.00  0.00            
ATOM    162  H5  HC9     2      43.580  31.500  34.580  1.00  0.00            
TER
ENDMDL
MODEL        1
ATOM      1  C1  BCD     1      15.740  30.210  23.890  1.00  0.00            
ATOM      2  O1  BCD     1      15.000  30.690  25.040  1.00  0.00            
ATOM      3  C2  BCD     1      16.690  29.060  24.280  1.00  0.00            
ATOM      4  O2  BCD     1      15.970  27.970  24.850  1.00  0.00            
ATOM      5  C3  BCD     1      17.830  29.640  25.240  1.00  0.00            
ATOM      6  O3  BCD     1      18.860  28.690  25.440  1.00  0.00            
ATOM      7  C4  BCD     1      18.420  30.880  24.570  1.00  0.00            
ATOM      8  C5  BCD     1      17.280  31.950  24.300  1.00  0.00            
ATOM      9  O4  BCD     1      16.340  31.390  23.370  1.00  0.00            
ATOM     10  C6  BCD     1      17.590  33.270  23.730  1.00  0.00            
ATOM     11  O5  BCD     1      18.370  33.240  22.520  1.00  0.00            
ATOM     12  H1  BCD     1      14.980  29.810  23.210  1.00  0.00            
ATOM     13  H2  BCD     1      17.220  28.710  23.390  1.00  0.00            
ATOM     14  H3  BCD     1      16.600  27.240  24.860  1.00  0.00            
ATOM     15  H4  BCD     1      17.430  30.000  26.200  1.00  0.00            
ATOM     16  H5  BCD     1      18.850  28.440  26.370  1.00  0.00            
ATOM     17  H6  BCD     1      18.880  30.540  23.630  1.00  0.00            
ATOM     18  H7  BCD     1      16.790  32.180  25.250  1.00  0.00            
ATOM     19  H8  BCD     1      16.630  33.670  23.380  1.00  0.00            
ATOM     20  H9  BCD     1      18.050  33.920  24.490  1.00  0.00            
ATOM     21  H10 BCD     1      17.740  33.020  21.830  1.00  0.00            
ATOM     22  C7  BCD     1      11.220  31.230  26.380  1.00  0.00            
ATOM     23  O6  BCD     1      11.880  31.820  27.490  1.00  0.00            
ATOM     24  C8  BCD     1      11.600  29.770  26.430  1.00  0.00            
ATOM     25  O7  BCD     1      11.230  29.120  27.670  1.00  0.00            
ATOM     26  C9  BCD     1      13.080  29.670  26.110  1.00  0.00            
ATOM     27  O8  BCD     1      13.560  28.270  25.940  1.00  0.00            
ATOM     28  C10 BCD     1      13.550  30.540  24.920  1.00  0.00            
ATOM     29  C11 BCD     1      12.860  31.900  24.830  1.00  0.00            
ATOM     30  O9  BCD     1      11.490  31.890  25.170  1.00  0.00            
ATOM     31  C12 BCD     1      13.040  32.600  23.530  1.00  0.00            
ATOM     32  O10 BCD     1      12.530  31.760  22.470  1.00  0.00            
ATOM     33  H11 BCD     1      10.140  31.310  26.520  1.00  0.00            
ATOM     34  H12 BCD     1      10.990  29.330  25.620  1.00  0.00            
ATOM     35  H13 BCD     1      10.960  28.220  27.470  1.00  0.00            
ATOM     36  H14 BCD     1      13.610  30.070  26.980  1.00  0.00            
ATOM     37  H15 BCD     1      14.480  28.270  25.640  1.00  0.00            
ATOM     38  H16 BCD     1      13.210  29.960  24.050  1.00  0.00            
ATOM     39  H17 BCD     1      13.410  32.500  25.560  1.00  0.00            
ATOM     40  H18 BCD     1      12.680  33.630  23.570  1.00  0.00            
ATOM     41  H19 BCD     1      14.110  32.790  23.350  1.00  0.00            
ATOM     42  H20 BCD     1      12.360  32.300  21.700  1.00  0.00            
ATOM     43  C13 BCD     1      11.200  34.040  30.930  1.00  0.00            
ATOM     44  O11 BCD     1      12.490  33.560  31.470  1.00  0.00            
ATOM     45  C14 BCD     1      10.200  32.900  30.680  1.00  0.00            
ATOM     46  O12 BCD     1       9.800  32.240  31.870  1.00  0.00            
ATOM     47  C15 BCD     1      10.900  31.870  29.710  1.00  0.00            
ATOM     48  O13 BCD     1      10.110  30.730  29.460  1.00  0.00            
ATOM     49  C16 BCD     1      11.090  32.650  28.420  1.00  0.00            
ATOM     50  C17 BCD     1      11.970  33.920  28.700  1.00  0.00            
ATOM     51  O14 BCD     1      11.430  34.710  29.740  1.00  0.00            
ATOM     52  C18 BCD     1      11.900  34.920  27.550  1.00  0.00            
ATOM     53  O15 BCD     1      10.560  35.210  27.390  1.00  0.00            
ATOM     54  H21 BCD     1      10.770  34.880  31.500  1.00  0.00            
ATOM     55  H22 BCD     1       9.380  33.450  30.180  1.00  0.00            
ATOM     56  H23 BCD     1       8.910  32.540  32.070  1.00  0.00            
ATOM     57  H24 BCD     1      11.860  31.550  30.130  1.00  0.00            
ATOM     58  H25 BCD     1      10.620  29.980  29.130  1.00  0.00            
ATOM     59  H26 BCD     1      10.090  32.940  28.070  1.00  0.00            
ATOM     60  H27 BCD     1      12.950  33.470  28.920  1.00  0.00            
ATOM     61  H28 BCD     1      12.450  35.830  27.820  1.00  0.00            
ATOM     62  H29 BCD     1      12.340  34.480  26.650  1.00  0.00            
ATOM     63  H30 BCD     1      10.390  35.660  28.230  1.00  0.00            
ATOM     64  C19 BCD     1      14.960  34.110  34.670  1.00  0.00            
ATOM     65  O16 BCD     1      15.980  33.340  33.990  1.00  0.00            
ATOM     66  C20 BCD     1      13.710  33.190  34.770  1.00  0.00            
ATOM     67  O17 BCD     1      14.110  32.080  35.660  1.00  0.00            
ATOM     68  C21 BCD     1      13.270  32.760  33.450  1.00  0.00            
ATOM     69  O18 BCD     1      12.320  31.780  33.480  1.00  0.00            
ATOM     70  C22 BCD     1      12.840  33.990  32.750  1.00  0.00            
ATOM     71  C23 BCD     1      14.000  35.080  32.650  1.00  0.00            
ATOM     72  O19 BCD     1      14.570  35.280  33.920  1.00  0.00            
ATOM     73  C24 BCD     1      13.590  36.390  31.930  1.00  0.00            
ATOM     74  O20 BCD     1      12.370  36.950  32.490  1.00  0.00            
ATOM     75  H31 BCD     1      15.300  34.350  35.690  1.00  0.00            
ATOM     76  H32 BCD     1      12.890  33.750  35.220  1.00  0.00            
ATOM     77  H33 BCD     1      13.360  31.480  35.740  1.00  0.00            
ATOM     78  H34 BCD     1      14.110  32.340  32.900  1.00  0.00            
ATOM     79  H35 BCD     1      11.820  31.760  32.660  1.00  0.00            
ATOM     80  H36 BCD     1      11.980  34.430  33.270  1.00  0.00            
ATOM     81  H37 BCD     1      14.760  34.700  31.960  1.00  0.00            
ATOM     82  H38 BCD     1      14.430  37.090  32.040  1.00  0.00            
ATOM     83  H39 BCD     1      13.480  36.280  30.850  1.00  0.00            
ATOM     84  H40 BCD     1      12.080  37.660  31.910  1.00  0.00            
ATOM     85  C25 BCD     1      19.640  31.680  34.340  1.00  0.00            
ATOM     86  O21 BCD     1      19.720  31.860  32.940  1.00  0.00            
ATOM     87  C26 BCD     1      18.500  30.700  34.630  1.00  0.00            
ATOM     88  O22 BCD     1      18.780  29.470  33.950  1.00  0.00            
ATOM     89  C27 BCD     1      17.220  31.270  34.120  1.00  0.00            
ATOM     90  O23 BCD     1      16.120  30.440  34.600  1.00  0.00            
ATOM     91  C28 BCD     1      17.010  32.720  34.710  1.00  0.00            
ATOM     92  C29 BCD     1      18.170  33.720  34.530  1.00  0.00            
ATOM     93  O24 BCD     1      19.350  32.980  34.980  1.00  0.00            
ATOM     94  C30 BCD     1      18.200  35.070  35.270  1.00  0.00            
ATOM     95  O25 BCD     1      17.930  34.910  36.640  1.00  0.00            
ATOM     96  H41 BCD     1      20.600  31.310  34.720  1.00  0.00            
ATOM     97  H42 BCD     1      18.440  30.650  35.730  1.00  0.00            
ATOM     98  H43 BCD     1      18.410  28.720  34.430  1.00  0.00            
ATOM     99  H44 BCD     1      17.320  31.320  33.030  1.00  0.00            
ATOM    100  H45 BCD     1      15.260  30.870  34.640  1.00  0.00            
ATOM    101  H46 BCD     1      16.710  32.670  35.770  1.00  0.00            
ATOM    102  H47 BCD     1      18.210  33.930  33.450  1.00  0.00            
ATOM    103  H48 BCD     1      19.150  35.590  35.130  1.00  0.00            
ATOM    104  H49 BCD     1      17.390  35.710  34.870  1.00  0.00            
ATOM    105  H50 BCD     1      18.670  34.430  37.000  1.00  0.00            
ATOM    106  C31 BCD     1      22.410  31.700  29.910  1.00  0.00            
ATOM    107  O26 BCD     1      21.310  31.710  29.020  1.00  0.00            
ATOM    108  C32 BCD     1      22.410  30.410  30.750  1.00  0.00            
ATOM    109  O27 BCD     1      22.310  29.300  29.780  1.00  0.00            
ATOM    110  C33 BCD     1      21.150  30.420  31.650  1.00  0.00            
ATOM    111  C34 BCD     1      21.070  31.740  32.430  1.00  0.00            
ATOM    112  C35 BCD     1      21.210  32.980  31.610  1.00  0.00            
ATOM    113  O28 BCD     1      22.340  32.850  30.740  1.00  0.00            
ATOM    114  C36 BCD     1      21.580  34.230  32.450  1.00  0.00            
ATOM    115  O29 BCD     1      22.580  33.930  33.390  1.00  0.00            
ATOM    116  O30 BCD     1      21.330  29.270  32.460  1.00  0.00            
ATOM    117  H51 BCD     1      23.360  31.680  29.370  1.00  0.00            
ATOM    118  H52 BCD     1      23.360  30.450  31.300  1.00  0.00            
ATOM    119  H53 BCD     1      21.830  28.590  30.210  1.00  0.00            
ATOM    120  H54 BCD     1      20.230  30.350  31.050  1.00  0.00            
ATOM    121  H55 BCD     1      20.680  29.250  33.170  1.00  0.00            
ATOM    122  H56 BCD     1      21.850  31.760  33.210  1.00  0.00            
ATOM    123  H57 BCD     1      20.310  33.150  31.000  1.00  0.00            
ATOM    124  H58 BCD     1      21.770  35.110  31.820  1.00  0.00            
ATOM    125  H59 BCD     1      20.680  34.390  33.070  1.00  0.00            
ATOM    126  H60 BCD     1      22.410  34.350  34.240  1.00  0.00            
ATOM    127  C37 BCD     1      20.420  32.210  25.080  1.00  0.00            
ATOM    128  O31 BCD     1      19.230  31.540  25.530  1.00  0.00            
ATOM    129  C38 BCD     1      21.580  31.290  25.370  1.00  0.00            
ATOM    130  O32 BCD     1      21.550  30.210  24.540  1.00  0.00            
ATOM    131  C39 BCD     1      21.580  30.920  26.810  1.00  0.00            
ATOM    132  O33 BCD     1      22.630  30.030  27.050  1.00  0.00            
ATOM    133  C40 BCD     1      21.640  32.110  27.700  1.00  0.00            
ATOM    134  C41 BCD     1      20.730  33.240  27.260  1.00  0.00            
ATOM    135  O34 BCD     1      20.700  33.400  25.810  1.00  0.00            
ATOM    136  C42 BCD     1      21.150  34.530  27.970  1.00  0.00            
ATOM    137  O35 BCD     1      22.450  34.920  27.630  1.00  0.00            
ATOM    138  H61 BCD     1      20.300  32.350  24.000  1.00  0.00            
ATOM    139  H62 BCD     1      22.520  31.850  25.230  1.00  0.00            
ATOM    140  H63 BCD     1      20.890  29.620  24.910  1.00  0.00            
ATOM    141  H64 BCD     1      20.650  30.400  27.070  1.00  0.00            
ATOM    142  H65 BCD     1      22.480  29.550  27.870  1.00  0.00            
ATOM    143  H66 BCD     1      22.650  32.540  27.600  1.00  0.00            
ATOM    144  H67 BCD     1      19.700  32.960  27.500  1.00  0.00            
ATOM    145  H68 BCD     1      20.410  35.300  27.730  1.00  0.00            
ATOM    146  H69 BCD     1      21.100  34.290  29.040  1.00  0.00            
ATOM    147  H70 BCD     1      22.920  35.270  28.390  1.00  0.00            
ATOM    148  O1  HC9     2      15.130  29.220  29.330  1.00  0.00            
ATOM    149  N1  HC9     2      14.900  30.240  30.030  1.00  0.00            
ATOM    150  O2  HC9     2      14.370  30.190  31.150  1.00  0.00            
ATOM    151  C1  HC9     2      15.730  31.430  29.730  1.00  0.00            
ATOM    152  C2  HC9     2      16.120  31.790  28.400  1.00  0.00            
ATOM    153  C3  HC9     2      16.890  32.950  28.140  1.00  0.00            
ATOM    154  C4  HC9     2      17.300  33.770  29.200  1.00  0.00            
ATOM    155  O3  HC9     2      18.170  34.790  28.960  1.00  0.00            
ATOM    156  C5  HC9     2      16.900  33.420  30.510  1.00  0.00            
ATOM    157  C6  HC9     2      16.090  32.330  30.770  1.00  0.00            
ATOM    158  H1  HC9     2      15.790  31.150  27.590  1.00  0.00            
ATOM    159  H2  HC9     2      17.190  33.160  27.120  1.00  0.00            
ATOM    160  H3  HC9     2      18.360  35.270  29.790  1.00  0.00            
ATOM    161  H4  HC9     2      17.230  34.020  31.360  1.00  0.00            
ATOM    162  H5  HC9     2      15.790  32.110  31.790  1.00  0.00            
TER
ENDMDL
MODEL        1
ATOM      1  C1  BCD     1      15.930  34.480  30.180  1.00  0.00            
ATOM      2  O1  BCD     1      15.660  34.470  31.520  1.00  0.00            
ATOM      3  C2  BCD     1      14.610  34.360  29.410  1.00  0.00            
ATOM      4  O2  BCD     1      13.690  35.410  29.820  1.00  0.00            
ATOM      5  C3  BCD     1      14.140  32.990  29.550  1.00  0.00            
ATOM      6  O3  BCD     1      12.910  32.820  28.740  1.00  0.00            
ATOM      7  C4  BCD     1      15.280  31.890  29.220  1.00  0.00            
ATOM      8  C5  BCD     1      16.570  32.190  29.960  1.00  0.00            
ATOM      9  O4  BCD     1      16.970  33.550  29.730  1.00  0.00            
ATOM     10  C6  BCD     1      17.690  31.290  29.570  1.00  0.00            
ATOM     11  O5  BCD     1      18.020  31.250  28.210  1.00  0.00            
ATOM     12  H1  BCD     1      16.350  35.480  30.010  1.00  0.00            
ATOM     13  H2  BCD     1      14.860  34.520  28.350  1.00  0.00            
ATOM     14  H3  BCD     1      12.860  35.370  29.330  1.00  0.00            
ATOM     15  H4  BCD     1      13.960  32.810  30.620  1.00  0.00            
ATOM     16  H5  BCD     1      12.250  33.470  28.960  1.00  0.00            
ATOM     17  H6  BCD     1      15.490  31.880  28.140  1.00  0.00            
ATOM     18  H7  BCD     1      16.380  32.100  31.040  1.00  0.00            
ATOM     19  H8  BCD     1      18.610  31.580  30.110  1.00  0.00            
ATOM     20  H9  BCD     1      17.440  30.280  29.900  1.00  0.00            
ATOM     21  H10 BCD     1      18.250  32.110  27.860  1.00  0.00            
ATOM     22  C7  BCD     1      16.850  36.390  34.920  1.00  0.00            
ATOM     23  O6  BCD     1      15.810  35.750  35.670  1.00  0.00            
ATOM     24  C8  BCD     1      16.200  37.330  33.940  1.00  0.00            
ATOM     25  O7  BCD     1      15.390  38.290  34.510  1.00  0.00            
ATOM     26  C9  BCD     1      15.480  36.470  32.860  1.00  0.00            
ATOM     27  O8  BCD     1      15.010  37.230  31.680  1.00  0.00            
ATOM     28  C10 BCD     1      16.460  35.420  32.260  1.00  0.00            
ATOM     29  C11 BCD     1      17.110  34.630  33.380  1.00  0.00            
ATOM     30  O9  BCD     1      17.700  35.500  34.300  1.00  0.00            
ATOM     31  C12 BCD     1      18.150  33.660  33.020  1.00  0.00            
ATOM     32  O10 BCD     1      19.300  34.110  32.200  1.00  0.00            
ATOM     33  H11 BCD     1      17.440  36.970  35.650  1.00  0.00            
ATOM     34  H12 BCD     1      17.160  37.750  33.600  1.00  0.00            
ATOM     35  H13 BCD     1      15.630  39.110  34.060  1.00  0.00            
ATOM     36  H14 BCD     1      14.580  35.960  33.220  1.00  0.00            
ATOM     37  H15 BCD     1      14.400  36.730  31.140  1.00  0.00            
ATOM     38  H16 BCD     1      17.230  35.920  31.660  1.00  0.00            
ATOM     39  H17 BCD     1      16.290  34.040  33.800  1.00  0.00            
ATOM     40  H18 BCD     1      18.540  33.440  34.020  1.00  0.00            
ATOM     41  H19 BCD     1      17.710  32.710  32.700  1.00  0.00            
ATOM     42  H20 BCD     1      20.010  34.440  32.760  1.00  0.00            
ATOM     43  C13 BCD     1      14.520  34.770  39.320  1.00  0.00            
ATOM     44  O11 BCD     1      13.650  33.910  38.600  1.00  0.00            
ATOM     45  C14 BCD     1      14.370  36.210  39.080  1.00  0.00            
ATOM     46  O12 BCD     1      13.060  36.640  39.340  1.00  0.00            
ATOM     47  C15 BCD     1      14.660  36.530  37.580  1.00  0.00            
ATOM     48  O13 BCD     1      14.800  37.920  37.210  1.00  0.00            
ATOM     49  C16 BCD     1      15.880  35.770  37.070  1.00  0.00            
ATOM     50  C17 BCD     1      16.040  34.300  37.620  1.00  0.00            
ATOM     51  O14 BCD     1      15.780  34.380  38.980  1.00  0.00            
ATOM     52  C18 BCD     1      17.400  33.780  37.380  1.00  0.00            
ATOM     53  O15 BCD     1      18.480  34.560  37.890  1.00  0.00            
ATOM     54  H21 BCD     1      14.420  34.550  40.390  1.00  0.00            
ATOM     55  H22 BCD     1      15.020  36.790  39.760  1.00  0.00            
ATOM     56  H23 BCD     1      12.430  36.130  38.840  1.00  0.00            
ATOM     57  H24 BCD     1      13.820  36.120  37.010  1.00  0.00            
ATOM     58  H25 BCD     1      15.030  37.980  36.280  1.00  0.00            
ATOM     59  H26 BCD     1      16.730  36.340  37.470  1.00  0.00            
ATOM     60  H27 BCD     1      15.360  33.680  37.030  1.00  0.00            
ATOM     61  H28 BCD     1      17.390  32.800  37.880  1.00  0.00            
ATOM     62  H29 BCD     1      17.600  33.600  36.310  1.00  0.00            
ATOM     63  H30 BCD     1      18.440  34.560  38.850  1.00  0.00            
ATOM     64  C19 BCD     1      10.040  31.820  38.990  1.00  0.00            
ATOM     65  O16 BCD     1      10.170  31.160  37.730  1.00  0.00            
ATOM     66  C20 BCD     1       9.950  33.320  38.670  1.00  0.00            
ATOM     67  O17 BCD     1       8.800  33.420  37.850  1.00  0.00            
ATOM     68  C21 BCD     1      11.300  33.920  38.140  1.00  0.00            
ATOM     69  O18 BCD     1      11.100  35.320  37.920  1.00  0.00            
ATOM     70  C22 BCD     1      12.370  33.610  39.200  1.00  0.00            
ATOM     71  C23 BCD     1      12.430  32.110  39.430  1.00  0.00            
ATOM     72  O19 BCD     1      11.170  31.590  39.850  1.00  0.00            
ATOM     73  C24 BCD     1      13.450  31.690  40.420  1.00  0.00            
ATOM     74  O20 BCD     1      12.960  31.890  41.720  1.00  0.00            
ATOM     75  H31 BCD     1       9.220  31.430  39.600  1.00  0.00            
ATOM     76  H32 BCD     1       9.730  33.780  39.640  1.00  0.00            
ATOM     77  H33 BCD     1       8.960  34.200  37.310  1.00  0.00            
ATOM     78  H34 BCD     1      11.580  33.390  37.220  1.00  0.00            
ATOM     79  H35 BCD     1      10.760  35.440  37.030  1.00  0.00            
ATOM     80  H36 BCD     1      12.080  34.120  40.130  1.00  0.00            
ATOM     81  H37 BCD     1      12.740  31.640  38.490  1.00  0.00            
ATOM     82  H38 BCD     1      13.690  30.640  40.210  1.00  0.00            
ATOM     83  H39 BCD     1      14.440  32.130  40.280  1.00  0.00            
ATOM     84  H40 BCD     1      13.170  32.800  41.940  1.00  0.00            
ATOM     85  C25 BCD     1       9.020  28.090  35.490  1.00  0.00            
ATOM     86  O21 BCD     1      10.070  28.360  34.500  1.00  0.00            
ATOM     87  C26 BCD     1       8.040  29.270  35.620  1.00  0.00            
ATOM     88  O22 BCD     1       7.750  29.800  34.390  1.00  0.00            
ATOM     89  C27 BCD     1       8.750  30.420  36.300  1.00  0.00            
ATOM     90  O23 BCD     1       7.770  31.400  36.550  1.00  0.00            
ATOM     91  C28 BCD     1       9.420  30.000  37.600  1.00  0.00            
ATOM     92  C29 BCD     1      10.290  28.740  37.320  1.00  0.00            
ATOM     93  O24 BCD     1       9.480  27.730  36.730  1.00  0.00            
ATOM     94  C30 BCD     1      10.830  28.290  38.610  1.00  0.00            
ATOM     95  O25 BCD     1      11.490  27.040  38.470  1.00  0.00            
ATOM     96  H41 BCD     1       8.380  27.260  35.160  1.00  0.00            
ATOM     97  H42 BCD     1       7.200  29.000  36.270  1.00  0.00            
ATOM     98  H43 BCD     1       7.260  30.580  34.640  1.00  0.00            
ATOM     99  H44 BCD     1       9.470  30.750  35.540  1.00  0.00            
ATOM    100  H45 BCD     1       8.070  32.060  37.190  1.00  0.00            
ATOM    101  H46 BCD     1       8.660  29.960  38.390  1.00  0.00            
ATOM    102  H47 BCD     1      11.170  29.000  36.720  1.00  0.00            
ATOM    103  H48 BCD     1      11.510  29.090  38.920  1.00  0.00            
ATOM    104  H49 BCD     1      10.000  28.220  39.320  1.00  0.00            
ATOM    105  H50 BCD     1      12.370  27.110  38.100  1.00  0.00            
ATOM    106  C31 BCD     1      11.280  26.660  30.960  1.00  0.00            
ATOM    107  O26 BCD     1      11.820  27.880  30.770  1.00  0.00            
ATOM    108  C32 BCD     1       9.780  26.910  31.150  1.00  0.00            
ATOM    109  O27 BCD     1       9.080  27.220  29.930  1.00  0.00            
ATOM    110  C33 BCD     1       9.530  27.810  32.330  1.00  0.00            
ATOM    111  C34 BCD     1      10.120  27.260  33.600  1.00  0.00            
ATOM    112  C35 BCD     1      11.590  26.970  33.400  1.00  0.00            
ATOM    113  O28 BCD     1      11.690  26.160  32.210  1.00  0.00            
ATOM    114  C36 BCD     1      12.220  26.160  34.500  1.00  0.00            
ATOM    115  O29 BCD     1      13.590  26.450  34.630  1.00  0.00            
ATOM    116  O30 BCD     1       8.090  27.970  32.540  1.00  0.00            
ATOM    117  H51 BCD     1      11.480  25.910  30.190  1.00  0.00            
ATOM    118  H52 BCD     1       9.430  25.910  31.440  1.00  0.00            
ATOM    119  H53 BCD     1       9.510  28.030  29.650  1.00  0.00            
ATOM    120  H54 BCD     1      10.030  28.760  32.130  1.00  0.00            
ATOM    121  H55 BCD     1       8.070  28.590  33.270  1.00  0.00            
ATOM    122  H56 BCD     1       9.620  26.310  33.850  1.00  0.00            
ATOM    123  H57 BCD     1      12.070  27.950  33.310  1.00  0.00            
ATOM    124  H58 BCD     1      11.710  26.530  35.400  1.00  0.00            
ATOM    125  H59 BCD     1      12.150  25.070  34.340  1.00  0.00            
ATOM    126  H60 BCD     1      14.030  26.540  33.790  1.00  0.00            
ATOM    127  C37 BCD     1      14.830  29.630  28.650  1.00  0.00            
ATOM    128  O31 BCD     1      14.780  30.640  29.680  1.00  0.00            
ATOM    129  C38 BCD     1      13.510  29.530  27.850  1.00  0.00            
ATOM    130  O32 BCD     1      13.270  30.720  27.100  1.00  0.00            
ATOM    131  C39 BCD     1      12.390  29.210  28.850  1.00  0.00            
ATOM    132  O33 BCD     1      11.110  29.120  28.140  1.00  0.00            
ATOM    133  C40 BCD     1      12.760  27.940  29.680  1.00  0.00            
ATOM    134  C41 BCD     1      14.130  28.030  30.310  1.00  0.00            
ATOM    135  O34 BCD     1      15.030  28.370  29.290  1.00  0.00            
ATOM    136  C42 BCD     1      14.580  26.620  30.680  1.00  0.00            
ATOM    137  O35 BCD     1      15.880  26.730  31.200  1.00  0.00            
ATOM    138  H61 BCD     1      15.700  29.700  27.990  1.00  0.00            
ATOM    139  H62 BCD     1      13.630  28.660  27.180  1.00  0.00            
ATOM    140  H63 BCD     1      13.190  31.470  27.690  1.00  0.00            
ATOM    141  H64 BCD     1      12.270  30.080  29.500  1.00  0.00            
ATOM    142  H65 BCD     1      10.840  30.020  27.940  1.00  0.00            
ATOM    143  H66 BCD     1      12.700  27.010  29.100  1.00  0.00            
ATOM    144  H67 BCD     1      14.130  28.710  31.170  1.00  0.00            
ATOM    145  H68 BCD     1      13.970  26.260  31.510  1.00  0.00            
ATOM    146  H69 BCD     1      14.420  25.900  29.870  1.00  0.00            
ATOM    147  H70 BCD     1      16.270  27.480  30.740  1.00  0.00            
ATOM    148  O1  HC9     2       9.200  32.570  33.290  1.00  0.00            
ATOM    149  N1  HC9     2      10.080  31.870  32.760  1.00  0.00            
ATOM    150  O2  HC9     2       9.830  31.200  31.730  1.00  0.00            
ATOM    151  C1  HC9     2      11.400  31.670  33.400  1.00  0.00            
ATOM    152  C2  HC9     2      11.670  32.410  34.620  1.00  0.00            
ATOM    153  C3  HC9     2      12.930  32.250  35.200  1.00  0.00            
ATOM    154  C4  HC9     2      13.890  31.450  34.520  1.00  0.00            
ATOM    155  O3  HC9     2      15.200  31.380  34.930  1.00  0.00            
ATOM    156  C5  HC9     2      13.620  30.830  33.300  1.00  0.00            
ATOM    157  C6  HC9     2      12.340  30.910  32.690  1.00  0.00            
ATOM    158  H1  HC9     2      10.870  32.970  35.090  1.00  0.00            
ATOM    159  H2  HC9     2      13.160  32.790  36.110  1.00  0.00            
ATOM    160  H3  HC9     2      15.770  30.950  34.270  1.00  0.00            
ATOM    161  H4  HC9     2      14.370  30.190  32.840  1.00  0.00            
ATOM    162  H5  HC9     2      12.210  30.430  31.720  1.00  0.00            
TER
ENDMDL
MODEL        1
ATOM      1  C1  BCD     1      21.530  33.700  24.700  1.00  0.00            
ATOM      2  O1  BCD     1      20.360  33.660  25.500  1.00  0.00            
ATOM      3  C2  BCD     1      22.070  32.290  24.460  1.00  0.00            
ATOM      4  O2  BCD     1      21.160  31.500  23.650  1.00  0.00            
ATOM      5  C3  BCD     1      22.420  31.680  25.850  1.00  0.00            
ATOM      6  O3  BCD     1      22.850  30.340  25.870  1.00  0.00            
ATOM      7  C4  BCD     1      23.450  32.640  26.470  1.00  0.00            
ATOM      8  C5  BCD     1      22.960  34.090  26.510  1.00  0.00            
ATOM      9  O4  BCD     1      22.580  34.480  25.220  1.00  0.00            
ATOM     10  C6  BCD     1      23.900  35.150  27.130  1.00  0.00            
ATOM     11  O5  BCD     1      25.220  35.090  26.710  1.00  0.00            
ATOM     12  H1  BCD     1      21.390  34.190  23.730  1.00  0.00            
ATOM     13  H2  BCD     1      23.010  32.280  23.880  1.00  0.00            
ATOM     14  H3  BCD     1      21.410  30.570  23.710  1.00  0.00            
ATOM     15  H4  BCD     1      21.510  31.770  26.460  1.00  0.00            
ATOM     16  H5  BCD     1      23.110  30.040  26.750  1.00  0.00            
ATOM     17  H6  BCD     1      24.370  32.590  25.880  1.00  0.00            
ATOM     18  H7  BCD     1      21.990  34.200  27.030  1.00  0.00            
ATOM     19  H8  BCD     1      23.500  36.160  27.010  1.00  0.00            
ATOM     20  H9  BCD     1      23.790  34.880  28.190  1.00  0.00            
ATOM     21  H10 BCD     1      25.230  34.930  25.760  1.00  0.00            
ATOM     22  C7  BCD     1      16.560  35.290  25.230  1.00  0.00            
ATOM     23  O6  BCD     1      16.190  34.490  26.320  1.00  0.00            
ATOM     24  C8  BCD     1      16.890  34.410  24.030  1.00  0.00            
ATOM     25  O7  BCD     1      15.770  33.680  23.770  1.00  0.00            
ATOM     26  C9  BCD     1      18.130  33.570  24.490  1.00  0.00            
ATOM     27  O8  BCD     1      18.540  32.650  23.410  1.00  0.00            
ATOM     28  C10 BCD     1      19.340  34.490  24.900  1.00  0.00            
ATOM     29  C11 BCD     1      18.830  35.460  25.960  1.00  0.00            
ATOM     30  O9  BCD     1      17.670  36.110  25.580  1.00  0.00            
ATOM     31  C12 BCD     1      19.790  36.430  26.420  1.00  0.00            
ATOM     32  O10 BCD     1      20.160  37.390  25.350  1.00  0.00            
ATOM     33  H11 BCD     1      15.730  35.960  24.980  1.00  0.00            
ATOM     34  H12 BCD     1      17.160  35.040  23.170  1.00  0.00            
ATOM     35  H13 BCD     1      15.870  33.260  22.910  1.00  0.00            
ATOM     36  H14 BCD     1      17.800  33.000  25.370  1.00  0.00            
ATOM     37  H15 BCD     1      19.350  32.240  23.720  1.00  0.00            
ATOM     38  H16 BCD     1      19.650  35.040  24.010  1.00  0.00            
ATOM     39  H17 BCD     1      18.510  34.900  26.850  1.00  0.00            
ATOM     40  H18 BCD     1      19.490  36.960  27.340  1.00  0.00            
ATOM     41  H19 BCD     1      20.750  35.960  26.650  1.00  0.00            
ATOM     42  H20 BCD     1      20.590  36.940  24.620  1.00  0.00            
ATOM     43  C13 BCD     1      13.150  34.080  29.090  1.00  0.00            
ATOM     44  O11 BCD     1      14.040  33.660  30.040  1.00  0.00            
ATOM     45  C14 BCD     1      13.090  33.110  27.960  1.00  0.00            
ATOM     46  O12 BCD     1      12.860  31.800  28.570  1.00  0.00            
ATOM     47  C15 BCD     1      14.440  33.130  27.170  1.00  0.00            
ATOM     48  O13 BCD     1      14.350  32.260  26.020  1.00  0.00            
ATOM     49  C16 BCD     1      14.800  34.560  26.790  1.00  0.00            
ATOM     50  C17 BCD     1      14.830  35.530  28.070  1.00  0.00            
ATOM     51  O14 BCD     1      13.500  35.370  28.640  1.00  0.00            
ATOM     52  C18 BCD     1      15.050  36.960  27.620  1.00  0.00            
ATOM     53  O15 BCD     1      14.160  37.510  26.630  1.00  0.00            
ATOM     54  H21 BCD     1      12.230  34.220  29.670  1.00  0.00            
ATOM     55  H22 BCD     1      12.230  33.460  27.380  1.00  0.00            
ATOM     56  H23 BCD     1      13.450  31.650  29.310  1.00  0.00            
ATOM     57  H24 BCD     1      15.180  32.700  27.860  1.00  0.00            
ATOM     58  H25 BCD     1      14.680  32.800  25.300  1.00  0.00            
ATOM     59  H26 BCD     1      14.160  34.950  25.990  1.00  0.00            
ATOM     60  H27 BCD     1      15.610  35.180  28.750  1.00  0.00            
ATOM     61  H28 BCD     1      14.960  37.490  28.580  1.00  0.00            
ATOM     62  H29 BCD     1      16.080  37.100  27.260  1.00  0.00            
ATOM     63  H30 BCD     1      14.370  38.440  26.510  1.00  0.00            
ATOM     64  C19 BCD     1      14.740  33.330  34.090  1.00  0.00            
ATOM     65  O16 BCD     1      16.110  33.490  33.820  1.00  0.00            
ATOM     66  C20 BCD     1      14.200  32.160  33.330  1.00  0.00            
ATOM     67  O17 BCD     1      14.800  30.920  33.740  1.00  0.00            
ATOM     68  C21 BCD     1      14.340  32.260  31.860  1.00  0.00            
ATOM     69  O18 BCD     1      13.480  31.240  31.320  1.00  0.00            
ATOM     70  C22 BCD     1      13.660  33.630  31.420  1.00  0.00            
ATOM     71  C23 BCD     1      14.140  34.850  32.230  1.00  0.00            
ATOM     72  O19 BCD     1      14.080  34.540  33.670  1.00  0.00            
ATOM     73  C24 BCD     1      13.460  36.140  31.870  1.00  0.00            
ATOM     74  O20 BCD     1      12.040  36.040  31.910  1.00  0.00            
ATOM     75  H31 BCD     1      14.490  33.360  35.160  1.00  0.00            
ATOM     76  H32 BCD     1      13.150  32.130  33.630  1.00  0.00            
ATOM     77  H33 BCD     1      14.070  30.300  33.830  1.00  0.00            
ATOM     78  H34 BCD     1      15.380  32.180  31.530  1.00  0.00            
ATOM     79  H35 BCD     1      12.610  31.330  31.710  1.00  0.00            
ATOM     80  H36 BCD     1      12.570  33.640  31.530  1.00  0.00            
ATOM     81  H37 BCD     1      15.200  35.030  32.010  1.00  0.00            
ATOM     82  H38 BCD     1      13.860  36.920  32.530  1.00  0.00            
ATOM     83  H39 BCD     1      13.880  36.430  30.900  1.00  0.00            
ATOM     84  H40 BCD     1      11.680  36.920  32.070  1.00  0.00            
ATOM     85  C25 BCD     1      19.670  33.650  35.800  1.00  0.00            
ATOM     86  O21 BCD     1      20.390  33.150  34.640  1.00  0.00            
ATOM     87  C26 BCD     1      18.740  32.550  36.260  1.00  0.00            
ATOM     88  O22 BCD     1      19.490  31.380  36.560  1.00  0.00            
ATOM     89  C27 BCD     1      17.650  32.300  35.200  1.00  0.00            
ATOM     90  O23 BCD     1      16.660  31.350  35.650  1.00  0.00            
ATOM     91  C28 BCD     1      17.000  33.680  34.950  1.00  0.00            
ATOM     92  C29 BCD     1      18.020  34.700  34.510  1.00  0.00            
ATOM     93  O24 BCD     1      19.040  34.870  35.470  1.00  0.00            
ATOM     94  C30 BCD     1      17.340  36.020  34.350  1.00  0.00            
ATOM     95  O25 BCD     1      16.730  36.420  35.570  1.00  0.00            
ATOM     96  H41 BCD     1      20.310  33.870  36.660  1.00  0.00            
ATOM     97  H42 BCD     1      18.290  32.880  37.210  1.00  0.00            
ATOM     98  H43 BCD     1      18.860  30.800  37.010  1.00  0.00            
ATOM     99  H44 BCD     1      18.110  31.900  34.290  1.00  0.00            
ATOM    100  H45 BCD     1      16.040  31.110  34.960  1.00  0.00            
ATOM    101  H46 BCD     1      16.490  34.030  35.860  1.00  0.00            
ATOM    102  H47 BCD     1      18.480  34.510  33.530  1.00  0.00            
ATOM    103  H48 BCD     1      18.030  36.750  33.910  1.00  0.00            
ATOM    104  H49 BCD     1      16.500  35.980  33.640  1.00  0.00            
ATOM    105  H50 BCD     1      16.130  37.130  35.330  1.00  0.00            
ATOM    106  C31 BCD     1      24.190  32.560  33.240  1.00  0.00            
ATOM    107  O26 BCD     1      23.730  31.890  32.040  1.00  0.00            
ATOM    108  C32 BCD     1      23.890  31.870  34.570  1.00  0.00            
ATOM    109  O27 BCD     1      24.400  30.540  34.690  1.00  0.00            
ATOM    110  C33 BCD     1      22.320  31.910  34.740  1.00  0.00            
ATOM    111  C34 BCD     1      21.800  33.310  34.650  1.00  0.00            
ATOM    112  C35 BCD     1      22.180  34.080  33.430  1.00  0.00            
ATOM    113  O28 BCD     1      23.630  33.900  33.210  1.00  0.00            
ATOM    114  C36 BCD     1      21.790  35.530  33.540  1.00  0.00            
ATOM    115  O29 BCD     1      22.440  36.210  34.620  1.00  0.00            
ATOM    116  O30 BCD     1      22.040  31.280  36.060  1.00  0.00            
ATOM    117  H51 BCD     1      25.290  32.610  33.280  1.00  0.00            
ATOM    118  H52 BCD     1      24.250  32.460  35.420  1.00  0.00            
ATOM    119  H53 BCD     1      24.010  30.260  35.520  1.00  0.00            
ATOM    120  H54 BCD     1      21.930  31.260  33.940  1.00  0.00            
ATOM    121  H55 BCD     1      21.110  31.350  36.300  1.00  0.00            
ATOM    122  H56 BCD     1      22.200  33.870  35.500  1.00  0.00            
ATOM    123  H57 BCD     1      21.670  33.590  32.590  1.00  0.00            
ATOM    124  H58 BCD     1      22.190  36.040  32.650  1.00  0.00            
ATOM    125  H59 BCD     1      20.710  35.770  33.570  1.00  0.00            
ATOM    126  H60 BCD     1      23.280  36.500  34.250  1.00  0.00            
ATOM    127  C37 BCD     1      24.980  31.760  28.140  1.00  0.00            
ATOM    128  O31 BCD     1      23.590  32.190  27.810  1.00  0.00            
ATOM    129  C38 BCD     1      24.860  30.390  28.810  1.00  0.00            
ATOM    130  O32 BCD     1      24.340  29.390  27.970  1.00  0.00            
ATOM    131  C39 BCD     1      24.220  30.530  30.230  1.00  0.00            
ATOM    132  O33 BCD     1      24.340  29.140  30.770  1.00  0.00            
ATOM    133  C40 BCD     1      24.750  31.700  31.130  1.00  0.00            
ATOM    134  C41 BCD     1      24.910  32.950  30.230  1.00  0.00            
ATOM    135  O34 BCD     1      25.620  32.640  29.010  1.00  0.00            
ATOM    136  C42 BCD     1      25.720  34.160  30.910  1.00  0.00            
ATOM    137  O35 BCD     1      27.070  33.970  31.220  1.00  0.00            
ATOM    138  H61 BCD     1      25.620  31.580  27.270  1.00  0.00            
ATOM    139  H62 BCD     1      25.930  30.160  28.930  1.00  0.00            
ATOM    140  H63 BCD     1      24.170  28.660  28.580  1.00  0.00            
ATOM    141  H64 BCD     1      23.140  30.690  30.090  1.00  0.00            
ATOM    142  H65 BCD     1      23.830  29.140  31.590  1.00  0.00            
ATOM    143  H66 BCD     1      25.730  31.500  31.580  1.00  0.00            
ATOM    144  H67 BCD     1      23.880  33.180  29.930  1.00  0.00            
ATOM    145  H68 BCD     1      25.770  34.990  30.190  1.00  0.00            
ATOM    146  H69 BCD     1      25.120  34.600  31.720  1.00  0.00            
ATOM    147  H70 BCD     1      27.490  34.800  30.960  1.00  0.00            
ATOM    148  O1  HC9     2      18.070  30.720  27.880  1.00  0.00            
ATOM    149  N1  HC9     2      19.130  31.120  28.380  1.00  0.00            
ATOM    150  O2  HC9     2      20.140  30.470  28.320  1.00  0.00            
ATOM    151  C1  HC9     2      19.170  32.440  29.030  1.00  0.00            
ATOM    152  C2  HC9     2      20.390  32.970  29.410  1.00  0.00            
ATOM    153  C3  HC9     2      20.490  34.250  30.040  1.00  0.00            
ATOM    154  C4  HC9     2      19.370  34.980  30.420  1.00  0.00            
ATOM    155  O3  HC9     2      19.520  36.220  30.990  1.00  0.00            
ATOM    156  C5  HC9     2      18.150  34.430  30.140  1.00  0.00            
ATOM    157  C6  HC9     2      18.030  33.200  29.460  1.00  0.00            
ATOM    158  H1  HC9     2      21.270  32.360  29.290  1.00  0.00            
ATOM    159  H2  HC9     2      21.480  34.570  30.350  1.00  0.00            
ATOM    160  H3  HC9     2      18.720  36.740  30.810  1.00  0.00            
ATOM    161  H4  HC9     2      17.280  35.010  30.420  1.00  0.00            
ATOM    162  H5  HC9     2      17.000  32.890  29.320  1.00  0.00            
TER
ENDMDL
MODEL        1
ATOM      1  C1  BCD     1       7.550  29.410  20.930  1.00  0.00            
ATOM      2  O1  BCD     1       7.520  29.390  22.370  1.00  0.00            
ATOM      3  C2  BCD     1       6.180  29.900  20.440  1.00  0.00            
ATOM      4  O2  BCD     1       5.860  31.290  20.640  1.00  0.00            
ATOM      5  C3  BCD     1       5.090  28.910  20.880  1.00  0.00            
ATOM      6  O3  BCD     1       3.830  29.210  20.210  1.00  0.00            
ATOM      7  C4  BCD     1       5.420  27.470  20.520  1.00  0.00            
ATOM      8  C5  BCD     1       6.870  27.070  20.920  1.00  0.00            
ATOM      9  O4  BCD     1       7.770  28.090  20.500  1.00  0.00            
ATOM     10  C6  BCD     1       7.310  25.730  20.230  1.00  0.00            
ATOM     11  O5  BCD     1       7.320  25.650  18.740  1.00  0.00            
ATOM     12  H1  BCD     1       8.380  30.030  20.560  1.00  0.00            
ATOM     13  H2  BCD     1       6.270  29.770  19.360  1.00  0.00            
ATOM     14  H3  BCD     1       5.350  31.690  19.930  1.00  0.00            
ATOM     15  H4  BCD     1       5.030  29.000  21.970  1.00  0.00            
ATOM     16  H5  BCD     1       3.140  28.630  20.550  1.00  0.00            
ATOM     17  H6  BCD     1       5.360  27.380  19.430  1.00  0.00            
ATOM     18  H7  BCD     1       6.940  27.020  22.020  1.00  0.00            
ATOM     19  H8  BCD     1       8.290  25.480  20.660  1.00  0.00            
ATOM     20  H9  BCD     1       6.630  25.000  20.700  1.00  0.00            
ATOM     21  H10 BCD     1       8.200  25.930  18.470  1.00  0.00            
ATOM     22  C7  BCD     1       9.750  30.470  25.570  1.00  0.00            
ATOM     23  O6  BCD     1       8.680  29.980  26.330  1.00  0.00            
ATOM     24  C8  BCD     1       9.370  31.620  24.700  1.00  0.00            
ATOM     25  O7  BCD     1       8.910  32.710  25.530  1.00  0.00            
ATOM     26  C9  BCD     1       8.250  31.200  23.700  1.00  0.00            
ATOM     27  O8  BCD     1       7.980  32.270  22.790  1.00  0.00            
ATOM     28  C10 BCD     1       8.680  29.920  22.990  1.00  0.00            
ATOM     29  C11 BCD     1       9.240  28.840  23.940  1.00  0.00            
ATOM     30  O9  BCD     1      10.260  29.430  24.700  1.00  0.00            
ATOM     31  C12 BCD     1       9.720  27.510  23.390  1.00  0.00            
ATOM     32  O10 BCD     1      10.650  27.650  22.330  1.00  0.00            
ATOM     33  H11 BCD     1      10.550  30.790  26.250  1.00  0.00            
ATOM     34  H12 BCD     1      10.310  31.900  24.210  1.00  0.00            
ATOM     35  H13 BCD     1       8.300  32.380  26.190  1.00  0.00            
ATOM     36  H14 BCD     1       7.360  31.040  24.330  1.00  0.00            
ATOM     37  H15 BCD     1       7.700  32.970  23.390  1.00  0.00            
ATOM     38  H16 BCD     1       9.460  30.230  22.270  1.00  0.00            
ATOM     39  H17 BCD     1       8.420  28.520  24.590  1.00  0.00            
ATOM     40  H18 BCD     1      10.210  27.060  24.260  1.00  0.00            
ATOM     41  H19 BCD     1       8.780  27.000  23.140  1.00  0.00            
ATOM     42  H20 BCD     1      10.370  28.310  21.690  1.00  0.00            
ATOM     43  C13 BCD     1       7.760  30.120  30.350  1.00  0.00            
ATOM     44  O11 BCD     1       6.940  29.030  30.390  1.00  0.00            
ATOM     45  C14 BCD     1       7.240  31.160  29.510  1.00  0.00            
ATOM     46  O12 BCD     1       5.910  31.590  29.970  1.00  0.00            
ATOM     47  C15 BCD     1       7.240  30.740  27.980  1.00  0.00            
ATOM     48  O13 BCD     1       6.860  31.940  27.130  1.00  0.00            
ATOM     49  C16 BCD     1       8.710  30.390  27.660  1.00  0.00            
ATOM     50  C17 BCD     1       9.170  29.260  28.570  1.00  0.00            
ATOM     51  O14 BCD     1       9.090  29.710  29.890  1.00  0.00            
ATOM     52  C18 BCD     1      10.530  28.670  28.320  1.00  0.00            
ATOM     53  O15 BCD     1      11.440  29.720  28.300  1.00  0.00            
ATOM     54  H21 BCD     1       7.770  30.470  31.380  1.00  0.00            
ATOM     55  H22 BCD     1       7.890  32.040  29.670  1.00  0.00            
ATOM     56  H23 BCD     1       5.570  32.360  29.520  1.00  0.00            
ATOM     57  H24 BCD     1       6.570  29.890  27.820  1.00  0.00            
ATOM     58  H25 BCD     1       5.900  31.900  27.050  1.00  0.00            
ATOM     59  H26 BCD     1       9.360  31.260  27.820  1.00  0.00            
ATOM     60  H27 BCD     1       8.400  28.480  28.480  1.00  0.00            
ATOM     61  H28 BCD     1      10.690  27.980  29.160  1.00  0.00            
ATOM     62  H29 BCD     1      10.570  28.040  27.420  1.00  0.00            
ATOM     63  H30 BCD     1      12.240  29.310  27.960  1.00  0.00            
ATOM     64  C19 BCD     1       4.630  26.540  32.780  1.00  0.00            
ATOM     65  O16 BCD     1       4.090  26.060  31.590  1.00  0.00            
ATOM     66  C20 BCD     1       4.300  28.060  32.950  1.00  0.00            
ATOM     67  O17 BCD     1       2.910  28.300  32.850  1.00  0.00            
ATOM     68  C21 BCD     1       4.960  28.830  31.770  1.00  0.00            
ATOM     69  O18 BCD     1       4.850  30.220  32.040  1.00  0.00            
ATOM     70  C22 BCD     1       6.480  28.480  31.650  1.00  0.00            
ATOM     71  C23 BCD     1       6.720  26.930  31.690  1.00  0.00            
ATOM     72  O19 BCD     1       6.030  26.430  32.820  1.00  0.00            
ATOM     73  C24 BCD     1       8.170  26.470  31.660  1.00  0.00            
ATOM     74  O20 BCD     1       8.240  25.060  31.610  1.00  0.00            
ATOM     75  H31 BCD     1       4.250  25.940  33.610  1.00  0.00            
ATOM     76  H32 BCD     1       4.620  28.510  33.900  1.00  0.00            
ATOM     77  H33 BCD     1       2.760  29.180  33.200  1.00  0.00            
ATOM     78  H34 BCD     1       4.500  28.530  30.820  1.00  0.00            
ATOM     79  H35 BCD     1       5.160  30.570  31.200  1.00  0.00            
ATOM     80  H36 BCD     1       6.980  28.920  32.520  1.00  0.00            
ATOM     81  H37 BCD     1       6.210  26.560  30.790  1.00  0.00            
ATOM     82  H38 BCD     1       8.730  26.750  30.750  1.00  0.00            
ATOM     83  H39 BCD     1       8.650  26.830  32.590  1.00  0.00            
ATOM     84  H40 BCD     1       7.790  24.790  32.410  1.00  0.00            
ATOM     85  C25 BCD     1       2.060  23.290  29.510  1.00  0.00            
ATOM     86  O21 BCD     1       2.590  23.810  28.300  1.00  0.00            
ATOM     87  C26 BCD     1       1.210  24.210  30.260  1.00  0.00            
ATOM     88  O22 BCD     1       0.010  24.540  29.440  1.00  0.00            
ATOM     89  C27 BCD     1       2.020  25.290  30.830  1.00  0.00            
ATOM     90  O23 BCD     1       1.190  26.180  31.670  1.00  0.00            
ATOM     91  C28 BCD     1       3.260  24.910  31.660  1.00  0.00            
ATOM     92  C29 BCD     1       4.060  23.840  30.920  1.00  0.00            
ATOM     93  O24 BCD     1       3.130  22.780  30.400  1.00  0.00            
ATOM     94  C30 BCD     1       5.210  23.220  31.700  1.00  0.00            
ATOM     95  O25 BCD     1       4.650  22.540  32.870  1.00  0.00            
ATOM     96  H41 BCD     1       1.500  22.370  29.320  1.00  0.00            
ATOM     97  H42 BCD     1       0.760  23.680  31.110  1.00  0.00            
ATOM     98  H43 BCD     1      -0.330  25.310  29.910  1.00  0.00            
ATOM     99  H44 BCD     1       2.350  25.910  29.990  1.00  0.00            
ATOM    100  H45 BCD     1       1.760  26.850  32.040  1.00  0.00            
ATOM    101  H46 BCD     1       2.950  24.680  32.690  1.00  0.00            
ATOM    102  H47 BCD     1       4.560  24.290  30.050  1.00  0.00            
ATOM    103  H48 BCD     1       5.840  22.590  31.070  1.00  0.00            
ATOM    104  H49 BCD     1       5.830  24.090  31.950  1.00  0.00            
ATOM    105  H50 BCD     1       4.980  22.920  33.690  1.00  0.00            
ATOM    106  C31 BCD     1       2.780  22.540  24.290  1.00  0.00            
ATOM    107  O26 BCD     1       2.830  23.880  23.680  1.00  0.00            
ATOM    108  C32 BCD     1       1.470  22.280  25.030  1.00  0.00            
ATOM    109  O27 BCD     1       0.360  22.440  24.140  1.00  0.00            
ATOM    110  C33 BCD     1       1.350  23.260  26.220  1.00  0.00            
ATOM    111  C34 BCD     1       2.480  22.910  27.140  1.00  0.00            
ATOM    112  C35 BCD     1       3.820  23.140  26.410  1.00  0.00            
ATOM    113  O28 BCD     1       3.910  22.330  25.220  1.00  0.00            
ATOM    114  C36 BCD     1       5.020  22.820  27.250  1.00  0.00            
ATOM    115  O29 BCD     1       5.260  21.430  27.300  1.00  0.00            
ATOM    116  O30 BCD     1       0.030  23.250  26.810  1.00  0.00            
ATOM    117  H51 BCD     1       2.820  21.800  23.480  1.00  0.00            
ATOM    118  H52 BCD     1       1.400  21.270  25.480  1.00  0.00            
ATOM    119  H53 BCD     1      -0.380  22.620  24.720  1.00  0.00            
ATOM    120  H54 BCD     1       1.570  24.290  25.910  1.00  0.00            
ATOM    121  H55 BCD     1      -0.100  23.920  27.490  1.00  0.00            
ATOM    122  H56 BCD     1       2.480  21.860  27.440  1.00  0.00            
ATOM    123  H57 BCD     1       3.950  24.190  26.120  1.00  0.00            
ATOM    124  H58 BCD     1       5.920  23.270  26.790  1.00  0.00            
ATOM    125  H59 BCD     1       5.020  23.200  28.280  1.00  0.00            
ATOM    126  H60 BCD     1       5.280  21.090  26.400  1.00  0.00            
ATOM    127  C37 BCD     1       3.750  25.770  20.170  1.00  0.00            
ATOM    128  O31 BCD     1       4.440  26.630  21.070  1.00  0.00            
ATOM    129  C38 BCD     1       2.280  25.900  20.570  1.00  0.00            
ATOM    130  O32 BCD     1       1.910  27.300  20.420  1.00  0.00            
ATOM    131  C39 BCD     1       2.070  25.350  22.010  1.00  0.00            
ATOM    132  O33 BCD     1       0.720  25.350  22.410  1.00  0.00            
ATOM    133  C40 BCD     1       2.670  23.940  22.210  1.00  0.00            
ATOM    134  C41 BCD     1       3.990  23.800  21.550  1.00  0.00            
ATOM    135  O34 BCD     1       4.110  24.400  20.240  1.00  0.00            
ATOM    136  C42 BCD     1       4.480  22.330  21.510  1.00  0.00            
ATOM    137  O35 BCD     1       3.510  21.570  20.830  1.00  0.00            
ATOM    138  H61 BCD     1       3.850  26.140  19.140  1.00  0.00            
ATOM    139  H62 BCD     1       1.700  25.260  19.890  1.00  0.00            
ATOM    140  H63 BCD     1       1.060  27.340  19.980  1.00  0.00            
ATOM    141  H64 BCD     1       2.510  26.070  22.710  1.00  0.00            
ATOM    142  H65 BCD     1       0.450  24.870  23.200  1.00  0.00            
ATOM    143  H66 BCD     1       1.940  23.200  21.870  1.00  0.00            
ATOM    144  H67 BCD     1       4.660  24.390  22.180  1.00  0.00            
ATOM    145  H68 BCD     1       5.490  22.320  21.080  1.00  0.00            
ATOM    146  H69 BCD     1       4.640  21.860  22.490  1.00  0.00            
ATOM    147  H70 BCD     1       3.520  21.940  19.940  1.00  0.00            
ATOM    148  O1  HC9     2       1.330  27.880  26.790  1.00  0.00            
ATOM    149  N1  HC9     2       2.020  27.130  26.150  1.00  0.00            
ATOM    150  O2  HC9     2       1.600  26.490  25.170  1.00  0.00            
ATOM    151  C1  HC9     2       3.490  27.180  26.340  1.00  0.00            
ATOM    152  C2  HC9     2       4.250  27.070  25.210  1.00  0.00            
ATOM    153  C3  HC9     2       5.650  26.920  25.310  1.00  0.00            
ATOM    154  C4  HC9     2       6.330  27.100  26.470  1.00  0.00            
ATOM    155  O3  HC9     2       7.620  26.850  26.580  1.00  0.00            
ATOM    156  C5  HC9     2       5.560  27.330  27.590  1.00  0.00            
ATOM    157  C6  HC9     2       4.160  27.240  27.610  1.00  0.00            
ATOM    158  H1  HC9     2       3.780  26.970  24.240  1.00  0.00            
ATOM    159  H2  HC9     2       6.270  26.640  24.460  1.00  0.00            
ATOM    160  H3  HC9     2       7.850  26.110  26.000  1.00  0.00            
ATOM    161  H4  HC9     2       6.090  27.490  28.530  1.00  0.00            
ATOM    162  H5  HC9     2       3.590  27.450  28.500  1.00  0.00            
TER
ENDMDL
MODEL        1
ATOM      1  C1  BCD     1      12.010  32.560  22.070  1.00  0.00            
ATOM      2  O1  BCD     1      10.990  31.960  22.810  1.00  0.00            
ATOM      3  C2  BCD     1      12.310  34.040  22.390  1.00  0.00            
ATOM      4  O2  BCD     1      12.570  34.340  23.750  1.00  0.00            
ATOM      5  C3  BCD     1      11.220  35.070  21.920  1.00  0.00            
ATOM      6  O3  BCD     1      11.660  36.400  22.060  1.00  0.00            
ATOM      7  C4  BCD     1      10.970  34.740  20.490  1.00  0.00            
ATOM      8  C5  BCD     1      10.690  33.230  20.190  1.00  0.00            
ATOM      9  O4  BCD     1      11.770  32.460  20.700  1.00  0.00            
ATOM     10  C6  BCD     1      10.420  32.740  18.750  1.00  0.00            
ATOM     11  O5  BCD     1      11.420  32.910  17.700  1.00  0.00            
ATOM     12  H1  BCD     1      12.910  31.940  22.200  1.00  0.00            
ATOM     13  H2  BCD     1      13.300  34.280  21.970  1.00  0.00            
ATOM     14  H3  BCD     1      11.900  33.810  24.200  1.00  0.00            
ATOM     15  H4  BCD     1      10.280  34.870  22.460  1.00  0.00            
ATOM     16  H5  BCD     1      11.150  36.990  21.500  1.00  0.00            
ATOM     17  H6  BCD     1      11.830  35.060  19.890  1.00  0.00            
ATOM     18  H7  BCD     1       9.750  32.990  20.700  1.00  0.00            
ATOM     19  H8  BCD     1      10.170  31.680  18.870  1.00  0.00            
ATOM     20  H9  BCD     1       9.460  33.090  18.350  1.00  0.00            
ATOM     21  H10 BCD     1      12.220  32.430  17.930  1.00  0.00            
ATOM     22  C7  BCD     1      10.460  29.300  25.910  1.00  0.00            
ATOM     23  O6  BCD     1       9.110  29.190  25.440  1.00  0.00            
ATOM     24  C8  BCD     1      10.770  30.710  26.320  1.00  0.00            
ATOM     25  O7  BCD     1       9.970  31.080  27.420  1.00  0.00            
ATOM     26  C9  BCD     1      10.540  31.660  25.120  1.00  0.00            
ATOM     27  O8  BCD     1      11.030  32.970  25.510  1.00  0.00            
ATOM     28  C10 BCD     1      11.350  31.180  23.980  1.00  0.00            
ATOM     29  C11 BCD     1      11.190  29.660  23.610  1.00  0.00            
ATOM     30  O9  BCD     1      11.310  28.850  24.830  1.00  0.00            
ATOM     31  C12 BCD     1      12.260  29.240  22.710  1.00  0.00            
ATOM     32  O10 BCD     1      13.590  29.610  23.310  1.00  0.00            
ATOM     33  H11 BCD     1      10.610  28.620  26.760  1.00  0.00            
ATOM     34  H12 BCD     1      11.850  30.830  26.450  1.00  0.00            
ATOM     35  H13 BCD     1      10.460  31.710  27.960  1.00  0.00            
ATOM     36  H14 BCD     1       9.480  31.640  24.850  1.00  0.00            
ATOM     37  H15 BCD     1      10.310  33.490  25.880  1.00  0.00            
ATOM     38  H16 BCD     1      12.390  31.420  24.230  1.00  0.00            
ATOM     39  H17 BCD     1      10.250  29.480  23.070  1.00  0.00            
ATOM     40  H18 BCD     1      12.170  28.170  22.490  1.00  0.00            
ATOM     41  H19 BCD     1      12.290  29.720  21.720  1.00  0.00            
ATOM     42  H20 BCD     1      13.590  29.130  24.150  1.00  0.00            
ATOM     43  C13 BCD     1       5.490  27.230  25.960  1.00  0.00            
ATOM     44  O11 BCD     1       4.680  28.190  25.230  1.00  0.00            
ATOM     45  C14 BCD     1       6.120  27.910  27.210  1.00  0.00            
ATOM     46  O12 BCD     1       5.080  28.400  28.070  1.00  0.00            
ATOM     47  C15 BCD     1       7.150  28.980  26.780  1.00  0.00            
ATOM     48  O13 BCD     1       7.780  29.540  27.930  1.00  0.00            
ATOM     49  C16 BCD     1       8.260  28.230  26.010  1.00  0.00            
ATOM     50  C17 BCD     1       7.640  27.520  24.800  1.00  0.00            
ATOM     51  O14 BCD     1       6.580  26.720  25.220  1.00  0.00            
ATOM     52  C18 BCD     1       8.600  26.670  24.030  1.00  0.00            
ATOM     53  O15 BCD     1       8.010  26.300  22.770  1.00  0.00            
ATOM     54  H21 BCD     1       4.830  26.380  26.190  1.00  0.00            
ATOM     55  H22 BCD     1       6.630  27.130  27.790  1.00  0.00            
ATOM     56  H23 BCD     1       5.240  28.070  28.960  1.00  0.00            
ATOM     57  H24 BCD     1       6.760  29.750  26.100  1.00  0.00            
ATOM     58  H25 BCD     1       8.570  29.980  27.620  1.00  0.00            
ATOM     59  H26 BCD     1       8.800  27.540  26.670  1.00  0.00            
ATOM     60  H27 BCD     1       7.250  28.320  24.150  1.00  0.00            
ATOM     61  H28 BCD     1       9.520  27.250  23.880  1.00  0.00            
ATOM     62  H29 BCD     1       8.900  25.810  24.640  1.00  0.00            
ATOM     63  H30 BCD     1       7.200  25.780  22.800  1.00  0.00            
ATOM     64  C19 BCD     1       1.450  28.780  22.770  1.00  0.00            
ATOM     65  O16 BCD     1       2.190  29.910  22.200  1.00  0.00            
ATOM     66  C20 BCD     1       1.200  28.900  24.250  1.00  0.00            
ATOM     67  O17 BCD     1       0.480  30.070  24.460  1.00  0.00            
ATOM     68  C21 BCD     1       2.540  28.920  25.040  1.00  0.00            
ATOM     69  O18 BCD     1       2.450  28.990  26.470  1.00  0.00            
ATOM     70  C22 BCD     1       3.450  27.720  24.710  1.00  0.00            
ATOM     71  C23 BCD     1       3.520  27.450  23.160  1.00  0.00            
ATOM     72  O19 BCD     1       2.210  27.600  22.450  1.00  0.00            
ATOM     73  C24 BCD     1       4.160  26.090  22.870  1.00  0.00            
ATOM     74  O20 BCD     1       4.510  26.070  21.500  1.00  0.00            
ATOM     75  H31 BCD     1       0.550  28.690  22.150  1.00  0.00            
ATOM     76  H32 BCD     1       0.650  28.040  24.640  1.00  0.00            
ATOM     77  H33 BCD     1       1.000  30.780  24.080  1.00  0.00            
ATOM     78  H34 BCD     1       3.190  29.770  24.820  1.00  0.00            
ATOM     79  H35 BCD     1       3.310  28.730  26.810  1.00  0.00            
ATOM     80  H36 BCD     1       3.090  26.790  25.160  1.00  0.00            
ATOM     81  H37 BCD     1       4.170  28.200  22.690  1.00  0.00            
ATOM     82  H38 BCD     1       5.070  26.020  23.470  1.00  0.00            
ATOM     83  H39 BCD     1       3.510  25.270  23.190  1.00  0.00            
ATOM     84  H40 BCD     1       4.140  26.790  20.990  1.00  0.00            
ATOM     85  C25 BCD     1       1.450  33.350  20.020  1.00  0.00            
ATOM     86  O21 BCD     1       2.870  33.570  19.800  1.00  0.00            
ATOM     87  C26 BCD     1       1.170  33.410  21.530  1.00  0.00            
ATOM     88  O22 BCD     1       1.640  34.720  21.910  1.00  0.00            
ATOM     89  C27 BCD     1       1.790  32.250  22.280  1.00  0.00            
ATOM     90  O23 BCD     1       1.570  32.440  23.660  1.00  0.00            
ATOM     91  C28 BCD     1       1.390  30.950  21.670  1.00  0.00            
ATOM     92  C29 BCD     1       1.610  30.950  20.130  1.00  0.00            
ATOM     93  O24 BCD     1       1.010  32.100  19.480  1.00  0.00            
ATOM     94  C30 BCD     1       1.090  29.690  19.510  1.00  0.00            
ATOM     95  O25 BCD     1      -0.300  29.490  19.540  1.00  0.00            
ATOM     96  H41 BCD     1       0.810  34.120  19.560  1.00  0.00            
ATOM     97  H42 BCD     1       0.100  33.390  21.760  1.00  0.00            
ATOM     98  H43 BCD     1       1.670  35.210  21.090  1.00  0.00            
ATOM     99  H44 BCD     1       2.870  32.280  22.050  1.00  0.00            
ATOM    100  H45 BCD     1       1.970  33.290  23.890  1.00  0.00            
ATOM    101  H46 BCD     1       0.330  30.700  21.820  1.00  0.00            
ATOM    102  H47 BCD     1       2.700  30.960  20.000  1.00  0.00            
ATOM    103  H48 BCD     1       1.480  29.730  18.490  1.00  0.00            
ATOM    104  H49 BCD     1       1.610  28.820  19.930  1.00  0.00            
ATOM    105  H50 BCD     1      -0.860  30.230  19.310  1.00  0.00            
ATOM    106  C31 BCD     1       4.980  36.200  17.440  1.00  0.00            
ATOM    107  O26 BCD     1       5.900  36.470  18.450  1.00  0.00            
ATOM    108  C32 BCD     1       3.560  36.710  17.910  1.00  0.00            
ATOM    109  O27 BCD     1       3.600  38.090  18.320  1.00  0.00            
ATOM    110  C33 BCD     1       3.180  35.870  19.120  1.00  0.00            
ATOM    111  C34 BCD     1       3.170  34.410  18.720  1.00  0.00            
ATOM    112  C35 BCD     1       4.520  33.930  18.180  1.00  0.00            
ATOM    113  O28 BCD     1       4.930  34.790  17.120  1.00  0.00            
ATOM    114  C36 BCD     1       4.540  32.480  17.800  1.00  0.00            
ATOM    115  O29 BCD     1       3.880  32.260  16.480  1.00  0.00            
ATOM    116  O30 BCD     1       1.840  36.300  19.480  1.00  0.00            
ATOM    117  H51 BCD     1       5.240  36.570  16.440  1.00  0.00            
ATOM    118  H52 BCD     1       2.790  36.660  17.130  1.00  0.00            
ATOM    119  H53 BCD     1       3.820  38.600  17.540  1.00  0.00            
ATOM    120  H54 BCD     1       3.940  36.110  19.870  1.00  0.00            
ATOM    121  H55 BCD     1       1.800  37.250  19.600  1.00  0.00            
ATOM    122  H56 BCD     1       2.370  34.220  17.990  1.00  0.00            
ATOM    123  H57 BCD     1       5.240  34.070  18.990  1.00  0.00            
ATOM    124  H58 BCD     1       5.560  32.100  17.690  1.00  0.00            
ATOM    125  H59 BCD     1       4.040  31.880  18.560  1.00  0.00            
ATOM    126  H60 BCD     1       4.590  32.490  15.870  1.00  0.00            
ATOM    127  C37 BCD     1       9.950  36.360  19.040  1.00  0.00            
ATOM    128  O31 BCD     1       9.820  35.410  20.060  1.00  0.00            
ATOM    129  C38 BCD     1       9.270  37.670  19.390  1.00  0.00            
ATOM    130  O32 BCD     1       9.870  38.200  20.540  1.00  0.00            
ATOM    131  C39 BCD     1       7.780  37.350  19.510  1.00  0.00            
ATOM    132  O33 BCD     1       6.980  38.510  19.870  1.00  0.00            
ATOM    133  C40 BCD     1       7.330  36.780  18.180  1.00  0.00            
ATOM    134  C41 BCD     1       8.190  35.590  17.630  1.00  0.00            
ATOM    135  O34 BCD     1       9.550  35.910  17.760  1.00  0.00            
ATOM    136  C42 BCD     1       7.970  35.080  16.190  1.00  0.00            
ATOM    137  O35 BCD     1       8.010  36.210  15.280  1.00  0.00            
ATOM    138  H61 BCD     1      11.030  36.520  19.000  1.00  0.00            
ATOM    139  H62 BCD     1       9.560  38.360  18.590  1.00  0.00            
ATOM    140  H63 BCD     1       9.230  38.660  21.100  1.00  0.00            
ATOM    141  H64 BCD     1       7.680  36.540  20.250  1.00  0.00            
ATOM    142  H65 BCD     1       6.070  38.270  20.050  1.00  0.00            
ATOM    143  H66 BCD     1       7.330  37.460  17.320  1.00  0.00            
ATOM    144  H67 BCD     1       7.860  34.740  18.250  1.00  0.00            
ATOM    145  H68 BCD     1       8.710  34.330  15.890  1.00  0.00            
ATOM    146  H69 BCD     1       7.040  34.500  16.110  1.00  0.00            
ATOM    147  H70 BCD     1       7.600  36.090  14.420  1.00  0.00            
ATOM    148  O1  HC9     2       6.870  32.400  20.290  1.00  0.00            
ATOM    149  N1  HC9     2       6.190  31.760  21.060  1.00  0.00            
ATOM    150  O2  HC9     2       5.240  31.110  20.630  1.00  0.00            
ATOM    151  C1  HC9     2       6.210  32.030  22.550  1.00  0.00            
ATOM    152  C2  HC9     2       7.330  32.810  23.020  1.00  0.00            
ATOM    153  C3  HC9     2       7.400  33.190  24.370  1.00  0.00            
ATOM    154  C4  HC9     2       6.580  32.650  25.310  1.00  0.00            
ATOM    155  O3  HC9     2       6.650  33.000  26.660  1.00  0.00            
ATOM    156  C5  HC9     2       5.560  31.760  24.890  1.00  0.00            
ATOM    157  C6  HC9     2       5.400  31.450  23.510  1.00  0.00            
ATOM    158  H1  HC9     2       8.090  33.140  22.320  1.00  0.00            
ATOM    159  H2  HC9     2       8.130  33.930  24.700  1.00  0.00            
ATOM    160  H3  HC9     2       7.440  33.550  26.820  1.00  0.00            
ATOM    161  H4  HC9     2       4.870  31.450  25.670  1.00  0.00            
ATOM    162  H5  HC9     2       4.710  30.680  23.180  1.00  0.00            
TER
ENDMDL
MODEL        1
ATOM      1  C1  BCD     1      14.140  29.690  27.290  1.00  0.00            
ATOM      2  O1  BCD     1      13.740  28.350  27.710  1.00  0.00            
ATOM      3  C2  BCD     1      15.480  29.730  26.600  1.00  0.00            
ATOM      4  O2  BCD     1      15.380  29.020  25.350  1.00  0.00            
ATOM      5  C3  BCD     1      16.680  29.110  27.450  1.00  0.00            
ATOM      6  O3  BCD     1      17.890  29.330  26.740  1.00  0.00            
ATOM      7  C4  BCD     1      16.670  29.830  28.860  1.00  0.00            
ATOM      8  C5  BCD     1      15.280  29.840  29.430  1.00  0.00            
ATOM      9  O4  BCD     1      14.330  30.350  28.510  1.00  0.00            
ATOM     10  C6  BCD     1      15.180  30.570  30.800  1.00  0.00            
ATOM     11  O5  BCD     1      15.590  32.000  30.680  1.00  0.00            
ATOM     12  H1  BCD     1      13.380  30.170  26.660  1.00  0.00            
ATOM     13  H2  BCD     1      15.650  30.780  26.350  1.00  0.00            
ATOM     14  H3  BCD     1      15.100  28.150  25.620  1.00  0.00            
ATOM     15  H4  BCD     1      16.470  28.030  27.480  1.00  0.00            
ATOM     16  H5  BCD     1      17.700  29.100  25.820  1.00  0.00            
ATOM     17  H6  BCD     1      16.920  30.880  28.630  1.00  0.00            
ATOM     18  H7  BCD     1      15.080  28.780  29.600  1.00  0.00            
ATOM     19  H8  BCD     1      14.120  30.640  31.070  1.00  0.00            
ATOM     20  H9  BCD     1      15.770  30.080  31.580  1.00  0.00            
ATOM     21  H10 BCD     1      15.610  32.330  31.580  1.00  0.00            
ATOM     22  C7  BCD     1      10.640  25.760  26.900  1.00  0.00            
ATOM     23  O6  BCD     1      10.880  25.180  28.200  1.00  0.00            
ATOM     24  C8  BCD     1      11.910  25.470  26.140  1.00  0.00            
ATOM     25  O7  BCD     1      12.280  24.080  26.200  1.00  0.00            
ATOM     26  C9  BCD     1      13.100  26.250  26.790  1.00  0.00            
ATOM     27  O8  BCD     1      14.270  26.240  25.920  1.00  0.00            
ATOM     28  C10 BCD     1      12.690  27.750  27.000  1.00  0.00            
ATOM     29  C11 BCD     1      11.380  27.890  27.710  1.00  0.00            
ATOM     30  O9  BCD     1      10.340  27.150  26.940  1.00  0.00            
ATOM     31  C12 BCD     1      11.000  29.310  27.910  1.00  0.00            
ATOM     32  O10 BCD     1       9.700  29.530  28.480  1.00  0.00            
ATOM     33  H11 BCD     1       9.780  25.220  26.490  1.00  0.00            
ATOM     34  H12 BCD     1      11.740  25.990  25.180  1.00  0.00            
ATOM     35  H13 BCD     1      12.100  23.630  25.360  1.00  0.00            
ATOM     36  H14 BCD     1      13.240  25.890  27.810  1.00  0.00            
ATOM     37  H15 BCD     1      14.470  25.300  25.880  1.00  0.00            
ATOM     38  H16 BCD     1      12.760  28.160  25.980  1.00  0.00            
ATOM     39  H17 BCD     1      11.400  27.400  28.690  1.00  0.00            
ATOM     40  H18 BCD     1      11.720  29.870  28.530  1.00  0.00            
ATOM     41  H19 BCD     1      11.050  29.810  26.930  1.00  0.00            
ATOM     42  H20 BCD     1       9.080  28.980  27.980  1.00  0.00            
ATOM     43  C13 BCD     1       9.270  23.400  31.510  1.00  0.00            
ATOM     44  O11 BCD     1      10.350  23.860  32.320  1.00  0.00            
ATOM     45  C14 BCD     1       9.820  22.490  30.390  1.00  0.00            
ATOM     46  O12 BCD     1      10.620  21.550  31.040  1.00  0.00            
ATOM     47  C15 BCD     1      10.720  23.290  29.460  1.00  0.00            
ATOM     48  O13 BCD     1      11.330  22.490  28.400  1.00  0.00            
ATOM     49  C16 BCD     1       9.900  24.420  28.850  1.00  0.00            
ATOM     50  C17 BCD     1       9.300  25.240  30.050  1.00  0.00            
ATOM     51  O14 BCD     1       8.490  24.390  30.870  1.00  0.00            
ATOM     52  C18 BCD     1       8.410  26.320  29.540  1.00  0.00            
ATOM     53  O15 BCD     1       7.330  25.860  28.660  1.00  0.00            
ATOM     54  H21 BCD     1       8.620  22.740  32.090  1.00  0.00            
ATOM     55  H22 BCD     1       9.060  22.000  29.770  1.00  0.00            
ATOM     56  H23 BCD     1      11.190  22.000  31.670  1.00  0.00            
ATOM     57  H24 BCD     1      11.510  23.680  30.110  1.00  0.00            
ATOM     58  H25 BCD     1      11.740  23.160  27.850  1.00  0.00            
ATOM     59  H26 BCD     1       9.230  23.970  28.100  1.00  0.00            
ATOM     60  H27 BCD     1      10.060  25.760  30.660  1.00  0.00            
ATOM     61  H28 BCD     1       7.940  26.690  30.470  1.00  0.00            
ATOM     62  H29 BCD     1       9.010  27.110  29.060  1.00  0.00            
ATOM     63  H30 BCD     1       7.140  24.950  28.910  1.00  0.00            
ATOM     64  C19 BCD     1      11.250  24.970  36.220  1.00  0.00            
ATOM     65  O16 BCD     1      12.400  25.720  35.910  1.00  0.00            
ATOM     66  C20 BCD     1      11.300  23.450  35.920  1.00  0.00            
ATOM     67  O17 BCD     1      12.340  22.870  36.680  1.00  0.00            
ATOM     68  C21 BCD     1      11.280  23.230  34.380  1.00  0.00            
ATOM     69  O18 BCD     1      11.390  21.830  33.950  1.00  0.00            
ATOM     70  C22 BCD     1      10.100  23.950  33.730  1.00  0.00            
ATOM     71  C23 BCD     1      10.160  25.440  34.080  1.00  0.00            
ATOM     72  O19 BCD     1      10.180  25.570  35.540  1.00  0.00            
ATOM     73  C24 BCD     1       9.050  26.340  33.540  1.00  0.00            
ATOM     74  O20 BCD     1       7.730  26.060  34.070  1.00  0.00            
ATOM     75  H31 BCD     1      10.980  25.100  37.270  1.00  0.00            
ATOM     76  H32 BCD     1      10.340  23.030  36.250  1.00  0.00            
ATOM     77  H33 BCD     1      13.160  23.320  36.440  1.00  0.00            
ATOM     78  H34 BCD     1      12.200  23.780  34.140  1.00  0.00            
ATOM     79  H35 BCD     1      10.530  21.430  34.110  1.00  0.00            
ATOM     80  H36 BCD     1       9.110  23.610  34.050  1.00  0.00            
ATOM     81  H37 BCD     1      11.090  25.860  33.680  1.00  0.00            
ATOM     82  H38 BCD     1       9.370  27.310  33.920  1.00  0.00            
ATOM     83  H39 BCD     1       9.060  26.270  32.440  1.00  0.00            
ATOM     84  H40 BCD     1       7.310  26.900  33.870  1.00  0.00            
ATOM     85  C25 BCD     1      16.270  26.830  37.250  1.00  0.00            
ATOM     86  O21 BCD     1      16.450  27.700  36.150  1.00  0.00            
ATOM     87  C26 BCD     1      16.100  25.420  36.670  1.00  0.00            
ATOM     88  O22 BCD     1      17.210  25.040  35.870  1.00  0.00            
ATOM     89  C27 BCD     1      14.770  25.260  35.930  1.00  0.00            
ATOM     90  O23 BCD     1      14.600  23.880  35.540  1.00  0.00            
ATOM     91  C28 BCD     1      13.580  25.790  36.730  1.00  0.00            
ATOM     92  C29 BCD     1      13.890  27.190  37.250  1.00  0.00            
ATOM     93  O24 BCD     1      15.080  27.240  38.010  1.00  0.00            
ATOM     94  C30 BCD     1      12.740  27.690  38.080  1.00  0.00            
ATOM     95  O25 BCD     1      12.410  26.840  39.150  1.00  0.00            
ATOM     96  H41 BCD     1      17.180  26.930  37.850  1.00  0.00            
ATOM     97  H42 BCD     1      15.990  24.730  37.510  1.00  0.00            
ATOM     98  H43 BCD     1      17.850  25.730  36.070  1.00  0.00            
ATOM     99  H44 BCD     1      14.820  25.980  35.090  1.00  0.00            
ATOM    100  H45 BCD     1      15.230  23.580  34.880  1.00  0.00            
ATOM    101  H46 BCD     1      13.440  25.080  37.560  1.00  0.00            
ATOM    102  H47 BCD     1      13.940  27.870  36.390  1.00  0.00            
ATOM    103  H48 BCD     1      12.970  28.660  38.550  1.00  0.00            
ATOM    104  H49 BCD     1      11.870  27.800  37.420  1.00  0.00            
ATOM    105  H50 BCD     1      12.680  27.210  40.000  1.00  0.00            
ATOM    106  C31 BCD     1      19.140  30.370  34.740  1.00  0.00            
ATOM    107  O26 BCD     1      18.630  30.090  33.490  1.00  0.00            
ATOM    108  C32 BCD     1      19.830  29.290  35.520  1.00  0.00            
ATOM    109  O27 BCD     1      21.090  29.020  34.860  1.00  0.00            
ATOM    110  C33 BCD     1      18.860  28.100  35.690  1.00  0.00            
ATOM    111  C34 BCD     1      17.570  28.580  36.370  1.00  0.00            
ATOM    112  C35 BCD     1      17.110  29.830  35.750  1.00  0.00            
ATOM    113  O28 BCD     1      18.150  30.820  35.590  1.00  0.00            
ATOM    114  C36 BCD     1      15.970  30.480  36.540  1.00  0.00            
ATOM    115  O29 BCD     1      16.250  30.800  37.880  1.00  0.00            
ATOM    116  O30 BCD     1      19.390  27.050  36.510  1.00  0.00            
ATOM    117  H51 BCD     1      19.890  31.160  34.670  1.00  0.00            
ATOM    118  H52 BCD     1      20.120  29.780  36.460  1.00  0.00            
ATOM    119  H53 BCD     1      20.720  28.790  34.000  1.00  0.00            
ATOM    120  H54 BCD     1      18.610  27.760  34.680  1.00  0.00            
ATOM    121  H55 BCD     1      20.260  26.830  36.170  1.00  0.00            
ATOM    122  H56 BCD     1      17.710  28.710  37.450  1.00  0.00            
ATOM    123  H57 BCD     1      16.740  29.550  34.750  1.00  0.00            
ATOM    124  H58 BCD     1      15.670  31.360  35.960  1.00  0.00            
ATOM    125  H59 BCD     1      15.070  29.850  36.460  1.00  0.00            
ATOM    126  H60 BCD     1      15.460  31.190  38.270  1.00  0.00            
ATOM    127  C37 BCD     1      18.960  29.680  29.560  1.00  0.00            
ATOM    128  O31 BCD     1      17.600  29.200  29.750  1.00  0.00            
ATOM    129  C38 BCD     1      19.890  28.790  30.310  1.00  0.00            
ATOM    130  O32 BCD     1      19.810  27.420  29.770  1.00  0.00            
ATOM    131  C39 BCD     1      19.510  28.750  31.830  1.00  0.00            
ATOM    132  O33 BCD     1      20.380  27.870  32.640  1.00  0.00            
ATOM    133  C40 BCD     1      19.500  30.180  32.360  1.00  0.00            
ATOM    134  C41 BCD     1      18.870  31.240  31.400  1.00  0.00            
ATOM    135  O34 BCD     1      19.060  31.040  30.010  1.00  0.00            
ATOM    136  C42 BCD     1      19.450  32.580  31.750  1.00  0.00            
ATOM    137  O35 BCD     1      20.810  32.480  32.110  1.00  0.00            
ATOM    138  H61 BCD     1      19.330  29.640  28.530  1.00  0.00            
ATOM    139  H62 BCD     1      20.910  29.170  30.210  1.00  0.00            
ATOM    140  H63 BCD     1      19.880  27.470  28.810  1.00  0.00            
ATOM    141  H64 BCD     1      18.480  28.400  31.930  1.00  0.00            
ATOM    142  H65 BCD     1      20.180  26.960  32.420  1.00  0.00            
ATOM    143  H66 BCD     1      20.520  30.480  32.620  1.00  0.00            
ATOM    144  H67 BCD     1      17.810  31.390  31.630  1.00  0.00            
ATOM    145  H68 BCD     1      19.400  33.240  30.880  1.00  0.00            
ATOM    146  H69 BCD     1      18.940  33.050  32.600  1.00  0.00            
ATOM    147  H70 BCD     1      21.330  32.380  31.310  1.00  0.00            
ATOM    148  O1  HC9     2      16.810  27.050  33.280  1.00  0.00            
ATOM    149  N1  HC9     2      16.000  26.240  32.830  1.00  0.00            
ATOM    150  O2  HC9     2      16.280  25.060  32.680  1.00  0.00            
ATOM    151  C1  HC9     2      14.700  26.730  32.430  1.00  0.00            
ATOM    152  C2  HC9     2      13.960  25.950  31.480  1.00  0.00            
ATOM    153  C3  HC9     2      12.740  26.430  31.060  1.00  0.00            
ATOM    154  C4  HC9     2      12.190  27.640  31.560  1.00  0.00            
ATOM    155  O3  HC9     2      11.070  28.070  31.030  1.00  0.00            
ATOM    156  C5  HC9     2      12.890  28.370  32.600  1.00  0.00            
ATOM    157  C6  HC9     2      14.100  27.900  33.050  1.00  0.00            
ATOM    158  H1  HC9     2      14.300  25.000  31.070  1.00  0.00            
ATOM    159  H2  HC9     2      12.200  25.880  30.300  1.00  0.00            
ATOM    160  H3  HC9     2      11.040  28.930  31.490  1.00  0.00            
ATOM    161  H4  HC9     2      12.530  29.350  32.900  1.00  0.00            
ATOM    162  H5  HC9     2      14.630  28.390  33.860  1.00  0.00            
TER
ENDMDL
MODEL        1
ATOM      1  C1  BCD     1      13.340  25.250  35.030  1.00  0.00            
ATOM      2  O1  BCD     1      13.250  25.820  36.320  1.00  0.00            
ATOM      3  C2  BCD     1      12.710  23.870  35.010  1.00  0.00            
ATOM      4  O2  BCD     1      11.460  24.050  35.610  1.00  0.00            
ATOM      5  C3  BCD     1      13.460  22.820  35.850  1.00  0.00            
ATOM      6  O3  BCD     1      13.050  21.500  35.650  1.00  0.00            
ATOM      7  C4  BCD     1      14.910  22.890  35.280  1.00  0.00            
ATOM      8  C5  BCD     1      15.500  24.270  35.410  1.00  0.00            
ATOM      9  O4  BCD     1      14.690  25.240  34.670  1.00  0.00            
ATOM     10  C6  BCD     1      16.950  24.330  35.020  1.00  0.00            
ATOM     11  O5  BCD     1      17.440  25.600  35.390  1.00  0.00            
ATOM     12  H1  BCD     1      12.920  25.930  34.280  1.00  0.00            
ATOM     13  H2  BCD     1      12.600  23.550  33.970  1.00  0.00            
ATOM     14  H3  BCD     1      11.450  23.820  36.540  1.00  0.00            
ATOM     15  H4  BCD     1      13.410  23.180  36.890  1.00  0.00            
ATOM     16  H5  BCD     1      12.090  21.390  35.650  1.00  0.00            
ATOM     17  H6  BCD     1      14.790  22.620  34.220  1.00  0.00            
ATOM     18  H7  BCD     1      15.540  24.500  36.480  1.00  0.00            
ATOM     19  H8  BCD     1      17.520  23.500  35.450  1.00  0.00            
ATOM     20  H9  BCD     1      16.950  24.230  33.930  1.00  0.00            
ATOM     21  H10 BCD     1      16.630  26.110  35.400  1.00  0.00            
ATOM     22  C7  BCD     1      12.460  29.380  38.160  1.00  0.00            
ATOM     23  O6  BCD     1      11.590  28.670  39.050  1.00  0.00            
ATOM     24  C8  BCD     1      11.870  29.220  36.780  1.00  0.00            
ATOM     25  O7  BCD     1      10.520  29.770  36.720  1.00  0.00            
ATOM     26  C9  BCD     1      11.950  27.830  36.260  1.00  0.00            
ATOM     27  O8  BCD     1      11.460  27.730  34.930  1.00  0.00            
ATOM     28  C10 BCD     1      13.400  27.230  36.420  1.00  0.00            
ATOM     29  C11 BCD     1      13.920  27.450  37.780  1.00  0.00            
ATOM     30  O9  BCD     1      13.780  28.840  38.160  1.00  0.00            
ATOM     31  C12 BCD     1      15.400  27.110  37.920  1.00  0.00            
ATOM     32  O10 BCD     1      16.300  27.740  36.970  1.00  0.00            
ATOM     33  H11 BCD     1      12.450  30.440  38.440  1.00  0.00            
ATOM     34  H12 BCD     1      12.540  29.770  36.110  1.00  0.00            
ATOM     35  H13 BCD     1      10.170  29.610  35.840  1.00  0.00            
ATOM     36  H14 BCD     1      11.370  27.190  36.940  1.00  0.00            
ATOM     37  H15 BCD     1      10.930  26.940  34.800  1.00  0.00            
ATOM     38  H16 BCD     1      14.120  27.560  35.660  1.00  0.00            
ATOM     39  H17 BCD     1      13.270  26.830  38.400  1.00  0.00            
ATOM     40  H18 BCD     1      15.620  27.400  38.950  1.00  0.00            
ATOM     41  H19 BCD     1      15.630  26.040  37.860  1.00  0.00            
ATOM     42  H20 BCD     1      15.890  28.590  36.790  1.00  0.00            
ATOM     43  C13 BCD     1      10.540  29.000  42.920  1.00  0.00            
ATOM     44  O11 BCD     1      11.080  27.730  43.100  1.00  0.00            
ATOM     45  C14 BCD     1       9.400  29.160  41.970  1.00  0.00            
ATOM     46  O12 BCD     1       8.280  28.380  42.400  1.00  0.00            
ATOM     47  C15 BCD     1       9.880  28.730  40.600  1.00  0.00            
ATOM     48  O13 BCD     1       8.880  28.860  39.580  1.00  0.00            
ATOM     49  C16 BCD     1      11.120  29.440  40.140  1.00  0.00            
ATOM     50  C17 BCD     1      12.200  29.560  41.240  1.00  0.00            
ATOM     51  O14 BCD     1      11.510  29.930  42.470  1.00  0.00            
ATOM     52  C18 BCD     1      13.310  30.560  41.050  1.00  0.00            
ATOM     53  O15 BCD     1      12.800  31.790  40.630  1.00  0.00            
ATOM     54  H21 BCD     1      10.370  29.370  43.930  1.00  0.00            
ATOM     55  H22 BCD     1       9.190  30.220  41.740  1.00  0.00            
ATOM     56  H23 BCD     1       8.620  27.510  42.610  1.00  0.00            
ATOM     57  H24 BCD     1      10.150  27.670  40.700  1.00  0.00            
ATOM     58  H25 BCD     1       8.980  28.180  38.900  1.00  0.00            
ATOM     59  H26 BCD     1      10.840  30.440  39.810  1.00  0.00            
ATOM     60  H27 BCD     1      12.660  28.560  41.230  1.00  0.00            
ATOM     61  H28 BCD     1      13.930  30.550  41.950  1.00  0.00            
ATOM     62  H29 BCD     1      14.010  30.260  40.260  1.00  0.00            
ATOM     63  H30 BCD     1      12.200  32.060  41.330  1.00  0.00            
ATOM     64  C19 BCD     1      11.540  24.320  45.370  1.00  0.00            
ATOM     65  O16 BCD     1      12.580  23.880  44.490  1.00  0.00            
ATOM     66  C20 BCD     1      10.160  24.450  44.640  1.00  0.00            
ATOM     67  O17 BCD     1       9.950  23.210  43.920  1.00  0.00            
ATOM     68  C21 BCD     1      10.170  25.610  43.620  1.00  0.00            
ATOM     69  O18 BCD     1       8.860  25.850  43.020  1.00  0.00            
ATOM     70  C22 BCD     1      10.720  26.900  44.200  1.00  0.00            
ATOM     71  C23 BCD     1      11.980  26.610  45.060  1.00  0.00            
ATOM     72  O19 BCD     1      11.790  25.530  46.020  1.00  0.00            
ATOM     73  C24 BCD     1      12.340  27.830  45.880  1.00  0.00            
ATOM     74  O20 BCD     1      13.510  27.470  46.600  1.00  0.00            
ATOM     75  H31 BCD     1      11.330  23.620  46.190  1.00  0.00            
ATOM     76  H32 BCD     1       9.400  24.710  45.390  1.00  0.00            
ATOM     77  H33 BCD     1      10.810  22.900  43.640  1.00  0.00            
ATOM     78  H34 BCD     1      10.890  25.330  42.840  1.00  0.00            
ATOM     79  H35 BCD     1       8.570  25.020  42.640  1.00  0.00            
ATOM     80  H36 BCD     1      10.000  27.370  44.880  1.00  0.00            
ATOM     81  H37 BCD     1      12.810  26.400  44.370  1.00  0.00            
ATOM     82  H38 BCD     1      12.590  28.640  45.180  1.00  0.00            
ATOM     83  H39 BCD     1      11.510  28.200  46.490  1.00  0.00            
ATOM     84  H40 BCD     1      13.570  26.510  46.570  1.00  0.00            
ATOM     85  C25 BCD     1      15.990  21.450  44.550  1.00  0.00            
ATOM     86  O21 BCD     1      15.890  21.200  43.120  1.00  0.00            
ATOM     87  C26 BCD     1      14.800  20.900  45.300  1.00  0.00            
ATOM     88  O22 BCD     1      14.690  19.490  45.010  1.00  0.00            
ATOM     89  C27 BCD     1      13.490  21.600  44.830  1.00  0.00            
ATOM     90  O23 BCD     1      12.300  21.180  45.510  1.00  0.00            
ATOM     91  C28 BCD     1      13.680  23.170  44.990  1.00  0.00            
ATOM     92  C29 BCD     1      15.000  23.600  44.300  1.00  0.00            
ATOM     93  O24 BCD     1      16.110  22.850  44.830  1.00  0.00            
ATOM     94  C30 BCD     1      15.330  25.060  44.530  1.00  0.00            
ATOM     95  O25 BCD     1      15.400  25.350  45.900  1.00  0.00            
ATOM     96  H41 BCD     1      16.850  20.930  44.990  1.00  0.00            
ATOM     97  H42 BCD     1      14.980  21.120  46.360  1.00  0.00            
ATOM     98  H43 BCD     1      14.500  19.510  44.070  1.00  0.00            
ATOM     99  H44 BCD     1      13.400  21.430  43.750  1.00  0.00            
ATOM    100  H45 BCD     1      12.030  20.420  44.990  1.00  0.00            
ATOM    101  H46 BCD     1      13.800  23.470  46.040  1.00  0.00            
ATOM    102  H47 BCD     1      14.940  23.440  43.220  1.00  0.00            
ATOM    103  H48 BCD     1      16.300  25.310  44.090  1.00  0.00            
ATOM    104  H49 BCD     1      14.670  25.700  43.920  1.00  0.00            
ATOM    105  H50 BCD     1      16.170  25.910  45.970  1.00  0.00            
ATOM    106  C31 BCD     1      17.080  18.630  40.100  1.00  0.00            
ATOM    107  O26 BCD     1      16.860  19.630  39.130  1.00  0.00            
ATOM    108  C32 BCD     1      15.810  18.300  40.910  1.00  0.00            
ATOM    109  O27 BCD     1      14.850  17.740  40.000  1.00  0.00            
ATOM    110  C33 BCD     1      15.280  19.520  41.590  1.00  0.00            
ATOM    111  C34 BCD     1      16.320  20.000  42.550  1.00  0.00            
ATOM    112  C35 BCD     1      17.530  20.360  41.740  1.00  0.00            
ATOM    113  O28 BCD     1      18.010  19.190  41.020  1.00  0.00            
ATOM    114  C36 BCD     1      18.600  20.920  42.560  1.00  0.00            
ATOM    115  O29 BCD     1      19.000  20.080  43.620  1.00  0.00            
ATOM    116  O30 BCD     1      14.130  19.100  42.340  1.00  0.00            
ATOM    117  H51 BCD     1      17.570  17.810  39.580  1.00  0.00            
ATOM    118  H52 BCD     1      16.140  17.510  41.590  1.00  0.00            
ATOM    119  H53 BCD     1      14.270  17.140  40.470  1.00  0.00            
ATOM    120  H54 BCD     1      14.980  20.320  40.900  1.00  0.00            
ATOM    121  H55 BCD     1      13.410  18.930  41.730  1.00  0.00            
ATOM    122  H56 BCD     1      16.430  19.220  43.320  1.00  0.00            
ATOM    123  H57 BCD     1      17.220  21.090  40.970  1.00  0.00            
ATOM    124  H58 BCD     1      19.460  21.180  41.940  1.00  0.00            
ATOM    125  H59 BCD     1      18.360  21.930  42.940  1.00  0.00            
ATOM    126  H60 BCD     1      19.330  19.210  43.380  1.00  0.00            
ATOM    127  C37 BCD     1      16.410  20.880  35.310  1.00  0.00            
ATOM    128  O31 BCD     1      15.790  21.950  35.950  1.00  0.00            
ATOM    129  C38 BCD     1      15.700  19.510  35.550  1.00  0.00            
ATOM    130  O32 BCD     1      14.420  19.560  34.970  1.00  0.00            
ATOM    131  C39 BCD     1      15.620  19.230  37.040  1.00  0.00            
ATOM    132  O33 BCD     1      15.090  17.890  37.330  1.00  0.00            
ATOM    133  C40 BCD     1      17.030  19.320  37.670  1.00  0.00            
ATOM    134  C41 BCD     1      17.910  20.450  37.130  1.00  0.00            
ATOM    135  O34 BCD     1      17.690  20.720  35.740  1.00  0.00            
ATOM    136  C42 BCD     1      19.390  20.090  37.340  1.00  0.00            
ATOM    137  O35 BCD     1      19.780  19.140  36.370  1.00  0.00            
ATOM    138  H61 BCD     1      16.410  21.080  34.230  1.00  0.00            
ATOM    139  H62 BCD     1      16.320  18.710  35.110  1.00  0.00            
ATOM    140  H63 BCD     1      13.990  20.330  35.380  1.00  0.00            
ATOM    141  H64 BCD     1      15.020  20.060  37.450  1.00  0.00            
ATOM    142  H65 BCD     1      15.030  17.710  38.270  1.00  0.00            
ATOM    143  H66 BCD     1      17.490  18.330  37.550  1.00  0.00            
ATOM    144  H67 BCD     1      17.640  21.360  37.680  1.00  0.00            
ATOM    145  H68 BCD     1      20.060  20.930  37.140  1.00  0.00            
ATOM    146  H69 BCD     1      19.480  19.630  38.330  1.00  0.00            
ATOM    147  H70 BCD     1      20.500  18.650  36.770  1.00  0.00            
ATOM    148  O1  HC9     2      12.770  23.090  41.220  1.00  0.00            
ATOM    149  N1  HC9     2      13.760  23.230  40.540  1.00  0.00            
ATOM    150  O2  HC9     2      14.220  22.280  39.930  1.00  0.00            
ATOM    151  C1  HC9     2      14.560  24.510  40.600  1.00  0.00            
ATOM    152  C2  HC9     2      15.940  24.580  40.340  1.00  0.00            
ATOM    153  C3  HC9     2      16.760  25.670  40.860  1.00  0.00            
ATOM    154  C4  HC9     2      16.150  26.730  41.490  1.00  0.00            
ATOM    155  O3  HC9     2      16.850  27.830  41.900  1.00  0.00            
ATOM    156  C5  HC9     2      14.740  26.770  41.570  1.00  0.00            
ATOM    157  C6  HC9     2      13.970  25.670  41.190  1.00  0.00            
ATOM    158  H1  HC9     2      16.430  23.680  39.980  1.00  0.00            
ATOM    159  H2  HC9     2      17.830  25.690  40.690  1.00  0.00            
ATOM    160  H3  HC9     2      16.290  28.330  42.520  1.00  0.00            
ATOM    161  H4  HC9     2      14.300  27.660  42.010  1.00  0.00            
ATOM    162  H5  HC9     2      12.930  25.550  41.480  1.00  0.00            
TER
ENDMDL
MODEL        1
ATOM      1  C1  BCD     1      13.240  25.220  33.480  1.00  0.00            
ATOM      2  O1  BCD     1      12.710  25.800  34.700  1.00  0.00            
ATOM      3  C2  BCD     1      12.330  24.040  33.150  1.00  0.00            
ATOM      4  O2  BCD     1      10.970  24.420  33.130  1.00  0.00            
ATOM      5  C3  BCD     1      12.540  22.780  34.080  1.00  0.00            
ATOM      6  O3  BCD     1      11.740  21.590  33.720  1.00  0.00            
ATOM      7  C4  BCD     1      14.040  22.520  34.160  1.00  0.00            
ATOM      8  C5  BCD     1      14.800  23.760  34.590  1.00  0.00            
ATOM      9  O4  BCD     1      14.550  24.780  33.640  1.00  0.00            
ATOM     10  C6  BCD     1      16.280  23.600  34.640  1.00  0.00            
ATOM     11  O5  BCD     1      16.760  24.900  35.160  1.00  0.00            
ATOM     12  H1  BCD     1      13.240  25.920  32.640  1.00  0.00            
ATOM     13  H2  BCD     1      12.560  23.800  32.100  1.00  0.00            
ATOM     14  H3  BCD     1      10.550  23.770  32.560  1.00  0.00            
ATOM     15  H4  BCD     1      12.100  23.160  35.020  1.00  0.00            
ATOM     16  H5  BCD     1      10.830  21.670  33.990  1.00  0.00            
ATOM     17  H6  BCD     1      14.320  22.040  33.210  1.00  0.00            
ATOM     18  H7  BCD     1      14.430  24.060  35.580  1.00  0.00            
ATOM     19  H8  BCD     1      16.630  22.770  35.270  1.00  0.00            
ATOM     20  H9  BCD     1      16.560  23.480  33.580  1.00  0.00            
ATOM     21  H10 BCD     1      17.010  24.820  36.080  1.00  0.00            
ATOM     22  C7  BCD     1      11.450  29.650  35.870  1.00  0.00            
ATOM     23  O6  BCD     1      11.000  29.240  37.170  1.00  0.00            
ATOM     24  C8  BCD     1      10.760  28.980  34.780  1.00  0.00            
ATOM     25  O7  BCD     1       9.360  29.310  34.730  1.00  0.00            
ATOM     26  C9  BCD     1      10.940  27.430  34.710  1.00  0.00            
ATOM     27  O8  BCD     1      10.380  26.920  33.460  1.00  0.00            
ATOM     28  C10 BCD     1      12.470  27.160  34.700  1.00  0.00            
ATOM     29  C11 BCD     1      13.230  27.930  35.820  1.00  0.00            
ATOM     30  O9  BCD     1      12.910  29.340  35.750  1.00  0.00            
ATOM     31  C12 BCD     1      14.710  27.850  35.580  1.00  0.00            
ATOM     32  O10 BCD     1      15.190  28.480  34.450  1.00  0.00            
ATOM     33  H11 BCD     1      11.390  30.740  35.800  1.00  0.00            
ATOM     34  H12 BCD     1      11.310  29.410  33.930  1.00  0.00            
ATOM     35  H13 BCD     1       8.880  28.840  34.040  1.00  0.00            
ATOM     36  H14 BCD     1      10.710  26.990  35.690  1.00  0.00            
ATOM     37  H15 BCD     1      10.490  25.960  33.430  1.00  0.00            
ATOM     38  H16 BCD     1      12.760  27.600  33.740  1.00  0.00            
ATOM     39  H17 BCD     1      12.920  27.420  36.740  1.00  0.00            
ATOM     40  H18 BCD     1      15.200  28.270  36.470  1.00  0.00            
ATOM     41  H19 BCD     1      15.040  26.800  35.550  1.00  0.00            
ATOM     42  H20 BCD     1      15.940  28.000  34.090  1.00  0.00            
ATOM     43  C13 BCD     1       9.020  29.780  40.630  1.00  0.00            
ATOM     44  O11 BCD     1       9.720  28.590  40.840  1.00  0.00            
ATOM     45  C14 BCD     1       8.070  29.650  39.440  1.00  0.00            
ATOM     46  O12 BCD     1       7.180  28.610  39.910  1.00  0.00            
ATOM     47  C15 BCD     1       8.830  29.280  38.130  1.00  0.00            
ATOM     48  O13 BCD     1       7.980  29.400  37.040  1.00  0.00            
ATOM     49  C16 BCD     1      10.170  30.010  37.900  1.00  0.00            
ATOM     50  C17 BCD     1      10.900  30.420  39.230  1.00  0.00            
ATOM     51  O14 BCD     1      10.000  30.840  40.260  1.00  0.00            
ATOM     52  C18 BCD     1      11.940  31.510  39.110  1.00  0.00            
ATOM     53  O15 BCD     1      11.330  32.770  38.680  1.00  0.00            
ATOM     54  H21 BCD     1       8.500  30.110  41.540  1.00  0.00            
ATOM     55  H22 BCD     1       7.480  30.570  39.310  1.00  0.00            
ATOM     56  H23 BCD     1       7.690  27.840  40.190  1.00  0.00            
ATOM     57  H24 BCD     1       9.090  28.240  38.340  1.00  0.00            
ATOM     58  H25 BCD     1       8.470  29.350  36.210  1.00  0.00            
ATOM     59  H26 BCD     1      10.090  30.950  37.330  1.00  0.00            
ATOM     60  H27 BCD     1      11.390  29.480  39.510  1.00  0.00            
ATOM     61  H28 BCD     1      12.500  31.550  40.050  1.00  0.00            
ATOM     62  H29 BCD     1      12.580  31.070  38.340  1.00  0.00            
ATOM     63  H30 BCD     1      12.070  33.380  38.740  1.00  0.00            
ATOM     64  C19 BCD     1      10.860  25.990  43.830  1.00  0.00            
ATOM     65  O16 BCD     1      12.010  25.340  43.220  1.00  0.00            
ATOM     66  C20 BCD     1       9.560  25.710  43.050  1.00  0.00            
ATOM     67  O17 BCD     1       9.340  24.280  42.880  1.00  0.00            
ATOM     68  C21 BCD     1       9.510  26.480  41.710  1.00  0.00            
ATOM     69  O18 BCD     1       8.310  26.230  41.010  1.00  0.00            
ATOM     70  C22 BCD     1       9.750  27.950  42.110  1.00  0.00            
ATOM     71  C23 BCD     1      11.070  28.170  42.830  1.00  0.00            
ATOM     72  O19 BCD     1      11.130  27.400  44.010  1.00  0.00            
ATOM     73  C24 BCD     1      11.400  29.620  42.990  1.00  0.00            
ATOM     74  O20 BCD     1      12.550  29.770  43.720  1.00  0.00            
ATOM     75  H31 BCD     1      10.730  25.510  44.800  1.00  0.00            
ATOM     76  H32 BCD     1       8.750  26.160  43.630  1.00  0.00            
ATOM     77  H33 BCD     1      10.140  23.980  42.450  1.00  0.00            
ATOM     78  H34 BCD     1      10.270  26.010  41.070  1.00  0.00            
ATOM     79  H35 BCD     1       8.370  25.340  40.650  1.00  0.00            
ATOM     80  H36 BCD     1       8.970  28.400  42.740  1.00  0.00            
ATOM     81  H37 BCD     1      11.900  27.740  42.230  1.00  0.00            
ATOM     82  H38 BCD     1      11.680  30.080  42.020  1.00  0.00            
ATOM     83  H39 BCD     1      10.640  30.160  43.580  1.00  0.00            
ATOM     84  H40 BCD     1      12.530  29.030  44.330  1.00  0.00            
ATOM     85  C25 BCD     1      14.960  22.870  44.110  1.00  0.00            
ATOM     86  O21 BCD     1      14.730  22.360  42.790  1.00  0.00            
ATOM     87  C26 BCD     1      13.720  22.690  44.980  1.00  0.00            
ATOM     88  O22 BCD     1      13.380  21.300  45.230  1.00  0.00            
ATOM     89  C27 BCD     1      12.510  23.390  44.400  1.00  0.00            
ATOM     90  O23 BCD     1      11.340  23.340  45.340  1.00  0.00            
ATOM     91  C28 BCD     1      12.970  24.860  44.120  1.00  0.00            
ATOM     92  C29 BCD     1      14.300  25.040  43.370  1.00  0.00            
ATOM     93  O24 BCD     1      15.330  24.290  44.040  1.00  0.00            
ATOM     94  C30 BCD     1      14.650  26.520  43.400  1.00  0.00            
ATOM     95  O25 BCD     1      14.470  27.190  44.690  1.00  0.00            
ATOM     96  H41 BCD     1      15.790  22.300  44.560  1.00  0.00            
ATOM     97  H42 BCD     1      13.890  23.120  45.970  1.00  0.00            
ATOM     98  H43 BCD     1      13.290  20.890  44.360  1.00  0.00            
ATOM     99  H44 BCD     1      12.230  22.990  43.420  1.00  0.00            
ATOM    100  H45 BCD     1      11.090  22.430  45.490  1.00  0.00            
ATOM    101  H46 BCD     1      12.820  25.420  45.060  1.00  0.00            
ATOM    102  H47 BCD     1      14.090  24.670  42.350  1.00  0.00            
ATOM    103  H48 BCD     1      15.680  26.670  43.060  1.00  0.00            
ATOM    104  H49 BCD     1      13.890  27.030  42.790  1.00  0.00            
ATOM    105  H50 BCD     1      14.710  26.520  45.340  1.00  0.00            
ATOM    106  C31 BCD     1      15.330  19.340  40.170  1.00  0.00            
ATOM    107  O26 BCD     1      14.900  20.180  39.120  1.00  0.00            
ATOM    108  C32 BCD     1      14.220  19.080  41.080  1.00  0.00            
ATOM    109  O27 BCD     1      13.060  18.560  40.420  1.00  0.00            
ATOM    110  C33 BCD     1      13.800  20.340  41.820  1.00  0.00            
ATOM    111  C34 BCD     1      15.060  20.970  42.530  1.00  0.00            
ATOM    112  C35 BCD     1      16.270  21.040  41.600  1.00  0.00            
ATOM    113  O28 BCD     1      16.470  19.820  40.890  1.00  0.00            
ATOM    114  C36 BCD     1      17.550  21.580  42.230  1.00  0.00            
ATOM    115  O29 BCD     1      17.820  20.960  43.500  1.00  0.00            
ATOM    116  O30 BCD     1      12.810  20.050  42.820  1.00  0.00            
ATOM    117  H51 BCD     1      15.600  18.340  39.800  1.00  0.00            
ATOM    118  H52 BCD     1      14.670  18.360  41.770  1.00  0.00            
ATOM    119  H53 BCD     1      12.760  17.900  41.050  1.00  0.00            
ATOM    120  H54 BCD     1      13.540  21.110  41.080  1.00  0.00            
ATOM    121  H55 BCD     1      11.970  19.960  42.350  1.00  0.00            
ATOM    122  H56 BCD     1      15.380  20.470  43.450  1.00  0.00            
ATOM    123  H57 BCD     1      15.980  21.760  40.830  1.00  0.00            
ATOM    124  H58 BCD     1      18.400  21.350  41.580  1.00  0.00            
ATOM    125  H59 BCD     1      17.410  22.660  42.350  1.00  0.00            
ATOM    126  H60 BCD     1      17.830  20.000  43.540  1.00  0.00            
ATOM    127  C37 BCD     1      14.950  20.530  35.090  1.00  0.00            
ATOM    128  O31 BCD     1      14.180  21.670  35.240  1.00  0.00            
ATOM    129  C38 BCD     1      14.160  19.430  35.580  1.00  0.00            
ATOM    130  O32 BCD     1      12.920  19.260  34.810  1.00  0.00            
ATOM    131  C39 BCD     1      13.910  19.600  37.080  1.00  0.00            
ATOM    132  O33 BCD     1      13.240  18.460  37.620  1.00  0.00            
ATOM    133  C40 BCD     1      15.190  19.750  37.790  1.00  0.00            
ATOM    134  C41 BCD     1      16.020  20.840  37.220  1.00  0.00            
ATOM    135  O34 BCD     1      16.190  20.580  35.840  1.00  0.00            
ATOM    136  C42 BCD     1      17.420  21.060  37.840  1.00  0.00            
ATOM    137  O35 BCD     1      18.240  19.970  37.580  1.00  0.00            
ATOM    138  H61 BCD     1      15.080  20.320  34.020  1.00  0.00            
ATOM    139  H62 BCD     1      14.770  18.550  35.330  1.00  0.00            
ATOM    140  H63 BCD     1      12.630  20.160  34.620  1.00  0.00            
ATOM    141  H64 BCD     1      13.320  20.500  37.280  1.00  0.00            
ATOM    142  H65 BCD     1      13.180  18.540  38.570  1.00  0.00            
ATOM    143  H66 BCD     1      15.700  18.790  37.810  1.00  0.00            
ATOM    144  H67 BCD     1      15.460  21.780  37.380  1.00  0.00            
ATOM    145  H68 BCD     1      17.920  21.960  37.450  1.00  0.00            
ATOM    146  H69 BCD     1      17.280  21.170  38.920  1.00  0.00            
ATOM    147  H70 BCD     1      18.340  19.850  36.640  1.00  0.00            
ATOM    148  O1  HC9     2       9.450  25.390  37.780  1.00  0.00            
ATOM    149  N1  HC9     2      10.440  24.710  37.610  1.00  0.00            
ATOM    150  O2  HC9     2      10.460  23.890  36.690  1.00  0.00            
ATOM    151  C1  HC9     2      11.780  25.080  38.150  1.00  0.00            
ATOM    152  C2  HC9     2      12.940  24.310  38.000  1.00  0.00            
ATOM    153  C3  HC9     2      14.140  24.690  38.560  1.00  0.00            
ATOM    154  C4  HC9     2      14.340  25.910  39.210  1.00  0.00            
ATOM    155  O3  HC9     2      15.590  26.330  39.720  1.00  0.00            
ATOM    156  C5  HC9     2      13.220  26.670  39.380  1.00  0.00            
ATOM    157  C6  HC9     2      11.970  26.290  38.860  1.00  0.00            
ATOM    158  H1  HC9     2      12.880  23.310  37.580  1.00  0.00            
ATOM    159  H2  HC9     2      14.960  24.020  38.370  1.00  0.00            
ATOM    160  H3  HC9     2      15.430  27.160  40.210  1.00  0.00            
ATOM    161  H4  HC9     2      13.410  27.580  39.930  1.00  0.00            
ATOM    162  H5  HC9     2      11.100  26.900  39.070  1.00  0.00            
TER
ENDMDL
MODEL        1
ATOM      1  C1  BCD     1      17.660  33.540  46.690  1.00  0.00            
ATOM      2  O1  BCD     1      16.830  34.100  45.690  1.00  0.00            
ATOM      3  C2  BCD     1      18.030  34.600  47.670  1.00  0.00            
ATOM      4  O2  BCD     1      16.990  35.300  48.250  1.00  0.00            
ATOM      5  C3  BCD     1      19.000  35.640  47.130  1.00  0.00            
ATOM      6  O3  BCD     1      19.500  36.470  48.220  1.00  0.00            
ATOM      7  C4  BCD     1      20.160  34.900  46.470  1.00  0.00            
ATOM      8  C5  BCD     1      19.700  33.820  45.480  1.00  0.00            
ATOM      9  O4  BCD     1      18.830  32.970  46.170  1.00  0.00            
ATOM     10  C6  BCD     1      20.820  32.920  44.870  1.00  0.00            
ATOM     11  O5  BCD     1      21.330  32.100  45.920  1.00  0.00            
ATOM     12  H1  BCD     1      17.130  32.810  47.310  1.00  0.00            
ATOM     13  H2  BCD     1      18.520  34.060  48.490  1.00  0.00            
ATOM     14  H3  BCD     1      17.420  35.880  48.880  1.00  0.00            
ATOM     15  H4  BCD     1      18.520  36.250  46.350  1.00  0.00            
ATOM     16  H5  BCD     1      20.150  37.080  47.880  1.00  0.00            
ATOM     17  H6  BCD     1      20.810  34.350  47.160  1.00  0.00            
ATOM     18  H7  BCD     1      19.200  34.310  44.640  1.00  0.00            
ATOM     19  H8  BCD     1      20.420  32.190  44.160  1.00  0.00            
ATOM     20  H9  BCD     1      21.610  33.460  44.340  1.00  0.00            
ATOM     21  H10 BCD     1      22.280  31.970  45.800  1.00  0.00            
ATOM     22  C7  BCD     1      13.160  34.170  43.860  1.00  0.00            
ATOM     23  O6  BCD     1      13.670  34.980  42.870  1.00  0.00            
ATOM     24  C8  BCD     1      13.210  34.920  45.170  1.00  0.00            
ATOM     25  O7  BCD     1      12.640  36.240  45.030  1.00  0.00            
ATOM     26  C9  BCD     1      14.660  34.990  45.620  1.00  0.00            
ATOM     27  O8  BCD     1      14.670  35.670  46.890  1.00  0.00            
ATOM     28  C10 BCD     1      15.480  33.690  45.600  1.00  0.00            
ATOM     29  C11 BCD     1      15.310  32.960  44.270  1.00  0.00            
ATOM     30  O9  BCD     1      13.950  32.930  43.940  1.00  0.00            
ATOM     31  C12 BCD     1      15.950  31.590  44.240  1.00  0.00            
ATOM     32  O10 BCD     1      15.950  30.970  42.950  1.00  0.00            
ATOM     33  H11 BCD     1      12.120  33.980  43.570  1.00  0.00            
ATOM     34  H12 BCD     1      12.520  34.300  45.760  1.00  0.00            
ATOM     35  H13 BCD     1      11.710  36.030  44.910  1.00  0.00            
ATOM     36  H14 BCD     1      15.130  35.650  44.880  1.00  0.00            
ATOM     37  H15 BCD     1      15.590  35.650  47.170  1.00  0.00            
ATOM     38  H16 BCD     1      15.200  33.090  46.470  1.00  0.00            
ATOM     39  H17 BCD     1      15.880  33.480  43.490  1.00  0.00            
ATOM     40  H18 BCD     1      17.010  31.770  44.490  1.00  0.00            
ATOM     41  H19 BCD     1      15.530  30.970  45.040  1.00  0.00            
ATOM     42  H20 BCD     1      15.020  30.880  42.700  1.00  0.00            
ATOM     43  C13 BCD     1      12.670  36.220  39.040  1.00  0.00            
ATOM     44  O11 BCD     1      14.000  36.390  38.750  1.00  0.00            
ATOM     45  C14 BCD     1      12.220  37.160  40.160  1.00  0.00            
ATOM     46  O12 BCD     1      12.450  38.580  39.870  1.00  0.00            
ATOM     47  C15 BCD     1      12.920  36.780  41.490  1.00  0.00            
ATOM     48  O13 BCD     1      12.420  37.560  42.540  1.00  0.00            
ATOM     49  C16 BCD     1      12.840  35.300  41.750  1.00  0.00            
ATOM     50  C17 BCD     1      13.330  34.500  40.510  1.00  0.00            
ATOM     51  O14 BCD     1      12.480  34.920  39.450  1.00  0.00            
ATOM     52  C18 BCD     1      13.160  33.010  40.640  1.00  0.00            
ATOM     53  O15 BCD     1      11.770  32.740  40.960  1.00  0.00            
ATOM     54  H21 BCD     1      12.110  36.450  38.130  1.00  0.00            
ATOM     55  H22 BCD     1      11.150  37.000  40.320  1.00  0.00            
ATOM     56  H23 BCD     1      11.620  38.980  40.150  1.00  0.00            
ATOM     57  H24 BCD     1      13.980  37.040  41.380  1.00  0.00            
ATOM     58  H25 BCD     1      12.620  37.060  43.340  1.00  0.00            
ATOM     59  H26 BCD     1      11.790  35.070  41.960  1.00  0.00            
ATOM     60  H27 BCD     1      14.410  34.680  40.460  1.00  0.00            
ATOM     61  H28 BCD     1      13.380  32.610  39.640  1.00  0.00            
ATOM     62  H29 BCD     1      13.840  32.700  41.450  1.00  0.00            
ATOM     63  H30 BCD     1      11.370  33.060  40.150  1.00  0.00            
ATOM     64  C19 BCD     1      16.660  36.890  35.600  1.00  0.00            
ATOM     65  O16 BCD     1      17.720  37.280  36.390  1.00  0.00            
ATOM     66  C20 BCD     1      15.510  37.870  35.700  1.00  0.00            
ATOM     67  O17 BCD     1      15.830  39.210  35.260  1.00  0.00            
ATOM     68  C21 BCD     1      14.800  37.800  37.040  1.00  0.00            
ATOM     69  O18 BCD     1      13.740  38.730  37.170  1.00  0.00            
ATOM     70  C22 BCD     1      14.390  36.320  37.340  1.00  0.00            
ATOM     71  C23 BCD     1      15.560  35.430  37.250  1.00  0.00            
ATOM     72  O19 BCD     1      16.230  35.600  35.890  1.00  0.00            
ATOM     73  C24 BCD     1      15.250  33.950  37.420  1.00  0.00            
ATOM     74  O20 BCD     1      14.290  33.560  36.380  1.00  0.00            
ATOM     75  H31 BCD     1      17.060  36.810  34.580  1.00  0.00            
ATOM     76  H32 BCD     1      14.780  37.470  34.980  1.00  0.00            
ATOM     77  H33 BCD     1      15.320  39.750  35.860  1.00  0.00            
ATOM     78  H34 BCD     1      15.620  38.060  37.720  1.00  0.00            
ATOM     79  H35 BCD     1      13.340  38.660  38.040  1.00  0.00            
ATOM     80  H36 BCD     1      13.570  36.100  36.650  1.00  0.00            
ATOM     81  H37 BCD     1      16.210  35.740  38.080  1.00  0.00            
ATOM     82  H38 BCD     1      16.220  33.510  37.140  1.00  0.00            
ATOM     83  H39 BCD     1      14.960  33.710  38.450  1.00  0.00            
ATOM     84  H40 BCD     1      14.840  33.460  35.600  1.00  0.00            
ATOM     85  C25 BCD     1      21.680  38.010  36.520  1.00  0.00            
ATOM     86  O21 BCD     1      21.410  37.880  37.960  1.00  0.00            
ATOM     87  C26 BCD     1      20.910  39.180  35.950  1.00  0.00            
ATOM     88  O22 BCD     1      21.470  40.430  36.400  1.00  0.00            
ATOM     89  C27 BCD     1      19.420  38.970  36.330  1.00  0.00            
ATOM     90  O23 BCD     1      18.720  40.000  35.650  1.00  0.00            
ATOM     91  C28 BCD     1      18.970  37.640  35.770  1.00  0.00            
ATOM     92  C29 BCD     1      19.940  36.450  36.110  1.00  0.00            
ATOM     93  O24 BCD     1      21.290  36.760  35.870  1.00  0.00            
ATOM     94  C30 BCD     1      19.560  35.260  35.290  1.00  0.00            
ATOM     95  O25 BCD     1      19.840  35.500  33.920  1.00  0.00            
ATOM     96  H41 BCD     1      22.770  38.110  36.420  1.00  0.00            
ATOM     97  H42 BCD     1      21.070  39.130  34.860  1.00  0.00            
ATOM     98  H43 BCD     1      21.310  40.430  37.350  1.00  0.00            
ATOM     99  H44 BCD     1      19.290  38.930  37.420  1.00  0.00            
ATOM    100  H45 BCD     1      17.840  40.150  35.990  1.00  0.00            
ATOM    101  H46 BCD     1      18.830  37.800  34.690  1.00  0.00            
ATOM    102  H47 BCD     1      19.750  36.150  37.150  1.00  0.00            
ATOM    103  H48 BCD     1      19.910  34.300  35.680  1.00  0.00            
ATOM    104  H49 BCD     1      18.490  35.080  35.470  1.00  0.00            
ATOM    105  H50 BCD     1      20.410  36.270  33.840  1.00  0.00            
ATOM    106  C31 BCD     1      23.630  38.610  41.420  1.00  0.00            
ATOM    107  O26 BCD     1      22.820  37.730  42.110  1.00  0.00            
ATOM    108  C32 BCD     1      22.880  39.840  40.740  1.00  0.00            
ATOM    109  O27 BCD     1      22.450  40.790  41.730  1.00  0.00            
ATOM    110  C33 BCD     1      21.870  39.350  39.770  1.00  0.00            
ATOM    111  C34 BCD     1      22.480  38.350  38.770  1.00  0.00            
ATOM    112  C35 BCD     1      23.310  37.280  39.490  1.00  0.00            
ATOM    113  O28 BCD     1      24.240  37.820  40.390  1.00  0.00            
ATOM    114  C36 BCD     1      24.070  36.370  38.570  1.00  0.00            
ATOM    115  O29 BCD     1      25.010  37.030  37.730  1.00  0.00            
ATOM    116  O30 BCD     1      21.200  40.410  39.000  1.00  0.00            
ATOM    117  H51 BCD     1      24.470  38.970  42.020  1.00  0.00            
ATOM    118  H52 BCD     1      23.550  40.340  40.030  1.00  0.00            
ATOM    119  H53 BCD     1      22.980  41.590  41.800  1.00  0.00            
ATOM    120  H54 BCD     1      21.110  38.730  40.260  1.00  0.00            
ATOM    121  H55 BCD     1      20.570  40.870  39.570  1.00  0.00            
ATOM    122  H56 BCD     1      23.140  38.960  38.150  1.00  0.00            
ATOM    123  H57 BCD     1      22.590  36.580  39.940  1.00  0.00            
ATOM    124  H58 BCD     1      24.560  35.580  39.150  1.00  0.00            
ATOM    125  H59 BCD     1      23.310  35.910  37.920  1.00  0.00            
ATOM    126  H60 BCD     1      25.370  36.470  37.040  1.00  0.00            
ATOM    127  C37 BCD     1      22.250  36.130  45.960  1.00  0.00            
ATOM    128  O31 BCD     1      20.840  35.800  45.660  1.00  0.00            
ATOM    129  C38 BCD     1      22.490  37.620  45.910  1.00  0.00            
ATOM    130  O32 BCD     1      21.620  38.190  46.920  1.00  0.00            
ATOM    131  C39 BCD     1      22.300  38.180  44.530  1.00  0.00            
ATOM    132  O33 BCD     1      22.330  39.590  44.360  1.00  0.00            
ATOM    133  C40 BCD     1      23.170  37.410  43.430  1.00  0.00            
ATOM    134  C41 BCD     1      22.930  35.880  43.630  1.00  0.00            
ATOM    135  O34 BCD     1      23.210  35.560  45.010  1.00  0.00            
ATOM    136  C42 BCD     1      23.900  35.030  42.750  1.00  0.00            
ATOM    137  O35 BCD     1      23.910  33.690  43.240  1.00  0.00            
ATOM    138  H61 BCD     1      22.450  35.720  46.960  1.00  0.00            
ATOM    139  H62 BCD     1      23.540  37.730  46.220  1.00  0.00            
ATOM    140  H63 BCD     1      21.970  39.080  46.960  1.00  0.00            
ATOM    141  H64 BCD     1      21.260  37.940  44.270  1.00  0.00            
ATOM    142  H65 BCD     1      22.250  39.840  43.430  1.00  0.00            
ATOM    143  H66 BCD     1      24.240  37.570  43.650  1.00  0.00            
ATOM    144  H67 BCD     1      21.880  35.600  43.460  1.00  0.00            
ATOM    145  H68 BCD     1      23.610  35.130  41.700  1.00  0.00            
ATOM    146  H69 BCD     1      24.900  35.490  42.780  1.00  0.00            
ATOM    147  H70 BCD     1      23.940  33.780  44.190  1.00  0.00            
ATOM    148  O1  HC9     2      17.720  37.590  44.510  1.00  0.00            
ATOM    149  N1  HC9     2      18.210  38.010  43.450  1.00  0.00            
ATOM    150  O2  HC9     2      19.030  38.920  43.350  1.00  0.00            
ATOM    151  C1  HC9     2      18.140  37.040  42.320  1.00  0.00            
ATOM    152  C2  HC9     2      17.890  35.700  42.550  1.00  0.00            
ATOM    153  C3  HC9     2      17.730  34.840  41.500  1.00  0.00            
ATOM    154  C4  HC9     2      17.960  35.170  40.150  1.00  0.00            
ATOM    155  O3  HC9     2      18.090  34.170  39.270  1.00  0.00            
ATOM    156  C5  HC9     2      18.320  36.500  39.910  1.00  0.00            
ATOM    157  C6  HC9     2      18.350  37.410  40.990  1.00  0.00            
ATOM    158  H1  HC9     2      17.720  35.250  43.530  1.00  0.00            
ATOM    159  H2  HC9     2      17.510  33.810  41.780  1.00  0.00            
ATOM    160  H3  HC9     2      17.740  33.370  39.700  1.00  0.00            
ATOM    161  H4  HC9     2      18.500  36.840  38.900  1.00  0.00            
ATOM    162  H5  HC9     2      18.610  38.460  40.860  1.00  0.00            
TER
ENDMDL
MODEL        1
ATOM      1  C1  BCD     1      11.610  24.790  32.790  1.00  0.00            
ATOM      2  O1  BCD     1      11.150  25.090  34.120  1.00  0.00            
ATOM      3  C2  BCD     1      10.690  23.730  32.170  1.00  0.00            
ATOM      4  O2  BCD     1       9.270  24.050  32.140  1.00  0.00            
ATOM      5  C3  BCD     1      10.860  22.390  32.900  1.00  0.00            
ATOM      6  O3  BCD     1      10.010  21.350  32.380  1.00  0.00            
ATOM      7  C4  BCD     1      12.350  21.960  32.970  1.00  0.00            
ATOM      8  C5  BCD     1      13.190  23.070  33.540  1.00  0.00            
ATOM      9  O4  BCD     1      12.910  24.270  32.860  1.00  0.00            
ATOM     10  C6  BCD     1      14.720  22.880  33.520  1.00  0.00            
ATOM     11  O5  BCD     1      15.440  24.000  33.990  1.00  0.00            
ATOM     12  H1  BCD     1      11.600  25.750  32.270  1.00  0.00            
ATOM     13  H2  BCD     1      11.050  23.480  31.160  1.00  0.00            
ATOM     14  H3  BCD     1       8.990  23.130  32.030  1.00  0.00            
ATOM     15  H4  BCD     1      10.630  22.540  33.960  1.00  0.00            
ATOM     16  H5  BCD     1      10.390  20.500  32.630  1.00  0.00            
ATOM     17  H6  BCD     1      12.810  21.610  32.030  1.00  0.00            
ATOM     18  H7  BCD     1      12.850  23.160  34.580  1.00  0.00            
ATOM     19  H8  BCD     1      14.930  21.960  34.080  1.00  0.00            
ATOM     20  H9  BCD     1      15.030  22.670  32.490  1.00  0.00            
ATOM     21  H10 BCD     1      16.100  23.640  34.590  1.00  0.00            
ATOM     22  C7  BCD     1      10.970  28.380  36.620  1.00  0.00            
ATOM     23  O6  BCD     1       9.970  27.770  37.450  1.00  0.00            
ATOM     24  C8  BCD     1      10.650  28.580  35.090  1.00  0.00            
ATOM     25  O7  BCD     1       9.520  29.540  35.010  1.00  0.00            
ATOM     26  C9  BCD     1      10.290  27.290  34.470  1.00  0.00            
ATOM     27  O8  BCD     1      10.110  27.520  33.040  1.00  0.00            
ATOM     28  C10 BCD     1      11.460  26.290  34.670  1.00  0.00            
ATOM     29  C11 BCD     1      11.970  26.210  36.130  1.00  0.00            
ATOM     30  O9  BCD     1      12.150  27.550  36.690  1.00  0.00            
ATOM     31  C12 BCD     1      13.260  25.400  36.240  1.00  0.00            
ATOM     32  O10 BCD     1      14.240  25.940  35.340  1.00  0.00            
ATOM     33  H11 BCD     1      11.300  29.330  37.060  1.00  0.00            
ATOM     34  H12 BCD     1      11.530  29.010  34.580  1.00  0.00            
ATOM     35  H13 BCD     1       8.820  29.300  35.630  1.00  0.00            
ATOM     36  H14 BCD     1       9.360  26.940  34.930  1.00  0.00            
ATOM     37  H15 BCD     1       9.170  27.550  32.860  1.00  0.00            
ATOM     38  H16 BCD     1      12.370  26.620  34.140  1.00  0.00            
ATOM     39  H17 BCD     1      11.230  25.560  36.610  1.00  0.00            
ATOM     40  H18 BCD     1      13.590  25.430  37.290  1.00  0.00            
ATOM     41  H19 BCD     1      13.020  24.350  36.050  1.00  0.00            
ATOM     42  H20 BCD     1      14.600  25.310  34.710  1.00  0.00            
ATOM     43  C13 BCD     1       7.730  28.630  40.690  1.00  0.00            
ATOM     44  O11 BCD     1       7.960  27.230  40.910  1.00  0.00            
ATOM     45  C14 BCD     1       6.960  28.900  39.380  1.00  0.00            
ATOM     46  O12 BCD     1       5.640  28.330  39.500  1.00  0.00            
ATOM     47  C15 BCD     1       7.830  28.330  38.220  1.00  0.00            
ATOM     48  O13 BCD     1       7.400  28.700  36.880  1.00  0.00            
ATOM     49  C16 BCD     1       9.270  28.750  38.290  1.00  0.00            
ATOM     50  C17 BCD     1       9.990  28.810  39.730  1.00  0.00            
ATOM     51  O14 BCD     1       8.980  29.370  40.660  1.00  0.00            
ATOM     52  C18 BCD     1      11.310  29.570  39.930  1.00  0.00            
ATOM     53  O15 BCD     1      11.440  30.660  39.000  1.00  0.00            
ATOM     54  H21 BCD     1       7.200  29.110  41.520  1.00  0.00            
ATOM     55  H22 BCD     1       6.780  29.950  39.120  1.00  0.00            
ATOM     56  H23 BCD     1       5.680  27.660  40.200  1.00  0.00            
ATOM     57  H24 BCD     1       7.770  27.250  38.380  1.00  0.00            
ATOM     58  H25 BCD     1       6.830  28.000  36.560  1.00  0.00            
ATOM     59  H26 BCD     1       9.390  29.700  37.770  1.00  0.00            
ATOM     60  H27 BCD     1      10.110  27.790  40.110  1.00  0.00            
ATOM     61  H28 BCD     1      11.460  29.860  40.970  1.00  0.00            
ATOM     62  H29 BCD     1      12.140  28.880  39.700  1.00  0.00            
ATOM     63  H30 BCD     1      11.310  31.480  39.500  1.00  0.00            
ATOM     64  C19 BCD     1       7.420  24.030  43.360  1.00  0.00            
ATOM     65  O16 BCD     1       8.080  23.280  42.370  1.00  0.00            
ATOM     66  C20 BCD     1       6.080  24.570  42.860  1.00  0.00            
ATOM     67  O17 BCD     1       5.220  23.520  42.370  1.00  0.00            
ATOM     68  C21 BCD     1       6.370  25.550  41.720  1.00  0.00            
ATOM     69  O18 BCD     1       5.210  26.210  41.270  1.00  0.00            
ATOM     70  C22 BCD     1       7.490  26.590  42.100  1.00  0.00            
ATOM     71  C23 BCD     1       8.640  26.080  42.970  1.00  0.00            
ATOM     72  O19 BCD     1       8.220  25.080  43.900  1.00  0.00            
ATOM     73  C24 BCD     1       9.400  27.060  43.740  1.00  0.00            
ATOM     74  O20 BCD     1      10.580  26.500  44.210  1.00  0.00            
ATOM     75  H31 BCD     1       7.120  23.370  44.180  1.00  0.00            
ATOM     76  H32 BCD     1       5.760  25.040  43.790  1.00  0.00            
ATOM     77  H33 BCD     1       4.290  23.720  42.520  1.00  0.00            
ATOM     78  H34 BCD     1       6.680  24.910  40.890  1.00  0.00            
ATOM     79  H35 BCD     1       4.650  25.480  40.970  1.00  0.00            
ATOM     80  H36 BCD     1       6.930  27.260  42.760  1.00  0.00            
ATOM     81  H37 BCD     1       9.310  25.640  42.220  1.00  0.00            
ATOM     82  H38 BCD     1       9.690  27.820  43.010  1.00  0.00            
ATOM     83  H39 BCD     1       8.820  27.680  44.440  1.00  0.00            
ATOM     84  H40 BCD     1      10.360  25.700  44.700  1.00  0.00            
ATOM     85  C25 BCD     1      10.110  19.660  42.260  1.00  0.00            
ATOM     86  O21 BCD     1      10.700  19.930  40.980  1.00  0.00            
ATOM     87  C26 BCD     1       8.630  19.590  42.190  1.00  0.00            
ATOM     88  O22 BCD     1       8.270  18.490  41.380  1.00  0.00            
ATOM     89  C27 BCD     1       7.930  20.900  41.770  1.00  0.00            
ATOM     90  O23 BCD     1       6.540  20.810  41.800  1.00  0.00            
ATOM     91  C28 BCD     1       8.450  21.970  42.770  1.00  0.00            
ATOM     92  C29 BCD     1      10.000  21.940  42.700  1.00  0.00            
ATOM     93  O24 BCD     1      10.410  20.700  43.150  1.00  0.00            
ATOM     94  C30 BCD     1      10.770  23.020  43.520  1.00  0.00            
ATOM     95  O25 BCD     1      10.430  22.890  44.900  1.00  0.00            
ATOM     96  H41 BCD     1      10.600  18.830  42.780  1.00  0.00            
ATOM     97  H42 BCD     1       8.330  19.280  43.200  1.00  0.00            
ATOM     98  H43 BCD     1       7.410  18.180  41.690  1.00  0.00            
ATOM     99  H44 BCD     1       8.330  21.160  40.780  1.00  0.00            
ATOM    100  H45 BCD     1       6.110  21.020  42.640  1.00  0.00            
ATOM    101  H46 BCD     1       8.190  21.670  43.790  1.00  0.00            
ATOM    102  H47 BCD     1      10.290  22.060  41.650  1.00  0.00            
ATOM    103  H48 BCD     1      11.850  22.890  43.440  1.00  0.00            
ATOM    104  H49 BCD     1      10.470  24.010  43.150  1.00  0.00            
ATOM    105  H50 BCD     1      11.090  22.330  45.320  1.00  0.00            
ATOM    106  C31 BCD     1      13.410  18.190  38.470  1.00  0.00            
ATOM    107  O26 BCD     1      12.860  19.000  37.450  1.00  0.00            
ATOM    108  C32 BCD     1      12.330  17.270  39.060  1.00  0.00            
ATOM    109  O27 BCD     1      11.890  16.400  38.070  1.00  0.00            
ATOM    110  C33 BCD     1      11.250  18.110  39.610  1.00  0.00            
ATOM    111  C34 BCD     1      11.830  19.060  40.670  1.00  0.00            
ATOM    112  C35 BCD     1      13.020  19.910  40.140  1.00  0.00            
ATOM    113  O28 BCD     1      13.970  19.010  39.500  1.00  0.00            
ATOM    114  C36 BCD     1      13.660  20.710  41.310  1.00  0.00            
ATOM    115  O29 BCD     1      14.500  19.820  42.070  1.00  0.00            
ATOM    116  O30 BCD     1      10.140  17.280  40.130  1.00  0.00            
ATOM    117  H51 BCD     1      14.260  17.670  38.000  1.00  0.00            
ATOM    118  H52 BCD     1      12.690  16.690  39.920  1.00  0.00            
ATOM    119  H53 BCD     1      11.490  16.960  37.400  1.00  0.00            
ATOM    120  H54 BCD     1      10.880  18.690  38.760  1.00  0.00            
ATOM    121  H55 BCD     1       9.400  17.820  40.430  1.00  0.00            
ATOM    122  H56 BCD     1      12.120  18.500  41.580  1.00  0.00            
ATOM    123  H57 BCD     1      12.530  20.600  39.440  1.00  0.00            
ATOM    124  H58 BCD     1      14.270  21.510  40.870  1.00  0.00            
ATOM    125  H59 BCD     1      12.840  21.140  41.890  1.00  0.00            
ATOM    126  H60 BCD     1      14.810  20.220  42.890  1.00  0.00            
ATOM    127  C37 BCD     1      12.860  19.630  33.420  1.00  0.00            
ATOM    128  O31 BCD     1      12.410  20.870  33.890  1.00  0.00            
ATOM    129  C38 BCD     1      11.880  18.590  33.870  1.00  0.00            
ATOM    130  O32 BCD     1      10.580  18.820  33.240  1.00  0.00            
ATOM    131  C39 BCD     1      11.640  18.770  35.390  1.00  0.00            
ATOM    132  O33 BCD     1      10.730  17.670  35.820  1.00  0.00            
ATOM    133  C40 BCD     1      13.000  18.610  36.120  1.00  0.00            
ATOM    134  C41 BCD     1      14.180  19.510  35.460  1.00  0.00            
ATOM    135  O34 BCD     1      14.100  19.360  34.000  1.00  0.00            
ATOM    136  C42 BCD     1      15.580  19.240  35.980  1.00  0.00            
ATOM    137  O35 BCD     1      16.150  18.060  35.370  1.00  0.00            
ATOM    138  H61 BCD     1      12.930  19.670  32.330  1.00  0.00            
ATOM    139  H62 BCD     1      12.270  17.600  33.600  1.00  0.00            
ATOM    140  H63 BCD     1      10.410  17.940  32.910  1.00  0.00            
ATOM    141  H64 BCD     1      11.200  19.730  35.700  1.00  0.00            
ATOM    142  H65 BCD     1       9.960  17.510  35.280  1.00  0.00            
ATOM    143  H66 BCD     1      13.320  17.560  36.090  1.00  0.00            
ATOM    144  H67 BCD     1      13.890  20.510  35.790  1.00  0.00            
ATOM    145  H68 BCD     1      16.230  20.130  35.890  1.00  0.00            
ATOM    146  H69 BCD     1      15.520  19.170  37.070  1.00  0.00            
ATOM    147  H70 BCD     1      15.970  18.230  34.450  1.00  0.00            
ATOM    148  O1  HC9     2       8.740  21.900  35.670  1.00  0.00            
ATOM    149  N1  HC9     2       8.650  22.570  36.720  1.00  0.00            
ATOM    150  O2  HC9     2       7.590  23.210  36.920  1.00  0.00            
ATOM    151  C1  HC9     2       9.860  22.910  37.580  1.00  0.00            
ATOM    152  C2  HC9     2      11.120  22.500  37.250  1.00  0.00            
ATOM    153  C3  HC9     2      12.240  22.890  38.020  1.00  0.00            
ATOM    154  C4  HC9     2      11.990  23.640  39.180  1.00  0.00            
ATOM    155  O3  HC9     2      13.040  24.050  39.910  1.00  0.00            
ATOM    156  C5  HC9     2      10.680  24.020  39.590  1.00  0.00            
ATOM    157  C6  HC9     2       9.630  23.680  38.740  1.00  0.00            
ATOM    158  H1  HC9     2      11.200  21.810  36.420  1.00  0.00            
ATOM    159  H2  HC9     2      13.230  22.500  37.810  1.00  0.00            
ATOM    160  H3  HC9     2      12.730  24.680  40.590  1.00  0.00            
ATOM    161  H4  HC9     2      10.560  24.640  40.480  1.00  0.00            
ATOM    162  H5  HC9     2       8.620  24.000  38.990  1.00  0.00            
TER
ENDMDL
MODEL        1
ATOM      1  C1  BCD     1      12.950  29.280  31.630  1.00  0.00            
ATOM      2  O1  BCD     1      14.350  29.410  31.290  1.00  0.00            
ATOM      3  C2  BCD     1      12.090  28.990  30.410  1.00  0.00            
ATOM      4  O2  BCD     1      12.450  27.640  29.900  1.00  0.00            
ATOM      5  C3  BCD     1      12.410  30.000  29.310  1.00  0.00            
ATOM      6  O3  BCD     1      11.590  29.720  28.140  1.00  0.00            
ATOM      7  C4  BCD     1      11.980  31.400  29.830  1.00  0.00            
ATOM      8  C5  BCD     1      12.740  31.670  31.080  1.00  0.00            
ATOM      9  O4  BCD     1      12.540  30.590  32.100  1.00  0.00            
ATOM     10  C6  BCD     1      12.260  33.030  31.610  1.00  0.00            
ATOM     11  O5  BCD     1      10.810  33.090  31.850  1.00  0.00            
ATOM     12  H1  BCD     1      12.740  28.610  32.470  1.00  0.00            
ATOM     13  H2  BCD     1      11.030  29.160  30.660  1.00  0.00            
ATOM     14  H3  BCD     1      13.390  27.650  29.660  1.00  0.00            
ATOM     15  H4  BCD     1      13.460  29.990  29.020  1.00  0.00            
ATOM     16  H5  BCD     1      12.080  30.190  27.460  1.00  0.00            
ATOM     17  H6  BCD     1      10.890  31.430  29.980  1.00  0.00            
ATOM     18  H7  BCD     1      13.820  31.830  31.000  1.00  0.00            
ATOM     19  H8  BCD     1      12.810  33.190  32.550  1.00  0.00            
ATOM     20  H9  BCD     1      12.660  33.830  30.970  1.00  0.00            
ATOM     21  H10 BCD     1      10.430  33.670  31.180  1.00  0.00            
ATOM     22  C7  BCD     1      17.920  27.470  31.730  1.00  0.00            
ATOM     23  O6  BCD     1      18.500  28.670  31.160  1.00  0.00            
ATOM     24  C8  BCD     1      16.960  26.790  30.760  1.00  0.00            
ATOM     25  O7  BCD     1      17.690  26.360  29.590  1.00  0.00            
ATOM     26  C9  BCD     1      15.880  27.850  30.410  1.00  0.00            
ATOM     27  O8  BCD     1      15.020  27.390  29.350  1.00  0.00            
ATOM     28  C10 BCD     1      15.050  28.310  31.650  1.00  0.00            
ATOM     29  C11 BCD     1      16.070  28.720  32.810  1.00  0.00            
ATOM     30  O9  BCD     1      17.130  27.740  32.910  1.00  0.00            
ATOM     31  C12 BCD     1      15.400  29.090  34.090  1.00  0.00            
ATOM     32  O10 BCD     1      14.810  27.970  34.750  1.00  0.00            
ATOM     33  H11 BCD     1      18.710  26.820  32.120  1.00  0.00            
ATOM     34  H12 BCD     1      16.470  25.920  31.210  1.00  0.00            
ATOM     35  H13 BCD     1      17.190  25.590  29.300  1.00  0.00            
ATOM     36  H14 BCD     1      16.370  28.770  30.070  1.00  0.00            
ATOM     37  H15 BCD     1      15.520  27.400  28.520  1.00  0.00            
ATOM     38  H16 BCD     1      14.380  27.470  31.880  1.00  0.00            
ATOM     39  H17 BCD     1      16.580  29.610  32.420  1.00  0.00            
ATOM     40  H18 BCD     1      16.110  29.550  34.780  1.00  0.00            
ATOM     41  H19 BCD     1      14.600  29.830  33.900  1.00  0.00            
ATOM     42  H20 BCD     1      14.010  28.250  35.200  1.00  0.00            
ATOM     43  C13 BCD     1      22.110  30.600  30.460  1.00  0.00            
ATOM     44  O11 BCD     1      21.370  31.840  30.540  1.00  0.00            
ATOM     45  C14 BCD     1      21.690  29.620  29.390  1.00  0.00            
ATOM     46  O12 BCD     1      22.120  30.140  28.130  1.00  0.00            
ATOM     47  C15 BCD     1      20.180  29.250  29.510  1.00  0.00            
ATOM     48  O13 BCD     1      19.650  28.290  28.550  1.00  0.00            
ATOM     49  C16 BCD     1      19.900  28.650  30.890  1.00  0.00            
ATOM     50  C17 BCD     1      20.540  29.630  31.990  1.00  0.00            
ATOM     51  O14 BCD     1      21.900  29.930  31.730  1.00  0.00            
ATOM     52  C18 BCD     1      20.510  28.990  33.380  1.00  0.00            
ATOM     53  O15 BCD     1      21.080  27.710  33.390  1.00  0.00            
ATOM     54  H21 BCD     1      23.170  30.860  30.370  1.00  0.00            
ATOM     55  H22 BCD     1      22.240  28.710  29.650  1.00  0.00            
ATOM     56  H23 BCD     1      21.780  29.600  27.420  1.00  0.00            
ATOM     57  H24 BCD     1      19.590  30.180  29.510  1.00  0.00            
ATOM     58  H25 BCD     1      18.950  27.790  28.970  1.00  0.00            
ATOM     59  H26 BCD     1      20.280  27.640  31.050  1.00  0.00            
ATOM     60  H27 BCD     1      20.060  30.620  32.030  1.00  0.00            
ATOM     61  H28 BCD     1      21.070  29.620  34.090  1.00  0.00            
ATOM     62  H29 BCD     1      19.470  29.080  33.740  1.00  0.00            
ATOM     63  H30 BCD     1      21.500  27.700  34.250  1.00  0.00            
ATOM     64  C19 BCD     1      22.060  35.960  30.010  1.00  0.00            
ATOM     65  O16 BCD     1      20.740  36.070  29.480  1.00  0.00            
ATOM     66  C20 BCD     1      22.940  35.040  29.180  1.00  0.00            
ATOM     67  O17 BCD     1      23.040  35.730  27.900  1.00  0.00            
ATOM     68  C21 BCD     1      22.350  33.600  29.040  1.00  0.00            
ATOM     69  O18 BCD     1      23.230  32.660  28.330  1.00  0.00            
ATOM     70  C22 BCD     1      22.140  33.050  30.500  1.00  0.00            
ATOM     71  C23 BCD     1      21.330  34.080  31.360  1.00  0.00            
ATOM     72  O19 BCD     1      21.960  35.370  31.310  1.00  0.00            
ATOM     73  C24 BCD     1      21.130  33.560  32.830  1.00  0.00            
ATOM     74  O20 BCD     1      22.250  33.830  33.710  1.00  0.00            
ATOM     75  H31 BCD     1      22.460  36.970  30.110  1.00  0.00            
ATOM     76  H32 BCD     1      23.930  34.920  29.640  1.00  0.00            
ATOM     77  H33 BCD     1      23.400  35.100  27.260  1.00  0.00            
ATOM     78  H34 BCD     1      21.420  33.790  28.490  1.00  0.00            
ATOM     79  H35 BCD     1      22.720  31.850  28.200  1.00  0.00            
ATOM     80  H36 BCD     1      23.120  32.960  30.990  1.00  0.00            
ATOM     81  H37 BCD     1      20.300  34.170  30.990  1.00  0.00            
ATOM     82  H38 BCD     1      20.220  33.990  33.250  1.00  0.00            
ATOM     83  H39 BCD     1      20.960  32.470  32.780  1.00  0.00            
ATOM     84  H40 BCD     1      22.080  34.740  33.960  1.00  0.00            
ATOM     85  C25 BCD     1      18.050  38.930  28.540  1.00  0.00            
ATOM     86  O21 BCD     1      17.230  37.950  27.860  1.00  0.00            
ATOM     87  C26 BCD     1      19.400  39.060  27.880  1.00  0.00            
ATOM     88  O22 BCD     1      19.260  39.340  26.450  1.00  0.00            
ATOM     89  C27 BCD     1      20.230  37.800  28.080  1.00  0.00            
ATOM     90  O23 BCD     1      21.560  37.990  27.670  1.00  0.00            
ATOM     91  C28 BCD     1      20.230  37.350  29.550  1.00  0.00            
ATOM     92  C29 BCD     1      18.810  37.290  30.150  1.00  0.00            
ATOM     93  O24 BCD     1      18.220  38.540  29.920  1.00  0.00            
ATOM     94  C30 BCD     1      18.990  37.100  31.620  1.00  0.00            
ATOM     95  O25 BCD     1      17.720  36.910  32.250  1.00  0.00            
ATOM     96  H41 BCD     1      17.510  39.880  28.550  1.00  0.00            
ATOM     97  H42 BCD     1      19.890  39.900  28.410  1.00  0.00            
ATOM     98  H43 BCD     1      18.790  38.630  25.990  1.00  0.00            
ATOM     99  H44 BCD     1      19.690  36.980  27.610  1.00  0.00            
ATOM    100  H45 BCD     1      21.910  37.090  27.700  1.00  0.00            
ATOM    101  H46 BCD     1      20.830  38.080  30.120  1.00  0.00            
ATOM    102  H47 BCD     1      18.280  36.400  29.790  1.00  0.00            
ATOM    103  H48 BCD     1      19.650  36.230  31.760  1.00  0.00            
ATOM    104  H49 BCD     1      19.390  38.000  32.110  1.00  0.00            
ATOM    105  H50 BCD     1      17.850  37.090  33.180  1.00  0.00            
ATOM    106  C31 BCD     1      13.850  37.190  25.890  1.00  0.00            
ATOM    107  O26 BCD     1      13.880  36.060  26.720  1.00  0.00            
ATOM    108  C32 BCD     1      15.040  37.340  24.920  1.00  0.00            
ATOM    109  O27 BCD     1      15.100  36.390  23.830  1.00  0.00            
ATOM    110  C33 BCD     1      16.250  37.250  25.820  1.00  0.00            
ATOM    111  C34 BCD     1      16.220  38.330  26.930  1.00  0.00            
ATOM    112  C35 BCD     1      14.870  38.490  27.640  1.00  0.00            
ATOM    113  O28 BCD     1      13.740  38.370  26.730  1.00  0.00            
ATOM    114  C36 BCD     1      14.750  39.800  28.340  1.00  0.00            
ATOM    115  O29 BCD     1      15.020  40.840  27.410  1.00  0.00            
ATOM    116  O30 BCD     1      17.560  37.350  25.170  1.00  0.00            
ATOM    117  H51 BCD     1      12.870  37.210  25.390  1.00  0.00            
ATOM    118  H52 BCD     1      15.090  38.320  24.440  1.00  0.00            
ATOM    119  H53 BCD     1      14.180  36.190  23.650  1.00  0.00            
ATOM    120  H54 BCD     1      16.210  36.250  26.270  1.00  0.00            
ATOM    121  H55 BCD     1      17.500  36.690  24.470  1.00  0.00            
ATOM    122  H56 BCD     1      16.540  39.270  26.460  1.00  0.00            
ATOM    123  H57 BCD     1      14.860  37.640  28.340  1.00  0.00            
ATOM    124  H58 BCD     1      13.710  39.940  28.670  1.00  0.00            
ATOM    125  H59 BCD     1      15.370  40.010  29.220  1.00  0.00            
ATOM    126  H60 BCD     1      14.590  40.730  26.560  1.00  0.00            
ATOM    127  C37 BCD     1      11.360  32.890  28.080  1.00  0.00            
ATOM    128  O31 BCD     1      12.390  32.320  28.840  1.00  0.00            
ATOM    129  C38 BCD     1      11.790  32.910  26.650  1.00  0.00            
ATOM    130  O32 BCD     1      12.100  31.600  26.130  1.00  0.00            
ATOM    131  C39 BCD     1      12.980  33.880  26.330  1.00  0.00            
ATOM    132  O33 BCD     1      13.280  33.830  24.940  1.00  0.00            
ATOM    133  C40 BCD     1      12.660  35.300  26.830  1.00  0.00            
ATOM    134  C41 BCD     1      12.190  35.220  28.290  1.00  0.00            
ATOM    135  O34 BCD     1      11.100  34.310  28.440  1.00  0.00            
ATOM    136  C42 BCD     1      11.730  36.590  28.800  1.00  0.00            
ATOM    137  O35 BCD     1      11.510  36.730  30.270  1.00  0.00            
ATOM    138  H61 BCD     1      10.390  32.410  28.250  1.00  0.00            
ATOM    139  H62 BCD     1      10.890  33.340  26.190  1.00  0.00            
ATOM    140  H63 BCD     1      12.320  31.660  25.200  1.00  0.00            
ATOM    141  H64 BCD     1      13.800  33.490  26.940  1.00  0.00            
ATOM    142  H65 BCD     1      14.230  33.760  24.880  1.00  0.00            
ATOM    143  H66 BCD     1      11.870  35.680  26.160  1.00  0.00            
ATOM    144  H67 BCD     1      13.110  34.870  28.790  1.00  0.00            
ATOM    145  H68 BCD     1      12.510  37.310  28.510  1.00  0.00            
ATOM    146  H69 BCD     1      10.810  36.850  28.250  1.00  0.00            
ATOM    147  H70 BCD     1      11.430  37.680  30.390  1.00  0.00            
ATOM    148  O1  HC9     2      18.230  34.670  27.020  1.00  0.00            
ATOM    149  N1  HC9     2      18.280  33.750  27.820  1.00  0.00            
ATOM    150  O2  HC9     2      19.190  32.890  27.750  1.00  0.00            
ATOM    151  C1  HC9     2      17.500  33.740  29.070  1.00  0.00            
ATOM    152  C2  HC9     2      16.600  34.760  29.360  1.00  0.00            
ATOM    153  C3  HC9     2      15.870  34.890  30.530  1.00  0.00            
ATOM    154  C4  HC9     2      16.150  34.050  31.600  1.00  0.00            
ATOM    155  O3  HC9     2      15.680  34.320  32.790  1.00  0.00            
ATOM    156  C5  HC9     2      17.030  32.980  31.430  1.00  0.00            
ATOM    157  C6  HC9     2      17.630  32.790  30.140  1.00  0.00            
ATOM    158  H1  HC9     2      16.370  35.520  28.620  1.00  0.00            
ATOM    159  H2  HC9     2      15.230  35.760  30.620  1.00  0.00            
ATOM    160  H3  HC9     2      16.010  33.720  33.490  1.00  0.00            
ATOM    161  H4  HC9     2      17.290  32.190  32.140  1.00  0.00            
ATOM    162  H5  HC9     2      18.190  31.870  30.090  1.00  0.00            
TER
ENDMDL
MODEL        1
ATOM      1  C1  BCD     1      11.180  42.710  32.230  1.00  0.00            
ATOM      2  O1  BCD     1      12.200  41.750  32.520  1.00  0.00            
ATOM      3  C2  BCD     1      10.450  43.060  33.540  1.00  0.00            
ATOM      4  O2  BCD     1      11.380  43.600  34.540  1.00  0.00            
ATOM      5  C3  BCD     1       9.850  41.820  34.140  1.00  0.00            
ATOM      6  O3  BCD     1       9.090  42.090  35.300  1.00  0.00            
ATOM      7  C4  BCD     1       8.850  41.270  33.100  1.00  0.00            
ATOM      8  C5  BCD     1       9.540  40.970  31.770  1.00  0.00            
ATOM      9  O4  BCD     1      10.160  42.240  31.310  1.00  0.00            
ATOM     10  C6  BCD     1       8.540  40.430  30.780  1.00  0.00            
ATOM     11  O5  BCD     1       9.210  40.020  29.560  1.00  0.00            
ATOM     12  H1  BCD     1      11.630  43.640  31.880  1.00  0.00            
ATOM     13  H2  BCD     1       9.670  43.800  33.330  1.00  0.00            
ATOM     14  H3  BCD     1      10.850  43.770  35.330  1.00  0.00            
ATOM     15  H4  BCD     1      10.640  41.090  34.320  1.00  0.00            
ATOM     16  H5  BCD     1       8.600  41.310  35.580  1.00  0.00            
ATOM     17  H6  BCD     1       8.070  42.030  32.930  1.00  0.00            
ATOM     18  H7  BCD     1      10.390  40.270  31.830  1.00  0.00            
ATOM     19  H8  BCD     1       7.920  39.660  31.260  1.00  0.00            
ATOM     20  H9  BCD     1       7.880  41.210  30.370  1.00  0.00            
ATOM     21  H10 BCD     1       9.120  40.710  28.900  1.00  0.00            
ATOM     22  C7  BCD     1      16.050  40.780  32.190  1.00  0.00            
ATOM     23  O6  BCD     1      15.930  39.470  32.780  1.00  0.00            
ATOM     24  C8  BCD     1      15.760  41.830  33.300  1.00  0.00            
ATOM     25  O7  BCD     1      16.660  41.580  34.400  1.00  0.00            
ATOM     26  C9  BCD     1      14.260  41.830  33.570  1.00  0.00            
ATOM     27  O8  BCD     1      13.920  42.910  34.400  1.00  0.00            
ATOM     28  C10 BCD     1      13.530  42.060  32.250  1.00  0.00            
ATOM     29  C11 BCD     1      13.910  40.990  31.260  1.00  0.00            
ATOM     30  O9  BCD     1      15.270  40.980  31.060  1.00  0.00            
ATOM     31  C12 BCD     1      13.250  41.190  29.880  1.00  0.00            
ATOM     32  O10 BCD     1      13.660  42.470  29.330  1.00  0.00            
ATOM     33  H11 BCD     1      17.090  40.920  31.850  1.00  0.00            
ATOM     34  H12 BCD     1      16.100  42.790  32.870  1.00  0.00            
ATOM     35  H13 BCD     1      16.370  42.020  35.210  1.00  0.00            
ATOM     36  H14 BCD     1      14.030  40.910  34.130  1.00  0.00            
ATOM     37  H15 BCD     1      12.990  43.040  34.580  1.00  0.00            
ATOM     38  H16 BCD     1      13.730  43.090  31.910  1.00  0.00            
ATOM     39  H17 BCD     1      13.790  39.970  31.660  1.00  0.00            
ATOM     40  H18 BCD     1      13.480  40.350  29.210  1.00  0.00            
ATOM     41  H19 BCD     1      12.170  41.190  30.090  1.00  0.00            
ATOM     42  H20 BCD     1      13.670  42.440  28.370  1.00  0.00            
ATOM     43  C13 BCD     1      17.750  35.830  33.360  1.00  0.00            
ATOM     44  O11 BCD     1      16.500  35.170  33.370  1.00  0.00            
ATOM     45  C14 BCD     1      17.940  36.830  34.530  1.00  0.00            
ATOM     46  O12 BCD     1      17.830  36.200  35.780  1.00  0.00            
ATOM     47  C15 BCD     1      17.050  38.010  34.280  1.00  0.00            
ATOM     48  O13 BCD     1      17.150  38.990  35.330  1.00  0.00            
ATOM     49  C16 BCD     1      17.110  38.680  32.880  1.00  0.00            
ATOM     50  C17 BCD     1      17.080  37.590  31.830  1.00  0.00            
ATOM     51  O14 BCD     1      17.970  36.500  32.140  1.00  0.00            
ATOM     52  C18 BCD     1      17.470  38.080  30.430  1.00  0.00            
ATOM     53  O15 BCD     1      17.230  37.130  29.360  1.00  0.00            
ATOM     54  H21 BCD     1      18.500  35.040  33.430  1.00  0.00            
ATOM     55  H22 BCD     1      18.960  37.200  34.410  1.00  0.00            
ATOM     56  H23 BCD     1      18.030  36.850  36.450  1.00  0.00            
ATOM     57  H24 BCD     1      16.010  37.670  34.420  1.00  0.00            
ATOM     58  H25 BCD     1      16.760  39.770  34.910  1.00  0.00            
ATOM     59  H26 BCD     1      18.000  39.280  32.660  1.00  0.00            
ATOM     60  H27 BCD     1      16.040  37.250  31.820  1.00  0.00            
ATOM     61  H28 BCD     1      17.100  39.100  30.280  1.00  0.00            
ATOM     62  H29 BCD     1      18.530  38.300  30.650  1.00  0.00            
ATOM     63  H30 BCD     1      16.430  36.630  29.560  1.00  0.00            
ATOM     64  C19 BCD     1      14.710  31.560  33.310  1.00  0.00            
ATOM     65  O16 BCD     1      13.440  32.160  33.440  1.00  0.00            
ATOM     66  C20 BCD     1      15.510  31.880  34.620  1.00  0.00            
ATOM     67  O17 BCD     1      14.790  31.320  35.700  1.00  0.00            
ATOM     68  C21 BCD     1      15.710  33.360  34.650  1.00  0.00            
ATOM     69  O18 BCD     1      16.350  33.730  35.850  1.00  0.00            
ATOM     70  C22 BCD     1      16.530  33.760  33.440  1.00  0.00            
ATOM     71  C23 BCD     1      15.830  33.350  32.190  1.00  0.00            
ATOM     72  O19 BCD     1      15.470  31.930  32.200  1.00  0.00            
ATOM     73  C24 BCD     1      16.630  33.410  30.900  1.00  0.00            
ATOM     74  O20 BCD     1      15.720  33.280  29.810  1.00  0.00            
ATOM     75  H31 BCD     1      14.560  30.480  33.320  1.00  0.00            
ATOM     76  H32 BCD     1      16.440  31.300  34.540  1.00  0.00            
ATOM     77  H33 BCD     1      15.140  31.820  36.450  1.00  0.00            
ATOM     78  H34 BCD     1      14.760  33.890  34.560  1.00  0.00            
ATOM     79  H35 BCD     1      16.580  34.660  35.830  1.00  0.00            
ATOM     80  H36 BCD     1      17.550  33.350  33.470  1.00  0.00            
ATOM     81  H37 BCD     1      14.940  33.960  31.980  1.00  0.00            
ATOM     82  H38 BCD     1      17.220  34.320  30.790  1.00  0.00            
ATOM     83  H39 BCD     1      17.410  32.630  30.990  1.00  0.00            
ATOM     84  H40 BCD     1      14.950  33.860  29.860  1.00  0.00            
ATOM     85  C25 BCD     1       9.520  31.170  32.950  1.00  0.00            
ATOM     86  O21 BCD     1       9.130  32.440  33.470  1.00  0.00            
ATOM     87  C26 BCD     1      10.260  30.340  34.010  1.00  0.00            
ATOM     88  O22 BCD     1       9.510  30.250  35.180  1.00  0.00            
ATOM     89  C27 BCD     1      11.620  30.920  34.250  1.00  0.00            
ATOM     90  O23 BCD     1      12.450  30.020  35.070  1.00  0.00            
ATOM     91  C28 BCD     1      12.330  31.290  32.940  1.00  0.00            
ATOM     92  C29 BCD     1      11.550  31.960  31.810  1.00  0.00            
ATOM     93  O24 BCD     1      10.260  31.290  31.710  1.00  0.00            
ATOM     94  C30 BCD     1      12.320  31.920  30.490  1.00  0.00            
ATOM     95  O25 BCD     1      12.650  30.610  30.070  1.00  0.00            
ATOM     96  H41 BCD     1       8.580  30.640  32.750  1.00  0.00            
ATOM     97  H42 BCD     1      10.320  29.300  33.650  1.00  0.00            
ATOM     98  H43 BCD     1       8.620  30.050  34.880  1.00  0.00            
ATOM     99  H44 BCD     1      11.430  31.820  34.850  1.00  0.00            
ATOM    100  H45 BCD     1      13.130  30.630  35.370  1.00  0.00            
ATOM    101  H46 BCD     1      12.770  30.390  32.490  1.00  0.00            
ATOM    102  H47 BCD     1      11.410  33.040  31.970  1.00  0.00            
ATOM    103  H48 BCD     1      11.760  32.480  29.740  1.00  0.00            
ATOM    104  H49 BCD     1      13.300  32.310  30.780  1.00  0.00            
ATOM    105  H50 BCD     1      13.550  30.730  29.740  1.00  0.00            
ATOM    106  C31 BCD     1       5.880  34.820  34.590  1.00  0.00            
ATOM    107  O26 BCD     1       6.780  35.890  34.410  1.00  0.00            
ATOM    108  C32 BCD     1       6.320  33.880  35.610  1.00  0.00            
ATOM    109  O27 BCD     1       6.330  34.550  36.880  1.00  0.00            
ATOM    110  C33 BCD     1       7.750  33.350  35.280  1.00  0.00            
ATOM    111  C34 BCD     1       7.810  32.640  33.910  1.00  0.00            
ATOM    112  C35 BCD     1       7.200  33.600  32.870  1.00  0.00            
ATOM    113  O28 BCD     1       5.910  34.100  33.310  1.00  0.00            
ATOM    114  C36 BCD     1       7.040  32.980  31.480  1.00  0.00            
ATOM    115  O29 BCD     1       6.090  31.920  31.690  1.00  0.00            
ATOM    116  O30 BCD     1       8.210  32.470  36.330  1.00  0.00            
ATOM    117  H51 BCD     1       4.880  35.210  34.790  1.00  0.00            
ATOM    118  H52 BCD     1       5.480  33.170  35.660  1.00  0.00            
ATOM    119  H53 BCD     1       6.950  34.110  37.470  1.00  0.00            
ATOM    120  H54 BCD     1       8.350  34.270  35.240  1.00  0.00            
ATOM    121  H55 BCD     1       8.580  31.640  36.030  1.00  0.00            
ATOM    122  H56 BCD     1       7.220  31.720  34.030  1.00  0.00            
ATOM    123  H57 BCD     1       7.980  34.370  32.840  1.00  0.00            
ATOM    124  H58 BCD     1       6.480  33.570  30.750  1.00  0.00            
ATOM    125  H59 BCD     1       7.980  32.580  31.080  1.00  0.00            
ATOM    126  H60 BCD     1       5.910  31.510  30.840  1.00  0.00            
ATOM    127  C37 BCD     1       6.970  40.090  33.970  1.00  0.00            
ATOM    128  O31 BCD     1       8.310  40.110  33.630  1.00  0.00            
ATOM    129  C38 BCD     1       6.810  39.510  35.380  1.00  0.00            
ATOM    130  O32 BCD     1       7.450  40.270  36.400  1.00  0.00            
ATOM    131  C39 BCD     1       7.020  38.000  35.460  1.00  0.00            
ATOM    132  O33 BCD     1       6.610  37.460  36.690  1.00  0.00            
ATOM    133  C40 BCD     1       6.260  37.230  34.380  1.00  0.00            
ATOM    134  C41 BCD     1       6.460  37.820  32.980  1.00  0.00            
ATOM    135  O34 BCD     1       6.230  39.270  33.100  1.00  0.00            
ATOM    136  C42 BCD     1       5.510  37.250  31.890  1.00  0.00            
ATOM    137  O35 BCD     1       4.210  37.280  32.490  1.00  0.00            
ATOM    138  H61 BCD     1       6.630  41.130  33.880  1.00  0.00            
ATOM    139  H62 BCD     1       5.740  39.720  35.550  1.00  0.00            
ATOM    140  H63 BCD     1       7.260  39.820  37.220  1.00  0.00            
ATOM    141  H64 BCD     1       8.100  37.820  35.370  1.00  0.00            
ATOM    142  H65 BCD     1       6.700  36.510  36.700  1.00  0.00            
ATOM    143  H66 BCD     1       5.200  37.220  34.630  1.00  0.00            
ATOM    144  H67 BCD     1       7.500  37.720  32.660  1.00  0.00            
ATOM    145  H68 BCD     1       5.520  37.980  31.070  1.00  0.00            
ATOM    146  H69 BCD     1       5.800  36.260  31.500  1.00  0.00            
ATOM    147  H70 BCD     1       4.170  38.170  32.840  1.00  0.00            
ATOM    148  O1  HC9     2      10.890  35.170  30.700  1.00  0.00            
ATOM    149  N1  HC9     2      10.360  36.100  31.310  1.00  0.00            
ATOM    150  O2  HC9     2       9.300  36.660  30.950  1.00  0.00            
ATOM    151  C1  HC9     2      11.160  36.790  32.380  1.00  0.00            
ATOM    152  C2  HC9     2      10.560  37.710  33.260  1.00  0.00            
ATOM    153  C3  HC9     2      11.370  38.260  34.330  1.00  0.00            
ATOM    154  C4  HC9     2      12.740  37.900  34.450  1.00  0.00            
ATOM    155  O3  HC9     2      13.510  38.550  35.360  1.00  0.00            
ATOM    156  C5  HC9     2      13.260  36.930  33.640  1.00  0.00            
ATOM    157  C6  HC9     2      12.450  36.330  32.690  1.00  0.00            
ATOM    158  H1  HC9     2       9.560  38.110  33.140  1.00  0.00            
ATOM    159  H2  HC9     2      10.850  38.850  35.080  1.00  0.00            
ATOM    160  H3  HC9     2      12.940  38.950  36.050  1.00  0.00            
ATOM    161  H4  HC9     2      14.270  36.580  33.820  1.00  0.00            
ATOM    162  H5  HC9     2      12.890  35.490  32.160  1.00  0.00            
TER
ENDMDL
MODEL        1
ATOM      1  C1  BCD     1      39.840  35.700   8.310  1.00  0.00            
ATOM      2  O1  BCD     1      38.510  35.210   8.490  1.00  0.00            
ATOM      3  C2  BCD     1      40.860  34.670   8.770  1.00  0.00            
ATOM      4  O2  BCD     1      40.810  33.520   7.990  1.00  0.00            
ATOM      5  C3  BCD     1      40.580  34.380  10.250  1.00  0.00            
ATOM      6  O3  BCD     1      41.530  33.370  10.680  1.00  0.00            
ATOM      7  C4  BCD     1      40.700  35.630  11.090  1.00  0.00            
ATOM      8  C5  BCD     1      39.800  36.730  10.510  1.00  0.00            
ATOM      9  O4  BCD     1      40.060  36.850   9.060  1.00  0.00            
ATOM     10  C6  BCD     1      40.160  38.020  11.150  1.00  0.00            
ATOM     11  O5  BCD     1      39.610  39.220  10.550  1.00  0.00            
ATOM     12  H1  BCD     1      40.010  35.910   7.250  1.00  0.00            
ATOM     13  H2  BCD     1      41.850  35.130   8.750  1.00  0.00            
ATOM     14  H3  BCD     1      40.120  33.730   7.360  1.00  0.00            
ATOM     15  H4  BCD     1      39.580  33.980  10.450  1.00  0.00            
ATOM     16  H5  BCD     1      41.500  32.580  10.140  1.00  0.00            
ATOM     17  H6  BCD     1      41.760  35.900  11.210  1.00  0.00            
ATOM     18  H7  BCD     1      38.750  36.480  10.690  1.00  0.00            
ATOM     19  H8  BCD     1      39.880  38.050  12.210  1.00  0.00            
ATOM     20  H9  BCD     1      41.240  38.060  10.960  1.00  0.00            
ATOM     21  H10 BCD     1      39.900  39.250   9.630  1.00  0.00            
ATOM     22  C7  BCD     1      34.720  34.930   7.420  1.00  0.00            
ATOM     23  O6  BCD     1      34.560  34.510   8.740  1.00  0.00            
ATOM     24  C8  BCD     1      35.640  33.950   6.730  1.00  0.00            
ATOM     25  O7  BCD     1      35.070  32.670   6.780  1.00  0.00            
ATOM     26  C9  BCD     1      36.960  33.950   7.400  1.00  0.00            
ATOM     27  O8  BCD     1      37.950  33.090   6.740  1.00  0.00            
ATOM     28  C10 BCD     1      37.480  35.380   7.540  1.00  0.00            
ATOM     29  C11 BCD     1      36.510  36.370   8.160  1.00  0.00            
ATOM     30  O9  BCD     1      35.300  36.180   7.390  1.00  0.00            
ATOM     31  C12 BCD     1      36.970  37.800   8.060  1.00  0.00            
ATOM     32  O10 BCD     1      37.000  38.290   6.730  1.00  0.00            
ATOM     33  H11 BCD     1      33.730  35.000   6.960  1.00  0.00            
ATOM     34  H12 BCD     1      35.690  34.310   5.690  1.00  0.00            
ATOM     35  H13 BCD     1      35.380  32.110   6.060  1.00  0.00            
ATOM     36  H14 BCD     1      36.790  33.530   8.400  1.00  0.00            
ATOM     37  H15 BCD     1      37.680  32.200   6.980  1.00  0.00            
ATOM     38  H16 BCD     1      37.880  35.870   6.640  1.00  0.00            
ATOM     39  H17 BCD     1      36.440  36.100   9.220  1.00  0.00            
ATOM     40  H18 BCD     1      36.410  38.410   8.780  1.00  0.00            
ATOM     41  H19 BCD     1      38.000  37.870   8.440  1.00  0.00            
ATOM     42  H20 BCD     1      37.490  39.120   6.710  1.00  0.00            
ATOM     43  C13 BCD     1      31.370  33.160  10.970  1.00  0.00            
ATOM     44  O11 BCD     1      31.980  33.380  12.240  1.00  0.00            
ATOM     45  C14 BCD     1      32.020  32.070  10.090  1.00  0.00            
ATOM     46  O12 BCD     1      32.070  30.790  10.800  1.00  0.00            
ATOM     47  C15 BCD     1      33.400  32.630   9.740  1.00  0.00            
ATOM     48  O13 BCD     1      34.320  31.690   9.160  1.00  0.00            
ATOM     49  C16 BCD     1      33.260  34.020   9.040  1.00  0.00            
ATOM     50  C17 BCD     1      32.550  34.940   9.940  1.00  0.00            
ATOM     51  O14 BCD     1      31.250  34.400  10.300  1.00  0.00            
ATOM     52  C18 BCD     1      32.370  36.320   9.340  1.00  0.00            
ATOM     53  O15 BCD     1      31.580  36.310   8.140  1.00  0.00            
ATOM     54  H21 BCD     1      30.320  32.880  11.140  1.00  0.00            
ATOM     55  H22 BCD     1      31.430  31.890   9.180  1.00  0.00            
ATOM     56  H23 BCD     1      32.770  30.370  10.290  1.00  0.00            
ATOM     57  H24 BCD     1      33.830  32.730  10.750  1.00  0.00            
ATOM     58  H25 BCD     1      34.710  32.020   8.350  1.00  0.00            
ATOM     59  H26 BCD     1      32.660  33.910   8.130  1.00  0.00            
ATOM     60  H27 BCD     1      33.120  35.140  10.860  1.00  0.00            
ATOM     61  H28 BCD     1      31.990  36.950  10.160  1.00  0.00            
ATOM     62  H29 BCD     1      33.360  36.720   9.070  1.00  0.00            
ATOM     63  H30 BCD     1      31.110  37.140   8.210  1.00  0.00            
ATOM     64  C19 BCD     1      31.000  33.600  16.140  1.00  0.00            
ATOM     65  O16 BCD     1      31.990  34.580  16.270  1.00  0.00            
ATOM     66  C20 BCD     1      31.560  32.280  15.720  1.00  0.00            
ATOM     67  O17 BCD     1      32.360  31.640  16.750  1.00  0.00            
ATOM     68  C21 BCD     1      32.200  32.550  14.390  1.00  0.00            
ATOM     69  O18 BCD     1      32.710  31.300  13.960  1.00  0.00            
ATOM     70  C22 BCD     1      31.170  33.100  13.410  1.00  0.00            
ATOM     71  C23 BCD     1      30.460  34.320  13.960  1.00  0.00            
ATOM     72  O19 BCD     1      29.960  34.080  15.240  1.00  0.00            
ATOM     73  C24 BCD     1      29.320  34.810  13.060  1.00  0.00            
ATOM     74  O20 BCD     1      28.470  33.780  12.550  1.00  0.00            
ATOM     75  H31 BCD     1      30.430  33.520  17.070  1.00  0.00            
ATOM     76  H32 BCD     1      30.730  31.600  15.470  1.00  0.00            
ATOM     77  H33 BCD     1      33.260  31.760  16.450  1.00  0.00            
ATOM     78  H34 BCD     1      32.950  33.350  14.460  1.00  0.00            
ATOM     79  H35 BCD     1      32.860  31.370  13.010  1.00  0.00            
ATOM     80  H36 BCD     1      30.500  32.270  13.150  1.00  0.00            
ATOM     81  H37 BCD     1      31.210  35.110  14.030  1.00  0.00            
ATOM     82  H38 BCD     1      28.710  35.450  13.720  1.00  0.00            
ATOM     83  H39 BCD     1      29.800  35.540  12.390  1.00  0.00            
ATOM     84  H40 BCD     1      27.910  34.260  11.920  1.00  0.00            
ATOM     85  C25 BCD     1      33.730  36.890  18.730  1.00  0.00            
ATOM     86  O21 BCD     1      34.880  36.190  18.330  1.00  0.00            
ATOM     87  C26 BCD     1      32.820  36.050  19.520  1.00  0.00            
ATOM     88  O22 BCD     1      33.410  35.610  20.720  1.00  0.00            
ATOM     89  C27 BCD     1      32.200  34.950  18.570  1.00  0.00            
ATOM     90  O23 BCD     1      31.250  34.090  19.270  1.00  0.00            
ATOM     91  C28 BCD     1      31.760  35.550  17.250  1.00  0.00            
ATOM     92  C29 BCD     1      32.630  36.650  16.730  1.00  0.00            
ATOM     93  O24 BCD     1      33.010  37.530  17.760  1.00  0.00            
ATOM     94  C30 BCD     1      31.800  37.560  15.810  1.00  0.00            
ATOM     95  O25 BCD     1      32.580  38.530  15.130  1.00  0.00            
ATOM     96  H41 BCD     1      34.100  37.610  19.480  1.00  0.00            
ATOM     97  H42 BCD     1      31.960  36.680  19.760  1.00  0.00            
ATOM     98  H43 BCD     1      33.720  36.390  21.200  1.00  0.00            
ATOM     99  H44 BCD     1      33.070  34.320  18.350  1.00  0.00            
ATOM    100  H45 BCD     1      31.720  34.000  20.100  1.00  0.00            
ATOM    101  H46 BCD     1      30.690  35.770  17.300  1.00  0.00            
ATOM    102  H47 BCD     1      33.520  36.260  16.230  1.00  0.00            
ATOM    103  H48 BCD     1      31.320  36.930  15.050  1.00  0.00            
ATOM    104  H49 BCD     1      31.060  38.170  16.340  1.00  0.00            
ATOM    105  H50 BCD     1      32.860  39.180  15.770  1.00  0.00            
ATOM    106  C31 BCD     1      38.900  36.940  17.660  1.00  0.00            
ATOM    107  O26 BCD     1      38.810  36.450  16.340  1.00  0.00            
ATOM    108  C32 BCD     1      38.620  35.870  18.740  1.00  0.00            
ATOM    109  O27 BCD     1      39.530  34.790  18.520  1.00  0.00            
ATOM    110  C33 BCD     1      37.170  35.390  18.670  1.00  0.00            
ATOM    111  C34 BCD     1      36.150  36.590  18.780  1.00  0.00            
ATOM    112  C35 BCD     1      36.580  37.710  17.800  1.00  0.00            
ATOM    113  O28 BCD     1      37.960  37.970  17.910  1.00  0.00            
ATOM    114  C36 BCD     1      36.000  39.080  18.210  1.00  0.00            
ATOM    115  O29 BCD     1      36.370  39.430  19.640  1.00  0.00            
ATOM    116  O30 BCD     1      37.040  34.370  19.710  1.00  0.00            
ATOM    117  H51 BCD     1      39.950  37.220  17.810  1.00  0.00            
ATOM    118  H52 BCD     1      38.770  36.270  19.750  1.00  0.00            
ATOM    119  H53 BCD     1      39.380  34.380  17.660  1.00  0.00            
ATOM    120  H54 BCD     1      37.030  34.940  17.680  1.00  0.00            
ATOM    121  H55 BCD     1      37.930  34.120  19.970  1.00  0.00            
ATOM    122  H56 BCD     1      36.110  37.020  19.780  1.00  0.00            
ATOM    123  H57 BCD     1      36.400  37.470  16.750  1.00  0.00            
ATOM    124  H58 BCD     1      36.510  39.820  17.580  1.00  0.00            
ATOM    125  H59 BCD     1      34.920  39.160  18.050  1.00  0.00            
ATOM    126  H60 BCD     1      37.310  39.350  19.780  1.00  0.00            
ATOM    127  C37 BCD     1      41.180  34.910  13.410  1.00  0.00            
ATOM    128  O31 BCD     1      40.200  35.220  12.350  1.00  0.00            
ATOM    129  C38 BCD     1      40.590  33.880  14.320  1.00  0.00            
ATOM    130  O32 BCD     1      40.180  32.660  13.740  1.00  0.00            
ATOM    131  C39 BCD     1      39.390  34.530  15.050  1.00  0.00            
ATOM    132  O33 BCD     1      38.980  33.640  16.080  1.00  0.00            
ATOM    133  C40 BCD     1      39.890  35.810  15.810  1.00  0.00            
ATOM    134  C41 BCD     1      40.480  36.740  14.750  1.00  0.00            
ATOM    135  O34 BCD     1      41.580  36.100  14.160  1.00  0.00            
ATOM    136  C42 BCD     1      41.060  38.070  15.380  1.00  0.00            
ATOM    137  O35 BCD     1      42.060  37.760  16.350  1.00  0.00            
ATOM    138  H61 BCD     1      42.100  34.490  12.970  1.00  0.00            
ATOM    139  H62 BCD     1      41.410  33.830  15.050  1.00  0.00            
ATOM    140  H63 BCD     1      40.890  32.370  13.170  1.00  0.00            
ATOM    141  H64 BCD     1      38.570  34.840  14.390  1.00  0.00            
ATOM    142  H65 BCD     1      38.990  32.830  15.560  1.00  0.00            
ATOM    143  H66 BCD     1      40.780  35.610  16.420  1.00  0.00            
ATOM    144  H67 BCD     1      39.760  37.080  13.990  1.00  0.00            
ATOM    145  H68 BCD     1      41.310  38.770  14.570  1.00  0.00            
ATOM    146  H69 BCD     1      40.200  38.530  15.900  1.00  0.00            
ATOM    147  H70 BCD     1      42.870  37.520  15.880  1.00  0.00            
ATOM    148  O1  HC9     2      35.360  32.580  16.230  1.00  0.00            
ATOM    149  N1  HC9     2      35.680  32.370  15.030  1.00  0.00            
ATOM    150  O2  HC9     2      35.690  31.240  14.550  1.00  0.00            
ATOM    151  C1  HC9     2      35.830  33.530  14.070  1.00  0.00            
ATOM    152  C2  HC9     2      35.630  34.820  14.580  1.00  0.00            
ATOM    153  C3  HC9     2      35.880  35.950  13.820  1.00  0.00            
ATOM    154  C4  HC9     2      36.340  35.840  12.470  1.00  0.00            
ATOM    155  O3  HC9     2      36.230  36.890  11.600  1.00  0.00            
ATOM    156  C5  HC9     2      36.480  34.550  11.930  1.00  0.00            
ATOM    157  C6  HC9     2      36.220  33.380  12.720  1.00  0.00            
ATOM    158  H1  HC9     2      35.460  34.990  15.640  1.00  0.00            
ATOM    159  H2  HC9     2      35.760  36.930  14.260  1.00  0.00            
ATOM    160  H3  HC9     2      35.570  37.400  12.100  1.00  0.00            
ATOM    161  H4  HC9     2      36.810  34.490  10.900  1.00  0.00            
ATOM    162  H5  HC9     2      36.300  32.400  12.270  1.00  0.00            
TER
ENDMDL
MODEL        1
ATOM      1  C1  BCD     1      12.050  28.440  20.320  1.00  0.00            
ATOM      2  O1  BCD     1      11.020  29.250  19.760  1.00  0.00            
ATOM      3  C2  BCD     1      11.540  27.060  20.610  1.00  0.00            
ATOM      4  O2  BCD     1      11.120  26.320  19.440  1.00  0.00            
ATOM      5  C3  BCD     1      10.590  27.010  21.770  1.00  0.00            
ATOM      6  O3  BCD     1      10.320  25.620  22.120  1.00  0.00            
ATOM      7  C4  BCD     1      11.220  27.710  22.980  1.00  0.00            
ATOM      8  C5  BCD     1      11.830  29.080  22.650  1.00  0.00            
ATOM      9  O4  BCD     1      12.650  29.010  21.480  1.00  0.00            
ATOM     10  C6  BCD     1      12.670  29.670  23.760  1.00  0.00            
ATOM     11  O5  BCD     1      13.800  28.880  23.900  1.00  0.00            
ATOM     12  H1  BCD     1      12.830  28.320  19.570  1.00  0.00            
ATOM     13  H2  BCD     1      12.400  26.460  20.930  1.00  0.00            
ATOM     14  H3  BCD     1      10.970  25.430  19.790  1.00  0.00            
ATOM     15  H4  BCD     1       9.700  27.560  21.450  1.00  0.00            
ATOM     16  H5  BCD     1      10.100  25.620  23.050  1.00  0.00            
ATOM     17  H6  BCD     1      12.010  27.130  23.480  1.00  0.00            
ATOM     18  H7  BCD     1      11.130  29.890  22.410  1.00  0.00            
ATOM     19  H8  BCD     1      13.070  30.670  23.540  1.00  0.00            
ATOM     20  H9  BCD     1      12.070  29.590  24.680  1.00  0.00            
ATOM     21  H10 BCD     1      14.010  28.630  24.810  1.00  0.00            
ATOM     22  C7  BCD     1      10.350  31.390  16.230  1.00  0.00            
ATOM     23  O6  BCD     1       8.920  31.110  16.400  1.00  0.00            
ATOM     24  C8  BCD     1      11.090  29.980  16.000  1.00  0.00            
ATOM     25  O7  BCD     1      10.670  29.160  14.950  1.00  0.00            
ATOM     26  C9  BCD     1      11.000  29.120  17.340  1.00  0.00            
ATOM     27  O8  BCD     1      11.840  27.990  17.190  1.00  0.00            
ATOM     28  C10 BCD     1      11.350  29.980  18.570  1.00  0.00            
ATOM     29  C11 BCD     1      10.610  31.270  18.660  1.00  0.00            
ATOM     30  O9  BCD     1      10.790  32.030  17.430  1.00  0.00            
ATOM     31  C12 BCD     1      11.010  32.150  19.760  1.00  0.00            
ATOM     32  O10 BCD     1      12.440  32.230  19.960  1.00  0.00            
ATOM     33  H11 BCD     1      10.450  32.060  15.370  1.00  0.00            
ATOM     34  H12 BCD     1      12.130  30.280  15.830  1.00  0.00            
ATOM     35  H13 BCD     1      11.200  28.360  14.940  1.00  0.00            
ATOM     36  H14 BCD     1       9.980  28.720  17.450  1.00  0.00            
ATOM     37  H15 BCD     1      11.760  27.380  17.930  1.00  0.00            
ATOM     38  H16 BCD     1      12.410  30.250  18.550  1.00  0.00            
ATOM     39  H17 BCD     1       9.550  31.020  18.840  1.00  0.00            
ATOM     40  H18 BCD     1      10.550  33.140  19.640  1.00  0.00            
ATOM     41  H19 BCD     1      10.570  31.670  20.640  1.00  0.00            
ATOM     42  H20 BCD     1      12.790  32.860  19.330  1.00  0.00            
ATOM     43  C13 BCD     1       5.280  31.820  15.000  1.00  0.00            
ATOM     44  O11 BCD     1       4.950  31.570  16.380  1.00  0.00            
ATOM     45  C14 BCD     1       5.950  30.630  14.360  1.00  0.00            
ATOM     46  O12 BCD     1       4.950  29.630  14.200  1.00  0.00            
ATOM     47  C15 BCD     1       7.120  30.240  15.150  1.00  0.00            
ATOM     48  O13 BCD     1       7.870  29.160  14.610  1.00  0.00            
ATOM     49  C16 BCD     1       8.070  31.430  15.310  1.00  0.00            
ATOM     50  C17 BCD     1       7.390  32.740  15.610  1.00  0.00            
ATOM     51  O14 BCD     1       6.200  32.890  14.790  1.00  0.00            
ATOM     52  C18 BCD     1       8.170  33.990  15.380  1.00  0.00            
ATOM     53  O15 BCD     1       8.590  33.880  14.040  1.00  0.00            
ATOM     54  H21 BCD     1       4.410  32.100  14.390  1.00  0.00            
ATOM     55  H22 BCD     1       6.400  30.900  13.390  1.00  0.00            
ATOM     56  H23 BCD     1       5.250  29.060  13.490  1.00  0.00            
ATOM     57  H24 BCD     1       6.740  30.000  16.150  1.00  0.00            
ATOM     58  H25 BCD     1       8.670  29.010  15.120  1.00  0.00            
ATOM     59  H26 BCD     1       8.660  31.510  14.390  1.00  0.00            
ATOM     60  H27 BCD     1       6.990  32.790  16.630  1.00  0.00            
ATOM     61  H28 BCD     1       7.590  34.920  15.490  1.00  0.00            
ATOM     62  H29 BCD     1       9.050  34.050  16.040  1.00  0.00            
ATOM     63  H30 BCD     1       9.080  34.680  13.810  1.00  0.00            
ATOM     64  C19 BCD     1       1.680  31.400  18.870  1.00  0.00            
ATOM     65  O16 BCD     1       2.550  30.820  19.770  1.00  0.00            
ATOM     66  C20 BCD     1       1.650  30.460  17.640  1.00  0.00            
ATOM     67  O17 BCD     1       1.250  29.160  18.040  1.00  0.00            
ATOM     68  C21 BCD     1       3.000  30.320  16.980  1.00  0.00            
ATOM     69  O18 BCD     1       2.870  29.570  15.750  1.00  0.00            
ATOM     70  C22 BCD     1       3.580  31.700  16.740  1.00  0.00            
ATOM     71  C23 BCD     1       3.530  32.630  17.900  1.00  0.00            
ATOM     72  O19 BCD     1       2.220  32.640  18.510  1.00  0.00            
ATOM     73  C24 BCD     1       4.040  33.980  17.570  1.00  0.00            
ATOM     74  O20 BCD     1       3.190  34.540  16.600  1.00  0.00            
ATOM     75  H31 BCD     1       0.700  31.530  19.340  1.00  0.00            
ATOM     76  H32 BCD     1       1.010  30.980  16.910  1.00  0.00            
ATOM     77  H33 BCD     1       1.840  28.850  18.730  1.00  0.00            
ATOM     78  H34 BCD     1       3.730  29.870  17.670  1.00  0.00            
ATOM     79  H35 BCD     1       3.660  29.720  15.230  1.00  0.00            
ATOM     80  H36 BCD     1       3.020  32.200  15.940  1.00  0.00            
ATOM     81  H37 BCD     1       4.190  32.350  18.730  1.00  0.00            
ATOM     82  H38 BCD     1       3.980  34.630  18.450  1.00  0.00            
ATOM     83  H39 BCD     1       5.100  33.930  17.280  1.00  0.00            
ATOM     84  H40 BCD     1       3.770  35.170  16.170  1.00  0.00            
ATOM     85  C25 BCD     1       2.090  28.950  23.510  1.00  0.00            
ATOM     86  O21 BCD     1       3.330  29.340  23.950  1.00  0.00            
ATOM     87  C26 BCD     1       2.290  28.070  22.310  1.00  0.00            
ATOM     88  O22 BCD     1       3.060  26.970  22.660  1.00  0.00            
ATOM     89  C27 BCD     1       3.030  28.890  21.150  1.00  0.00            
ATOM     90  O23 BCD     1       3.430  28.030  20.060  1.00  0.00            
ATOM     91  C28 BCD     1       2.080  30.040  20.810  1.00  0.00            
ATOM     92  C29 BCD     1       1.890  30.910  22.050  1.00  0.00            
ATOM     93  O24 BCD     1       1.330  30.100  23.100  1.00  0.00            
ATOM     94  C30 BCD     1       0.920  32.080  21.880  1.00  0.00            
ATOM     95  O25 BCD     1      -0.380  31.610  21.550  1.00  0.00            
ATOM     96  H41 BCD     1       1.510  28.410  24.270  1.00  0.00            
ATOM     97  H42 BCD     1       1.320  27.690  21.960  1.00  0.00            
ATOM     98  H43 BCD     1       3.690  27.320  23.300  1.00  0.00            
ATOM     99  H44 BCD     1       3.970  29.300  21.550  1.00  0.00            
ATOM    100  H45 BCD     1       3.520  27.150  20.450  1.00  0.00            
ATOM    101  H46 BCD     1       1.080  29.650  20.610  1.00  0.00            
ATOM    102  H47 BCD     1       2.800  31.410  22.400  1.00  0.00            
ATOM    103  H48 BCD     1       0.820  32.600  22.840  1.00  0.00            
ATOM    104  H49 BCD     1       1.300  32.730  21.080  1.00  0.00            
ATOM    105  H50 BCD     1      -0.850  31.190  22.280  1.00  0.00            
ATOM    106  C31 BCD     1       5.720  29.460  27.040  1.00  0.00            
ATOM    107  O26 BCD     1       6.640  29.100  25.970  1.00  0.00            
ATOM    108  C32 BCD     1       4.570  28.520  27.190  1.00  0.00            
ATOM    109  O27 BCD     1       5.110  27.280  27.640  1.00  0.00            
ATOM    110  C33 BCD     1       3.700  28.310  25.960  1.00  0.00            
ATOM    111  C34 BCD     1       3.420  29.690  25.310  1.00  0.00            
ATOM    112  C35 BCD     1       4.480  30.790  25.420  1.00  0.00            
ATOM    113  O28 BCD     1       5.190  30.700  26.650  1.00  0.00            
ATOM    114  C36 BCD     1       3.750  32.170  25.280  1.00  0.00            
ATOM    115  O29 BCD     1       4.520  33.360  25.200  1.00  0.00            
ATOM    116  O30 BCD     1       2.560  27.500  26.290  1.00  0.00            
ATOM    117  H51 BCD     1       6.280  29.630  27.970  1.00  0.00            
ATOM    118  H52 BCD     1       3.960  28.960  28.000  1.00  0.00            
ATOM    119  H53 BCD     1       5.720  27.070  26.930  1.00  0.00            
ATOM    120  H54 BCD     1       4.240  27.780  25.160  1.00  0.00            
ATOM    121  H55 BCD     1       2.850  26.590  26.430  1.00  0.00            
ATOM    122  H56 BCD     1       2.490  30.100  25.710  1.00  0.00            
ATOM    123  H57 BCD     1       5.210  30.690  24.610  1.00  0.00            
ATOM    124  H58 BCD     1       3.160  32.090  24.360  1.00  0.00            
ATOM    125  H59 BCD     1       3.110  32.370  26.140  1.00  0.00            
ATOM    126  H60 BCD     1       4.000  34.000  24.710  1.00  0.00            
ATOM    127  C37 BCD     1      10.260  27.300  25.210  1.00  0.00            
ATOM    128  O31 BCD     1      10.140  27.840  23.880  1.00  0.00            
ATOM    129  C38 BCD     1       9.210  26.340  25.590  1.00  0.00            
ATOM    130  O32 BCD     1       9.320  25.240  24.640  1.00  0.00            
ATOM    131  C39 BCD     1       7.860  27.000  25.450  1.00  0.00            
ATOM    132  O33 BCD     1       6.770  26.100  25.740  1.00  0.00            
ATOM    133  C40 BCD     1       7.780  28.230  26.330  1.00  0.00            
ATOM    134  C41 BCD     1       8.960  29.120  26.110  1.00  0.00            
ATOM    135  O34 BCD     1      10.140  28.330  26.130  1.00  0.00            
ATOM    136  C42 BCD     1       9.220  30.310  27.050  1.00  0.00            
ATOM    137  O35 BCD     1       9.440  29.890  28.400  1.00  0.00            
ATOM    138  H61 BCD     1      11.270  26.920  25.390  1.00  0.00            
ATOM    139  H62 BCD     1       9.420  26.090  26.640  1.00  0.00            
ATOM    140  H63 BCD     1       8.920  24.470  25.040  1.00  0.00            
ATOM    141  H64 BCD     1       7.570  27.270  24.420  1.00  0.00            
ATOM    142  H65 BCD     1       6.250  25.820  24.980  1.00  0.00            
ATOM    143  H66 BCD     1       7.780  27.880  27.370  1.00  0.00            
ATOM    144  H67 BCD     1       8.920  29.610  25.130  1.00  0.00            
ATOM    145  H68 BCD     1      10.080  30.850  26.640  1.00  0.00            
ATOM    146  H69 BCD     1       8.490  31.120  27.140  1.00  0.00            
ATOM    147  H70 BCD     1      10.000  30.570  28.790  1.00  0.00            
ATOM    148  O1  HC9     2       6.750  26.900  19.720  1.00  0.00            
ATOM    149  N1  HC9     2       6.520  27.570  20.710  1.00  0.00            
ATOM    150  O2  HC9     2       6.240  27.150  21.810  1.00  0.00            
ATOM    151  C1  HC9     2       6.640  29.030  20.630  1.00  0.00            
ATOM    152  C2  HC9     2       6.960  29.720  21.790  1.00  0.00            
ATOM    153  C3  HC9     2       7.090  31.100  21.730  1.00  0.00            
ATOM    154  C4  HC9     2       6.970  31.850  20.550  1.00  0.00            
ATOM    155  O3  HC9     2       7.160  33.170  20.620  1.00  0.00            
ATOM    156  C5  HC9     2       6.720  31.170  19.390  1.00  0.00            
ATOM    157  C6  HC9     2       6.570  29.730  19.370  1.00  0.00            
ATOM    158  H1  HC9     2       7.000  29.120  22.690  1.00  0.00            
ATOM    159  H2  HC9     2       7.200  31.540  22.720  1.00  0.00            
ATOM    160  H3  HC9     2       7.140  33.570  21.510  1.00  0.00            
ATOM    161  H4  HC9     2       6.740  31.690  18.440  1.00  0.00            
ATOM    162  H5  HC9     2       6.440  29.260  18.400  1.00  0.00            
TER
ENDMDL
MODEL        1
ATOM      1  C1  BCD     1      19.560  33.920  41.660  1.00  0.00            
ATOM      2  O1  BCD     1      19.250  35.280  41.310  1.00  0.00            
ATOM      3  C2  BCD     1      20.370  33.230  40.520  1.00  0.00            
ATOM      4  O2  BCD     1      21.660  33.820  40.340  1.00  0.00            
ATOM      5  C3  BCD     1      19.530  33.220  39.260  1.00  0.00            
ATOM      6  O3  BCD     1      20.190  32.420  38.230  1.00  0.00            
ATOM      7  C4  BCD     1      18.110  32.730  39.460  1.00  0.00            
ATOM      8  C5  BCD     1      17.430  33.310  40.710  1.00  0.00            
ATOM      9  O4  BCD     1      18.320  33.170  41.790  1.00  0.00            
ATOM     10  C6  BCD     1      16.160  32.660  41.190  1.00  0.00            
ATOM     11  O5  BCD     1      16.310  31.210  41.300  1.00  0.00            
ATOM     12  H1  BCD     1      20.110  33.750  42.590  1.00  0.00            
ATOM     13  H2  BCD     1      20.460  32.160  40.730  1.00  0.00            
ATOM     14  H3  BCD     1      21.460  34.660  39.930  1.00  0.00            
ATOM     15  H4  BCD     1      19.530  34.250  38.890  1.00  0.00            
ATOM     16  H5  BCD     1      20.190  31.470  38.350  1.00  0.00            
ATOM     17  H6  BCD     1      18.200  31.640  39.480  1.00  0.00            
ATOM     18  H7  BCD     1      17.340  34.370  40.440  1.00  0.00            
ATOM     19  H8  BCD     1      15.970  33.080  42.190  1.00  0.00            
ATOM     20  H9  BCD     1      15.420  33.020  40.470  1.00  0.00            
ATOM     21  H10 BCD     1      16.740  30.960  42.120  1.00  0.00            
ATOM     22  C7  BCD     1      19.710  39.130  42.050  1.00  0.00            
ATOM     23  O6  BCD     1      18.430  39.290  41.440  1.00  0.00            
ATOM     24  C8  BCD     1      20.740  38.580  41.130  1.00  0.00            
ATOM     25  O7  BCD     1      20.770  39.470  40.000  1.00  0.00            
ATOM     26  C9  BCD     1      20.290  37.190  40.670  1.00  0.00            
ATOM     27  O8  BCD     1      21.260  36.570  39.750  1.00  0.00            
ATOM     28  C10 BCD     1      20.010  36.320  41.850  1.00  0.00            
ATOM     29  C11 BCD     1      19.230  36.920  42.960  1.00  0.00            
ATOM     30  O9  BCD     1      19.690  38.280  43.150  1.00  0.00            
ATOM     31  C12 BCD     1      19.420  36.130  44.200  1.00  0.00            
ATOM     32  O10 BCD     1      20.680  36.290  44.850  1.00  0.00            
ATOM     33  H11 BCD     1      19.970  40.120  42.450  1.00  0.00            
ATOM     34  H12 BCD     1      21.650  38.440  41.730  1.00  0.00            
ATOM     35  H13 BCD     1      20.620  38.910  39.240  1.00  0.00            
ATOM     36  H14 BCD     1      19.330  37.400  40.180  1.00  0.00            
ATOM     37  H15 BCD     1      22.130  36.490  40.140  1.00  0.00            
ATOM     38  H16 BCD     1      20.900  35.890  42.330  1.00  0.00            
ATOM     39  H17 BCD     1      18.150  36.920  42.770  1.00  0.00            
ATOM     40  H18 BCD     1      18.620  36.410  44.910  1.00  0.00            
ATOM     41  H19 BCD     1      19.290  35.040  44.160  1.00  0.00            
ATOM     42  H20 BCD     1      21.220  36.900  44.350  1.00  0.00            
ATOM     43  C13 BCD     1      15.140  41.720  40.890  1.00  0.00            
ATOM     44  O11 BCD     1      14.430  40.610  40.210  1.00  0.00            
ATOM     45  C14 BCD     1      16.390  42.100  40.080  1.00  0.00            
ATOM     46  O12 BCD     1      16.150  42.590  38.780  1.00  0.00            
ATOM     47  C15 BCD     1      17.480  40.940  40.050  1.00  0.00            
ATOM     48  O13 BCD     1      18.670  41.320  39.350  1.00  0.00            
ATOM     49  C16 BCD     1      17.710  40.480  41.550  1.00  0.00            
ATOM     50  C17 BCD     1      16.460  40.090  42.230  1.00  0.00            
ATOM     51  O14 BCD     1      15.600  41.290  42.170  1.00  0.00            
ATOM     52  C18 BCD     1      16.660  39.730  43.750  1.00  0.00            
ATOM     53  O15 BCD     1      17.580  40.540  44.380  1.00  0.00            
ATOM     54  H21 BCD     1      14.590  42.660  40.940  1.00  0.00            
ATOM     55  H22 BCD     1      17.030  42.730  40.700  1.00  0.00            
ATOM     56  H23 BCD     1      15.410  42.070  38.450  1.00  0.00            
ATOM     57  H24 BCD     1      17.090  40.000  39.630  1.00  0.00            
ATOM     58  H25 BCD     1      19.350  40.690  39.620  1.00  0.00            
ATOM     59  H26 BCD     1      18.210  41.340  42.010  1.00  0.00            
ATOM     60  H27 BCD     1      15.980  39.260  41.690  1.00  0.00            
ATOM     61  H28 BCD     1      15.760  39.660  44.390  1.00  0.00            
ATOM     62  H29 BCD     1      17.150  38.750  43.790  1.00  0.00            
ATOM     63  H30 BCD     1      17.400  40.460  45.320  1.00  0.00            
ATOM     64  C19 BCD     1      10.510  39.750  39.120  1.00  0.00            
ATOM     65  O16 BCD     1      10.800  38.360  39.290  1.00  0.00            
ATOM     66  C20 BCD     1      11.390  40.360  38.020  1.00  0.00            
ATOM     67  O17 BCD     1      11.170  39.640  36.750  1.00  0.00            
ATOM     68  C21 BCD     1      12.850  40.390  38.430  1.00  0.00            
ATOM     69  O18 BCD     1      13.700  41.090  37.480  1.00  0.00            
ATOM     70  C22 BCD     1      13.130  40.890  39.840  1.00  0.00            
ATOM     71  C23 BCD     1      12.180  40.290  40.870  1.00  0.00            
ATOM     72  O19 BCD     1      10.800  40.450  40.360  1.00  0.00            
ATOM     73  C24 BCD     1      12.240  41.050  42.180  1.00  0.00            
ATOM     74  O20 BCD     1      11.310  40.460  43.060  1.00  0.00            
ATOM     75  H31 BCD     1       9.450  39.860  38.850  1.00  0.00            
ATOM     76  H32 BCD     1      11.110  41.420  37.990  1.00  0.00            
ATOM     77  H33 BCD     1      11.770  40.040  36.110  1.00  0.00            
ATOM     78  H34 BCD     1      13.210  39.350  38.420  1.00  0.00            
ATOM     79  H35 BCD     1      13.930  40.470  36.790  1.00  0.00            
ATOM     80  H36 BCD     1      12.990  41.970  39.730  1.00  0.00            
ATOM     81  H37 BCD     1      12.390  39.230  41.050  1.00  0.00            
ATOM     82  H38 BCD     1      13.250  40.930  42.590  1.00  0.00            
ATOM     83  H39 BCD     1      12.100  42.130  42.040  1.00  0.00            
ATOM     84  H40 BCD     1      11.030  41.170  43.640  1.00  0.00            
ATOM     85  C25 BCD     1       8.980  34.630  38.750  1.00  0.00            
ATOM     86  O21 BCD     1      10.110  33.940  38.260  1.00  0.00            
ATOM     87  C26 BCD     1       8.500  35.760  37.830  1.00  0.00            
ATOM     88  O22 BCD     1       8.240  35.070  36.600  1.00  0.00            
ATOM     89  C27 BCD     1       9.430  37.000  37.840  1.00  0.00            
ATOM     90  O23 BCD     1       8.980  38.000  36.950  1.00  0.00            
ATOM     91  C28 BCD     1       9.740  37.450  39.270  1.00  0.00            
ATOM     92  C29 BCD     1      10.130  36.280  40.180  1.00  0.00            
ATOM     93  O24 BCD     1       9.300  35.130  40.080  1.00  0.00            
ATOM     94  C30 BCD     1      10.200  36.760  41.610  1.00  0.00            
ATOM     95  O25 BCD     1      11.050  35.900  42.410  1.00  0.00            
ATOM     96  H41 BCD     1       8.130  33.940  38.780  1.00  0.00            
ATOM     97  H42 BCD     1       7.530  36.060  38.250  1.00  0.00            
ATOM     98  H43 BCD     1       8.970  34.450  36.570  1.00  0.00            
ATOM     99  H44 BCD     1      10.370  36.550  37.510  1.00  0.00            
ATOM    100  H45 BCD     1       9.670  38.660  36.890  1.00  0.00            
ATOM    101  H46 BCD     1       8.870  37.930  39.720  1.00  0.00            
ATOM    102  H47 BCD     1      11.140  35.980  39.880  1.00  0.00            
ATOM    103  H48 BCD     1      10.620  37.770  41.570  1.00  0.00            
ATOM    104  H49 BCD     1       9.210  36.960  42.030  1.00  0.00            
ATOM    105  H50 BCD     1      10.930  35.010  42.050  1.00  0.00            
ATOM    106  C31 BCD     1      12.310  30.830  37.020  1.00  0.00            
ATOM    107  O26 BCD     1      13.360  31.710  37.490  1.00  0.00            
ATOM    108  C32 BCD     1      11.530  31.440  35.910  1.00  0.00            
ATOM    109  O27 BCD     1      12.440  31.590  34.800  1.00  0.00            
ATOM    110  C33 BCD     1      10.860  32.770  36.300  1.00  0.00            
ATOM    111  C34 BCD     1      10.150  32.680  37.730  1.00  0.00            
ATOM    112  C35 BCD     1      10.950  31.830  38.770  1.00  0.00            
ATOM    113  O28 BCD     1      11.490  30.630  38.140  1.00  0.00            
ATOM    114  C36 BCD     1      10.070  31.520  39.940  1.00  0.00            
ATOM    115  O29 BCD     1       9.080  30.560  39.620  1.00  0.00            
ATOM    116  O30 BCD     1       9.950  33.210  35.360  1.00  0.00            
ATOM    117  H51 BCD     1      12.750  29.890  36.670  1.00  0.00            
ATOM    118  H52 BCD     1      10.700  30.780  35.630  1.00  0.00            
ATOM    119  H53 BCD     1      12.930  32.400  34.950  1.00  0.00            
ATOM    120  H54 BCD     1      11.690  33.450  36.530  1.00  0.00            
ATOM    121  H55 BCD     1      10.490  33.520  34.630  1.00  0.00            
ATOM    122  H56 BCD     1       9.180  32.270  37.410  1.00  0.00            
ATOM    123  H57 BCD     1      11.810  32.370  39.190  1.00  0.00            
ATOM    124  H58 BCD     1      10.700  31.100  40.730  1.00  0.00            
ATOM    125  H59 BCD     1       9.620  32.410  40.390  1.00  0.00            
ATOM    126  H60 BCD     1       8.270  30.870  40.040  1.00  0.00            
ATOM    127  C37 BCD     1      17.370  32.360  37.160  1.00  0.00            
ATOM    128  O31 BCD     1      17.300  33.140  38.380  1.00  0.00            
ATOM    129  C38 BCD     1      16.500  32.980  36.100  1.00  0.00            
ATOM    130  O32 BCD     1      16.790  34.310  35.720  1.00  0.00            
ATOM    131  C39 BCD     1      15.050  32.940  36.490  1.00  0.00            
ATOM    132  O33 BCD     1      14.230  33.340  35.360  1.00  0.00            
ATOM    133  C40 BCD     1      14.640  31.540  36.940  1.00  0.00            
ATOM    134  C41 BCD     1      15.570  30.990  37.990  1.00  0.00            
ATOM    135  O34 BCD     1      16.860  31.010  37.480  1.00  0.00            
ATOM    136  C42 BCD     1      15.220  29.600  38.470  1.00  0.00            
ATOM    137  O35 BCD     1      16.210  29.190  39.460  1.00  0.00            
ATOM    138  H61 BCD     1      18.400  32.140  36.870  1.00  0.00            
ATOM    139  H62 BCD     1      16.770  32.300  35.280  1.00  0.00            
ATOM    140  H63 BCD     1      17.690  34.150  35.420  1.00  0.00            
ATOM    141  H64 BCD     1      15.000  33.630  37.340  1.00  0.00            
ATOM    142  H65 BCD     1      14.680  34.010  34.830  1.00  0.00            
ATOM    143  H66 BCD     1      14.700  30.840  36.090  1.00  0.00            
ATOM    144  H67 BCD     1      15.580  31.680  38.850  1.00  0.00            
ATOM    145  H68 BCD     1      14.200  29.680  38.880  1.00  0.00            
ATOM    146  H69 BCD     1      15.140  28.890  37.650  1.00  0.00            
ATOM    147  H70 BCD     1      16.390  29.860  40.120  1.00  0.00            
ATOM    148  O1  HC9     2      13.000  36.150  35.650  1.00  0.00            
ATOM    149  N1  HC9     2      14.050  36.660  36.010  1.00  0.00            
ATOM    150  O2  HC9     2      14.500  37.650  35.390  1.00  0.00            
ATOM    151  C1  HC9     2      14.510  36.510  37.420  1.00  0.00            
ATOM    152  C2  HC9     2      15.610  37.290  37.900  1.00  0.00            
ATOM    153  C3  HC9     2      16.090  37.080  39.210  1.00  0.00            
ATOM    154  C4  HC9     2      15.390  36.300  40.100  1.00  0.00            
ATOM    155  O3  HC9     2      15.740  36.120  41.430  1.00  0.00            
ATOM    156  C5  HC9     2      14.280  35.580  39.590  1.00  0.00            
ATOM    157  C6  HC9     2      13.860  35.660  38.280  1.00  0.00            
ATOM    158  H1  HC9     2      16.130  37.980  37.250  1.00  0.00            
ATOM    159  H2  HC9     2      16.950  37.660  39.540  1.00  0.00            
ATOM    160  H3  HC9     2      15.040  35.660  41.920  1.00  0.00            
ATOM    161  H4  HC9     2      13.770  34.850  40.210  1.00  0.00            
ATOM    162  H5  HC9     2      12.900  35.190  38.060  1.00  0.00            
TER
ENDMDL
MODEL        1
ATOM      1  C1  BCD     1      16.070  46.090   2.590  1.00  0.00            
ATOM      2  O1  BCD     1      16.950  44.970   2.540  1.00  0.00            
ATOM      3  C2  BCD     1      16.960  47.310   2.820  1.00  0.00            
ATOM      4  O2  BCD     1      17.790  47.550   1.670  1.00  0.00            
ATOM      5  C3  BCD     1      17.690  47.360   4.170  1.00  0.00            
ATOM      6  O3  BCD     1      18.610  48.440   4.400  1.00  0.00            
ATOM      7  C4  BCD     1      16.590  47.280   5.190  1.00  0.00            
ATOM      8  C5  BCD     1      15.760  45.960   4.990  1.00  0.00            
ATOM      9  O4  BCD     1      15.180  45.980   3.710  1.00  0.00            
ATOM     10  C6  BCD     1      14.650  45.780   6.080  1.00  0.00            
ATOM     11  O5  BCD     1      13.790  46.870   6.220  1.00  0.00            
ATOM     12  H1  BCD     1      15.560  46.080   1.620  1.00  0.00            
ATOM     13  H2  BCD     1      16.320  48.200   2.900  1.00  0.00            
ATOM     14  H3  BCD     1      17.240  47.600   0.890  1.00  0.00            
ATOM     15  H4  BCD     1      18.270  46.430   4.270  1.00  0.00            
ATOM     16  H5  BCD     1      19.010  48.380   5.270  1.00  0.00            
ATOM     17  H6  BCD     1      15.930  48.150   5.220  1.00  0.00            
ATOM     18  H7  BCD     1      16.430  45.090   5.040  1.00  0.00            
ATOM     19  H8  BCD     1      14.100  44.870   5.810  1.00  0.00            
ATOM     20  H9  BCD     1      15.090  45.580   7.060  1.00  0.00            
ATOM     21  H10 BCD     1      14.170  47.370   6.950  1.00  0.00            
ATOM     22  C7  BCD     1      16.850  41.110   1.350  1.00  0.00            
ATOM     23  O6  BCD     1      16.820  40.930   2.760  1.00  0.00            
ATOM     24  C8  BCD     1      18.040  41.940   0.870  1.00  0.00            
ATOM     25  O7  BCD     1      19.230  41.260   1.140  1.00  0.00            
ATOM     26  C9  BCD     1      18.080  43.310   1.500  1.00  0.00            
ATOM     27  O8  BCD     1      19.070  44.110   0.980  1.00  0.00            
ATOM     28  C10 BCD     1      16.750  44.000   1.480  1.00  0.00            
ATOM     29  C11 BCD     1      15.550  43.100   1.780  1.00  0.00            
ATOM     30  O9  BCD     1      15.720  41.930   1.010  1.00  0.00            
ATOM     31  C12 BCD     1      14.210  43.720   1.400  1.00  0.00            
ATOM     32  O10 BCD     1      14.260  44.460   0.150  1.00  0.00            
ATOM     33  H11 BCD     1      16.750  40.110   0.910  1.00  0.00            
ATOM     34  H12 BCD     1      17.880  41.980  -0.210  1.00  0.00            
ATOM     35  H13 BCD     1      19.320  41.190   2.100  1.00  0.00            
ATOM     36  H14 BCD     1      18.330  43.110   2.550  1.00  0.00            
ATOM     37  H15 BCD     1      18.700  44.440   0.150  1.00  0.00            
ATOM     38  H16 BCD     1      16.710  44.500   0.510  1.00  0.00            
ATOM     39  H17 BCD     1      15.640  42.810   2.840  1.00  0.00            
ATOM     40  H18 BCD     1      13.570  42.830   1.280  1.00  0.00            
ATOM     41  H19 BCD     1      13.850  44.330   2.240  1.00  0.00            
ATOM     42  H20 BCD     1      13.380  44.830   0.120  1.00  0.00            
ATOM     43  C13 BCD     1      17.040  37.830   5.420  1.00  0.00            
ATOM     44  O11 BCD     1      16.630  38.570   6.500  1.00  0.00            
ATOM     45  C14 BCD     1      18.390  38.230   4.880  1.00  0.00            
ATOM     46  O12 BCD     1      19.380  38.160   5.860  1.00  0.00            
ATOM     47  C15 BCD     1      18.270  39.620   4.260  1.00  0.00            
ATOM     48  O13 BCD     1      19.500  40.050   3.680  1.00  0.00            
ATOM     49  C16 BCD     1      17.120  39.610   3.220  1.00  0.00            
ATOM     50  C17 BCD     1      15.800  39.280   3.850  1.00  0.00            
ATOM     51  O14 BCD     1      15.970  37.990   4.460  1.00  0.00            
ATOM     52  C18 BCD     1      14.660  39.250   2.890  1.00  0.00            
ATOM     53  O15 BCD     1      14.910  38.400   1.770  1.00  0.00            
ATOM     54  H21 BCD     1      17.010  36.750   5.620  1.00  0.00            
ATOM     55  H22 BCD     1      18.680  37.540   4.080  1.00  0.00            
ATOM     56  H23 BCD     1      18.950  37.650   6.550  1.00  0.00            
ATOM     57  H24 BCD     1      17.980  40.300   5.070  1.00  0.00            
ATOM     58  H25 BCD     1      20.150  40.100   4.380  1.00  0.00            
ATOM     59  H26 BCD     1      17.480  38.930   2.440  1.00  0.00            
ATOM     60  H27 BCD     1      15.470  40.020   4.580  1.00  0.00            
ATOM     61  H28 BCD     1      13.830  38.790   3.440  1.00  0.00            
ATOM     62  H29 BCD     1      14.360  40.210   2.450  1.00  0.00            
ATOM     63  H30 BCD     1      14.970  38.920   0.960  1.00  0.00            
ATOM     64  C19 BCD     1      15.570  38.080  10.400  1.00  0.00            
ATOM     65  O16 BCD     1      16.310  39.270  10.790  1.00  0.00            
ATOM     66  C20 BCD     1      16.460  37.010   9.820  1.00  0.00            
ATOM     67  O17 BCD     1      17.500  36.720  10.720  1.00  0.00            
ATOM     68  C21 BCD     1      17.120  37.410   8.520  1.00  0.00            
ATOM     69  O18 BCD     1      18.070  36.530   7.920  1.00  0.00            
ATOM     70  C22 BCD     1      16.040  37.940   7.540  1.00  0.00            
ATOM     71  C23 BCD     1      15.040  38.870   8.160  1.00  0.00            
ATOM     72  O19 BCD     1      14.570  38.410   9.410  1.00  0.00            
ATOM     73  C24 BCD     1      13.730  39.170   7.320  1.00  0.00            
ATOM     74  O20 BCD     1      13.120  40.270   7.890  1.00  0.00            
ATOM     75  H31 BCD     1      15.140  37.690  11.330  1.00  0.00            
ATOM     76  H32 BCD     1      15.830  36.120   9.690  1.00  0.00            
ATOM     77  H33 BCD     1      18.170  37.400  10.820  1.00  0.00            
ATOM     78  H34 BCD     1      17.730  38.300   8.730  1.00  0.00            
ATOM     79  H35 BCD     1      18.470  36.020   8.630  1.00  0.00            
ATOM     80  H36 BCD     1      15.410  37.130   7.130  1.00  0.00            
ATOM     81  H37 BCD     1      15.580  39.810   8.360  1.00  0.00            
ATOM     82  H38 BCD     1      14.000  39.460   6.300  1.00  0.00            
ATOM     83  H39 BCD     1      12.990  38.360   7.280  1.00  0.00            
ATOM     84  H40 BCD     1      12.830  40.070   8.790  1.00  0.00            
ATOM     85  C25 BCD     1      18.260  41.570  13.400  1.00  0.00            
ATOM     86  O21 BCD     1      18.260  42.610  12.480  1.00  0.00            
ATOM     87  C26 BCD     1      19.110  40.430  12.770  1.00  0.00            
ATOM     88  O22 BCD     1      20.440  40.950  12.500  1.00  0.00            
ATOM     89  C27 BCD     1      18.410  39.880  11.560  1.00  0.00            
ATOM     90  O23 BCD     1      19.190  38.710  11.120  1.00  0.00            
ATOM     91  C28 BCD     1      17.020  39.440  11.990  1.00  0.00            
ATOM     92  C29 BCD     1      16.260  40.570  12.720  1.00  0.00            
ATOM     93  O24 BCD     1      17.030  41.090  13.780  1.00  0.00            
ATOM     94  C30 BCD     1      14.880  40.100  13.230  1.00  0.00            
ATOM     95  O25 BCD     1      15.100  39.280  14.410  1.00  0.00            
ATOM     96  H41 BCD     1      18.790  41.950  14.270  1.00  0.00            
ATOM     97  H42 BCD     1      19.230  39.590  13.460  1.00  0.00            
ATOM     98  H43 BCD     1      20.870  40.100  12.350  1.00  0.00            
ATOM     99  H44 BCD     1      18.320  40.680  10.820  1.00  0.00            
ATOM    100  H45 BCD     1      20.070  38.970  10.810  1.00  0.00            
ATOM    101  H46 BCD     1      17.080  38.500  12.540  1.00  0.00            
ATOM    102  H47 BCD     1      16.080  41.380  12.000  1.00  0.00            
ATOM    103  H48 BCD     1      14.430  41.070  13.500  1.00  0.00            
ATOM    104  H49 BCD     1      14.260  39.580  12.490  1.00  0.00            
ATOM    105  H50 BCD     1      14.320  38.720  14.470  1.00  0.00            
ATOM    106  C31 BCD     1      18.590  46.560  11.990  1.00  0.00            
ATOM    107  O26 BCD     1      18.080  46.240  10.670  1.00  0.00            
ATOM    108  C32 BCD     1      19.930  45.840  12.360  1.00  0.00            
ATOM    109  O27 BCD     1      21.030  46.270  11.460  1.00  0.00            
ATOM    110  C33 BCD     1      19.770  44.330  12.200  1.00  0.00            
ATOM    111  C34 BCD     1      18.550  43.920  12.980  1.00  0.00            
ATOM    112  C35 BCD     1      17.330  44.780  12.910  1.00  0.00            
ATOM    113  O28 BCD     1      17.660  46.170  13.050  1.00  0.00            
ATOM    114  C36 BCD     1      16.280  44.390  13.880  1.00  0.00            
ATOM    115  O29 BCD     1      16.880  44.390  15.200  1.00  0.00            
ATOM    116  O30 BCD     1      20.960  43.670  12.550  1.00  0.00            
ATOM    117  H51 BCD     1      18.840  47.630  12.060  1.00  0.00            
ATOM    118  H52 BCD     1      20.140  46.120  13.400  1.00  0.00            
ATOM    119  H53 BCD     1      21.880  45.850  11.660  1.00  0.00            
ATOM    120  H54 BCD     1      19.640  44.190  11.120  1.00  0.00            
ATOM    121  H55 BCD     1      20.710  42.740  12.480  1.00  0.00            
ATOM    122  H56 BCD     1      18.980  43.810  13.990  1.00  0.00            
ATOM    123  H57 BCD     1      16.810  44.790  11.940  1.00  0.00            
ATOM    124  H58 BCD     1      15.480  45.150  13.790  1.00  0.00            
ATOM    125  H59 BCD     1      15.890  43.380  13.740  1.00  0.00            
ATOM    126  H60 BCD     1      17.220  45.280  15.320  1.00  0.00            
ATOM    127  C37 BCD     1      17.160  48.370   7.270  1.00  0.00            
ATOM    128  O31 BCD     1      17.260  47.220   6.440  1.00  0.00            
ATOM    129  C38 BCD     1      18.550  48.650   7.900  1.00  0.00            
ATOM    130  O32 BCD     1      19.520  48.910   6.980  1.00  0.00            
ATOM    131  C39 BCD     1      18.870  47.540   8.920  1.00  0.00            
ATOM    132  O33 BCD     1      20.060  47.990   9.630  1.00  0.00            
ATOM    133  C40 BCD     1      17.690  47.340   9.890  1.00  0.00            
ATOM    134  C41 BCD     1      16.460  47.010   9.090  1.00  0.00            
ATOM    135  O34 BCD     1      16.140  48.090   8.230  1.00  0.00            
ATOM    136  C42 BCD     1      15.230  47.000  10.050  1.00  0.00            
ATOM    137  O35 BCD     1      13.970  46.900   9.320  1.00  0.00            
ATOM    138  H61 BCD     1      16.820  49.270   6.740  1.00  0.00            
ATOM    139  H62 BCD     1      18.490  49.560   8.510  1.00  0.00            
ATOM    140  H63 BCD     1      19.460  49.850   6.830  1.00  0.00            
ATOM    141  H64 BCD     1      19.150  46.590   8.450  1.00  0.00            
ATOM    142  H65 BCD     1      20.570  47.380  10.180  1.00  0.00            
ATOM    143  H66 BCD     1      17.500  48.270  10.450  1.00  0.00            
ATOM    144  H67 BCD     1      16.540  46.090   8.490  1.00  0.00            
ATOM    145  H68 BCD     1      15.340  46.110  10.680  1.00  0.00            
ATOM    146  H69 BCD     1      15.260  47.870  10.710  1.00  0.00            
ATOM    147  H70 BCD     1      13.540  46.140   9.730  1.00  0.00            
ATOM    148  O1  HC9     2      20.020   1.360   7.100  1.00  0.00            
ATOM    149  N1  HC9     2      19.110   0.950   6.360  1.00  0.00            
ATOM    150  O2  HC9     2      19.170   0.930   5.100  1.00  0.00            
ATOM    151  C1  HC9     2      17.840   0.580   7.020  1.00  0.00            
ATOM    152  C2  HC9     2      16.790  -0.090   6.370  1.00  0.00            
ATOM    153  C3  HC9     2      15.680  -0.620   7.120  1.00  0.00            
ATOM    154  C4  HC9     2      15.630  -0.430   8.550  1.00  0.00            
ATOM    155  O3  HC9     2      14.520  -0.860   9.220  1.00  0.00            
ATOM    156  C5  HC9     2      16.700   0.160   9.170  1.00  0.00            
ATOM    157  C6  HC9     2      17.750   0.680   8.400  1.00  0.00            
ATOM    158  H1  HC9     2      16.960  -0.200   5.300  1.00  0.00            
ATOM    159  H2  HC9     2      14.830  -1.020   6.580  1.00  0.00            
ATOM    160  H3  HC9     2      14.080  -1.600   8.770  1.00  0.00            
ATOM    161  H4  HC9     2      16.780   0.300  10.240  1.00  0.00            
ATOM    162  H5  HC9     2      18.610   1.050   8.960  1.00  0.00            
TER
ENDMDL
MODEL        1
ATOM      1  C1  BCD     1      15.740  33.070  41.700  1.00  0.00            
ATOM      2  O1  BCD     1      16.110  34.280  41.120  1.00  0.00            
ATOM      3  C2  BCD     1      16.160  31.900  40.860  1.00  0.00            
ATOM      4  O2  BCD     1      17.600  31.850  40.760  1.00  0.00            
ATOM      5  C3  BCD     1      15.430  31.990  39.470  1.00  0.00            
ATOM      6  O3  BCD     1      15.800  30.910  38.570  1.00  0.00            
ATOM      7  C4  BCD     1      13.930  31.980  39.720  1.00  0.00            
ATOM      8  C5  BCD     1      13.540  33.120  40.740  1.00  0.00            
ATOM      9  O4  BCD     1      14.350  33.110  41.880  1.00  0.00            
ATOM     10  C6  BCD     1      12.050  33.240  41.150  1.00  0.00            
ATOM     11  O5  BCD     1      11.440  31.950  41.340  1.00  0.00            
ATOM     12  H1  BCD     1      16.130  32.980  42.720  1.00  0.00            
ATOM     13  H2  BCD     1      15.760  30.990  41.330  1.00  0.00            
ATOM     14  H3  BCD     1      17.860  32.270  39.930  1.00  0.00            
ATOM     15  H4  BCD     1      15.560  32.990  39.030  1.00  0.00            
ATOM     16  H5  BCD     1      16.750  30.860  38.440  1.00  0.00            
ATOM     17  H6  BCD     1      13.610  30.980  40.030  1.00  0.00            
ATOM     18  H7  BCD     1      13.790  34.070  40.260  1.00  0.00            
ATOM     19  H8  BCD     1      11.960  33.790  42.090  1.00  0.00            
ATOM     20  H9  BCD     1      11.500  33.890  40.450  1.00  0.00            
ATOM     21  H10 BCD     1      11.760  31.530  42.140  1.00  0.00            
ATOM     22  C7  BCD     1      16.690  38.170  42.310  1.00  0.00            
ATOM     23  O6  BCD     1      15.410  38.480  41.760  1.00  0.00            
ATOM     24  C8  BCD     1      17.760  37.570  41.420  1.00  0.00            
ATOM     25  O7  BCD     1      18.050  38.430  40.370  1.00  0.00            
ATOM     26  C9  BCD     1      17.240  36.250  40.850  1.00  0.00            
ATOM     27  O8  BCD     1      18.300  35.720  40.030  1.00  0.00            
ATOM     28  C10 BCD     1      16.780  35.270  41.840  1.00  0.00            
ATOM     29  C11 BCD     1      15.890  35.960  42.930  1.00  0.00            
ATOM     30  O9  BCD     1      16.510  37.210  43.280  1.00  0.00            
ATOM     31  C12 BCD     1      15.620  35.190  44.160  1.00  0.00            
ATOM     32  O10 BCD     1      16.820  34.530  44.680  1.00  0.00            
ATOM     33  H11 BCD     1      17.040  39.000  42.930  1.00  0.00            
ATOM     34  H12 BCD     1      18.710  37.380  41.930  1.00  0.00            
ATOM     35  H13 BCD     1      18.580  37.920  39.750  1.00  0.00            
ATOM     36  H14 BCD     1      16.380  36.560  40.230  1.00  0.00            
ATOM     37  H15 BCD     1      18.020  34.970  39.500  1.00  0.00            
ATOM     38  H16 BCD     1      17.720  34.850  42.230  1.00  0.00            
ATOM     39  H17 BCD     1      14.960  36.250  42.430  1.00  0.00            
ATOM     40  H18 BCD     1      15.050  35.820  44.860  1.00  0.00            
ATOM     41  H19 BCD     1      14.890  34.400  43.920  1.00  0.00            
ATOM     42  H20 BCD     1      16.550  34.010  45.440  1.00  0.00            
ATOM     43  C13 BCD     1      12.880  41.730  41.450  1.00  0.00            
ATOM     44  O11 BCD     1      11.920  40.880  40.890  1.00  0.00            
ATOM     45  C14 BCD     1      14.170  41.790  40.640  1.00  0.00            
ATOM     46  O12 BCD     1      13.820  42.150  39.360  1.00  0.00            
ATOM     47  C15 BCD     1      14.840  40.430  40.560  1.00  0.00            
ATOM     48  O13 BCD     1      16.150  40.430  39.880  1.00  0.00            
ATOM     49  C16 BCD     1      15.010  39.850  41.970  1.00  0.00            
ATOM     50  C17 BCD     1      13.660  39.880  42.630  1.00  0.00            
ATOM     51  O14 BCD     1      13.230  41.200  42.700  1.00  0.00            
ATOM     52  C18 BCD     1      13.900  39.240  44.030  1.00  0.00            
ATOM     53  O15 BCD     1      14.660  40.080  44.920  1.00  0.00            
ATOM     54  H21 BCD     1      12.490  42.730  41.640  1.00  0.00            
ATOM     55  H22 BCD     1      14.850  42.550  41.060  1.00  0.00            
ATOM     56  H23 BCD     1      14.630  42.420  38.920  1.00  0.00            
ATOM     57  H24 BCD     1      14.200  39.780  39.950  1.00  0.00            
ATOM     58  H25 BCD     1      16.690  39.670  40.120  1.00  0.00            
ATOM     59  H26 BCD     1      15.720  40.410  42.600  1.00  0.00            
ATOM     60  H27 BCD     1      13.010  39.220  42.060  1.00  0.00            
ATOM     61  H28 BCD     1      12.960  38.860  44.440  1.00  0.00            
ATOM     62  H29 BCD     1      14.460  38.300  43.900  1.00  0.00            
ATOM     63  H30 BCD     1      15.290  39.540  45.410  1.00  0.00            
ATOM     64  C19 BCD     1       7.870  41.170  39.740  1.00  0.00            
ATOM     65  O16 BCD     1       7.980  40.090  38.850  1.00  0.00            
ATOM     66  C20 BCD     1       8.900  42.250  39.220  1.00  0.00            
ATOM     67  O17 BCD     1       8.650  42.690  37.880  1.00  0.00            
ATOM     68  C21 BCD     1      10.390  41.870  39.400  1.00  0.00            
ATOM     69  O18 BCD     1      11.260  43.070  39.130  1.00  0.00            
ATOM     70  C22 BCD     1      10.600  41.370  40.810  1.00  0.00            
ATOM     71  C23 BCD     1       9.600  40.300  41.090  1.00  0.00            
ATOM     72  O19 BCD     1       8.270  40.750  41.050  1.00  0.00            
ATOM     73  C24 BCD     1       9.710  39.600  42.430  1.00  0.00            
ATOM     74  O20 BCD     1       9.270  40.440  43.470  1.00  0.00            
ATOM     75  H31 BCD     1       6.850  41.550  39.760  1.00  0.00            
ATOM     76  H32 BCD     1       8.840  43.110  39.900  1.00  0.00            
ATOM     77  H33 BCD     1       9.500  42.990  37.560  1.00  0.00            
ATOM     78  H34 BCD     1      10.470  41.060  38.670  1.00  0.00            
ATOM     79  H35 BCD     1      12.130  42.690  39.250  1.00  0.00            
ATOM     80  H36 BCD     1      10.340  42.100  41.590  1.00  0.00            
ATOM     81  H37 BCD     1       9.770  39.560  40.290  1.00  0.00            
ATOM     82  H38 BCD     1       9.080  38.700  42.390  1.00  0.00            
ATOM     83  H39 BCD     1      10.780  39.330  42.490  1.00  0.00            
ATOM     84  H40 BCD     1       9.220  41.330  43.130  1.00  0.00            
ATOM     85  C25 BCD     1       5.970  37.390  36.650  1.00  0.00            
ATOM     86  O21 BCD     1       7.150  36.710  36.550  1.00  0.00            
ATOM     87  C26 BCD     1       5.980  38.800  36.120  1.00  0.00            
ATOM     88  O22 BCD     1       6.290  38.710  34.700  1.00  0.00            
ATOM     89  C27 BCD     1       6.980  39.710  36.800  1.00  0.00            
ATOM     90  O23 BCD     1       7.030  41.020  36.200  1.00  0.00            
ATOM     91  C28 BCD     1       6.810  39.600  38.290  1.00  0.00            
ATOM     92  C29 BCD     1       6.660  38.190  38.810  1.00  0.00            
ATOM     93  O24 BCD     1       5.760  37.460  37.990  1.00  0.00            
ATOM     94  C30 BCD     1       6.290  38.050  40.300  1.00  0.00            
ATOM     95  O25 BCD     1       5.200  38.880  40.610  1.00  0.00            
ATOM     96  H41 BCD     1       5.140  36.820  36.210  1.00  0.00            
ATOM     97  H42 BCD     1       5.010  39.290  36.200  1.00  0.00            
ATOM     98  H43 BCD     1       7.150  38.280  34.620  1.00  0.00            
ATOM     99  H44 BCD     1       7.950  39.270  36.520  1.00  0.00            
ATOM    100  H45 BCD     1       7.720  41.480  36.680  1.00  0.00            
ATOM    101  H46 BCD     1       5.950  40.240  38.550  1.00  0.00            
ATOM    102  H47 BCD     1       7.660  37.720  38.830  1.00  0.00            
ATOM    103  H48 BCD     1       5.930  37.030  40.500  1.00  0.00            
ATOM    104  H49 BCD     1       7.190  38.240  40.900  1.00  0.00            
ATOM    105  H50 BCD     1       5.020  38.840  41.550  1.00  0.00            
ATOM    106  C31 BCD     1       9.120  33.700  34.710  1.00  0.00            
ATOM    107  O26 BCD     1       9.860  33.670  35.920  1.00  0.00            
ATOM    108  C32 BCD     1       9.250  35.040  33.970  1.00  0.00            
ATOM    109  O27 BCD     1      10.610  35.320  33.660  1.00  0.00            
ATOM    110  C33 BCD     1       8.680  36.170  34.910  1.00  0.00            
ATOM    111  C34 BCD     1       7.260  35.850  35.410  1.00  0.00            
ATOM    112  C35 BCD     1       7.100  34.370  35.840  1.00  0.00            
ATOM    113  O28 BCD     1       7.840  33.430  34.980  1.00  0.00            
ATOM    114  C36 BCD     1       5.620  33.920  36.000  1.00  0.00            
ATOM    115  O29 BCD     1       4.850  34.470  34.880  1.00  0.00            
ATOM    116  O30 BCD     1       8.730  37.380  34.190  1.00  0.00            
ATOM    117  H51 BCD     1       9.460  32.870  34.070  1.00  0.00            
ATOM    118  H52 BCD     1       8.570  34.950  33.110  1.00  0.00            
ATOM    119  H53 BCD     1      10.760  35.560  32.740  1.00  0.00            
ATOM    120  H54 BCD     1       9.320  36.190  35.800  1.00  0.00            
ATOM    121  H55 BCD     1       9.650  37.600  34.020  1.00  0.00            
ATOM    122  H56 BCD     1       6.650  36.080  34.530  1.00  0.00            
ATOM    123  H57 BCD     1       7.610  34.310  36.810  1.00  0.00            
ATOM    124  H58 BCD     1       5.550  32.820  36.050  1.00  0.00            
ATOM    125  H59 BCD     1       5.310  34.290  36.990  1.00  0.00            
ATOM    126  H60 BCD     1       3.910  34.290  34.940  1.00  0.00            
ATOM    127  C37 BCD     1      12.620  31.150  37.890  1.00  0.00            
ATOM    128  O31 BCD     1      13.300  32.230  38.540  1.00  0.00            
ATOM    129  C38 BCD     1      12.770  31.360  36.380  1.00  0.00            
ATOM    130  O32 BCD     1      14.160  31.640  36.210  1.00  0.00            
ATOM    131  C39 BCD     1      11.960  32.590  35.830  1.00  0.00            
ATOM    132  O33 BCD     1      12.030  32.690  34.380  1.00  0.00            
ATOM    133  C40 BCD     1      10.500  32.430  36.280  1.00  0.00            
ATOM    134  C41 BCD     1      10.500  32.300  37.800  1.00  0.00            
ATOM    135  O34 BCD     1      11.190  31.160  38.120  1.00  0.00            
ATOM    136  C42 BCD     1       9.150  32.100  38.320  1.00  0.00            
ATOM    137  O35 BCD     1       9.160  32.060  39.780  1.00  0.00            
ATOM    138  H61 BCD     1      13.010  30.200  38.280  1.00  0.00            
ATOM    139  H62 BCD     1      12.470  30.450  35.840  1.00  0.00            
ATOM    140  H63 BCD     1      14.500  31.570  37.110  1.00  0.00            
ATOM    141  H64 BCD     1      12.310  33.510  36.320  1.00  0.00            
ATOM    142  H65 BCD     1      12.090  33.640  34.240  1.00  0.00            
ATOM    143  H66 BCD     1      10.010  31.560  35.820  1.00  0.00            
ATOM    144  H67 BCD     1      11.030  33.080  38.360  1.00  0.00            
ATOM    145  H68 BCD     1       8.570  33.000  38.060  1.00  0.00            
ATOM    146  H69 BCD     1       8.670  31.230  37.850  1.00  0.00            
ATOM    147  H70 BCD     1      10.070  32.200  40.050  1.00  0.00            
ATOM    148  O1  HC9     2      14.080  36.130  36.530  1.00  0.00            
ATOM    149  N1  HC9     2      14.080  36.130  37.780  1.00  0.00            
ATOM    150  O2  HC9     2      15.080  35.860  38.380  1.00  0.00            
ATOM    151  C1  HC9     2      12.710  36.310  38.490  1.00  0.00            
ATOM    152  C2  HC9     2      12.750  36.580  39.850  1.00  0.00            
ATOM    153  C3  HC9     2      11.520  36.570  40.580  1.00  0.00            
ATOM    154  C4  HC9     2      10.270  36.450  39.910  1.00  0.00            
ATOM    155  O3  HC9     2       9.150  36.170  40.600  1.00  0.00            
ATOM    156  C5  HC9     2      10.280  36.320  38.530  1.00  0.00            
ATOM    157  C6  HC9     2      11.490  36.120  37.800  1.00  0.00            
ATOM    158  H1  HC9     2      13.690  36.860  40.320  1.00  0.00            
ATOM    159  H2  HC9     2      11.510  36.770  41.640  1.00  0.00            
ATOM    160  H3  HC9     2       9.470  36.140  41.510  1.00  0.00            
ATOM    161  H4  HC9     2       9.350  36.430  37.980  1.00  0.00            
ATOM    162  H5  HC9     2      11.500  35.920  36.730  1.00  0.00            
TER
ENDMDL
MODEL        1
ATOM      1  C1  BCD     1      21.080  19.250  28.960  1.00  0.00            
ATOM      2  O1  BCD     1      20.260  18.490  29.830  1.00  0.00            
ATOM      3  C2  BCD     1      21.730  18.380  27.820  1.00  0.00            
ATOM      4  O2  BCD     1      20.730  17.920  26.940  1.00  0.00            
ATOM      5  C3  BCD     1      22.630  17.330  28.480  1.00  0.00            
ATOM      6  O3  BCD     1      23.140  16.530  27.400  1.00  0.00            
ATOM      7  C4  BCD     1      23.690  18.140  29.280  1.00  0.00            
ATOM      8  C5  BCD     1      23.070  19.100  30.310  1.00  0.00            
ATOM      9  O4  BCD     1      22.090  19.900  29.700  1.00  0.00            
ATOM     10  C6  BCD     1      24.050  20.020  31.100  1.00  0.00            
ATOM     11  O5  BCD     1      24.950  20.710  30.140  1.00  0.00            
ATOM     12  H1  BCD     1      20.460  20.050  28.550  1.00  0.00            
ATOM     13  H2  BCD     1      22.410  18.960  27.180  1.00  0.00            
ATOM     14  H3  BCD     1      20.200  17.290  27.440  1.00  0.00            
ATOM     15  H4  BCD     1      22.020  16.770  29.200  1.00  0.00            
ATOM     16  H5  BCD     1      22.670  15.690  27.350  1.00  0.00            
ATOM     17  H6  BCD     1      24.370  18.650  28.580  1.00  0.00            
ATOM     18  H7  BCD     1      22.550  18.490  31.060  1.00  0.00            
ATOM     19  H8  BCD     1      23.440  20.740  31.660  1.00  0.00            
ATOM     20  H9  BCD     1      24.630  19.580  31.920  1.00  0.00            
ATOM     21  H10 BCD     1      25.450  21.240  30.760  1.00  0.00            
ATOM     22  C7  BCD     1      16.420  17.260  30.490  1.00  0.00            
ATOM     23  O6  BCD     1      16.930  16.710  31.700  1.00  0.00            
ATOM     24  C8  BCD     1      17.130  16.560  29.260  1.00  0.00            
ATOM     25  O7  BCD     1      16.800  15.140  29.210  1.00  0.00            
ATOM     26  C9  BCD     1      18.630  16.770  29.400  1.00  0.00            
ATOM     27  O8  BCD     1      19.300  16.280  28.290  1.00  0.00            
ATOM     28  C10 BCD     1      18.910  18.280  29.490  1.00  0.00            
ATOM     29  C11 BCD     1      18.070  19.010  30.530  1.00  0.00            
ATOM     30  O9  BCD     1      16.710  18.660  30.430  1.00  0.00            
ATOM     31  C12 BCD     1      18.170  20.540  30.550  1.00  0.00            
ATOM     32  O10 BCD     1      17.800  21.110  29.320  1.00  0.00            
ATOM     33  H11 BCD     1      15.350  17.050  30.470  1.00  0.00            
ATOM     34  H12 BCD     1      16.820  17.010  28.310  1.00  0.00            
ATOM     35  H13 BCD     1      17.300  14.540  29.760  1.00  0.00            
ATOM     36  H14 BCD     1      18.980  16.360  30.360  1.00  0.00            
ATOM     37  H15 BCD     1      18.940  15.400  28.150  1.00  0.00            
ATOM     38  H16 BCD     1      18.670  18.680  28.500  1.00  0.00            
ATOM     39  H17 BCD     1      18.360  18.740  31.550  1.00  0.00            
ATOM     40  H18 BCD     1      17.340  20.920  31.160  1.00  0.00            
ATOM     41  H19 BCD     1      19.130  20.930  30.910  1.00  0.00            
ATOM     42  H20 BCD     1      18.570  21.580  29.000  1.00  0.00            
ATOM     43  C13 BCD     1      15.920  16.310  35.650  1.00  0.00            
ATOM     44  O11 BCD     1      17.130  16.900  35.850  1.00  0.00            
ATOM     45  C14 BCD     1      16.050  14.990  34.870  1.00  0.00            
ATOM     46  O12 BCD     1      16.730  14.060  35.680  1.00  0.00            
ATOM     47  C15 BCD     1      16.740  15.140  33.550  1.00  0.00            
ATOM     48  O13 BCD     1      16.860  13.950  32.790  1.00  0.00            
ATOM     49  C16 BCD     1      15.990  16.260  32.740  1.00  0.00            
ATOM     50  C17 BCD     1      15.560  17.510  33.620  1.00  0.00            
ATOM     51  O14 BCD     1      15.050  17.180  34.900  1.00  0.00            
ATOM     52  C18 BCD     1      14.550  18.440  32.920  1.00  0.00            
ATOM     53  O15 BCD     1      13.310  17.700  32.630  1.00  0.00            
ATOM     54  H21 BCD     1      15.370  16.180  36.590  1.00  0.00            
ATOM     55  H22 BCD     1      15.030  14.630  34.680  1.00  0.00            
ATOM     56  H23 BCD     1      16.810  13.220  35.230  1.00  0.00            
ATOM     57  H24 BCD     1      17.710  15.580  33.850  1.00  0.00            
ATOM     58  H25 BCD     1      17.750  13.620  32.920  1.00  0.00            
ATOM     59  H26 BCD     1      15.150  15.850  32.170  1.00  0.00            
ATOM     60  H27 BCD     1      16.490  18.070  33.750  1.00  0.00            
ATOM     61  H28 BCD     1      14.380  19.380  33.460  1.00  0.00            
ATOM     62  H29 BCD     1      14.990  18.930  32.040  1.00  0.00            
ATOM     63  H30 BCD     1      12.850  17.570  33.460  1.00  0.00            
ATOM     64  C19 BCD     1      19.560  17.970  38.940  1.00  0.00            
ATOM     65  O16 BCD     1      20.730  17.770  38.060  1.00  0.00            
ATOM     66  C20 BCD     1      18.780  16.700  39.140  1.00  0.00            
ATOM     67  O17 BCD     1      19.630  15.790  39.840  1.00  0.00            
ATOM     68  C21 BCD     1      18.190  16.200  37.820  1.00  0.00            
ATOM     69  O18 BCD     1      17.520  14.930  37.880  1.00  0.00            
ATOM     70  C22 BCD     1      17.310  17.340  37.170  1.00  0.00            
ATOM     71  C23 BCD     1      18.200  18.550  37.160  1.00  0.00            
ATOM     72  O19 BCD     1      18.630  18.910  38.400  1.00  0.00            
ATOM     73  C24 BCD     1      17.410  19.780  36.580  1.00  0.00            
ATOM     74  O20 BCD     1      18.380  20.790  36.340  1.00  0.00            
ATOM     75  H31 BCD     1      19.800  18.220  39.980  1.00  0.00            
ATOM     76  H32 BCD     1      17.920  16.950  39.770  1.00  0.00            
ATOM     77  H33 BCD     1      19.220  14.920  39.760  1.00  0.00            
ATOM     78  H34 BCD     1      19.110  16.210  37.210  1.00  0.00            
ATOM     79  H35 BCD     1      17.260  14.730  36.970  1.00  0.00            
ATOM     80  H36 BCD     1      16.370  17.650  37.650  1.00  0.00            
ATOM     81  H37 BCD     1      19.020  18.400  36.450  1.00  0.00            
ATOM     82  H38 BCD     1      16.750  19.520  35.740  1.00  0.00            
ATOM     83  H39 BCD     1      16.690  20.180  37.310  1.00  0.00            
ATOM     84  H40 BCD     1      18.590  21.120  37.220  1.00  0.00            
ATOM     85  C25 BCD     1      24.770  18.710  38.340  1.00  0.00            
ATOM     86  O21 BCD     1      24.860  18.250  36.940  1.00  0.00            
ATOM     87  C26 BCD     1      24.310  17.580  39.320  1.00  0.00            
ATOM     88  O22 BCD     1      25.300  16.560  39.350  1.00  0.00            
ATOM     89  C27 BCD     1      22.900  17.050  38.950  1.00  0.00            
ATOM     90  O23 BCD     1      22.340  16.180  39.970  1.00  0.00            
ATOM     91  C28 BCD     1      21.920  18.220  38.690  1.00  0.00            
ATOM     92  C29 BCD     1      22.580  19.280  37.830  1.00  0.00            
ATOM     93  O24 BCD     1      23.800  19.720  38.370  1.00  0.00            
ATOM     94  C30 BCD     1      21.800  20.550  37.670  1.00  0.00            
ATOM     95  O25 BCD     1      21.590  21.200  38.930  1.00  0.00            
ATOM     96  H41 BCD     1      25.760  19.080  38.630  1.00  0.00            
ATOM     97  H42 BCD     1      24.190  17.930  40.360  1.00  0.00            
ATOM     98  H43 BCD     1      25.340  16.300  38.430  1.00  0.00            
ATOM     99  H44 BCD     1      23.040  16.520  38.000  1.00  0.00            
ATOM    100  H45 BCD     1      21.400  16.260  39.840  1.00  0.00            
ATOM    101  H46 BCD     1      21.720  18.620  39.690  1.00  0.00            
ATOM    102  H47 BCD     1      22.720  18.860  36.820  1.00  0.00            
ATOM    103  H48 BCD     1      22.490  21.150  37.070  1.00  0.00            
ATOM    104  H49 BCD     1      20.890  20.390  37.080  1.00  0.00            
ATOM    105  H50 BCD     1      22.480  21.310  39.290  1.00  0.00            
ATOM    106  C31 BCD     1      27.830  17.010  34.260  1.00  0.00            
ATOM    107  O26 BCD     1      26.790  16.940  33.230  1.00  0.00            
ATOM    108  C32 BCD     1      27.450  16.060  35.360  1.00  0.00            
ATOM    109  O27 BCD     1      27.540  14.770  34.820  1.00  0.00            
ATOM    110  C33 BCD     1      26.050  16.360  35.880  1.00  0.00            
ATOM    111  C34 BCD     1      26.140  17.770  36.550  1.00  0.00            
ATOM    112  C35 BCD     1      26.640  18.810  35.490  1.00  0.00            
ATOM    113  O28 BCD     1      27.870  18.300  34.890  1.00  0.00            
ATOM    114  C36 BCD     1      26.870  20.270  35.930  1.00  0.00            
ATOM    115  O29 BCD     1      27.750  20.290  37.030  1.00  0.00            
ATOM    116  O30 BCD     1      25.510  15.330  36.770  1.00  0.00            
ATOM    117  H51 BCD     1      28.760  16.720  33.770  1.00  0.00            
ATOM    118  H52 BCD     1      28.120  16.210  36.220  1.00  0.00            
ATOM    119  H53 BCD     1      26.770  14.600  34.270  1.00  0.00            
ATOM    120  H54 BCD     1      25.300  16.550  35.100  1.00  0.00            
ATOM    121  H55 BCD     1      25.510  14.460  36.370  1.00  0.00            
ATOM    122  H56 BCD     1      26.830  17.770  37.400  1.00  0.00            
ATOM    123  H57 BCD     1      25.970  18.790  34.630  1.00  0.00            
ATOM    124  H58 BCD     1      27.210  20.800  35.030  1.00  0.00            
ATOM    125  H59 BCD     1      25.850  20.560  36.220  1.00  0.00            
ATOM    126  H60 BCD     1      27.840  21.180  37.390  1.00  0.00            
ATOM    127  C37 BCD     1      25.690  16.730  29.360  1.00  0.00            
ATOM    128  O31 BCD     1      24.460  17.220  29.950  1.00  0.00            
ATOM    129  C38 BCD     1      26.120  15.400  29.950  1.00  0.00            
ATOM    130  O32 BCD     1      25.280  14.250  29.610  1.00  0.00            
ATOM    131  C39 BCD     1      26.290  15.380  31.510  1.00  0.00            
ATOM    132  O33 BCD     1      26.930  14.180  31.950  1.00  0.00            
ATOM    133  C40 BCD     1      27.140  16.600  31.870  1.00  0.00            
ATOM    134  C41 BCD     1      26.880  17.890  31.120  1.00  0.00            
ATOM    135  O34 BCD     1      26.720  17.590  29.680  1.00  0.00            
ATOM    136  C42 BCD     1      28.140  18.750  31.230  1.00  0.00            
ATOM    137  O35 BCD     1      27.910  19.960  30.410  1.00  0.00            
ATOM    138  H61 BCD     1      25.580  16.620  28.270  1.00  0.00            
ATOM    139  H62 BCD     1      27.180  15.270  29.680  1.00  0.00            
ATOM    140  H63 BCD     1      25.450  13.980  28.700  1.00  0.00            
ATOM    141  H64 BCD     1      25.300  15.550  31.950  1.00  0.00            
ATOM    142  H65 BCD     1      27.870  14.270  31.780  1.00  0.00            
ATOM    143  H66 BCD     1      28.200  16.330  31.770  1.00  0.00            
ATOM    144  H67 BCD     1      25.960  18.290  31.550  1.00  0.00            
ATOM    145  H68 BCD     1      28.240  19.010  32.290  1.00  0.00            
ATOM    146  H69 BCD     1      29.030  18.210  30.890  1.00  0.00            
ATOM    147  H70 BCD     1      28.800  20.240  30.180  1.00  0.00            
ATOM    148  O1  HC9     2      20.970  15.420  32.250  1.00  0.00            
ATOM    149  N1  HC9     2      21.930  15.890  32.870  1.00  0.00            
ATOM    150  O2  HC9     2      23.010  15.240  32.870  1.00  0.00            
ATOM    151  C1  HC9     2      21.870  17.280  33.260  1.00  0.00            
ATOM    152  C2  HC9     2      20.660  18.050  33.100  1.00  0.00            
ATOM    153  C3  HC9     2      20.580  19.400  33.450  1.00  0.00            
ATOM    154  C4  HC9     2      21.770  20.100  34.020  1.00  0.00            
ATOM    155  O3  HC9     2      21.780  21.380  34.450  1.00  0.00            
ATOM    156  C5  HC9     2      22.930  19.310  34.220  1.00  0.00            
ATOM    157  C6  HC9     2      22.940  17.970  33.850  1.00  0.00            
ATOM    158  H1  HC9     2      19.790  17.570  32.680  1.00  0.00            
ATOM    159  H2  HC9     2      19.670  19.940  33.190  1.00  0.00            
ATOM    160  H3  HC9     2      21.220  21.950  33.890  1.00  0.00            
ATOM    161  H4  HC9     2      23.910  19.730  34.450  1.00  0.00            
ATOM    162  H5  HC9     2      23.900  17.460  33.890  1.00  0.00            
TER
ENDMDL
MODEL        1
ATOM      1  C1  BCD     1      28.810  40.030  33.350  1.00  0.00            
ATOM      2  O1  BCD     1      28.140  39.050  34.150  1.00  0.00            
ATOM      3  C2  BCD     1      30.350  39.790  33.200  1.00  0.00            
ATOM      4  O2  BCD     1      30.520  38.390  32.800  1.00  0.00            
ATOM      5  C3  BCD     1      31.090  40.070  34.430  1.00  0.00            
ATOM      6  O3  BCD     1      32.510  39.930  34.270  1.00  0.00            
ATOM      7  C4  BCD     1      30.760  41.400  34.980  1.00  0.00            
ATOM      8  C5  BCD     1      29.220  41.470  35.220  1.00  0.00            
ATOM      9  O4  BCD     1      28.510  41.250  33.970  1.00  0.00            
ATOM     10  C6  BCD     1      28.930  42.860  35.660  1.00  0.00            
ATOM     11  O5  BCD     1      27.530  43.130  35.850  1.00  0.00            
ATOM     12  H1  BCD     1      28.350  40.060  32.360  1.00  0.00            
ATOM     13  H2  BCD     1      30.780  40.420  32.410  1.00  0.00            
ATOM     14  H3  BCD     1      29.720  37.910  33.000  1.00  0.00            
ATOM     15  H4  BCD     1      30.750  39.370  35.200  1.00  0.00            
ATOM     16  H5  BCD     1      32.990  40.320  35.000  1.00  0.00            
ATOM     17  H6  BCD     1      31.120  42.190  34.310  1.00  0.00            
ATOM     18  H7  BCD     1      28.900  40.820  36.040  1.00  0.00            
ATOM     19  H8  BCD     1      29.330  42.950  36.680  1.00  0.00            
ATOM     20  H9  BCD     1      29.390  43.640  35.040  1.00  0.00            
ATOM     21  H10 BCD     1      27.020  42.950  35.060  1.00  0.00            
ATOM     22  C7  BCD     1      24.700  36.730  33.880  1.00  0.00            
ATOM     23  O6  BCD     1      24.420  37.070  35.200  1.00  0.00            
ATOM     24  C8  BCD     1      26.010  35.900  33.800  1.00  0.00            
ATOM     25  O7  BCD     1      25.930  34.710  34.650  1.00  0.00            
ATOM     26  C9  BCD     1      27.180  36.850  34.180  1.00  0.00            
ATOM     27  O8  BCD     1      28.520  36.350  33.720  1.00  0.00            
ATOM     28  C10 BCD     1      27.120  38.220  33.490  1.00  0.00            
ATOM     29  C11 BCD     1      25.740  38.860  33.470  1.00  0.00            
ATOM     30  O9  BCD     1      24.720  37.950  33.080  1.00  0.00
[truncated: 1,523,672 more chars]
