# Supplementary material for: Achieving Chemical Accuracy in Cyclodextrin Host–Guest Binding via Integrative Atomistic Modelling
Source: Adv Sci (Weinh). 2025 Dec 14;13(10):e19782. doi: 10.1002/advs.202519782 (PMC12915143; doi:10.1002/advs.202519782)
Supplement: Supplementary file 1 — Supporting Information [file ADVS-13-e19782-s003.zip › all_poses/BCD.HF3.pdb]

MODEL        1
ATOM      1  C1  BCD     1      12.680  25.990  19.850  1.00  0.00            
ATOM      2  O1  BCD     1      11.950  24.960  19.270  1.00  0.00            
ATOM      3  C2  BCD     1      13.410  26.700  18.750  1.00  0.00            
ATOM      4  O2  BCD     1      12.500  27.100  17.680  1.00  0.00            
ATOM      5  C3  BCD     1      14.630  25.950  18.240  1.00  0.00            
ATOM      6  O3  BCD     1      15.480  26.660  17.390  1.00  0.00            
ATOM      7  C4  BCD     1      15.410  25.240  19.340  1.00  0.00            
ATOM      8  C5  BCD     1      14.470  24.500  20.400  1.00  0.00            
ATOM      9  O4  BCD     1      13.610  25.530  20.870  1.00  0.00            
ATOM     10  C6  BCD     1      15.310  23.890  21.530  1.00  0.00            
ATOM     11  O5  BCD     1      16.120  24.880  22.200  1.00  0.00            
ATOM     12  H1  BCD     1      12.000  26.710  20.310  1.00  0.00            
ATOM     13  H2  BCD     1      13.730  27.620  19.240  1.00  0.00            
ATOM     14  H3  BCD     1      13.060  27.650  17.130  1.00  0.00            
ATOM     15  H4  BCD     1      14.260  25.080  17.680  1.00  0.00            
ATOM     16  H5  BCD     1      16.050  26.050  16.910  1.00  0.00            
ATOM     17  H6  BCD     1      16.080  26.010  19.740  1.00  0.00            
ATOM     18  H7  BCD     1      14.010  23.710  19.790  1.00  0.00            
ATOM     19  H8  BCD     1      14.720  23.410  22.320  1.00  0.00            
ATOM     20  H9  BCD     1      15.970  23.080  21.190  1.00  0.00            
ATOM     21  H10 BCD     1      15.550  25.620  22.410  1.00  0.00            
ATOM     22  C7  BCD     1       8.200  23.350  18.760  1.00  0.00            
ATOM     23  O6  BCD     1       9.000  22.200  18.480  1.00  0.00            
ATOM     24  C8  BCD     1       8.480  24.460  17.810  1.00  0.00            
ATOM     25  O7  BCD     1       8.200  24.000  16.510  1.00  0.00            
ATOM     26  C9  BCD     1       9.950  24.950  17.820  1.00  0.00            
ATOM     27  O8  BCD     1      10.220  26.240  17.160  1.00  0.00            
ATOM     28  C10 BCD     1      10.490  25.120  19.290  1.00  0.00            
ATOM     29  C11 BCD     1       9.950  24.100  20.260  1.00  0.00            
ATOM     30  O9  BCD     1       8.580  23.830  20.020  1.00  0.00            
ATOM     31  C12 BCD     1      10.140  24.450  21.620  1.00  0.00            
ATOM     32  O10 BCD     1       9.370  25.630  21.920  1.00  0.00            
ATOM     33  H11 BCD     1       7.120  23.180  18.730  1.00  0.00            
ATOM     34  H12 BCD     1       7.840  25.300  18.090  1.00  0.00            
ATOM     35  H13 BCD     1       9.060  23.690  16.210  1.00  0.00            
ATOM     36  H14 BCD     1      10.550  24.140  17.390  1.00  0.00            
ATOM     37  H15 BCD     1      11.130  26.540  17.210  1.00  0.00            
ATOM     38  H16 BCD     1      10.150  26.110  19.610  1.00  0.00            
ATOM     39  H17 BCD     1      10.580  23.210  20.110  1.00  0.00            
ATOM     40  H18 BCD     1       9.900  23.600  22.270  1.00  0.00            
ATOM     41  H19 BCD     1      11.180  24.780  21.750  1.00  0.00            
ATOM     42  H20 BCD     1       8.470  25.550  21.600  1.00  0.00            
ATOM     43  C13 BCD     1       8.290  18.220  17.620  1.00  0.00            
ATOM     44  O11 BCD     1       9.440  18.010  16.780  1.00  0.00            
ATOM     45  C14 BCD     1       7.390  19.300  16.910  1.00  0.00            
ATOM     46  O12 BCD     1       7.160  18.930  15.560  1.00  0.00            
ATOM     47  C15 BCD     1       7.990  20.670  16.990  1.00  0.00            
ATOM     48  O13 BCD     1       6.990  21.620  16.490  1.00  0.00            
ATOM     49  C16 BCD     1       8.330  20.980  18.470  1.00  0.00            
ATOM     50  C17 BCD     1       9.190  19.870  19.050  1.00  0.00            
ATOM     51  O14 BCD     1       8.550  18.570  18.940  1.00  0.00            
ATOM     52  C18 BCD     1       9.590  20.080  20.450  1.00  0.00            
ATOM     53  O15 BCD     1       8.490  19.860  21.290  1.00  0.00            
ATOM     54  H21 BCD     1       7.720  17.280  17.680  1.00  0.00            
ATOM     55  H22 BCD     1       6.430  19.290  17.450  1.00  0.00            
ATOM     56  H23 BCD     1       6.700  19.710  15.240  1.00  0.00            
ATOM     57  H24 BCD     1       8.860  20.730  16.330  1.00  0.00            
ATOM     58  H25 BCD     1       7.390  22.500  16.550  1.00  0.00            
ATOM     59  H26 BCD     1       7.470  20.990  19.140  1.00  0.00            
ATOM     60  H27 BCD     1      10.090  19.940  18.410  1.00  0.00            
ATOM     61  H28 BCD     1      10.420  19.420  20.710  1.00  0.00            
ATOM     62  H29 BCD     1      10.030  21.080  20.580  1.00  0.00            
ATOM     63  H30 BCD     1       8.510  18.990  21.690  1.00  0.00            
ATOM     64  C19 BCD     1      11.190  14.700  15.020  1.00  0.00            
ATOM     65  O16 BCD     1      11.740  15.550  14.080  1.00  0.00            
ATOM     66  C20 BCD     1       9.670  14.810  14.940  1.00  0.00            
ATOM     67  O17 BCD     1       9.370  14.300  13.590  1.00  0.00            
ATOM     68  C21 BCD     1       9.160  16.170  15.290  1.00  0.00            
ATOM     69  O18 BCD     1       7.730  16.140  15.540  1.00  0.00            
ATOM     70  C22 BCD     1       9.750  16.670  16.550  1.00  0.00            
ATOM     71  C23 BCD     1      11.310  16.450  16.610  1.00  0.00            
ATOM     72  O19 BCD     1      11.510  15.070  16.390  1.00  0.00            
ATOM     73  C24 BCD     1      11.870  16.920  17.910  1.00  0.00            
ATOM     74  O20 BCD     1      11.260  16.290  19.080  1.00  0.00            
ATOM     75  H31 BCD     1      11.500  13.650  14.930  1.00  0.00            
ATOM     76  H32 BCD     1       9.280  14.130  15.710  1.00  0.00            
ATOM     77  H33 BCD     1       9.870  14.960  13.090  1.00  0.00            
ATOM     78  H34 BCD     1       9.390  16.840  14.460  1.00  0.00            
ATOM     79  H35 BCD     1       7.340  16.990  15.340  1.00  0.00            
ATOM     80  H36 BCD     1       9.270  16.120  17.370  1.00  0.00            
ATOM     81  H37 BCD     1      11.740  16.980  15.760  1.00  0.00            
ATOM     82  H38 BCD     1      12.950  16.730  17.830  1.00  0.00            
ATOM     83  H39 BCD     1      11.670  18.000  18.000  1.00  0.00            
ATOM     84  H40 BCD     1      11.830  16.570  19.800  1.00  0.00            
ATOM     85  C25 BCD     1      15.400  16.870  12.920  1.00  0.00            
ATOM     86  O21 BCD     1      15.300  18.020  13.700  1.00  0.00            
ATOM     87  C26 BCD     1      14.360  16.710  11.860  1.00  0.00            
ATOM     88  O22 BCD     1      14.330  17.920  11.010  1.00  0.00            
ATOM     89  C27 BCD     1      13.060  16.460  12.480  1.00  0.00            
ATOM     90  O23 BCD     1      12.080  16.240  11.370  1.00  0.00            
ATOM     91  C28 BCD     1      12.980  15.260  13.420  1.00  0.00            
ATOM     92  C29 BCD     1      14.030  15.450  14.490  1.00  0.00            
ATOM     93  O24 BCD     1      15.260  15.750  13.800  1.00  0.00            
ATOM     94  C30 BCD     1      14.380  14.220  15.310  1.00  0.00            
ATOM     95  O25 BCD     1      14.460  13.050  14.620  1.00  0.00            
ATOM     96  H41 BCD     1      16.330  16.900  12.350  1.00  0.00            
ATOM     97  H42 BCD     1      14.740  15.770  11.430  1.00  0.00            
ATOM     98  H43 BCD     1      13.840  17.730  10.200  1.00  0.00            
ATOM     99  H44 BCD     1      12.910  17.390  13.050  1.00  0.00            
ATOM    100  H45 BCD     1      11.180  16.390  11.670  1.00  0.00            
ATOM    101  H46 BCD     1      13.140  14.360  12.810  1.00  0.00            
ATOM    102  H47 BCD     1      13.760  16.280  15.160  1.00  0.00            
ATOM    103  H48 BCD     1      15.280  14.410  15.910  1.00  0.00            
ATOM    104  H49 BCD     1      13.560  14.100  16.040  1.00  0.00            
ATOM    105  H50 BCD     1      14.340  12.390  15.310  1.00  0.00            
ATOM    106  C31 BCD     1      17.990  21.150  14.570  1.00  0.00            
ATOM    107  O26 BCD     1      17.270  21.780  15.600  1.00  0.00            
ATOM    108  C32 BCD     1      17.230  21.160  13.220  1.00  0.00            
ATOM    109  O27 BCD     1      16.830  22.490  13.060  1.00  0.00            
ATOM    110  C33 BCD     1      15.980  20.230  13.230  1.00  0.00            
ATOM    111  C34 BCD     1      16.430  18.860  13.580  1.00  0.00            
ATOM    112  C35 BCD     1      17.200  18.930  14.940  1.00  0.00            
ATOM    113  O28 BCD     1      18.260  19.850  14.860  1.00  0.00            
ATOM    114  C36 BCD     1      17.760  17.590  15.300  1.00  0.00            
ATOM    115  O29 BCD     1      18.870  17.260  14.460  1.00  0.00            
ATOM    116  O30 BCD     1      15.260  20.230  11.910  1.00  0.00            
ATOM    117  H51 BCD     1      18.920  21.720  14.550  1.00  0.00            
ATOM    118  H52 BCD     1      17.980  20.830  12.500  1.00  0.00            
ATOM    119  H53 BCD     1      16.170  22.770  13.700  1.00  0.00            
ATOM    120  H54 BCD     1      15.410  20.660  14.060  1.00  0.00            
ATOM    121  H55 BCD     1      15.130  19.340  11.600  1.00  0.00            
ATOM    122  H56 BCD     1      17.130  18.490  12.820  1.00  0.00            
ATOM    123  H57 BCD     1      16.450  19.330  15.630  1.00  0.00            
ATOM    124  H58 BCD     1      18.150  17.610  16.320  1.00  0.00            
ATOM    125  H59 BCD     1      16.980  16.820  15.210  1.00  0.00            
ATOM    126  H60 BCD     1      19.360  18.050  14.240  1.00  0.00            
ATOM    127  C37 BCD     1      17.480  23.920  18.960  1.00  0.00            
ATOM    128  O31 BCD     1      16.070  24.140  18.690  1.00  0.00            
ATOM    129  C38 BCD     1      18.370  24.460  17.810  1.00  0.00            
ATOM    130  O32 BCD     1      18.260  25.870  17.820  1.00  0.00            
ATOM    131  C39 BCD     1      17.930  23.810  16.510  1.00  0.00            
ATOM    132  O33 BCD     1      18.690  24.430  15.480  1.00  0.00            
ATOM    133  C40 BCD     1      18.050  22.240  16.690  1.00  0.00            
ATOM    134  C41 BCD     1      17.320  21.830  18.010  1.00  0.00            
ATOM    135  O34 BCD     1      17.790  22.550  19.110  1.00  0.00            
ATOM    136  C42 BCD     1      17.610  20.290  18.280  1.00  0.00            
ATOM    137  O35 BCD     1      19.060  19.960  18.250  1.00  0.00            
ATOM    138  H61 BCD     1      17.790  24.400  19.890  1.00  0.00            
ATOM    139  H62 BCD     1      19.410  24.210  18.030  1.00  0.00            
ATOM    140  H63 BCD     1      18.620  26.180  16.980  1.00  0.00            
ATOM    141  H64 BCD     1      16.870  24.120  16.470  1.00  0.00            
ATOM    142  H65 BCD     1      18.100  24.990  14.970  1.00  0.00            
ATOM    143  H66 BCD     1      19.120  22.000  16.620  1.00  0.00            
ATOM    144  H67 BCD     1      16.240  22.010  17.960  1.00  0.00            
ATOM    145  H68 BCD     1      17.130  19.880  19.180  1.00  0.00            
ATOM    146  H69 BCD     1      17.090  19.820  17.440  1.00  0.00            
ATOM    147  H70 BCD     1      19.110  19.080  18.640  1.00  0.00            
ATOM    148  O1  HF3     2      12.140  22.540  14.070  1.00  0.00            
ATOM    149  S1  HF3     2      11.120  21.770  14.710  1.00  0.00            
ATOM    150  O2  HF3     2      10.510  20.840  13.820  1.00  0.00            
ATOM    151  O3  HF3     2      10.250  22.500  15.560  1.00  0.00            
ATOM    152  C1  HF3     2      12.040  20.820  15.850  1.00  0.00            
ATOM    153  C2  HF3     2      12.860  19.760  15.450  1.00  0.00            
ATOM    154  C3  HF3     2      13.690  19.130  16.450  1.00  0.00            
ATOM    155  C4  HF3     2      13.700  19.530  17.790  1.00  0.00            
ATOM    156  C5  HF3     2      14.440  18.810  18.720  1.00  0.00            
ATOM    157  C6  HF3     2      14.610  19.380  20.000  1.00  0.00            
ATOM    158  C7  HF3     2      13.780  20.430  20.410  1.00  0.00            
ATOM    159  S2  HF3     2      13.490  20.790  22.100  1.00  0.00            
ATOM    160  O4  HF3     2      12.860  22.100  22.190  1.00  0.00            
ATOM    161  O5  HF3     2      14.780  20.680  22.690  1.00  0.00            
ATOM    162  O6  HF3     2      12.530  19.700  22.420  1.00  0.00            
ATOM    163  C8  HF3     2      13.060  21.230  19.410  1.00  0.00            
ATOM    164  C9  HF3     2      12.970  20.750  18.140  1.00  0.00            
ATOM    165  C10 HF3     2      12.160  21.350  17.180  1.00  0.00            
ATOM    166  H1  HF3     2      12.900  19.460  14.400  1.00  0.00            
ATOM    167  H2  HF3     2      14.310  18.280  16.180  1.00  0.00            
ATOM    168  H3  HF3     2      15.010  17.920  18.440  1.00  0.00            
ATOM    169  H4  HF3     2      15.230  18.880  20.740  1.00  0.00            
ATOM    170  H5  HF3     2      12.510  22.150  19.580  1.00  0.00            
ATOM    171  H6  HF3     2      11.720  22.320  17.420  1.00  0.00            
TER
ENDMDL
MODEL        1
ATOM      1  C1  BCD     1       8.490  25.630  22.040  1.00  0.00            
ATOM      2  O1  BCD     1       7.930  24.760  21.090  1.00  0.00            
ATOM      3  C2  BCD     1       9.070  26.900  21.340  1.00  0.00            
ATOM      4  O2  BCD     1       8.090  27.700  20.610  1.00  0.00            
ATOM      5  C3  BCD     1      10.120  26.420  20.390  1.00  0.00            
ATOM      6  O3  BCD     1      10.680  27.590  19.710  1.00  0.00            
ATOM      7  C4  BCD     1      11.240  25.680  21.050  1.00  0.00            
ATOM      8  C5  BCD     1      10.700  24.630  21.950  1.00  0.00            
ATOM      9  O4  BCD     1       9.580  24.990  22.780  1.00  0.00            
ATOM     10  C6  BCD     1      11.650  23.970  22.890  1.00  0.00            
ATOM     11  O5  BCD     1      12.370  24.770  23.770  1.00  0.00            
ATOM     12  H1  BCD     1       7.790  25.960  22.810  1.00  0.00            
ATOM     13  H2  BCD     1       9.550  27.490  22.120  1.00  0.00            
ATOM     14  H3  BCD     1       8.440  28.540  20.290  1.00  0.00            
ATOM     15  H4  BCD     1       9.740  25.750  19.610  1.00  0.00            
ATOM     16  H5  BCD     1      11.200  27.290  18.960  1.00  0.00            
ATOM     17  H6  BCD     1      11.770  26.380  21.710  1.00  0.00            
ATOM     18  H7  BCD     1      10.390  23.840  21.260  1.00  0.00            
ATOM     19  H8  BCD     1      11.030  23.400  23.590  1.00  0.00            
ATOM     20  H9  BCD     1      12.340  23.300  22.360  1.00  0.00            
ATOM     21  H10 BCD     1      11.810  25.390  24.250  1.00  0.00            
ATOM     22  C7  BCD     1       4.520  22.740  20.060  1.00  0.00            
ATOM     23  O6  BCD     1       5.350  21.930  19.170  1.00  0.00            
ATOM     24  C8  BCD     1       4.540  24.200  19.650  1.00  0.00            
ATOM     25  O7  BCD     1       4.120  24.340  18.280  1.00  0.00            
ATOM     26  C9  BCD     1       5.920  24.850  19.860  1.00  0.00            
ATOM     27  O8  BCD     1       5.860  26.270  19.700  1.00  0.00            
ATOM     28  C10 BCD     1       6.530  24.550  21.200  1.00  0.00            
ATOM     29  C11 BCD     1       6.300  23.070  21.630  1.00  0.00            
ATOM     30  O9  BCD     1       4.970  22.780  21.400  1.00  0.00            
ATOM     31  C12 BCD     1       6.600  22.770  23.120  1.00  0.00            
ATOM     32  O10 BCD     1       5.840  23.410  24.050  1.00  0.00            
ATOM     33  H11 BCD     1       3.470  22.420  20.030  1.00  0.00            
ATOM     34  H12 BCD     1       3.840  24.700  20.320  1.00  0.00            
ATOM     35  H13 BCD     1       3.320  24.840  18.450  1.00  0.00            
ATOM     36  H14 BCD     1       6.610  24.300  19.200  1.00  0.00            
ATOM     37  H15 BCD     1       6.750  26.620  19.840  1.00  0.00            
ATOM     38  H16 BCD     1       6.080  25.190  21.960  1.00  0.00            
ATOM     39  H17 BCD     1       6.830  22.390  20.950  1.00  0.00            
ATOM     40  H18 BCD     1       6.510  21.680  23.180  1.00  0.00            
ATOM     41  H19 BCD     1       7.650  23.030  23.320  1.00  0.00            
ATOM     42  H20 BCD     1       4.910  23.170  24.010  1.00  0.00            
ATOM     43  C13 BCD     1       4.750  18.160  17.260  1.00  0.00            
ATOM     44  O11 BCD     1       6.140  18.060  16.870  1.00  0.00            
ATOM     45  C14 BCD     1       4.150  19.390  16.650  1.00  0.00            
ATOM     46  O12 BCD     1       4.070  19.070  15.280  1.00  0.00            
ATOM     47  C15 BCD     1       4.780  20.720  17.100  1.00  0.00            
ATOM     48  O13 BCD     1       4.070  21.810  16.540  1.00  0.00            
ATOM     49  C16 BCD     1       4.710  20.750  18.620  1.00  0.00            
ATOM     50  C17 BCD     1       5.220  19.490  19.190  1.00  0.00            
ATOM     51  O14 BCD     1       4.590  18.350  18.650  1.00  0.00            
ATOM     52  C18 BCD     1       5.060  19.340  20.720  1.00  0.00            
ATOM     53  O15 BCD     1       3.660  19.440  21.070  1.00  0.00            
ATOM     54  H21 BCD     1       4.120  17.310  16.970  1.00  0.00            
ATOM     55  H22 BCD     1       3.080  19.380  16.900  1.00  0.00            
ATOM     56  H23 BCD     1       3.220  19.420  15.010  1.00  0.00            
ATOM     57  H24 BCD     1       5.850  20.790  16.900  1.00  0.00            
ATOM     58  H25 BCD     1       4.160  22.550  17.150  1.00  0.00            
ATOM     59  H26 BCD     1       3.640  20.800  18.850  1.00  0.00            
ATOM     60  H27 BCD     1       6.280  19.470  18.900  1.00  0.00            
ATOM     61  H28 BCD     1       5.600  18.430  21.020  1.00  0.00            
ATOM     62  H29 BCD     1       5.620  20.170  21.160  1.00  0.00            
ATOM     63  H30 BCD     1       3.170  18.760  20.620  1.00  0.00            
ATOM     64  C19 BCD     1       9.070  15.570  15.380  1.00  0.00            
ATOM     65  O16 BCD     1       9.880  16.660  15.060  1.00  0.00            
ATOM     66  C20 BCD     1       7.700  15.580  14.640  1.00  0.00            
ATOM     67  O17 BCD     1       7.920  15.630  13.200  1.00  0.00            
ATOM     68  C21 BCD     1       6.840  16.870  14.960  1.00  0.00            
ATOM     69  O18 BCD     1       5.570  17.000  14.340  1.00  0.00            
ATOM     70  C22 BCD     1       6.630  16.790  16.430  1.00  0.00            
ATOM     71  C23 BCD     1       7.910  16.720  17.230  1.00  0.00            
ATOM     72  O19 BCD     1       8.790  15.640  16.800  1.00  0.00            
ATOM     73  C24 BCD     1       7.660  16.530  18.690  1.00  0.00            
ATOM     74  O20 BCD     1       6.840  15.400  18.950  1.00  0.00            
ATOM     75  H31 BCD     1       9.650  14.660  15.190  1.00  0.00            
ATOM     76  H32 BCD     1       7.050  14.720  14.850  1.00  0.00            
ATOM     77  H33 BCD     1       8.540  16.310  12.930  1.00  0.00            
ATOM     78  H34 BCD     1       7.540  17.670  14.700  1.00  0.00            
ATOM     79  H35 BCD     1       5.070  17.630  14.860  1.00  0.00            
ATOM     80  H36 BCD     1       5.940  15.990  16.730  1.00  0.00            
ATOM     81  H37 BCD     1       8.500  17.640  17.080  1.00  0.00            
ATOM     82  H38 BCD     1       8.600  16.340  19.210  1.00  0.00            
ATOM     83  H39 BCD     1       7.170  17.430  19.070  1.00  0.00            
ATOM     84  H40 BCD     1       7.050  15.120  19.840  1.00  0.00            
ATOM     85  C25 BCD     1      13.570  17.680  13.650  1.00  0.00            
ATOM     86  O21 BCD     1      13.410  18.730  14.620  1.00  0.00            
ATOM     87  C26 BCD     1      12.430  17.770  12.620  1.00  0.00            
ATOM     88  O22 BCD     1      12.370  19.150  12.090  1.00  0.00            
ATOM     89  C27 BCD     1      10.990  17.480  13.220  1.00  0.00            
ATOM     90  O23 BCD     1      10.080  17.260  12.150  1.00  0.00            
ATOM     91  C28 BCD     1      11.010  16.390  14.260  1.00  0.00            
ATOM     92  C29 BCD     1      12.310  16.350  15.160  1.00  0.00            
ATOM     93  O24 BCD     1      13.480  16.430  14.300  1.00  0.00            
ATOM     94  C30 BCD     1      12.350  15.030  15.970  1.00  0.00            
ATOM     95  O25 BCD     1      12.650  13.790  15.230  1.00  0.00            
ATOM     96  H41 BCD     1      14.520  17.770  13.100  1.00  0.00            
ATOM     97  H42 BCD     1      12.630  17.160  11.720  1.00  0.00            
ATOM     98  H43 BCD     1      12.630  19.190  11.160  1.00  0.00            
ATOM     99  H44 BCD     1      10.780  18.420  13.740  1.00  0.00            
ATOM    100  H45 BCD     1      10.050  18.030  11.580  1.00  0.00            
ATOM    101  H46 BCD     1      10.920  15.370  13.840  1.00  0.00            
ATOM    102  H47 BCD     1      12.250  17.180  15.880  1.00  0.00            
ATOM    103  H48 BCD     1      13.020  15.240  16.800  1.00  0.00            
ATOM    104  H49 BCD     1      11.420  14.910  16.550  1.00  0.00            
ATOM    105  H50 BCD     1      11.870  13.480  14.780  1.00  0.00            
ATOM    106  C31 BCD     1      15.130  22.100  16.320  1.00  0.00            
ATOM    107  O26 BCD     1      13.920  22.350  16.930  1.00  0.00            
ATOM    108  C32 BCD     1      15.130  22.080  14.770  1.00  0.00            
ATOM    109  O27 BCD     1      14.900  23.300  14.170  1.00  0.00            
ATOM    110  C33 BCD     1      14.070  21.010  14.330  1.00  0.00            
ATOM    111  C34 BCD     1      14.480  19.650  14.850  1.00  0.00            
ATOM    112  C35 BCD     1      14.700  19.760  16.370  1.00  0.00            
ATOM    113  O28 BCD     1      15.510  20.820  16.780  1.00  0.00            
ATOM    114  C36 BCD     1      15.190  18.460  16.990  1.00  0.00            
ATOM    115  O29 BCD     1      16.440  17.980  16.520  1.00  0.00            
ATOM    116  O30 BCD     1      13.960  20.980  12.900  1.00  0.00            
ATOM    117  H51 BCD     1      15.830  22.840  16.720  1.00  0.00            
ATOM    118  H52 BCD     1      16.150  21.760  14.540  1.00  0.00            
ATOM    119  H53 BCD     1      13.950  23.430  14.090  1.00  0.00            
ATOM    120  H54 BCD     1      13.130  21.200  14.860  1.00  0.00            
ATOM    121  H55 BCD     1      13.170  20.470  12.670  1.00  0.00            
ATOM    122  H56 BCD     1      15.390  19.300  14.350  1.00  0.00            
ATOM    123  H57 BCD     1      13.690  19.870  16.790  1.00  0.00            
ATOM    124  H58 BCD     1      15.270  18.620  18.070  1.00  0.00            
ATOM    125  H59 BCD     1      14.490  17.640  16.800  1.00  0.00            
ATOM    126  H60 BCD     1      16.530  17.140  16.980  1.00  0.00            
ATOM    127  C37 BCD     1      13.400  24.890  20.210  1.00  0.00            
ATOM    128  O31 BCD     1      12.000  25.210  19.930  1.00  0.00            
ATOM    129  C38 BCD     1      14.270  25.380  19.010  1.00  0.00            
ATOM    130  O32 BCD     1      14.060  26.790  18.850  1.00  0.00            
ATOM    131  C39 BCD     1      14.040  24.520  17.780  1.00  0.00            
ATOM    132  O33 BCD     1      14.950  24.970  16.730  1.00  0.00            
ATOM    133  C40 BCD     1      14.170  23.030  18.120  1.00  0.00            
ATOM    134  C41 BCD     1      13.160  22.700  19.150  1.00  0.00            
ATOM    135  O34 BCD     1      13.590  23.440  20.270  1.00  0.00            
ATOM    136  C42 BCD     1      13.100  21.240  19.490  1.00  0.00            
ATOM    137  O35 BCD     1      14.400  20.780  19.900  1.00  0.00            
ATOM    138  H61 BCD     1      13.670  25.210  21.220  1.00  0.00            
ATOM    139  H62 BCD     1      15.300  25.210  19.360  1.00  0.00            
ATOM    140  H63 BCD     1      13.640  27.040  18.030  1.00  0.00            
ATOM    141  H64 BCD     1      13.020  24.600  17.360  1.00  0.00            
ATOM    142  H65 BCD     1      14.730  24.440  15.960  1.00  0.00            
ATOM    143  H66 BCD     1      15.150  22.810  18.560  1.00  0.00            
ATOM    144  H67 BCD     1      12.170  23.050  18.840  1.00  0.00            
ATOM    145  H68 BCD     1      12.400  21.110  20.330  1.00  0.00            
ATOM    146  H69 BCD     1      12.800  20.650  18.620  1.00  0.00            
ATOM    147  H70 BCD     1      14.870  21.530  20.280  1.00  0.00            
ATOM    148  O1  HF3     2       8.860  24.420  15.220  1.00  0.00            
ATOM    149  S1  HF3     2       9.340  24.520  16.620  1.00  0.00            
ATOM    150  O2  HF3     2       8.490  25.250  17.570  1.00  0.00            
ATOM    151  O3  HF3     2      10.710  25.040  16.620  1.00  0.00            
ATOM    152  C1  HF3     2       9.590  22.780  17.270  1.00  0.00            
ATOM    153  C2  HF3     2      10.030  21.790  16.420  1.00  0.00            
ATOM    154  C3  HF3     2      10.200  20.410  16.910  1.00  0.00            
ATOM    155  C4  HF3     2      10.030  20.170  18.270  1.00  0.00            
ATOM    156  C5  HF3     2      10.300  18.880  18.760  1.00  0.00            
ATOM    157  C6  HF3     2      10.060  18.650  20.140  1.00  0.00            
ATOM    158  C7  HF3     2       9.680  19.660  21.000  1.00  0.00            
ATOM    159  S2  HF3     2       9.500  19.200  22.740  1.00  0.00            
ATOM    160  O4  HF3     2       9.200  20.360  23.530  1.00  0.00            
ATOM    161  O5  HF3     2      10.810  18.600  23.080  1.00  0.00            
ATOM    162  O6  HF3     2       8.410  18.210  22.590  1.00  0.00            
ATOM    163  C8  HF3     2       9.410  20.950  20.490  1.00  0.00            
ATOM    164  C9  HF3     2       9.600  21.200  19.130  1.00  0.00            
ATOM    165  C10 HF3     2       9.340  22.460  18.590  1.00  0.00            
ATOM    166  H1  HF3     2      10.100  22.040  15.370  1.00  0.00            
ATOM    167  H2  HF3     2      10.460  19.640  16.190  1.00  0.00            
ATOM    168  H3  HF3     2      10.680  18.130  18.060  1.00  0.00            
ATOM    169  H4  HF3     2      10.270  17.680  20.570  1.00  0.00            
ATOM    170  H5  HF3     2       9.240  21.820  21.110  1.00  0.00            
ATOM    171  H6  HF3     2       8.820  23.180  19.200  1.00  0.00            
TER
ENDMDL
MODEL        1
ATOM      1  C1  BCD     1      10.020  27.140  16.900  1.00  0.00            
ATOM      2  O1  BCD     1       9.170  26.060  16.480  1.00  0.00            
ATOM      3  C2  BCD     1      10.920  27.590  15.740  1.00  0.00            
ATOM      4  O2  BCD     1      10.100  27.910  14.610  1.00  0.00            
ATOM      5  C3  BCD     1      12.000  26.620  15.350  1.00  0.00            
ATOM      6  O3  BCD     1      12.890  27.320  14.440  1.00  0.00            
ATOM      7  C4  BCD     1      12.810  26.270  16.570  1.00  0.00            
ATOM      8  C5  BCD     1      11.940  25.850  17.760  1.00  0.00            
ATOM      9  O4  BCD     1      10.890  26.830  17.950  1.00  0.00            
ATOM     10  C6  BCD     1      12.680  25.730  19.070  1.00  0.00            
ATOM     11  O5  BCD     1      13.060  26.970  19.510  1.00  0.00            
ATOM     12  H1  BCD     1       9.510  28.040  17.270  1.00  0.00            
ATOM     13  H2  BCD     1      11.440  28.520  16.020  1.00  0.00            
ATOM     14  H3  BCD     1       9.820  28.810  14.780  1.00  0.00            
ATOM     15  H4  BCD     1      11.470  25.780  14.880  1.00  0.00            
ATOM     16  H5  BCD     1      13.740  26.870  14.510  1.00  0.00            
ATOM     17  H6  BCD     1      13.420  27.140  16.870  1.00  0.00            
ATOM     18  H7  BCD     1      11.570  24.880  17.380  1.00  0.00            
ATOM     19  H8  BCD     1      11.960  25.400  19.820  1.00  0.00            
ATOM     20  H9  BCD     1      13.530  25.040  18.960  1.00  0.00            
ATOM     21  H10 BCD     1      13.610  26.820  20.290  1.00  0.00            
ATOM     22  C7  BCD     1       5.460  24.670  17.660  1.00  0.00            
ATOM     23  O6  BCD     1       5.480  23.750  16.520  1.00  0.00            
ATOM     24  C8  BCD     1       5.510  26.150  17.180  1.00  0.00            
ATOM     25  O7  BCD     1       4.420  26.390  16.280  1.00  0.00            
ATOM     26  C9  BCD     1       6.830  26.430  16.450  1.00  0.00            
ATOM     27  O8  BCD     1       6.800  27.860  16.130  1.00  0.00            
ATOM     28  C10 BCD     1       7.990  25.910  17.230  1.00  0.00            
ATOM     29  C11 BCD     1       7.920  24.500  17.740  1.00  0.00            
ATOM     30  O9  BCD     1       6.670  24.410  18.440  1.00  0.00            
ATOM     31  C12 BCD     1       8.960  23.900  18.720  1.00  0.00            
ATOM     32  O10 BCD     1       9.110  24.990  19.650  1.00  0.00            
ATOM     33  H11 BCD     1       4.670  24.380  18.360  1.00  0.00            
ATOM     34  H12 BCD     1       5.490  26.790  18.060  1.00  0.00            
ATOM     35  H13 BCD     1       4.580  25.900  15.470  1.00  0.00            
ATOM     36  H14 BCD     1       6.730  25.800  15.560  1.00  0.00            
ATOM     37  H15 BCD     1       6.280  27.840  15.330  1.00  0.00            
ATOM     38  H16 BCD     1       8.000  26.570  18.100  1.00  0.00            
ATOM     39  H17 BCD     1       7.940  23.770  16.920  1.00  0.00            
ATOM     40  H18 BCD     1       8.650  22.940  19.160  1.00  0.00            
ATOM     41  H19 BCD     1       9.920  23.770  18.210  1.00  0.00            
ATOM     42  H20 BCD     1       9.580  25.710  19.220  1.00  0.00            
ATOM     43  C13 BCD     1       3.390  20.690  14.600  1.00  0.00            
ATOM     44  O11 BCD     1       4.730  20.390  14.340  1.00  0.00            
ATOM     45  C14 BCD     1       3.220  22.090  13.950  1.00  0.00            
ATOM     46  O12 BCD     1       3.440  22.100  12.480  1.00  0.00            
ATOM     47  C15 BCD     1       4.220  23.140  14.590  1.00  0.00            
ATOM     48  O13 BCD     1       4.070  24.470  14.130  1.00  0.00            
ATOM     49  C16 BCD     1       4.220  23.150  16.090  1.00  0.00            
ATOM     50  C17 BCD     1       4.130  21.720  16.690  1.00  0.00            
ATOM     51  O14 BCD     1       3.190  20.920  15.980  1.00  0.00            
ATOM     52  C18 BCD     1       3.710  21.710  18.150  1.00  0.00            
ATOM     53  O15 BCD     1       2.540  22.580  18.420  1.00  0.00            
ATOM     54  H21 BCD     1       2.640  20.010  14.200  1.00  0.00            
ATOM     55  H22 BCD     1       2.210  22.510  14.070  1.00  0.00            
ATOM     56  H23 BCD     1       3.410  23.020  12.180  1.00  0.00            
ATOM     57  H24 BCD     1       5.230  22.800  14.360  1.00  0.00            
ATOM     58  H25 BCD     1       4.760  24.570  13.470  1.00  0.00            
ATOM     59  H26 BCD     1       3.340  23.730  16.390  1.00  0.00            
ATOM     60  H27 BCD     1       5.140  21.290  16.610  1.00  0.00            
ATOM     61  H28 BCD     1       3.510  20.690  18.500  1.00  0.00            
ATOM     62  H29 BCD     1       4.600  22.060  18.680  1.00  0.00            
ATOM     63  H30 BCD     1       2.340  22.600  19.360  1.00  0.00            
ATOM     64  C19 BCD     1       7.020  17.500  12.600  1.00  0.00            
ATOM     65  O16 BCD     1       8.160  18.310  12.810  1.00  0.00            
ATOM     66  C20 BCD     1       5.980  18.110  11.660  1.00  0.00            
ATOM     67  O17 BCD     1       6.630  18.310  10.430  1.00  0.00            
ATOM     68  C21 BCD     1       5.510  19.450  12.280  1.00  0.00            
ATOM     69  O18 BCD     1       4.330  19.920  11.530  1.00  0.00            
ATOM     70  C22 BCD     1       5.010  19.130  13.700  1.00  0.00            
ATOM     71  C23 BCD     1       6.050  18.420  14.590  1.00  0.00            
ATOM     72  O19 BCD     1       6.500  17.240  13.880  1.00  0.00            
ATOM     73  C24 BCD     1       5.570  18.080  16.000  1.00  0.00            
ATOM     74  O20 BCD     1       4.360  17.330  15.860  1.00  0.00            
ATOM     75  H31 BCD     1       7.360  16.520  12.260  1.00  0.00            
ATOM     76  H32 BCD     1       5.120  17.450  11.550  1.00  0.00            
ATOM     77  H33 BCD     1       7.140  19.100  10.620  1.00  0.00            
ATOM     78  H34 BCD     1       6.370  20.130  12.320  1.00  0.00            
ATOM     79  H35 BCD     1       4.050  20.700  12.020  1.00  0.00            
ATOM     80  H36 BCD     1       4.060  18.580  13.660  1.00  0.00            
ATOM     81  H37 BCD     1       6.870  19.130  14.720  1.00  0.00            
ATOM     82  H38 BCD     1       6.240  17.430  16.570  1.00  0.00            
ATOM     83  H39 BCD     1       5.400  18.970  16.620  1.00  0.00            
ATOM     84  H40 BCD     1       4.120  16.940  16.700  1.00  0.00            
ATOM     85  C25 BCD     1      12.000  18.780  11.220  1.00  0.00            
ATOM     86  O21 BCD     1      12.280  19.650  12.400  1.00  0.00            
ATOM     87  C26 BCD     1      10.850  19.460  10.440  1.00  0.00            
ATOM     88  O22 BCD     1      11.150  20.790   9.860  1.00  0.00            
ATOM     89  C27 BCD     1       9.600  19.510  11.370  1.00  0.00            
ATOM     90  O23 BCD     1       8.540  20.180  10.800  1.00  0.00            
ATOM     91  C28 BCD     1       9.220  18.080  11.820  1.00  0.00            
ATOM     92  C29 BCD     1      10.400  17.420  12.480  1.00  0.00            
ATOM     93  O24 BCD     1      11.560  17.460  11.580  1.00  0.00            
ATOM     94  C30 BCD     1      10.170  15.940  12.690  1.00  0.00            
ATOM     95  O25 BCD     1       9.550  15.250  11.600  1.00  0.00            
ATOM     96  H41 BCD     1      12.880  18.730  10.560  1.00  0.00            
ATOM     97  H42 BCD     1      10.540  18.710   9.700  1.00  0.00            
ATOM     98  H43 BCD     1      11.260  21.360  10.630  1.00  0.00            
ATOM     99  H44 BCD     1       9.790  20.100  12.280  1.00  0.00            
ATOM    100  H45 BCD     1       8.910  21.030  10.570  1.00  0.00            
ATOM    101  H46 BCD     1       8.950  17.520  10.920  1.00  0.00            
ATOM    102  H47 BCD     1      10.580  17.850  13.470  1.00  0.00            
ATOM    103  H48 BCD     1      11.150  15.490  12.900  1.00  0.00            
ATOM    104  H49 BCD     1       9.490  15.850  13.550  1.00  0.00            
ATOM    105  H50 BCD     1       9.320  14.390  11.960  1.00  0.00            
ATOM    106  C31 BCD     1      15.760  20.640  14.430  1.00  0.00            
ATOM    107  O26 BCD     1      15.310  22.030  14.620  1.00  0.00            
ATOM    108  C32 BCD     1      15.990  20.330  12.980  1.00  0.00            
ATOM    109  O27 BCD     1      16.820  21.360  12.430  1.00  0.00            
ATOM    110  C33 BCD     1      14.660  20.330  12.220  1.00  0.00            
ATOM    111  C34 BCD     1      13.590  19.490  12.970  1.00  0.00            
ATOM    112  C35 BCD     1      13.510  19.860  14.480  1.00  0.00            
ATOM    113  O28 BCD     1      14.800  19.780  15.050  1.00  0.00            
ATOM    114  C36 BCD     1      12.490  18.960  15.180  1.00  0.00            
ATOM    115  O29 BCD     1      12.810  17.580  14.880  1.00  0.00            
ATOM    116  O30 BCD     1      14.840  19.800  10.880  1.00  0.00            
ATOM    117  H51 BCD     1      16.660  20.530  15.050  1.00  0.00            
ATOM    118  H52 BCD     1      16.540  19.390  12.860  1.00  0.00            
ATOM    119  H53 BCD     1      16.190  22.080  12.320  1.00  0.00            
ATOM    120  H54 BCD     1      14.260  21.360  12.210  1.00  0.00            
ATOM    121  H55 BCD     1      15.210  20.490  10.320  1.00  0.00            
ATOM    122  H56 BCD     1      13.930  18.460  12.820  1.00  0.00            
ATOM    123  H57 BCD     1      13.100  20.880  14.480  1.00  0.00            
ATOM    124  H58 BCD     1      12.390  19.130  16.260  1.00  0.00            
ATOM    125  H59 BCD     1      11.550  19.320  14.730  1.00  0.00            
ATOM    126  H60 BCD     1      13.710  17.360  15.110  1.00  0.00            
ATOM    127  C37 BCD     1      15.000  25.240  16.910  1.00  0.00            
ATOM    128  O31 BCD     1      13.720  25.310  16.250  1.00  0.00            
ATOM    129  C38 BCD     1      16.070  25.310  15.840  1.00  0.00            
ATOM    130  O32 BCD     1      16.080  26.570  15.160  1.00  0.00            
ATOM    131  C39 BCD     1      16.080  24.160  14.890  1.00  0.00            
ATOM    132  O33 BCD     1      17.270  24.190  14.140  1.00  0.00            
ATOM    133  C40 BCD     1      15.940  22.830  15.610  1.00  0.00            
ATOM    134  C41 BCD     1      14.970  22.840  16.810  1.00  0.00            
ATOM    135  O34 BCD     1      15.110  24.000  17.640  1.00  0.00            
ATOM    136  C42 BCD     1      15.150  21.690  17.740  1.00  0.00            
ATOM    137  O35 BCD     1      16.490  21.780  18.250  1.00  0.00            
ATOM    138  H61 BCD     1      15.190  26.100  17.570  1.00  0.00            
ATOM    139  H62 BCD     1      17.030  25.160  16.360  1.00  0.00            
ATOM    140  H63 BCD     1      16.420  27.190  15.810  1.00  0.00            
ATOM    141  H64 BCD     1      15.250  24.240  14.180  1.00  0.00            
ATOM    142  H65 BCD     1      17.140  23.430  13.580  1.00  0.00            
ATOM    143  H66 BCD     1      16.960  22.480  15.840  1.00  0.00            
ATOM    144  H67 BCD     1      13.950  22.730  16.400  1.00  0.00            
ATOM    145  H68 BCD     1      14.390  21.830  18.520  1.00  0.00            
ATOM    146  H69 BCD     1      15.070  20.760  17.160  1.00  0.00            
ATOM    147  H70 BCD     1      16.570  20.970  18.750  1.00  0.00            
ATOM    148  O1  HF3     2      10.890  25.290  11.990  1.00  0.00            
ATOM    149  S1  HF3     2      11.530  24.020  11.830  1.00  0.00            
ATOM    150  O2  HF3     2      12.880  23.920  12.330  1.00  0.00            
ATOM    151  O3  HF3     2      11.240  23.320  10.610  1.00  0.00            
ATOM    152  C1  HF3     2      10.540  23.260  13.110  1.00  0.00            
ATOM    153  C2  HF3     2       9.160  23.150  12.860  1.00  0.00            
ATOM    154  C3  HF3     2       8.330  22.580  13.780  1.00  0.00            
ATOM    155  C4  HF3     2       8.840  22.050  14.920  1.00  0.00            
ATOM    156  C5  HF3     2       7.980  21.270  15.760  1.00  0.00            
ATOM    157  C6  HF3     2       8.450  20.600  16.910  1.00  0.00            
ATOM    158  C7  HF3     2       9.800  20.710  17.190  1.00  0.00            
ATOM    159  S2  HF3     2      10.390  20.030  18.750  1.00  0.00            
ATOM    160  O4  HF3     2      10.270  18.590  18.520  1.00  0.00            
ATOM    161  O5  HF3     2       9.440  20.460  19.770  1.00  0.00            
ATOM    162  O6  HF3     2      11.770  20.510  18.880  1.00  0.00            
ATOM    163  C8  HF3     2      10.660  21.470  16.340  1.00  0.00            
ATOM    164  C9  HF3     2      10.220  22.100  15.180  1.00  0.00            
ATOM    165  C10 HF3     2      11.090  22.680  14.300  1.00  0.00            
ATOM    166  H1  HF3     2       8.740  23.590  11.960  1.00  0.00            
ATOM    167  H2  HF3     2       7.260  22.540  13.600  1.00  0.00            
ATOM    168  H3  HF3     2       6.930  21.150  15.550  1.00  0.00            
ATOM    169  H4  HF3     2       7.850  19.920  17.500  1.00  0.00            
ATOM    170  H5  HF3     2      11.690  21.600  16.670  1.00  0.00            
ATOM    171  H6  HF3     2      12.160  22.700  14.510  1.00  0.00            
TER
ENDMDL
MODEL        1
ATOM      1  C1  BCD     1      15.400  28.950  19.580  1.00  0.00            
ATOM      2  O1  BCD     1      14.540  27.840  19.310  1.00  0.00            
ATOM      3  C2  BCD     1      16.500  29.030  18.480  1.00  0.00            
ATOM      4  O2  BCD     1      15.980  29.100  17.140  1.00  0.00            
ATOM      5  C3  BCD     1      17.440  27.850  18.600  1.00  0.00            
ATOM      6  O3  BCD     1      18.490  28.000  17.600  1.00  0.00            
ATOM      7  C4  BCD     1      18.020  27.800  20.090  1.00  0.00            
ATOM      8  C5  BCD     1      16.960  27.860  21.210  1.00  0.00            
ATOM      9  O4  BCD     1      16.010  28.910  20.850  1.00  0.00            
ATOM     10  C6  BCD     1      17.430  28.010  22.620  1.00  0.00            
ATOM     11  O5  BCD     1      17.820  29.350  22.810  1.00  0.00            
ATOM     12  H1  BCD     1      14.820  29.870  19.500  1.00  0.00            
ATOM     13  H2  BCD     1      17.170  29.850  18.740  1.00  0.00            
ATOM     14  H3  BCD     1      15.450  28.310  17.060  1.00  0.00            
ATOM     15  H4  BCD     1      16.860  26.920  18.500  1.00  0.00            
ATOM     16  H5  BCD     1      18.220  28.060  16.680  1.00  0.00            
ATOM     17  H6  BCD     1      18.730  28.640  20.130  1.00  0.00            
ATOM     18  H7  BCD     1      16.470  26.880  21.140  1.00  0.00            
ATOM     19  H8  BCD     1      16.560  27.700  23.210  1.00  0.00            
ATOM     20  H9  BCD     1      18.250  27.300  22.820  1.00  0.00            
ATOM     21  H10 BCD     1      17.350  29.790  22.100  1.00  0.00            
ATOM     22  C7  BCD     1      10.760  26.750  19.950  1.00  0.00            
ATOM     23  O6  BCD     1      11.250  25.420  20.100  1.00  0.00            
ATOM     24  C8  BCD     1      10.970  27.320  18.600  1.00  0.00            
ATOM     25  O7  BCD     1      10.170  26.560  17.590  1.00  0.00            
ATOM     26  C9  BCD     1      12.490  27.280  18.400  1.00  0.00            
ATOM     27  O8  BCD     1      12.820  27.830  17.070  1.00  0.00            
ATOM     28  C10 BCD     1      13.170  28.110  19.410  1.00  0.00            
ATOM     29  C11 BCD     1      12.680  27.800  20.810  1.00  0.00            
ATOM     30  O9  BCD     1      11.260  27.590  20.970  1.00  0.00            
ATOM     31  C12 BCD     1      13.260  28.580  22.020  1.00  0.00            
ATOM     32  O10 BCD     1      13.020  29.940  21.980  1.00  0.00            
ATOM     33  H11 BCD     1       9.680  26.740  20.120  1.00  0.00            
ATOM     34  H12 BCD     1      10.750  28.390  18.580  1.00  0.00            
ATOM     35  H13 BCD     1      10.290  25.620  17.780  1.00  0.00            
ATOM     36  H14 BCD     1      12.840  26.240  18.460  1.00  0.00            
ATOM     37  H15 BCD     1      13.600  27.440  16.650  1.00  0.00            
ATOM     38  H16 BCD     1      13.070  29.190  19.230  1.00  0.00            
ATOM     39  H17 BCD     1      13.050  26.780  20.960  1.00  0.00            
ATOM     40  H18 BCD     1      12.840  28.110  22.910  1.00  0.00            
ATOM     41  H19 BCD     1      14.310  28.270  22.150  1.00  0.00            
ATOM     42  H20 BCD     1      12.070  30.050  22.040  1.00  0.00            
ATOM     43  C13 BCD     1      10.090  21.860  21.660  1.00  0.00            
ATOM     44  O11 BCD     1      11.430  21.450  21.640  1.00  0.00            
ATOM     45  C14 BCD     1       9.600  22.170  20.250  1.00  0.00            
ATOM     46  O12 BCD     1       9.720  20.990  19.410  1.00  0.00            
ATOM     47  C15 BCD     1      10.400  23.300  19.600  1.00  0.00            
ATOM     48  O13 BCD     1       9.880  23.790  18.320  1.00  0.00            
ATOM     49  C16 BCD     1      10.300  24.450  20.620  1.00  0.00            
ATOM     50  C17 BCD     1      10.700  24.080  22.090  1.00  0.00            
ATOM     51  O14 BCD     1       9.930  22.960  22.430  1.00  0.00            
ATOM     52  C18 BCD     1      10.520  25.170  23.080  1.00  0.00            
ATOM     53  O15 BCD     1       9.190  25.720  23.010  1.00  0.00            
ATOM     54  H21 BCD     1       9.430  21.070  22.020  1.00  0.00            
ATOM     55  H22 BCD     1       8.570  22.550  20.270  1.00  0.00            
ATOM     56  H23 BCD     1      10.440  21.050  18.780  1.00  0.00            
ATOM     57  H24 BCD     1      11.440  22.990  19.450  1.00  0.00            
ATOM     58  H25 BCD     1      10.190  23.310  17.540  1.00  0.00            
ATOM     59  H26 BCD     1       9.260  24.790  20.720  1.00  0.00            
ATOM     60  H27 BCD     1      11.770  23.830  22.050  1.00  0.00            
ATOM     61  H28 BCD     1      10.770  24.880  24.110  1.00  0.00            
ATOM     62  H29 BCD     1      11.280  25.900  22.780  1.00  0.00            
ATOM     63  H30 BCD     1       9.270  26.680  23.010  1.00  0.00            
ATOM     64  C19 BCD     1      13.740  18.370  22.980  1.00  0.00            
ATOM     65  O16 BCD     1      14.780  18.770  22.060  1.00  0.00            
ATOM     66  C20 BCD     1      12.360  17.950  22.400  1.00  0.00            
ATOM     67  O17 BCD     1      12.620  16.740  21.690  1.00  0.00            
ATOM     68  C21 BCD     1      11.780  19.100  21.560  1.00  0.00            
ATOM     69  O18 BCD     1      10.500  18.870  20.900  1.00  0.00            
ATOM     70  C22 BCD     1      11.680  20.350  22.470  1.00  0.00            
ATOM     71  C23 BCD     1      12.930  20.640  23.340  1.00  0.00            
ATOM     72  O19 BCD     1      13.510  19.390  23.910  1.00  0.00            
ATOM     73  C24 BCD     1      12.620  21.760  24.400  1.00  0.00            
ATOM     74  O20 BCD     1      11.560  21.370  25.190  1.00  0.00            
ATOM     75  H31 BCD     1      14.160  17.610  23.660  1.00  0.00            
ATOM     76  H32 BCD     1      11.680  17.760  23.240  1.00  0.00            
ATOM     77  H33 BCD     1      13.310  17.010  21.080  1.00  0.00            
ATOM     78  H34 BCD     1      12.520  19.260  20.760  1.00  0.00            
ATOM     79  H35 BCD     1      10.280  19.550  20.270  1.00  0.00            
ATOM     80  H36 BCD     1      10.860  20.210  23.180  1.00  0.00            
ATOM     81  H37 BCD     1      13.740  21.080  22.740  1.00  0.00            
ATOM     82  H38 BCD     1      13.530  22.050  24.950  1.00  0.00            
ATOM     83  H39 BCD     1      12.410  22.640  23.780  1.00  0.00            
ATOM     84  H40 BCD     1      11.190  22.220  25.470  1.00  0.00            
ATOM     85  C25 BCD     1      17.810  17.600  19.700  1.00  0.00            
ATOM     86  O21 BCD     1      17.980  18.920  19.480  1.00  0.00            
ATOM     87  C26 BCD     1      16.420  17.210  19.120  1.00  0.00            
ATOM     88  O22 BCD     1      16.290  17.510  17.730  1.00  0.00            
ATOM     89  C27 BCD     1      15.340  17.900  19.950  1.00  0.00            
ATOM     90  O23 BCD     1      14.050  17.410  19.590  1.00  0.00            
ATOM     91  C28 BCD     1      15.590  17.710  21.450  1.00  0.00            
ATOM     92  C29 BCD     1      17.040  17.940  21.950  1.00  0.00            
ATOM     93  O24 BCD     1      17.880  17.240  21.050  1.00  0.00            
ATOM     94  C30 BCD     1      17.280  17.200  23.230  1.00  0.00            
ATOM     95  O25 BCD     1      18.580  17.460  23.670  1.00  0.00            
ATOM     96  H41 BCD     1      18.570  17.060  19.120  1.00  0.00            
ATOM     97  H42 BCD     1      16.380  16.140  19.370  1.00  0.00            
ATOM     98  H43 BCD     1      16.750  18.350  17.640  1.00  0.00            
ATOM     99  H44 BCD     1      15.330  18.980  19.770  1.00  0.00            
ATOM    100  H45 BCD     1      14.010  17.590  18.640  1.00  0.00            
ATOM    101  H46 BCD     1      15.250  16.710  21.730  1.00  0.00            
ATOM    102  H47 BCD     1      17.240  19.020  22.030  1.00  0.00            
ATOM    103  H48 BCD     1      16.590  17.580  24.000  1.00  0.00            
ATOM    104  H49 BCD     1      17.070  16.150  22.980  1.00  0.00            
ATOM    105  H50 BCD     1      19.170  16.790  23.310  1.00  0.00            
ATOM    106  C31 BCD     1      20.330  21.980  18.150  1.00  0.00            
ATOM    107  O26 BCD     1      19.640  22.960  19.020  1.00  0.00            
ATOM    108  C32 BCD     1      19.380  21.430  17.090  1.00  0.00            
ATOM    109  O27 BCD     1      18.800  22.480  16.240  1.00  0.00            
ATOM    110  C33 BCD     1      18.320  20.620  17.770  1.00  0.00            
ATOM    111  C34 BCD     1      18.970  19.490  18.620  1.00  0.00            
ATOM    112  C35 BCD     1      20.020  20.030  19.580  1.00  0.00            
ATOM    113  O28 BCD     1      20.930  20.850  18.850  1.00  0.00            
ATOM    114  C36 BCD     1      20.830  18.970  20.290  1.00  0.00            
ATOM    115  O29 BCD     1      21.480  18.180  19.310  1.00  0.00            
ATOM    116  O30 BCD     1      17.480  19.990  16.830  1.00  0.00            
ATOM    117  H51 BCD     1      21.220  22.390  17.660  1.00  0.00            
ATOM    118  H52 BCD     1      19.980  20.760  16.450  1.00  0.00            
ATOM    119  H53 BCD     1      18.400  23.120  16.830  1.00  0.00            
ATOM    120  H54 BCD     1      17.780  21.270  18.480  1.00  0.00            
ATOM    121  H55 BCD     1      17.090  20.710  16.330  1.00  0.00            
ATOM    122  H56 BCD     1      19.410  18.720  17.980  1.00  0.00            
ATOM    123  H57 BCD     1      19.450  20.620  20.310  1.00  0.00            
ATOM    124  H58 BCD     1      21.520  19.500  20.970  1.00  0.00            
ATOM    125  H59 BCD     1      20.180  18.300  20.850  1.00  0.00            
ATOM    126  H60 BCD     1      21.580  18.720  18.520  1.00  0.00            
ATOM    127  C37 BCD     1      19.970  26.570  20.780  1.00  0.00            
ATOM    128  O31 BCD     1      18.660  26.580  20.170  1.00  0.00            
ATOM    129  C38 BCD     1      21.000  26.290  19.690  1.00  0.00            
ATOM    130  O32 BCD     1      21.080  27.440  18.920  1.00  0.00            
ATOM    131  C39 BCD     1      20.580  25.060  18.870  1.00  0.00            
ATOM    132  O33 BCD     1      21.570  24.780  17.830  1.00  0.00            
ATOM    133  C40 BCD     1      20.420  23.890  19.790  1.00  0.00            
ATOM    134  C41 BCD     1      19.580  24.180  21.120  1.00  0.00            
ATOM    135  O34 BCD     1      19.900  25.420  21.700  1.00  0.00            
ATOM    136  C42 BCD     1      19.920  23.160  22.160  1.00  0.00            
ATOM    137  O35 BCD     1      21.250  23.380  22.630  1.00  0.00            
ATOM    138  H61 BCD     1      20.200  27.500  21.320  1.00  0.00            
ATOM    139  H62 BCD     1      21.990  26.130  20.150  1.00  0.00            
ATOM    140  H63 BCD     1      20.330  27.420  18.330  1.00  0.00            
ATOM    141  H64 BCD     1      19.590  25.320  18.460  1.00  0.00            
ATOM    142  H65 BCD     1      21.720  25.560  17.290  1.00  0.00            
ATOM    143  H66 BCD     1      21.430  23.500  20.010  1.00  0.00            
ATOM    144  H67 BCD     1      18.500  24.140  20.930  1.00  0.00            
ATOM    145  H68 BCD     1      19.230  23.190  23.010  1.00  0.00            
ATOM    146  H69 BCD     1      19.880  22.140  21.770  1.00  0.00            
ATOM    147  H70 BCD     1      21.020  24.300  22.810  1.00  0.00            
ATOM    148  O1  HF3     2      12.740  23.690  17.590  1.00  0.00            
ATOM    149  S1  HF3     2      13.970  22.950  17.340  1.00  0.00            
ATOM    150  O2  HF3     2      14.990  23.770  16.760  1.00  0.00            
ATOM    151  O3  HF3     2      13.830  21.640  16.700  1.00  0.00            
ATOM    152  C1  HF3     2      14.620  22.750  19.030  1.00  0.00            
ATOM    153  C2  HF3     2      15.440  21.640  19.370  1.00  0.00            
ATOM    154  C3  HF3     2      16.010  21.550  20.640  1.00  0.00            
ATOM    155  C4  HF3     2      15.770  22.550  21.570  1.00  0.00            
ATOM    156  C5  HF3     2      16.500  22.460  22.780  1.00  0.00            
ATOM    157  C6  HF3     2      16.250  23.420  23.780  1.00  0.00            
ATOM    158  C7  HF3     2      15.270  24.420  23.570  1.00  0.00            
ATOM    159  S2  HF3     2      14.760  25.410  24.990  1.00  0.00            
ATOM    160  O4  HF3     2      15.880  25.350  25.930  1.00  0.00            
ATOM    161  O5  HF3     2      13.520  24.770  25.460  1.00  0.00            
ATOM    162  O6  HF3     2      14.440  26.700  24.390  1.00  0.00            
ATOM    163  C8  HF3     2      14.690  24.590  22.300  1.00  0.00            
ATOM    164  C9  HF3     2      14.940  23.630  21.310  1.00  0.00            
ATOM    165  C10 HF3     2      14.430  23.770  20.010  1.00  0.00            
ATOM    166  H1  HF3     2      15.620  20.860  18.640  1.00  0.00            
ATOM    167  H2  HF3     2      16.690  20.740  20.900  1.00  0.00            
ATOM    168  H3  HF3     2      17.210  21.650  22.890  1.00  0.00            
ATOM    169  H4  HF3     2      16.800  23.340  24.710  1.00  0.00            
ATOM    170  H5  HF3     2      13.990  25.390  22.080  1.00  0.00            
ATOM    171  H6  HF3     2      13.810  24.630  19.760  1.00  0.00            
TER
ENDMDL
MODEL        1
ATOM      1  C1  BCD     1      15.000  20.350  19.920  1.00  0.00            
ATOM      2  O1  BCD     1      13.950  19.720  19.160  1.00  0.00            
ATOM      3  C2  BCD     1      16.050  21.070  19.110  1.00  0.00            
ATOM      4  O2  BCD     1      15.400  22.210  18.570  1.00  0.00            
ATOM      5  C3  BCD     1      16.820  20.190  18.110  1.00  0.00            
ATOM      6  O3  BCD     1      17.910  20.930  17.530  1.00  0.00            
ATOM      7  C4  BCD     1      17.360  18.950  18.820  1.00  0.00            
ATOM      8  C5  BCD     1      16.350  18.320  19.750  1.00  0.00            
ATOM      9  O4  BCD     1      15.700  19.280  20.560  1.00  0.00            
ATOM     10  C6  BCD     1      16.870  17.140  20.550  1.00  0.00            
ATOM     11  O5  BCD     1      17.710  17.610  21.660  1.00  0.00            
ATOM     12  H1  BCD     1      14.570  20.890  20.770  1.00  0.00            
ATOM     13  H2  BCD     1      16.840  21.380  19.810  1.00  0.00            
ATOM     14  H3  BCD     1      14.770  21.960  17.890  1.00  0.00            
ATOM     15  H4  BCD     1      16.080  19.800  17.390  1.00  0.00            
ATOM     16  H5  BCD     1      18.030  20.550  16.660  1.00  0.00            
ATOM     17  H6  BCD     1      18.250  19.250  19.390  1.00  0.00            
ATOM     18  H7  BCD     1      15.550  17.960  19.100  1.00  0.00            
ATOM     19  H8  BCD     1      16.040  16.540  20.940  1.00  0.00            
ATOM     20  H9  BCD     1      17.540  16.540  19.930  1.00  0.00            
ATOM     21  H10 BCD     1      17.330  18.460  21.890  1.00  0.00            
ATOM     22  C7  BCD     1      10.000  20.710  18.210  1.00  0.00            
ATOM     23  O6  BCD     1       9.710  19.450  17.690  1.00  0.00            
ATOM     24  C8  BCD     1      11.050  21.330  17.300  1.00  0.00            
ATOM     25  O7  BCD     1      10.600  21.280  15.880  1.00  0.00            
ATOM     26  C9  BCD     1      12.510  20.730  17.450  1.00  0.00            
ATOM     27  O8  BCD     1      13.500  21.400  16.650  1.00  0.00            
ATOM     28  C10 BCD     1      12.780  20.580  18.940  1.00  0.00            
ATOM     29  C11 BCD     1      11.650  19.900  19.740  1.00  0.00            
ATOM     30  O9  BCD     1      10.470  20.550  19.510  1.00  0.00            
ATOM     31  C12 BCD     1      11.960  19.760  21.220  1.00  0.00            
ATOM     32  O10 BCD     1      12.440  20.940  21.710  1.00  0.00            
ATOM     33  H11 BCD     1       9.060  21.280  18.240  1.00  0.00            
ATOM     34  H12 BCD     1      11.190  22.380  17.580  1.00  0.00            
ATOM     35  H13 BCD     1      11.130  21.840  15.300  1.00  0.00            
ATOM     36  H14 BCD     1      12.430  19.740  16.990  1.00  0.00            
ATOM     37  H15 BCD     1      13.420  21.120  15.740  1.00  0.00            
ATOM     38  H16 BCD     1      13.010  21.590  19.310  1.00  0.00            
ATOM     39  H17 BCD     1      11.520  18.930  19.250  1.00  0.00            
ATOM     40  H18 BCD     1      11.090  19.370  21.770  1.00  0.00            
ATOM     41  H19 BCD     1      12.670  18.940  21.380  1.00  0.00            
ATOM     42  H20 BCD     1      12.260  20.930  22.660  1.00  0.00            
ATOM     43  C13 BCD     1       6.860  16.970  16.160  1.00  0.00            
ATOM     44  O11 BCD     1       7.910  16.280  15.500  1.00  0.00            
ATOM     45  C14 BCD     1       6.720  18.470  15.790  1.00  0.00            
ATOM     46  O12 BCD     1       6.400  18.560  14.350  1.00  0.00            
ATOM     47  C15 BCD     1       8.010  19.220  16.110  1.00  0.00            
ATOM     48  O13 BCD     1       7.970  20.610  15.650  1.00  0.00            
ATOM     49  C16 BCD     1       8.380  19.030  17.540  1.00  0.00            
ATOM     50  C17 BCD     1       8.290  17.560  18.030  1.00  0.00            
ATOM     51  O14 BCD     1       7.080  16.950  17.610  1.00  0.00            
ATOM     52  C18 BCD     1       8.330  17.440  19.530  1.00  0.00            
ATOM     53  O15 BCD     1       8.360  16.120  19.950  1.00  0.00            
ATOM     54  H21 BCD     1       5.890  16.510  15.930  1.00  0.00            
ATOM     55  H22 BCD     1       5.840  18.920  16.280  1.00  0.00            
ATOM     56  H23 BCD     1       7.250  18.840  13.990  1.00  0.00            
ATOM     57  H24 BCD     1       8.740  18.790  15.420  1.00  0.00            
ATOM     58  H25 BCD     1       8.880  20.910  15.760  1.00  0.00            
ATOM     59  H26 BCD     1       7.690  19.620  18.150  1.00  0.00            
ATOM     60  H27 BCD     1       9.180  17.010  17.690  1.00  0.00            
ATOM     61  H28 BCD     1       9.210  17.940  19.960  1.00  0.00            
ATOM     62  H29 BCD     1       7.440  17.940  19.950  1.00  0.00            
ATOM     63  H30 BCD     1       9.310  16.020  20.090  1.00  0.00            
ATOM     64  C19 BCD     1       8.850  12.980  13.260  1.00  0.00            
ATOM     65  O16 BCD     1       9.970  13.740  12.920  1.00  0.00            
ATOM     66  C20 BCD     1       7.500  13.640  12.880  1.00  0.00            
ATOM     67  O17 BCD     1       7.420  13.670  11.480  1.00  0.00            
ATOM     68  C21 BCD     1       7.490  15.080  13.440  1.00  0.00            
ATOM     69  O18 BCD     1       6.260  15.820  13.060  1.00  0.00            
ATOM     70  C22 BCD     1       7.640  14.970  14.960  1.00  0.00            
ATOM     71  C23 BCD     1       8.770  14.040  15.460  1.00  0.00            
ATOM     72  O19 BCD     1       8.920  12.820  14.680  1.00  0.00            
ATOM     73  C24 BCD     1       8.750  13.780  16.990  1.00  0.00            
ATOM     74  O20 BCD     1       7.650  12.920  17.320  1.00  0.00            
ATOM     75  H31 BCD     1       8.880  11.950  12.900  1.00  0.00            
ATOM     76  H32 BCD     1       6.640  13.080  13.250  1.00  0.00            
ATOM     77  H33 BCD     1       8.240  14.130  11.280  1.00  0.00            
ATOM     78  H34 BCD     1       8.400  15.600  13.110  1.00  0.00            
ATOM     79  H35 BCD     1       6.330  16.730  13.370  1.00  0.00            
ATOM     80  H36 BCD     1       6.660  14.590  15.290  1.00  0.00            
ATOM     81  H37 BCD     1       9.720  14.570  15.470  1.00  0.00            
ATOM     82  H38 BCD     1       9.760  13.480  17.280  1.00  0.00            
ATOM     83  H39 BCD     1       8.590  14.680  17.590  1.00  0.00            
ATOM     84  H40 BCD     1       7.160  13.520  17.890  1.00  0.00            
ATOM     85  C25 BCD     1      13.360  13.200  10.690  1.00  0.00            
ATOM     86  O21 BCD     1      13.990  14.050  11.630  1.00  0.00            
ATOM     87  C26 BCD     1      12.260  13.930   9.960  1.00  0.00            
ATOM     88  O22 BCD     1      12.750  15.050   9.310  1.00  0.00            
ATOM     89  C27 BCD     1      11.110  14.330  10.980  1.00  0.00            
ATOM     90  O23 BCD     1      10.040  14.760  10.200  1.00  0.00            
ATOM     91  C28 BCD     1      10.730  13.130  11.840  1.00  0.00            
ATOM     92  C29 BCD     1      11.920  12.410  12.370  1.00  0.00            
ATOM     93  O24 BCD     1      12.880  12.140  11.390  1.00  0.00            
ATOM     94  C30 BCD     1      11.800  11.150  13.190  1.00  0.00            
ATOM     95  O25 BCD     1      11.380  10.030  12.480  1.00  0.00            
ATOM     96  H41 BCD     1      14.050  12.910   9.890  1.00  0.00            
ATOM     97  H42 BCD     1      11.940  13.190   9.210  1.00  0.00            
ATOM     98  H43 BCD     1      12.020  15.350   8.770  1.00  0.00            
ATOM     99  H44 BCD     1      11.560  15.030  11.700  1.00  0.00            
ATOM    100  H45 BCD     1       9.860  14.040   9.590  1.00  0.00            
ATOM    101  H46 BCD     1      10.060  12.420  11.340  1.00  0.00            
ATOM    102  H47 BCD     1      12.420  13.090  13.070  1.00  0.00            
ATOM    103  H48 BCD     1      12.770  10.960  13.670  1.00  0.00            
ATOM    104  H49 BCD     1      11.250  11.250  14.140  1.00  0.00            
ATOM    105  H50 BCD     1      10.800   9.620  13.130  1.00  0.00            
ATOM    106  C31 BCD     1      17.760  14.950  13.060  1.00  0.00            
ATOM    107  O26 BCD     1      17.110  15.440  14.230  1.00  0.00            
ATOM    108  C32 BCD     1      17.250  15.770  11.900  1.00  0.00            
ATOM    109  O27 BCD     1      17.520  17.130  12.130  1.00  0.00            
ATOM    110  C33 BCD     1      15.730  15.520  11.660  1.00  0.00            
ATOM    111  C34 BCD     1      15.430  14.030  11.560  1.00  0.00            
ATOM    112  C35 BCD     1      16.000  13.230  12.730  1.00  0.00            
ATOM    113  O28 BCD     1      17.360  13.610  12.820  1.00  0.00            
ATOM    114  C36 BCD     1      15.940  11.790  12.310  1.00  0.00            
ATOM    115  O29 BCD     1      16.590  11.480  11.040  1.00  0.00            
ATOM    116  O30 BCD     1      15.140  16.320  10.620  1.00  0.00            
ATOM    117  H51 BCD     1      18.850  14.990  13.140  1.00  0.00            
ATOM    118  H52 BCD     1      17.860  15.420  11.060  1.00  0.00            
ATOM    119  H53 BCD     1      16.710  17.540  11.820  1.00  0.00            
ATOM    120  H54 BCD     1      15.250  15.790  12.610  1.00  0.00            
ATOM    121  H55 BCD     1      14.370  15.900  10.210  1.00  0.00            
ATOM    122  H56 BCD     1      15.900  13.700  10.620  1.00  0.00            
ATOM    123  H57 BCD     1      15.350  13.330  13.610  1.00  0.00            
ATOM    124  H58 BCD     1      16.390  11.080  13.010  1.00  0.00            
ATOM    125  H59 BCD     1      14.890  11.480  12.210  1.00  0.00            
ATOM    126  H60 BCD     1      15.900  11.010  10.560  1.00  0.00            
ATOM    127  C37 BCD     1      18.670  17.060  17.790  1.00  0.00            
ATOM    128  O31 BCD     1      17.720  18.160  17.750  1.00  0.00            
ATOM    129  C38 BCD     1      19.570  17.110  16.600  1.00  0.00            
ATOM    130  O32 BCD     1      20.260  18.320  16.600  1.00  0.00            
ATOM    131  C39 BCD     1      18.850  16.960  15.220  1.00  0.00            
ATOM    132  O33 BCD     1      19.670  16.970  13.980  1.00  0.00            
ATOM    133  C40 BCD     1      17.980  15.680  15.340  1.00  0.00            
ATOM    134  C41 BCD     1      17.080  15.640  16.550  1.00  0.00            
ATOM    135  O34 BCD     1      17.880  15.910  17.740  1.00  0.00            
ATOM    136  C42 BCD     1      16.050  14.450  16.700  1.00  0.00            
ATOM    137  O35 BCD     1      16.880  13.300  16.960  1.00  0.00            
ATOM    138  H61 BCD     1      19.350  17.070  18.650  1.00  0.00            
ATOM    139  H62 BCD     1      20.230  16.240  16.670  1.00  0.00            
ATOM    140  H63 BCD     1      19.630  18.940  16.240  1.00  0.00            
ATOM    141  H64 BCD     1      18.120  17.770  15.120  1.00  0.00            
ATOM    142  H65 BCD     1      19.040  17.210  13.290  1.00  0.00            
ATOM    143  H66 BCD     1      18.650  14.820  15.430  1.00  0.00            
ATOM    144  H67 BCD     1      16.440  16.520  16.460  1.00  0.00            
ATOM    145  H68 BCD     1      15.370  14.580  17.550  1.00  0.00            
ATOM    146  H69 BCD     1      15.510  14.340  15.750  1.00  0.00            
ATOM    147  H70 BCD     1      17.110  12.920  16.110  1.00  0.00            
ATOM    148  O1  HF3     2      13.700  20.370  14.020  1.00  0.00            
ATOM    149  S1  HF3     2      14.800  19.430  13.860  1.00  0.00            
ATOM    150  O2  HF3     2      15.910  19.800  14.720  1.00  0.00            
ATOM    151  O3  HF3     2      15.090  19.110  12.490  1.00  0.00            
ATOM    152  C1  HF3     2      14.200  17.900  14.470  1.00  0.00            
ATOM    153  C2  HF3     2      13.510  16.930  13.660  1.00  0.00            
ATOM    154  C3  HF3     2      13.040  15.760  14.210  1.00  0.00            
ATOM    155  C4  HF3     2      12.870  15.670  15.610  1.00  0.00            
ATOM    156  C5  HF3     2      12.330  14.550  16.170  1.00  0.00            
ATOM    157  C6  HF3     2      12.160  14.490  17.600  1.00  0.00            
ATOM    158  C7  HF3     2      12.490  15.530  18.460  1.00  0.00            
ATOM    159  S2  HF3     2      12.260  15.570  20.240  1.00  0.00            
ATOM    160  O4  HF3     2      13.490  16.000  20.820  1.00  0.00            
ATOM    161  O5  HF3     2      11.910  14.240  20.620  1.00  0.00            
ATOM    162  O6  HF3     2      11.150  16.450  20.380  1.00  0.00            
ATOM    163  C8  HF3     2      13.170  16.590  17.850  1.00  0.00            
ATOM    164  C9  HF3     2      13.410  16.710  16.460  1.00  0.00            
ATOM    165  C10 HF3     2      14.200  17.740  15.850  1.00  0.00            
ATOM    166  H1  HF3     2      13.540  17.010  12.570  1.00  0.00            
ATOM    167  H2  HF3     2      12.490  15.070  13.590  1.00  0.00            
ATOM    168  H3  HF3     2      11.980  13.720  15.560  1.00  0.00            
ATOM    169  H4  HF3     2      11.720  13.600  18.030  1.00  0.00            
ATOM    170  H5  HF3     2      13.570  17.440  18.400  1.00  0.00            
ATOM    171  H6  HF3     2      14.640  18.530  16.450  1.00  0.00            
TER
ENDMDL
MODEL        1
ATOM      1  C1  BCD     1      12.760  26.920  18.780  1.00  0.00            
ATOM      2  O1  BCD     1      12.020  26.200  17.870  1.00  0.00            
ATOM      3  C2  BCD     1      14.030  27.390  18.040  1.00  0.00            
ATOM      4  O2  BCD     1      13.730  28.140  16.870  1.00  0.00            
ATOM      5  C3  BCD     1      14.920  26.170  17.740  1.00  0.00            
ATOM      6  O3  BCD     1      16.130  26.510  17.020  1.00  0.00            
ATOM      7  C4  BCD     1      15.180  25.480  19.070  1.00  0.00            
ATOM      8  C5  BCD     1      13.910  25.010  19.700  1.00  0.00            
ATOM      9  O4  BCD     1      13.130  26.240  19.890  1.00  0.00            
ATOM     10  C6  BCD     1      14.050  24.270  21.060  1.00  0.00            
ATOM     11  O5  BCD     1      14.450  25.270  22.020  1.00  0.00            
ATOM     12  H1  BCD     1      12.150  27.790  19.050  1.00  0.00            
ATOM     13  H2  BCD     1      14.630  28.010  18.720  1.00  0.00            
ATOM     14  H3  BCD     1      12.820  28.030  16.590  1.00  0.00            
ATOM     15  H4  BCD     1      14.390  25.500  17.060  1.00  0.00            
ATOM     16  H5  BCD     1      16.900  26.130  17.440  1.00  0.00            
ATOM     17  H6  BCD     1      15.730  26.180  19.710  1.00  0.00            
ATOM     18  H7  BCD     1      13.270  24.450  19.010  1.00  0.00            
ATOM     19  H8  BCD     1      13.080  23.890  21.420  1.00  0.00            
ATOM     20  H9  BCD     1      14.750  23.450  20.910  1.00  0.00            
ATOM     21  H10 BCD     1      13.720  25.890  22.060  1.00  0.00            
ATOM     22  C7  BCD     1       8.070  25.270  17.080  1.00  0.00            
ATOM     23  O6  BCD     1       8.570  24.180  16.290  1.00  0.00            
ATOM     24  C8  BCD     1       8.640  26.530  16.450  1.00  0.00            
ATOM     25  O7  BCD     1       8.150  26.840  15.070  1.00  0.00            
ATOM     26  C9  BCD     1      10.220  26.620  16.630  1.00  0.00            
ATOM     27  O8  BCD     1      10.630  27.910  16.280  1.00  0.00            
ATOM     28  C10 BCD     1      10.620  26.360  18.030  1.00  0.00            
ATOM     29  C11 BCD     1       9.930  25.050  18.590  1.00  0.00            
ATOM     30  O9  BCD     1       8.480  25.120  18.430  1.00  0.00            
ATOM     31  C12 BCD     1      10.170  24.720  20.050  1.00  0.00            
ATOM     32  O10 BCD     1       9.750  25.720  20.920  1.00  0.00            
ATOM     33  H11 BCD     1       6.990  25.430  17.090  1.00  0.00            
ATOM     34  H12 BCD     1       8.220  27.300  17.120  1.00  0.00            
ATOM     35  H13 BCD     1       8.330  26.090  14.500  1.00  0.00            
ATOM     36  H14 BCD     1      10.720  25.810  16.080  1.00  0.00            
ATOM     37  H15 BCD     1      10.680  28.020  15.320  1.00  0.00            
ATOM     38  H16 BCD     1      10.290  27.180  18.670  1.00  0.00            
ATOM     39  H17 BCD     1      10.230  24.160  18.030  1.00  0.00            
ATOM     40  H18 BCD     1       9.700  23.790  20.400  1.00  0.00            
ATOM     41  H19 BCD     1      11.230  24.460  20.200  1.00  0.00            
ATOM     42  H20 BCD     1       9.040  26.260  20.570  1.00  0.00            
ATOM     43  C13 BCD     1       7.370  21.610  13.080  1.00  0.00            
ATOM     44  O11 BCD     1       8.570  20.840  13.270  1.00  0.00            
ATOM     45  C14 BCD     1       7.740  23.050  12.780  1.00  0.00            
ATOM     46  O12 BCD     1       8.400  22.990  11.530  1.00  0.00            
ATOM     47  C15 BCD     1       8.590  23.600  13.970  1.00  0.00            
ATOM     48  O13 BCD     1       9.050  24.850  13.500  1.00  0.00            
ATOM     49  C16 BCD     1       7.750  23.710  15.250  1.00  0.00            
ATOM     50  C17 BCD     1       7.250  22.270  15.530  1.00  0.00            
ATOM     51  O14 BCD     1       6.580  21.660  14.310  1.00  0.00            
ATOM     52  C18 BCD     1       6.300  22.190  16.720  1.00  0.00            
ATOM     53  O15 BCD     1       5.360  23.220  16.660  1.00  0.00            
ATOM     54  H21 BCD     1       6.800  21.180  12.250  1.00  0.00            
ATOM     55  H22 BCD     1       6.800  23.610  12.670  1.00  0.00            
ATOM     56  H23 BCD     1       8.760  23.860  11.340  1.00  0.00            
ATOM     57  H24 BCD     1       9.470  22.980  14.170  1.00  0.00            
ATOM     58  H25 BCD     1      10.000  24.900  13.640  1.00  0.00            
ATOM     59  H26 BCD     1       6.900  24.390  15.070  1.00  0.00            
ATOM     60  H27 BCD     1       8.090  21.600  15.760  1.00  0.00            
ATOM     61  H28 BCD     1       5.780  21.230  16.800  1.00  0.00            
ATOM     62  H29 BCD     1       6.920  22.270  17.620  1.00  0.00            
ATOM     63  H30 BCD     1       5.000  23.330  17.550  1.00  0.00            
ATOM     64  C19 BCD     1      10.890  18.060  11.350  1.00  0.00            
ATOM     65  O16 BCD     1      11.890  18.920  11.890  1.00  0.00            
ATOM     66  C20 BCD     1      10.100  18.880  10.400  1.00  0.00            
ATOM     67  O17 BCD     1      11.030  19.390   9.430  1.00  0.00            
ATOM     68  C21 BCD     1       9.360  20.060  11.140  1.00  0.00            
ATOM     69  O18 BCD     1       8.420  20.630  10.280  1.00  0.00            
ATOM     70  C22 BCD     1       8.770  19.660  12.500  1.00  0.00            
ATOM     71  C23 BCD     1       9.610  18.700  13.320  1.00  0.00            
ATOM     72  O19 BCD     1      10.040  17.690  12.390  1.00  0.00            
ATOM     73  C24 BCD     1       8.930  17.980  14.480  1.00  0.00            
ATOM     74  O20 BCD     1       7.700  17.350  14.160  1.00  0.00            
ATOM     75  H31 BCD     1      11.420  17.240  10.850  1.00  0.00            
ATOM     76  H32 BCD     1       9.260  18.330   9.970  1.00  0.00            
ATOM     77  H33 BCD     1      11.540  20.080   9.870  1.00  0.00            
ATOM     78  H34 BCD     1      10.130  20.770  11.490  1.00  0.00            
ATOM     79  H35 BCD     1       8.610  21.560  10.450  1.00  0.00            
ATOM     80  H36 BCD     1       7.780  19.200  12.390  1.00  0.00            
ATOM     81  H37 BCD     1      10.460  19.180  13.830  1.00  0.00            
ATOM     82  H38 BCD     1       9.570  17.150  14.820  1.00  0.00            
ATOM     83  H39 BCD     1       8.930  18.610  15.380  1.00  0.00            
ATOM     84  H40 BCD     1       7.290  17.190  15.020  1.00  0.00            
ATOM     85  C25 BCD     1      15.900  19.100  12.040  1.00  0.00            
ATOM     86  O21 BCD     1      15.870  19.810  13.290  1.00  0.00            
ATOM     87  C26 BCD     1      15.250  19.910  10.920  1.00  0.00            
ATOM     88  O22 BCD     1      15.970  21.160  10.730  1.00  0.00            
ATOM     89  C27 BCD     1      13.770  20.110  11.240  1.00  0.00            
ATOM     90  O23 BCD     1      13.180  20.890  10.160  1.00  0.00            
ATOM     91  C28 BCD     1      13.190  18.710  11.420  1.00  0.00            
ATOM     92  C29 BCD     1      13.860  17.880  12.480  1.00  0.00            
ATOM     93  O24 BCD     1      15.290  17.830  12.120  1.00  0.00            
ATOM     94  C30 BCD     1      13.290  16.500  12.720  1.00  0.00            
ATOM     95  O25 BCD     1      13.790  15.510  11.780  1.00  0.00            
ATOM     96  H41 BCD     1      16.950  18.930  11.780  1.00  0.00            
ATOM     97  H42 BCD     1      15.370  19.340   9.990  1.00  0.00            
ATOM     98  H43 BCD     1      15.970  21.620  11.570  1.00  0.00            
ATOM     99  H44 BCD     1      13.680  20.680  12.170  1.00  0.00            
ATOM    100  H45 BCD     1      13.550  21.770  10.230  1.00  0.00            
ATOM    101  H46 BCD     1      13.290  18.200  10.450  1.00  0.00            
ATOM    102  H47 BCD     1      13.740  18.500  13.380  1.00  0.00            
ATOM    103  H48 BCD     1      13.590  16.170  13.720  1.00  0.00            
ATOM    104  H49 BCD     1      12.190  16.540  12.760  1.00  0.00            
ATOM    105  H50 BCD     1      14.730  15.360  11.920  1.00  0.00            
ATOM    106  C31 BCD     1      17.850  19.690  16.970  1.00  0.00            
ATOM    107  O26 BCD     1      17.930  21.140  16.810  1.00  0.00            
ATOM    108  C32 BCD     1      18.500  19.000  15.800  1.00  0.00            
ATOM    109  O27 BCD     1      19.840  19.540  15.890  1.00  0.00            
ATOM    110  C33 BCD     1      17.890  19.480  14.440  1.00  0.00            
ATOM    111  C34 BCD     1      16.400  19.070  14.340  1.00  0.00            
ATOM    112  C35 BCD     1      15.700  19.590  15.650  1.00  0.00            
ATOM    113  O28 BCD     1      16.480  19.300  16.870  1.00  0.00            
ATOM    114  C36 BCD     1      14.270  19.130  15.950  1.00  0.00            
ATOM    115  O29 BCD     1      14.250  17.870  16.480  1.00  0.00            
ATOM    116  O30 BCD     1      18.680  18.920  13.420  1.00  0.00            
ATOM    117  H51 BCD     1      18.260  19.360  17.920  1.00  0.00            
ATOM    118  H52 BCD     1      18.340  17.930  15.940  1.00  0.00            
ATOM    119  H53 BCD     1      20.330  19.370  15.080  1.00  0.00            
ATOM    120  H54 BCD     1      17.960  20.570  14.320  1.00  0.00            
ATOM    121  H55 BCD     1      18.800  19.630  12.780  1.00  0.00            
ATOM    122  H56 BCD     1      16.220  17.990  14.350  1.00  0.00            
ATOM    123  H57 BCD     1      15.610  20.680  15.590  1.00  0.00            
ATOM    124  H58 BCD     1      13.870  19.700  16.790  1.00  0.00            
ATOM    125  H59 BCD     1      13.620  19.350  15.090  1.00  0.00            
ATOM    126  H60 BCD     1      15.040  17.820  17.020  1.00  0.00            
ATOM    127  C37 BCD     1      17.060  23.960  19.640  1.00  0.00            
ATOM    128  O31 BCD     1      15.910  24.330  18.740  1.00  0.00            
ATOM    129  C38 BCD     1      18.440  24.230  18.990  1.00  0.00            
ATOM    130  O32 BCD     1      18.730  25.570  18.650  1.00  0.00            
ATOM    131  C39 BCD     1      18.560  23.270  17.790  1.00  0.00            
ATOM    132  O33 BCD     1      19.920  23.300  17.310  1.00  0.00            
ATOM    133  C40 BCD     1      18.100  21.780  18.120  1.00  0.00            
ATOM    134  C41 BCD     1      16.850  21.640  19.100  1.00  0.00            
ATOM    135  O34 BCD     1      16.940  22.630  20.090  1.00  0.00            
ATOM    136  C42 BCD     1      16.760  20.300  19.900  1.00  0.00            
ATOM    137  O35 BCD     1      17.820  20.050  20.760  1.00  0.00            
ATOM    138  H61 BCD     1      17.030  24.550  20.560  1.00  0.00            
ATOM    139  H62 BCD     1      19.130  23.950  19.810  1.00  0.00            
ATOM    140  H63 BCD     1      19.670  25.710  18.780  1.00  0.00            
ATOM    141  H64 BCD     1      17.930  23.700  17.000  1.00  0.00            
ATOM    142  H65 BCD     1      20.080  24.100  16.800  1.00  0.00            
ATOM    143  H66 BCD     1      18.940  21.270  18.610  1.00  0.00            
ATOM    144  H67 BCD     1      15.890  21.620  18.560  1.00  0.00            
ATOM    145  H68 BCD     1      15.830  20.330  20.480  1.00  0.00            
ATOM    146  H69 BCD     1      16.540  19.420  19.280  1.00  0.00            
ATOM    147  H70 BCD     1      17.830  20.800  21.360  1.00  0.00            
ATOM    148  O1  HF3     2      15.070  25.170  13.720  1.00  0.00            
ATOM    149  S1  HF3     2      15.530  23.840  13.870  1.00  0.00            
ATOM    150  O2  HF3     2      16.730  23.560  14.620  1.00  0.00            
ATOM    151  O3  HF3     2      15.560  23.020  12.630  1.00  0.00            
ATOM    152  C1  HF3     2      14.140  22.970  14.660  1.00  0.00            
ATOM    153  C2  HF3     2      13.020  22.480  13.900  1.00  0.00            
ATOM    154  C3  HF3     2      11.950  21.810  14.600  1.00  0.00            
ATOM    155  C4  HF3     2      11.930  21.720  15.950  1.00  0.00            
ATOM    156  C5  HF3     2      10.840  21.140  16.620  1.00  0.00            
ATOM    157  C6  HF3     2      10.780  20.840  18.000  1.00  0.00            
ATOM    158  C7  HF3     2      11.960  21.210  18.770  1.00  0.00            
ATOM    159  S2  HF3     2      11.950  20.820  20.510  1.00  0.00            
ATOM    160  O4  HF3     2      11.720  19.380  20.640  1.00  0.00            
ATOM    161  O5  HF3     2      10.800  21.600  20.980  1.00  0.00            
ATOM    162  O6  HF3     2      13.260  21.170  21.050  1.00  0.00            
ATOM    163  C8  HF3     2      13.060  21.800  18.140  1.00  0.00            
ATOM    164  C9  HF3     2      13.040  22.110  16.750  1.00  0.00            
ATOM    165  C10 HF3     2      14.110  22.760  16.090  1.00  0.00            
ATOM    166  H1  HF3     2      13.030  22.540  12.820  1.00  0.00            
ATOM    167  H2  HF3     2      11.090  21.460  14.040  1.00  0.00            
ATOM    168  H3  HF3     2      10.010  20.720  16.070  1.00  0.00            
ATOM    169  H4  HF3     2       9.890  20.350  18.380  1.00  0.00            
ATOM    170  H5  HF3     2      13.840  22.310  18.700  1.00  0.00            
ATOM    171  H6  HF3     2      14.980  23.100  16.640  1.00  0.00            
TER
ENDMDL
MODEL        1
ATOM      1  C1  BCD     1      16.890  28.010  21.440  1.00  0.00            
ATOM      2  O1  BCD     1      16.320  26.680  21.450  1.00  0.00            
ATOM      3  C2  BCD     1      18.270  27.980  20.860  1.00  0.00            
ATOM      4  O2  BCD     1      18.270  27.730  19.390  1.00  0.00            
ATOM      5  C3  BCD     1      19.140  26.930  21.700  1.00  0.00            
ATOM      6  O3  BCD     1      20.490  26.900  21.230  1.00  0.00            
ATOM      7  C4  BCD     1      19.100  27.330  23.220  1.00  0.00            
ATOM      8  C5  BCD     1      17.680  27.550  23.730  1.00  0.00            
ATOM      9  O4  BCD     1      17.040  28.460  22.810  1.00  0.00            
ATOM     10  C6  BCD     1      17.650  28.270  25.050  1.00  0.00            
ATOM     11  O5  BCD     1      18.110  29.620  24.980  1.00  0.00            
ATOM     12  H1  BCD     1      16.210  28.660  20.870  1.00  0.00            
ATOM     13  H2  BCD     1      18.810  28.910  21.020  1.00  0.00            
ATOM     14  H3  BCD     1      18.100  26.810  19.190  1.00  0.00            
ATOM     15  H4  BCD     1      18.630  25.960  21.630  1.00  0.00            
ATOM     16  H5  BCD     1      20.930  26.070  21.450  1.00  0.00            
ATOM     17  H6  BCD     1      19.830  28.130  23.370  1.00  0.00            
ATOM     18  H7  BCD     1      17.150  26.590  23.710  1.00  0.00            
ATOM     19  H8  BCD     1      16.620  28.290  25.410  1.00  0.00            
ATOM     20  H9  BCD     1      18.290  27.780  25.800  1.00  0.00            
ATOM     21  H10 BCD     1      18.810  29.680  25.630  1.00  0.00            
ATOM     22  C7  BCD     1      13.730  24.070  19.750  1.00  0.00            
ATOM     23  O6  BCD     1      13.780  23.320  20.980  1.00  0.00            
ATOM     24  C8  BCD     1      15.070  24.110  19.050  1.00  0.00            
ATOM     25  O7  BCD     1      15.550  22.810  18.850  1.00  0.00            
ATOM     26  C9  BCD     1      16.090  24.970  19.890  1.00  0.00            
ATOM     27  O8  BCD     1      17.240  25.180  19.080  1.00  0.00            
ATOM     28  C10 BCD     1      15.490  26.290  20.380  1.00  0.00            
ATOM     29  C11 BCD     1      14.090  26.140  20.870  1.00  0.00            
ATOM     30  O9  BCD     1      13.320  25.370  19.960  1.00  0.00            
ATOM     31  C12 BCD     1      13.450  27.460  21.290  1.00  0.00            
ATOM     32  O10 BCD     1      13.750  28.490  20.340  1.00  0.00            
ATOM     33  H11 BCD     1      13.040  23.680  18.990  1.00  0.00            
ATOM     34  H12 BCD     1      14.940  24.540  18.040  1.00  0.00            
ATOM     35  H13 BCD     1      16.260  22.950  18.220  1.00  0.00            
ATOM     36  H14 BCD     1      16.400  24.440  20.800  1.00  0.00            
ATOM     37  H15 BCD     1      17.860  24.450  19.140  1.00  0.00            
ATOM     38  H16 BCD     1      15.460  27.040  19.590  1.00  0.00            
ATOM     39  H17 BCD     1      14.010  25.550  21.790  1.00  0.00            
ATOM     40  H18 BCD     1      12.360  27.460  21.350  1.00  0.00            
ATOM     41  H19 BCD     1      13.840  27.810  22.260  1.00  0.00            
ATOM     42  H20 BCD     1      13.510  29.270  20.840  1.00  0.00            
ATOM     43  C13 BCD     1      11.230  21.020  23.080  1.00  0.00            
ATOM     44  O11 BCD     1      12.320  20.120  23.280  1.00  0.00            
ATOM     45  C14 BCD     1      10.730  21.160  21.700  1.00  0.00            
ATOM     46  O12 BCD     1      10.260  19.890  21.160  1.00  0.00            
ATOM     47  C15 BCD     1      11.810  21.850  20.850  1.00  0.00            
ATOM     48  O13 BCD     1      11.260  22.130  19.570  1.00  0.00            
ATOM     49  C16 BCD     1      12.470  23.050  21.590  1.00  0.00            
ATOM     50  C17 BCD     1      12.750  22.810  23.050  1.00  0.00            
ATOM     51  O14 BCD     1      11.590  22.240  23.610  1.00  0.00            
ATOM     52  C18 BCD     1      13.200  24.010  23.860  1.00  0.00            
ATOM     53  O15 BCD     1      12.290  25.090  23.770  1.00  0.00            
ATOM     54  H21 BCD     1      10.360  20.730  23.690  1.00  0.00            
ATOM     55  H22 BCD     1       9.860  21.820  21.820  1.00  0.00            
ATOM     56  H23 BCD     1       9.360  20.010  20.830  1.00  0.00            
ATOM     57  H24 BCD     1      12.570  21.060  20.710  1.00  0.00            
ATOM     58  H25 BCD     1      10.500  22.710  19.620  1.00  0.00            
ATOM     59  H26 BCD     1      11.930  23.960  21.340  1.00  0.00            
ATOM     60  H27 BCD     1      13.580  22.090  23.060  1.00  0.00            
ATOM     61  H28 BCD     1      13.320  23.700  24.900  1.00  0.00            
ATOM     62  H29 BCD     1      14.160  24.400  23.500  1.00  0.00            
ATOM     63  H30 BCD     1      12.710  25.880  24.120  1.00  0.00            
ATOM     64  C19 BCD     1      13.740  16.490  23.870  1.00  0.00            
ATOM     65  O16 BCD     1      14.980  17.100  24.250  1.00  0.00            
ATOM     66  C20 BCD     1      13.430  16.860  22.480  1.00  0.00            
ATOM     67  O17 BCD     1      14.590  16.460  21.680  1.00  0.00            
ATOM     68  C21 BCD     1      13.110  18.290  22.320  1.00  0.00            
ATOM     69  O18 BCD     1      12.610  18.580  20.980  1.00  0.00            
ATOM     70  C22 BCD     1      12.090  18.710  23.340  1.00  0.00            
ATOM     71  C23 BCD     1      12.500  18.320  24.740  1.00  0.00            
ATOM     72  O19 BCD     1      12.760  16.890  24.790  1.00  0.00            
ATOM     73  C24 BCD     1      11.500  18.640  25.830  1.00  0.00            
ATOM     74  O20 BCD     1      10.200  18.090  25.550  1.00  0.00            
ATOM     75  H31 BCD     1      13.810  15.430  24.130  1.00  0.00            
ATOM     76  H32 BCD     1      12.620  16.230  22.090  1.00  0.00            
ATOM     77  H33 BCD     1      14.680  17.130  21.000  1.00  0.00            
ATOM     78  H34 BCD     1      14.070  18.770  22.570  1.00  0.00            
ATOM     79  H35 BCD     1      11.910  19.220  21.150  1.00  0.00            
ATOM     80  H36 BCD     1      11.090  18.410  23.010  1.00  0.00            
ATOM     81  H37 BCD     1      13.430  18.860  24.950  1.00  0.00            
ATOM     82  H38 BCD     1      11.980  18.220  26.730  1.00  0.00            
ATOM     83  H39 BCD     1      11.350  19.710  26.020  1.00  0.00            
ATOM     84  H40 BCD     1      10.400  17.170  25.360  1.00  0.00            
ATOM     85  C25 BCD     1      18.290  17.110  26.630  1.00  0.00            
ATOM     86  O21 BCD     1      18.470  18.500  26.400  1.00  0.00            
ATOM     87  C26 BCD     1      18.310  16.190  25.280  1.00  0.00            
ATOM     88  O22 BCD     1      19.540  16.350  24.600  1.00  0.00            
ATOM     89  C27 BCD     1      17.140  16.550  24.430  1.00  0.00            
ATOM     90  O23 BCD     1      17.060  15.690  23.330  1.00  0.00            
ATOM     91  C28 BCD     1      15.840  16.430  25.150  1.00  0.00            
ATOM     92  C29 BCD     1      15.890  17.180  26.480  1.00  0.00            
ATOM     93  O24 BCD     1      17.080  16.820  27.310  1.00  0.00            
ATOM     94  C30 BCD     1      14.720  16.930  27.450  1.00  0.00            
ATOM     95  O25 BCD     1      14.510  15.550  27.580  1.00  0.00            
ATOM     96  H41 BCD     1      19.130  16.710  27.210  1.00  0.00            
ATOM     97  H42 BCD     1      18.210  15.130  25.530  1.00  0.00            
ATOM     98  H43 BCD     1      19.450  15.820  23.800  1.00  0.00            
ATOM     99  H44 BCD     1      17.250  17.580  24.060  1.00  0.00            
ATOM    100  H45 BCD     1      16.290  15.850  22.770  1.00  0.00            
ATOM    101  H46 BCD     1      15.600  15.380  25.370  1.00  0.00            
ATOM    102  H47 BCD     1      15.900  18.260  26.260  1.00  0.00            
ATOM    103  H48 BCD     1      14.840  17.410  28.430  1.00  0.00            
ATOM    104  H49 BCD     1      13.800  17.410  27.090  1.00  0.00            
ATOM    105  H50 BCD     1      13.630  15.560  27.980  1.00  0.00            
ATOM    106  C31 BCD     1      20.870  21.760  27.250  1.00  0.00            
ATOM    107  O26 BCD     1      20.300  22.460  26.160  1.00  0.00            
ATOM    108  C32 BCD     1      21.630  20.530  26.700  1.00  0.00            
ATOM    109  O27 BCD     1      22.610  20.930  25.780  1.00  0.00            
ATOM    110  C33 BCD     1      20.650  19.490  26.080  1.00  0.00            
ATOM    111  C34 BCD     1      19.510  19.210  27.070  1.00  0.00            
ATOM    112  C35 BCD     1      18.910  20.490  27.680  1.00  0.00            
ATOM    113  O28 BCD     1      19.860  21.430  28.140  1.00  0.00            
ATOM    114  C36 BCD     1      17.940  20.250  28.760  1.00  0.00            
ATOM    115  O29 BCD     1      18.500  19.320  29.650  1.00  0.00            
ATOM    116  O30 BCD     1      21.260  18.250  25.660  1.00  0.00            
ATOM    117  H51 BCD     1      21.510  22.420  27.840  1.00  0.00            
ATOM    118  H52 BCD     1      22.150  20.080  27.560  1.00  0.00            
ATOM    119  H53 BCD     1      22.120  21.330  25.060  1.00  0.00            
ATOM    120  H54 BCD     1      20.140  19.930  25.220  1.00  0.00            
ATOM    121  H55 BCD     1      20.500  17.780  25.310  1.00  0.00            
ATOM    122  H56 BCD     1      20.030  18.590  27.820  1.00  0.00            
ATOM    123  H57 BCD     1      18.450  21.000  26.810  1.00  0.00            
ATOM    124  H58 BCD     1      17.710  21.220  29.200  1.00  0.00            
ATOM    125  H59 BCD     1      16.970  19.900  28.370  1.00  0.00            
ATOM    126  H60 BCD     1      18.430  18.440  29.260  1.00  0.00            
ATOM    127  C37 BCD     1      20.860  26.000  24.140  1.00  0.00            
ATOM    128  O31 BCD     1      19.490  26.130  23.780  1.00  0.00            
ATOM    129  C38 BCD     1      21.470  24.730  23.660  1.00  0.00            
ATOM    130  O32 BCD     1      21.550  24.650  22.240  1.00  0.00            
ATOM    131  C39 BCD     1      20.790  23.490  24.120  1.00  0.00            
ATOM    132  O33 BCD     1      21.450  22.340  23.570  1.00  0.00            
ATOM    133  C40 BCD     1      20.920  23.620  25.620  1.00  0.00            
ATOM    134  C41 BCD     1      20.230  24.880  26.180  1.00  0.00            
ATOM    135  O34 BCD     1      20.910  25.940  25.540  1.00  0.00            
ATOM    136  C42 BCD     1      20.300  25.040  27.690  1.00  0.00            
ATOM    137  O35 BCD     1      21.640  25.380  28.120  1.00  0.00            
ATOM    138  H61 BCD     1      21.430  26.860  23.770  1.00  0.00            
ATOM    139  H62 BCD     1      22.490  24.740  24.060  1.00  0.00            
ATOM    140  H63 BCD     1      21.590  23.730  21.990  1.00  0.00            
ATOM    141  H64 BCD     1      19.700  23.520  23.930  1.00  0.00            
ATOM    142  H65 BCD     1      21.040  22.090  22.730  1.00  0.00            
ATOM    143  H66 BCD     1      21.970  23.610  25.930  1.00  0.00            
ATOM    144  H67 BCD     1      19.200  24.860  25.800  1.00  0.00            
ATOM    145  H68 BCD     1      19.580  25.850  27.890  1.00  0.00            
ATOM    146  H69 BCD     1      19.940  24.150  28.220  1.00  0.00            
ATOM    147  H70 BCD     1      21.910  24.880  28.900  1.00  0.00            
ATOM    148  O1  HF3     2      20.740  22.200  20.820  1.00  0.00            
ATOM    149  S1  HF3     2      19.530  22.060  20.000  1.00  0.00            
ATOM    150  O2  HF3     2      19.480  21.030  18.970  1.00  0.00            
ATOM    151  O3  HF3     2      18.900  23.330  19.680  1.00  0.00            
ATOM    152  C1  HF3     2      18.310  21.600  21.250  1.00  0.00            
ATOM    153  C2  HF3     2      17.850  20.300  21.430  1.00  0.00            
ATOM    154  C3  HF3     2      16.950  20.070  22.450  1.00  0.00            
ATOM    155  C4  HF3     2      16.630  21.060  23.380  1.00  0.00            
ATOM    156  C5  HF3     2      15.890  20.660  24.490  1.00  0.00            
ATOM    157  C6  HF3     2      15.670  21.570  25.560  1.00  0.00            
ATOM    158  C7  HF3     2      16.080  22.880  25.360  1.00  0.00            
ATOM    159  S2  HF3     2      15.840  24.040  26.640  1.00  0.00            
ATOM    160  O4  HF3     2      15.860  25.370  26.120  1.00  0.00            
ATOM    161  O5  HF3     2      17.030  23.930  27.410  1.00  0.00            
ATOM    162  O6  HF3     2      14.520  23.620  27.280  1.00  0.00            
ATOM    163  C8  HF3     2      16.900  23.270  24.300  1.00  0.00            
ATOM    164  C9  HF3     2      17.180  22.320  23.320  1.00  0.00            
ATOM    165  C10 HF3     2      17.910  22.650  22.210  1.00  0.00            
ATOM    166  H1  HF3     2      18.160  19.500  20.770  1.00  0.00            
ATOM    167  H2  HF3     2      16.480  19.090  22.510  1.00  0.00            
ATOM    168  H3  HF3     2      15.490  19.650  24.540  1.00  0.00            
ATOM    169  H4  HF3     2      15.170  21.300  26.490  1.00  0.00            
ATOM    170  H5  HF3     2      17.260  24.290  24.210  1.00  0.00            
ATOM    171  H6  HF3     2      18.340  23.640  22.110  1.00  0.00            
TER
ENDMDL
MODEL        1
ATOM      1  C1  BCD     1      18.610  27.590  22.660  1.00  0.00            
ATOM      2  O1  BCD     1      17.760  26.460  22.580  1.00  0.00            
ATOM      3  C2  BCD     1      20.050  27.250  22.470  1.00  0.00            
ATOM      4  O2  BCD     1      20.220  26.820  21.100  1.00  0.00            
ATOM      5  C3  BCD     1      20.620  26.140  23.430  1.00  0.00            
ATOM      6  O3  BCD     1      21.930  25.800  23.260  1.00  0.00            
ATOM      7  C4  BCD     1      20.260  26.540  24.820  1.00  0.00            
ATOM      8  C5  BCD     1      18.910  27.260  25.030  1.00  0.00            
ATOM      9  O4  BCD     1      18.560  28.170  23.990  1.00  0.00            
ATOM     10  C6  BCD     1      18.640  27.920  26.390  1.00  0.00            
ATOM     11  O5  BCD     1      19.700  28.690  26.850  1.00  0.00            
ATOM     12  H1  BCD     1      18.260  28.430  22.040  1.00  0.00            
ATOM     13  H2  BCD     1      20.640  28.140  22.680  1.00  0.00            
ATOM     14  H3  BCD     1      19.630  26.060  20.990  1.00  0.00            
ATOM     15  H4  BCD     1      20.040  25.240  23.180  1.00  0.00            
ATOM     16  H5  BCD     1      22.120  25.420  22.390  1.00  0.00            
ATOM     17  H6  BCD     1      21.050  27.210  25.180  1.00  0.00            
ATOM     18  H7  BCD     1      18.170  26.450  25.090  1.00  0.00            
ATOM     19  H8  BCD     1      17.770  28.580  26.340  1.00  0.00            
ATOM     20  H9  BCD     1      18.300  27.200  27.150  1.00  0.00            
ATOM     21  H10 BCD     1      19.780  28.700  27.810  1.00  0.00            
ATOM     22  C7  BCD     1      15.140  24.830  20.160  1.00  0.00            
ATOM     23  O6  BCD     1      14.480  24.030  21.190  1.00  0.00            
ATOM     24  C8  BCD     1      16.620  24.420  19.930  1.00  0.00            
ATOM     25  O7  BCD     1      16.720  23.000  19.780  1.00  0.00            
ATOM     26  C9  BCD     1      17.350  24.820  21.160  1.00  0.00            
ATOM     27  O8  BCD     1      18.730  24.470  21.060  1.00  0.00            
ATOM     28  C10 BCD     1      17.150  26.290  21.380  1.00  0.00            
ATOM     29  C11 BCD     1      15.710  26.720  21.530  1.00  0.00            
ATOM     30  O9  BCD     1      15.020  26.230  20.370  1.00  0.00            
ATOM     31  C12 BCD     1      15.410  28.260  21.730  1.00  0.00            
ATOM     32  O10 BCD     1      15.950  29.160  20.720  1.00  0.00            
ATOM     33  H11 BCD     1      14.660  24.570  19.210  1.00  0.00            
ATOM     34  H12 BCD     1      17.030  24.870  19.020  1.00  0.00            
ATOM     35  H13 BCD     1      16.010  22.740  20.380  1.00  0.00            
ATOM     36  H14 BCD     1      16.950  24.220  21.990  1.00  0.00            
ATOM     37  H15 BCD     1      18.890  23.560  21.350  1.00  0.00            
ATOM     38  H16 BCD     1      17.620  26.840  20.560  1.00  0.00            
ATOM     39  H17 BCD     1      15.330  26.190  22.410  1.00  0.00            
ATOM     40  H18 BCD     1      14.350  28.330  21.990  1.00  0.00            
ATOM     41  H19 BCD     1      15.890  28.520  22.680  1.00  0.00            
ATOM     42  H20 BCD     1      16.070  30.010  21.140  1.00  0.00            
ATOM     43  C13 BCD     1      10.980  22.220  21.840  1.00  0.00            
ATOM     44  O11 BCD     1      11.770  21.190  22.300  1.00  0.00            
ATOM     45  C14 BCD     1      11.210  22.500  20.320  1.00  0.00            
ATOM     46  O12 BCD     1      10.920  21.320  19.650  1.00  0.00            
ATOM     47  C15 BCD     1      12.660  22.930  20.100  1.00  0.00            
ATOM     48  O13 BCD     1      13.040  23.120  18.740  1.00  0.00            
ATOM     49  C16 BCD     1      13.050  24.060  21.060  1.00  0.00            
ATOM     50  C17 BCD     1      12.510  23.990  22.470  1.00  0.00            
ATOM     51  O14 BCD     1      11.190  23.460  22.540  1.00  0.00            
ATOM     52  C18 BCD     1      12.560  25.310  23.300  1.00  0.00            
ATOM     53  O15 BCD     1      11.610  26.330  22.840  1.00  0.00            
ATOM     54  H21 BCD     1       9.900  22.020  21.940  1.00  0.00            
ATOM     55  H22 BCD     1      10.540  23.280  19.920  1.00  0.00            
ATOM     56  H23 BCD     1      10.660  21.450  18.730  1.00  0.00            
ATOM     57  H24 BCD     1      13.350  22.120  20.370  1.00  0.00            
ATOM     58  H25 BCD     1      12.890  24.030  18.440  1.00  0.00            
ATOM     59  H26 BCD     1      12.760  25.040  20.660  1.00  0.00            
ATOM     60  H27 BCD     1      13.230  23.280  22.900  1.00  0.00            
ATOM     61  H28 BCD     1      12.320  25.130  24.350  1.00  0.00            
ATOM     62  H29 BCD     1      13.590  25.700  23.220  1.00  0.00            
ATOM     63  H30 BCD     1      10.710  26.030  22.670  1.00  0.00            
ATOM     64  C19 BCD     1      11.510  17.880  24.930  1.00  0.00            
ATOM     65  O16 BCD     1      12.890  18.050  25.200  1.00  0.00            
ATOM     66  C20 BCD     1      11.330  17.570  23.450  1.00  0.00            
ATOM     67  O17 BCD     1      12.040  16.350  23.110  1.00  0.00            
ATOM     68  C21 BCD     1      11.810  18.780  22.510  1.00  0.00            
ATOM     69  O18 BCD     1      11.440  18.630  21.090  1.00  0.00            
ATOM     70  C22 BCD     1      11.110  20.120  22.960  1.00  0.00            
ATOM     71  C23 BCD     1      11.240  20.270  24.530  1.00  0.00            
ATOM     72  O19 BCD     1      10.780  19.090  25.230  1.00  0.00            
ATOM     73  C24 BCD     1      10.530  21.500  25.070  1.00  0.00            
ATOM     74  O20 BCD     1       9.150  21.400  24.870  1.00  0.00            
ATOM     75  H31 BCD     1      11.070  17.060  25.510  1.00  0.00            
ATOM     76  H32 BCD     1      10.260  17.480  23.250  1.00  0.00            
ATOM     77  H33 BCD     1      12.760  16.670  22.560  1.00  0.00            
ATOM     78  H34 BCD     1      12.900  18.920  22.540  1.00  0.00            
ATOM     79  H35 BCD     1      11.520  19.520  20.750  1.00  0.00            
ATOM     80  H36 BCD     1      10.070  20.070  22.630  1.00  0.00            
ATOM     81  H37 BCD     1      12.310  20.430  24.710  1.00  0.00            
ATOM     82  H38 BCD     1      10.740  21.580  26.140  1.00  0.00            
ATOM     83  H39 BCD     1      10.950  22.480  24.820  1.00  0.00            
ATOM     84  H40 BCD     1       8.880  20.770  25.540  1.00  0.00            
ATOM     85  C25 BCD     1      15.260  17.800  28.450  1.00  0.00            
ATOM     86  O21 BCD     1      15.600  19.170  28.300  1.00  0.00            
ATOM     87  C26 BCD     1      15.710  16.860  27.340  1.00  0.00            
ATOM     88  O22 BCD     1      17.090  16.930  27.230  1.00  0.00            
ATOM     89  C27 BCD     1      14.990  17.280  26.080  1.00  0.00            
ATOM     90  O23 BCD     1      15.170  16.420  24.890  1.00  0.00            
ATOM     91  C28 BCD     1      13.480  17.400  26.320  1.00  0.00            
ATOM     92  C29 BCD     1      13.080  18.160  27.610  1.00  0.00            
ATOM     93  O24 BCD     1      13.850  17.680  28.660  1.00  0.00            
ATOM     94  C30 BCD     1      11.640  17.850  28.110  1.00  0.00            
ATOM     95  O25 BCD     1      11.220  16.500  27.870  1.00  0.00            
ATOM     96  H41 BCD     1      15.570  17.460  29.450  1.00  0.00            
ATOM     97  H42 BCD     1      15.430  15.860  27.690  1.00  0.00            
ATOM     98  H43 BCD     1      17.500  16.230  26.720  1.00  0.00            
ATOM     99  H44 BCD     1      15.330  18.300  25.830  1.00  0.00            
ATOM    100  H45 BCD     1      15.250  17.010  24.140  1.00  0.00            
ATOM    101  H46 BCD     1      13.100  16.380  26.470  1.00  0.00            
ATOM    102  H47 BCD     1      13.070  19.240  27.460  1.00  0.00            
ATOM    103  H48 BCD     1      11.520  18.130  29.160  1.00  0.00            
ATOM    104  H49 BCD     1      10.910  18.450  27.560  1.00  0.00            
ATOM    105  H50 BCD     1      10.310  16.500  28.210  1.00  0.00            
ATOM    106  C31 BCD     1      18.250  22.110  29.780  1.00  0.00            
ATOM    107  O26 BCD     1      18.470  22.570  28.450  1.00  0.00            
ATOM    108  C32 BCD     1      18.770  20.640  29.850  1.00  0.00            
ATOM    109  O27 BCD     1      20.090  20.520  29.440  1.00  0.00            
ATOM    110  C33 BCD     1      17.910  19.770  28.960  1.00  0.00            
ATOM    111  C34 BCD     1      16.390  19.950  29.210  1.00  0.00            
ATOM    112  C35 BCD     1      15.970  21.460  29.200  1.00  0.00            
ATOM    113  O28 BCD     1      16.870  22.220  30.050  1.00  0.00            
ATOM    114  C36 BCD     1      14.540  21.670  29.620  1.00  0.00            
ATOM    115  O29 BCD     1      14.190  20.970  30.860  1.00  0.00            
ATOM    116  O30 BCD     1      18.290  18.370  29.170  1.00  0.00            
ATOM    117  H51 BCD     1      18.730  22.750  30.530  1.00  0.00            
ATOM    118  H52 BCD     1      18.600  20.330  30.890  1.00  0.00            
ATOM    119  H53 BCD     1      20.080  20.720  28.500  1.00  0.00            
ATOM    120  H54 BCD     1      18.140  20.000  27.920  1.00  0.00            
ATOM    121  H55 BCD     1      17.800  17.840  28.540  1.00  0.00            
ATOM    122  H56 BCD     1      16.180  19.550  30.210  1.00  0.00            
ATOM    123  H57 BCD     1      16.020  21.830  28.160  1.00  0.00            
ATOM    124  H58 BCD     1      14.410  22.750  29.680  1.00  0.00            
ATOM    125  H59 BCD     1      13.860  21.390  28.810  1.00  0.00            
ATOM    126  H60 BCD     1      14.420  21.580  31.570  1.00  0.00            
ATOM    127  C37 BCD     1      21.130  24.900  26.440  1.00  0.00            
ATOM    128  O31 BCD     1      20.120  25.330  25.470  1.00  0.00            
ATOM    129  C38 BCD     1      21.270  23.340  26.240  1.00  0.00            
ATOM    130  O32 BCD     1      21.590  23.040  24.880  1.00  0.00            
ATOM    131  C39 BCD     1      20.020  22.620  26.800  1.00  0.00            
ATOM    132  O33 BCD     1      19.940  21.190  26.690  1.00  0.00            
ATOM    133  C40 BCD     1      19.720  23.150  28.190  1.00  0.00            
ATOM    134  C41 BCD     1      19.580  24.660  28.270  1.00  0.00            
ATOM    135  O34 BCD     1      20.790  25.300  27.790  1.00  0.00            
ATOM    136  C42 BCD     1      19.470  25.120  29.740  1.00  0.00            
ATOM    137  O35 BCD     1      20.560  24.750  30.580  1.00  0.00            
ATOM    138  H61 BCD     1      22.120  25.330  26.220  1.00  0.00            
ATOM    139  H62 BCD     1      22.160  23.030  26.810  1.00  0.00            
ATOM    140  H63 BCD     1      20.850  23.410  24.390  1.00  0.00            
ATOM    141  H64 BCD     1      19.170  23.030  26.230  1.00  0.00            
ATOM    142  H65 BCD     1      19.710  20.990  25.780  1.00  0.00            
ATOM    143  H66 BCD     1      20.450  22.730  28.900  1.00  0.00            
ATOM    144  H67 BCD     1      18.690  24.940  27.690  1.00  0.00            
ATOM    145  H68 BCD     1      19.350  26.210  29.750  1.00  0.00            
ATOM    146  H69 BCD     1      18.550  24.760  30.230  1.00  0.00            
ATOM    147  H70 BCD     1      20.280  24.220  31.340  1.00  0.00            
ATOM    148  O1  HF3     2      18.110  20.520  22.260  1.00  0.00            
ATOM    149  S1  HF3     2      18.760  21.310  23.320  1.00  0.00            
ATOM    150  O2  HF3     2      19.460  22.500  22.890  1.00  0.00            
ATOM    151  O3  HF3     2      19.550  20.410  24.180  1.00  0.00            
ATOM    152  C1  HF3     2      17.290  21.820  24.240  1.00  0.00            
ATOM    153  C2  HF3     2      16.490  20.800  24.790  1.00  0.00            
ATOM    154  C3  HF3     2      15.310  21.120  25.480  1.00  0.00            
ATOM    155  C4  HF3     2      14.950  22.450  25.710  1.00  0.00            
ATOM    156  C5  HF3     2      13.780  22.790  26.430  1.00  0.00            
ATOM    157  C6  HF3     2      13.630  24.140  26.830  1.00  0.00            
ATOM    158  C7  HF3     2      14.530  25.140  26.470  1.00  0.00            
ATOM    159  S2  HF3     2      14.320  26.870  26.960  1.00  0.00            
ATOM    160  O4  HF3     2      14.430  27.540  25.690  1.00  0.00            
ATOM    161  O5  HF3     2      15.440  27.200  27.790  1.00  0.00            
ATOM    162  O6  HF3     2      13.020  26.870  27.530  1.00  0.00            
ATOM    163  C8  HF3     2      15.660  24.800  25.690  1.00  0.00            
ATOM    164  C9  HF3     2      15.840  23.480  25.260  1.00  0.00            
ATOM    165  C10 HF3     2      16.980  23.140  24.470  1.00  0.00            
ATOM    166  H1  HF3     2      16.900  19.820  24.570  1.00  0.00            
ATOM    167  H2  HF3     2      14.660  20.330  25.850  1.00  0.00            
ATOM    168  H3  HF3     2      13.060  22.040  26.740  1.00  0.00            
ATOM    169  H4  HF3     2      12.840  24.380  27.540  1.00  0.00            
ATOM    170  H5  HF3     2      16.330  25.590  25.340  1.00  0.00            
ATOM    171  H6  HF3     2      17.730  23.920  24.320  1.00  0.00            
TER
ENDMDL
MODEL        1
ATOM      1  C1  BCD     1       5.590  17.610  11.950  1.00  0.00            
ATOM      2  O1  BCD     1       4.860  16.540  12.540  1.00  0.00            
ATOM      3  C2  BCD     1       5.840  17.330  10.510  1.00  0.00            
ATOM      4  O2  BCD     1       4.610  17.260   9.770  1.00  0.00            
ATOM      5  C3  BCD     1       6.570  15.970  10.430  1.00  0.00            
ATOM      6  O3  BCD     1       6.760  15.570   9.070  1.00  0.00            
ATOM      7  C4  BCD     1       7.890  15.910  11.250  1.00  0.00            
ATOM      8  C5  BCD     1       7.750  16.660  12.640  1.00  0.00            
ATOM      9  O4  BCD     1       6.830  17.800  12.600  1.00  0.00            
ATOM     10  C6  BCD     1       9.020  17.270  13.220  1.00  0.00            
ATOM     11  O5  BCD     1       8.970  17.390  14.640  1.00  0.00            
ATOM     12  H1  BCD     1       5.030  18.540  12.070  1.00  0.00            
ATOM     13  H2  BCD     1       6.540  18.090  10.130  1.00  0.00            
ATOM     14  H3  BCD     1       4.080  16.540  10.100  1.00  0.00            
ATOM     15  H4  BCD     1       6.010  15.160  10.930  1.00  0.00            
ATOM     16  H5  BCD     1       7.050  14.660   9.160  1.00  0.00            
ATOM     17  H6  BCD     1       8.680  16.310  10.610  1.00  0.00            
ATOM     18  H7  BCD     1       7.200  16.000  13.320  1.00  0.00            
ATOM     19  H8  BCD     1       9.910  16.780  12.790  1.00  0.00            
ATOM     20  H9  BCD     1       9.150  18.270  12.800  1.00  0.00            
ATOM     21  H10 BCD     1       8.080  17.650  14.900  1.00  0.00            
ATOM     22  C7  BCD     1       1.030  15.770  13.800  1.00  0.00            
ATOM     23  O6  BCD     1       1.460  14.650  14.580  1.00  0.00            
ATOM     24  C8  BCD     1       1.300  15.570  12.330  1.00  0.00            
ATOM     25  O7  BCD     1       0.620  14.420  11.830  1.00  0.00            
ATOM     26  C9  BCD     1       2.780  15.520  12.060  1.00  0.00            
ATOM     27  O8  BCD     1       3.160  15.240  10.710  1.00  0.00            
ATOM     28  C10 BCD     1       3.440  16.800  12.570  1.00  0.00            
ATOM     29  C11 BCD     1       3.130  17.020  14.030  1.00  0.00            
ATOM     30  O9  BCD     1       1.720  17.010  14.110  1.00  0.00            
ATOM     31  C12 BCD     1       3.610  18.310  14.660  1.00  0.00            
ATOM     32  O10 BCD     1       3.440  19.390  13.780  1.00  0.00            
ATOM     33  H11 BCD     1      -0.060  15.800  13.970  1.00  0.00            
ATOM     34  H12 BCD     1       0.830  16.460  11.880  1.00  0.00            
ATOM     35  H13 BCD     1       0.570  14.560  10.880  1.00  0.00            
ATOM     36  H14 BCD     1       3.110  14.700  12.720  1.00  0.00            
ATOM     37  H15 BCD     1       3.460  14.330  10.700  1.00  0.00            
ATOM     38  H16 BCD     1       3.180  17.690  11.980  1.00  0.00            
ATOM     39  H17 BCD     1       3.440  16.200  14.700  1.00  0.00            
ATOM     40  H18 BCD     1       3.250  18.500  15.680  1.00  0.00            
ATOM     41  H19 BCD     1       4.700  18.330  14.820  1.00  0.00            
ATOM     42  H20 BCD     1       2.490  19.550  13.780  1.00  0.00            
ATOM     43  C13 BCD     1       0.290  12.630  18.000  1.00  0.00            
ATOM     44  O11 BCD     1       1.230  11.570  17.740  1.00  0.00            
ATOM     45  C14 BCD     1      -0.690  12.710  16.820  1.00  0.00            
ATOM     46  O12 BCD     1      -1.430  11.500  16.680  1.00  0.00            
ATOM     47  C15 BCD     1       0.080  12.980  15.580  1.00  0.00            
ATOM     48  O13 BCD     1      -0.740  13.030  14.430  1.00  0.00            
ATOM     49  C16 BCD     1       0.740  14.370  15.750  1.00  0.00            
ATOM     50  C17 BCD     1       1.690  14.370  17.020  1.00  0.00            
ATOM     51  O14 BCD     1       1.050  13.860  18.170  1.00  0.00            
ATOM     52  C18 BCD     1       2.220  15.610  17.470  1.00  0.00            
ATOM     53  O15 BCD     1       1.280  16.390  18.220  1.00  0.00            
ATOM     54  H21 BCD     1      -0.280  12.380  18.900  1.00  0.00            
ATOM     55  H22 BCD     1      -1.390  13.540  16.980  1.00  0.00            
ATOM     56  H23 BCD     1      -1.840  11.590  15.820  1.00  0.00            
ATOM     57  H24 BCD     1       0.860  12.240  15.380  1.00  0.00            
ATOM     58  H25 BCD     1      -0.100  12.840  13.740  1.00  0.00            
ATOM     59  H26 BCD     1       0.040  15.180  15.990  1.00  0.00            
ATOM     60  H27 BCD     1       2.500  13.680  16.760  1.00  0.00            
ATOM     61  H28 BCD     1       3.180  15.380  17.950  1.00  0.00            
ATOM     62  H29 BCD     1       2.550  16.080  16.530  1.00  0.00            
ATOM     63  H30 BCD     1       1.280  17.240  17.770  1.00  0.00            
ATOM     64  C19 BCD     1       2.800   8.060  19.250  1.00  0.00            
ATOM     65  O16 BCD     1       3.350   7.750  17.960  1.00  0.00            
ATOM     66  C20 BCD     1       1.250   8.100  19.120  1.00  0.00            
ATOM     67  O17 BCD     1       0.910   6.740  18.630  1.00  0.00            
ATOM     68  C21 BCD     1       0.800   9.280  18.240  1.00  0.00            
ATOM     69  O18 BCD     1      -0.590   9.460  18.270  1.00  0.00            
ATOM     70  C22 BCD     1       1.420  10.590  18.780  1.00  0.00            
ATOM     71  C23 BCD     1       2.950  10.460  18.960  1.00  0.00            
ATOM     72  O19 BCD     1       3.300   9.260  19.730  1.00  0.00            
ATOM     73  C24 BCD     1       3.590  11.650  19.710  1.00  0.00            
ATOM     74  O20 BCD     1       3.380  11.590  21.100  1.00  0.00            
ATOM     75  H31 BCD     1       3.120   7.410  20.070  1.00  0.00            
ATOM     76  H32 BCD     1       0.920   8.260  20.150  1.00  0.00            
ATOM     77  H33 BCD     1       1.720   6.290  18.370  1.00  0.00            
ATOM     78  H34 BCD     1       1.240   9.150  17.240  1.00  0.00            
ATOM     79  H35 BCD     1      -0.840  10.180  17.690  1.00  0.00            
ATOM     80  H36 BCD     1       0.850  10.880  19.670  1.00  0.00            
ATOM     81  H37 BCD     1       3.530  10.330  18.030  1.00  0.00            
ATOM     82  H38 BCD     1       4.640  11.660  19.420  1.00  0.00            
ATOM     83  H39 BCD     1       3.140  12.580  19.330  1.00  0.00            
ATOM     84  H40 BCD     1       2.420  11.530  21.220  1.00  0.00            
ATOM     85  C25 BCD     1       6.860   6.200  16.410  1.00  0.00            
ATOM     86  O21 BCD     1       7.110   7.440  15.850  1.00  0.00            
ATOM     87  C26 BCD     1       5.590   5.480  16.080  1.00  0.00            
ATOM     88  O22 BCD     1       5.690   5.080  14.680  1.00  0.00            
ATOM     89  C27 BCD     1       4.440   6.420  16.370  1.00  0.00            
ATOM     90  O23 BCD     1       3.240   5.760  16.140  1.00  0.00            
ATOM     91  C28 BCD     1       4.520   6.880  17.860  1.00  0.00            
ATOM     92  C29 BCD     1       5.890   7.420  18.270  1.00  0.00            
ATOM     93  O24 BCD     1       6.840   6.510  17.820  1.00  0.00            
ATOM     94  C30 BCD     1       6.020   7.490  19.770  1.00  0.00            
ATOM     95  O25 BCD     1       7.400   7.730  19.990  1.00  0.00            
ATOM     96  H41 BCD     1       7.720   5.580  16.140  1.00  0.00            
ATOM     97  H42 BCD     1       5.610   4.630  16.780  1.00  0.00            
ATOM     98  H43 BCD     1       5.440   4.160  14.650  1.00  0.00            
ATOM     99  H44 BCD     1       4.490   7.300  15.710  1.00  0.00            
ATOM    100  H45 BCD     1       2.620   6.400  15.800  1.00  0.00            
ATOM    101  H46 BCD     1       4.330   6.010  18.500  1.00  0.00            
ATOM    102  H47 BCD     1       5.990   8.410  17.810  1.00  0.00            
ATOM    103  H48 BCD     1       5.450   8.330  20.200  1.00  0.00            
ATOM    104  H49 BCD     1       5.600   6.580  20.220  1.00  0.00            
ATOM    105  H50 BCD     1       7.480   7.880  20.930  1.00  0.00            
ATOM    106  C31 BCD     1       9.910   9.290  13.530  1.00  0.00            
ATOM    107  O26 BCD     1       9.010  10.320  13.240  1.00  0.00            
ATOM    108  C32 BCD     1       9.330   8.020  13.000  1.00  0.00            
ATOM    109  O27 BCD     1       9.140   8.010  11.570  1.00  0.00            
ATOM    110  C33 BCD     1       8.030   7.640  13.690  1.00  0.00            
ATOM    111  C34 BCD     1       8.360   7.620  15.170  1.00  0.00            
ATOM    112  C35 BCD     1       8.950   8.930  15.670  1.00  0.00            
ATOM    113  O28 BCD     1      10.140   9.230  14.950  1.00  0.00            
ATOM    114  C36 BCD     1       9.210   8.960  17.180  1.00  0.00            
ATOM    115  O29 BCD     1       9.680   7.700  17.640  1.00  0.00            
ATOM    116  O30 BCD     1       7.450   6.460  13.110  1.00  0.00            
ATOM    117  H51 BCD     1      10.870   9.350  13.000  1.00  0.00            
ATOM    118  H52 BCD     1      10.070   7.240  13.240  1.00  0.00            
ATOM    119  H53 BCD     1       8.410   7.390  11.500  1.00  0.00            
ATOM    120  H54 BCD     1       7.420   8.540  13.500  1.00  0.00            
ATOM    121  H55 BCD     1       6.860   6.040  13.750  1.00  0.00            
ATOM    122  H56 BCD     1       8.990   6.730  15.370  1.00  0.00            
ATOM    123  H57 BCD     1       8.220   9.720  15.470  1.00  0.00            
ATOM    124  H58 BCD     1       9.950   9.740  17.410  1.00  0.00            
ATOM    125  H59 BCD     1       8.310   9.140  17.780  1.00  0.00            
ATOM    126  H60 BCD     1       8.860   7.300  17.930  1.00  0.00            
ATOM    127  C37 BCD     1       9.540  14.170  11.850  1.00  0.00            
ATOM    128  O31 BCD     1       8.200  14.530  11.550  1.00  0.00            
ATOM    129  C38 BCD     1      10.160  13.050  10.990  1.00  0.00            
ATOM    130  O32 BCD     1      10.000  13.420   9.600  1.00  0.00            
ATOM    131  C39 BCD     1       9.480  11.730  11.370  1.00  0.00            
ATOM    132  O33 BCD     1       9.980  10.640  10.590  1.00  0.00            
ATOM    133  C40 BCD     1       9.710  11.490  12.900  1.00  0.00            
ATOM    134  C41 BCD     1       9.080  12.710  13.660  1.00  0.00            
ATOM    135  O34 BCD     1       9.630  13.940  13.260  1.00  0.00            
ATOM    136  C42 BCD     1       9.160  12.560  15.180  1.00  0.00            
ATOM    137  O35 BCD     1      10.410  12.590  15.790  1.00  0.00            
ATOM    138  H61 BCD     1      10.230  15.000  11.650  1.00  0.00            
ATOM    139  H62 BCD     1      11.240  12.970  11.170  1.00  0.00            
ATOM    140  H63 BCD     1       9.060  13.520   9.390  1.00  0.00            
ATOM    141  H64 BCD     1       8.410  11.840  11.160  1.00  0.00            
ATOM    142  H65 BCD     1       9.570   9.880  11.020  1.00  0.00            
ATOM    143  H66 BCD     1      10.780  11.490  13.110  1.00  0.00            
ATOM    144  H67 BCD     1       8.020  12.740  13.400  1.00  0.00            
ATOM    145  H68 BCD     1       8.650  13.450  15.580  1.00  0.00            
ATOM    146  H69 BCD     1       8.680  11.600  15.420  1.00  0.00            
ATOM    147  H70 BCD     1      10.710  13.500  15.880  1.00  0.00            
ATOM    148  O1  HF3     2       6.090  11.480  10.450  1.00  0.00            
ATOM    149  S1  HF3     2       4.750  11.580  11.090  1.00  0.00            
ATOM    150  O2  HF3     2       4.070  10.310  11.120  1.00  0.00            
ATOM    151  O3  HF3     2       3.980  12.730  10.760  1.00  0.00            
ATOM    152  C1  HF3     2       5.070  11.910  12.830  1.00  0.00            
ATOM    153  C2  HF3     2       5.130  10.800  13.660  1.00  0.00            
ATOM    154  C3  HF3     2       5.480  10.880  14.990  1.00  0.00            
ATOM    155  C4  HF3     2       5.660  12.130  15.570  1.00  0.00            
ATOM    156  C5  HF3     2       6.170  12.250  16.820  1.00  0.00            
ATOM    157  C6  HF3     2       6.450  13.440  17.440  1.00  0.00            
ATOM    158  C7  HF3     2       6.300  14.670  16.660  1.00  0.00            
ATOM    159  S2  HF3     2       6.680  16.290  17.370  1.00  0.00            
ATOM    160  O4  HF3     2       5.720  16.350  18.410  1.00  0.00            
ATOM    161  O5  HF3     2       6.420  17.100  16.210  1.00  0.00            
ATOM    162  O6  HF3     2       8.100  16.160  17.750  1.00  0.00            
ATOM    163  C8  HF3     2       5.860  14.560  15.310  1.00  0.00            
ATOM    164  C9  HF3     2       5.590  13.280  14.770  1.00  0.00            
ATOM    165  C10 HF3     2       5.380  13.180  13.400  1.00  0.00            
ATOM    166  H1  HF3     2       5.010   9.810  13.230  1.00  0.00            
ATOM    167  H2  HF3     2       5.690  10.000  15.580  1.00  0.00            
ATOM    168  H3  HF3     2       6.390  11.380  17.430  1.00  0.00            
ATOM    169  H4  HF3     2       6.860  13.480  18.450  1.00  0.00            
ATOM    170  H5  HF3     2       5.850  15.390  14.610  1.00  0.00            
ATOM    171  H6  HF3     2       5.330  14.070  12.770  1.00  0.00            
TER
ENDMDL
MODEL        1
ATOM      1  C1  BCD     1      13.420  27.940  23.130  1.00  0.00            
ATOM      2  O1  BCD     1      12.560  27.060  22.420  1.00  0.00            
ATOM      3  C2  BCD     1      12.800  29.330  23.390  1.00  0.00            
ATOM      4  O2  BCD     1      11.550  29.090  23.990  1.00  0.00            
ATOM      5  C3  BCD     1      12.820  30.170  22.090  1.00  0.00            
ATOM      6  O3  BCD     1      12.320  31.440  22.310  1.00  0.00            
ATOM      7  C4  BCD     1      14.220  30.190  21.530  1.00  0.00            
ATOM      8  C5  BCD     1      14.630  28.730  21.350  1.00  0.00            
ATOM      9  O4  BCD     1      14.700  28.080  22.600  1.00  0.00            
ATOM     10  C6  BCD     1      15.980  28.630  20.740  1.00  0.00            
ATOM     11  O5  BCD     1      16.980  29.040  21.640  1.00  0.00            
ATOM     12  H1  BCD     1      13.740  27.400  24.030  1.00  0.00            
ATOM     13  H2  BCD     1      13.430  29.840  24.120  1.00  0.00            
ATOM     14  H3  BCD     1      11.360  29.900  24.460  1.00  0.00            
ATOM     15  H4  BCD     1      12.180  29.690  21.340  1.00  0.00            
ATOM     16  H5  BCD     1      12.460  32.160  21.690  1.00  0.00            
ATOM     17  H6  BCD     1      15.020  30.590  22.180  1.00  0.00            
ATOM     18  H7  BCD     1      13.950  28.190  20.680  1.00  0.00            
ATOM     19  H8  BCD     1      16.130  27.570  20.510  1.00  0.00            
ATOM     20  H9  BCD     1      15.920  29.300  19.870  1.00  0.00            
ATOM     21  H10 BCD     1      17.810  28.850  21.210  1.00  0.00            
ATOM     22  C7  BCD     1      11.110  23.150  22.140  1.00  0.00            
ATOM     23  O6  BCD     1      10.180  23.550  21.110  1.00  0.00            
ATOM     24  C8  BCD     1      10.910  23.840  23.520  1.00  0.00            
ATOM     25  O7  BCD     1       9.580  23.440  24.000  1.00  0.00            
ATOM     26  C9  BCD     1      11.090  25.380  23.340  1.00  0.00            
ATOM     27  O8  BCD     1      10.840  25.990  24.580  1.00  0.00            
ATOM     28  C10 BCD     1      12.500  25.690  22.810  1.00  0.00            
ATOM     29  C11 BCD     1      12.800  24.850  21.590  1.00  0.00            
ATOM     30  O9  BCD     1      12.440  23.460  21.730  1.00  0.00            
ATOM     31  C12 BCD     1      14.310  24.930  21.220  1.00  0.00            
ATOM     32  O10 BCD     1      15.120  24.130  22.120  1.00  0.00            
ATOM     33  H11 BCD     1      11.200  22.070  22.210  1.00  0.00            
ATOM     34  H12 BCD     1      11.730  23.420  24.120  1.00  0.00            
ATOM     35  H13 BCD     1       8.920  23.530  23.290  1.00  0.00            
ATOM     36  H14 BCD     1      10.460  25.690  22.500  1.00  0.00            
ATOM     37  H15 BCD     1      11.040  26.930  24.540  1.00  0.00            
ATOM     38  H16 BCD     1      13.170  25.440  23.640  1.00  0.00            
ATOM     39  H17 BCD     1      12.210  25.220  20.740  1.00  0.00            
ATOM     40  H18 BCD     1      14.490  24.490  20.230  1.00  0.00            
ATOM     41  H19 BCD     1      14.580  25.990  21.270  1.00  0.00            
ATOM     42  H20 BCD     1      15.000  23.210  21.870  1.00  0.00            
ATOM     43  C13 BCD     1       7.310  22.580  18.500  1.00  0.00            
ATOM     44  O11 BCD     1       7.690  23.730  17.730  1.00  0.00            
ATOM     45  C14 BCD     1       6.840  23.040  19.870  1.00  0.00            
ATOM     46  O12 BCD     1       5.810  24.010  19.640  1.00  0.00            
ATOM     47  C15 BCD     1       7.960  23.630  20.710  1.00  0.00            
ATOM     48  O13 BCD     1       7.460  23.810  22.070  1.00  0.00            
ATOM     49  C16 BCD     1       9.230  22.740  20.690  1.00  0.00            
ATOM     50  C17 BCD     1       9.640  22.240  19.260  1.00  0.00            
ATOM     51  O14 BCD     1       8.410  21.660  18.670  1.00  0.00            
ATOM     52  C18 BCD     1      10.690  21.100  19.360  1.00  0.00            
ATOM     53  O15 BCD     1      11.300  20.830  18.070  1.00  0.00            
ATOM     54  H21 BCD     1       6.520  22.010  18.010  1.00  0.00            
ATOM     55  H22 BCD     1       6.390  22.160  20.340  1.00  0.00            
ATOM     56  H23 BCD     1       5.290  24.130  20.440  1.00  0.00            
ATOM     57  H24 BCD     1       8.280  24.560  20.240  1.00  0.00            
ATOM     58  H25 BCD     1       6.690  24.390  22.130  1.00  0.00            
ATOM     59  H26 BCD     1       9.020  21.860  21.300  1.00  0.00            
ATOM     60  H27 BCD     1      10.030  23.090  18.680  1.00  0.00            
ATOM     61  H28 BCD     1      11.510  21.420  20.020  1.00  0.00            
ATOM     62  H29 BCD     1      10.190  20.210  19.760  1.00  0.00            
ATOM     63  H30 BCD     1      11.860  21.570  17.800  1.00  0.00            
ATOM     64  C19 BCD     1       7.330  25.610  14.160  1.00  0.00            
ATOM     65  O16 BCD     1       8.540  26.320  14.520  1.00  0.00            
ATOM     66  C20 BCD     1       6.240  26.060  15.240  1.00  0.00            
ATOM     67  O17 BCD     1       6.130  27.430  15.230  1.00  0.00            
ATOM     68  C21 BCD     1       6.680  25.590  16.590  1.00  0.00            
ATOM     69  O18 BCD     1       5.560  25.780  17.450  1.00  0.00            
ATOM     70  C22 BCD     1       7.000  24.050  16.500  1.00  0.00            
ATOM     71  C23 BCD     1       7.880  23.670  15.260  1.00  0.00            
ATOM     72  O19 BCD     1       7.430  24.180  14.080  1.00  0.00            
ATOM     73  C24 BCD     1       8.120  22.120  15.180  1.00  0.00            
ATOM     74  O20 BCD     1       7.020  21.280  14.880  1.00  0.00            
ATOM     75  H31 BCD     1       7.010  26.110  13.240  1.00  0.00            
ATOM     76  H32 BCD     1       5.280  25.630  14.920  1.00  0.00            
ATOM     77  H33 BCD     1       6.990  27.810  15.440  1.00  0.00            
ATOM     78  H34 BCD     1       7.590  26.090  16.940  1.00  0.00            
ATOM     79  H35 BCD     1       5.830  25.420  18.300  1.00  0.00            
ATOM     80  H36 BCD     1       5.990  23.630  16.450  1.00  0.00            
ATOM     81  H37 BCD     1       8.910  24.000  15.420  1.00  0.00            
ATOM     82  H38 BCD     1       8.910  21.900  14.450  1.00  0.00            
ATOM     83  H39 BCD     1       8.620  21.760  16.090  1.00  0.00            
ATOM     84  H40 BCD     1       6.570  21.050  15.690  1.00  0.00            
ATOM     85  C25 BCD     1      11.830  28.040  12.680  1.00  0.00            
ATOM     86  O21 BCD     1      11.780  29.160  13.550  1.00  0.00            
ATOM     87  C26 BCD     1      10.600  28.020  11.800  1.00  0.00            
ATOM     88  O22 BCD     1      10.510  29.290  11.150  1.00  0.00            
ATOM     89  C27 BCD     1       9.370  27.720  12.700  1.00  0.00            
ATOM     90  O23 BCD     1       8.200  27.660  11.820  1.00  0.00            
ATOM     91  C28 BCD     1       9.550  26.480  13.480  1.00  0.00            
ATOM     92  C29 BCD     1      10.920  26.550  14.260  1.00  0.00            
ATOM     93  O24 BCD     1      11.990  26.850  13.380  1.00  0.00            
ATOM     94  C30 BCD     1      11.190  25.210  14.970  1.00  0.00            
ATOM     95  O25 BCD     1      11.320  24.060  14.160  1.00  0.00            
ATOM     96  H41 BCD     1      12.770  28.230  12.140  1.00  0.00            
ATOM     97  H42 BCD     1      10.670  27.240  11.030  1.00  0.00            
ATOM     98  H43 BCD     1      10.520  29.980  11.820  1.00  0.00            
ATOM     99  H44 BCD     1       9.200  28.540  13.400  1.00  0.00            
ATOM    100  H45 BCD     1       7.750  28.490  11.970  1.00  0.00            
ATOM    101  H46 BCD     1       9.590  25.560  12.890  1.00  0.00            
ATOM    102  H47 BCD     1      10.830  27.320  15.040  1.00  0.00            
ATOM    103  H48 BCD     1      12.180  25.310  15.450  1.00  0.00            
ATOM    104  H49 BCD     1      10.460  25.060  15.780  1.00  0.00            
ATOM    105  H50 BCD     1      11.900  23.520  14.700  1.00  0.00            
ATOM    106  C31 BCD     1      14.220  32.150  14.900  1.00  0.00            
ATOM    107  O26 BCD     1      13.800  31.800  16.200  1.00  0.00            
ATOM    108  C32 BCD     1      12.990  32.560  14.040  1.00  0.00            
ATOM    109  O27 BCD     1      12.390  33.750  14.560  1.00  0.00            
ATOM    110  C33 BCD     1      12.030  31.410  13.980  1.00  0.00            
ATOM    111  C34 BCD     1      12.710  30.210  13.430  1.00  0.00            
ATOM    112  C35 BCD     1      13.950  29.860  14.220  1.00  0.00            
ATOM    113  O28 BCD     1      14.820  31.000  14.330  1.00  0.00            
ATOM    114  C36 BCD     1      14.800  28.710  13.770  1.00  0.00            
ATOM    115  O29 BCD     1      15.130  28.910  12.400  1.00  0.00            
ATOM    116  O30 BCD     1      10.910  31.760  13.110  1.00  0.00            
ATOM    117  H51 BCD     1      14.960  32.960  14.940  1.00  0.00            
ATOM    118  H52 BCD     1      13.330  32.790  13.020  1.00  0.00            
ATOM    119  H53 BCD     1      12.140  33.540  15.470  1.00  0.00            
ATOM    120  H54 BCD     1      11.750  31.170  15.010  1.00  0.00            
ATOM    121  H55 BCD     1      10.360  32.430  13.520  1.00  0.00            
ATOM    122  H56 BCD     1      13.070  30.280  12.400  1.00  0.00            
ATOM    123  H57 BCD     1      13.680  29.660  15.260  1.00  0.00            
ATOM    124  H58 BCD     1      15.580  28.480  14.510  1.00  0.00            
ATOM    125  H59 BCD     1      14.240  27.770  13.810  1.00  0.00            
ATOM    126  H60 BCD     1      15.500  29.800  12.480  1.00  0.00            
ATOM    127  C37 BCD     1      14.890  32.140  20.250  1.00  0.00            
ATOM    128  O31 BCD     1      14.240  30.890  20.330  1.00  0.00            
ATOM    129  C38 BCD     1      13.880  33.220  19.750  1.00  0.00            
ATOM    130  O32 BCD     1      12.780  33.520  20.620  1.00  0.00            
ATOM    131  C39 BCD     1      13.330  32.810  18.330  1.00  0.00            
ATOM    132  O33 BCD     1      12.330  33.680  17.710  1.00  0.00            
ATOM    133  C40 BCD     1      14.410  32.580  17.350  1.00  0.00            
ATOM    134  C41 BCD     1      15.650  31.810  17.890  1.00  0.00            
ATOM    135  O34 BCD     1      15.950  32.150  19.280  1.00  0.00            
ATOM    136  C42 BCD     1      16.870  31.990  16.990  1.00  0.00            
ATOM    137  O35 BCD     1      17.210  33.400  16.810  1.00  0.00            
ATOM    138  H61 BCD     1      15.300  32.460  21.210  1.00  0.00            
ATOM    139  H62 BCD     1      14.500  34.090  19.530  1.00  0.00            
ATOM    140  H63 BCD     1      13.060  34.140  21.300  1.00  0.00            
ATOM    141  H64 BCD     1      12.870  31.830  18.470  1.00  0.00            
ATOM    142  H65 BCD     1      11.530  33.240  17.440  1.00  0.00            
ATOM    143  H66 BCD     1      14.610  33.630  17.080  1.00  0.00            
ATOM    144  H67 BCD     1      15.440  30.730  17.860  1.00  0.00            
ATOM    145  H68 BCD     1      17.700  31.470  17.480  1.00  0.00            
ATOM    146  H69 BCD     1      16.640  31.460  16.060  1.00  0.00            
ATOM    147  H70 BCD     1      17.240  33.820  17.670  1.00  0.00            
ATOM    148  O1  HF3     2       8.070  28.240  18.620  1.00  0.00            
ATOM    149  S1  HF3     2       8.820  28.980  17.650  1.00  0.00            
ATOM    150  O2  HF3     2       8.850  30.420  17.890  1.00  0.00            
ATOM    151  O3  HF3     2       8.420  28.670  16.290  1.00  0.00            
ATOM    152  C1  HF3     2      10.450  28.290  17.950  1.00  0.00            
ATOM    153  C2  HF3     2      11.530  29.130  18.090  1.00  0.00            
ATOM    154  C3  HF3     2      12.850  28.640  18.180  1.00  0.00            
ATOM    155  C4  HF3     2      13.120  27.250  17.990  1.00  0.00            
ATOM    156  C5  HF3     2      14.370  26.830  17.810  1.00  0.00            
ATOM    157  C6  HF3     2      14.620  25.420  17.780  1.00  0.00            
ATOM    158  C7  HF3     2      13.520  24.520  17.770  1.00  0.00            
ATOM    159  S2  HF3     2      13.800  22.830  17.390  1.00  0.00            
ATOM    160  O4  HF3     2      15.130  22.670  16.810  1.00  0.00            
ATOM    161  O5  HF3     2      12.670  22.470  16.530  1.00  0.00            
ATOM    162  O6  HF3     2      13.740  22.230  18.720  1.00  0.00            
ATOM    163  C8  HF3     2      12.230  25.010  17.930  1.00  0.00            
ATOM    164  C9  HF3     2      12.030  26.350  17.950  1.00  0.00            
ATOM    165  C10 HF3     2      10.660  26.830  17.940  1.00  0.00            
ATOM    166  H1  HF3     2      11.370  30.200  18.050  1.00  0.00            
ATOM    167  H2  HF3     2      13.620  29.400  18.070  1.00  0.00            
ATOM    168  H3  HF3     2      15.210  27.530  17.790  1.00  0.00            
ATOM    169  H4  HF3     2      15.610  25.000  17.640  1.00  0.00            
ATOM    170  H5  HF3     2      11.440  24.280  17.780  1.00  0.00            
ATOM    171  H6  HF3     2       9.810  26.150  17.930  1.00  0.00            
TER
ENDMDL
MODEL        1
ATOM      1  C1  BCD     1       1.310  28.660  18.600  1.00  0.00            
ATOM      2  O1  BCD     1       1.150  27.260  18.900  1.00  0.00            
ATOM      3  C2  BCD     1       2.140  28.820  17.370  1.00  0.00            
ATOM      4  O2  BCD     1       1.440  28.190  16.330  1.00  0.00            
ATOM      5  C3  BCD     1       3.550  28.410  17.510  1.00  0.00            
ATOM      6  O3  BCD     1       4.390  28.580  16.290  1.00  0.00            
ATOM      7  C4  BCD     1       4.160  29.050  18.740  1.00  0.00            
ATOM      8  C5  BCD     1       3.240  28.860  20.010  1.00  0.00            
ATOM      9  O4  BCD     1       1.930  29.300  19.700  1.00  0.00            
ATOM     10  C6  BCD     1       3.660  29.620  21.280  1.00  0.00            
ATOM     11  O5  BCD     1       3.870  30.970  21.040  1.00  0.00            
ATOM     12  H1  BCD     1       0.350  29.120  18.370  1.00  0.00            
ATOM     13  H2  BCD     1       2.200  29.880  17.060  1.00  0.00            
ATOM     14  H3  BCD     1       1.450  27.240  16.440  1.00  0.00            
ATOM     15  H4  BCD     1       3.610  27.320  17.680  1.00  0.00            
ATOM     16  H5  BCD     1       3.800  28.220  15.620  1.00  0.00            
ATOM     17  H6  BCD     1       4.260  30.120  18.540  1.00  0.00            
ATOM     18  H7  BCD     1       3.260  27.790  20.220  1.00  0.00            
ATOM     19  H8  BCD     1       2.980  29.520  22.150  1.00  0.00            
ATOM     20  H9  BCD     1       4.590  29.150  21.640  1.00  0.00            
ATOM     21  H10 BCD     1       3.040  31.420  21.230  1.00  0.00            
ATOM     22  C7  BCD     1      -1.220  24.420  20.570  1.00  0.00            
ATOM     23  O6  BCD     1      -0.250  23.450  20.120  1.00  0.00            
ATOM     24  C8  BCD     1      -1.810  25.170  19.370  1.00  0.00            
ATOM     25  O7  BCD     1      -2.460  24.270  18.570  1.00  0.00            
ATOM     26  C9  BCD     1      -0.670  25.850  18.650  1.00  0.00            
ATOM     27  O8  BCD     1      -1.080  26.430  17.400  1.00  0.00            
ATOM     28  C10 BCD     1      -0.030  26.900  19.520  1.00  0.00            
ATOM     29  C11 BCD     1       0.340  26.320  20.880  1.00  0.00            
ATOM     30  O9  BCD     1      -0.700  25.480  21.440  1.00  0.00            
ATOM     31  C12 BCD     1       0.760  27.260  21.910  1.00  0.00            
ATOM     32  O10 BCD     1       0.030  28.420  22.130  1.00  0.00            
ATOM     33  H11 BCD     1      -2.040  23.890  21.080  1.00  0.00            
ATOM     34  H12 BCD     1      -2.490  25.900  19.810  1.00  0.00            
ATOM     35  H13 BCD     1      -1.780  23.730  18.160  1.00  0.00            
ATOM     36  H14 BCD     1       0.060  25.060  18.420  1.00  0.00            
ATOM     37  H15 BCD     1      -0.250  26.270  16.940  1.00  0.00            
ATOM     38  H16 BCD     1      -0.790  27.670  19.680  1.00  0.00            
ATOM     39  H17 BCD     1       1.120  25.580  20.680  1.00  0.00            
ATOM     40  H18 BCD     1       0.660  26.680  22.830  1.00  0.00            
ATOM     41  H19 BCD     1       1.820  27.440  21.700  1.00  0.00            
ATOM     42  H20 BCD     1      -0.620  28.350  22.830  1.00  0.00            
ATOM     43  C13 BCD     1       0.830  19.680  19.160  1.00  0.00            
ATOM     44  O11 BCD     1       2.220  19.950  19.360  1.00  0.00            
ATOM     45  C14 BCD     1       0.250  20.580  18.060  1.00  0.00            
ATOM     46  O12 BCD     1       0.960  20.420  16.870  1.00  0.00            
ATOM     47  C15 BCD     1       0.150  22.030  18.450  1.00  0.00            
ATOM     48  O13 BCD     1      -0.600  22.770  17.470  1.00  0.00            
ATOM     49  C16 BCD     1      -0.600  22.150  19.780  1.00  0.00            
ATOM     50  C17 BCD     1       0.100  21.320  20.840  1.00  0.00            
ATOM     51  O14 BCD     1       0.130  19.950  20.360  1.00  0.00            
ATOM     52  C18 BCD     1      -0.640  21.310  22.160  1.00  0.00            
ATOM     53  O15 BCD     1       0.240  20.540  23.070  1.00  0.00            
ATOM     54  H21 BCD     1       0.630  18.630  18.940  1.00  0.00            
ATOM     55  H22 BCD     1      -0.800  20.280  17.930  1.00  0.00            
ATOM     56  H23 BCD     1       0.190  20.290  16.300  1.00  0.00            
ATOM     57  H24 BCD     1       1.170  22.400  18.630  1.00  0.00            
ATOM     58  H25 BCD     1      -0.250  22.480  16.630  1.00  0.00            
ATOM     59  H26 BCD     1      -1.680  21.950  19.690  1.00  0.00            
ATOM     60  H27 BCD     1       1.150  21.590  21.010  1.00  0.00            
ATOM     61  H28 BCD     1      -0.950  22.300  22.510  1.00  0.00            
ATOM     62  H29 BCD     1      -1.530  20.710  21.940  1.00  0.00            
ATOM     63  H30 BCD     1       0.920  21.180  23.280  1.00  0.00            
ATOM     64  C19 BCD     1       5.760  17.800  19.660  1.00  0.00            
ATOM     65  O16 BCD     1       6.540  19.010  19.710  1.00  0.00            
ATOM     66  C20 BCD     1       5.050  17.850  18.230  1.00  0.00            
ATOM     67  O17 BCD     1       5.970  17.990  17.250  1.00  0.00            
ATOM     68  C21 BCD     1       4.010  19.090  18.210  1.00  0.00            
ATOM     69  O18 BCD     1       3.440  19.000  16.890  1.00  0.00            
ATOM     70  C22 BCD     1       3.060  18.860  19.340  1.00  0.00            
ATOM     71  C23 BCD     1       3.760  18.790  20.690  1.00  0.00            
ATOM     72  O19 BCD     1       4.760  17.800  20.670  1.00  0.00            
ATOM     73  C24 BCD     1       2.850  18.360  21.830  1.00  0.00            
ATOM     74  O20 BCD     1       3.440  18.640  23.080  1.00  0.00            
ATOM     75  H31 BCD     1       6.440  16.940  19.760  1.00  0.00            
ATOM     76  H32 BCD     1       4.470  16.930  18.130  1.00  0.00            
ATOM     77  H33 BCD     1       5.840  18.790  16.730  1.00  0.00            
ATOM     78  H34 BCD     1       4.580  20.010  18.400  1.00  0.00            
ATOM     79  H35 BCD     1       2.730  19.640  16.870  1.00  0.00            
ATOM     80  H36 BCD     1       2.440  17.980  19.130  1.00  0.00            
ATOM     81  H37 BCD     1       4.120  19.800  20.890  1.00  0.00            
ATOM     82  H38 BCD     1       1.890  18.880  21.710  1.00  0.00            
ATOM     83  H39 BCD     1       2.600  17.290  21.810  1.00  0.00            
ATOM     84  H40 BCD     1       3.720  19.560  23.030  1.00  0.00            
ATOM     85  C25 BCD     1      10.190  20.710  20.730  1.00  0.00            
ATOM     86  O21 BCD     1       9.700  21.810  20.000  1.00  0.00            
ATOM     87  C26 BCD     1      10.240  19.500  19.780  1.00  0.00            
ATOM     88  O22 BCD     1      11.170  19.820  18.710  1.00  0.00            
ATOM     89  C27 BCD     1       8.810  19.290  19.240  1.00  0.00            
ATOM     90  O23 BCD     1       8.870  18.140  18.340  1.00  0.00            
ATOM     91  C28 BCD     1       7.860  19.020  20.320  1.00  0.00            
ATOM     92  C29 BCD     1       7.980  20.060  21.470  1.00  0.00            
ATOM     93  O24 BCD     1       9.390  20.270  21.800  1.00  0.00            
ATOM     94  C30 BCD     1       7.060  19.690  22.640  1.00  0.00            
ATOM     95  O25 BCD     1       7.470  18.390  23.070  1.00  0.00            
ATOM     96  H41 BCD     1      11.170  20.920  21.180  1.00  0.00            
ATOM     97  H42 BCD     1      10.590  18.620  20.320  1.00  0.00            
ATOM     98  H43 BCD     1      11.980  20.000  19.200  1.00  0.00            
ATOM     99  H44 BCD     1       8.550  20.230  18.730  1.00  0.00            
ATOM    100  H45 BCD     1       7.980  17.940  18.020  1.00  0.00            
ATOM    101  H46 BCD     1       8.110  18.050  20.760  1.00  0.00            
ATOM    102  H47 BCD     1       7.590  21.010  21.080  1.00  0.00            
ATOM    103  H48 BCD     1       7.230  20.490  23.380  1.00  0.00            
ATOM    104  H49 BCD     1       6.000  19.710  22.370  1.00  0.00            
ATOM    105  H50 BCD     1       7.360  18.330  24.020  1.00  0.00            
ATOM    106  C31 BCD     1      10.440  25.730  19.160  1.00  0.00            
ATOM    107  O26 BCD     1       9.070  25.910  19.090  1.00  0.00            
ATOM    108  C32 BCD     1      10.920  24.730  18.070  1.00  0.00            
ATOM    109  O27 BCD     1      10.560  25.380  16.840  1.00  0.00            
ATOM    110  C33 BCD     1      10.260  23.360  18.390  1.00  0.00            
ATOM    111  C34 BCD     1      10.580  22.880  19.750  1.00  0.00            
ATOM    112  C35 BCD     1      10.400  24.000  20.800  1.00  0.00            
ATOM    113  O28 BCD     1      10.930  25.250  20.390  1.00  0.00            
ATOM    114  C36 BCD     1      10.930  23.700  22.180  1.00  0.00            
ATOM    115  O29 BCD     1      12.350  23.530  22.320  1.00  0.00            
ATOM    116  O30 BCD     1      10.490  22.300  17.470  1.00  0.00            
ATOM    117  H51 BCD     1      11.000  26.630  18.900  1.00  0.00            
ATOM    118  H52 BCD     1      12.000  24.540  18.030  1.00  0.00            
ATOM    119  H53 BCD     1      10.990  24.970  16.080  1.00  0.00            
ATOM    120  H54 BCD     1       9.170  23.430  18.500  1.00  0.00            
ATOM    121  H55 BCD     1      10.600  21.450  17.910  1.00  0.00            
ATOM    122  H56 BCD     1      11.620  22.520  19.670  1.00  0.00            
ATOM    123  H57 BCD     1       9.340  24.090  21.070  1.00  0.00            
ATOM    124  H58 BCD     1      10.750  24.480  22.930  1.00  0.00            
ATOM    125  H59 BCD     1      10.320  22.830  22.470  1.00  0.00            
ATOM    126  H60 BCD     1      12.700  23.670  23.200  1.00  0.00            
ATOM    127  C37 BCD     1       6.570  29.280  19.150  1.00  0.00            
ATOM    128  O31 BCD     1       5.450  28.390  18.970  1.00  0.00            
ATOM    129  C38 BCD     1       7.540  29.090  18.060  1.00  0.00            
ATOM    130  O32 BCD     1       7.000  29.700  16.850  1.00  0.00            
ATOM    131  C39 BCD     1       8.000  27.680  17.840  1.00  0.00            
ATOM    132  O33 BCD     1       8.890  27.460  16.730  1.00  0.00            
ATOM    133  C40 BCD     1       8.640  27.270  19.140  1.00  0.00            
ATOM    134  C41 BCD     1       7.650  27.400  20.300  1.00  0.00            
ATOM    135  O34 BCD     1       7.290  28.840  20.330  1.00  0.00            
ATOM    136  C42 BCD     1       8.240  27.050  21.700  1.00  0.00            
ATOM    137  O35 BCD     1       7.230  27.340  22.650  1.00  0.00            
ATOM    138  H61 BCD     1       6.260  30.320  19.240  1.00  0.00            
ATOM    139  H62 BCD     1       8.460  29.610  18.350  1.00  0.00            
ATOM    140  H63 BCD     1       6.170  29.240  16.680  1.00  0.00            
ATOM    141  H64 BCD     1       7.130  27.020  17.680  1.00  0.00            
ATOM    142  H65 BCD     1       9.180  26.550  16.810  1.00  0.00            
ATOM    143  H66 BCD     1       9.560  27.840  19.360  1.00  0.00            
ATOM    144  H67 BCD     1       6.730  26.850  20.090  1.00  0.00            
ATOM    145  H68 BCD     1       8.620  26.020  21.640  1.00  0.00            
ATOM    146  H69 BCD     1       9.090  27.730  21.830  1.00  0.00            
ATOM    147  H70 BCD     1       6.790  28.000  22.100  1.00  0.00            
ATOM    148  O1  HF3     2       2.730  23.690  15.150  1.00  0.00            
ATOM    149  S1  HF3     2       2.760  24.980  15.710  1.00  0.00            
ATOM    150  O2  HF3     2       1.480  25.430  16.300  1.00  0.00            
ATOM    151  O3  HF3     2       3.290  26.080  14.910  1.00  0.00            
ATOM    152  C1  HF3     2       3.800  24.720  17.160  1.00  0.00            
ATOM    153  C2  HF3     2       5.190  24.780  16.990  1.00  0.00            
ATOM    154  C3  HF3     2       6.010  24.460  18.090  1.00  0.00            
ATOM    155  C4  HF3     2       5.480  24.080  19.290  1.00  0.00            
ATOM    156  C5  HF3     2       6.350  23.570  20.350  1.00  0.00            
ATOM    157  C6  HF3     2       5.790  23.140  21.510  1.00  0.00            
ATOM    158  C7  HF3     2       4.390  23.120  21.720  1.00  0.00            
ATOM    159  S2  HF3     2       3.690  22.650  23.210  1.00  0.00            
ATOM    160  O4  HF3     2       4.160  23.740  24.060  1.00  0.00            
ATOM    161  O5  HF3     2       4.260  21.370  23.570  1.00  0.00            
ATOM    162  O6  HF3     2       2.160  22.480  23.050  1.00  0.00            
ATOM    163  C8  HF3     2       3.490  23.650  20.680  1.00  0.00            
ATOM    164  C9  HF3     2       4.080  24.060  19.470  1.00  0.00            
ATOM    165  C10 HF3     2       3.220  24.420  18.380  1.00  0.00            
ATOM    166  H1  HF3     2       5.610  25.060  16.030  1.00  0.00            
ATOM    167  H2  HF3     2       7.100  24.430  17.990  1.00  0.00            
ATOM    168  H3  HF3     2       7.430  23.510  20.240  1.00  0.00            
ATOM    169  H4  HF3     2       6.440  22.840  22.330  1.00  0.00            
ATOM    170  H5  HF3     2       2.410  23.740  20.810  1.00  0.00            
ATOM    171  H6  HF3     2       2.150  24.480  18.540  1.00  0.00            
TER
ENDMDL
MODEL        1
ATOM      1  C1  BCD     1      13.330  19.480  30.840  1.00  0.00            
ATOM      2  O1  BCD     1      12.250  19.160  29.970  1.00  0.00            
ATOM      3  C2  BCD     1      13.630  20.980  30.720  1.00  0.00            
ATOM      4  O2  BCD     1      12.500  21.710  31.240  1.00  0.00            
ATOM      5  C3  BCD     1      14.080  21.420  29.330  1.00  0.00            
ATOM      6  O3  BCD     1      14.340  22.830  29.350  1.00  0.00            
ATOM      7  C4  BCD     1      15.300  20.590  28.980  1.00  0.00            
ATOM      8  C5  BCD     1      15.030  19.080  29.070  1.00  0.00            
ATOM      9  O4  BCD     1      14.480  18.850  30.400  1.00  0.00            
ATOM     10  C6  BCD     1      16.310  18.260  28.970  1.00  0.00            
ATOM     11  O5  BCD     1      17.240  18.720  29.920  1.00  0.00            
ATOM     12  H1  BCD     1      13.170  19.120  31.860  1.00  0.00            
ATOM     13  H2  BCD     1      14.500  21.260  31.330  1.00  0.00            
ATOM     14  H3  BCD     1      11.760  21.710  30.630  1.00  0.00            
ATOM     15  H4  BCD     1      13.290  21.240  28.590  1.00  0.00            
ATOM     16  H5  BCD     1      13.730  23.150  28.690  1.00  0.00            
ATOM     17  H6  BCD     1      16.170  20.990  29.520  1.00  0.00            
ATOM     18  H7  BCD     1      14.250  18.870  28.320  1.00  0.00            
ATOM     19  H8  BCD     1      16.090  17.180  29.030  1.00  0.00            
ATOM     20  H9  BCD     1      16.700  18.380  27.950  1.00  0.00            
ATOM     21  H10 BCD     1      16.960  18.390  30.780  1.00  0.00            
ATOM     22  C7  BCD     1       8.840  16.820  30.360  1.00  0.00            
ATOM     23  O6  BCD     1       8.320  17.620  29.240  1.00  0.00            
ATOM     24  C8  BCD     1       9.180  17.810  31.540  1.00  0.00            
ATOM     25  O7  BCD     1       7.920  18.440  31.930  1.00  0.00            
ATOM     26  C9  BCD     1      10.260  18.770  31.150  1.00  0.00            
ATOM     27  O8  BCD     1      10.650  19.510  32.280  1.00  0.00            
ATOM     28  C10 BCD     1      11.410  18.110  30.480  1.00  0.00            
ATOM     29  C11 BCD     1      11.030  17.090  29.350  1.00  0.00            
ATOM     30  O9  BCD     1      10.040  16.220  29.850  1.00  0.00            
ATOM     31  C12 BCD     1      12.240  16.320  28.830  1.00  0.00            
ATOM     32  O10 BCD     1      11.930  15.490  27.730  1.00  0.00            
ATOM     33  H11 BCD     1       8.100  16.060  30.640  1.00  0.00            
ATOM     34  H12 BCD     1       9.610  17.180  32.320  1.00  0.00            
ATOM     35  H13 BCD     1       7.400  17.810  32.430  1.00  0.00            
ATOM     36  H14 BCD     1       9.760  19.350  30.350  1.00  0.00            
ATOM     37  H15 BCD     1      10.290  20.400  32.230  1.00  0.00            
ATOM     38  H16 BCD     1      11.910  17.500  31.240  1.00  0.00            
ATOM     39  H17 BCD     1      10.730  17.760  28.530  1.00  0.00            
ATOM     40  H18 BCD     1      13.060  17.020  28.660  1.00  0.00            
ATOM     41  H19 BCD     1      12.630  15.610  29.570  1.00  0.00            
ATOM     42  H20 BCD     1      12.760  15.440  27.240  1.00  0.00            
ATOM     43  C13 BCD     1       5.270  17.980  26.430  1.00  0.00            
ATOM     44  O11 BCD     1       6.220  18.860  25.860  1.00  0.00            
ATOM     45  C14 BCD     1       5.010  18.550  27.840  1.00  0.00            
ATOM     46  O12 BCD     1       4.310  19.860  27.840  1.00  0.00            
ATOM     47  C15 BCD     1       6.290  18.660  28.670  1.00  0.00            
ATOM     48  O13 BCD     1       5.970  19.090  29.960  1.00  0.00            
ATOM     49  C16 BCD     1       6.980  17.280  28.760  1.00  0.00            
ATOM     50  C17 BCD     1       7.060  16.690  27.330  1.00  0.00            
ATOM     51  O14 BCD     1       5.820  16.740  26.630  1.00  0.00            
ATOM     52  C18 BCD     1       7.660  15.300  27.280  1.00  0.00            
ATOM     53  O15 BCD     1       6.910  14.420  28.090  1.00  0.00            
ATOM     54  H21 BCD     1       4.310  17.910  25.920  1.00  0.00            
ATOM     55  H22 BCD     1       4.410  17.790  28.370  1.00  0.00            
ATOM     56  H23 BCD     1       4.230  20.290  28.690  1.00  0.00            
ATOM     57  H24 BCD     1       6.940  19.450  28.260  1.00  0.00            
ATOM     58  H25 BCD     1       6.770  19.080  30.490  1.00  0.00            
ATOM     59  H26 BCD     1       6.360  16.670  29.430  1.00  0.00            
ATOM     60  H27 BCD     1       7.730  17.380  26.810  1.00  0.00            
ATOM     61  H28 BCD     1       7.730  15.010  26.230  1.00  0.00            
ATOM     62  H29 BCD     1       8.690  15.330  27.650  1.00  0.00            
ATOM     63  H30 BCD     1       6.020  14.630  27.800  1.00  0.00            
ATOM     64  C19 BCD     1       6.430  20.920  22.190  1.00  0.00            
ATOM     65  O16 BCD     1       7.670  21.580  22.540  1.00  0.00            
ATOM     66  C20 BCD     1       5.380  21.320  23.180  1.00  0.00            
ATOM     67  O17 BCD     1       5.240  22.770  22.930  1.00  0.00            
ATOM     68  C21 BCD     1       5.640  20.820  24.600  1.00  0.00            
ATOM     69  O18 BCD     1       4.330  21.040  25.280  1.00  0.00            
ATOM     70  C22 BCD     1       5.880  19.330  24.550  1.00  0.00            
ATOM     71  C23 BCD     1       6.950  18.920  23.500  1.00  0.00            
ATOM     72  O19 BCD     1       6.530  19.500  22.200  1.00  0.00            
ATOM     73  C24 BCD     1       7.140  17.450  23.450  1.00  0.00            
ATOM     74  O20 BCD     1       5.990  16.900  22.860  1.00  0.00            
ATOM     75  H31 BCD     1       6.210  21.210  21.150  1.00  0.00            
ATOM     76  H32 BCD     1       4.460  20.810  22.870  1.00  0.00            
ATOM     77  H33 BCD     1       5.970  23.220  23.360  1.00  0.00            
ATOM     78  H34 BCD     1       6.440  21.400  25.070  1.00  0.00            
ATOM     79  H35 BCD     1       4.330  20.660  26.170  1.00  0.00            
ATOM     80  H36 BCD     1       4.950  18.850  24.210  1.00  0.00            
ATOM     81  H37 BCD     1       7.870  19.490  23.720  1.00  0.00            
ATOM     82  H38 BCD     1       8.020  17.220  22.840  1.00  0.00            
ATOM     83  H39 BCD     1       7.280  17.050  24.460  1.00  0.00            
ATOM     84  H40 BCD     1       6.280  16.000  22.700  1.00  0.00            
ATOM     85  C25 BCD     1      10.330  24.500  21.760  1.00  0.00            
ATOM     86  O21 BCD     1      11.260  23.630  22.380  1.00  0.00            
ATOM     87  C26 BCD     1       9.190  24.880  22.650  1.00  0.00            
ATOM     88  O22 BCD     1       9.720  25.510  23.780  1.00  0.00            
ATOM     89  C27 BCD     1       8.420  23.710  23.230  1.00  0.00            
ATOM     90  O23 BCD     1       7.270  24.110  24.070  1.00  0.00            
ATOM     91  C28 BCD     1       8.000  22.870  22.040  1.00  0.00            
ATOM     92  C29 BCD     1       9.080  22.600  21.030  1.00  0.00            
ATOM     93  O24 BCD     1       9.770  23.830  20.650  1.00  0.00            
ATOM     94  C30 BCD     1       8.570  21.930  19.770  1.00  0.00            
ATOM     95  O25 BCD     1       7.680  22.760  19.130  1.00  0.00            
ATOM     96  H41 BCD     1      10.810  25.430  21.420  1.00  0.00            
ATOM     97  H42 BCD     1       8.450  25.490  22.120  1.00  0.00            
ATOM     98  H43 BCD     1      10.540  25.100  24.070  1.00  0.00            
ATOM     99  H44 BCD     1       9.110  23.080  23.810  1.00  0.00            
ATOM    100  H45 BCD     1       7.740  24.540  24.790  1.00  0.00            
ATOM    101  H46 BCD     1       7.140  23.370  21.570  1.00  0.00            
ATOM    102  H47 BCD     1       9.830  21.930  21.480  1.00  0.00            
ATOM    103  H48 BCD     1       9.430  21.730  19.110  1.00  0.00            
ATOM    104  H49 BCD     1       8.100  20.970  20.030  1.00  0.00            
ATOM    105  H50 BCD     1       8.250  23.260  18.540  1.00  0.00            
ATOM    106  C31 BCD     1      15.470  23.050  22.520  1.00  0.00            
ATOM    107  O26 BCD     1      15.300  23.130  23.960  1.00  0.00            
ATOM    108  C32 BCD     1      14.970  24.330  21.800  1.00  0.00            
ATOM    109  O27 BCD     1      15.820  25.440  22.110  1.00  0.00            
ATOM    110  C33 BCD     1      13.490  24.650  22.210  1.00  0.00            
ATOM    111  C34 BCD     1      12.600  23.420  21.840  1.00  0.00            
ATOM    112  C35 BCD     1      13.210  22.140  22.440  1.00  0.00            
ATOM    113  O28 BCD     1      14.590  22.060  22.060  1.00  0.00            
ATOM    114  C36 BCD     1      12.450  20.820  22.150  1.00  0.00            
ATOM    115  O29 BCD     1      12.440  20.510  20.750  1.00  0.00            
ATOM    116  O30 BCD     1      13.070  25.900  21.690  1.00  0.00            
ATOM    117  H51 BCD     1      16.490  22.690  22.340  1.00  0.00            
ATOM    118  H52 BCD     1      15.050  24.070  20.740  1.00  0.00            
ATOM    119  H53 BCD     1      15.510  26.150  21.550  1.00  0.00            
ATOM    120  H54 BCD     1      13.470  24.640  23.310  1.00  0.00            
ATOM    121  H55 BCD     1      13.500  26.550  22.250  1.00  0.00            
ATOM    122  H56 BCD     1      12.630  23.300  20.750  1.00  0.00            
ATOM    123  H57 BCD     1      13.140  22.250  23.530  1.00  0.00            
ATOM    124  H58 BCD     1      13.060  20.030  22.600  1.00  0.00            
ATOM    125  H59 BCD     1      11.430  20.740  22.540  1.00  0.00            
ATOM    126  H60 BCD     1      13.310  20.250  20.430  1.00  0.00            
ATOM    127  C37 BCD     1      16.900  21.280  27.260  1.00  0.00            
ATOM    128  O31 BCD     1      15.510  20.850  27.600  1.00  0.00            
ATOM    129  C38 BCD     1      17.040  22.860  27.210  1.00  0.00            
ATOM    130  O32 BCD     1      16.860  23.360  28.570  1.00  0.00            
ATOM    131  C39 BCD     1      16.060  23.350  26.110  1.00  0.00            
ATOM    132  O33 BCD     1      16.220  24.820  26.010  1.00  0.00            
ATOM    133  C40 BCD     1      16.350  22.650  24.810  1.00  0.00            
ATOM    134  C41 BCD     1      16.440  21.120  24.890  1.00  0.00            
ATOM    135  O34 BCD     1      17.310  20.760  25.970  1.00  0.00            
ATOM    136  C42 BCD     1      17.120  20.510  23.620  1.00  0.00            
ATOM    137  O35 BCD     1      18.350  21.210  23.260  1.00  0.00            
ATOM    138  H61 BCD     1      17.600  20.990  28.050  1.00  0.00            
ATOM    139  H62 BCD     1      18.030  23.170  26.840  1.00  0.00            
ATOM    140  H63 BCD     1      15.930  23.520  28.780  1.00  0.00            
ATOM    141  H64 BCD     1      15.020  23.170  26.410  1.00  0.00            
ATOM    142  H65 BCD     1      15.570  25.120  25.370  1.00  0.00            
ATOM    143  H66 BCD     1      17.360  22.970  24.530  1.00  0.00            
ATOM    144  H67 BCD     1      15.420  20.810  25.150  1.00  0.00            
ATOM    145  H68 BCD     1      17.360  19.490  23.950  1.00  0.00            
ATOM    146  H69 BCD     1      16.360  20.500  22.820  1.00  0.00            
ATOM    147  H70 BCD     1      18.850  21.480  24.030  1.00  0.00            
ATOM    148  O1  HF3     2      12.840  23.820  27.440  1.00  0.00            
ATOM    149  S1  HF3     2      11.620  23.900  26.640  1.00  0.00            
ATOM    150  O2  HF3     2      11.740  24.610  25.360  1.00  0.00            
ATOM    151  O3  HF3     2      10.560  24.370  27.540  1.00  0.00            
ATOM    152  C1  HF3     2      11.250  22.180  26.360  1.00  0.00            
ATOM    153  C2  HF3     2       9.960  21.680  26.280  1.00  0.00            
ATOM    154  C3  HF3     2       9.740  20.300  26.180  1.00  0.00            
ATOM    155  C4  HF3     2      10.800  19.440  25.900  1.00  0.00            
ATOM    156  C5  HF3     2      10.510  18.100  25.650  1.00  0.00            
ATOM    157  C6  HF3     2      11.580  17.260  25.270  1.00  0.00            
ATOM    158  C7  HF3     2      12.910  17.770  25.270  1.00  0.00            
ATOM    159  S2  HF3     2      14.250  16.540  25.170  1.00  0.00            
ATOM    160  O4  HF3     2      14.360  16.230  23.760  1.00  0.00            
ATOM    161  O5  HF3     2      13.750  15.390  25.910  1.00  0.00            
ATOM    162  O6  HF3     2      15.440  17.160  25.710  1.00  0.00            
ATOM    163  C8  HF3     2      13.130  19.090  25.530  1.00  0.00            
ATOM    164  C9  HF3     2      12.080  20.000  25.810  1.00  0.00            
ATOM    165  C10 HF3     2      12.340  21.320  26.140  1.00  0.00            
ATOM    166  H1  HF3     2       9.050  22.250  26.430  1.00  0.00            
ATOM    167  H2  HF3     2       8.710  19.950  26.200  1.00  0.00            
ATOM    168  H3  HF3     2       9.510  17.700  25.580  1.00  0.00            
ATOM    169  H4  HF3     2      11.380  16.200  25.140  1.00  0.00            
ATOM    170  H5  HF3     2      14.090  19.560  25.750  1.00  0.00            
ATOM    171  H6  HF3     2      13.310  21.820  26.160  1.00  0.00            
TER
ENDMDL
MODEL        1
ATOM      1  C1  BCD     1       2.170  25.870  17.220  1.00  0.00            
ATOM      2  O1  BCD     1       3.220  24.970  17.660  1.00  0.00            
ATOM      3  C2  BCD     1       2.810  27.050  16.430  1.00  0.00            
ATOM      4  O2  BCD     1       3.380  26.540  15.200  1.00  0.00            
ATOM      5  C3  BCD     1       3.760  27.840  17.440  1.00  0.00            
ATOM      6  O3  BCD     1       3.980  29.130  16.720  1.00  0.00            
ATOM      7  C4  BCD     1       3.100  28.120  18.770  1.00  0.00            
ATOM      8  C5  BCD     1       2.140  27.080  19.300  1.00  0.00            
ATOM      9  O4  BCD     1       1.420  26.500  18.260  1.00  0.00            
ATOM     10  C6  BCD     1       1.190  27.430  20.400  1.00  0.00            
ATOM     11  O5  BCD     1       0.590  28.670  20.160  1.00  0.00            
ATOM     12  H1  BCD     1       1.540  25.320  16.510  1.00  0.00            
ATOM     13  H2  BCD     1       2.040  27.780  16.160  1.00  0.00            
ATOM     14  H3  BCD     1       4.200  26.060  15.350  1.00  0.00            
ATOM     15  H4  BCD     1       4.740  27.370  17.560  1.00  0.00            
ATOM     16  H5  BCD     1       4.090  29.060  15.760  1.00  0.00            
ATOM     17  H6  BCD     1       2.500  29.030  18.660  1.00  0.00            
ATOM     18  H7  BCD     1       2.720  26.220  19.670  1.00  0.00            
ATOM     19  H8  BCD     1       0.470  26.610  20.520  1.00  0.00            
ATOM     20  H9  BCD     1       1.700  27.450  21.370  1.00  0.00            
ATOM     21  H10 BCD     1      -0.160  28.770  20.750  1.00  0.00            
ATOM     22  C7  BCD     1       3.130  20.890  18.360  1.00  0.00            
ATOM     23  O6  BCD     1       4.410  20.770  17.830  1.00  0.00            
ATOM     24  C8  BCD     1       2.070  21.430  17.410  1.00  0.00            
ATOM     25  O7  BCD     1       1.880  20.470  16.400  1.00  0.00            
ATOM     26  C9  BCD     1       2.430  22.810  16.900  1.00  0.00            
ATOM     27  O8  BCD     1       1.320  23.180  16.050  1.00  0.00            
ATOM     28  C10 BCD     1       2.650  23.760  18.140  1.00  0.00            
ATOM     29  C11 BCD     1       3.730  23.110  18.970  1.00  0.00            
ATOM     30  O9  BCD     1       3.260  21.810  19.470  1.00  0.00            
ATOM     31  C12 BCD     1       3.970  23.870  20.270  1.00  0.00            
ATOM     32  O10 BCD     1       2.690  24.030  20.920  1.00  0.00            
ATOM     33  H11 BCD     1       2.800  19.910  18.720  1.00  0.00            
ATOM     34  H12 BCD     1       1.130  21.450  17.960  1.00  0.00            
ATOM     35  H13 BCD     1       0.980  20.640  16.120  1.00  0.00            
ATOM     36  H14 BCD     1       3.370  22.740  16.330  1.00  0.00            
ATOM     37  H15 BCD     1       1.490  22.730  15.220  1.00  0.00            
ATOM     38  H16 BCD     1       1.760  23.850  18.770  1.00  0.00            
ATOM     39  H17 BCD     1       4.640  23.060  18.360  1.00  0.00            
ATOM     40  H18 BCD     1       4.640  23.260  20.900  1.00  0.00            
ATOM     41  H19 BCD     1       4.450  24.830  20.030  1.00  0.00            
ATOM     42  H20 BCD     1       2.340  23.140  21.050  1.00  0.00            
ATOM     43  C13 BCD     1       7.400  18.680  16.070  1.00  0.00            
ATOM     44  O11 BCD     1       8.160  19.770  16.590  1.00  0.00            
ATOM     45  C14 BCD     1       6.280  19.220  15.100  1.00  0.00            
ATOM     46  O12 BCD     1       7.020  19.870  14.050  1.00  0.00            
ATOM     47  C15 BCD     1       5.330  20.200  15.830  1.00  0.00            
ATOM     48  O13 BCD     1       4.230  20.510  14.930  1.00  0.00            
ATOM     49  C16 BCD     1       4.810  19.560  17.140  1.00  0.00            
ATOM     50  C17 BCD     1       5.930  18.860  17.900  1.00  0.00            
ATOM     51  O14 BCD     1       6.690  17.980  17.060  1.00  0.00            
ATOM     52  C18 BCD     1       5.460  18.140  19.180  1.00  0.00            
ATOM     53  O15 BCD     1       6.550  17.860  20.130  1.00  0.00            
ATOM     54  H21 BCD     1       8.050  17.940  15.610  1.00  0.00            
ATOM     55  H22 BCD     1       5.670  18.390  14.720  1.00  0.00            
ATOM     56  H23 BCD     1       6.350  20.210  13.440  1.00  0.00            
ATOM     57  H24 BCD     1       5.990  21.050  16.040  1.00  0.00            
ATOM     58  H25 BCD     1       3.400  20.640  15.400  1.00  0.00            
ATOM     59  H26 BCD     1       4.020  18.830  16.930  1.00  0.00            
ATOM     60  H27 BCD     1       6.600  19.700  18.160  1.00  0.00            
ATOM     61  H28 BCD     1       4.840  18.840  19.750  1.00  0.00            
ATOM     62  H29 BCD     1       4.820  17.310  18.840  1.00  0.00            
ATOM     63  H30 BCD     1       6.910  18.640  20.560  1.00  0.00            
ATOM     64  C19 BCD     1      11.860  21.410  17.020  1.00  0.00            
ATOM     65  O16 BCD     1      11.240  22.650  17.490  1.00  0.00            
ATOM     66  C20 BCD     1      11.470  21.110  15.570  1.00  0.00            
ATOM     67  O17 BCD     1      11.870  22.260  14.790  1.00  0.00            
ATOM     68  C21 BCD     1       9.960  20.800  15.490  1.00  0.00            
ATOM     69  O18 BCD     1       9.620  20.290  14.220  1.00  0.00            
ATOM     70  C22 BCD     1       9.570  19.670  16.590  1.00  0.00            
ATOM     71  C23 BCD     1      10.040  20.040  18.000  1.00  0.00            
ATOM     72  O19 BCD     1      11.440  20.360  17.890  1.00  0.00            
ATOM     73  C24 BCD     1      10.010  18.900  19.060  1.00  0.00            
ATOM     74  O20 BCD     1      10.290  19.360  20.370  1.00  0.00            
ATOM     75  H31 BCD     1      12.950  21.470  17.090  1.00  0.00            
ATOM     76  H32 BCD     1      12.010  20.210  15.230  1.00  0.00            
ATOM     77  H33 BCD     1      11.800  22.070  13.850  1.00  0.00            
ATOM     78  H34 BCD     1       9.380  21.720  15.630  1.00  0.00            
ATOM     79  H35 BCD     1       8.670  20.200  14.170  1.00  0.00            
ATOM     80  H36 BCD     1       9.950  18.690  16.300  1.00  0.00            
ATOM     81  H37 BCD     1       9.500  20.950  18.280  1.00  0.00            
ATOM     82  H38 BCD     1       8.980  18.510  19.040  1.00  0.00            
ATOM     83  H39 BCD     1      10.740  18.130  18.780  1.00  0.00            
ATOM     84  H40 BCD     1       9.450  19.370  20.840  1.00  0.00            
ATOM     85  C25 BCD     1      12.680  26.140  19.390  1.00  0.00            
ATOM     86  O21 BCD     1      11.480  26.830  19.260  1.00  0.00            
ATOM     87  C26 BCD     1      13.220  25.740  17.950  1.00  0.00            
ATOM     88  O22 BCD     1      13.260  26.910  17.150  1.00  0.00            
ATOM     89  C27 BCD     1      12.410  24.670  17.260  1.00  0.00            
ATOM     90  O23 BCD     1      13.120  24.190  16.170  1.00  0.00            
ATOM     91  C28 BCD     1      12.110  23.520  18.210  1.00  0.00            
ATOM     92  C29 BCD     1      11.440  24.080  19.440  1.00  0.00            
ATOM     93  O24 BCD     1      12.400  24.920  20.140  1.00  0.00            
ATOM     94  C30 BCD     1      10.880  23.000  20.340  1.00  0.00            
ATOM     95  O25 BCD     1      11.750  21.970  20.690  1.00  0.00            
ATOM     96  H41 BCD     1      13.470  26.670  19.920  1.00  0.00            
ATOM     97  H42 BCD     1      14.230  25.360  18.150  1.00  0.00            
ATOM     98  H43 BCD     1      13.760  26.740  16.340  1.00  0.00            
ATOM     99  H44 BCD     1      11.520  25.170  16.850  1.00  0.00            
ATOM    100  H45 BCD     1      12.490  23.690  15.650  1.00  0.00            
ATOM    101  H46 BCD     1      13.030  23.000  18.490  1.00  0.00            
ATOM    102  H47 BCD     1      10.640  24.730  19.060  1.00  0.00            
ATOM    103  H48 BCD     1      10.470  23.530  21.210  1.00  0.00            
ATOM    104  H49 BCD     1      10.010  22.520  19.860  1.00  0.00            
ATOM    105  H50 BCD     1      11.800  21.300  20.000  1.00  0.00            
ATOM    106  C31 BCD     1       9.400  30.130  20.220  1.00  0.00            
ATOM    107  O26 BCD     1       8.210  29.450  19.910  1.00  0.00            
ATOM    108  C32 BCD     1      10.290  30.310  19.020  1.00  0.00            
ATOM    109  O27 BCD     1       9.590  31.000  17.990  1.00  0.00            
ATOM    110  C33 BCD     1      10.840  28.910  18.590  1.00  0.00            
ATOM    111  C34 BCD     1      11.390  28.140  19.760  1.00  0.00            
ATOM    112  C35 BCD     1      10.520  28.040  20.950  1.00  0.00            
ATOM    113  O28 BCD     1      10.130  29.370  21.240  1.00  0.00            
ATOM    114  C36 BCD     1      11.100  27.390  22.230  1.00  0.00            
ATOM    115  O29 BCD     1      12.310  27.990  22.780  1.00  0.00            
ATOM    116  O30 BCD     1      11.780  29.170  17.500  1.00  0.00            
ATOM    117  H51 BCD     1       9.030  31.090  20.590  1.00  0.00            
ATOM    118  H52 BCD     1      11.070  30.980  19.400  1.00  0.00            
ATOM    119  H53 BCD     1      10.050  30.980  17.140  1.00  0.00            
ATOM    120  H54 BCD     1       9.990  28.330  18.220  1.00  0.00            
ATOM    121  H55 BCD     1      12.370  28.430  17.330  1.00  0.00            
ATOM    122  H56 BCD     1      12.360  28.510  20.140  1.00  0.00            
ATOM    123  H57 BCD     1       9.620  27.450  20.700  1.00  0.00            
ATOM    124  H58 BCD     1      10.300  27.380  22.980  1.00  0.00            
ATOM    125  H59 BCD     1      11.310  26.360  21.910  1.00  0.00            
ATOM    126  H60 BCD     1      13.000  27.880  22.110  1.00  0.00            
ATOM    127  C37 BCD     1       4.150  29.590  20.390  1.00  0.00            
ATOM    128  O31 BCD     1       4.130  28.380  19.670  1.00  0.00            
ATOM    129  C38 BCD     1       4.790  30.730  19.620  1.00  0.00            
ATOM    130  O32 BCD     1       3.980  31.040  18.470  1.00  0.00            
ATOM    131  C39 BCD     1       6.190  30.410  19.270  1.00  0.00            
ATOM    132  O33 BCD     1       6.800  31.460  18.510  1.00  0.00            
ATOM    133  C40 BCD     1       7.040  29.980  20.530  1.00  0.00            
ATOM    134  C41 BCD     1       6.350  28.900  21.380  1.00  0.00            
ATOM    135  O34 BCD     1       5.010  29.350  21.580  1.00  0.00            
ATOM    136  C42 BCD     1       7.040  28.800  22.760  1.00  0.00            
ATOM    137  O35 BCD     1       6.500  27.750  23.550  1.00  0.00            
ATOM    138  H61 BCD     1       3.120  29.680  20.770  1.00  0.00            
ATOM    139  H62 BCD     1       4.810  31.530  20.360  1.00  0.00            
ATOM    140  H63 BCD     1       4.040  30.280  17.880  1.00  0.00            
ATOM    141  H64 BCD     1       6.230  29.570  18.560  1.00  0.00            
ATOM    142  H65 BCD     1       7.690  31.270  18.210  1.00  0.00            
ATOM    143  H66 BCD     1       7.290  30.890  21.090  1.00  0.00            
ATOM    144  H67 BCD     1       6.300  27.900  20.920  1.00  0.00            
ATOM    145  H68 BCD     1       8.110  28.610  22.640  1.00  0.00            
ATOM    146  H69 BCD     1       6.940  29.760  23.270  1.00  0.00            
ATOM    147  H70 BCD     1       7.210  27.450  24.130  1.00  0.00            
ATOM    148  O1  HF3     2       6.940  23.110  14.960  1.00  0.00            
ATOM    149  S1  HF3     2       6.990  24.570  15.390  1.00  0.00            
ATOM    150  O2  HF3     2       5.730  25.260  15.290  1.00  0.00            
ATOM    151  O3  HF3     2       8.140  25.190  14.810  1.00  0.00            
ATOM    152  C1  HF3     2       7.290  24.650  17.160  1.00  0.00            
ATOM    153  C2  HF3     2       7.470  25.910  17.750  1.00  0.00            
ATOM    154  C3  HF3     2       7.530  25.900  19.150  1.00  0.00            
ATOM    155  C4  HF3     2       7.460  24.710  19.910  1.00  0.00            
ATOM    156  C5  HF3     2       7.600  24.760  21.310  1.00  0.00            
ATOM    157  C6  HF3     2       7.490  23.600  22.110  1.00  0.00            
ATOM    158  C7  HF3     2       7.310  22.340  21.360  1.00  0.00            
ATOM    159  S2  HF3     2       7.390  20.810  22.310  1.00  0.00            
ATOM    160  O4  HF3     2       8.290  21.140  23.410  1.00  0.00            
ATOM    161  O5  HF3     2       7.820  19.710  21.420  1.00  0.00            
ATOM    162  O6  HF3     2       6.020  20.710  22.720  1.00  0.00            
ATOM    163  C8  HF3     2       7.190  22.260  19.970  1.00  0.00            
ATOM    164  C9  HF3     2       7.330  23.510  19.260  1.00  0.00            
ATOM    165  C10 HF3     2       7.250  23.440  17.890  1.00  0.00            
ATOM    166  H1  HF3     2       7.520  26.820  17.170  1.00  0.00            
ATOM    167  H2  HF3     2       7.710  26.840  19.670  1.00  0.00            
ATOM    168  H3  HF3     2       7.910  25.660  21.840  1.00  0.00            
ATOM    169  H4  HF3     2       7.790  23.480  23.140  1.00  0.00            
ATOM    170  H5  HF3     2       7.050  21.340  19.400  1.00  0.00            
ATOM    171  H6  HF3     2       7.170  22.470  17.410  1.00  0.00            
TER
ENDMDL
MODEL        1
ATOM      1  C1  BCD     1       1.270  22.990  16.220  1.00  0.00            
ATOM      2  O1  BCD     1       2.340  22.100  16.650  1.00  0.00            
ATOM      3  C2  BCD     1       1.840  23.990  15.200  1.00  0.00            
ATOM      4  O2  BCD     1       2.400  23.240  14.050  1.00  0.00            
ATOM      5  C3  BCD     1       2.860  24.990  15.800  1.00  0.00            
ATOM      6  O3  BCD     1       3.430  25.950  14.860  1.00  0.00            
ATOM      7  C4  BCD     1       2.180  25.700  16.950  1.00  0.00            
ATOM      8  C5  BCD     1       1.710  24.670  17.940  1.00  0.00            
ATOM      9  O4  BCD     1       0.840  23.750  17.340  1.00  0.00            
ATOM     10  C6  BCD     1       0.970  25.190  19.150  1.00  0.00            
ATOM     11  O5  BCD     1       0.080  26.260  18.840  1.00  0.00            
ATOM     12  H1  BCD     1       0.370  22.480  15.870  1.00  0.00            
ATOM     13  H2  BCD     1       1.000  24.580  14.820  1.00  0.00            
ATOM     14  H3  BCD     1       3.330  23.370  14.210  1.00  0.00            
ATOM     15  H4  BCD     1       3.600  24.350  16.290  1.00  0.00            
ATOM     16  H5  BCD     1       3.890  25.410  14.210  1.00  0.00            
ATOM     17  H6  BCD     1       1.470  26.500  16.710  1.00  0.00            
ATOM     18  H7  BCD     1       2.590  24.180  18.380  1.00  0.00            
ATOM     19  H8  BCD     1       0.380  24.390  19.610  1.00  0.00            
ATOM     20  H9  BCD     1       1.650  25.510  19.950  1.00  0.00            
ATOM     21  H10 BCD     1      -0.280  26.630  19.650  1.00  0.00            
ATOM     22  C7  BCD     1       3.160  18.510  18.570  1.00  0.00            
ATOM     23  O6  BCD     1       4.280  18.390  17.680  1.00  0.00            
ATOM     24  C8  BCD     1       1.810  18.620  17.850  1.00  0.00            
ATOM     25  O7  BCD     1       1.490  17.410  17.060  1.00  0.00            
ATOM     26  C9  BCD     1       1.800  19.810  16.990  1.00  0.00            
ATOM     27  O8  BCD     1       0.570  19.840  16.250  1.00  0.00            
ATOM     28  C10 BCD     1       2.070  21.140  17.650  1.00  0.00            
ATOM     29  C11 BCD     1       3.360  20.940  18.500  1.00  0.00            
ATOM     30  O9  BCD     1       3.330  19.750  19.290  1.00  0.00            
ATOM     31  C12 BCD     1       3.620  21.990  19.520  1.00  0.00            
ATOM     32  O10 BCD     1       2.510  22.220  20.430  1.00  0.00            
ATOM     33  H11 BCD     1       3.170  17.660  19.260  1.00  0.00            
ATOM     34  H12 BCD     1       1.040  18.730  18.630  1.00  0.00            
ATOM     35  H13 BCD     1       0.560  17.380  16.850  1.00  0.00            
ATOM     36  H14 BCD     1       2.610  19.750  16.250  1.00  0.00            
ATOM     37  H15 BCD     1       0.760  20.270  15.420  1.00  0.00            
ATOM     38  H16 BCD     1       1.280  21.510  18.330  1.00  0.00            
ATOM     39  H17 BCD     1       4.240  21.010  17.840  1.00  0.00            
ATOM     40  H18 BCD     1       4.430  21.610  20.160  1.00  0.00            
ATOM     41  H19 BCD     1       3.960  22.940  19.070  1.00  0.00            
ATOM     42  H20 BCD     1       2.840  22.780  21.130  1.00  0.00            
ATOM     43  C13 BCD     1       6.920  17.050  15.130  1.00  0.00            
ATOM     44  O11 BCD     1       7.390  18.370  15.320  1.00  0.00            
ATOM     45  C14 BCD     1       5.450  17.080  14.500  1.00  0.00            
ATOM     46  O12 BCD     1       5.470  17.610  13.210  1.00  0.00            
ATOM     47  C15 BCD     1       4.410  17.720  15.410  1.00  0.00            
ATOM     48  O13 BCD     1       3.020  17.470  14.940  1.00  0.00            
ATOM     49  C16 BCD     1       4.630  17.270  16.920  1.00  0.00            
ATOM     50  C17 BCD     1       5.990  16.960  17.340  1.00  0.00            
ATOM     51  O14 BCD     1       6.760  16.330  16.330  1.00  0.00            
ATOM     52  C18 BCD     1       6.100  16.130  18.550  1.00  0.00            
ATOM     53  O15 BCD     1       7.410  16.010  19.130  1.00  0.00            
ATOM     54  H21 BCD     1       7.590  16.500  14.460  1.00  0.00            
ATOM     55  H22 BCD     1       5.160  16.030  14.370  1.00  0.00            
ATOM     56  H23 BCD     1       4.630  17.390  12.800  1.00  0.00            
ATOM     57  H24 BCD     1       4.650  18.790  15.320  1.00  0.00            
ATOM     58  H25 BCD     1       2.460  17.670  15.700  1.00  0.00            
ATOM     59  H26 BCD     1       3.890  16.500  17.160  1.00  0.00            
ATOM     60  H27 BCD     1       6.470  17.940  17.510  1.00  0.00            
ATOM     61  H28 BCD     1       5.460  16.640  19.280  1.00  0.00            
ATOM     62  H29 BCD     1       5.530  15.210  18.350  1.00  0.00            
ATOM     63  H30 BCD     1       7.780  16.870  19.340  1.00  0.00            
ATOM     64  C19 BCD     1      10.720  20.710  14.750  1.00  0.00            
ATOM     65  O16 BCD     1      10.150  21.740  15.570  1.00  0.00            
ATOM     66  C20 BCD     1       9.820  20.410  13.560  1.00  0.00            
ATOM     67  O17 BCD     1       9.780  21.540  12.790  1.00  0.00            
ATOM     68  C21 BCD     1       8.490  19.900  13.880  1.00  0.00            
ATOM     69  O18 BCD     1       7.780  19.440  12.740  1.00  0.00            
ATOM     70  C22 BCD     1       8.650  18.660  14.750  1.00  0.00            
ATOM     71  C23 BCD     1       9.600  18.950  15.950  1.00  0.00            
ATOM     72  O19 BCD     1      10.830  19.550  15.470  1.00  0.00            
ATOM     73  C24 BCD     1       9.880  17.630  16.740  1.00  0.00            
ATOM     74  O20 BCD     1      10.440  17.930  17.970  1.00  0.00            
ATOM     75  H31 BCD     1      11.780  20.880  14.520  1.00  0.00            
ATOM     76  H32 BCD     1      10.330  19.660  12.960  1.00  0.00            
ATOM     77  H33 BCD     1       9.070  21.970  13.260  1.00  0.00            
ATOM     78  H34 BCD     1       8.010  20.680  14.480  1.00  0.00            
ATOM     79  H35 BCD     1       7.100  18.820  13.020  1.00  0.00            
ATOM     80  H36 BCD     1       9.050  17.820  14.170  1.00  0.00            
ATOM     81  H37 BCD     1       9.170  19.630  16.700  1.00  0.00            
ATOM     82  H38 BCD     1       8.960  17.040  16.870  1.00  0.00            
ATOM     83  H39 BCD     1      10.650  17.000  16.280  1.00  0.00            
ATOM     84  H40 BCD     1       9.750  18.310  18.520  1.00  0.00            
ATOM     85  C25 BCD     1      11.700  25.360  16.990  1.00  0.00            
ATOM     86  O21 BCD     1      10.420  25.980  16.890  1.00  0.00            
ATOM     87  C26 BCD     1      12.220  24.890  15.620  1.00  0.00            
ATOM     88  O22 BCD     1      12.360  26.070  14.710  1.00  0.00            
ATOM     89  C27 BCD     1      11.320  23.860  14.980  1.00  0.00            
ATOM     90  O23 BCD     1      11.740  23.210  13.770  1.00  0.00            
ATOM     91  C28 BCD     1      11.060  22.770  16.020  1.00  0.00            
ATOM     92  C29 BCD     1      10.660  23.290  17.450  1.00  0.00            
ATOM     93  O24 BCD     1      11.560  24.320  17.850  1.00  0.00            
ATOM     94  C30 BCD     1      10.670  22.240  18.550  1.00  0.00            
ATOM     95  O25 BCD     1      11.900  21.750  18.850  1.00  0.00            
ATOM     96  H41 BCD     1      12.330  26.060  17.550  1.00  0.00            
ATOM     97  H42 BCD     1      13.240  24.470  15.640  1.00  0.00            
ATOM     98  H43 BCD     1      12.560  25.760  13.820  1.00  0.00            
ATOM     99  H44 BCD     1      10.330  24.260  14.750  1.00  0.00            
ATOM    100  H45 BCD     1      11.060  22.590  13.490  1.00  0.00            
ATOM    101  H46 BCD     1      12.040  22.320  16.220  1.00  0.00            
ATOM    102  H47 BCD     1       9.670  23.760  17.350  1.00  0.00            
ATOM    103  H48 BCD     1      10.150  22.730  19.390  1.00  0.00            
ATOM    104  H49 BCD     1      10.060  21.390  18.230  1.00  0.00            
ATOM    105  H50 BCD     1      11.710  21.190  19.610  1.00  0.00            
ATOM    106  C31 BCD     1       8.140  29.170  17.550  1.00  0.00            
ATOM    107  O26 BCD     1       6.930  28.300  17.420  1.00  0.00            
ATOM    108  C32 BCD     1       8.970  29.230  16.300  1.00  0.00            
ATOM    109  O27 BCD     1       8.100  29.690  15.220  1.00  0.00            
ATOM    110  C33 BCD     1       9.560  27.870  16.020  1.00  0.00            
ATOM    111  C34 BCD     1      10.320  27.320  17.200  1.00  0.00            
ATOM    112  C35 BCD     1       9.400  27.370  18.430  1.00  0.00            
ATOM    113  O28 BCD     1       8.840  28.640  18.690  1.00  0.00            
ATOM    114  C36 BCD     1      10.060  26.930  19.710  1.00  0.00            
ATOM    115  O29 BCD     1      11.330  27.640  19.810  1.00  0.00            
ATOM    116  O30 BCD     1      10.480  28.000  14.920  1.00  0.00            
ATOM    117  H51 BCD     1       7.820  30.200  17.750  1.00  0.00            
ATOM    118  H52 BCD     1       9.790  29.950  16.390  1.00  0.00            
ATOM    119  H53 BCD     1       8.500  30.430  14.750  1.00  0.00            
ATOM    120  H54 BCD     1       8.770  27.140  15.810  1.00  0.00            
ATOM    121  H55 BCD     1      11.100  27.270  14.940  1.00  0.00            
ATOM    122  H56 BCD     1      11.250  27.880  17.340  1.00  0.00            
ATOM    123  H57 BCD     1       8.550  26.720  18.170  1.00  0.00            
ATOM    124  H58 BCD     1       9.360  27.080  20.540  1.00  0.00            
ATOM    125  H59 BCD     1      10.350  25.880  19.680  1.00  0.00            
ATOM    126  H60 BCD     1      11.930  27.410  20.520  1.00  0.00            
ATOM    127  C37 BCD     1       3.010  27.830  17.930  1.00  0.00            
ATOM    128  O31 BCD     1       3.200  26.430  17.660  1.00  0.00            
ATOM    129  C38 BCD     1       3.360  28.770  16.720  1.00  0.00            
ATOM    130  O32 BCD     1       2.620  28.440  15.570  1.00  0.00            
ATOM    131  C39 BCD     1       4.880  28.630  16.440  1.00  0.00            
ATOM    132  O33 BCD     1       5.310  29.430  15.360  1.00  0.00            
ATOM    133  C40 BCD     1       5.640  28.830  17.740  1.00  0.00            
ATOM    134  C41 BCD     1       5.150  28.090  18.980  1.00  0.00            
ATOM    135  O34 BCD     1       3.780  28.250  19.070  1.00  0.00            
ATOM    136  C42 BCD     1       5.910  28.470  20.290  1.00  0.00            
ATOM    137  O35 BCD     1       5.900  27.400  21.300  1.00  0.00            
ATOM    138  H61 BCD     1       1.970  27.920  18.260  1.00  0.00            
ATOM    139  H62 BCD     1       3.310  29.810  17.080  1.00  0.00            
ATOM    140  H63 BCD     1       3.230  27.840  15.130  1.00  0.00            
ATOM    141  H64 BCD     1       5.050  27.610  16.070  1.00  0.00            
ATOM    142  H65 BCD     1       6.270  29.510  15.350  1.00  0.00            
ATOM    143  H66 BCD     1       5.700  29.900  17.990  1.00  0.00            
ATOM    144  H67 BCD     1       5.430  27.070  18.700  1.00  0.00            
ATOM    145  H68 BCD     1       6.960  28.740  20.120  1.00  0.00            
ATOM    146  H69 BCD     1       5.510  29.380  20.760  1.00  0.00            
ATOM    147  H70 BCD     1       5.630  27.920  22.060  1.00  0.00            
ATOM    148  O1  HF3     2       6.330  25.440  14.200  1.00  0.00            
ATOM    149  S1  HF3     2       6.340  23.940  14.440  1.00  0.00            
ATOM    150  O2  HF3     2       7.550  23.210  13.950  1.00  0.00            
ATOM    151  O3  HF3     2       5.100  23.310  14.080  1.00  0.00            
ATOM    152  C1  HF3     2       6.420  23.750  16.270  1.00  0.00            
ATOM    153  C2  HF3     2       6.530  24.840  17.120  1.00  0.00            
ATOM    154  C3  HF3     2       6.750  24.750  18.550  1.00  0.00            
ATOM    155  C4  HF3     2       6.930  23.490  19.140  1.00  0.00            
ATOM    156  C5  HF3     2       7.090  23.300  20.510  1.00  0.00            
ATOM    157  C6  HF3     2       7.350  21.990  21.080  1.00  0.00            
ATOM    158  C7  HF3     2       7.540  20.860  20.180  1.00  0.00            
ATOM    159  S2  HF3     2       7.960  19.280  20.910  1.00  0.00            
ATOM    160  O4  HF3     2       6.630  18.720  21.280  1.00  0.00            
ATOM    161  O5  HF3     2       8.830  19.670  21.970  1.00  0.00            
ATOM    162  O6  HF3     2       8.550  18.680  19.680  1.00  0.00            
ATOM    163  C8  HF3     2       7.370  21.080  18.790  1.00  0.00            
ATOM    164  C9  HF3     2       6.910  22.380  18.260  1.00  0.00            
ATOM    165  C10 HF3     2       6.760  22.510  16.880  1.00  0.00            
ATOM    166  H1  HF3     2       6.410  25.840  16.720  1.00  0.00            
ATOM    167  H2  HF3     2       6.580  25.590  19.220  1.00  0.00            
ATOM    168  H3  HF3     2       6.990  24.170  21.150  1.00  0.00            
ATOM    169  H4  HF3     2       7.340  21.650  22.110  1.00  0.00            
ATOM    170  H5  HF3     2       7.500  20.270  18.080  1.00  0.00            
ATOM    171  H6  HF3     2       7.090  21.720  16.210  1.00  0.00            
TER
ENDMDL
MODEL        1
ATOM      1  C1  BCD     1      11.360  21.340  37.750  1.00  0.00            
ATOM      2  O1  BCD     1      10.750  20.650  36.610  1.00  0.00            
ATOM      3  C2  BCD     1      10.920  22.810  37.760  1.00  0.00            
ATOM      4  O2  BCD     1       9.560  22.870  37.980  1.00  0.00            
ATOM      5  C3  BCD     1      11.410  23.600  36.560  1.00  0.00            
ATOM      6  O3  BCD     1      11.060  24.970  36.590  1.00  0.00            
ATOM      7  C4  BCD     1      12.940  23.520  36.570  1.00  0.00            
ATOM      8  C5  BCD     1      13.310  22.020  36.480  1.00  0.00            
ATOM      9  O4  BCD     1      12.720  21.360  37.620  1.00  0.00            
ATOM     10  C6  BCD     1      14.830  21.840  36.590  1.00  0.00            
ATOM     11  O5  BCD     1      15.430  22.460  37.730  1.00  0.00            
ATOM     12  H1  BCD     1      11.160  20.910  38.740  1.00  0.00            
ATOM     13  H2  BCD     1      11.420  23.300  38.610  1.00  0.00            
ATOM     14  H3  BCD     1       9.290  21.980  37.750  1.00  0.00            
ATOM     15  H4  BCD     1      10.970  23.050  35.720  1.00  0.00            
ATOM     16  H5  BCD     1      10.110  25.040  36.710  1.00  0.00            
ATOM     17  H6  BCD     1      13.380  24.020  37.440  1.00  0.00            
ATOM     18  H7  BCD     1      12.820  21.560  35.620  1.00  0.00            
ATOM     19  H8  BCD     1      15.150  20.800  36.470  1.00  0.00            
ATOM     20  H9  BCD     1      15.290  22.290  35.700  1.00  0.00            
ATOM     21  H10 BCD     1      15.200  21.990  38.530  1.00  0.00            
ATOM     22  C7  BCD     1       8.680  17.130  36.190  1.00  0.00            
ATOM     23  O6  BCD     1       8.090  17.830  35.090  1.00  0.00            
ATOM     24  C8  BCD     1       8.290  17.930  37.440  1.00  0.00            
ATOM     25  O7  BCD     1       6.870  17.850  37.510  1.00  0.00            
ATOM     26  C9  BCD     1       8.850  19.370  37.310  1.00  0.00            
ATOM     27  O8  BCD     1       8.540  20.220  38.420  1.00  0.00            
ATOM     28  C10 BCD     1      10.360  19.370  36.980  1.00  0.00            
ATOM     29  C11 BCD     1      10.740  18.330  35.900  1.00  0.00            
ATOM     30  O9  BCD     1      10.080  17.090  36.210  1.00  0.00            
ATOM     31  C12 BCD     1      12.310  18.120  35.910  1.00  0.00            
ATOM     32  O10 BCD     1      12.820  17.360  34.820  1.00  0.00            
ATOM     33  H11 BCD     1       8.340  16.090  36.140  1.00  0.00            
ATOM     34  H12 BCD     1       8.730  17.480  38.340  1.00  0.00            
ATOM     35  H13 BCD     1       6.580  17.890  38.430  1.00  0.00            
ATOM     36  H14 BCD     1       8.420  19.810  36.400  1.00  0.00            
ATOM     37  H15 BCD     1       7.580  20.190  38.470  1.00  0.00            
ATOM     38  H16 BCD     1      10.880  19.040  37.890  1.00  0.00            
ATOM     39  H17 BCD     1      10.600  18.700  34.880  1.00  0.00            
ATOM     40  H18 BCD     1      12.770  19.110  35.780  1.00  0.00            
ATOM     41  H19 BCD     1      12.600  17.650  36.860  1.00  0.00            
ATOM     42  H20 BCD     1      12.810  17.870  34.010  1.00  0.00            
ATOM     43  C13 BCD     1       5.810  17.530  31.640  1.00  0.00            
ATOM     44  O11 BCD     1       6.540  18.710  31.090  1.00  0.00            
ATOM     45  C14 BCD     1       5.040  17.950  32.910  1.00  0.00            
ATOM     46  O12 BCD     1       4.040  18.900  32.590  1.00  0.00            
ATOM     47  C15 BCD     1       5.970  18.400  34.050  1.00  0.00            
ATOM     48  O13 BCD     1       5.270  18.820  35.260  1.00  0.00            
ATOM     49  C16 BCD     1       7.000  17.280  34.310  1.00  0.00            
ATOM     50  C17 BCD     1       7.700  16.850  33.040  1.00  0.00            
ATOM     51  O14 BCD     1       6.780  16.510  31.950  1.00  0.00            
ATOM     52  C18 BCD     1       8.660  15.660  33.190  1.00  0.00            
ATOM     53  O15 BCD     1       8.060  14.550  33.790  1.00  0.00            
ATOM     54  H21 BCD     1       5.140  17.140  30.860  1.00  0.00            
ATOM     55  H22 BCD     1       4.500  17.030  33.170  1.00  0.00            
ATOM     56  H23 BCD     1       3.660  18.990  33.470  1.00  0.00            
ATOM     57  H24 BCD     1       6.500  19.280  33.660  1.00  0.00            
ATOM     58  H25 BCD     1       5.890  18.650  35.980  1.00  0.00            
ATOM     59  H26 BCD     1       6.520  16.370  34.670  1.00  0.00            
ATOM     60  H27 BCD     1       8.290  17.700  32.700  1.00  0.00            
ATOM     61  H28 BCD     1       8.960  15.380  32.170  1.00  0.00            
ATOM     62  H29 BCD     1       9.640  15.870  33.650  1.00  0.00            
ATOM     63  H30 BCD     1       8.680  14.210  34.440  1.00  0.00            
ATOM     64  C19 BCD     1       6.910  21.080  27.840  1.00  0.00            
ATOM     65  O16 BCD     1       7.500  22.030  28.640  1.00  0.00            
ATOM     66  C20 BCD     1       5.520  20.860  28.290  1.00  0.00            
ATOM     67  O17 BCD     1       4.790  22.070  28.200  1.00  0.00            
ATOM     68  C21 BCD     1       5.470  20.150  29.660  1.00  0.00            
ATOM     69  O18 BCD     1       4.090  19.800  30.050  1.00  0.00            
ATOM     70  C22 BCD     1       6.370  18.970  29.750  1.00  0.00            
ATOM     71  C23 BCD     1       7.750  19.260  29.170  1.00  0.00            
ATOM     72  O19 BCD     1       7.720  19.950  27.930  1.00  0.00            
ATOM     73  C24 BCD     1       8.570  18.020  29.040  1.00  0.00            
ATOM     74  O20 BCD     1       8.030  16.920  28.230  1.00  0.00            
ATOM     75  H31 BCD     1       6.970  21.430  26.800  1.00  0.00            
ATOM     76  H32 BCD     1       5.030  20.160  27.610  1.00  0.00            
ATOM     77  H33 BCD     1       5.400  22.680  28.620  1.00  0.00            
ATOM     78  H34 BCD     1       5.770  20.910  30.400  1.00  0.00            
ATOM     79  H35 BCD     1       4.160  19.450  30.940  1.00  0.00            
ATOM     80  H36 BCD     1       5.930  18.120  29.200  1.00  0.00            
ATOM     81  H37 BCD     1       8.300  19.880  29.890  1.00  0.00            
ATOM     82  H38 BCD     1       9.560  18.320  28.680  1.00  0.00            
ATOM     83  H39 BCD     1       8.800  17.690  30.060  1.00  0.00            
ATOM     84  H40 BCD     1       8.710  16.240  28.240  1.00  0.00            
ATOM     85  C25 BCD     1       9.340  25.760  28.190  1.00  0.00            
ATOM     86  O21 BCD     1      10.160  25.550  29.380  1.00  0.00            
ATOM     87  C26 BCD     1       7.900  25.780  28.640  1.00  0.00            
ATOM     88  O22 BCD     1       7.690  26.720  29.660  1.00  0.00            
ATOM     89  C27 BCD     1       7.520  24.380  29.130  1.00  0.00            
ATOM     90  O23 BCD     1       6.110  24.140  29.270  1.00  0.00            
ATOM     91  C28 BCD     1       7.840  23.310  28.060  1.00  0.00            
ATOM     92  C29 BCD     1       9.260  23.350  27.690  1.00  0.00            
ATOM     93  O24 BCD     1       9.620  24.680  27.280  1.00  0.00            
ATOM     94  C30 BCD     1       9.690  22.330  26.620  1.00  0.00            
ATOM     95  O25 BCD     1       8.990  22.510  25.390  1.00  0.00            
ATOM     96  H41 BCD     1       9.700  26.710  27.760  1.00  0.00            
ATOM     97  H42 BCD     1       7.410  26.060  27.700  1.00  0.00            
ATOM     98  H43 BCD     1       8.520  26.810  30.140  1.00  0.00            
ATOM     99  H44 BCD     1       8.080  24.110  30.030  1.00  0.00            
ATOM    100  H45 BCD     1       5.740  24.770  29.890  1.00  0.00            
ATOM    101  H46 BCD     1       7.260  23.560  27.160  1.00  0.00            
ATOM    102  H47 BCD     1       9.850  23.100  28.580  1.00  0.00            
ATOM    103  H48 BCD     1      10.780  22.300  26.520  1.00  0.00            
ATOM    104  H49 BCD     1       9.380  21.310  26.900  1.00  0.00            
ATOM    105  H50 BCD     1       8.920  23.450  25.200  1.00  0.00            
ATOM    106  C31 BCD     1      13.880  26.700  30.830  1.00  0.00            
ATOM    107  O26 BCD     1      13.480  26.580  32.190  1.00  0.00            
ATOM    108  C32 BCD     1      13.040  27.740  30.050  1.00  0.00            
ATOM    109  O27 BCD     1      13.280  28.950  30.730  1.00  0.00            
ATOM    110  C33 BCD     1      11.600  27.370  29.990  1.00  0.00            
ATOM    111  C34 BCD     1      11.530  25.960  29.340  1.00  0.00            
ATOM    112  C35 BCD     1      12.380  24.920  30.120  1.00  0.00            
ATOM    113  O28 BCD     1      13.720  25.410  30.220  1.00  0.00            
ATOM    114  C36 BCD     1      12.440  23.440  29.630  1.00  0.00            
ATOM    115  O29 BCD     1      12.770  23.480  28.250  1.00  0.00            
ATOM    116  O30 BCD     1      10.960  28.320  29.100  1.00  0.00            
ATOM    117  H51 BCD     1      14.900  27.110  30.800  1.00  0.00            
ATOM    118  H52 BCD     1      13.530  27.730  29.070  1.00  0.00            
ATOM    119  H53 BCD     1      14.130  29.340  30.480  1.00  0.00            
ATOM    120  H54 BCD     1      11.190  27.370  31.010  1.00  0.00            
ATOM    121  H55 BCD     1      11.420  29.150  29.260  1.00  0.00            
ATOM    122  H56 BCD     1      11.900  25.920  28.310  1.00  0.00            
ATOM    123  H57 BCD     1      11.970  24.840  31.140  1.00  0.00            
ATOM    124  H58 BCD     1      13.270  22.900  30.110  1.00  0.00            
ATOM    125  H59 BCD     1      11.530  22.860  29.840  1.00  0.00            
ATOM    126  H60 BCD     1      12.880  22.610  27.860  1.00  0.00            
ATOM    127  C37 BCD     1      14.660  24.910  35.610  1.00  0.00            
ATOM    128  O31 BCD     1      13.400  24.190  35.360  1.00  0.00            
ATOM    129  C38 BCD     1      14.390  26.410  35.740  1.00  0.00            
ATOM    130  O32 BCD     1      13.520  26.570  36.910  1.00  0.00            
ATOM    131  C39 BCD     1      13.810  26.940  34.470  1.00  0.00            
ATOM    132  O33 BCD     1      13.800  28.360  34.480  1.00  0.00            
ATOM    133  C40 BCD     1      14.490  26.490  33.160  1.00  0.00            
ATOM    134  C41 BCD     1      15.010  25.060  33.230  1.00  0.00            
ATOM    135  O34 BCD     1      15.490  24.760  34.520  1.00  0.00            
ATOM    136  C42 BCD     1      16.170  24.870  32.220  1.00  0.00            
ATOM    137  O35 BCD     1      17.360  25.720  32.290  1.00  0.00            
ATOM    138  H61 BCD     1      15.190  24.520  36.490  1.00  0.00            
ATOM    139  H62 BCD     1      15.380  26.830  35.960  1.00  0.00            
ATOM    140  H63 BCD     1      12.750  26.000  36.820  1.00  0.00            
ATOM    141  H64 BCD     1      12.840  26.430  34.400  1.00  0.00            
ATOM    142  H65 BCD     1      13.020  28.660  34.010  1.00  0.00            
ATOM    143  H66 BCD     1      15.330  27.160  32.950  1.00  0.00            
ATOM    144  H67 BCD     1      14.260  24.330  32.920  1.00  0.00            
ATOM    145  H68 BCD     1      16.500  23.820  32.270  1.00  0.00            
ATOM    146  H69 BCD     1      15.820  24.960  31.180  1.00  0.00            
ATOM    147  H70 BCD     1      17.920  25.400  32.990  1.00  0.00            
ATOM    148  O1  HF3     2      10.490  27.230  33.590  1.00  0.00            
ATOM    149  S1  HF3     2       9.080  27.030  33.290  1.00  0.00            
ATOM    150  O2  HF3     2       8.780  27.720  31.990  1.00  0.00            
ATOM    151  O3  HF3     2       8.100  27.290  34.340  1.00  0.00            
ATOM    152  C1  HF3     2       8.880  25.250  32.920  1.00  0.00            
ATOM    153  C2  HF3     2       7.670  24.640  32.570  1.00  0.00            
ATOM    154  C3  HF3     2       7.670  23.240  32.400  1.00  0.00            
ATOM    155  C4  HF3     2       8.910  22.490  32.440  1.00  0.00            
ATOM    156  C5  HF3     2       8.850  21.090  32.290  1.00  0.00            
ATOM    157  C6  HF3     2      10.040  20.350  32.290  1.00  0.00            
ATOM    158  C7  HF3     2      11.320  21.000  32.530  1.00  0.00            
ATOM    159  S2  HF3     2      12.830  20.120  32.360  1.00  0.00            
ATOM    160  O4  HF3     2      12.450  18.730  32.460  1.00  0.00            
ATOM    161  O5  HF3     2      13.600  20.650  33.460  1.00  0.00            
ATOM    162  O6  HF3     2      13.320  20.440  31.070  1.00  0.00            
ATOM    163  C8  HF3     2      11.390  22.420  32.750  1.00  0.00            
ATOM    164  C9  HF3     2      10.140  23.100  32.850  1.00  0.00            
ATOM    165  C10 HF3     2      10.100  24.470  33.050  1.00  0.00            
ATOM    166  H1  HF3     2       6.690  25.110  32.470  1.00  0.00            
ATOM    167  H2  HF3     2       6.750  22.740  32.120  1.00  0.00            
ATOM    168  H3  HF3     2       7.930  20.610  31.990  1.00  0.00            
ATOM    169  H4  HF3     2      10.030  19.270  32.190  1.00  0.00            
ATOM    170  H5  HF3     2      12.370  22.800  32.990  1.00  0.00            
ATOM    171  H6  HF3     2      11.000  24.960  33.420  1.00  0.00            
TER
ENDMDL
MODEL        1
ATOM      1  C1  BCD     1       2.740  23.950  15.940  1.00  0.00            
ATOM      2  O1  BCD     1       3.820  23.050  15.680  1.00  0.00            
ATOM      3  C2  BCD     1       2.800  25.240  15.160  1.00  0.00            
ATOM      4  O2  BCD     1       2.730  24.910  13.750  1.00  0.00            
ATOM      5  C3  BCD     1       3.940  26.120  15.500  1.00  0.00            
ATOM      6  O3  BCD     1       3.970  27.410  14.820  1.00  0.00            
ATOM      7  C4  BCD     1       3.940  26.230  17.000  1.00  0.00            
ATOM      8  C5  BCD     1       3.890  24.920  17.760  1.00  0.00            
ATOM      9  O4  BCD     1       2.760  24.200  17.330  1.00  0.00            
ATOM     10  C6  BCD     1       3.840  25.200  19.270  1.00  0.00            
ATOM     11  O5  BCD     1       2.540  25.670  19.600  1.00  0.00            
ATOM     12  H1  BCD     1       1.840  23.410  15.610  1.00  0.00            
ATOM     13  H2  BCD     1       1.930  25.860  15.410  1.00  0.00            
ATOM     14  H3  BCD     1       2.740  25.760  13.280  1.00  0.00            
ATOM     15  H4  BCD     1       4.880  25.610  15.260  1.00  0.00            
ATOM     16  H5  BCD     1       4.750  27.860  15.150  1.00  0.00            
ATOM     17  H6  BCD     1       3.050  26.850  17.190  1.00  0.00            
ATOM     18  H7  BCD     1       4.730  24.310  17.390  1.00  0.00            
ATOM     19  H8  BCD     1       4.050  24.230  19.740  1.00  0.00            
ATOM     20  H9  BCD     1       4.680  25.830  19.570  1.00  0.00            
ATOM     21  H10 BCD     1       1.890  25.220  19.060  1.00  0.00            
ATOM     22  C7  BCD     1       4.690  19.160  14.530  1.00  0.00            
ATOM     23  O6  BCD     1       5.910  19.650  14.040  1.00  0.00            
ATOM     24  C8  BCD     1       3.520  19.800  13.780  1.00  0.00            
ATOM     25  O7  BCD     1       3.690  19.650  12.330  1.00  0.00            
ATOM     26  C9  BCD     1       3.570  21.320  14.020  1.00  0.00            
ATOM     27  O8  BCD     1       2.430  22.030  13.380  1.00  0.00            
ATOM     28  C10 BCD     1       3.570  21.650  15.540  1.00  0.00            
ATOM     29  C11 BCD     1       4.720  20.910  16.130  1.00  0.00            
ATOM     30  O9  BCD     1       4.640  19.430  15.910  1.00  0.00            
ATOM     31  C12 BCD     1       4.850  21.020  17.690  1.00  0.00            
ATOM     32  O10 BCD     1       3.810  20.380  18.390  1.00  0.00            
ATOM     33  H11 BCD     1       4.670  18.060  14.490  1.00  0.00            
ATOM     34  H12 BCD     1       2.580  19.390  14.160  1.00  0.00            
ATOM     35  H13 BCD     1       4.580  19.880  12.040  1.00  0.00            
ATOM     36  H14 BCD     1       4.550  21.720  13.740  1.00  0.00            
ATOM     37  H15 BCD     1       2.610  22.970  13.460  1.00  0.00            
ATOM     38  H16 BCD     1       2.570  21.460  15.950  1.00  0.00            
ATOM     39  H17 BCD     1       5.670  21.360  15.790  1.00  0.00            
ATOM     40  H18 BCD     1       5.830  20.580  17.940  1.00  0.00            
ATOM     41  H19 BCD     1       4.880  22.080  17.970  1.00  0.00            
ATOM     42  H20 BCD     1       4.290  19.610  18.700  1.00  0.00            
ATOM     43  C13 BCD     1       9.460  18.860  12.340  1.00  0.00            
ATOM     44  O11 BCD     1       9.990  19.970  13.060  1.00  0.00            
ATOM     45  C14 BCD     1       8.430  19.380  11.370  1.00  0.00            
ATOM     46  O12 BCD     1       9.070  20.350  10.490  1.00  0.00            
ATOM     47  C15 BCD     1       7.240  19.940  12.060  1.00  0.00            
ATOM     48  O13 BCD     1       6.200  20.220  11.130  1.00  0.00            
ATOM     49  C16 BCD     1       6.770  18.940  13.130  1.00  0.00            
ATOM     50  C17 BCD     1       7.890  18.350  13.990  1.00  0.00            
ATOM     51  O14 BCD     1       8.890  17.820  13.190  1.00  0.00            
ATOM     52  C18 BCD     1       7.550  17.210  14.940  1.00  0.00            
ATOM     53  O15 BCD     1       8.730  16.540  15.550  1.00  0.00            
ATOM     54  H21 BCD     1      10.290  18.460  11.740  1.00  0.00            
ATOM     55  H22 BCD     1       8.230  18.450  10.820  1.00  0.00            
ATOM     56  H23 BCD     1       9.830  20.660  10.980  1.00  0.00            
ATOM     57  H24 BCD     1       7.480  20.880  12.570  1.00  0.00            
ATOM     58  H25 BCD     1       6.550  20.920  10.570  1.00  0.00            
ATOM     59  H26 BCD     1       6.190  18.100  12.730  1.00  0.00            
ATOM     60  H27 BCD     1       8.300  19.180  14.580  1.00  0.00            
ATOM     61  H28 BCD     1       7.010  17.700  15.760  1.00  0.00            
ATOM     62  H29 BCD     1       6.980  16.410  14.470  1.00  0.00            
ATOM     63  H30 BCD     1       9.050  17.200  16.180  1.00  0.00            
ATOM     64  C19 BCD     1      13.310  21.600  14.680  1.00  0.00            
ATOM     65  O16 BCD     1      12.470  22.240  15.660  1.00  0.00            
ATOM     66  C20 BCD     1      13.010  22.060  13.240  1.00  0.00            
ATOM     67  O17 BCD     1      13.060  23.460  13.210  1.00  0.00            
ATOM     68  C21 BCD     1      11.580  21.610  12.950  1.00  0.00            
ATOM     69  O18 BCD     1      11.140  22.090  11.630  1.00  0.00            
ATOM     70  C22 BCD     1      11.420  20.100  13.230  1.00  0.00            
ATOM     71  C23 BCD     1      11.880  19.660  14.620  1.00  0.00            
ATOM     72  O19 BCD     1      13.160  20.230  14.760  1.00  0.00            
ATOM     73  C24 BCD     1      12.020  18.170  14.810  1.00  0.00            
ATOM     74  O20 BCD     1      12.500  17.800  16.140  1.00  0.00            
ATOM     75  H31 BCD     1      14.370  21.670  14.970  1.00  0.00            
ATOM     76  H32 BCD     1      13.720  21.470  12.650  1.00  0.00            
ATOM     77  H33 BCD     1      12.940  23.810  12.330  1.00  0.00            
ATOM     78  H34 BCD     1      11.050  22.220  13.690  1.00  0.00            
ATOM     79  H35 BCD     1      10.790  22.960  11.830  1.00  0.00            
ATOM     80  H36 BCD     1      12.020  19.700  12.400  1.00  0.00            
ATOM     81  H37 BCD     1      11.300  20.080  15.450  1.00  0.00            
ATOM     82  H38 BCD     1      11.030  17.740  14.590  1.00  0.00            
ATOM     83  H39 BCD     1      12.780  17.760  14.130  1.00  0.00            
ATOM     84  H40 BCD     1      12.330  16.860  16.220  1.00  0.00            
ATOM     85  C25 BCD     1      13.300  24.690  18.860  1.00  0.00            
ATOM     86  O21 BCD     1      12.060  25.460  18.720  1.00  0.00            
ATOM     87  C26 BCD     1      14.140  24.860  17.610  1.00  0.00            
ATOM     88  O22 BCD     1      14.380  26.230  17.390  1.00  0.00            
ATOM     89  C27 BCD     1      13.370  24.310  16.420  1.00  0.00            
ATOM     90  O23 BCD     1      14.080  24.630  15.220  1.00  0.00            
ATOM     91  C28 BCD     1      13.150  22.840  16.770  1.00  0.00            
ATOM     92  C29 BCD     1      12.240  22.790  17.990  1.00  0.00            
ATOM     93  O24 BCD     1      12.930  23.310  19.150  1.00  0.00            
ATOM     94  C30 BCD     1      11.950  21.370  18.240  1.00  0.00            
ATOM     95  O25 BCD     1      13.100  20.650  18.600  1.00  0.00            
ATOM     96  H41 BCD     1      13.940  24.960  19.710  1.00  0.00            
ATOM     97  H42 BCD     1      15.100  24.340  17.750  1.00  0.00            
ATOM     98  H43 BCD     1      14.610  26.340  16.470  1.00  0.00            
ATOM     99  H44 BCD     1      12.370  24.750  16.350  1.00  0.00            
ATOM    100  H45 BCD     1      13.650  24.180  14.490  1.00  0.00            
ATOM    101  H46 BCD     1      14.140  22.380  16.910  1.00  0.00            
ATOM    102  H47 BCD     1      11.270  23.290  17.850  1.00  0.00            
ATOM    103  H48 BCD     1      11.250  21.450  19.080  1.00  0.00            
ATOM    104  H49 BCD     1      11.420  20.840  17.450  1.00  0.00            
ATOM    105  H50 BCD     1      13.400  20.200  17.800  1.00  0.00            
ATOM    106  C31 BCD     1       9.620  28.300  20.400  1.00  0.00            
ATOM    107  O26 BCD     1       8.850  27.870  19.300  1.00  0.00            
ATOM    108  C32 BCD     1      10.960  28.860  19.820  1.00  0.00            
ATOM    109  O27 BCD     1      10.690  30.100  19.230  1.00  0.00            
ATOM    110  C33 BCD     1      11.660  27.800  18.890  1.00  0.00            
ATOM    111  C34 BCD     1      11.770  26.450  19.700  1.00  0.00            
ATOM    112  C35 BCD     1      10.460  26.030  20.410  1.00  0.00            
ATOM    113  O28 BCD     1       9.850  27.120  21.170  1.00  0.00            
ATOM    114  C36 BCD     1      10.560  24.830  21.290  1.00  0.00            
ATOM    115  O29 BCD     1      11.110  25.090  22.530  1.00  0.00            
ATOM    116  O30 BCD     1      12.930  28.310  18.400  1.00  0.00            
ATOM    117  H51 BCD     1       9.130  29.090  20.970  1.00  0.00            
ATOM    118  H52 BCD     1      11.630  28.940  20.690  1.00  0.00            
ATOM    119  H53 BCD     1      10.910  30.020  18.290  1.00  0.00            
ATOM    120  H54 BCD     1      10.960  27.530  18.100  1.00  0.00            
ATOM    121  H55 BCD     1      13.490  27.640  18.020  1.00  0.00            
ATOM    122  H56 BCD     1      12.470  26.550  20.540  1.00  0.00            
ATOM    123  H57 BCD     1       9.850  25.680  19.570  1.00  0.00            
ATOM    124  H58 BCD     1       9.550  24.400  21.360  1.00  0.00            
ATOM    125  H59 BCD     1      11.140  24.130  20.680  1.00  0.00            
ATOM    126  H60 BCD     1      10.880  24.260  22.950  1.00  0.00            
ATOM    127  C37 BCD     1       5.090  28.260  17.630  1.00  0.00            
ATOM    128  O31 BCD     1       5.130  26.820  17.380  1.00  0.00            
ATOM    129  C38 BCD     1       6.200  29.060  16.960  1.00  0.00            
ATOM    130  O32 BCD     1       6.050  28.970  15.590  1.00  0.00            
ATOM    131  C39 BCD     1       7.600  28.700  17.380  1.00  0.00            
ATOM    132  O33 BCD     1       8.480  29.710  16.860  1.00  0.00            
ATOM    133  C40 BCD     1       7.680  28.550  18.910  1.00  0.00            
ATOM    134  C41 BCD     1       6.440  27.850  19.510  1.00  0.00            
ATOM    135  O34 BCD     1       5.240  28.450  19.010  1.00  0.00            
ATOM    136  C42 BCD     1       6.410  27.970  21.050  1.00  0.00            
ATOM    137  O35 BCD     1       5.250  27.310  21.580  1.00  0.00            
ATOM    138  H61 BCD     1       4.080  28.570  17.340  1.00  0.00            
ATOM    139  H62 BCD     1       6.030  30.120  17.180  1.00  0.00            
ATOM    140  H63 BCD     1       6.660  29.580  15.160  1.00  0.00            
ATOM    141  H64 BCD     1       7.830  27.710  16.980  1.00  0.00            
ATOM    142  H65 BCD     1       9.170  29.240  16.370  1.00  0.00            
ATOM    143  H66 BCD     1       7.740  29.580  19.270  1.00  0.00            
ATOM    144  H67 BCD     1       6.490  26.770  19.300  1.00  0.00            
ATOM    145  H68 BCD     1       7.320  27.520  21.460  1.00  0.00            
ATOM    146  H69 BCD     1       6.430  29.050  21.260  1.00  0.00            
ATOM    147  H70 BCD     1       4.630  27.600  20.910  1.00  0.00            
ATOM    148  O1  HF3     2       7.340  25.150  12.940  1.00  0.00            
ATOM    149  S1  HF3     2       8.640  24.790  13.550  1.00  0.00            
ATOM    150  O2  HF3     2       9.520  25.990  13.870  1.00  0.00            
ATOM    151  O3  HF3     2       9.420  23.820  12.820  1.00  0.00            
ATOM    152  C1  HF3     2       8.360  24.030  15.150  1.00  0.00            
ATOM    153  C2  HF3     2       7.610  24.820  16.140  1.00  0.00            
ATOM    154  C3  HF3     2       7.380  24.270  17.410  1.00  0.00            
ATOM    155  C4  HF3     2       7.820  22.990  17.700  1.00  0.00            
ATOM    156  C5  HF3     2       7.670  22.500  19.030  1.00  0.00            
ATOM    157  C6  HF3     2       8.110  21.200  19.400  1.00  0.00            
ATOM    158  C7  HF3     2       8.660  20.330  18.420  1.00  0.00            
ATOM    159  S2  HF3     2       9.110  18.650  18.960  1.00  0.00            
ATOM    160  O4  HF3     2       7.890  18.060  19.630  1.00  0.00            
ATOM    161  O5  HF3     2      10.210  18.990  19.790  1.00  0.00            
ATOM    162  O6  HF3     2       9.470  17.930  17.780  1.00  0.00            
ATOM    163  C8  HF3     2       8.770  20.810  17.120  1.00  0.00            
ATOM    164  C9  HF3     2       8.450  22.120  16.780  1.00  0.00            
ATOM    165  C10 HF3     2       8.690  22.660  15.500  1.00  0.00            
ATOM    166  H1  HF3     2       7.180  25.780  15.880  1.00  0.00            
ATOM    167  H2  HF3     2       6.930  24.880  18.190  1.00  0.00            
ATOM    168  H3  HF3     2       7.080  23.070  19.740  1.00  0.00            
ATOM    169  H4  HF3     2       7.860  20.720  20.350  1.00  0.00            
ATOM    170  H5  HF3     2       9.190  20.200  16.320  1.00  0.00            
ATOM    171  H6  HF3     2       9.170  22.060  14.720  1.00  0.00            
TER
ENDMDL
MODEL        1
ATOM      1  C1  BCD     1      14.640  22.680  19.340  1.00  0.00            
ATOM      2  O1  BCD     1      14.090  23.480  20.340  1.00  0.00            
ATOM      3  C2  BCD     1      14.070  23.100  18.010  1.00  0.00            
ATOM      4  O2  BCD     1      14.720  24.350  17.700  1.00  0.00            
ATOM      5  C3  BCD     1      12.580  23.260  18.170  1.00  0.00            
ATOM      6  O3  BCD     1      11.890  23.710  16.950  1.00  0.00            
ATOM      7  C4  BCD     1      12.040  21.890  18.480  1.00  0.00            
ATOM      8  C5  BCD     1      12.830  21.230  19.670  1.00  0.00            
ATOM      9  O4  BCD     1      14.310  21.360  19.530  1.00  0.00            
ATOM     10  C6  BCD     1      12.690  19.680  19.560  1.00  0.00            
ATOM     11  O5  BCD     1      13.070  19.200  18.230  1.00  0.00            
ATOM     12  H1  BCD     1      15.730  22.730  19.250  1.00  0.00            
ATOM     13  H2  BCD     1      14.370  22.340  17.270  1.00  0.00            
ATOM     14  H3  BCD     1      14.280  24.950  18.310  1.00  0.00            
ATOM     15  H4  BCD     1      12.410  24.030  18.930  1.00  0.00            
ATOM     16  H5  BCD     1      11.250  23.040  16.690  1.00  0.00            
ATOM     17  H6  BCD     1      12.130  21.300  17.560  1.00  0.00            
ATOM     18  H7  BCD     1      12.550  21.660  20.640  1.00  0.00            
ATOM     19  H8  BCD     1      13.360  19.190  20.290  1.00  0.00            
ATOM     20  H9  BCD     1      11.680  19.280  19.730  1.00  0.00            
ATOM     21  H10 BCD     1      14.030  19.200  18.250  1.00  0.00            
ATOM     22  C7  BCD     1      15.350  26.250  23.150  1.00  0.00            
ATOM     23  O6  BCD     1      14.060  26.030  23.730  1.00  0.00            
ATOM     24  C8  BCD     1      15.060  26.790  21.750  1.00  0.00            
ATOM     25  O7  BCD     1      14.560  28.110  21.710  1.00  0.00            
ATOM     26  C9  BCD     1      14.220  25.810  20.930  1.00  0.00            
ATOM     27  O8  BCD     1      13.950  26.280  19.590  1.00  0.00            
ATOM     28  C10 BCD     1      14.980  24.450  20.910  1.00  0.00            
ATOM     29  C11 BCD     1      15.370  23.950  22.350  1.00  0.00            
ATOM     30  O9  BCD     1      16.060  24.990  22.980  1.00  0.00            
ATOM     31  C12 BCD     1      16.160  22.680  22.380  1.00  0.00            
ATOM     32  O10 BCD     1      17.360  22.740  21.560  1.00  0.00            
ATOM     33  H11 BCD     1      15.990  26.940  23.730  1.00  0.00            
ATOM     34  H12 BCD     1      16.080  26.740  21.340  1.00  0.00            
ATOM     35  H13 BCD     1      13.660  27.970  22.010  1.00  0.00            
ATOM     36  H14 BCD     1      13.280  25.670  21.470  1.00  0.00            
ATOM     37  H15 BCD     1      13.040  26.590  19.600  1.00  0.00            
ATOM     38  H16 BCD     1      15.930  24.620  20.390  1.00  0.00            
ATOM     39  H17 BCD     1      14.510  23.740  23.010  1.00  0.00            
ATOM     40  H18 BCD     1      16.430  22.300  23.370  1.00  0.00            
ATOM     41  H19 BCD     1      15.450  21.950  21.970  1.00  0.00            
ATOM     42  H20 BCD     1      18.100  22.880  22.160  1.00  0.00            
ATOM     43  C13 BCD     1      12.050  27.680  27.060  1.00  0.00            
ATOM     44  O11 BCD     1      11.020  26.660  27.160  1.00  0.00            
ATOM     45  C14 BCD     1      12.070  28.430  25.690  1.00  0.00            
ATOM     46  O12 BCD     1      10.950  29.340  25.620  1.00  0.00            
ATOM     47  C15 BCD     1      12.350  27.510  24.490  1.00  0.00            
ATOM     48  O13 BCD     1      12.410  28.270  23.220  1.00  0.00            
ATOM     49  C16 BCD     1      13.770  26.980  24.740  1.00  0.00            
ATOM     50  C17 BCD     1      13.830  26.310  26.160  1.00  0.00            
ATOM     51  O14 BCD     1      13.320  27.170  27.200  1.00  0.00            
ATOM     52  C18 BCD     1      15.160  25.670  26.510  1.00  0.00            
ATOM     53  O15 BCD     1      16.230  26.620  26.510  1.00  0.00            
ATOM     54  H21 BCD     1      11.970  28.450  27.830  1.00  0.00            
ATOM     55  H22 BCD     1      13.000  29.010  25.670  1.00  0.00            
ATOM     56  H23 BCD     1      10.180  28.780  25.630  1.00  0.00            
ATOM     57  H24 BCD     1      11.580  26.730  24.410  1.00  0.00            
ATOM     58  H25 BCD     1      11.480  28.280  22.980  1.00  0.00            
ATOM     59  H26 BCD     1      14.520  27.780  24.700  1.00  0.00            
ATOM     60  H27 BCD     1      13.220  25.400  26.190  1.00  0.00            
ATOM     61  H28 BCD     1      14.990  25.290  27.530  1.00  0.00            
ATOM     62  H29 BCD     1      15.370  24.800  25.860  1.00  0.00            
ATOM     63  H30 BCD     1      16.490  26.690  27.430  1.00  0.00            
ATOM     64  C19 BCD     1       8.470  24.870  29.830  1.00  0.00            
ATOM     65  O16 BCD     1       7.340  24.820  29.000  1.00  0.00            
ATOM     66  C20 BCD     1       8.950  26.280  30.240  1.00  0.00            
ATOM     67  O17 BCD     1       7.850  27.010  30.710  1.00  0.00            
ATOM     68  C21 BCD     1       9.610  26.980  28.980  1.00  0.00            
ATOM     69  O18 BCD     1      10.120  28.180  29.420  1.00  0.00            
ATOM     70  C22 BCD     1      10.730  26.050  28.380  1.00  0.00            
ATOM     71  C23 BCD     1      10.170  24.650  28.100  1.00  0.00            
ATOM     72  O19 BCD     1       9.550  24.070  29.300  1.00  0.00            
ATOM     73  C24 BCD     1      11.220  23.770  27.470  1.00  0.00            
ATOM     74  O20 BCD     1      12.560  23.890  28.090  1.00  0.00            
ATOM     75  H31 BCD     1       8.140  24.280  30.700  1.00  0.00            
ATOM     76  H32 BCD     1       9.710  26.140  31.020  1.00  0.00            
ATOM     77  H33 BCD     1       7.910  27.970  30.700  1.00  0.00            
ATOM     78  H34 BCD     1       8.820  27.110  28.230  1.00  0.00            
ATOM     79  H35 BCD     1       9.340  28.720  29.560  1.00  0.00            
ATOM     80  H36 BCD     1      11.560  26.080  29.100  1.00  0.00            
ATOM     81  H37 BCD     1       9.380  24.810  27.350  1.00  0.00            
ATOM     82  H38 BCD     1      10.940  22.730  27.690  1.00  0.00            
ATOM     83  H39 BCD     1      11.240  23.780  26.370  1.00  0.00            
ATOM     84  H40 BCD     1      13.170  23.330  27.600  1.00  0.00            
ATOM     85  C25 BCD     1       5.210  22.020  27.120  1.00  0.00            
ATOM     86  O21 BCD     1       5.890  22.460  25.980  1.00  0.00            
ATOM     87  C26 BCD     1       4.400  23.090  27.770  1.00  0.00            
ATOM     88  O22 BCD     1       3.310  23.460  26.830  1.00  0.00            
ATOM     89  C27 BCD     1       5.300  24.270  28.080  1.00  0.00            
ATOM     90  O23 BCD     1       4.440  25.250  28.680  1.00  0.00            
ATOM     91  C28 BCD     1       6.410  23.740  29.060  1.00  0.00            
ATOM     92  C29 BCD     1       7.060  22.390  28.680  1.00  0.00            
ATOM     93  O24 BCD     1       5.980  21.610  28.230  1.00  0.00            
ATOM     94  C30 BCD     1       7.700  21.610  29.900  1.00  0.00            
ATOM     95  O25 BCD     1       6.740  21.520  31.050  1.00  0.00            
ATOM     96  H41 BCD     1       4.600  21.150  26.840  1.00  0.00            
ATOM     97  H42 BCD     1       3.870  22.630  28.620  1.00  0.00            
ATOM     98  H43 BCD     1       3.750  24.000  26.170  1.00  0.00            
ATOM     99  H44 BCD     1       5.730  24.630  27.130  1.00  0.00            
ATOM    100  H45 BCD     1       4.910  26.090  28.630  1.00  0.00            
ATOM    101  H46 BCD     1       6.120  23.670  30.120  1.00  0.00            
ATOM    102  H47 BCD     1       7.800  22.460  27.870  1.00  0.00            
ATOM    103  H48 BCD     1       8.050  20.630  29.550  1.00  0.00            
ATOM    104  H49 BCD     1       8.560  22.100  30.380  1.00  0.00            
ATOM    105  H50 BCD     1       5.840  21.560  30.710  1.00  0.00            
ATOM    106  C31 BCD     1       5.620  21.490  21.910  1.00  0.00            
ATOM    107  O26 BCD     1       6.920  21.910  21.610  1.00  0.00            
ATOM    108  C32 BCD     1       4.750  22.660  22.450  1.00  0.00            
ATOM    109  O27 BCD     1       4.990  23.630  21.520  1.00  0.00            
ATOM    110  C33 BCD     1       5.150  23.110  23.800  1.00  0.00            
ATOM    111  C34 BCD     1       5.290  22.000  24.790  1.00  0.00            
ATOM    112  C35 BCD     1       6.260  20.940  24.130  1.00  0.00            
ATOM    113  O28 BCD     1       5.780  20.450  22.870  1.00  0.00            
ATOM    114  C36 BCD     1       6.640  19.760  25.050  1.00  0.00            
ATOM    115  O29 BCD     1       5.450  19.000  25.330  1.00  0.00            
ATOM    116  O30 BCD     1       4.220  24.090  24.340  1.00  0.00            
ATOM    117  H51 BCD     1       5.170  21.140  20.970  1.00  0.00            
ATOM    118  H52 BCD     1       3.700  22.330  22.430  1.00  0.00            
ATOM    119  H53 BCD     1       4.170  24.130  21.460  1.00  0.00            
ATOM    120  H54 BCD     1       6.160  23.520  23.750  1.00  0.00            
ATOM    121  H55 BCD     1       4.400  25.020  24.160  1.00  0.00            
ATOM    122  H56 BCD     1       4.340  21.490  24.960  1.00  0.00            
ATOM    123  H57 BCD     1       7.200  21.470  23.920  1.00  0.00            
ATOM    124  H58 BCD     1       7.380  19.180  24.480  1.00  0.00            
ATOM    125  H59 BCD     1       7.130  20.120  25.960  1.00  0.00            
ATOM    126  H60 BCD     1       5.020  19.060  26.190  1.00  0.00            
ATOM    127  C37 BCD     1       9.620  21.470  18.440  1.00  0.00            
ATOM    128  O31 BCD     1      10.710  22.120  19.010  1.00  0.00            
ATOM    129  C38 BCD     1       8.450  22.510  18.240  1.00  0.00            
ATOM    130  O32 BCD     1       8.950  23.620  17.410  1.00  0.00            
ATOM    131  C39 BCD     1       7.850  22.910  19.620  1.00  0.00            
ATOM    132  O33 BCD     1       6.700  23.720  19.380  1.00  0.00            
ATOM    133  C40 BCD     1       7.550  21.640  20.380  1.00  0.00            
ATOM    134  C41 BCD     1       8.820  20.770  20.590  1.00  0.00            
ATOM    135  O34 BCD     1       9.150  20.390  19.270  1.00  0.00            
ATOM    136  C42 BCD     1       8.690  19.570  21.520  1.00  0.00            
ATOM    137  O35 BCD     1       7.460  18.860  21.420  1.00  0.00            
ATOM    138  H61 BCD     1       9.960  20.950  17.530  1.00  0.00            
ATOM    139  H62 BCD     1       7.620  22.030  17.710  1.00  0.00            
ATOM    140  H63 BCD     1       8.950  24.380  17.990  1.00  0.00            
ATOM    141  H64 BCD     1       8.620  23.450  20.200  1.00  0.00            
ATOM    142  H65 BCD     1       6.250  23.680  20.230  1.00  0.00            
ATOM    143  H66 BCD     1       6.810  21.010  19.870  1.00  0.00            
ATOM    144  H67 BCD     1       9.570  21.430  21.050  1.00  0.00            
ATOM    145  H68 BCD     1       9.540  18.880  21.400  1.00  0.00            
ATOM    146  H69 BCD     1       8.740  20.000  22.530  1.00  0.00            
ATOM    147  H70 BCD     1       6.740  19.480  21.560  1.00  0.00            
ATOM    148  O1  HF3     2       9.320  25.860  18.780  1.00  0.00            
ATOM    149  S1  HF3     2      10.080  26.640  19.740  1.00  0.00            
ATOM    150  O2  HF3     2       9.480  27.980  20.030  1.00  0.00            
ATOM    151  O3  HF3     2      11.470  26.650  19.510  1.00  0.00            
ATOM    152  C1  HF3     2       9.700  25.760  21.270  1.00  0.00            
ATOM    153  C2  HF3     2       8.540  26.030  22.060  1.00  0.00            
ATOM    154  C3  HF3     2       8.300  25.260  23.240  1.00  0.00            
ATOM    155  C4  HF3     2       9.090  24.170  23.560  1.00  0.00            
ATOM    156  C5  HF3     2       8.710  23.350  24.690  1.00  0.00            
ATOM    157  C6  HF3     2       9.540  22.290  25.030  1.00  0.00            
ATOM    158  C7  HF3     2      10.790  22.090  24.290  1.00  0.00            
ATOM    159  S2  HF3     2      11.860  20.830  24.870  1.00  0.00            
ATOM    160  O4  HF3     2      11.710  20.750  26.330  1.00  0.00            
ATOM    161  O5  HF3     2      13.140  21.210  24.390  1.00  0.00            
ATOM    162  O6  HF3     2      11.340  19.650  24.180  1.00  0.00            
ATOM    163  C8  HF3     2      11.060  22.760  23.070  1.00  0.00            
ATOM    164  C9  HF3     2      10.170  23.820  22.710  1.00  0.00            
ATOM    165  C10 HF3     2      10.350  24.530  21.500  1.00  0.00            
ATOM    166  H1  HF3     2       7.820  26.810  21.860  1.00  0.00            
ATOM    167  H2  HF3     2       7.490  25.470  23.940  1.00  0.00            
ATOM    168  H3  HF3     2       7.760  23.520  25.180  1.00  0.00            
ATOM    169  H4  HF3     2       9.290  21.670  25.890  1.00  0.00            
ATOM    170  H5  HF3     2      12.020  22.600  22.580  1.00  0.00            
ATOM    171  H6  HF3     2      11.100  24.270  20.760  1.00  0.00            
TER
ENDMDL
MODEL        1
ATOM      1  C1  BCD     1      14.200  21.760  19.310  1.00  0.00            
ATOM      2  O1  BCD     1      14.320  22.290  20.670  1.00  0.00            
ATOM      3  C2  BCD     1      12.760  21.920  18.840  1.00  0.00            
ATOM      4  O2  BCD     1      12.210  23.290  18.830  1.00  0.00            
ATOM      5  C3  BCD     1      11.790  20.940  19.590  1.00  0.00            
ATOM      6  O3  BCD     1      10.440  20.880  19.000  1.00  0.00            
ATOM      7  C4  BCD     1      12.350  19.540  19.530  1.00  0.00            
ATOM      8  C5  BCD     1      13.780  19.580  20.060  1.00  0.00            
ATOM      9  O4  BCD     1      14.530  20.400  19.230  1.00  0.00            
ATOM     10  C6  BCD     1      14.520  18.210  20.110  1.00  0.00            
ATOM     11  O5  BCD     1      14.700  17.660  18.810  1.00  0.00            
ATOM     12  H1  BCD     1      14.810  22.300  18.580  1.00  0.00            
ATOM     13  H2  BCD     1      12.860  21.500  17.830  1.00  0.00            
ATOM     14  H3  BCD     1      11.330  23.390  19.210  1.00  0.00            
ATOM     15  H4  BCD     1      11.600  21.210  20.640  1.00  0.00            
ATOM     16  H5  BCD     1       9.930  21.670  19.160  1.00  0.00            
ATOM     17  H6  BCD     1      12.240  19.150  18.510  1.00  0.00            
ATOM     18  H7  BCD     1      13.780  19.900  21.100  1.00  0.00            
ATOM     19  H8  BCD     1      15.530  18.440  20.470  1.00  0.00            
ATOM     20  H9  BCD     1      14.030  17.460  20.760  1.00  0.00            
ATOM     21  H10 BCD     1      15.160  18.340  18.300  1.00  0.00            
ATOM     22  C7  BCD     1      16.050  25.210  23.000  1.00  0.00            
ATOM     23  O6  BCD     1      15.010  24.860  23.860  1.00  0.00            
ATOM     24  C8  BCD     1      15.520  25.730  21.660  1.00  0.00            
ATOM     25  O7  BCD     1      14.790  26.920  21.880  1.00  0.00            
ATOM     26  C9  BCD     1      14.650  24.710  20.950  1.00  0.00            
ATOM     27  O8  BCD     1      14.290  25.110  19.620  1.00  0.00            
ATOM     28  C10 BCD     1      15.300  23.330  20.930  1.00  0.00            
ATOM     29  C11 BCD     1      16.020  22.950  22.170  1.00  0.00            
ATOM     30  O9  BCD     1      16.840  24.060  22.610  1.00  0.00            
ATOM     31  C12 BCD     1      16.710  21.610  22.120  1.00  0.00            
ATOM     32  O10 BCD     1      17.660  21.560  21.050  1.00  0.00            
ATOM     33  H11 BCD     1      16.520  26.030  23.540  1.00  0.00            
ATOM     34  H12 BCD     1      16.410  25.930  21.060  1.00  0.00            
ATOM     35  H13 BCD     1      14.280  26.700  22.670  1.00  0.00            
ATOM     36  H14 BCD     1      13.720  24.500  21.490  1.00  0.00            
ATOM     37  H15 BCD     1      13.390  24.820  19.480  1.00  0.00            
ATOM     38  H16 BCD     1      16.100  23.330  20.180  1.00  0.00            
ATOM     39  H17 BCD     1      15.190  22.820  22.880  1.00  0.00            
ATOM     40  H18 BCD     1      17.120  21.370  23.110  1.00  0.00            
ATOM     41  H19 BCD     1      15.960  20.840  21.900  1.00  0.00            
ATOM     42  H20 BCD     1      18.090  20.700  21.140  1.00  0.00            
ATOM     43  C13 BCD     1      13.020  25.810  27.320  1.00  0.00            
ATOM     44  O11 BCD     1      12.500  24.470  27.340  1.00  0.00            
ATOM     45  C14 BCD     1      12.480  26.510  26.100  1.00  0.00            
ATOM     46  O12 BCD     1      11.060  26.570  26.120  1.00  0.00            
ATOM     47  C15 BCD     1      13.110  25.990  24.780  1.00  0.00            
ATOM     48  O13 BCD     1      12.830  26.820  23.710  1.00  0.00            
ATOM     49  C16 BCD     1      14.630  25.780  24.900  1.00  0.00            
ATOM     50  C17 BCD     1      15.040  25.080  26.160  1.00  0.00            
ATOM     51  O14 BCD     1      14.440  25.780  27.280  1.00  0.00            
ATOM     52  C18 BCD     1      16.530  25.050  26.420  1.00  0.00            
ATOM     53  O15 BCD     1      17.060  26.380  26.260  1.00  0.00            
ATOM     54  H21 BCD     1      12.700  26.360  28.210  1.00  0.00            
ATOM     55  H22 BCD     1      12.870  27.530  26.190  1.00  0.00            
ATOM     56  H23 BCD     1      10.770  25.660  26.060  1.00  0.00            
ATOM     57  H24 BCD     1      12.770  24.960  24.580  1.00  0.00            
ATOM     58  H25 BCD     1      11.870  26.930  23.750  1.00  0.00            
ATOM     59  H26 BCD     1      15.180  26.720  24.800  1.00  0.00            
ATOM     60  H27 BCD     1      14.590  24.080  26.130  1.00  0.00            
ATOM     61  H28 BCD     1      16.670  24.670  27.440  1.00  0.00            
ATOM     62  H29 BCD     1      16.990  24.380  25.690  1.00  0.00            
ATOM     63  H30 BCD     1      17.980  26.450  26.520  1.00  0.00            
ATOM     64  C19 BCD     1      10.960  21.720  30.070  1.00  0.00            
ATOM     65  O16 BCD     1       9.830  21.380  29.120  1.00  0.00            
ATOM     66  C20 BCD     1      10.850  23.150  30.470  1.00  0.00            
ATOM     67  O17 BCD     1       9.570  23.420  31.180  1.00  0.00            
ATOM     68  C21 BCD     1      11.130  24.130  29.280  1.00  0.00            
ATOM     69  O18 BCD     1      10.990  25.520  29.720  1.00  0.00            
ATOM     70  C22 BCD     1      12.460  23.830  28.580  1.00  0.00            
ATOM     71  C23 BCD     1      12.530  22.320  28.330  1.00  0.00            
ATOM     72  O19 BCD     1      12.150  21.520  29.510  1.00  0.00            
ATOM     73  C24 BCD     1      13.930  21.820  27.950  1.00  0.00            
ATOM     74  O20 BCD     1      15.010  22.410  28.750  1.00  0.00            
ATOM     75  H31 BCD     1      10.930  21.080  30.950  1.00  0.00            
ATOM     76  H32 BCD     1      11.670  23.270  31.190  1.00  0.00            
ATOM     77  H33 BCD     1       9.580  22.880  31.980  1.00  0.00            
ATOM     78  H34 BCD     1      10.340  23.900  28.560  1.00  0.00            
ATOM     79  H35 BCD     1      10.720  26.100  29.000  1.00  0.00            
ATOM     80  H36 BCD     1      13.260  24.290  29.170  1.00  0.00            
ATOM     81  H37 BCD     1      11.890  22.080  27.470  1.00  0.00            
ATOM     82  H38 BCD     1      13.930  20.720  27.920  1.00  0.00            
ATOM     83  H39 BCD     1      14.030  22.180  26.920  1.00  0.00            
ATOM     84  H40 BCD     1      15.780  21.840  28.670  1.00  0.00            
ATOM     85  C25 BCD     1       7.520  18.060  28.590  1.00  0.00            
ATOM     86  O21 BCD     1       7.850  18.090  27.200  1.00  0.00            
ATOM     87  C26 BCD     1       6.770  19.330  28.960  1.00  0.00            
ATOM     88  O22 BCD     1       5.680  19.470  28.050  1.00  0.00            
ATOM     89  C27 BCD     1       7.710  20.480  28.930  1.00  0.00            
ATOM     90  O23 BCD     1       7.030  21.660  29.390  1.00  0.00            
ATOM     91  C28 BCD     1       9.070  20.240  29.530  1.00  0.00            
ATOM     92  C29 BCD     1       9.710  18.960  29.020  1.00  0.00            
ATOM     93  O24 BCD     1       8.770  17.910  29.300  1.00  0.00            
ATOM     94  C30 BCD     1      11.040  18.450  29.670  1.00  0.00            
ATOM     95  O25 BCD     1      11.070  18.690  31.090  1.00  0.00            
ATOM     96  H41 BCD     1       6.860  17.200  28.760  1.00  0.00            
ATOM     97  H42 BCD     1       6.370  19.170  29.970  1.00  0.00            
ATOM     98  H43 BCD     1       5.280  20.250  28.450  1.00  0.00            
ATOM     99  H44 BCD     1       7.900  20.750  27.880  1.00  0.00            
ATOM    100  H45 BCD     1       7.630  22.410  29.410  1.00  0.00            
ATOM    101  H46 BCD     1       9.060  20.290  30.620  1.00  0.00            
ATOM    102  H47 BCD     1       9.810  19.040  27.930  1.00  0.00            
ATOM    103  H48 BCD     1      11.240  17.400  29.440  1.00  0.00            
ATOM    104  H49 BCD     1      11.830  19.040  29.180  1.00  0.00            
ATOM    105  H50 BCD     1      10.120  18.740  31.240  1.00  0.00            
ATOM    106  C31 BCD     1       7.910  15.900  23.860  1.00  0.00            
ATOM    107  O26 BCD     1       8.800  16.860  23.430  1.00  0.00            
ATOM    108  C32 BCD     1       6.520  16.540  24.110  1.00  0.00            
ATOM    109  O27 BCD     1       5.910  17.050  22.990  1.00  0.00            
ATOM    110  C33 BCD     1       6.740  17.530  25.230  1.00  0.00            
ATOM    111  C34 BCD     1       7.360  16.910  26.480  1.00  0.00            
ATOM    112  C35 BCD     1       8.620  16.070  26.190  1.00  0.00            
ATOM    113  O28 BCD     1       8.420  15.230  24.980  1.00  0.00            
ATOM    114  C36 BCD     1       9.050  15.090  27.420  1.00  0.00            
ATOM    115  O29 BCD     1       8.010  14.380  28.110  1.00  0.00            
ATOM    116  O30 BCD     1       5.460  18.160  25.640  1.00  0.00            
ATOM    117  H51 BCD     1       7.760  15.110  23.120  1.00  0.00            
ATOM    118  H52 BCD     1       5.970  15.660  24.480  1.00  0.00            
ATOM    119  H53 BCD     1       4.980  17.240  23.130  1.00  0.00            
ATOM    120  H54 BCD     1       7.450  18.280  24.870  1.00  0.00            
ATOM    121  H55 BCD     1       5.650  18.620  26.470  1.00  0.00            
ATOM    122  H56 BCD     1       6.590  16.400  27.080  1.00  0.00            
ATOM    123  H57 BCD     1       9.420  16.800  26.050  1.00  0.00            
ATOM    124  H58 BCD     1       9.680  14.280  27.040  1.00  0.00            
ATOM    125  H59 BCD     1       9.720  15.620  28.120  1.00  0.00            
ATOM    126  H60 BCD     1       7.540  13.860  27.440  1.00  0.00            
ATOM    127  C37 BCD     1      11.370  17.340  20.070  1.00  0.00            
ATOM    128  O31 BCD     1      11.430  18.800  20.330  1.00  0.00            
ATOM    129  C38 BCD     1       9.920  16.930  19.780  1.00  0.00            
ATOM    130  O32 BCD     1       9.450  17.680  18.650  1.00  0.00            
ATOM    131  C39 BCD     1       8.970  17.050  21.020  1.00  0.00            
ATOM    132  O33 BCD     1       7.590  16.640  20.900  1.00  0.00            
ATOM    133  C40 BCD     1       9.660  16.450  22.300  1.00  0.00            
ATOM    134  C41 BCD     1      11.080  16.870  22.520  1.00  0.00            
ATOM    135  O34 BCD     1      11.770  16.590  21.260  1.00  0.00            
ATOM    136  C42 BCD     1      11.770  16.090  23.660  1.00  0.00            
ATOM    137  O35 BCD     1      11.820  14.650  23.400  1.00  0.00            
ATOM    138  H61 BCD     1      12.190  17.050  19.390  1.00  0.00            
ATOM    139  H62 BCD     1       9.890  15.880  19.440  1.00  0.00            
ATOM    140  H63 BCD     1       9.480  18.620  18.880  1.00  0.00            
ATOM    141  H64 BCD     1       8.970  18.110  21.290  1.00  0.00            
ATOM    142  H65 BCD     1       7.140  16.850  21.730  1.00  0.00            
ATOM    143  H66 BCD     1       9.640  15.350  22.200  1.00  0.00            
ATOM    144  H67 BCD     1      11.100  17.970  22.590  1.00  0.00            
ATOM    145  H68 BCD     1      12.810  16.420  23.810  1.00  0.00            
ATOM    146  H69 BCD     1      11.200  16.170  24.600  1.00  0.00            
ATOM    147  H70 BCD     1      12.640  14.530  22.920  1.00  0.00            
ATOM    148  O1  HF3     2       9.770  23.220  19.910  1.00  0.00            
ATOM    149  S1  HF3     2       9.850  23.940  21.190  1.00  0.00            
ATOM    150  O2  HF3     2       8.590  24.580  21.530  1.00  0.00            
ATOM    151  O3  HF3     2      11.040  24.780  21.170  1.00  0.00            
ATOM    152  C1  HF3     2      10.120  22.750  22.520  1.00  0.00            
ATOM    153  C2  HF3     2       9.070  22.100  23.180  1.00  0.00            
ATOM    154  C3  HF3     2       9.370  21.090  24.130  1.00  0.00            
ATOM    155  C4  HF3     2      10.670  20.700  24.420  1.00  0.00            
ATOM    156  C5  HF3     2      10.930  19.560  25.150  1.00  0.00            
ATOM    157  C6  HF3     2      12.270  19.200  25.380  1.00  0.00            
ATOM    158  C7  HF3     2      13.350  19.880  24.830  1.00  0.00            
ATOM    159  S2  HF3     2      14.970  19.300  25.010  1.00  0.00            
ATOM    160  O4  HF3     2      15.310  18.610  23.740  1.00  0.00            
ATOM    161  O5  HF3     2      15.030  18.420  26.210  1.00  0.00            
ATOM    162  O6  HF3     2      15.730  20.490  25.090  1.00  0.00            
ATOM    163  C8  HF3     2      13.040  20.930  23.960  1.00  0.00            
ATOM    164  C9  HF3     2      11.730  21.410  23.780  1.00  0.00            
ATOM    165  C10 HF3     2      11.440  22.480  22.940  1.00  0.00            
ATOM    166  H1  HF3     2       8.090  22.220  22.730  1.00  0.00            
ATOM    167  H2  HF3     2       8.570  20.480  24.530  1.00  0.00            
ATOM    168  H3  HF3     2      10.100  19.200  25.760  1.00  0.00            
ATOM    169  H4  HF3     2      12.590  18.410  26.050  1.00  0.00            
ATOM    170  H5  HF3     2      13.850  21.310  23.350  1.00  0.00            
ATOM    171  H6  HF3     2      12.250  23.110  22.580  1.00  0.00            
TER
ENDMDL
MODEL        1
ATOM      1  C1  BCD     1      15.280  23.640  19.000  1.00  0.00            
ATOM      2  O1  BCD     1      15.010  24.150  20.310  1.00  0.00            
ATOM      3  C2  BCD     1      13.950  23.440  18.250  1.00  0.00            
ATOM      4  O2  BCD     1      13.200  24.660  18.300  1.00  0.00            
ATOM      5  C3  BCD     1      13.150  22.270  18.810  1.00  0.00            
ATOM      6  O3  BCD     1      11.990  21.990  17.900  1.00  0.00            
ATOM      7  C4  BCD     1      14.040  21.000  18.920  1.00  0.00            
ATOM      8  C5  BCD     1      15.210  21.310  19.780  1.00  0.00            
ATOM      9  O4  BCD     1      16.010  22.390  19.130  1.00  0.00            
ATOM     10  C6  BCD     1      16.180  20.110  19.840  1.00  0.00            
ATOM     11  O5  BCD     1      16.550  19.740  18.490  1.00  0.00            
ATOM     12  H1  BCD     1      15.930  24.380  18.520  1.00  0.00            
ATOM     13  H2  BCD     1      14.240  23.170  17.220  1.00  0.00            
ATOM     14  H3  BCD     1      12.850  24.660  19.200  1.00  0.00            
ATOM     15  H4  BCD     1      12.860  22.570  19.820  1.00  0.00            
ATOM     16  H5  BCD     1      11.690  21.100  18.130  1.00  0.00            
ATOM     17  H6  BCD     1      14.360  20.840  17.880  1.00  0.00            
ATOM     18  H7  BCD     1      14.930  21.640  20.790  1.00  0.00            
ATOM     19  H8  BCD     1      17.070  20.330  20.440  1.00  0.00            
ATOM     20  H9  BCD     1      15.660  19.310  20.380  1.00  0.00            
ATOM     21  H10 BCD     1      16.670  20.600  18.080  1.00  0.00            
ATOM     22  C7  BCD     1      16.870  26.190  23.340  1.00  0.00            
ATOM     23  O6  BCD     1      16.150  25.280  24.180  1.00  0.00            
ATOM     24  C8  BCD     1      16.020  27.030  22.480  1.00  0.00            
ATOM     25  O7  BCD     1      15.300  27.910  23.320  1.00  0.00            
ATOM     26  C9  BCD     1      15.190  26.140  21.550  1.00  0.00            
ATOM     27  O8  BCD     1      14.400  26.860  20.610  1.00  0.00            
ATOM     28  C10 BCD     1      16.040  25.140  20.750  1.00  0.00            
ATOM     29  C11 BCD     1      17.090  24.420  21.660  1.00  0.00            
ATOM     30  O9  BCD     1      17.700  25.440  22.490  1.00  0.00            
ATOM     31  C12 BCD     1      18.220  23.700  20.920  1.00  0.00            
ATOM     32  O10 BCD     1      18.930  24.640  20.120  1.00  0.00            
ATOM     33  H11 BCD     1      17.510  26.800  23.980  1.00  0.00            
ATOM     34  H12 BCD     1      16.700  27.580  21.820  1.00  0.00            
ATOM     35  H13 BCD     1      14.600  27.430  23.760  1.00  0.00            
ATOM     36  H14 BCD     1      14.590  25.500  22.210  1.00  0.00            
ATOM     37  H15 BCD     1      13.670  26.270  20.410  1.00  0.00            
ATOM     38  H16 BCD     1      16.660  25.620  19.980  1.00  0.00            
ATOM     39  H17 BCD     1      16.520  23.680  22.230  1.00  0.00            
ATOM     40  H18 BCD     1      18.870  23.220  21.660  1.00  0.00            
ATOM     41  H19 BCD     1      17.910  22.870  20.270  1.00  0.00            
ATOM     42  H20 BCD     1      19.020  25.480  20.580  1.00  0.00            
ATOM     43  C13 BCD     1      14.050  24.570  27.800  1.00  0.00            
ATOM     44  O11 BCD     1      13.910  23.170  27.540  1.00  0.00            
ATOM     45  C14 BCD     1      13.460  25.530  26.790  1.00  0.00            
ATOM     46  O12 BCD     1      12.010  25.460  26.770  1.00  0.00            
ATOM     47  C15 BCD     1      14.110  25.320  25.340  1.00  0.00            
ATOM     48  O13 BCD     1      13.500  26.160  24.300  1.00  0.00            
ATOM     49  C16 BCD     1      15.520  25.730  25.380  1.00  0.00            
ATOM     50  C17 BCD     1      16.190  24.870  26.470  1.00  0.00            
ATOM     51  O14 BCD     1      15.510  24.870  27.760  1.00  0.00            
ATOM     52  C18 BCD     1      17.620  25.310  26.620  1.00  0.00            
ATOM     53  O15 BCD     1      17.840  26.690  26.740  1.00  0.00            
ATOM     54  H21 BCD     1      13.700  24.830  28.810  1.00  0.00            
ATOM     55  H22 BCD     1      13.760  26.490  27.230  1.00  0.00            
ATOM     56  H23 BCD     1      11.760  26.280  26.340  1.00  0.00            
ATOM     57  H24 BCD     1      13.990  24.250  25.130  1.00  0.00            
ATOM     58  H25 BCD     1      12.720  25.760  23.900  1.00  0.00            
ATOM     59  H26 BCD     1      15.650  26.800  25.590  1.00  0.00            
ATOM     60  H27 BCD     1      16.090  23.850  26.070  1.00  0.00            
ATOM     61  H28 BCD     1      18.010  24.750  27.480  1.00  0.00            
ATOM     62  H29 BCD     1      18.130  24.940  25.720  1.00  0.00            
ATOM     63  H30 BCD     1      18.380  27.020  26.020  1.00  0.00            
ATOM     64  C19 BCD     1      13.680  19.440  29.350  1.00  0.00            
ATOM     65  O16 BCD     1      12.770  18.970  28.370  1.00  0.00            
ATOM     66  C20 BCD     1      13.110  20.600  30.170  1.00  0.00            
ATOM     67  O17 BCD     1      11.900  20.170  30.790  1.00  0.00            
ATOM     68  C21 BCD     1      12.770  21.820  29.280  1.00  0.00            
ATOM     69  O18 BCD     1      12.390  23.030  30.070  1.00  0.00            
ATOM     70  C22 BCD     1      14.150  22.220  28.640  1.00  0.00            
ATOM     71  C23 BCD     1      14.740  20.930  27.880  1.00  0.00            
ATOM     72  O19 BCD     1      14.920  19.900  28.810  1.00  0.00            
ATOM     73  C24 BCD     1      16.000  21.190  27.180  1.00  0.00            
ATOM     74  O20 BCD     1      17.070  21.690  27.990  1.00  0.00            
ATOM     75  H31 BCD     1      14.010  18.600  29.970  1.00  0.00            
ATOM     76  H32 BCD     1      13.770  20.920  30.990  1.00  0.00            
ATOM     77  H33 BCD     1      12.220  19.560  31.470  1.00  0.00            
ATOM     78  H34 BCD     1      12.050  21.550  28.500  1.00  0.00            
ATOM     79  H35 BCD     1      12.030  22.620  30.860  1.00  0.00            
ATOM     80  H36 BCD     1      14.830  22.610  29.420  1.00  0.00            
ATOM     81  H37 BCD     1      14.080  20.620  27.060  1.00  0.00            
ATOM     82  H38 BCD     1      16.350  20.220  26.800  1.00  0.00            
ATOM     83  H39 BCD     1      15.780  21.920  26.390  1.00  0.00            
ATOM     84  H40 BCD     1      17.750  22.110  27.440  1.00  0.00            
ATOM     85  C25 BCD     1      10.010  16.100  27.080  1.00  0.00            
ATOM     86  O21 BCD     1      10.400  16.500  25.740  1.00  0.00            
ATOM     87  C26 BCD     1       9.420  17.190  28.000  1.00  0.00            
ATOM     88  O22 BCD     1       8.150  17.620  27.520  1.00  0.00            
ATOM     89  C27 BCD     1      10.380  18.380  28.110  1.00  0.00            
ATOM     90  O23 BCD     1       9.840  19.350  29.020  1.00  0.00            
ATOM     91  C28 BCD     1      11.790  17.930  28.710  1.00  0.00            
ATOM     92  C29 BCD     1      12.270  16.720  27.890  1.00  0.00            
ATOM     93  O24 BCD     1      11.250  15.710  27.730  1.00  0.00            
ATOM     94  C30 BCD     1      13.380  15.970  28.660  1.00  0.00            
ATOM     95  O25 BCD     1      12.780  15.330  29.830  1.00  0.00            
ATOM     96  H41 BCD     1       9.320  15.250  26.990  1.00  0.00            
ATOM     97  H42 BCD     1       9.240  16.760  28.990  1.00  0.00            
ATOM     98  H43 BCD     1       7.850  18.250  28.170  1.00  0.00            
ATOM     99  H44 BCD     1      10.460  18.690  27.060  1.00  0.00            
ATOM    100  H45 BCD     1      10.550  19.780  29.510  1.00  0.00            
ATOM    101  H46 BCD     1      11.750  17.740  29.790  1.00  0.00            
ATOM    102  H47 BCD     1      12.680  17.010  26.920  1.00  0.00            
ATOM    103  H48 BCD     1      13.850  15.190  28.040  1.00  0.00            
ATOM    104  H49 BCD     1      14.160  16.640  29.050  1.00  0.00            
ATOM    105  H50 BCD     1      12.280  14.570  29.540  1.00  0.00            
ATOM    106  C31 BCD     1       9.730  16.100  21.740  1.00  0.00            
ATOM    107  O26 BCD     1      10.970  16.830  21.750  1.00  0.00            
ATOM    108  C32 BCD     1       8.650  16.830  22.480  1.00  0.00            
ATOM    109  O27 BCD     1       8.220  18.080  21.830  1.00  0.00            
ATOM    110  C33 BCD     1       9.100  17.180  23.870  1.00  0.00            
ATOM    111  C34 BCD     1       9.490  16.000  24.640  1.00  0.00            
ATOM    112  C35 BCD     1      10.230  14.930  23.820  1.00  0.00            
ATOM    113  O28 BCD     1       9.820  14.850  22.410  1.00  0.00            
ATOM    114  C36 BCD     1      10.200  13.590  24.460  1.00  0.00            
ATOM    115  O29 BCD     1       8.820  13.130  24.430  1.00  0.00            
ATOM    116  O30 BCD     1       8.130  17.960  24.610  1.00  0.00            
ATOM    117  H51 BCD     1       9.420  15.930  20.700  1.00  0.00            
ATOM    118  H52 BCD     1       7.700  16.290  22.600  1.00  0.00            
ATOM    119  H53 BCD     1       8.040  18.650  22.580  1.00  0.00            
ATOM    120  H54 BCD     1      10.000  17.810  23.830  1.00  0.00            
ATOM    121  H55 BCD     1       8.550  18.250  25.430  1.00  0.00            
ATOM    122  H56 BCD     1       8.600  15.600  25.150  1.00  0.00            
ATOM    123  H57 BCD     1      11.300  15.180  23.860  1.00  0.00            
ATOM    124  H58 BCD     1      10.850  12.880  23.940  1.00  0.00            
ATOM    125  H59 BCD     1      10.610  13.520  25.480  1.00  0.00            
ATOM    126  H60 BCD     1       8.680  12.510  25.150  1.00  0.00            
ATOM    127  C37 BCD     1      13.410  18.680  18.850  1.00  0.00            
ATOM    128  O31 BCD     1      13.380  19.940  19.500  1.00  0.00            
ATOM    129  C38 BCD     1      11.980  18.280  18.370  1.00  0.00            
ATOM    130  O32 BCD     1      11.390  19.210  17.410  1.00  0.00            
ATOM    131  C39 BCD     1      11.060  18.130  19.650  1.00  0.00            
ATOM    132  O33 BCD     1       9.660  17.970  19.370  1.00  0.00            
ATOM    133  C40 BCD     1      11.620  16.980  20.510  1.00  0.00            
ATOM    134  C41 BCD     1      13.060  17.270  20.780  1.00  0.00            
ATOM    135  O34 BCD     1      13.850  17.630  19.650  1.00  0.00            
ATOM    136  C42 BCD     1      13.710  16.090  21.510  1.00  0.00            
ATOM    137  O35 BCD     1      13.670  14.810  20.850  1.00  0.00            
ATOM    138  H61 BCD     1      14.070  18.840  17.990  1.00  0.00            
ATOM    139  H62 BCD     1      12.060  17.390  17.730  1.00  0.00            
ATOM    140  H63 BCD     1      11.860  19.130  16.580  1.00  0.00            
ATOM    141  H64 BCD     1      11.210  19.050  20.230  1.00  0.00            
ATOM    142  H65 BCD     1       9.160  18.470  20.020  1.00  0.00            
ATOM    143  H66 BCD     1      11.590  16.020  19.980  1.00  0.00            
ATOM    144  H67 BCD     1      13.210  18.100  21.500  1.00  0.00            
ATOM    145  H68 BCD     1      14.730  16.310  21.830  1.00  0.00            
ATOM    146  H69 BCD     1      13.170  15.990  22.460  1.00  0.00            
ATOM    147  H70 BCD     1      13.590  14.140  21.530  1.00  0.00            
ATOM    148  O1  HF3     2      10.180  24.350  21.020  1.00  0.00            
ATOM    149  S1  HF3     2      11.350  24.540  21.830  1.00  0.00            
ATOM    150  O2  HF3     2      11.060  25.360  23.020  1.00  0.00            
ATOM    151  O3  HF3     2      12.440  24.960  20.980  1.00  0.00            
ATOM    152  C1  HF3     2      11.790  22.980  22.530  1.00  0.00            
ATOM    153  C2  HF3     2      10.780  22.030  22.810  1.00  0.00            
ATOM    154  C3  HF3     2      11.170  20.780  23.390  1.00  0.00            
ATOM    155  C4  HF3     2      12.540  20.400  23.550  1.00  0.00            
ATOM    156  C5  HF3     2      12.890  19.200  24.190  1.00  0.00            
ATOM    157  C6  HF3     2      14.250  18.850  24.220  1.00  0.00            
ATOM    158  C7  HF3     2      15.240  19.760  23.820  1.00  0.00            
ATOM    159  S2  HF3     2      16.990  19.280  23.810  1.00  0.00            
ATOM    160  O4  HF3     2      17.120  18.730  25.130  1.00  0.00            
ATOM    161  O5  HF3     2      17.690  20.480  23.480  1.00  0.00            
ATOM    162  O6  HF3     2      17.040  18.220  22.830  1.00  0.00            
ATOM    163  C8  HF3     2      14.820  21.040  23.390  1.00  0.00            
ATOM    164  C9  HF3     2      13.500  21.360  23.280  1.00  0.00            
ATOM    165  C10 HF3     2      13.140  22.600  22.700  1.00  0.00            
ATOM    166  H1  HF3     2       9.750  22.310  22.610  1.00  0.00            
ATOM    167  H2  HF3     2      10.470  20.020  23.730  1.00  0.00            
ATOM    168  H3  HF3     2      12.110  18.510  24.520  1.00  0.00            
ATOM    169  H4  HF3     2      14.600  17.920  24.650  1.00  0.00            
ATOM    170  H5  HF3     2      15.590  21.760  23.160  1.00  0.00            
ATOM    171  H6  HF3     2      13.920  23.300  22.430  1.00  0.00            
TER
ENDMDL
MODEL        1
ATOM      1  C1  BCD     1      13.280  13.270  22.070  1.00  0.00            
ATOM      2  O1  BCD     1      12.030  12.750  22.600  1.00  0.00            
ATOM      3  C2  BCD     1      14.320  12.150  22.140  1.00  0.00            
ATOM      4  O2  BCD     1      13.920  11.110  21.270  1.00  0.00            
ATOM      5  C3  BCD     1      14.720  11.840  23.620  1.00  0.00            
ATOM      6  O3  BCD     1      15.870  10.960  23.530  1.00  0.00            
ATOM      7  C4  BCD     1      15.070  13.130  24.400  1.00  0.00            
ATOM      8  C5  BCD     1      13.920  14.140  24.170  1.00  0.00            
ATOM      9  O4  BCD     1      13.680  14.360  22.780  1.00  0.00            
ATOM     10  C6  BCD     1      14.210  15.510  24.740  1.00  0.00            
ATOM     11  O5  BCD     1      13.200  16.440  24.410  1.00  0.00            
ATOM     12  H1  BCD     1      13.120  13.650  21.060  1.00  0.00            
ATOM     13  H2  BCD     1      15.290  12.470  21.740  1.00  0.00            
ATOM     14  H3  BCD     1      14.620  10.450  21.310  1.00  0.00            
ATOM     15  H4  BCD     1      13.820  11.430  24.100  1.00  0.00            
ATOM     16  H5  BCD     1      15.690  10.080  23.870  1.00  0.00            
ATOM     17  H6  BCD     1      16.000  13.470  23.930  1.00  0.00            
ATOM     18  H7  BCD     1      13.060  13.850  24.800  1.00  0.00            
ATOM     19  H8  BCD     1      14.520  15.540  25.800  1.00  0.00            
ATOM     20  H9  BCD     1      15.100  15.880  24.230  1.00  0.00            
ATOM     21  H10 BCD     1      12.600  16.050  23.760  1.00  0.00            
ATOM     22  C7  BCD     1       8.090  12.280  21.190  1.00  0.00            
ATOM     23  O6  BCD     1       8.030  10.980  21.780  1.00  0.00            
ATOM     24  C8  BCD     1       9.180  12.320  20.140  1.00  0.00            
ATOM     25  O7  BCD     1       8.720  11.530  19.070  1.00  0.00            
ATOM     26  C9  BCD     1      10.550  11.940  20.740  1.00  0.00            
ATOM     27  O8  BCD     1      11.730  11.920  19.780  1.00  0.00            
ATOM     28  C10 BCD     1      10.860  13.050  21.760  1.00  0.00            
ATOM     29  C11 BCD     1       9.710  13.160  22.780  1.00  0.00            
ATOM     30  O9  BCD     1       8.420  13.240  22.200  1.00  0.00            
ATOM     31  C12 BCD     1       9.910  14.310  23.610  1.00  0.00            
ATOM     32  O10 BCD     1      10.040  15.580  22.880  1.00  0.00            
ATOM     33  H11 BCD     1       7.110  12.530  20.780  1.00  0.00            
ATOM     34  H12 BCD     1       9.270  13.360  19.800  1.00  0.00            
ATOM     35  H13 BCD     1       8.540  10.620  19.340  1.00  0.00            
ATOM     36  H14 BCD     1      10.350  11.000  21.250  1.00  0.00            
ATOM     37  H15 BCD     1      12.530  11.570  20.180  1.00  0.00            
ATOM     38  H16 BCD     1      10.980  13.990  21.220  1.00  0.00            
ATOM     39  H17 BCD     1       9.680  12.370  23.530  1.00  0.00            
ATOM     40  H18 BCD     1       9.120  14.340  24.370  1.00  0.00            
ATOM     41  H19 BCD     1      10.890  14.170  24.090  1.00  0.00            
ATOM     42  H20 BCD     1       9.120  15.770  22.650  1.00  0.00            
ATOM     43  C13 BCD     1       5.380   7.840  22.640  1.00  0.00            
ATOM     44  O11 BCD     1       6.490   7.380  23.440  1.00  0.00            
ATOM     45  C14 BCD     1       5.880   7.980  21.200  1.00  0.00            
ATOM     46  O12 BCD     1       6.240   6.710  20.680  1.00  0.00            
ATOM     47  C15 BCD     1       7.140   8.920  21.160  1.00  0.00            
ATOM     48  O13 BCD     1       7.770   9.000  19.890  1.00  0.00            
ATOM     49  C16 BCD     1       6.740  10.320  21.670  1.00  0.00            
ATOM     50  C17 BCD     1       6.110  10.150  23.110  1.00  0.00            
ATOM     51  O14 BCD     1       5.000   9.120  23.100  1.00  0.00            
ATOM     52  C18 BCD     1       5.680  11.450  23.790  1.00  0.00            
ATOM     53  O15 BCD     1       4.640  12.010  23.120  1.00  0.00            
ATOM     54  H21 BCD     1       4.540   7.150  22.570  1.00  0.00            
ATOM     55  H22 BCD     1       5.100   8.410  20.550  1.00  0.00            
ATOM     56  H23 BCD     1       5.450   6.170  20.790  1.00  0.00            
ATOM     57  H24 BCD     1       7.830   8.540  21.920  1.00  0.00            
ATOM     58  H25 BCD     1       7.770   8.150  19.440  1.00  0.00            
ATOM     59  H26 BCD     1       6.060  10.830  20.970  1.00  0.00            
ATOM     60  H27 BCD     1       6.890   9.820  23.800  1.00  0.00            
ATOM     61  H28 BCD     1       5.400  11.230  24.830  1.00  0.00            
ATOM     62  H29 BCD     1       6.560  12.110  23.850  1.00  0.00            
ATOM     63  H30 BCD     1       4.460  12.860  23.540  1.00  0.00            
ATOM     64  C19 BCD     1       7.010   5.290  27.050  1.00  0.00            
ATOM     65  O16 BCD     1       8.330   5.900  27.280  1.00  0.00            
ATOM     66  C20 BCD     1       7.160   4.470  25.710  1.00  0.00            
ATOM     67  O17 BCD     1       8.290   3.660  25.780  1.00  0.00            
ATOM     68  C21 BCD     1       7.230   5.440  24.540  1.00  0.00            
ATOM     69  O18 BCD     1       7.150   4.640  23.380  1.00  0.00            
ATOM     70  C22 BCD     1       6.150   6.480  24.530  1.00  0.00            
ATOM     71  C23 BCD     1       6.020   7.160  25.870  1.00  0.00            
ATOM     72  O19 BCD     1       5.970   6.180  26.880  1.00  0.00            
ATOM     73  C24 BCD     1       4.790   8.140  25.950  1.00  0.00            
ATOM     74  O20 BCD     1       3.570   7.490  25.500  1.00  0.00            
ATOM     75  H31 BCD     1       6.800   4.620  27.890  1.00  0.00            
ATOM     76  H32 BCD     1       6.290   3.800  25.640  1.00  0.00            
ATOM     77  H33 BCD     1       8.730   3.740  24.930  1.00  0.00            
ATOM     78  H34 BCD     1       8.210   5.940  24.590  1.00  0.00            
ATOM     79  H35 BCD     1       6.290   4.200  23.350  1.00  0.00            
ATOM     80  H36 BCD     1       5.230   5.900  24.350  1.00  0.00            
ATOM     81  H37 BCD     1       6.960   7.700  26.000  1.00  0.00            
ATOM     82  H38 BCD     1       4.690   8.500  26.980  1.00  0.00            
ATOM     83  H39 BCD     1       4.830   9.010  25.290  1.00  0.00            
ATOM     84  H40 BCD     1       2.810   8.000  25.800  1.00  0.00            
ATOM     85  C25 BCD     1      10.790   6.940  30.580  1.00  0.00            
ATOM     86  O21 BCD     1      11.740   7.610  29.740  1.00  0.00            
ATOM     87  C26 BCD     1      10.700   5.450  30.160  1.00  0.00            
ATOM     88  O22 BCD     1      12.010   4.870  30.260  1.00  0.00            
ATOM     89  C27 BCD     1      10.110   5.220  28.760  1.00  0.00            
ATOM     90  O23 BCD     1      10.010   3.840  28.330  1.00  0.00            
ATOM     91  C28 BCD     1       8.740   5.930  28.670  1.00  0.00            
ATOM     92  C29 BCD     1       8.860   7.430  29.170  1.00  0.00            
ATOM     93  O24 BCD     1       9.520   7.480  30.420  1.00  0.00            
ATOM     94  C30 BCD     1       7.460   8.090  29.350  1.00  0.00            
ATOM     95  O25 BCD     1       6.520   7.410  30.170  1.00  0.00            
ATOM     96  H41 BCD     1      11.100   6.970  31.640  1.00  0.00            
ATOM     97  H42 BCD     1       9.990   4.930  30.820  1.00  0.00            
ATOM     98  H43 BCD     1      12.650   5.370  29.750  1.00  0.00            
ATOM     99  H44 BCD     1      10.800   5.670  28.030  1.00  0.00            
ATOM    100  H45 BCD     1       9.310   3.730  27.680  1.00  0.00            
ATOM    101  H46 BCD     1       8.080   5.330  29.300  1.00  0.00            
ATOM    102  H47 BCD     1       9.400   7.980  28.390  1.00  0.00            
ATOM    103  H48 BCD     1       7.590   9.110  29.720  1.00  0.00            
ATOM    104  H49 BCD     1       7.140   8.020  28.310  1.00  0.00            
ATOM    105  H50 BCD     1       5.690   7.860  30.020  1.00  0.00            
ATOM    106  C31 BCD     1      14.970  10.250  30.330  1.00  0.00            
ATOM    107  O26 BCD     1      15.560  10.220  29.040  1.00  0.00            
ATOM    108  C32 BCD     1      15.020   8.910  30.990  1.00  0.00            
ATOM    109  O27 BCD     1      16.320   8.310  30.820  1.00  0.00            
ATOM    110  C33 BCD     1      14.030   7.880  30.590  1.00  0.00            
ATOM    111  C34 BCD     1      12.650   8.500  30.460  1.00  0.00            
ATOM    112  C35 BCD     1      12.700   9.820  29.660  1.00  0.00            
ATOM    113  O28 BCD     1      13.600  10.690  30.270  1.00  0.00            
ATOM    114  C36 BCD     1      11.420  10.630  29.610  1.00  0.00            
ATOM    115  O29 BCD     1      10.580  10.490  30.750  1.00  0.00            
ATOM    116  O30 BCD     1      14.090   6.710  31.480  1.00  0.00            
ATOM    117  H51 BCD     1      15.600  10.910  30.930  1.00  0.00            
ATOM    118  H52 BCD     1      14.840   9.230  32.020  1.00  0.00            
ATOM    119  H53 BCD     1      17.020   8.960  30.700  1.00  0.00            
ATOM    120  H54 BCD     1      14.340   7.550  29.590  1.00  0.00            
ATOM    121  H55 BCD     1      14.500   5.950  31.080  1.00  0.00            
ATOM    122  H56 BCD     1      12.230   8.700  31.460  1.00  0.00            
ATOM    123  H57 BCD     1      13.080   9.600  28.660  1.00  0.00            
ATOM    124  H58 BCD     1      11.680  11.690  29.470  1.00  0.00            
ATOM    125  H59 BCD     1      10.730  10.380  28.800  1.00  0.00            
ATOM    126  H60 BCD     1      10.650   9.600  31.120  1.00  0.00            
ATOM    127  C37 BCD     1      16.380  13.250  26.410  1.00  0.00            
ATOM    128  O31 BCD     1      15.250  12.720  25.700  1.00  0.00            
ATOM    129  C38 BCD     1      17.440  12.180  26.540  1.00  0.00            
ATOM    130  O32 BCD     1      17.880  11.890  25.230  1.00  0.00            
ATOM    131  C39 BCD     1      16.890  10.960  27.250  1.00  0.00            
ATOM    132  O33 BCD     1      17.910   9.910  27.310  1.00  0.00            
ATOM    133  C40 BCD     1      16.280  11.360  28.600  1.00  0.00            
ATOM    134  C41 BCD     1      15.470  12.680  28.600  1.00  0.00            
ATOM    135  O34 BCD     1      16.010  13.670  27.720  1.00  0.00            
ATOM    136  C42 BCD     1      15.230  13.380  29.950  1.00  0.00            
ATOM    137  O35 BCD     1      16.380  13.440  30.730  1.00  0.00            
ATOM    138  H61 BCD     1      16.790  14.150  25.930  1.00  0.00            
ATOM    139  H62 BCD     1      18.220  12.520  27.230  1.00  0.00            
ATOM    140  H63 BCD     1      17.060  11.620  24.810  1.00  0.00            
ATOM    141  H64 BCD     1      16.090  10.620  26.590  1.00  0.00            
ATOM    142  H65 BCD     1      17.710   9.180  27.910  1.00  0.00            
ATOM    143  H66 BCD     1      17.180  11.480  29.220  1.00  0.00            
ATOM    144  H67 BCD     1      14.450  12.460  28.260  1.00  0.00            
ATOM    145  H68 BCD     1      14.990  14.410  29.670  1.00  0.00            
ATOM    146  H69 BCD     1      14.370  12.960  30.500  1.00  0.00            
ATOM    147  H70 BCD     1      16.380  14.180  31.350  1.00  0.00            
ATOM    148  O1  HF3     2      15.150   8.700  24.480  1.00  0.00            
ATOM    149  S1  HF3     2      14.410   7.890  25.410  1.00  0.00            
ATOM    150  O2  HF3     2      14.810   7.900  26.830  1.00  0.00            
ATOM    151  O3  HF3     2      14.070   6.600  24.920  1.00  0.00            
ATOM    152  C1  HF3     2      12.810   8.690  25.530  1.00  0.00            
ATOM    153  C2  HF3     2      11.600   7.980  25.280  1.00  0.00            
ATOM    154  C3  HF3     2      10.400   8.560  25.510  1.00  0.00            
ATOM    155  C4  HF3     2      10.320   9.900  25.850  1.00  0.00            
ATOM    156  C5  HF3     2       9.060  10.520  25.930  1.00  0.00            
ATOM    157  C6  HF3     2       8.890  11.790  26.260  1.00  0.00            
ATOM    158  C7  HF3     2      10.110  12.510  26.590  1.00  0.00            
ATOM    159  S2  HF3     2       9.980  14.240  27.180  1.00  0.00            
ATOM    160  O4  HF3     2      10.000  14.030  28.630  1.00  0.00            
ATOM    161  O5  HF3     2       8.760  14.870  26.680  1.00  0.00            
ATOM    162  O6  HF3     2      11.230  14.860  26.710  1.00  0.00            
ATOM    163  C8  HF3     2      11.400  11.940  26.410  1.00  0.00            
ATOM    164  C9  HF3     2      11.510  10.590  26.090  1.00  0.00            
ATOM    165  C10 HF3     2      12.770  10.030  25.860  1.00  0.00            
ATOM    166  H1  HF3     2      11.740   6.950  24.940  1.00  0.00            
ATOM    167  H2  HF3     2       9.500   8.030  25.190  1.00  0.00            
ATOM    168  H3  HF3     2       8.210   9.880  25.690  1.00  0.00            
ATOM    169  H4  HF3     2       7.910  12.260  26.350  1.00  0.00            
ATOM    170  H5  HF3     2      12.270  12.540  26.630  1.00  0.00            
ATOM    171  H6  HF3     2      13.640  10.610  26.160  1.00  0.00            
TER
ENDMDL
MODEL        1
ATOM      1  C1  BCD     1      24.520  16.680  12.220  1.00  0.00            
ATOM      2  O1  BCD     1      23.830  17.510  11.310  1.00  0.00            
ATOM      3  C2  BCD     1      25.280  15.660  11.430  1.00  0.00            
ATOM      4  O2  BCD     1      26.270  16.360  10.550  1.00  0.00            
ATOM      5  C3  BCD     1      24.360  14.730  10.650  1.00  0.00            
ATOM      6  O3  BCD     1      25.070  13.690  10.060  1.00  0.00            
ATOM      7  C4  BCD     1      23.180  14.190  11.520  1.00  0.00            
ATOM      8  C5  BCD     1      22.610  15.190  12.450  1.00  0.00            
ATOM      9  O4  BCD     1      23.630  15.990  13.070  1.00  0.00            
ATOM     10  C6  BCD     1      21.770  14.560  13.490  1.00  0.00            
ATOM     11  O5  BCD     1      22.510  13.590  14.250  1.00  0.00            
ATOM     12  H1  BCD     1      25.160  17.190  12.940  1.00  0.00            
ATOM     13  H2  BCD     1      25.770  15.000  12.150  1.00  0.00            
ATOM     14  H3  BCD     1      26.000  17.200  10.170  1.00  0.00            
ATOM     15  H4  BCD     1      23.980  15.280   9.780  1.00  0.00            
ATOM     16  H5  BCD     1      24.530  12.900  10.020  1.00  0.00            
ATOM     17  H6  BCD     1      23.640  13.390  12.120  1.00  0.00            
ATOM     18  H7  BCD     1      22.000  15.940  11.930  1.00  0.00            
ATOM     19  H8  BCD     1      21.440  15.370  14.150  1.00  0.00            
ATOM     20  H9  BCD     1      20.820  14.120  13.150  1.00  0.00            
ATOM     21  H10 BCD     1      22.190  13.750  15.140  1.00  0.00            
ATOM     22  C7  BCD     1      22.820  21.430  10.540  1.00  0.00            
ATOM     23  O6  BCD     1      21.780  21.150   9.660  1.00  0.00            
ATOM     24  C8  BCD     1      24.290  21.000  10.060  1.00  0.00            
ATOM     25  O7  BCD     1      24.600  21.620   8.780  1.00  0.00            
ATOM     26  C9  BCD     1      24.390  19.500  10.040  1.00  0.00            
ATOM     27  O8  BCD     1      25.710  19.110   9.600  1.00  0.00            
ATOM     28  C10 BCD     1      23.910  18.890  11.450  1.00  0.00            
ATOM     29  C11 BCD     1      22.570  19.490  11.870  1.00  0.00            
ATOM     30  O9  BCD     1      22.560  20.890  11.830  1.00  0.00            
ATOM     31  C12 BCD     1      22.180  19.040  13.280  1.00  0.00            
ATOM     32  O10 BCD     1      20.860  19.450  13.650  1.00  0.00            
ATOM     33  H11 BCD     1      22.820  22.530  10.590  1.00  0.00            
ATOM     34  H12 BCD     1      25.040  21.370  10.780  1.00  0.00            
ATOM     35  H13 BCD     1      25.050  21.000   8.200  1.00  0.00            
ATOM     36  H14 BCD     1      23.620  19.030   9.420  1.00  0.00            
ATOM     37  H15 BCD     1      25.800  19.080   8.640  1.00  0.00            
ATOM     38  H16 BCD     1      24.590  19.270  12.230  1.00  0.00            
ATOM     39  H17 BCD     1      21.860  19.070  11.140  1.00  0.00            
ATOM     40  H18 BCD     1      22.340  17.960  13.220  1.00  0.00            
ATOM     41  H19 BCD     1      22.910  19.370  14.040  1.00  0.00            
ATOM     42  H20 BCD     1      20.260  18.800  13.280  1.00  0.00            
ATOM     43  C13 BCD     1      18.700  23.420   7.930  1.00  0.00            
ATOM     44  O11 BCD     1      18.460  22.490   6.910  1.00  0.00            
ATOM     45  C14 BCD     1      20.070  23.980   7.860  1.00  0.00            
ATOM     46  O12 BCD     1      20.150  24.710   6.670  1.00  0.00            
ATOM     47  C15 BCD     1      21.230  22.960   8.100  1.00  0.00            
ATOM     48  O13 BCD     1      22.480  23.690   8.230  1.00  0.00            
ATOM     49  C16 BCD     1      20.840  22.210   9.380  1.00  0.00            
ATOM     50  C17 BCD     1      19.480  21.580   9.200  1.00  0.00            
ATOM     51  O14 BCD     1      18.540  22.640   9.070  1.00  0.00            
ATOM     52  C18 BCD     1      19.140  20.710  10.420  1.00  0.00            
ATOM     53  O15 BCD     1      19.380  21.350  11.690  1.00  0.00            
ATOM     54  H21 BCD     1      17.870  24.140   7.930  1.00  0.00            
ATOM     55  H22 BCD     1      20.140  24.630   8.750  1.00  0.00            
ATOM     56  H23 BCD     1      20.790  24.280   6.100  1.00  0.00            
ATOM     57  H24 BCD     1      21.200  22.290   7.230  1.00  0.00            
ATOM     58  H25 BCD     1      23.200  23.080   8.080  1.00  0.00            
ATOM     59  H26 BCD     1      20.660  22.880  10.230  1.00  0.00            
ATOM     60  H27 BCD     1      19.470  20.950   8.300  1.00  0.00            
ATOM     61  H28 BCD     1      18.050  20.600  10.390  1.00  0.00            
ATOM     62  H29 BCD     1      19.660  19.750  10.540  1.00  0.00            
ATOM     63  H30 BCD     1      20.090  20.870  12.120  1.00  0.00            
ATOM     64  C19 BCD     1      16.010  20.970   4.140  1.00  0.00            
ATOM     65  O16 BCD     1      16.800  19.800   4.480  1.00  0.00            
ATOM     66  C20 BCD     1      16.880  22.130   3.630  1.00  0.00            
ATOM     67  O17 BCD     1      17.520  21.850   2.340  1.00  0.00            
ATOM     68  C21 BCD     1      17.930  22.520   4.690  1.00  0.00            
ATOM     69  O18 BCD     1      18.550  23.740   4.320  1.00  0.00            
ATOM     70  C22 BCD     1      17.370  22.610   6.100  1.00  0.00            
ATOM     71  C23 BCD     1      16.190  21.580   6.410  1.00  0.00            
ATOM     72  O19 BCD     1      15.310  21.370   5.260  1.00  0.00            
ATOM     73  C24 BCD     1      15.400  22.120   7.700  1.00  0.00            
ATOM     74  O20 BCD     1      14.850  23.400   7.350  1.00  0.00            
ATOM     75  H31 BCD     1      15.320  20.680   3.340  1.00  0.00            
ATOM     76  H32 BCD     1      16.240  23.010   3.530  1.00  0.00            
ATOM     77  H33 BCD     1      18.110  21.100   2.450  1.00  0.00            
ATOM     78  H34 BCD     1      18.700  21.750   4.610  1.00  0.00            
ATOM     79  H35 BCD     1      19.420  23.790   4.740  1.00  0.00            
ATOM     80  H36 BCD     1      16.950  23.610   6.220  1.00  0.00            
ATOM     81  H37 BCD     1      16.620  20.610   6.720  1.00  0.00            
ATOM     82  H38 BCD     1      14.520  21.480   7.840  1.00  0.00            
ATOM     83  H39 BCD     1      15.920  22.160   8.660  1.00  0.00            
ATOM     84  H40 BCD     1      14.520  23.800   8.160  1.00  0.00            
ATOM     85  C25 BCD     1      18.060  16.150   3.190  1.00  0.00            
ATOM     86  O21 BCD     1      18.260  15.740   4.530  1.00  0.00            
ATOM     87  C26 BCD     1      18.960  17.350   2.710  1.00  0.00            
ATOM     88  O22 BCD     1      20.340  17.030   3.000  1.00  0.00            
ATOM     89  C27 BCD     1      18.560  18.610   3.430  1.00  0.00            
ATOM     90  O23 BCD     1      19.300  19.760   2.920  1.00  0.00            
ATOM     91  C28 BCD     1      17.040  18.870   3.420  1.00  0.00            
ATOM     92  C29 BCD     1      16.250  17.580   3.770  1.00  0.00            
ATOM     93  O24 BCD     1      16.680  16.430   3.070  1.00  0.00            
ATOM     94  C30 BCD     1      14.740  17.690   3.380  1.00  0.00            
ATOM     95  O25 BCD     1      14.430  18.230   2.090  1.00  0.00            
ATOM     96  H41 BCD     1      18.350  15.280   2.590  1.00  0.00            
ATOM     97  H42 BCD     1      18.810  17.470   1.630  1.00  0.00            
ATOM     98  H43 BCD     1      20.830  17.850   2.880  1.00  0.00            
ATOM     99  H44 BCD     1      18.750  18.400   4.490  1.00  0.00            
ATOM    100  H45 BCD     1      19.990  19.980   3.550  1.00  0.00            
ATOM    101  H46 BCD     1      16.650  19.260   2.480  1.00  0.00            
ATOM    102  H47 BCD     1      16.320  17.460   4.860  1.00  0.00            
ATOM    103  H48 BCD     1      14.350  16.680   3.560  1.00  0.00            
ATOM    104  H49 BCD     1      14.290  18.500   3.970  1.00  0.00            
ATOM    105  H50 BCD     1      13.580  18.670   2.080  1.00  0.00            
ATOM    106  C31 BCD     1      19.310  12.090   6.270  1.00  0.00            
ATOM    107  O26 BCD     1      20.190  12.590   7.300  1.00  0.00            
ATOM    108  C32 BCD     1      19.870  12.400   4.900  1.00  0.00            
ATOM    109  O27 BCD     1      21.280  11.940   4.810  1.00  0.00            
ATOM    110  C33 BCD     1      19.820  13.900   4.670  1.00  0.00            
ATOM    111  C34 BCD     1      18.320  14.310   4.740  1.00  0.00            
ATOM    112  C35 BCD     1      17.940  14.050   6.180  1.00  0.00            
ATOM    113  O28 BCD     1      18.030  12.680   6.440  1.00  0.00            
ATOM    114  C36 BCD     1      16.460  14.530   6.340  1.00  0.00            
ATOM    115  O29 BCD     1      15.550  14.010   5.370  1.00  0.00            
ATOM    116  O30 BCD     1      20.460  14.270   3.440  1.00  0.00            
ATOM    117  H51 BCD     1      19.200  11.010   6.390  1.00  0.00            
ATOM    118  H52 BCD     1      19.280  11.950   4.090  1.00  0.00            
ATOM    119  H53 BCD     1      21.530  12.410   4.010  1.00  0.00            
ATOM    120  H54 BCD     1      20.340  14.490   5.430  1.00  0.00            
ATOM    121  H55 BCD     1      20.510  15.230   3.420  1.00  0.00            
ATOM    122  H56 BCD     1      17.770  13.810   3.930  1.00  0.00            
ATOM    123  H57 BCD     1      18.520  14.610   6.920  1.00  0.00            
ATOM    124  H58 BCD     1      16.130  14.260   7.360  1.00  0.00            
ATOM    125  H59 BCD     1      16.490  15.620   6.350  1.00  0.00            
ATOM    126  H60 BCD     1      14.690  14.410   5.550  1.00  0.00            
ATOM    127  C37 BCD     1      21.720  12.320  10.950  1.00  0.00            
ATOM    128  O31 BCD     1      22.190  13.650  10.600  1.00  0.00            
ATOM    129  C38 BCD     1      22.310  11.290   9.930  1.00  0.00            
ATOM    130  O32 BCD     1      23.710  11.200  10.020  1.00  0.00            
ATOM    131  C39 BCD     1      21.780  11.610   8.560  1.00  0.00            
ATOM    132  O33 BCD     1      22.300  10.720   7.590  1.00  0.00            
ATOM    133  C40 BCD     1      20.290  11.830   8.510  1.00  0.00            
ATOM    134  C41 BCD     1      19.770  12.670   9.650  1.00  0.00            
ATOM    135  O34 BCD     1      20.300  12.420  10.930  1.00  0.00            
ATOM    136  C42 BCD     1      18.310  12.530   9.870  1.00  0.00            
ATOM    137  O35 BCD     1      17.910  11.150  10.080  1.00  0.00            
ATOM    138  H61 BCD     1      22.070  12.030  11.950  1.00  0.00            
ATOM    139  H62 BCD     1      21.870  10.320  10.170  1.00  0.00            
ATOM    140  H63 BCD     1      24.010  10.400  10.460  1.00  0.00            
ATOM    141  H64 BCD     1      22.240  12.600   8.440  1.00  0.00            
ATOM    142  H65 BCD     1      22.050  11.140   6.760  1.00  0.00            
ATOM    143  H66 BCD     1      19.720  10.890   8.470  1.00  0.00            
ATOM    144  H67 BCD     1      19.950  13.730   9.430  1.00  0.00            
ATOM    145  H68 BCD     1      17.970  13.140  10.710  1.00  0.00            
ATOM    146  H69 BCD     1      17.820  12.890   8.950  1.00  0.00            
ATOM    147  H70 BCD     1      16.960  11.150   9.940  1.00  0.00            
ATOM    148  O1  HF3     2      21.280  20.340   4.590  1.00  0.00            
ATOM    149  S1  HF3     2      22.450  19.670   5.100  1.00  0.00            
ATOM    150  O2  HF3     2      23.320  20.570   5.850  1.00  0.00            
ATOM    151  O3  HF3     2      23.230  18.810   4.240  1.00  0.00            
ATOM    152  C1  HF3     2      21.680  18.690   6.340  1.00  0.00            
ATOM    153  C2  HF3     2      22.530  17.690   6.890  1.00  0.00            
ATOM    154  C3  HF3     2      22.030  16.920   7.940  1.00  0.00            
ATOM    155  C4  HF3     2      20.690  17.020   8.360  1.00  0.00            
ATOM    156  C5  HF3     2      20.260  16.290   9.430  1.00  0.00            
ATOM    157  C6  HF3     2      18.940  16.440   9.940  1.00  0.00            
ATOM    158  C7  HF3     2      17.970  17.300   9.310  1.00  0.00            
ATOM    159  S2  HF3     2      16.340  17.400   9.950  1.00  0.00            
ATOM    160  O4  HF3     2      16.450  17.570  11.380  1.00  0.00            
ATOM    161  O5  HF3     2      15.740  16.130   9.590  1.00  0.00            
ATOM    162  O6  HF3     2      15.790  18.500   9.230  1.00  0.00            
ATOM    163  C8  HF3     2      18.480  18.150   8.200  1.00  0.00            
ATOM    164  C9  HF3     2      19.810  18.000   7.730  1.00  0.00            
ATOM    165  C10 HF3     2      20.370  18.830   6.760  1.00  0.00            
ATOM    166  H1  HF3     2      23.520  17.540   6.460  1.00  0.00            
ATOM    167  H2  HF3     2      22.710  16.220   8.420  1.00  0.00            
ATOM    168  H3  HF3     2      20.880  15.690  10.100  1.00  0.00            
ATOM    169  H4  HF3     2      18.630  15.820  10.770  1.00  0.00            
ATOM    170  H5  HF3     2      17.800  18.870   7.760  1.00  0.00            
ATOM    171  H6  HF3     2      19.720  19.600   6.350  1.00  0.00            
TER
ENDMDL
MODEL        1
ATOM      1  C1  BCD     1      14.150  31.710  12.210  1.00  0.00            
ATOM      2  O1  BCD     1      14.900  30.720  11.500  1.00  0.00            
ATOM      3  C2  BCD     1      14.930  32.190  13.430  1.00  0.00            
ATOM      4  O2  BCD     1      16.060  32.810  12.920  1.00  0.00            
ATOM      5  C3  BCD     1      15.170  31.050  14.410  1.00  0.00            
ATOM      6  O3  BCD     1      15.930  31.660  15.490  1.00  0.00            
ATOM      7  C4  BCD     1      13.770  30.520  14.810  1.00  0.00            
ATOM      8  C5  BCD     1      13.000  30.040  13.560  1.00  0.00            
ATOM      9  O4  BCD     1      12.900  31.110  12.590  1.00  0.00            
ATOM     10  C6  BCD     1      11.600  29.430  13.880  1.00  0.00            
ATOM     11  O5  BCD     1      10.730  30.330  14.620  1.00  0.00            
ATOM     12  H1  BCD     1      13.940  32.570  11.570  1.00  0.00            
ATOM     13  H2  BCD     1      14.350  32.940  13.970  1.00  0.00            
ATOM     14  H3  BCD     1      16.320  33.590  13.430  1.00  0.00            
ATOM     15  H4  BCD     1      15.820  30.320  13.900  1.00  0.00            
ATOM     16  H5  BCD     1      15.490  31.480  16.330  1.00  0.00            
ATOM     17  H6  BCD     1      13.140  31.220  15.380  1.00  0.00            
ATOM     18  H7  BCD     1      13.700  29.290  13.160  1.00  0.00            
ATOM     19  H8  BCD     1      11.140  29.060  12.960  1.00  0.00            
ATOM     20  H9  BCD     1      11.760  28.510  14.460  1.00  0.00            
ATOM     21  H10 BCD     1      10.290  30.940  14.020  1.00  0.00            
ATOM     22  C7  BCD     1      16.430  30.230   7.620  1.00  0.00            
ATOM     23  O6  BCD     1      17.630  29.610   8.080  1.00  0.00            
ATOM     24  C8  BCD     1      16.370  31.730   8.190  1.00  0.00            
ATOM     25  O7  BCD     1      17.570  32.310   7.650  1.00  0.00            
ATOM     26  C9  BCD     1      16.210  31.620   9.700  1.00  0.00            
ATOM     27  O8  BCD     1      16.220  32.980  10.260  1.00  0.00            
ATOM     28  C10 BCD     1      15.020  30.810  10.090  1.00  0.00            
ATOM     29  C11 BCD     1      15.100  29.440   9.480  1.00  0.00            
ATOM     30  O9  BCD     1      15.300  29.530   8.090  1.00  0.00            
ATOM     31  C12 BCD     1      13.900  28.620   9.870  1.00  0.00            
ATOM     32  O10 BCD     1      12.670  29.110   9.180  1.00  0.00            
ATOM     33  H11 BCD     1      16.380  30.300   6.520  1.00  0.00            
ATOM     34  H12 BCD     1      15.520  32.210   7.690  1.00  0.00            
ATOM     35  H13 BCD     1      17.560  33.240   7.870  1.00  0.00            
ATOM     36  H14 BCD     1      17.050  31.090  10.170  1.00  0.00            
ATOM     37  H15 BCD     1      16.420  32.880  11.190  1.00  0.00            
ATOM     38  H16 BCD     1      14.070  31.240   9.770  1.00  0.00            
ATOM     39  H17 BCD     1      16.020  28.970   9.850  1.00  0.00            
ATOM     40  H18 BCD     1      14.110  27.570   9.630  1.00  0.00            
ATOM     41  H19 BCD     1      13.700  28.740  10.940  1.00  0.00            
ATOM     42  H20 BCD     1      12.680  28.680   8.320  1.00  0.00            
ATOM     43  C13 BCD     1      20.780  27.270   7.060  1.00  0.00            
ATOM     44  O11 BCD     1      21.120  27.210   8.460  1.00  0.00            
ATOM     45  C14 BCD     1      20.870  28.720   6.540  1.00  0.00            
ATOM     46  O12 BCD     1      22.230  29.230   6.670  1.00  0.00            
ATOM     47  C15 BCD     1      19.850  29.550   7.300  1.00  0.00            
ATOM     48  O13 BCD     1      19.890  30.940   6.900  1.00  0.00            
ATOM     49  C16 BCD     1      18.420  28.970   7.100  1.00  0.00            
ATOM     50  C17 BCD     1      18.350  27.470   7.370  1.00  0.00            
ATOM     51  O14 BCD     1      19.490  26.770   6.830  1.00  0.00            
ATOM     52  C18 BCD     1      17.200  26.850   6.690  1.00  0.00            
ATOM     53  O15 BCD     1      17.070  27.170   5.360  1.00  0.00            
ATOM     54  H21 BCD     1      21.410  26.570   6.500  1.00  0.00            
ATOM     55  H22 BCD     1      20.580  28.790   5.490  1.00  0.00            
ATOM     56  H23 BCD     1      22.610  29.020   7.530  1.00  0.00            
ATOM     57  H24 BCD     1      20.020  29.470   8.380  1.00  0.00            
ATOM     58  H25 BCD     1      19.220  31.410   7.390  1.00  0.00            
ATOM     59  H26 BCD     1      18.130  29.180   6.060  1.00  0.00            
ATOM     60  H27 BCD     1      18.370  27.280   8.450  1.00  0.00            
ATOM     61  H28 BCD     1      17.210  25.760   6.790  1.00  0.00            
ATOM     62  H29 BCD     1      16.320  27.190   7.260  1.00  0.00            
ATOM     63  H30 BCD     1      16.150  27.140   5.090  1.00  0.00            
ATOM     64  C19 BCD     1      23.560  25.730  11.480  1.00  0.00            
ATOM     65  O16 BCD     1      22.680  26.180  12.540  1.00  0.00            
ATOM     66  C20 BCD     1      24.180  26.870  10.650  1.00  0.00            
ATOM     67  O17 BCD     1      24.960  27.810  11.430  1.00  0.00            
ATOM     68  C21 BCD     1      23.120  27.600   9.780  1.00  0.00            
ATOM     69  O18 BCD     1      23.760  28.630   9.030  1.00  0.00            
ATOM     70  C22 BCD     1      22.270  26.540   8.990  1.00  0.00            
ATOM     71  C23 BCD     1      21.750  25.490   9.920  1.00  0.00            
ATOM     72  O19 BCD     1      22.850  24.870  10.570  1.00  0.00            
ATOM     73  C24 BCD     1      20.880  24.430   9.190  1.00  0.00            
ATOM     74  O20 BCD     1      21.550  23.790   8.150  1.00  0.00            
ATOM     75  H31 BCD     1      24.330  25.100  11.930  1.00  0.00            
ATOM     76  H32 BCD     1      24.850  26.300   9.990  1.00  0.00            
ATOM     77  H33 BCD     1      24.280  28.310  11.880  1.00  0.00            
ATOM     78  H34 BCD     1      22.400  28.020  10.490  1.00  0.00            
ATOM     79  H35 BCD     1      24.090  29.280   9.660  1.00  0.00            
ATOM     80  H36 BCD     1      22.870  26.100   8.190  1.00  0.00            
ATOM     81  H37 BCD     1      21.060  25.970  10.630  1.00  0.00            
ATOM     82  H38 BCD     1      20.510  23.720   9.950  1.00  0.00            
ATOM     83  H39 BCD     1      19.950  24.880   8.820  1.00  0.00            
ATOM     84  H40 BCD     1      21.090  23.000   7.860  1.00  0.00            
ATOM     85  C25 BCD     1      21.450  24.810  16.300  1.00  0.00            
ATOM     86  O21 BCD     1      20.250  25.450  16.290  1.00  0.00            
ATOM     87  C26 BCD     1      22.580  25.860  16.240  1.00  0.00            
ATOM     88  O22 BCD     1      22.460  26.910  17.230  1.00  0.00            
ATOM     89  C27 BCD     1      22.650  26.450  14.850  1.00  0.00            
ATOM     90  O23 BCD     1      23.770  27.320  14.640  1.00  0.00            
ATOM     91  C28 BCD     1      22.730  25.380  13.710  1.00  0.00            
ATOM     92  C29 BCD     1      21.630  24.430  13.910  1.00  0.00            
ATOM     93  O24 BCD     1      21.630  23.880  15.200  1.00  0.00            
ATOM     94  C30 BCD     1      21.710  23.230  12.980  1.00  0.00            
ATOM     95  O25 BCD     1      20.720  22.310  13.380  1.00  0.00            
ATOM     96  H41 BCD     1      21.530  24.190  17.190  1.00  0.00            
ATOM     97  H42 BCD     1      23.510  25.280  16.360  1.00  0.00            
ATOM     98  H43 BCD     1      22.660  27.730  16.780  1.00  0.00            
ATOM     99  H44 BCD     1      21.730  27.060  14.800  1.00  0.00            
ATOM    100  H45 BCD     1      23.500  27.920  13.940  1.00  0.00            
ATOM    101  H46 BCD     1      23.720  24.900  13.700  1.00  0.00            
ATOM    102  H47 BCD     1      20.660  24.910  13.750  1.00  0.00            
ATOM    103  H48 BCD     1      21.540  23.480  11.920  1.00  0.00            
ATOM    104  H49 BCD     1      22.660  22.680  12.970  1.00  0.00            
ATOM    105  H50 BCD     1      20.870  22.180  14.320  1.00  0.00            
ATOM    106  C31 BCD     1      16.770  25.810  18.430  1.00  0.00            
ATOM    107  O26 BCD     1      16.500  27.030  17.840  1.00  0.00            
ATOM    108  C32 BCD     1      18.030  25.940  19.280  1.00  0.00            
ATOM    109  O27 BCD     1      18.060  27.120  20.110  1.00  0.00            
ATOM    110  C33 BCD     1      19.280  26.010  18.310  1.00  0.00            
ATOM    111  C34 BCD     1      19.290  25.000  17.190  1.00  0.00            
ATOM    112  C35 BCD     1      17.940  24.900  16.440  1.00  0.00            
ATOM    113  O28 BCD     1      16.860  24.770  17.420  1.00  0.00            
ATOM    114  C36 BCD     1      17.900  23.660  15.570  1.00  0.00            
ATOM    115  O29 BCD     1      18.090  22.460  16.390  1.00  0.00            
ATOM    116  O30 BCD     1      20.480  25.940  18.990  1.00  0.00            
ATOM    117  H51 BCD     1      15.990  25.560  19.150  1.00  0.00            
ATOM    118  H52 BCD     1      18.110  25.000  19.850  1.00  0.00            
ATOM    119  H53 BCD     1      17.600  27.810  19.630  1.00  0.00            
ATOM    120  H54 BCD     1      19.230  26.980  17.790  1.00  0.00            
ATOM    121  H55 BCD     1      21.090  26.330  18.360  1.00  0.00            
ATOM    122  H56 BCD     1      19.530  23.990  17.530  1.00  0.00            
ATOM    123  H57 BCD     1      17.780  25.750  15.770  1.00  0.00            
ATOM    124  H58 BCD     1      16.970  23.610  14.980  1.00  0.00            
ATOM    125  H59 BCD     1      18.720  23.640  14.850  1.00  0.00            
ATOM    126  H60 BCD     1      18.130  21.750  15.740  1.00  0.00            
ATOM    127  C37 BCD     1      13.480  29.440  16.910  1.00  0.00            
ATOM    128  O31 BCD     1      14.090  29.440  15.660  1.00  0.00            
ATOM    129  C38 BCD     1      14.370  29.980  17.950  1.00  0.00            
ATOM    130  O32 BCD     1      14.560  31.390  17.700  1.00  0.00            
ATOM    131  C39 BCD     1      15.680  29.140  17.930  1.00  0.00            
ATOM    132  O33 BCD     1      16.660  29.530  18.900  1.00  0.00            
ATOM    133  C40 BCD     1      15.280  27.690  18.120  1.00  0.00            
ATOM    134  C41 BCD     1      14.130  27.190  17.200  1.00  0.00            
ATOM    135  O34 BCD     1      13.050  28.130  17.220  1.00  0.00            
ATOM    136  C42 BCD     1      13.500  25.860  17.580  1.00  0.00            
ATOM    137  O35 BCD     1      12.990  25.820  18.880  1.00  0.00            
ATOM    138  H61 BCD     1      12.570  30.040  16.890  1.00  0.00            
ATOM    139  H62 BCD     1      13.760  29.910  18.860  1.00  0.00            
ATOM    140  H63 BCD     1      15.040  31.640  18.500  1.00  0.00            
ATOM    141  H64 BCD     1      16.100  29.300  16.930  1.00  0.00            
ATOM    142  H65 BCD     1      17.120  30.300  18.570  1.00  0.00            
ATOM    143  H66 BCD     1      15.010  27.590  19.170  1.00  0.00            
ATOM    144  H67 BCD     1      14.460  27.060  16.160  1.00  0.00            
ATOM    145  H68 BCD     1      12.720  25.620  16.840  1.00  0.00            
ATOM    146  H69 BCD     1      14.280  25.100  17.510  1.00  0.00            
ATOM    147  H70 BCD     1      13.050  24.940  19.270  1.00  0.00            
ATOM    148  O1  HF3     2      21.910  31.260  11.560  1.00  0.00            
ATOM    149  S1  HF3     2      22.280  30.550  12.750  1.00  0.00            
ATOM    150  O2  HF3     2      22.600  31.350  13.910  1.00  0.00            
ATOM    151  O3  HF3     2      23.120  29.430  12.600  1.00  0.00            
ATOM    152  C1  HF3     2      20.660  29.850  13.200  1.00  0.00            
ATOM    153  C2  HF3     2      20.170  30.060  14.510  1.00  0.00            
ATOM    154  C3  HF3     2      19.020  29.350  14.900  1.00  0.00            
ATOM    155  C4  HF3     2      18.380  28.490  13.980  1.00  0.00            
ATOM    156  C5  HF3     2      17.190  27.940  14.320  1.00  0.00            
ATOM    157  C6  HF3     2      16.560  27.020  13.520  1.00  0.00            
ATOM    158  C7  HF3     2      17.180  26.560  12.310  1.00  0.00            
ATOM    159  S2  HF3     2      16.600  25.020  11.520  1.00  0.00            
ATOM    160  O4  HF3     2      16.040  24.180  12.540  1.00  0.00            
ATOM    161  O5  HF3     2      17.800  24.580  10.820  1.00  0.00            
ATOM    162  O6  HF3     2      15.620  25.710  10.660  1.00  0.00            
ATOM    163  C8  HF3     2      18.320  27.260  11.880  1.00  0.00            
ATOM    164  C9  HF3     2      18.940  28.250  12.690  1.00  0.00            
ATOM    165  C10 HF3     2      20.050  28.950  12.270  1.00  0.00            
ATOM    166  H1  HF3     2      20.690  30.660  15.260  1.00  0.00            
ATOM    167  H2  HF3     2      18.570  29.440  15.880  1.00  0.00            
ATOM    168  H3  HF3     2      16.760  28.200  15.280  1.00  0.00            
ATOM    169  H4  HF3     2      15.670  26.450  13.780  1.00  0.00            
ATOM    170  H5  HF3     2      18.880  26.910  11.020  1.00  0.00            
ATOM    171  H6  HF3     2      20.440  28.720  11.280  1.00  0.00            
TER
ENDMDL
MODEL        1
ATOM      1  C1  BCD     1      11.610   5.030  14.320  1.00  0.00            
ATOM      2  O1  BCD     1      11.290   6.440  14.430  1.00  0.00            
ATOM      3  C2  BCD     1      10.280   4.310  14.300  1.00  0.00            
ATOM      4  O2  BCD     1       9.530   4.720  13.170  1.00  0.00            
ATOM      5  C3  BCD     1       9.440   4.550  15.590  1.00  0.00            
ATOM      6  O3  BCD     1       8.280   3.800  15.730  1.00  0.00            
ATOM      7  C4  BCD     1      10.280   4.280  16.790  1.00  0.00            
ATOM      8  C5  BCD     1      11.650   4.980  16.690  1.00  0.00            
ATOM      9  O4  BCD     1      12.310   4.590  15.480  1.00  0.00            
ATOM     10  C6  BCD     1      12.660   4.590  17.730  1.00  0.00            
ATOM     11  O5  BCD     1      13.010   3.160  17.710  1.00  0.00            
ATOM     12  H1  BCD     1      12.020   4.850  13.320  1.00  0.00            
ATOM     13  H2  BCD     1      10.490   3.230  14.260  1.00  0.00            
ATOM     14  H3  BCD     1       8.580   4.660  13.310  1.00  0.00            
ATOM     15  H4  BCD     1       9.340   5.650  15.590  1.00  0.00            
ATOM     16  H5  BCD     1       7.640   4.010  15.040  1.00  0.00            
ATOM     17  H6  BCD     1      10.380   3.210  16.990  1.00  0.00            
ATOM     18  H7  BCD     1      11.600   6.070  16.770  1.00  0.00            
ATOM     19  H8  BCD     1      13.640   5.060  17.600  1.00  0.00            
ATOM     20  H9  BCD     1      12.260   4.920  18.700  1.00  0.00            
ATOM     21  H10 BCD     1      12.800   2.980  16.790  1.00  0.00            
ATOM     22  C7  BCD     1      11.670  10.040  12.550  1.00  0.00            
ATOM     23  O6  BCD     1      10.480  10.490  13.180  1.00  0.00            
ATOM     24  C8  BCD     1      11.440   8.850  11.610  1.00  0.00            
ATOM     25  O7  BCD     1      10.690   9.220  10.500  1.00  0.00            
ATOM     26  C9  BCD     1      10.930   7.720  12.440  1.00  0.00            
ATOM     27  O8  BCD     1      10.620   6.570  11.610  1.00  0.00            
ATOM     28  C10 BCD     1      11.950   7.340  13.550  1.00  0.00            
ATOM     29  C11 BCD     1      12.250   8.550  14.420  1.00  0.00            
ATOM     30  O9  BCD     1      12.550   9.690  13.630  1.00  0.00            
ATOM     31  C12 BCD     1      13.370   8.360  15.430  1.00  0.00            
ATOM     32  O10 BCD     1      13.140   9.130  16.540  1.00  0.00            
ATOM     33  H11 BCD     1      12.090  10.820  11.900  1.00  0.00            
ATOM     34  H12 BCD     1      12.420   8.540  11.200  1.00  0.00            
ATOM     35  H13 BCD     1       9.790   9.320  10.820  1.00  0.00            
ATOM     36  H14 BCD     1      10.000   8.110  12.870  1.00  0.00            
ATOM     37  H15 BCD     1      10.180   5.970  12.220  1.00  0.00            
ATOM     38  H16 BCD     1      12.820   6.880  13.050  1.00  0.00            
ATOM     39  H17 BCD     1      11.360   8.790  15.020  1.00  0.00            
ATOM     40  H18 BCD     1      13.390   7.300  15.710  1.00  0.00            
ATOM     41  H19 BCD     1      14.280   8.530  14.840  1.00  0.00            
ATOM     42  H20 BCD     1      12.570   8.610  17.120  1.00  0.00            
ATOM     43  C13 BCD     1       7.150  12.790  12.830  1.00  0.00            
ATOM     44  O11 BCD     1       6.930  12.390  14.180  1.00  0.00            
ATOM     45  C14 BCD     1       7.170  11.590  11.910  1.00  0.00            
ATOM     46  O12 BCD     1       5.910  10.980  11.940  1.00  0.00            
ATOM     47  C15 BCD     1       8.260  10.570  12.340  1.00  0.00            
ATOM     48  O13 BCD     1       8.290   9.410  11.490  1.00  0.00            
ATOM     49  C16 BCD     1       9.600  11.330  12.420  1.00  0.00            
ATOM     50  C17 BCD     1       9.590  12.640  13.160  1.00  0.00            
ATOM     51  O14 BCD     1       8.440  13.400  12.700  1.00  0.00            
ATOM     52  C18 BCD     1      10.800  13.640  12.940  1.00  0.00            
ATOM     53  O15 BCD     1      10.840  14.210  11.660  1.00  0.00            
ATOM     54  H21 BCD     1       6.510  13.600  12.460  1.00  0.00            
ATOM     55  H22 BCD     1       7.390  11.960  10.900  1.00  0.00            
ATOM     56  H23 BCD     1       6.000  10.100  11.570  1.00  0.00            
ATOM     57  H24 BCD     1       8.050  10.230  13.360  1.00  0.00            
ATOM     58  H25 BCD     1       8.010   8.670  12.030  1.00  0.00            
ATOM     59  H26 BCD     1       9.930  11.430  11.380  1.00  0.00            
ATOM     60  H27 BCD     1       9.610  12.500  14.250  1.00  0.00            
ATOM     61  H28 BCD     1      10.750  14.430  13.700  1.00  0.00            
ATOM     62  H29 BCD     1      11.720  13.050  13.030  1.00  0.00            
ATOM     63  H30 BCD     1       9.960  14.540  11.450  1.00  0.00            
ATOM     64  C19 BCD     1       4.240  13.390  17.290  1.00  0.00            
ATOM     65  O16 BCD     1       4.780  12.360  18.170  1.00  0.00            
ATOM     66  C20 BCD     1       3.700  12.780  15.990  1.00  0.00            
ATOM     67  O17 BCD     1       2.800  11.780  16.230  1.00  0.00            
ATOM     68  C21 BCD     1       4.750  12.160  15.060  1.00  0.00            
ATOM     69  O18 BCD     1       4.110  11.930  13.760  1.00  0.00            
ATOM     70  C22 BCD     1       5.940  13.130  14.940  1.00  0.00            
ATOM     71  C23 BCD     1       6.460  13.620  16.340  1.00  0.00            
ATOM     72  O19 BCD     1       5.370  14.260  16.990  1.00  0.00            
ATOM     73  C24 BCD     1       7.580  14.660  16.140  1.00  0.00            
ATOM     74  O20 BCD     1       8.040  15.070  17.440  1.00  0.00            
ATOM     75  H31 BCD     1       3.500  14.030  17.790  1.00  0.00            
ATOM     76  H32 BCD     1       3.270  13.680  15.530  1.00  0.00            
ATOM     77  H33 BCD     1       2.520  11.390  15.400  1.00  0.00            
ATOM     78  H34 BCD     1       5.050  11.190  15.480  1.00  0.00            
ATOM     79  H35 BCD     1       4.800  11.580  13.190  1.00  0.00            
ATOM     80  H36 BCD     1       5.590  13.950  14.310  1.00  0.00            
ATOM     81  H37 BCD     1       6.840  12.730  16.860  1.00  0.00            
ATOM     82  H38 BCD     1       8.410  14.110  15.680  1.00  0.00            
ATOM     83  H39 BCD     1       7.280  15.470  15.470  1.00  0.00            
ATOM     84  H40 BCD     1       8.520  14.350  17.860  1.00  0.00            
ATOM     85  C25 BCD     1       4.110  10.850  22.150  1.00  0.00            
ATOM     86  O21 BCD     1       5.020   9.800  21.860  1.00  0.00            
ATOM     87  C26 BCD     1       2.960  10.900  21.140  1.00  0.00            
ATOM     88  O22 BCD     1       2.190   9.850  21.370  1.00  0.00            
ATOM     89  C27 BCD     1       3.330  11.090  19.670  1.00  0.00            
ATOM     90  O23 BCD     1       2.120  11.210  18.820  1.00  0.00            
ATOM     91  C28 BCD     1       4.230  12.360  19.530  1.00  0.00            
ATOM     92  C29 BCD     1       5.340  12.270  20.660  1.00  0.00            
ATOM     93  O24 BCD     1       4.820  12.020  21.990  1.00  0.00            
ATOM     94  C30 BCD     1       6.260  13.420  20.620  1.00  0.00            
ATOM     95  O25 BCD     1       5.660  14.630  21.120  1.00  0.00            
ATOM     96  H41 BCD     1       3.630  10.720  23.130  1.00  0.00            
ATOM     97  H42 BCD     1       2.460  11.830  21.450  1.00  0.00            
ATOM     98  H43 BCD     1       1.760   9.610  20.540  1.00  0.00            
ATOM     99  H44 BCD     1       3.950  10.260  19.300  1.00  0.00            
ATOM    100  H45 BCD     1       2.500  11.500  17.990  1.00  0.00            
ATOM    101  H46 BCD     1       3.630  13.270  19.650  1.00  0.00            
ATOM    102  H47 BCD     1       5.900  11.340  20.480  1.00  0.00            
ATOM    103  H48 BCD     1       7.020  13.070  21.340  1.00  0.00            
ATOM    104  H49 BCD     1       6.950  13.490  19.770  1.00  0.00            
ATOM    105  H50 BCD     1       5.680  15.320  20.460  1.00  0.00            
ATOM    106  C31 BCD     1       6.540   6.240  22.840  1.00  0.00            
ATOM    107  O26 BCD     1       6.910   6.270  21.460  1.00  0.00            
ATOM    108  C32 BCD     1       5.000   6.150  23.000  1.00  0.00            
ATOM    109  O27 BCD     1       4.450   4.930  22.380  1.00  0.00            
ATOM    110  C33 BCD     1       4.460   7.420  22.230  1.00  0.00            
ATOM    111  C34 BCD     1       5.080   8.670  22.760  1.00  0.00            
ATOM    112  C35 BCD     1       6.580   8.560  22.970  1.00  0.00            
ATOM    113  O28 BCD     1       6.930   7.320  23.580  1.00  0.00            
ATOM    114  C36 BCD     1       7.120   9.680  23.770  1.00  0.00            
ATOM    115  O29 BCD     1       6.390   9.860  24.960  1.00  0.00            
ATOM    116  O30 BCD     1       3.030   7.470  22.330  1.00  0.00            
ATOM    117  H51 BCD     1       7.050   5.390  23.310  1.00  0.00            
ATOM    118  H52 BCD     1       4.740   6.340  24.050  1.00  0.00            
ATOM    119  H53 BCD     1       5.010   4.710  21.640  1.00  0.00            
ATOM    120  H54 BCD     1       4.680   7.210  21.170  1.00  0.00            
ATOM    121  H55 BCD     1       2.590   8.240  21.960  1.00  0.00            
ATOM    122  H56 BCD     1       4.500   8.920  23.660  1.00  0.00            
ATOM    123  H57 BCD     1       7.020   8.560  21.960  1.00  0.00            
ATOM    124  H58 BCD     1       8.180   9.470  23.970  1.00  0.00            
ATOM    125  H59 BCD     1       7.030  10.590  23.160  1.00  0.00            
ATOM    126  H60 BCD     1       6.740  10.660  25.370  1.00  0.00            
ATOM    127  C37 BCD     1       9.710   4.130  19.120  1.00  0.00            
ATOM    128  O31 BCD     1       9.620   4.960  17.970  1.00  0.00            
ATOM    129  C38 BCD     1       8.340   3.520  19.390  1.00  0.00            
ATOM    130  O32 BCD     1       7.750   2.810  18.250  1.00  0.00            
ATOM    131  C39 BCD     1       7.320   4.570  19.940  1.00  0.00            
ATOM    132  O33 BCD     1       6.080   3.950  20.280  1.00  0.00            
ATOM    133  C40 BCD     1       7.910   5.380  21.070  1.00  0.00            
ATOM    134  C41 BCD     1       9.170   5.980  20.550  1.00  0.00            
ATOM    135  O34 BCD     1      10.060   4.870  20.330  1.00  0.00            
ATOM    136  C42 BCD     1       9.790   7.130  21.310  1.00  0.00            
ATOM    137  O35 BCD     1      10.510   6.600  22.440  1.00  0.00            
ATOM    138  H61 BCD     1      10.410   3.300  19.000  1.00  0.00            
ATOM    139  H62 BCD     1       8.670   2.740  20.100  1.00  0.00            
ATOM    140  H63 BCD     1       8.000   3.120  17.380  1.00  0.00            
ATOM    141  H64 BCD     1       7.130   5.310  19.150  1.00  0.00            
ATOM    142  H65 BCD     1       5.920   3.200  19.700  1.00  0.00            
ATOM    143  H66 BCD     1       8.210   4.690  21.870  1.00  0.00            
ATOM    144  H67 BCD     1       8.930   6.400  19.560  1.00  0.00            
ATOM    145  H68 BCD     1      10.470   7.610  20.590  1.00  0.00            
ATOM    146  H69 BCD     1       9.020   7.830  21.650  1.00  0.00            
ATOM    147  H70 BCD     1      10.570   7.270  23.130  1.00  0.00            
ATOM    148  O1  HF3     2       6.930   5.130  13.930  1.00  0.00            
ATOM    149  S1  HF3     2       6.490   6.510  13.760  1.00  0.00            
ATOM    150  O2  HF3     2       5.050   6.510  13.530  1.00  0.00            
ATOM    151  O3  HF3     2       7.280   7.240  12.760  1.00  0.00            
ATOM    152  C1  HF3     2       6.770   7.280  15.310  1.00  0.00            
ATOM    153  C2  HF3     2       5.910   6.940  16.380  1.00  0.00            
ATOM    154  C3  HF3     2       5.980   7.640  17.620  1.00  0.00            
ATOM    155  C4  HF3     2       6.920   8.680  17.760  1.00  0.00            
ATOM    156  C5  HF3     2       7.000   9.330  18.990  1.00  0.00            
ATOM    157  C6  HF3     2       7.850  10.460  19.120  1.00  0.00            
ATOM    158  C7  HF3     2       8.730  10.790  18.050  1.00  0.00            
ATOM    159  S2  HF3     2       9.960  12.080  18.280  1.00  0.00            
ATOM    160  O4  HF3     2       9.350  13.190  18.950  1.00  0.00            
ATOM    161  O5  HF3     2      10.540  12.450  17.000  1.00  0.00            
ATOM    162  O6  HF3     2      10.850  11.350  19.160  1.00  0.00            
ATOM    163  C8  HF3     2       8.630  10.130  16.800  1.00  0.00            
ATOM    164  C9  HF3     2       7.740   9.060  16.650  1.00  0.00            
ATOM    165  C10 HF3     2       7.660   8.390  15.410  1.00  0.00            
ATOM    166  H1  HF3     2       5.110   6.230  16.180  1.00  0.00            
ATOM    167  H2  HF3     2       5.320   7.400  18.450  1.00  0.00            
ATOM    168  H3  HF3     2       6.260   9.070  19.740  1.00  0.00            
ATOM    169  H4  HF3     2       7.960  11.010  20.040  1.00  0.00            
ATOM    170  H5  HF3     2       9.250  10.390  15.960  1.00  0.00            
ATOM    171  H6  HF3     2       8.360   8.610  14.620  1.00  0.00            
TER
ENDMDL
MODEL        1
ATOM      1  C1  BCD     1      17.280  16.650  21.660  1.00  0.00            
ATOM      2  O1  BCD     1      16.410  16.510  20.530  1.00  0.00            
ATOM      3  C2  BCD     1      18.490  17.490  21.430  1.00  0.00            
ATOM      4  O2  BCD     1      18.100  18.750  21.120  1.00  0.00            
ATOM      5  C3  BCD     1      19.400  16.830  20.340  1.00  0.00            
ATOM      6  O3  BCD     1      20.610  17.620  20.110  1.00  0.00            
ATOM      7  C4  BCD     1      19.620  15.320  20.600  1.00  0.00            
ATOM      8  C5  BCD     1      18.430  14.580  21.320  1.00  0.00            
ATOM      9  O4  BCD     1      17.820  15.440  22.220  1.00  0.00            
ATOM     10  C6  BCD     1      18.850  13.340  22.090  1.00  0.00            
ATOM     11  O5  BCD     1      19.400  13.810  23.330  1.00  0.00            
ATOM     12  H1  BCD     1      16.780  17.060  22.540  1.00  0.00            
ATOM     13  H2  BCD     1      19.060  17.510  22.370  1.00  0.00            
ATOM     14  H3  BCD     1      17.440  18.610  20.430  1.00  0.00            
ATOM     15  H4  BCD     1      18.790  16.980  19.440  1.00  0.00            
ATOM     16  H5  BCD     1      20.830  17.510  19.180  1.00  0.00            
ATOM     17  H6  BCD     1      20.510  15.140  21.220  1.00  0.00            
ATOM     18  H7  BCD     1      17.580  14.410  20.640  1.00  0.00            
ATOM     19  H8  BCD     1      17.970  12.750  22.360  1.00  0.00            
ATOM     20  H9  BCD     1      19.460  12.780  21.380  1.00  0.00            
ATOM     21  H10 BCD     1      18.660  14.130  23.850  1.00  0.00            
ATOM     22  C7  BCD     1      12.720  18.020  19.170  1.00  0.00            
ATOM     23  O6  BCD     1      12.550  16.890  18.230  1.00  0.00            
ATOM     24  C8  BCD     1      13.890  18.890  18.840  1.00  0.00            
ATOM     25  O7  BCD     1      13.830  19.420  17.450  1.00  0.00            
ATOM     26  C9  BCD     1      15.240  18.100  19.050  1.00  0.00            
ATOM     27  O8  BCD     1      16.330  18.970  18.960  1.00  0.00            
ATOM     28  C10 BCD     1      15.290  17.400  20.450  1.00  0.00            
ATOM     29  C11 BCD     1      13.990  16.640  20.670  1.00  0.00            
ATOM     30  O9  BCD     1      12.830  17.490  20.500  1.00  0.00            
ATOM     31  C12 BCD     1      14.030  16.050  22.080  1.00  0.00            
ATOM     32  O10 BCD     1      14.310  16.940  23.140  1.00  0.00            
ATOM     33  H11 BCD     1      11.790  18.600  19.130  1.00  0.00            
ATOM     34  H12 BCD     1      13.920  19.760  19.510  1.00  0.00            
ATOM     35  H13 BCD     1      13.730  18.710  16.800  1.00  0.00            
ATOM     36  H14 BCD     1      15.200  17.380  18.230  1.00  0.00            
ATOM     37  H15 BCD     1      16.810  18.700  18.170  1.00  0.00            
ATOM     38  H16 BCD     1      15.360  18.230  21.160  1.00  0.00            
ATOM     39  H17 BCD     1      13.990  15.820  19.930  1.00  0.00            
ATOM     40  H18 BCD     1      13.060  15.580  22.290  1.00  0.00            
ATOM     41  H19 BCD     1      14.820  15.300  22.170  1.00  0.00            
ATOM     42  H20 BCD     1      13.530  17.020  23.680  1.00  0.00            
ATOM     43  C13 BCD     1       9.920  15.830  15.220  1.00  0.00            
ATOM     44  O11 BCD     1      10.080  14.400  15.590  1.00  0.00            
ATOM     45  C14 BCD     1      11.250  16.520  14.810  1.00  0.00            
ATOM     46  O12 BCD     1      11.720  16.100  13.610  1.00  0.00            
ATOM     47  C15 BCD     1      12.310  16.500  15.920  1.00  0.00            
ATOM     48  O13 BCD     1      13.490  17.220  15.520  1.00  0.00            
ATOM     49  C16 BCD     1      11.670  17.150  17.140  1.00  0.00            
ATOM     50  C17 BCD     1      10.290  16.520  17.540  1.00  0.00            
ATOM     51  O14 BCD     1       9.370  16.400  16.390  1.00  0.00            
ATOM     52  C18 BCD     1       9.540  17.260  18.650  1.00  0.00            
ATOM     53  O15 BCD     1       9.330  18.670  18.260  1.00  0.00            
ATOM     54  H21 BCD     1       9.250  16.000  14.370  1.00  0.00            
ATOM     55  H22 BCD     1      10.940  17.570  14.740  1.00  0.00            
ATOM     56  H23 BCD     1      12.220  16.850  13.270  1.00  0.00            
ATOM     57  H24 BCD     1      12.570  15.460  16.160  1.00  0.00            
ATOM     58  H25 BCD     1      14.020  16.520  15.130  1.00  0.00            
ATOM     59  H26 BCD     1      11.560  18.240  17.030  1.00  0.00            
ATOM     60  H27 BCD     1      10.530  15.530  17.960  1.00  0.00            
ATOM     61  H28 BCD     1       8.580  16.760  18.840  1.00  0.00            
ATOM     62  H29 BCD     1      10.030  17.250  19.630  1.00  0.00            
ATOM     63  H30 BCD     1       9.510  19.180  19.060  1.00  0.00            
ATOM     64  C19 BCD     1       9.930  10.930  13.370  1.00  0.00            
ATOM     65  O16 BCD     1      11.300  11.190  13.300  1.00  0.00            
ATOM     66  C20 BCD     1       9.180  12.090  12.750  1.00  0.00            
ATOM     67  O17 BCD     1       9.360  12.070  11.320  1.00  0.00            
ATOM     68  C21 BCD     1       9.580  13.420  13.410  1.00  0.00            
ATOM     69  O18 BCD     1       8.870  14.520  12.680  1.00  0.00            
ATOM     70  C22 BCD     1       9.300  13.410  14.920  1.00  0.00            
ATOM     71  C23 BCD     1       9.680  12.040  15.560  1.00  0.00            
ATOM     72  O19 BCD     1       9.440  10.910  14.770  1.00  0.00            
ATOM     73  C24 BCD     1       9.130  11.870  16.940  1.00  0.00            
ATOM     74  O20 BCD     1       7.740  11.680  16.910  1.00  0.00            
ATOM     75  H31 BCD     1       9.650   9.990  12.870  1.00  0.00            
ATOM     76  H32 BCD     1       8.120  12.000  13.000  1.00  0.00            
ATOM     77  H33 BCD     1      10.290  11.870  11.190  1.00  0.00            
ATOM     78  H34 BCD     1      10.670  13.540  13.340  1.00  0.00            
ATOM     79  H35 BCD     1       8.720  14.310  11.750  1.00  0.00            
ATOM     80  H36 BCD     1       8.240  13.630  15.080  1.00  0.00            
ATOM     81  H37 BCD     1      10.750  12.140  15.780  1.00  0.00            
ATOM     82  H38 BCD     1       9.660  11.080  17.490  1.00  0.00            
ATOM     83  H39 BCD     1       9.270  12.860  17.410  1.00  0.00            
ATOM     84  H40 BCD     1       7.360  12.560  16.970  1.00  0.00            
ATOM     85  C25 BCD     1      14.900   9.480  12.390  1.00  0.00            
ATOM     86  O21 BCD     1      15.370  10.630  12.910  1.00  0.00            
ATOM     87  C26 BCD     1      14.050   9.760  11.240  1.00  0.00            
ATOM     88  O22 BCD     1      14.880  10.260  10.210  1.00  0.00            
ATOM     89  C27 BCD     1      12.830  10.670  11.660  1.00  0.00            
ATOM     90  O23 BCD     1      11.910  10.880  10.560  1.00  0.00            
ATOM     91  C28 BCD     1      12.100  10.140  12.840  1.00  0.00            
ATOM     92  C29 BCD     1      12.920   9.580  13.980  1.00  0.00            
ATOM     93  O24 BCD     1      14.060   8.840  13.420  1.00  0.00            
ATOM     94  C30 BCD     1      12.220   8.520  14.810  1.00  0.00            
ATOM     95  O25 BCD     1      11.630   7.480  14.050  1.00  0.00            
ATOM     96  H41 BCD     1      15.670   8.780  12.070  1.00  0.00            
ATOM     97  H42 BCD     1      13.710   8.750  10.960  1.00  0.00            
ATOM     98  H43 BCD     1      15.630   9.670  10.100  1.00  0.00            
ATOM     99  H44 BCD     1      13.270  11.620  11.990  1.00  0.00            
ATOM    100  H45 BCD     1      11.660  10.000  10.280  1.00  0.00            
ATOM    101  H46 BCD     1      11.530   9.270  12.490  1.00  0.00            
ATOM    102  H47 BCD     1      13.350  10.340  14.630  1.00  0.00            
ATOM    103  H48 BCD     1      12.920   8.020  15.500  1.00  0.00            
ATOM    104  H49 BCD     1      11.410   8.990  15.370  1.00  0.00            
ATOM    105  H50 BCD     1      12.300   6.890  13.700  1.00  0.00            
ATOM    106  C31 BCD     1      18.960  12.170  14.140  1.00  0.00            
ATOM    107  O26 BCD     1      18.480  12.810  15.360  1.00  0.00            
ATOM    108  C32 BCD     1      18.310  12.650  12.870  1.00  0.00            
ATOM    109  O27 BCD     1      18.510  14.010  12.570  1.00  0.00            
ATOM    110  C33 BCD     1      16.840  12.320  12.760  1.00  0.00            
ATOM    111  C34 BCD     1      16.750  10.810  12.860  1.00  0.00            
ATOM    112  C35 BCD     1      17.260  10.270  14.240  1.00  0.00            
ATOM    113  O28 BCD     1      18.630  10.790  14.380  1.00  0.00            
ATOM    114  C36 BCD     1      17.280   8.740  14.360  1.00  0.00            
ATOM    115  O29 BCD     1      18.060   8.040  13.480  1.00  0.00            
ATOM    116  O30 BCD     1      16.170  12.660  11.560  1.00  0.00            
ATOM    117  H51 BCD     1      20.040  12.340  14.040  1.00  0.00            
ATOM    118  H52 BCD     1      18.800  12.040  12.100  1.00  0.00            
ATOM    119  H53 BCD     1      18.020  14.180  11.770  1.00  0.00            
ATOM    120  H54 BCD     1      16.340  12.830  13.590  1.00  0.00            
ATOM    121  H55 BCD     1      15.340  12.180  11.480  1.00  0.00            
ATOM    122  H56 BCD     1      17.200  10.320  11.990  1.00  0.00            
ATOM    123  H57 BCD     1      16.680  10.600  15.110  1.00  0.00            
ATOM    124  H58 BCD     1      17.560   8.580  15.410  1.00  0.00            
ATOM    125  H59 BCD     1      16.300   8.260  14.270  1.00  0.00            
ATOM    126  H60 BCD     1      18.300   7.150  13.770  1.00  0.00            
ATOM    127  C37 BCD     1      20.400  13.580  19.100  1.00  0.00            
ATOM    128  O31 BCD     1      19.780  14.800  19.330  1.00  0.00            
ATOM    129  C38 BCD     1      21.240  13.690  17.810  1.00  0.00            
ATOM    130  O32 BCD     1      22.360  14.630  17.820  1.00  0.00            
ATOM    131  C39 BCD     1      20.420  13.810  16.560  1.00  0.00            
ATOM    132  O33 BCD     1      21.250  13.810  15.330  1.00  0.00            
ATOM    133  C40 BCD     1      19.380  12.630  16.500  1.00  0.00            
ATOM    134  C41 BCD     1      18.520  12.700  17.820  1.00  0.00            
ATOM    135  O34 BCD     1      19.300  12.600  18.970  1.00  0.00            
ATOM    136  C42 BCD     1      17.480  11.610  17.820  1.00  0.00            
ATOM    137  O35 BCD     1      18.030  10.260  17.600  1.00  0.00            
ATOM    138  H61 BCD     1      21.090  13.320  19.910  1.00  0.00            
ATOM    139  H62 BCD     1      21.680  12.700  17.660  1.00  0.00            
ATOM    140  H63 BCD     1      22.900  14.260  17.110  1.00  0.00            
ATOM    141  H64 BCD     1      19.830  14.730  16.730  1.00  0.00            
ATOM    142  H65 BCD     1      20.850  14.370  14.670  1.00  0.00            
ATOM    143  H66 BCD     1      19.870  11.670  16.320  1.00  0.00            
ATOM    144  H67 BCD     1      17.990  13.650  17.890  1.00  0.00            
ATOM    145  H68 BCD     1      16.880  11.700  18.730  1.00  0.00            
ATOM    146  H69 BCD     1      16.810  11.810  16.980  1.00  0.00            
ATOM    147  H70 BCD     1      17.290   9.690  17.370  1.00  0.00            
ATOM    148  O1  HF3     2      17.250  18.360  16.540  1.00  0.00            
ATOM    149  S1  HF3     2      17.660  17.470  15.480  1.00  0.00            
ATOM    150  O2  HF3     2      18.930  16.820  15.760  1.00  0.00            
ATOM    151  O3  HF3     2      17.520  18.090  14.200  1.00  0.00            
ATOM    152  C1  HF3     2      16.480  16.110  15.460  1.00  0.00            
ATOM    153  C2  HF3     2      15.830  15.670  14.360  1.00  0.00            
ATOM    154  C3  HF3     2      14.890  14.620  14.390  1.00  0.00            
ATOM    155  C4  HF3     2      14.610  13.980  15.560  1.00  0.00            
ATOM    156  C5  HF3     2      13.570  13.000  15.650  1.00  0.00            
ATOM    157  C6  HF3     2      13.210  12.470  16.900  1.00  0.00            
ATOM    158  C7  HF3     2      13.810  12.930  18.110  1.00  0.00            
ATOM    159  S2  HF3     2      13.350  12.200  19.660  1.00  0.00            
ATOM    160  O4  HF3     2      13.660  13.150  20.750  1.00  0.00            
ATOM    161  O5  HF3     2      14.220  11.070  19.700  1.00  0.00            
ATOM    162  O6  HF3     2      12.000  11.820  19.420  1.00  0.00            
ATOM    163  C8  HF3     2      14.900  13.910  18.030  1.00  0.00            
ATOM    164  C9  HF3     2      15.220  14.440  16.750  1.00  0.00            
ATOM    165  C10 HF3     2      16.200  15.490  16.680  1.00  0.00            
ATOM    166  H1  HF3     2      16.020  16.220  13.440  1.00  0.00            
ATOM    167  H2  HF3     2      14.240  14.350  13.570  1.00  0.00            
ATOM    168  H3  HF3     2      13.070  12.690  14.740  1.00  0.00            
ATOM    169  H4  HF3     2      12.520  11.630  16.940  1.00  0.00            
ATOM    170  H5  HF3     2      15.450  14.140  18.940  1.00  0.00            
ATOM    171  H6  HF3     2      16.550  15.930  17.610  1.00  0.00            
TER
ENDMDL
MODEL        1
ATOM      1  C1  BCD     1      17.030  15.600  20.030  1.00  0.00            
ATOM      2  O1  BCD     1      16.130  16.010  19.000  1.00  0.00            
ATOM      3  C2  BCD     1      18.450  16.180  19.840  1.00  0.00            
ATOM      4  O2  BCD     1      18.420  17.640  19.910  1.00  0.00            
ATOM      5  C3  BCD     1      19.060  15.710  18.550  1.00  0.00            
ATOM      6  O3  BCD     1      20.360  16.210  18.330  1.00  0.00            
ATOM      7  C4  BCD     1      19.080  14.160  18.460  1.00  0.00            
ATOM      8  C5  BCD     1      17.700  13.580  18.790  1.00  0.00            
ATOM      9  O4  BCD     1      17.200  14.190  19.980  1.00  0.00            
ATOM     10  C6  BCD     1      17.660  12.090  18.890  1.00  0.00            
ATOM     11  O5  BCD     1      18.630  11.540  19.840  1.00  0.00            
ATOM     12  H1  BCD     1      16.680  15.750  21.060  1.00  0.00            
ATOM     13  H2  BCD     1      19.080  15.710  20.610  1.00  0.00            
ATOM     14  H3  BCD     1      19.350  17.880  19.850  1.00  0.00            
ATOM     15  H4  BCD     1      18.350  16.050  17.780  1.00  0.00            
ATOM     16  H5  BCD     1      20.260  17.120  18.040  1.00  0.00            
ATOM     17  H6  BCD     1      19.820  13.740  19.160  1.00  0.00            
ATOM     18  H7  BCD     1      17.030  13.960  18.010  1.00  0.00            
ATOM     19  H8  BCD     1      16.650  11.750  19.140  1.00  0.00            
ATOM     20  H9  BCD     1      17.770  11.700  17.870  1.00  0.00            
ATOM     21  H10 BCD     1      18.650  12.170  20.570  1.00  0.00            
ATOM     22  C7  BCD     1      12.360  17.700  18.530  1.00  0.00            
ATOM     23  O6  BCD     1      12.130  16.810  17.440  1.00  0.00            
ATOM     24  C8  BCD     1      13.610  18.650  18.210  1.00  0.00            
ATOM     25  O7  BCD     1      13.420  19.370  16.930  1.00  0.00            
ATOM     26  C9  BCD     1      14.820  17.790  18.120  1.00  0.00            
ATOM     27  O8  BCD     1      15.940  18.590  18.060  1.00  0.00            
ATOM     28  C10 BCD     1      15.050  16.880  19.330  1.00  0.00            
ATOM     29  C11 BCD     1      13.790  16.170  19.780  1.00  0.00            
ATOM     30  O9  BCD     1      12.630  17.020  19.740  1.00  0.00            
ATOM     31  C12 BCD     1      13.890  15.610  21.190  1.00  0.00            
ATOM     32  O10 BCD     1      13.840  16.680  22.120  1.00  0.00            
ATOM     33  H11 BCD     1      11.440  18.290  18.670  1.00  0.00            
ATOM     34  H12 BCD     1      13.750  19.330  19.050  1.00  0.00            
ATOM     35  H13 BCD     1      14.280  19.480  16.510  1.00  0.00            
ATOM     36  H14 BCD     1      14.770  17.160  17.220  1.00  0.00            
ATOM     37  H15 BCD     1      16.490  18.170  17.400  1.00  0.00            
ATOM     38  H16 BCD     1      15.440  17.570  20.080  1.00  0.00            
ATOM     39  H17 BCD     1      13.610  15.290  19.140  1.00  0.00            
ATOM     40  H18 BCD     1      13.080  14.900  21.400  1.00  0.00            
ATOM     41  H19 BCD     1      14.860  15.110  21.310  1.00  0.00            
ATOM     42  H20 BCD     1      13.270  17.320  21.680  1.00  0.00            
ATOM     43  C13 BCD     1       9.180  15.400  14.910  1.00  0.00            
ATOM     44  O11 BCD     1       9.930  14.480  14.180  1.00  0.00            
ATOM     45  C14 BCD     1       9.680  16.820  14.740  1.00  0.00            
ATOM     46  O12 BCD     1       9.840  17.230  13.370  1.00  0.00            
ATOM     47  C15 BCD     1      10.920  17.150  15.490  1.00  0.00            
ATOM     48  O13 BCD     1      11.350  18.470  15.250  1.00  0.00            
ATOM     49  C16 BCD     1      10.780  16.740  16.970  1.00  0.00            
ATOM     50  C17 BCD     1      10.320  15.240  17.050  1.00  0.00            
ATOM     51  O14 BCD     1       9.060  15.200  16.380  1.00  0.00            
ATOM     52  C18 BCD     1      10.270  14.590  18.430  1.00  0.00            
ATOM     53  O15 BCD     1       9.290  15.260  19.290  1.00  0.00            
ATOM     54  H21 BCD     1       8.170  15.440  14.480  1.00  0.00            
ATOM     55  H22 BCD     1       8.940  17.530  15.140  1.00  0.00            
ATOM     56  H23 BCD     1      10.110  18.150  13.370  1.00  0.00            
ATOM     57  H24 BCD     1      11.710  16.550  15.040  1.00  0.00            
ATOM     58  H25 BCD     1      11.920  18.760  15.970  1.00  0.00            
ATOM     59  H26 BCD     1      10.090  17.460  17.420  1.00  0.00            
ATOM     60  H27 BCD     1      11.040  14.600  16.530  1.00  0.00            
ATOM     61  H28 BCD     1      10.060  13.520  18.270  1.00  0.00            
ATOM     62  H29 BCD     1      11.280  14.710  18.850  1.00  0.00            
ATOM     63  H30 BCD     1       8.450  15.150  18.840  1.00  0.00            
ATOM     64  C19 BCD     1       9.610  11.730  11.140  1.00  0.00            
ATOM     65  O16 BCD     1      10.970  12.230  10.750  1.00  0.00            
ATOM     66  C20 BCD     1       8.630  12.890  11.110  1.00  0.00            
ATOM     67  O17 BCD     1       8.490  13.370   9.730  1.00  0.00            
ATOM     68  C21 BCD     1       9.120  14.020  11.990  1.00  0.00            
ATOM     69  O18 BCD     1       8.350  15.180  11.840  1.00  0.00            
ATOM     70  C22 BCD     1       9.280  13.500  13.400  1.00  0.00            
ATOM     71  C23 BCD     1      10.140  12.230  13.450  1.00  0.00            
ATOM     72  O19 BCD     1       9.590  11.270  12.490  1.00  0.00            
ATOM     73  C24 BCD     1      10.260  11.460  14.800  1.00  0.00            
ATOM     74  O20 BCD     1       8.980  11.020  15.150  1.00  0.00            
ATOM     75  H31 BCD     1       9.240  10.960  10.450  1.00  0.00            
ATOM     76  H32 BCD     1       7.660  12.560  11.490  1.00  0.00            
ATOM     77  H33 BCD     1       9.400  13.530   9.470  1.00  0.00            
ATOM     78  H34 BCD     1      10.140  14.290  11.680  1.00  0.00            
ATOM     79  H35 BCD     1       8.690  15.960  12.290  1.00  0.00            
ATOM     80  H36 BCD     1       8.290  13.350  13.860  1.00  0.00            
ATOM     81  H37 BCD     1      11.150  12.510  13.120  1.00  0.00            
ATOM     82  H38 BCD     1      10.850  10.540  14.780  1.00  0.00            
ATOM     83  H39 BCD     1      10.760  12.000  15.610  1.00  0.00            
ATOM     84  H40 BCD     1       8.570  10.770  14.320  1.00  0.00            
ATOM     85  C25 BCD     1      14.520  10.990   9.070  1.00  0.00            
ATOM     86  O21 BCD     1      15.110  11.670  10.200  1.00  0.00            
ATOM     87  C26 BCD     1      13.660  11.930   8.200  1.00  0.00            
ATOM     88  O22 BCD     1      14.580  12.920   7.620  1.00  0.00            
ATOM     89  C27 BCD     1      12.520  12.510   8.930  1.00  0.00            
ATOM     90  O23 BCD     1      11.630  13.220   8.030  1.00  0.00            
ATOM     91  C28 BCD     1      11.670  11.470   9.720  1.00  0.00            
ATOM     92  C29 BCD     1      12.620  10.520  10.440  1.00  0.00            
ATOM     93  O24 BCD     1      13.650   9.930   9.540  1.00  0.00            
ATOM     94  C30 BCD     1      11.890   9.350  11.050  1.00  0.00            
ATOM     95  O25 BCD     1      11.160   8.510  10.160  1.00  0.00            
ATOM     96  H41 BCD     1      15.230  10.550   8.370  1.00  0.00            
ATOM     97  H42 BCD     1      13.230  11.310   7.400  1.00  0.00            
ATOM     98  H43 BCD     1      14.000  13.420   7.030  1.00  0.00            
ATOM     99  H44 BCD     1      12.960  13.240   9.620  1.00  0.00            
ATOM    100  H45 BCD     1      11.130  12.570   7.530  1.00  0.00            
ATOM    101  H46 BCD     1      10.940  10.940   9.100  1.00  0.00            
ATOM    102  H47 BCD     1      13.170  11.070  11.210  1.00  0.00            
ATOM    103  H48 BCD     1      12.700   8.750  11.490  1.00  0.00            
ATOM    104  H49 BCD     1      11.200   9.660  11.850  1.00  0.00            
ATOM    105  H50 BCD     1      10.890   7.770  10.700  1.00  0.00            
ATOM    106  C31 BCD     1      19.010  11.930  11.700  1.00  0.00            
ATOM    107  O26 BCD     1      18.720  12.610  12.970  1.00  0.00            
ATOM    108  C32 BCD     1      18.660  12.650  10.460  1.00  0.00            
ATOM    109  O27 BCD     1      19.450  13.880  10.510  1.00  0.00            
ATOM    110  C33 BCD     1      17.190  12.930  10.210  1.00  0.00            
ATOM    111  C34 BCD     1      16.510  11.530  10.270  1.00  0.00            
ATOM    112  C35 BCD     1      16.860  10.770  11.510  1.00  0.00            
ATOM    113  O28 BCD     1      18.310  10.720  11.660  1.00  0.00            
ATOM    114  C36 BCD     1      16.330   9.310  11.430  1.00  0.00            
ATOM    115  O29 BCD     1      16.570   8.590  10.210  1.00  0.00            
ATOM    116  O30 BCD     1      16.900  13.570   8.910  1.00  0.00            
ATOM    117  H51 BCD     1      20.080  11.680  11.620  1.00  0.00            
ATOM    118  H52 BCD     1      19.080  12.100   9.610  1.00  0.00            
ATOM    119  H53 BCD     1      19.010  14.460  11.140  1.00  0.00            
ATOM    120  H54 BCD     1      16.890  13.510  11.100  1.00  0.00            
ATOM    121  H55 BCD     1      16.230  13.080   8.440  1.00  0.00            
ATOM    122  H56 BCD     1      16.950  10.990   9.410  1.00  0.00            
ATOM    123  H57 BCD     1      16.430  11.310  12.360  1.00  0.00            
ATOM    124  H58 BCD     1      16.810   8.760  12.250  1.00  0.00            
ATOM    125  H59 BCD     1      15.250   9.260  11.650  1.00  0.00            
ATOM    126  H60 BCD     1      15.930   7.880  10.100  1.00  0.00            
ATOM    127  C37 BCD     1      20.250  12.980  16.740  1.00  0.00            
ATOM    128  O31 BCD     1      19.220  13.810  17.090  1.00  0.00            
ATOM    129  C38 BCD     1      21.050  13.610  15.570  1.00  0.00            
ATOM    130  O32 BCD     1      21.530  14.920  15.890  1.00  0.00            
ATOM    131  C39 BCD     1      20.220  13.660  14.290  1.00  0.00            
ATOM    132  O33 BCD     1      21.000  14.190  13.190  1.00  0.00            
ATOM    133  C40 BCD     1      19.610  12.330  14.000  1.00  0.00            
ATOM    134  C41 BCD     1      18.740  11.850  15.190  1.00  0.00            
ATOM    135  O34 BCD     1      19.640  11.780  16.340  1.00  0.00            
ATOM    136  C42 BCD     1      18.210  10.440  14.850  1.00  0.00            
ATOM    137  O35 BCD     1      19.220   9.540  14.320  1.00  0.00            
ATOM    138  H61 BCD     1      20.820  12.780  17.650  1.00  0.00            
ATOM    139  H62 BCD     1      21.880  12.940  15.320  1.00  0.00            
ATOM    140  H63 BCD     1      20.730  15.360  16.190  1.00  0.00            
ATOM    141  H64 BCD     1      19.470  14.410  14.590  1.00  0.00            
ATOM    142  H65 BCD     1      21.660  13.510  13.000  1.00  0.00            
ATOM    143  H66 BCD     1      20.460  11.670  13.800  1.00  0.00            
ATOM    144  H67 BCD     1      17.880  12.520  15.370  1.00  0.00            
ATOM    145  H68 BCD     1      17.820   9.930  15.730  1.00  0.00            
ATOM    146  H69 BCD     1      17.430  10.630  14.100  1.00  0.00            
ATOM    147  H70 BCD     1      19.210   9.560  13.360  1.00  0.00            
ATOM    148  O1  HF3     2      17.200  17.630  16.010  1.00  0.00            
ATOM    149  S1  HF3     2      16.440  18.010  14.850  1.00  0.00            
ATOM    150  O2  HF3     2      17.240  18.300  13.720  1.00  0.00            
ATOM    151  O3  HF3     2      15.370  18.980  15.100  1.00  0.00            
ATOM    152  C1  HF3     2      15.710  16.460  14.340  1.00  0.00            
ATOM    153  C2  HF3     2      15.170  16.380  13.080  1.00  0.00            
ATOM    154  C3  HF3     2      14.500  15.180  12.730  1.00  0.00            
ATOM    155  C4  HF3     2      14.390  14.050  13.560  1.00  0.00            
ATOM    156  C5  HF3     2      13.850  12.870  13.150  1.00  0.00            
ATOM    157  C6  HF3     2      13.700  11.780  14.070  1.00  0.00            
ATOM    158  C7  HF3     2      14.290  11.880  15.350  1.00  0.00            
ATOM    159  S2  HF3     2      14.390  10.400  16.350  1.00  0.00            
ATOM    160  O4  HF3     2      13.040   9.890  16.230  1.00  0.00            
ATOM    161  O5  HF3     2      14.690  10.810  17.710  1.00  0.00            
ATOM    162  O6  HF3     2      15.430   9.650  15.630  1.00  0.00            
ATOM    163  C8  HF3     2      14.760  13.170  15.790  1.00  0.00            
ATOM    164  C9  HF3     2      14.870  14.190  14.890  1.00  0.00            
ATOM    165  C10 HF3     2      15.500  15.400  15.290  1.00  0.00            
ATOM    166  H1  HF3     2      15.190  17.310  12.510  1.00  0.00            
ATOM    167  H2  HF3     2      13.980  15.220  11.780  1.00  0.00            
ATOM    168  H3  HF3     2      13.460  12.790  12.140  1.00  0.00            
ATOM    169  H4  HF3     2      13.370  10.780  13.800  1.00  0.00            
ATOM    170  H5  HF3     2      14.980  13.420  16.820  1.00  0.00            
ATOM    171  H6  HF3     2      15.860  15.410  16.310  1.00  0.00            
TER
ENDMDL
MODEL        1
ATOM      1  C1  BCD     1      17.230  16.790   9.840  1.00  0.00            
ATOM      2  O1  BCD     1      17.910  17.990   9.330  1.00  0.00            
ATOM      3  C2  BCD     1      17.920  15.650   9.180  1.00  0.00            
ATOM      4  O2  BCD     1      19.340  15.770   9.460  1.00  0.00            
ATOM      5  C3  BCD     1      17.840  15.680   7.620  1.00  0.00            
ATOM      6  O3  BCD     1      18.370  14.450   7.070  1.00  0.00            
ATOM      7  C4  BCD     1      16.360  15.670   7.290  1.00  0.00            
ATOM      8  C5  BCD     1      15.510  16.790   8.030  1.00  0.00            
ATOM      9  O4  BCD     1      15.810  16.770   9.420  1.00  0.00            
ATOM     10  C6  BCD     1      14.010  16.620   7.890  1.00  0.00            
ATOM     11  O5  BCD     1      13.500  15.360   8.250  1.00  0.00            
ATOM     12  H1  BCD     1      17.230  16.760  10.940  1.00  0.00            
ATOM     13  H2  BCD     1      17.480  14.740   9.590  1.00  0.00            
ATOM     14  H3  BCD     1      19.700  16.610   9.160  1.00  0.00            
ATOM     15  H4  BCD     1      18.350  16.580   7.270  1.00  0.00            
ATOM     16  H5  BCD     1      18.350  14.500   6.110  1.00  0.00            
ATOM     17  H6  BCD     1      15.960  14.730   7.680  1.00  0.00            
ATOM     18  H7  BCD     1      15.790  17.780   7.650  1.00  0.00            
ATOM     19  H8  BCD     1      13.640  17.420   8.540  1.00  0.00            
ATOM     20  H9  BCD     1      13.720  16.730   6.830  1.00  0.00            
ATOM     21  H10 BCD     1      12.690  15.200   7.750  1.00  0.00            
ATOM     22  C7  BCD     1      19.860  21.380  10.550  1.00  0.00            
ATOM     23  O6  BCD     1      19.220  21.980   9.510  1.00  0.00            
ATOM     24  C8  BCD     1      20.710  20.240  10.090  1.00  0.00            
ATOM     25  O7  BCD     1      21.850  20.680   9.360  1.00  0.00            
ATOM     26  C9  BCD     1      19.850  19.240   9.300  1.00  0.00            
ATOM     27  O8  BCD     1      20.630  18.140   8.970  1.00  0.00            
ATOM     28  C10 BCD     1      18.750  18.710  10.220  1.00  0.00            
ATOM     29  C11 BCD     1      17.990  19.830  10.890  1.00  0.00            
ATOM     30  O9  BCD     1      18.880  20.790  11.430  1.00  0.00            
ATOM     31  C12 BCD     1      16.950  19.390  11.890  1.00  0.00            
ATOM     32  O10 BCD     1      17.570  18.490  12.840  1.00  0.00            
ATOM     33  H11 BCD     1      20.480  22.060  11.150  1.00  0.00            
ATOM     34  H12 BCD     1      21.090  19.810  11.020  1.00  0.00            
ATOM     35  H13 BCD     1      22.490  20.880  10.050  1.00  0.00            
ATOM     36  H14 BCD     1      19.350  19.640   8.410  1.00  0.00            
ATOM     37  H15 BCD     1      21.540  18.440   8.920  1.00  0.00            
ATOM     38  H16 BCD     1      19.230  17.960  10.860  1.00  0.00            
ATOM     39  H17 BCD     1      17.380  20.240  10.080  1.00  0.00            
ATOM     40  H18 BCD     1      16.600  20.200  12.540  1.00  0.00            
ATOM     41  H19 BCD     1      16.010  18.990  11.490  1.00  0.00            
ATOM     42  H20 BCD     1      17.010  18.470  13.610  1.00  0.00            
ATOM     43  C13 BCD     1      18.820  25.820   7.710  1.00  0.00            
ATOM     44  O11 BCD     1      19.020  25.150   6.520  1.00  0.00            
ATOM     45  C14 BCD     1      20.100  25.650   8.590  1.00  0.00            
ATOM     46  O12 BCD     1      21.210  26.310   8.020  1.00  0.00            
ATOM     47  C15 BCD     1      20.340  24.120   8.910  1.00  0.00            
ATOM     48  O13 BCD     1      21.500  23.930   9.660  1.00  0.00            
ATOM     49  C16 BCD     1      19.070  23.410   9.500  1.00  0.00            
ATOM     50  C17 BCD     1      17.870  23.700   8.600  1.00  0.00            
ATOM     51  O14 BCD     1      17.700  25.100   8.410  1.00  0.00            
ATOM     52  C18 BCD     1      16.560  23.110   9.250  1.00  0.00            
ATOM     53  O15 BCD     1      15.480  23.780   8.790  1.00  0.00            
ATOM     54  H21 BCD     1      18.620  26.890   7.650  1.00  0.00            
ATOM     55  H22 BCD     1      19.920  26.140   9.560  1.00  0.00            
ATOM     56  H23 BCD     1      21.200  25.920   7.140  1.00  0.00            
ATOM     57  H24 BCD     1      20.660  23.470   8.090  1.00  0.00            
ATOM     58  H25 BCD     1      22.180  24.460   9.250  1.00  0.00            
ATOM     59  H26 BCD     1      18.810  23.700  10.530  1.00  0.00            
ATOM     60  H27 BCD     1      18.130  23.250   7.630  1.00  0.00            
ATOM     61  H28 BCD     1      16.410  22.020   9.190  1.00  0.00            
ATOM     62  H29 BCD     1      16.620  23.360  10.320  1.00  0.00            
ATOM     63  H30 BCD     1      15.790  24.140   7.960  1.00  0.00            
ATOM     64  C19 BCD     1      19.060  25.730   2.450  1.00  0.00            
ATOM     65  O16 BCD     1      18.710  24.360   2.360  1.00  0.00            
ATOM     66  C20 BCD     1      20.400  25.950   3.200  1.00  0.00            
ATOM     67  O17 BCD     1      21.380  25.200   2.460  1.00  0.00            
ATOM     68  C21 BCD     1      20.400  25.420   4.650  1.00  0.00            
ATOM     69  O18 BCD     1      21.660  25.420   5.360  1.00  0.00            
ATOM     70  C22 BCD     1      19.210  25.980   5.380  1.00  0.00            
ATOM     71  C23 BCD     1      17.890  25.930   4.540  1.00  0.00            
ATOM     72  O19 BCD     1      18.060  26.440   3.230  1.00  0.00            
ATOM     73  C24 BCD     1      16.830  26.760   5.250  1.00  0.00            
ATOM     74  O20 BCD     1      17.140  28.100   5.270  1.00  0.00            
ATOM     75  H31 BCD     1      19.070  26.230   1.470  1.00  0.00            
ATOM     76  H32 BCD     1      20.650  27.020   3.170  1.00  0.00            
ATOM     77  H33 BCD     1      21.350  24.260   2.660  1.00  0.00            
ATOM     78  H34 BCD     1      20.180  24.370   4.430  1.00  0.00            
ATOM     79  H35 BCD     1      22.400  25.110   4.830  1.00  0.00            
ATOM     80  H36 BCD     1      19.320  27.060   5.560  1.00  0.00            
ATOM     81  H37 BCD     1      17.560  24.890   4.410  1.00  0.00            
ATOM     82  H38 BCD     1      15.880  26.580   4.720  1.00  0.00            
ATOM     83  H39 BCD     1      16.630  26.310   6.230  1.00  0.00            
ATOM     84  H40 BCD     1      16.330  28.600   5.390  1.00  0.00            
ATOM     85  C25 BCD     1      18.450  21.070  -0.140  1.00  0.00            
ATOM     86  O21 BCD     1      17.600  20.460   0.880  1.00  0.00            
ATOM     87  C26 BCD     1      19.800  21.280   0.470  1.00  0.00            
ATOM     88  O22 BCD     1      20.430  20.080   0.820  1.00  0.00            
ATOM     89  C27 BCD     1      19.790  22.320   1.670  1.00  0.00            
ATOM     90  O23 BCD     1      21.140  22.590   2.180  1.00  0.00            
ATOM     91  C28 BCD     1      19.100  23.620   1.200  1.00  0.00            
ATOM     92  C29 BCD     1      17.750  23.250   0.370  1.00  0.00            
ATOM     93  O24 BCD     1      18.000  22.310  -0.650  1.00  0.00            
ATOM     94  C30 BCD     1      17.290  24.530  -0.200  1.00  0.00            
ATOM     95  O25 BCD     1      15.870  24.650  -0.150  1.00  0.00            
ATOM     96  H41 BCD     1      18.520  20.410  -1.010  1.00  0.00            
ATOM     97  H42 BCD     1      20.390  21.910  -0.200  1.00  0.00            
ATOM     98  H43 BCD     1      19.860  19.660   1.470  1.00  0.00            
ATOM     99  H44 BCD     1      19.160  21.870   2.440  1.00  0.00            
ATOM    100  H45 BCD     1      21.490  21.720   2.370  1.00  0.00            
ATOM    101  H46 BCD     1      19.850  24.070   0.540  1.00  0.00            
ATOM    102  H47 BCD     1      17.060  22.960   1.180  1.00  0.00            
ATOM    103  H48 BCD     1      17.740  25.440   0.230  1.00  0.00            
ATOM    104  H49 BCD     1      17.750  24.580  -1.200  1.00  0.00            
ATOM    105  H50 BCD     1      15.720  25.590  -0.010  1.00  0.00            
ATOM    106  C31 BCD     1      14.590  17.620   1.180  1.00  0.00            
ATOM    107  O26 BCD     1      15.210  17.140   2.390  1.00  0.00            
ATOM    108  C32 BCD     1      15.460  17.380  -0.060  1.00  0.00            
ATOM    109  O27 BCD     1      15.790  15.990  -0.280  1.00  0.00            
ATOM    110  C33 BCD     1      16.690  18.270  -0.020  1.00  0.00            
ATOM    111  C34 BCD     1      16.400  19.780   0.400  1.00  0.00            
ATOM    112  C35 BCD     1      15.490  19.830   1.600  1.00  0.00            
ATOM    113  O28 BCD     1      14.300  18.990   1.290  1.00  0.00            
ATOM    114  C36 BCD     1      15.040  21.140   2.120  1.00  0.00            
ATOM    115  O29 BCD     1      14.370  22.000   1.230  1.00  0.00            
ATOM    116  O30 BCD     1      17.410  18.250  -1.270  1.00  0.00            
ATOM    117  H51 BCD     1      13.680  17.020   1.140  1.00  0.00            
ATOM    118  H52 BCD     1      14.890  17.710  -0.940  1.00  0.00            
ATOM    119  H53 BCD     1      16.380  15.700   0.410  1.00  0.00            
ATOM    120  H54 BCD     1      17.310  17.810   0.760  1.00  0.00            
ATOM    121  H55 BCD     1      17.410  17.320  -1.540  1.00  0.00            
ATOM    122  H56 BCD     1      15.990  20.320  -0.470  1.00  0.00            
ATOM    123  H57 BCD     1      15.930  19.300   2.450  1.00  0.00            
ATOM    124  H58 BCD     1      14.440  20.970   3.030  1.00  0.00            
ATOM    125  H59 BCD     1      15.890  21.670   2.560  1.00  0.00            
ATOM    126  H60 BCD     1      15.090  22.400   0.730  1.00  0.00            
ATOM    127  C37 BCD     1      15.850  14.550   5.150  1.00  0.00            
ATOM    128  O31 BCD     1      16.230  15.740   5.810  1.00  0.00            
ATOM    129  C38 BCD     1      16.630  14.240   3.900  1.00  0.00            
ATOM    130  O32 BCD     1      18.000  14.060   4.290  1.00  0.00            
ATOM    131  C39 BCD     1      16.510  15.410   2.960  1.00  0.00            
ATOM    132  O33 BCD     1      17.160  15.130   1.740  1.00  0.00            
ATOM    133  C40 BCD     1      15.000  15.770   2.750  1.00  0.00            
ATOM    134  C41 BCD     1      14.190  15.710   4.010  1.00  0.00            
ATOM    135  O34 BCD     1      14.500  14.600   4.830  1.00  0.00            
ATOM    136  C42 BCD     1      12.660  15.550   3.900  1.00  0.00            
ATOM    137  O35 BCD     1      12.220  14.470   3.160  1.00  0.00            
ATOM    138  H61 BCD     1      15.970  13.740   5.880  1.00  0.00            
ATOM    139  H62 BCD     1      16.250  13.350   3.370  1.00  0.00            
ATOM    140  H63 BCD     1      18.600  14.000   3.530  1.00  0.00            
ATOM    141  H64 BCD     1      16.970  16.310   3.370  1.00  0.00            
ATOM    142  H65 BCD     1      18.120  15.150   1.780  1.00  0.00            
ATOM    143  H66 BCD     1      14.560  15.190   1.930  1.00  0.00            
ATOM    144  H67 BCD     1      14.380  16.670   4.510  1.00  0.00            
ATOM    145  H68 BCD     1      12.300  15.440   4.930  1.00  0.00            
ATOM    146  H69 BCD     1      12.250  16.520   3.610  1.00  0.00            
ATOM    147  H70 BCD     1      11.340  14.170   3.410  1.00  0.00            
ATOM    148  O1  HF3     2      20.260  17.630   3.300  1.00  0.00            
ATOM    149  S1  HF3     2      20.420  17.550   4.780  1.00  0.00            
ATOM    150  O2  HF3     2      21.750  17.960   5.230  1.00  0.00            
ATOM    151  O3  HF3     2      19.860  16.400   5.480  1.00  0.00            
ATOM    152  C1  HF3     2      19.310  18.890   5.130  1.00  0.00            
ATOM    153  C2  HF3     2      19.820  20.180   5.370  1.00  0.00            
ATOM    154  C3  HF3     2      18.910  21.210   5.650  1.00  0.00            
ATOM    155  C4  HF3     2      17.520  21.010   5.540  1.00  0.00            
ATOM    156  C5  HF3     2      16.630  22.100   5.650  1.00  0.00            
ATOM    157  C6  HF3     2      15.310  21.830   5.800  1.00  0.00            
ATOM    158  C7  HF3     2      14.750  20.520   5.600  1.00  0.00            
ATOM    159  S2  HF3     2      13.030  20.200   5.920  1.00  0.00            
ATOM    160  O4  HF3     2      12.780  18.880   5.440  1.00  0.00            
ATOM    161  O5  HF3     2      12.400  21.260   5.110  1.00  0.00            
ATOM    162  O6  HF3     2      12.900  20.370   7.340  1.00  0.00            
ATOM    163  C8  HF3     2      15.610  19.460   5.390  1.00  0.00            
ATOM    164  C9  HF3     2      17.010  19.710   5.370  1.00  0.00            
ATOM    165  C10 HF3     2      17.920  18.650   5.170  1.00  0.00            
ATOM    166  H1  HF3     2      20.880  20.370   5.240  1.00  0.00            
ATOM    167  H2  HF3     2      19.330  22.170   5.950  1.00  0.00            
ATOM    168  H3  HF3     2      16.990  23.110   5.790  1.00  0.00            
ATOM    169  H4  HF3     2      14.550  22.600   5.950  1.00  0.00            
ATOM    170  H5  HF3     2      15.260  18.440   5.230  1.00  0.00            
ATOM    171  H6  HF3     2      17.550  17.660   4.940  1.00  0.00            
TER
ENDMDL
MODEL        1
ATOM      1  C1  BCD     1      14.460   9.890  10.950  1.00  0.00            
ATOM      2  O1  BCD     1      14.960  10.190  12.230  1.00  0.00            
ATOM      3  C2  BCD     1      14.700  11.000   9.940  1.00  0.00            
ATOM      4  O2  BCD     1      16.070  11.280   9.650  1.00  0.00            
ATOM      5  C3  BCD     1      14.100  12.340  10.480  1.00  0.00            
ATOM      6  O3  BCD     1      14.420  13.450   9.650  1.00  0.00            
ATOM      7  C4  BCD     1      12.580  12.140  10.680  1.00  0.00            
ATOM      8  C5  BCD     1      12.400  10.950  11.580  1.00  0.00            
ATOM      9  O4  BCD     1      13.060   9.760  11.090  1.00  0.00            
ATOM     10  C6  BCD     1      11.010  10.560  11.770  1.00  0.00            
ATOM     11  O5  BCD     1      10.550  10.120  10.480  1.00  0.00            
ATOM     12  H1  BCD     1      14.790   8.960  10.480  1.00  0.00            
ATOM     13  H2  BCD     1      14.120  10.690   9.050  1.00  0.00            
ATOM     14  H3  BCD     1      16.050  12.120   9.180  1.00  0.00            
ATOM     15  H4  BCD     1      14.560  12.520  11.460  1.00  0.00            
ATOM     16  H5  BCD     1      13.830  14.200   9.790  1.00  0.00            
ATOM     17  H6  BCD     1      12.160  11.930   9.690  1.00  0.00            
ATOM     18  H7  BCD     1      12.790  11.190  12.570  1.00  0.00            
ATOM     19  H8  BCD     1      10.920   9.670  12.400  1.00  0.00            
ATOM     20  H9  BCD     1      10.360  11.380  12.090  1.00  0.00            
ATOM     21  H10 BCD     1      11.030   9.310  10.310  1.00  0.00            
ATOM     22  C7  BCD     1      17.350   9.220  15.160  1.00  0.00            
ATOM     23  O6  BCD     1      16.340   9.900  15.960  1.00  0.00            
ATOM     24  C8  BCD     1      17.920  10.290  14.240  1.00  0.00            
ATOM     25  O7  BCD     1      18.390  11.310  15.050  1.00  0.00            
ATOM     26  C9  BCD     1      17.030  10.720  13.060  1.00  0.00            
ATOM     27  O8  BCD     1      17.770  11.440  11.990  1.00  0.00            
ATOM     28  C10 BCD     1      16.160   9.550  12.550  1.00  0.00            
ATOM     29  C11 BCD     1      15.750   8.430  13.570  1.00  0.00            
ATOM     30  O9  BCD     1      16.850   8.140  14.400  1.00  0.00            
ATOM     31  C12 BCD     1      15.200   7.180  12.910  1.00  0.00            
ATOM     32  O10 BCD     1      15.120   6.200  13.970  1.00  0.00            
ATOM     33  H11 BCD     1      18.120   8.900  15.870  1.00  0.00            
ATOM     34  H12 BCD     1      18.800   9.780  13.810  1.00  0.00            
ATOM     35  H13 BCD     1      19.230  11.500  14.620  1.00  0.00            
ATOM     36  H14 BCD     1      16.350  11.450  13.520  1.00  0.00            
ATOM     37  H15 BCD     1      17.250  11.400  11.180  1.00  0.00            
ATOM     38  H16 BCD     1      16.710   9.150  11.690  1.00  0.00            
ATOM     39  H17 BCD     1      14.940   8.830  14.200  1.00  0.00            
ATOM     40  H18 BCD     1      14.200   7.350  12.490  1.00  0.00            
ATOM     41  H19 BCD     1      16.020   6.980  12.210  1.00  0.00            
ATOM     42  H20 BCD     1      14.480   5.500  13.800  1.00  0.00            
ATOM     43  C13 BCD     1      15.160  10.180  19.890  1.00  0.00            
ATOM     44  O11 BCD     1      14.320  11.290  19.600  1.00  0.00            
ATOM     45  C14 BCD     1      16.640  10.490  19.610  1.00  0.00            
ATOM     46  O12 BCD     1      17.040  11.650  20.380  1.00  0.00            
ATOM     47  C15 BCD     1      16.790  10.830  18.140  1.00  0.00            
ATOM     48  O13 BCD     1      18.120  10.960  17.670  1.00  0.00            
ATOM     49  C16 BCD     1      16.230   9.610  17.340  1.00  0.00            
ATOM     50  C17 BCD     1      14.780   9.320  17.740  1.00  0.00            
ATOM     51  O14 BCD     1      14.670   9.080  19.180  1.00  0.00            
ATOM     52  C18 BCD     1      14.240   8.080  17.020  1.00  0.00            
ATOM     53  O15 BCD     1      12.990   7.760  17.640  1.00  0.00            
ATOM     54  H21 BCD     1      15.200  10.020  20.970  1.00  0.00            
ATOM     55  H22 BCD     1      17.340   9.670  19.830  1.00  0.00            
ATOM     56  H23 BCD     1      17.830  12.080  20.040  1.00  0.00            
ATOM     57  H24 BCD     1      16.190  11.720  17.900  1.00  0.00            
ATOM     58  H25 BCD     1      18.180  11.110  16.720  1.00  0.00            
ATOM     59  H26 BCD     1      16.910   8.780  17.540  1.00  0.00            
ATOM     60  H27 BCD     1      14.170  10.180  17.450  1.00  0.00            
ATOM     61  H28 BCD     1      13.960   8.270  15.980  1.00  0.00            
ATOM     62  H29 BCD     1      14.910   7.210  17.050  1.00  0.00            
ATOM     63  H30 BCD     1      13.130   7.830  18.590  1.00  0.00            
ATOM     64  C19 BCD     1      11.330  13.360  21.570  1.00  0.00            
ATOM     65  O16 BCD     1      11.630  14.480  20.780  1.00  0.00            
ATOM     66  C20 BCD     1      12.600  13.030  22.350  1.00  0.00            
ATOM     67  O17 BCD     1      12.860  14.130  23.240  1.00  0.00            
ATOM     68  C21 BCD     1      13.840  12.750  21.450  1.00  0.00            
ATOM     69  O18 BCD     1      15.000  12.390  22.160  1.00  0.00            
ATOM     70  C22 BCD     1      13.340  11.610  20.560  1.00  0.00            
ATOM     71  C23 BCD     1      11.990  11.850  19.830  1.00  0.00            
ATOM     72  O19 BCD     1      10.990  12.260  20.800  1.00  0.00            
ATOM     73  C24 BCD     1      11.580  10.630  19.060  1.00  0.00            
ATOM     74  O20 BCD     1      11.230   9.540  19.960  1.00  0.00            
ATOM     75  H31 BCD     1      10.520  13.620  22.250  1.00  0.00            
ATOM     76  H32 BCD     1      12.370  12.070  22.840  1.00  0.00            
ATOM     77  H33 BCD     1      12.710  14.940  22.740  1.00  0.00            
ATOM     78  H34 BCD     1      14.190  13.660  20.960  1.00  0.00            
ATOM     79  H35 BCD     1      15.690  12.250  21.500  1.00  0.00            
ATOM     80  H36 BCD     1      13.210  10.720  21.190  1.00  0.00            
ATOM     81  H37 BCD     1      12.170  12.670  19.120  1.00  0.00            
ATOM     82  H38 BCD     1      10.670  10.940  18.530  1.00  0.00            
ATOM     83  H39 BCD     1      12.350  10.430  18.310  1.00  0.00            
ATOM     84  H40 BCD     1      10.910   8.820  19.410  1.00  0.00            
ATOM     85  C25 BCD     1       9.830  17.890  19.130  1.00  0.00            
ATOM     86  O21 BCD     1      10.530  17.690  17.950  1.00  0.00            
ATOM     87  C26 BCD     1      10.830  18.050  20.320  1.00  0.00            
ATOM     88  O22 BCD     1      11.800  19.160  20.140  1.00  0.00            
ATOM     89  C27 BCD     1      11.540  16.800  20.820  1.00  0.00            
ATOM     90  O23 BCD     1      12.330  16.990  21.960  1.00  0.00            
ATOM     91  C28 BCD     1      10.610  15.590  20.850  1.00  0.00            
ATOM     92  C29 BCD     1       9.780  15.470  19.570  1.00  0.00            
ATOM     93  O24 BCD     1       9.090  16.690  19.520  1.00  0.00            
ATOM     94  C30 BCD     1       8.750  14.320  19.700  1.00  0.00            
ATOM     95  O25 BCD     1       8.020  14.260  20.910  1.00  0.00            
ATOM     96  H41 BCD     1       9.100  18.700  19.010  1.00  0.00            
ATOM     97  H42 BCD     1      10.120  18.280  21.120  1.00  0.00            
ATOM     98  H43 BCD     1      12.420  18.990  19.420  1.00  0.00            
ATOM     99  H44 BCD     1      12.220  16.510  20.010  1.00  0.00            
ATOM    100  H45 BCD     1      13.190  17.360  21.770  1.00  0.00            
ATOM    101  H46 BCD     1       9.980  15.520  21.740  1.00  0.00            
ATOM    102  H47 BCD     1      10.420  15.310  18.690  1.00  0.00            
ATOM    103  H48 BCD     1       8.060  14.470  18.850  1.00  0.00            
ATOM    104  H49 BCD     1       9.340  13.430  19.480  1.00  0.00            
ATOM    105  H50 BCD     1       7.680  13.360  21.000  1.00  0.00            
ATOM    106  C31 BCD     1      10.310  18.200  13.930  1.00  0.00            
ATOM    107  O26 BCD     1      10.800  16.880  13.860  1.00  0.00            
ATOM    108  C32 BCD     1      11.320  19.030  14.650  1.00  0.00            
ATOM    109  O27 BCD     1      12.600  18.960  13.940  1.00  0.00            
ATOM    110  C33 BCD     1      11.480  18.710  16.120  1.00  0.00            
ATOM    111  C34 BCD     1      10.140  18.430  16.800  1.00  0.00            
ATOM    112  C35 BCD     1       9.120  17.650  15.930  1.00  0.00            
ATOM    113  O28 BCD     1       9.090  18.210  14.640  1.00  0.00            
ATOM    114  C36 BCD     1       7.770  17.560  16.550  1.00  0.00            
ATOM    115  O29 BCD     1       7.320  18.710  17.240  1.00  0.00            
ATOM    116  O30 BCD     1      12.180  19.860  16.710  1.00  0.00            
ATOM    117  H51 BCD     1      10.220  18.590  12.920  1.00  0.00            
ATOM    118  H52 BCD     1      10.990  20.070  14.550  1.00  0.00            
ATOM    119  H53 BCD     1      13.100  18.180  14.170  1.00  0.00            
ATOM    120  H54 BCD     1      12.130  17.820  16.190  1.00  0.00            
ATOM    121  H55 BCD     1      12.720  19.510  17.430  1.00  0.00            
ATOM    122  H56 BCD     1       9.640  19.380  17.040  1.00  0.00            
ATOM    123  H57 BCD     1       9.590  16.660  15.920  1.00  0.00            
ATOM    124  H58 BCD     1       7.000  17.180  15.860  1.00  0.00            
ATOM    125  H59 BCD     1       7.800  16.730  17.260  1.00  0.00            
ATOM    126  H60 BCD     1       6.390  18.520  17.420  1.00  0.00            
ATOM    127  C37 BCD     1      10.890  13.890  10.980  1.00  0.00            
ATOM    128  O31 BCD     1      11.990  13.140  11.440  1.00  0.00            
ATOM    129  C38 BCD     1      11.370  15.250  10.490  1.00  0.00            
ATOM    130  O32 BCD     1      12.500  15.190   9.580  1.00  0.00            
ATOM    131  C39 BCD     1      11.700  16.080  11.770  1.00  0.00            
ATOM    132  O33 BCD     1      12.130  17.420  11.420  1.00  0.00            
ATOM    133  C40 BCD     1      10.480  16.110  12.720  1.00  0.00            
ATOM    134  C41 BCD     1      10.140  14.750  13.140  1.00  0.00            
ATOM    135  O34 BCD     1       9.850  14.100  11.900  1.00  0.00            
ATOM    136  C42 BCD     1       8.890  14.700  14.090  1.00  0.00            
ATOM    137  O35 BCD     1       7.730  15.490  13.710  1.00  0.00            
ATOM    138  H61 BCD     1      10.430  13.380  10.120  1.00  0.00            
ATOM    139  H62 BCD     1      10.560  15.740   9.940  1.00  0.00            
ATOM    140  H63 BCD     1      12.580  16.130   9.390  1.00  0.00            
ATOM    141  H64 BCD     1      12.530  15.610  12.310  1.00  0.00            
ATOM    142  H65 BCD     1      12.200  18.020  12.170  1.00  0.00            
ATOM    143  H66 BCD     1       9.610  16.580  12.250  1.00  0.00            
ATOM    144  H67 BCD     1      10.940  14.120  13.560  1.00  0.00            
ATOM    145  H68 BCD     1       8.550  13.650  14.090  1.00  0.00            
ATOM    146  H69 BCD     1       9.280  14.910  15.100  1.00  0.00            
ATOM    147  H70 BCD     1       7.020  15.090  14.210  1.00  0.00            
ATOM    148  O1  HF3     2      14.040  16.750  14.430  1.00  0.00            
ATOM    149  S1  HF3     2      14.610  16.050  15.580  1.00  0.00            
ATOM    150  O2  HF3     2      14.190  16.530  16.890  1.00  0.00            
ATOM    151  O3  HF3     2      15.980  15.820  15.300  1.00  0.00            
ATOM    152  C1  HF3     2      13.810  14.470  15.500  1.00  0.00            
ATOM    153  C2  HF3     2      14.340  13.310  14.950  1.00  0.00            
ATOM    154  C3  HF3     2      13.710  12.020  15.050  1.00  0.00            
ATOM    155  C4  HF3     2      12.390  11.970  15.530  1.00  0.00            
ATOM    156  C5  HF3     2      11.700  10.750  15.330  1.00  0.00            
ATOM    157  C6  HF3     2      10.400  10.680  15.780  1.00  0.00            
ATOM    158  C7  HF3     2       9.780  11.820  16.330  1.00  0.00            
ATOM    159  S2  HF3     2       8.030  11.690  16.760  1.00  0.00            
ATOM    160  O4  HF3     2       7.440  10.680  15.870  1.00  0.00            
ATOM    161  O5  HF3     2       7.580  13.040  16.630  1.00  0.00            
ATOM    162  O6  HF3     2       8.070  11.360  18.150  1.00  0.00            
ATOM    163  C8  HF3     2      10.530  13.060  16.430  1.00  0.00            
ATOM    164  C9  HF3     2      11.840  13.100  16.010  1.00  0.00            
ATOM    165  C10 HF3     2      12.480  14.320  16.020  1.00  0.00            
ATOM    166  H1  HF3     2      15.320  13.360  14.500  1.00  0.00            
ATOM    167  H2  HF3     2      14.240  11.130  14.730  1.00  0.00            
ATOM    168  H3  HF3     2      12.190   9.960  14.770  1.00  0.00            
ATOM    169  H4  HF3     2       9.750   9.820  15.700  1.00  0.00            
ATOM    170  H5  HF3     2      10.000  13.870  16.910  1.00  0.00            
ATOM    171  H6  HF3     2      12.060  15.200  16.480  1.00  0.00            
TER
ENDMDL
MODEL        1
ATOM      1  C1  BCD     1       9.910  13.830  17.750  1.00  0.00            
ATOM      2  O1  BCD     1      10.980  14.600  17.240  1.00  0.00            
ATOM      3  C2  BCD     1      10.010  13.900  19.330  1.00  0.00            
ATOM      4  O2  BCD     1       9.940  15.210  19.830  1.00  0.00            
ATOM      5  C3  BCD     1      11.380  13.290  19.740  1.00  0.00            
ATOM      6  O3  BCD     1      11.480  13.310  21.170  1.00  0.00            
ATOM      7  C4  BCD     1      11.590  11.880  19.110  1.00  0.00            
ATOM      8  C5  BCD     1      11.230  11.830  17.600  1.00  0.00            
ATOM      9  O4  BCD     1       9.960  12.470  17.390  1.00  0.00            
ATOM     10  C6  BCD     1      11.300  10.420  17.080  1.00  0.00            
ATOM     11  O5  BCD     1      10.510   9.450  17.800  1.00  0.00            
ATOM     12  H1  BCD     1       8.930  14.260  17.510  1.00  0.00            
ATOM     13  H2  BCD     1       9.240  13.240  19.740  1.00  0.00            
ATOM     14  H3  BCD     1      10.460  15.800  19.270  1.00  0.00            
ATOM     15  H4  BCD     1      12.090  13.950  19.220  1.00  0.00            
ATOM     16  H5  BCD     1      12.380  13.100  21.420  1.00  0.00            
ATOM     17  H6  BCD     1      10.960  11.210  19.710  1.00  0.00            
ATOM     18  H7  BCD     1      11.980  12.390  17.030  1.00  0.00            
ATOM     19  H8  BCD     1      11.220  10.320  15.990  1.00  0.00            
ATOM     20  H9  BCD     1      12.290  10.060  17.410  1.00  0.00            
ATOM     21  H10 BCD     1       9.600   9.560  17.510  1.00  0.00            
ATOM     22  C7  BCD     1      12.010  17.200  14.190  1.00  0.00            
ATOM     23  O6  BCD     1      13.400  16.850  14.480  1.00  0.00            
ATOM     24  C8  BCD     1      11.510  17.840  15.420  1.00  0.00            
ATOM     25  O7  BCD     1      12.330  18.980  15.800  1.00  0.00            
ATOM     26  C9  BCD     1      11.380  16.860  16.600  1.00  0.00            
ATOM     27  O8  BCD     1      10.740  17.550  17.770  1.00  0.00            
ATOM     28  C10 BCD     1      10.660  15.560  16.220  1.00  0.00            
ATOM     29  C11 BCD     1      11.170  15.000  14.890  1.00  0.00            
ATOM     30  O9  BCD     1      11.370  16.000  13.850  1.00  0.00            
ATOM     31  C12 BCD     1      10.270  13.910  14.430  1.00  0.00            
ATOM     32  O10 BCD     1      10.330  13.640  13.060  1.00  0.00            
ATOM     33  H11 BCD     1      11.990  17.820  13.290  1.00  0.00            
ATOM     34  H12 BCD     1      10.540  18.240  15.080  1.00  0.00            
ATOM     35  H13 BCD     1      13.240  18.740  15.620  1.00  0.00            
ATOM     36  H14 BCD     1      12.400  16.550  16.870  1.00  0.00            
ATOM     37  H15 BCD     1       9.790  17.640  17.680  1.00  0.00            
ATOM     38  H16 BCD     1       9.590  15.770  16.070  1.00  0.00            
ATOM     39  H17 BCD     1      12.200  14.690  15.110  1.00  0.00            
ATOM     40  H18 BCD     1      10.570  13.060  15.050  1.00  0.00            
ATOM     41  H19 BCD     1       9.220  14.150  14.650  1.00  0.00            
ATOM     42  H20 BCD     1      11.250  13.660  12.770  1.00  0.00            
ATOM     43  C13 BCD     1      17.140  17.090  12.630  1.00  0.00            
ATOM     44  O11 BCD     1      17.540  15.720  12.940  1.00  0.00            
ATOM     45  C14 BCD     1      16.930  17.900  13.860  1.00  0.00            
ATOM     46  O12 BCD     1      18.060  17.700  14.700  1.00  0.00            
ATOM     47  C15 BCD     1      15.680  17.690  14.630  1.00  0.00            
ATOM     48  O13 BCD     1      15.350  18.900  15.470  1.00  0.00            
ATOM     49  C16 BCD     1      14.460  17.380  13.720  1.00  0.00            
ATOM     50  C17 BCD     1      14.800  16.490  12.500  1.00  0.00            
ATOM     51  O14 BCD     1      15.980  17.020  11.850  1.00  0.00            
ATOM     52  C18 BCD     1      13.700  16.450  11.470  1.00  0.00            
ATOM     53  O15 BCD     1      13.440  17.730  10.960  1.00  0.00            
ATOM     54  H21 BCD     1      17.940  17.540  12.040  1.00  0.00            
ATOM     55  H22 BCD     1      16.950  18.910  13.430  1.00  0.00            
ATOM     56  H23 BCD     1      18.140  16.740  14.650  1.00  0.00            
ATOM     57  H24 BCD     1      15.800  16.810  15.270  1.00  0.00            
ATOM     58  H25 BCD     1      15.860  18.610  16.240  1.00  0.00            
ATOM     59  H26 BCD     1      14.050  18.370  13.480  1.00  0.00            
ATOM     60  H27 BCD     1      15.000  15.450  12.780  1.00  0.00            
ATOM     61  H28 BCD     1      14.070  15.780  10.690  1.00  0.00            
ATOM     62  H29 BCD     1      12.810  15.950  11.860  1.00  0.00            
ATOM     63  H30 BCD     1      12.480  17.680  11.060  1.00  0.00            
ATOM     64  C19 BCD     1      19.790  12.840  11.260  1.00  0.00            
ATOM     65  O16 BCD     1      20.320  12.800  12.520  1.00  0.00            
ATOM     66  C20 BCD     1      20.000  14.250  10.690  1.00  0.00            
ATOM     67  O17 BCD     1      21.420  14.310  10.610  1.00  0.00            
ATOM     68  C21 BCD     1      19.410  15.210  11.670  1.00  0.00            
ATOM     69  O18 BCD     1      19.710  16.540  11.170  1.00  0.00            
ATOM     70  C22 BCD     1      17.920  14.920  11.810  1.00  0.00            
ATOM     71  C23 BCD     1      17.720  13.460  12.200  1.00  0.00            
ATOM     72  O19 BCD     1      18.360  12.620  11.220  1.00  0.00            
ATOM     73  C24 BCD     1      16.300  13.040  12.380  1.00  0.00            
ATOM     74  O20 BCD     1      15.490  13.470  11.260  1.00  0.00            
ATOM     75  H31 BCD     1      20.280  12.080  10.630  1.00  0.00            
ATOM     76  H32 BCD     1      19.450  14.260   9.740  1.00  0.00            
ATOM     77  H33 BCD     1      21.610  15.240  10.770  1.00  0.00            
ATOM     78  H34 BCD     1      19.970  15.120  12.610  1.00  0.00            
ATOM     79  H35 BCD     1      19.950  17.090  11.930  1.00  0.00            
ATOM     80  H36 BCD     1      17.360  15.210  10.920  1.00  0.00            
ATOM     81  H37 BCD     1      18.090  13.340  13.230  1.00  0.00            
ATOM     82  H38 BCD     1      16.250  11.940  12.370  1.00  0.00            
ATOM     83  H39 BCD     1      15.890  13.490  13.290  1.00  0.00            
ATOM     84  H40 BCD     1      16.080  13.570  10.500  1.00  0.00            
ATOM     85  C25 BCD     1      21.060   9.710  15.100  1.00  0.00            
ATOM     86  O21 BCD     1      20.150  10.360  15.930  1.00  0.00            
ATOM     87  C26 BCD     1      22.250  10.540  14.740  1.00  0.00            
ATOM     88  O22 BCD     1      22.900  10.830  16.020  1.00  0.00            
ATOM     89  C27 BCD     1      21.820  11.890  14.080  1.00  0.00            
ATOM     90  O23 BCD     1      22.860  12.770  13.720  1.00  0.00            
ATOM     91  C28 BCD     1      20.930  11.580  12.860  1.00  0.00            
ATOM     92  C29 BCD     1      19.840  10.480  13.040  1.00  0.00            
ATOM     93  O24 BCD     1      20.380   9.450  13.920  1.00  0.00            
ATOM     94  C30 BCD     1      19.420   9.720  11.790  1.00  0.00            
ATOM     95  O25 BCD     1      20.600   9.270  10.990  1.00  0.00            
ATOM     96  H41 BCD     1      21.420   8.770  15.540  1.00  0.00            
ATOM     97  H42 BCD     1      22.930   9.990  14.070  1.00  0.00            
ATOM     98  H43 BCD     1      22.310  11.190  16.680  1.00  0.00            
ATOM     99  H44 BCD     1      21.180  12.380  14.820  1.00  0.00            
ATOM    100  H45 BCD     1      23.560  12.290  13.270  1.00  0.00            
ATOM    101  H46 BCD     1      21.570  11.290  12.010  1.00  0.00            
ATOM    102  H47 BCD     1      18.960  10.960  13.480  1.00  0.00            
ATOM    103  H48 BCD     1      18.960   8.740  11.990  1.00  0.00            
ATOM    104  H49 BCD     1      18.740  10.360  11.220  1.00  0.00            
ATOM    105  H50 BCD     1      20.980   8.530  11.460  1.00  0.00            
ATOM    106  C31 BCD     1      18.490   9.530  19.530  1.00  0.00            
ATOM    107  O26 BCD     1      17.330  10.200  19.080  1.00  0.00            
ATOM    108  C32 BCD     1      19.680  10.530  19.560  1.00  0.00            
ATOM    109  O27 BCD     1      19.340  11.650  20.460  1.00  0.00            
ATOM    110  C33 BCD     1      19.990  11.090  18.200  1.00  0.00            
ATOM    111  C34 BCD     1      20.160   9.900  17.230  1.00  0.00            
ATOM    112  C35 BCD     1      18.970   8.910  17.290  1.00  0.00            
ATOM    113  O28 BCD     1      18.730   8.500  18.660  1.00  0.00            
ATOM    114  C36 BCD     1      19.120   7.630  16.540  1.00  0.00            
ATOM    115  O29 BCD     1      20.220   6.820  16.900  1.00  0.00            
ATOM    116  O30 BCD     1      21.220  11.770  18.070  1.00  0.00            
ATOM    117  H51 BCD     1      18.230   9.120  20.510  1.00  0.00            
ATOM    118  H52 BCD     1      20.490  10.010  20.080  1.00  0.00            
ATOM    119  H53 BCD     1      19.990  12.360  20.560  1.00  0.00            
ATOM    120  H54 BCD     1      19.130  11.680  17.860  1.00  0.00            
ATOM    121  H55 BCD     1      20.980  12.630  17.730  1.00  0.00            
ATOM    122  H56 BCD     1      21.080   9.310  17.330  1.00  0.00            
ATOM    123  H57 BCD     1      18.090   9.400  16.840  1.00  0.00            
ATOM    124  H58 BCD     1      18.160   7.110  16.660  1.00  0.00            
ATOM    125  H59 BCD     1      19.260   7.900  15.480  1.00  0.00            
ATOM    126  H60 BCD     1      20.170   5.910  16.590  1.00  0.00            
ATOM    127  C37 BCD     1      13.320  10.580  20.150  1.00  0.00            
ATOM    128  O31 BCD     1      12.950  11.620  19.210  1.00  0.00            
ATOM    129  C38 BCD     1      14.390  11.020  21.200  1.00  0.00            
ATOM    130  O32 BCD     1      14.190  12.240  21.930  1.00  0.00            
ATOM    131  C39 BCD     1      15.820  11.120  20.550  1.00  0.00            
ATOM    132  O33 BCD     1      16.820  11.510  21.550  1.00  0.00            
ATOM    133  C40 BCD     1      16.120   9.890  19.700  1.00  0.00            
ATOM    134  C41 BCD     1      14.990   9.650  18.670  1.00  0.00            
ATOM    135  O34 BCD     1      13.800   9.450  19.470  1.00  0.00            
ATOM    136  C42 BCD     1      15.270   8.380  17.880  1.00  0.00            
ATOM    137  O35 BCD     1      15.580   7.240  18.720  1.00  0.00            
ATOM    138  H61 BCD     1      12.420  10.360  20.730  1.00  0.00            
ATOM    139  H62 BCD     1      14.390  10.210  21.940  1.00  0.00            
ATOM    140  H63 BCD     1      14.820  12.240  22.660  1.00  0.00            
ATOM    141  H64 BCD     1      15.660  11.950  19.850  1.00  0.00            
ATOM    142  H65 BCD     1      17.700  11.480  21.180  1.00  0.00            
ATOM    143  H66 BCD     1      16.160   9.140  20.500  1.00  0.00            
ATOM    144  H67 BCD     1      14.850  10.490  17.970  1.00  0.00            
ATOM    145  H68 BCD     1      14.410   8.180  17.230  1.00  0.00            
ATOM    146  H69 BCD     1      16.130   8.550  17.230  1.00  0.00            
ATOM    147  H70 BCD     1      16.450   7.250  19.120  1.00  0.00            
ATOM    148  O1  HF3     2      19.020  15.310  15.250  1.00  0.00            
ATOM    149  S1  HF3     2      18.830  14.740  16.520  1.00  0.00            
ATOM    150  O2  HF3     2      18.510  15.760  17.440  1.00  0.00            
ATOM    151  O3  HF3     2      19.920  13.900  16.970  1.00  0.00            
ATOM    152  C1  HF3     2      17.340  13.740  16.340  1.00  0.00            
ATOM    153  C2  HF3     2      16.090  14.360  16.420  1.00  0.00            
ATOM    154  C3  HF3     2      14.930  13.660  16.050  1.00  0.00            
ATOM    155  C4  HF3     2      15.050  12.320  15.510  1.00  0.00            
ATOM    156  C5  HF3     2      13.910  11.630  15.030  1.00  0.00            
ATOM    157  C6  HF3     2      14.030  10.360  14.470  1.00  0.00            
ATOM    158  C7  HF3     2      15.320   9.780  14.360  1.00  0.00            
ATOM    159  S2  HF3     2      15.600   8.160  13.580  1.00  0.00            
ATOM    160  O4  HF3     2      16.100   7.290  14.580  1.00  0.00            
ATOM    161  O5  HF3     2      16.530   8.390  12.510  1.00  0.00            
ATOM    162  O6  HF3     2      14.330   7.770  13.070  1.00  0.00            
ATOM    163  C8  HF3     2      16.430  10.460  14.800  1.00  0.00            
ATOM    164  C9  HF3     2      16.270  11.680  15.470  1.00  0.00            
ATOM    165  C10 HF3     2      17.410  12.380  15.910  1.00  0.00            
ATOM    166  H1  HF3     2      16.050  15.390  16.740  1.00  0.00            
ATOM    167  H2  HF3     2      13.980  14.180  16.180  1.00  0.00            
ATOM    168  H3  HF3     2      12.930  12.100  15.070  1.00  0.00            
ATOM    169  H4  HF3     2      13.100   9.930  14.120  1.00  0.00            
ATOM    170  H5  HF3     2      17.400   9.970  14.780  1.00  0.00            
ATOM    171  H6  HF3     2      18.380  11.980  15.600  1.00  0.00            
TER
ENDMDL
MODEL        1
ATOM      1  C1  BCD     1      18.260  38.070  22.640  1.00  0.00            
ATOM      2  O1  BCD     1      19.360  38.060  21.680  1.00  0.00            
ATOM      3  C2  BCD     1      18.830  38.460  23.990  1.00  0.00            
ATOM      4  O2  BCD     1      19.430  39.800  23.950  1.00  0.00            
ATOM      5  C3  BCD     1      19.810  37.370  24.470  1.00  0.00            
ATOM      6  O3  BCD     1      20.170  37.580  25.820  1.00  0.00            
ATOM      7  C4  BCD     1      19.380  35.960  24.310  1.00  0.00            
ATOM      8  C5  BCD     1      18.420  35.740  23.090  1.00  0.00            
ATOM      9  O4  BCD     1      17.600  36.810  22.700  1.00  0.00            
ATOM     10  C6  BCD     1      17.540  34.540  23.240  1.00  0.00            
ATOM     11  O5  BCD     1      16.860  34.550  24.480  1.00  0.00            
ATOM     12  H1  BCD     1      17.500  38.770  22.260  1.00  0.00            
ATOM     13  H2  BCD     1      18.010  38.430  24.730  1.00  0.00            
ATOM     14  H3  BCD     1      20.210  39.810  23.380  1.00  0.00            
ATOM     15  H4  BCD     1      20.620  37.560  23.760  1.00  0.00            
ATOM     16  H5  BCD     1      20.080  38.490  26.100  1.00  0.00            
ATOM     17  H6  BCD     1      18.910  35.610  25.240  1.00  0.00            
ATOM     18  H7  BCD     1      19.120  35.590  22.250  1.00  0.00            
ATOM     19  H8  BCD     1      16.860  34.550  22.380  1.00  0.00            
ATOM     20  H9  BCD     1      18.130  33.620  23.210  1.00  0.00            
ATOM     21  H10 BCD     1      16.490  33.700  24.740  1.00  0.00            
ATOM     22  C7  BCD     1      20.530  40.240  18.360  1.00  0.00            
ATOM     23  O6  BCD     1      21.450  39.260  17.820  1.00  0.00            
ATOM     24  C8  BCD     1      21.030  40.570  19.730  1.00  0.00            
ATOM     25  O7  BCD     1      22.350  41.130  19.600  1.00  0.00            
ATOM     26  C9  BCD     1      20.940  39.470  20.730  1.00  0.00            
ATOM     27  O8  BCD     1      21.560  39.720  21.960  1.00  0.00            
ATOM     28  C10 BCD     1      19.480  39.100  20.750  1.00  0.00            
ATOM     29  C11 BCD     1      19.000  38.620  19.370  1.00  0.00            
ATOM     30  O9  BCD     1      19.200  39.730  18.420  1.00  0.00            
ATOM     31  C12 BCD     1      17.510  38.390  19.270  1.00  0.00            
ATOM     32  O10 BCD     1      16.670  39.440  19.690  1.00  0.00            
ATOM     33  H11 BCD     1      20.570  41.150  17.750  1.00  0.00            
ATOM     34  H12 BCD     1      20.310  41.350  20.040  1.00  0.00            
ATOM     35  H13 BCD     1      23.000  40.530  19.990  1.00  0.00            
ATOM     36  H14 BCD     1      21.520  38.650  20.270  1.00  0.00            
ATOM     37  H15 BCD     1      22.090  38.970  22.230  1.00  0.00            
ATOM     38  H16 BCD     1      18.990  40.020  21.110  1.00  0.00            
ATOM     39  H17 BCD     1      19.490  37.700  19.010  1.00  0.00            
ATOM     40  H18 BCD     1      17.280  38.050  18.260  1.00  0.00            
ATOM     41  H19 BCD     1      17.350  37.580  19.990  1.00  0.00            
ATOM     42  H20 BCD     1      16.680  40.130  19.030  1.00  0.00            
ATOM     43  C13 BCD     1      22.510  37.850  14.080  1.00  0.00            
ATOM     44  O11 BCD     1      23.160  36.680  14.720  1.00  0.00            
ATOM     45  C14 BCD     1      23.090  39.190  14.510  1.00  0.00            
ATOM     46  O12 BCD     1      24.440  39.210  14.060  1.00  0.00            
ATOM     47  C15 BCD     1      22.920  39.390  15.960  1.00  0.00            
ATOM     48  O13 BCD     1      23.480  40.650  16.250  1.00  0.00            
ATOM     49  C16 BCD     1      21.440  39.230  16.390  1.00  0.00            
ATOM     50  C17 BCD     1      20.730  38.020  15.810  1.00  0.00            
ATOM     51  O14 BCD     1      21.100  37.860  14.460  1.00  0.00            
ATOM     52  C18 BCD     1      19.210  38.040  15.720  1.00  0.00            
ATOM     53  O15 BCD     1      18.810  39.300  15.140  1.00  0.00            
ATOM     54  H21 BCD     1      22.540  37.750  12.990  1.00  0.00            
ATOM     55  H22 BCD     1      22.480  40.000  14.080  1.00  0.00            
ATOM     56  H23 BCD     1      24.670  40.150  14.000  1.00  0.00            
ATOM     57  H24 BCD     1      23.360  38.580  16.560  1.00  0.00            
ATOM     58  H25 BCD     1      23.220  40.960  17.120  1.00  0.00            
ATOM     59  H26 BCD     1      20.830  40.100  16.110  1.00  0.00            
ATOM     60  H27 BCD     1      21.050  37.140  16.380  1.00  0.00            
ATOM     61  H28 BCD     1      18.870  37.190  15.120  1.00  0.00            
ATOM     62  H29 BCD     1      18.800  38.020  16.740  1.00  0.00            
ATOM     63  H30 BCD     1      19.080  39.330  14.220  1.00  0.00            
ATOM     64  C19 BCD     1      25.080  33.120  13.980  1.00  0.00            
ATOM     65  O16 BCD     1      25.120  33.000  15.370  1.00  0.00            
ATOM     66  C20 BCD     1      25.900  34.350  13.560  1.00  0.00            
ATOM     67  O17 BCD     1      27.290  34.220  13.890  1.00  0.00            
ATOM     68  C21 BCD     1      25.200  35.580  14.140  1.00  0.00            
ATOM     69  O18 BCD     1      25.860  36.810  13.700  1.00  0.00            
ATOM     70  C22 BCD     1      23.690  35.710  13.800  1.00  0.00            
ATOM     71  C23 BCD     1      22.980  34.410  14.140  1.00  0.00            
ATOM     72  O19 BCD     1      23.760  33.340  13.570  1.00  0.00            
ATOM     73  C24 BCD     1      21.530  34.420  13.720  1.00  0.00            
ATOM     74  O20 BCD     1      21.360  34.580  12.320  1.00  0.00            
ATOM     75  H31 BCD     1      25.500  32.220  13.500  1.00  0.00            
ATOM     76  H32 BCD     1      25.850  34.290  12.470  1.00  0.00            
ATOM     77  H33 BCD     1      27.390  34.010  14.830  1.00  0.00            
ATOM     78  H34 BCD     1      25.250  35.630  15.240  1.00  0.00            
ATOM     79  H35 BCD     1      25.300  37.550  13.950  1.00  0.00            
ATOM     80  H36 BCD     1      23.570  35.940  12.740  1.00  0.00            
ATOM     81  H37 BCD     1      22.980  34.320  15.230  1.00  0.00            
ATOM     82  H38 BCD     1      20.970  33.600  14.180  1.00  0.00            
ATOM     83  H39 BCD     1      21.090  35.300  14.200  1.00  0.00            
ATOM     84  H40 BCD     1      20.560  34.090  12.110  1.00  0.00            
ATOM     85  C25 BCD     1      26.850  30.850  18.470  1.00  0.00            
ATOM     86  O21 BCD     1      26.010  31.490  19.390  1.00  0.00            
ATOM     87  C26 BCD     1      27.790  31.830  17.760  1.00  0.00            
ATOM     88  O22 BCD     1      28.740  32.330  18.670  1.00  0.00            
ATOM     89  C27 BCD     1      26.950  32.900  17.040  1.00  0.00            
ATOM     90  O23 BCD     1      28.000  33.700  16.360  1.00  0.00            
ATOM     91  C28 BCD     1      26.070  32.200  16.040  1.00  0.00            
ATOM     92  C29 BCD     1      25.190  31.170  16.800  1.00  0.00            
ATOM     93  O24 BCD     1      26.040  30.280  17.460  1.00  0.00            
ATOM     94  C30 BCD     1      24.380  30.260  15.840  1.00  0.00            
ATOM     95  O25 BCD     1      23.580  29.390  16.650  1.00  0.00            
ATOM     96  H41 BCD     1      27.440  30.090  19.000  1.00  0.00            
ATOM     97  H42 BCD     1      28.490  31.360  17.060  1.00  0.00            
ATOM     98  H43 BCD     1      28.180  32.830  19.270  1.00  0.00            
ATOM     99  H44 BCD     1      26.340  33.540  17.690  1.00  0.00            
ATOM    100  H45 BCD     1      28.430  34.340  16.940  1.00  0.00            
ATOM    101  H46 BCD     1      26.790  31.720  15.370  1.00  0.00            
ATOM    102  H47 BCD     1      24.570  31.680  17.550  1.00  0.00            
ATOM    103  H48 BCD     1      23.760  30.960  15.250  1.00  0.00            
ATOM    104  H49 BCD     1      25.090  29.710  15.220  1.00  0.00            
ATOM    105  H50 BCD     1      23.030  29.950  17.190  1.00  0.00            
ATOM    106  C31 BCD     1      25.520  32.490  23.280  1.00  0.00            
ATOM    107  O26 BCD     1      24.300  33.220  22.940  1.00  0.00            
ATOM    108  C32 BCD     1      26.750  33.190  22.670  1.00  0.00            
ATOM    109  O27 BCD     1      26.930  34.540  23.100  1.00  0.00            
ATOM    110  C33 BCD     1      26.520  33.170  21.140  1.00  0.00            
ATOM    111  C34 BCD     1      26.500  31.710  20.720  1.00  0.00            
ATOM    112  C35 BCD     1      25.520  30.780  21.590  1.00  0.00            
ATOM    113  O28 BCD     1      25.460  31.100  22.960  1.00  0.00            
ATOM    114  C36 BCD     1      25.810  29.350  21.380  1.00  0.00            
ATOM    115  O29 BCD     1      27.070  28.900  21.900  1.00  0.00            
ATOM    116  O30 BCD     1      27.540  33.890  20.450  1.00  0.00            
ATOM    117  H51 BCD     1      25.710  32.560  24.350  1.00  0.00            
ATOM    118  H52 BCD     1      27.610  32.530  22.850  1.00  0.00            
ATOM    119  H53 BCD     1      26.180  35.060  22.790  1.00  0.00            
ATOM    120  H54 BCD     1      25.570  33.670  20.900  1.00  0.00            
ATOM    121  H55 BCD     1      27.650  34.770  20.810  1.00  0.00            
ATOM    122  H56 BCD     1      27.540  31.370  20.830  1.00  0.00            
ATOM    123  H57 BCD     1      24.490  30.890  21.230  1.00  0.00            
ATOM    124  H58 BCD     1      24.970  28.770  21.780  1.00  0.00            
ATOM    125  H59 BCD     1      25.780  29.090  20.310  1.00  0.00            
ATOM    126  H60 BCD     1      26.880  28.500  22.750  1.00  0.00            
ATOM    127  C37 BCD     1      20.460  33.800  24.530  1.00  0.00            
ATOM    128  O31 BCD     1      20.510  35.170  24.040  1.00  0.00            
ATOM    129  C38 BCD     1      21.480  33.500  25.630  1.00  0.00            
ATOM    130  O32 BCD     1      21.270  34.530  26.650  1.00  0.00            
ATOM    131  C39 BCD     1      22.900  33.700  24.990  1.00  0.00            
ATOM    132  O33 BCD     1      23.880  33.220  25.900  1.00  0.00            
ATOM    133  C40 BCD     1      23.090  32.940  23.650  1.00  0.00            
ATOM    134  C41 BCD     1      21.910  33.180  22.720  1.00  0.00            
ATOM    135  O34 BCD     1      20.650  32.950  23.350  1.00  0.00            
ATOM    136  C42 BCD     1      21.840  32.270  21.520  1.00  0.00            
ATOM    137  O35 BCD     1      21.800  30.850  21.840  1.00  0.00            
ATOM    138  H61 BCD     1      19.480  33.570  24.980  1.00  0.00            
ATOM    139  H62 BCD     1      21.390  32.480  26.000  1.00  0.00            
ATOM    140  H63 BCD     1      21.200  35.410  26.280  1.00  0.00            
ATOM    141  H64 BCD     1      23.100  34.760  24.790  1.00  0.00            
ATOM    142  H65 BCD     1      23.830  33.740  26.700  1.00  0.00            
ATOM    143  H66 BCD     1      23.130  31.850  23.760  1.00  0.00            
ATOM    144  H67 BCD     1      22.000  34.230  22.440  1.00  0.00            
ATOM    145  H68 BCD     1      21.080  32.590  20.790  1.00  0.00            
ATOM    146  H69 BCD     1      22.800  32.540  21.070  1.00  0.00            
ATOM    147  H70 BCD     1      22.180  30.340  21.120  1.00  0.00            
ATOM    148  O1  HF3     2      25.350  36.510  22.170  1.00  0.00            
ATOM    149  S1  HF3     2      24.160  37.210  21.730  1.00  0.00            
ATOM    150  O2  HF3     2      24.360  38.430  20.940  1.00  0.00            
ATOM    151  O3  HF3     2      23.060  37.360  22.680  1.00  0.00            
ATOM    152  C1  HF3     2      23.360  36.120  20.510  1.00  0.00            
ATOM    153  C2  HF3     2      24.170  35.380  19.660  1.00  0.00            
ATOM    154  C3  HF3     2      23.570  34.540  18.780  1.00  0.00            
ATOM    155  C4  HF3     2      22.230  34.440  18.550  1.00  0.00            
ATOM    156  C5  HF3     2      21.730  33.650  17.520  1.00  0.00            
ATOM    157  C6  HF3     2      20.350  33.510  17.350  1.00  0.00            
ATOM    158  C7  HF3     2      19.430  34.330  18.130  1.00  0.00            
ATOM    159  S2  HF3     2      17.660  34.290  17.900  1.00  0.00            
ATOM    160  O4  HF3     2      17.230  33.020  18.420  1.00  0.00            
ATOM    161  O5  HF3     2      17.540  34.420  16.430  1.00  0.00            
ATOM    162  O6  HF3     2      17.120  35.370  18.590  1.00  0.00            
ATOM    163  C8  HF3     2      19.990  35.120  19.210  1.00  0.00            
ATOM    164  C9  HF3     2      21.370  35.130  19.450  1.00  0.00            
ATOM    165  C10 HF3     2      21.940  35.890  20.520  1.00  0.00            
ATOM    166  H1  HF3     2      25.250  35.470  19.600  1.00  0.00            
ATOM    167  H2  HF3     2      24.130  33.990  18.020  1.00  0.00            
ATOM    168  H3  HF3     2      22.370  33.070  16.870  1.00  0.00            
ATOM    169  H4  HF3     2      20.000  32.970  16.470  1.00  0.00            
ATOM    170  H5  HF3     2      19.260  35.580  19.880  1.00  0.00            
ATOM    171  H6  HF3     2      21.400  36.480  21.260  1.00  0.00            
TER
ENDMDL
MODEL        1
ATOM      1  C1  BCD     1      14.300  10.720  20.160  1.00  0.00            
ATOM      2  O1  BCD     1      13.050  10.170  19.860  1.00  0.00            
ATOM      3  C2  BCD     1      14.570  12.060  19.550  1.00  0.00            
ATOM      4  O2  BCD     1      13.470  12.870  19.950  1.00  0.00            
ATOM      5  C3  BCD     1      14.670  11.870  18.000  1.00  0.00            
ATOM      6  O3  BCD     1      14.760  13.130  17.270  1.00  0.00            
ATOM      7  C4  BCD     1      15.660  10.780  17.680  1.00  0.00            
ATOM      8  C5  BCD     1      15.430   9.480  18.430  1.00  0.00            
ATOM      9  O4  BCD     1      15.380   9.820  19.800  1.00  0.00            
ATOM     10  C6  BCD     1      16.490   8.360  18.290  1.00  0.00            
ATOM     11  O5  BCD     1      17.810   9.050  18.330  1.00  0.00            
ATOM     12  H1  BCD     1      14.390  10.650  21.250  1.00  0.00            
ATOM     13  H2  BCD     1      15.530  12.400  19.970  1.00  0.00            
ATOM     14  H3  BCD     1      12.630  12.440  19.770  1.00  0.00            
ATOM     15  H4  BCD     1      13.730  11.500  17.580  1.00  0.00            
ATOM     16  H5  BCD     1      14.040  13.740  17.470  1.00  0.00            
ATOM     17  H6  BCD     1      16.640  11.150  18.000  1.00  0.00            
ATOM     18  H7  BCD     1      14.440   9.130  18.130  1.00  0.00            
ATOM     19  H8  BCD     1      16.340   7.650  19.110  1.00  0.00            
ATOM     20  H9  BCD     1      16.350   7.790  17.370  1.00  0.00            
ATOM     21  H10 BCD     1      18.390   8.380  17.940  1.00  0.00            
ATOM     22  C7  BCD     1      10.240   7.680  21.540  1.00  0.00            
ATOM     23  O6  BCD     1       9.190   8.610  21.060  1.00  0.00            
ATOM     24  C8  BCD     1      11.110   8.440  22.560  1.00  0.00            
ATOM     25  O7  BCD     1      10.260   9.070  23.550  1.00  0.00            
ATOM     26  C9  BCD     1      11.980   9.530  21.910  1.00  0.00            
ATOM     27  O8  BCD     1      12.970   9.880  22.940  1.00  0.00            
ATOM     28  C10 BCD     1      12.730   9.050  20.650  1.00  0.00            
ATOM     29  C11 BCD     1      11.770   8.220  19.820  1.00  0.00            
ATOM     30  O9  BCD     1      11.110   7.230  20.520  1.00  0.00            
ATOM     31  C12 BCD     1      12.430   7.430  18.640  1.00  0.00            
ATOM     32  O10 BCD     1      13.530   6.700  19.000  1.00  0.00            
ATOM     33  H11 BCD     1       9.770   6.870  22.110  1.00  0.00            
ATOM     34  H12 BCD     1      11.800   7.690  22.960  1.00  0.00            
ATOM     35  H13 BCD     1      10.740   9.360  24.340  1.00  0.00            
ATOM     36  H14 BCD     1      11.260  10.310  21.630  1.00  0.00            
ATOM     37  H15 BCD     1      12.550  10.300  23.690  1.00  0.00            
ATOM     38  H16 BCD     1      13.590   8.420  20.890  1.00  0.00            
ATOM     39  H17 BCD     1      11.020   8.880  19.360  1.00  0.00            
ATOM     40  H18 BCD     1      11.720   6.710  18.210  1.00  0.00            
ATOM     41  H19 BCD     1      12.620   8.060  17.770  1.00  0.00            
ATOM     42  H20 BCD     1      13.690   5.970  18.390  1.00  0.00            
ATOM     43  C13 BCD     1       5.670   8.490  18.920  1.00  0.00            
ATOM     44  O11 BCD     1       6.340   8.980  17.750  1.00  0.00            
ATOM     45  C14 BCD     1       5.660   9.460  20.090  1.00  0.00            
ATOM     46  O12 BCD     1       5.080  10.810  19.650  1.00  0.00            
ATOM     47  C15 BCD     1       7.100   9.640  20.590  1.00  0.00            
ATOM     48  O13 BCD     1       7.100  10.520  21.650  1.00  0.00            
ATOM     49  C16 BCD     1       7.780   8.260  20.930  1.00  0.00            
ATOM     50  C17 BCD     1       7.590   7.320  19.750  1.00  0.00            
ATOM     51  O14 BCD     1       6.190   7.320  19.400  1.00  0.00            
ATOM     52  C18 BCD     1       7.900   5.850  20.000  1.00  0.00            
ATOM     53  O15 BCD     1       7.380   5.250  21.150  1.00  0.00            
ATOM     54  H21 BCD     1       4.640   8.250  18.650  1.00  0.00            
ATOM     55  H22 BCD     1       5.020   9.040  20.880  1.00  0.00            
ATOM     56  H23 BCD     1       5.290  11.360  20.410  1.00  0.00            
ATOM     57  H24 BCD     1       7.650  10.020  19.720  1.00  0.00            
ATOM     58  H25 BCD     1       7.800  11.140  21.460  1.00  0.00            
ATOM     59  H26 BCD     1       7.420   7.830  21.880  1.00  0.00            
ATOM     60  H27 BCD     1       8.160   7.660  18.880  1.00  0.00            
ATOM     61  H28 BCD     1       7.580   5.270  19.120  1.00  0.00            
ATOM     62  H29 BCD     1       8.990   5.770  20.150  1.00  0.00            
ATOM     63  H30 BCD     1       6.430   5.360  21.010  1.00  0.00            
ATOM     64  C19 BCD     1       5.750   9.730  13.720  1.00  0.00            
ATOM     65  O16 BCD     1       7.050  10.270  13.420  1.00  0.00            
ATOM     66  C20 BCD     1       4.920  10.620  14.650  1.00  0.00            
ATOM     67  O17 BCD     1       5.020  11.940  14.080  1.00  0.00            
ATOM     68  C21 BCD     1       5.470  10.520  16.120  1.00  0.00            
ATOM     69  O18 BCD     1       4.550  11.180  17.040  1.00  0.00            
ATOM     70  C22 BCD     1       5.610   9.080  16.530  1.00  0.00            
ATOM     71  C23 BCD     1       6.350   8.240  15.550  1.00  0.00            
ATOM     72  O19 BCD     1       5.920   8.440  14.180  1.00  0.00            
ATOM     73  C24 BCD     1       6.430   6.710  15.790  1.00  0.00            
ATOM     74  O20 BCD     1       5.170   6.270  15.510  1.00  0.00            
ATOM     75  H31 BCD     1       5.240   9.610  12.750  1.00  0.00            
ATOM     76  H32 BCD     1       3.870  10.310  14.670  1.00  0.00            
ATOM     77  H33 BCD     1       5.910  12.090  13.770  1.00  0.00            
ATOM     78  H34 BCD     1       6.490  10.910  16.150  1.00  0.00            
ATOM     79  H35 BCD     1       4.900  11.180  17.930  1.00  0.00            
ATOM     80  H36 BCD     1       4.650   8.630  16.790  1.00  0.00            
ATOM     81  H37 BCD     1       7.400   8.560  15.520  1.00  0.00            
ATOM     82  H38 BCD     1       7.080   6.180  15.080  1.00  0.00            
ATOM     83  H39 BCD     1       6.700   6.480  16.830  1.00  0.00            
ATOM     84  H40 BCD     1       5.210   6.430  14.560  1.00  0.00            
ATOM     85  C25 BCD     1       9.450  11.470  10.320  1.00  0.00            
ATOM     86  O21 BCD     1      10.520  10.970  11.090  1.00  0.00            
ATOM     87  C26 BCD     1       8.760  12.560  11.160  1.00  0.00            
ATOM     88  O22 BCD     1       9.650  13.740  11.300  1.00  0.00            
ATOM     89  C27 BCD     1       8.180  12.060  12.470  1.00  0.00            
ATOM     90  O23 BCD     1       7.590  13.080  13.320  1.00  0.00            
ATOM     91  C28 BCD     1       7.300  10.910  12.160  1.00  0.00            
ATOM     92  C29 BCD     1       7.880   9.860  11.200  1.00  0.00            
ATOM     93  O24 BCD     1       8.490  10.450  10.030  1.00  0.00            
ATOM     94  C30 BCD     1       6.780   8.900  10.690  1.00  0.00
[truncated: 1,630,295 more chars]
