# Supplementary material for: Achieving Chemical Accuracy in Cyclodextrin Host–Guest Binding via Integrative Atomistic Modelling
Source: Adv Sci (Weinh). 2025 Dec 14;13(10):e19782. doi: 10.1002/advs.202519782 (PMC12915143; doi:10.1002/advs.202519782)
Supplement: Supplementary file 1 — Supporting Information [file ADVS-13-e19782-s003.zip › all_poses/GCD.AB5.pdb]

MODEL        1
ATOM      1  H1  GCD     1      14.910  26.920  33.650  1.00  0.00            
ATOM      2  O1  GCD     1      15.660  26.680  34.200  1.00  0.00            
ATOM      3  C1  GCD     1      16.300  27.950  34.390  1.00  0.00            
ATOM      4  H2  GCD     1      15.610  28.420  35.110  1.00  0.00            
ATOM      5  H3  GCD     1      17.220  27.820  34.970  1.00  0.00            
ATOM      6  C2  GCD     1      16.410  28.820  33.180  1.00  0.00            
ATOM      7  H4  GCD     1      16.940  28.210  32.440  1.00  0.00            
ATOM      8  C3  GCD     1      17.180  30.130  33.320  1.00  0.00            
ATOM      9  H5  GCD     1      16.560  30.650  34.070  1.00  0.00            
ATOM     10  C4  GCD     1      17.030  30.970  32.050  1.00  0.00            
ATOM     11  H6  GCD     1      17.670  30.520  31.270  1.00  0.00            
ATOM     12  O2  GCD     1      17.520  32.260  32.380  1.00  0.00            
ATOM     13  H7  GCD     1      17.560  32.750  31.550  1.00  0.00            
ATOM     14  C5  GCD     1      15.580  31.090  31.540  1.00  0.00            
ATOM     15  H8  GCD     1      14.900  31.670  32.180  1.00  0.00            
ATOM     16  O3  GCD     1      15.480  31.710  30.220  1.00  0.00            
ATOM     17  H9  GCD     1      15.510  32.660  30.370  1.00  0.00            
ATOM     18  C6  GCD     1      14.890  29.730  31.460  1.00  0.00            
ATOM     19  O4  GCD     1      15.010  29.090  32.810  1.00  0.00            
ATOM     20  H10 GCD     1      13.830  29.830  31.210  1.00  0.00            
ATOM     21  O5  GCD     1      15.480  28.830  30.510  1.00  0.00            
ATOM     22  C7  GCD     1      14.680  28.470  29.380  1.00  0.00            
ATOM     23  H11 GCD     1      13.870  29.190  29.190  1.00  0.00            
ATOM     24  C8  GCD     1      15.600  28.630  28.180  1.00  0.00            
ATOM     25  H12 GCD     1      16.440  27.960  28.380  1.00  0.00            
ATOM     26  O6  GCD     1      16.010  30.020  28.140  1.00  0.00            
ATOM     27  H13 GCD     1      16.170  30.300  29.050  1.00  0.00            
ATOM     28  C9  GCD     1      14.910  28.170  26.890  1.00  0.00            
ATOM     29  H14 GCD     1      13.980  28.740  26.760  1.00  0.00            
ATOM     30  O7  GCD     1      15.760  28.320  25.720  1.00  0.00            
ATOM     31  H15 GCD     1      15.950  29.240  25.470  1.00  0.00            
ATOM     32  C10 GCD     1      14.450  26.690  27.070  1.00  0.00            
ATOM     33  H16 GCD     1      13.980  26.200  26.210  1.00  0.00            
ATOM     34  O8  GCD     1      13.550  26.570  28.150  1.00  0.00            
ATOM     35  C11 GCD     1      14.010  27.100  29.490  1.00  0.00            
ATOM     36  H17 GCD     1      14.790  26.390  29.790  1.00  0.00            
ATOM     37  C12 GCD     1      12.890  27.000  30.460  1.00  0.00            
ATOM     38  H18 GCD     1      13.180  27.300  31.480  1.00  0.00            
ATOM     39  H19 GCD     1      12.340  26.050  30.570  1.00  0.00            
ATOM     40  O9  GCD     1      11.960  28.020  30.150  1.00  0.00            
ATOM     41  H20 GCD     1      11.790  28.250  29.230  1.00  0.00            
ATOM     42  O10 GCD     1      15.670  25.910  27.290  1.00  0.00            
ATOM     43  C13 GCD     1      15.690  24.640  26.530  1.00  0.00            
ATOM     44  H21 GCD     1      14.700  24.230  26.290  1.00  0.00            
ATOM     45  C14 GCD     1      16.530  24.860  25.250  1.00  0.00            
ATOM     46  H22 GCD     1      17.420  25.420  25.560  1.00  0.00            
ATOM     47  O11 GCD     1      15.750  25.530  24.300  1.00  0.00            
ATOM     48  H23 GCD     1      15.730  26.440  24.610  1.00  0.00            
ATOM     49  C15 GCD     1      16.840  23.570  24.580  1.00  0.00            
ATOM     50  H24 GCD     1      15.910  23.130  24.190  1.00  0.00            
ATOM     51  O12 GCD     1      17.690  23.910  23.470  1.00  0.00            
ATOM     52  H25 GCD     1      17.470  24.810  23.220  1.00  0.00            
ATOM     53  C16 GCD     1      17.500  22.580  25.490  1.00  0.00            
ATOM     54  H26 GCD     1      17.610  21.590  25.040  1.00  0.00            
ATOM     55  O13 GCD     1      16.740  22.410  26.660  1.00  0.00            
ATOM     56  C17 GCD     1      16.340  23.580  27.440  1.00  0.00            
ATOM     57  H27 GCD     1      17.260  23.980  27.880  1.00  0.00            
ATOM     58  C18 GCD     1      15.430  23.130  28.630  1.00  0.00            
ATOM     59  H28 GCD     1      14.580  22.590  28.190  1.00  0.00            
ATOM     60  H29 GCD     1      15.080  24.090  29.040  1.00  0.00            
ATOM     61  O14 GCD     1      15.970  22.290  29.720  1.00  0.00            
ATOM     62  H30 GCD     1      15.950  21.360  29.470  1.00  0.00            
ATOM     63  O15 GCD     1      18.790  22.970  25.780  1.00  0.00            
ATOM     64  C19 GCD     1      19.720  21.970  25.850  1.00  0.00            
ATOM     65  H31 GCD     1      19.280  20.970  25.810  1.00  0.00            
ATOM     66  C20 GCD     1      20.760  22.340  24.770  1.00  0.00            
ATOM     67  H32 GCD     1      21.040  23.390  24.910  1.00  0.00            
ATOM     68  O16 GCD     1      20.100  22.100  23.520  1.00  0.00            
ATOM     69  H33 GCD     1      19.280  22.610  23.480  1.00  0.00            
ATOM     70  C21 GCD     1      22.010  21.490  24.950  1.00  0.00            
ATOM     71  H34 GCD     1      21.760  20.420  24.910  1.00  0.00            
ATOM     72  O17 GCD     1      23.040  21.650  23.960  1.00  0.00            
ATOM     73  H35 GCD     1      23.220  22.600  23.900  1.00  0.00            
ATOM     74  C22 GCD     1      22.600  21.740  26.310  1.00  0.00            
ATOM     75  H36 GCD     1      23.420  21.060  26.540  1.00  0.00            
ATOM     76  O18 GCD     1      21.680  21.350  27.330  1.00  0.00            
ATOM     77  C23 GCD     1      20.430  22.080  27.310  1.00  0.00            
ATOM     78  H37 GCD     1      20.640  23.150  27.390  1.00  0.00            
ATOM     79  C24 GCD     1      19.540  21.640  28.450  1.00  0.00            
ATOM     80  H38 GCD     1      19.550  20.540  28.540  1.00  0.00            
ATOM     81  H39 GCD     1      18.570  22.120  28.310  1.00  0.00            
ATOM     82  O19 GCD     1      19.930  22.280  29.680  1.00  0.00            
ATOM     83  H40 GCD     1      20.820  22.070  29.980  1.00  0.00            
ATOM     84  O20 GCD     1      22.990  23.090  26.680  1.00  0.00            
ATOM     85  C25 GCD     1      24.260  23.550  26.090  1.00  0.00            
ATOM     86  H41 GCD     1      24.760  22.790  25.470  1.00  0.00            
ATOM     87  C26 GCD     1      23.960  24.790  25.300  1.00  0.00            
ATOM     88  H42 GCD     1      23.430  25.510  25.930  1.00  0.00            
ATOM     89  O21 GCD     1      23.090  24.370  24.230  1.00  0.00            
ATOM     90  H43 GCD     1      22.870  25.200  23.790  1.00  0.00            
ATOM     91  C27 GCD     1      25.320  25.320  24.850  1.00  0.00            
ATOM     92  H44 GCD     1      25.770  24.550  24.220  1.00  0.00            
ATOM     93  O22 GCD     1      25.290  26.540  24.140  1.00  0.00            
ATOM     94  H45 GCD     1      24.610  26.340  23.490  1.00  0.00            
ATOM     95  C28 GCD     1      26.280  25.530  26.090  1.00  0.00            
ATOM     96  H46 GCD     1      27.290  25.870  25.840  1.00  0.00            
ATOM     97  O23 GCD     1      26.390  24.330  26.790  1.00  0.00            
ATOM     98  C29 GCD     1      25.170  23.830  27.330  1.00  0.00            
ATOM     99  H47 GCD     1      24.790  24.540  28.070  1.00  0.00            
ATOM    100  C30 GCD     1      25.490  22.540  28.090  1.00  0.00            
ATOM    101  H48 GCD     1      25.910  21.820  27.360  1.00  0.00            
ATOM    102  H49 GCD     1      24.630  22.040  28.540  1.00  0.00            
ATOM    103  O24 GCD     1      26.370  22.770  29.170  1.00  0.00            
ATOM    104  H50 GCD     1      25.870  23.170  29.890  1.00  0.00            
ATOM    105  O25 GCD     1      25.690  26.540  26.890  1.00  0.00            
ATOM    106  C31 GCD     1      26.590  27.610  27.300  1.00  0.00            
ATOM    107  H51 GCD     1      27.530  27.740  26.760  1.00  0.00            
ATOM    108  C32 GCD     1      25.950  28.860  27.020  1.00  0.00            
ATOM    109  H52 GCD     1      24.940  28.980  27.440  1.00  0.00            
ATOM    110  O26 GCD     1      25.840  28.960  25.620  1.00  0.00            
ATOM    111  H53 GCD     1      25.660  28.070  25.300  1.00  0.00            
ATOM    112  C33 GCD     1      26.690  30.120  27.570  1.00  0.00            
ATOM    113  H54 GCD     1      27.660  30.020  27.070  1.00  0.00            
ATOM    114  O27 GCD     1      25.950  31.320  27.360  1.00  0.00            
ATOM    115  H55 GCD     1      25.800  31.670  28.250  1.00  0.00            
ATOM    116  C34 GCD     1      26.960  29.940  29.070  1.00  0.00            
ATOM    117  H56 GCD     1      27.650  30.730  29.370  1.00  0.00            
ATOM    118  O28 GCD     1      27.610  28.660  29.270  1.00  0.00            
ATOM    119  C35 GCD     1      26.830  27.520  28.840  1.00  0.00            
ATOM    120  H57 GCD     1      25.900  27.470  29.420  1.00  0.00            
ATOM    121  C36 GCD     1      27.740  26.370  29.170  1.00  0.00            
ATOM    122  H58 GCD     1      28.700  26.650  28.720  1.00  0.00            
ATOM    123  H59 GCD     1      27.220  25.500  28.760  1.00  0.00            
ATOM    124  O29 GCD     1      27.910  26.110  30.540  1.00  0.00            
ATOM    125  H60 GCD     1      28.550  26.760  30.840  1.00  0.00            
ATOM    126  O30 GCD     1      25.720  29.890  29.840  1.00  0.00            
ATOM    127  C37 GCD     1      25.590  30.690  31.020  1.00  0.00            
ATOM    128  H61 GCD     1      26.520  31.260  31.160  1.00  0.00            
ATOM    129  C38 GCD     1      24.470  31.720  30.860  1.00  0.00            
ATOM    130  H62 GCD     1      23.560  31.200  30.520  1.00  0.00            
ATOM    131  O31 GCD     1      24.920  32.600  29.790  1.00  0.00            
ATOM    132  H63 GCD     1      24.710  33.540  29.910  1.00  0.00            
ATOM    133  C39 GCD     1      24.220  32.430  32.200  1.00  0.00            
ATOM    134  H64 GCD     1      25.150  32.950  32.470  1.00  0.00            
ATOM    135  O32 GCD     1      23.130  33.380  32.240  1.00  0.00            
ATOM    136  H65 GCD     1      23.380  34.110  31.660  1.00  0.00            
ATOM    137  C40 GCD     1      23.970  31.410  33.310  1.00  0.00            
ATOM    138  H66 GCD     1      23.890  31.860  34.300  1.00  0.00            
ATOM    139  O33 GCD     1      25.030  30.530  33.410  1.00  0.00            
ATOM    140  C41 GCD     1      25.390  29.760  32.230  1.00  0.00            
ATOM    141  H67 GCD     1      24.650  28.960  32.120  1.00  0.00            
ATOM    142  C42 GCD     1      26.690  29.010  32.540  1.00  0.00            
ATOM    143  H68 GCD     1      26.960  28.240  31.800  1.00  0.00            
ATOM    144  H69 GCD     1      26.570  28.500  33.500  1.00  0.00            
ATOM    145  O34 GCD     1      27.800  29.840  32.760  1.00  0.00            
ATOM    146  H70 GCD     1      28.480  29.260  32.400  1.00  0.00            
ATOM    147  O35 GCD     1      22.760  30.710  32.980  1.00  0.00            
ATOM    148  C43 GCD     1      21.770  30.710  34.080  1.00  0.00            
ATOM    149  H71 GCD     1      22.290  30.960  35.020  1.00  0.00            
ATOM    150  C44 GCD     1      20.690  31.830  33.940  1.00  0.00            
ATOM    151  H72 GCD     1      20.220  31.760  32.950  1.00  0.00            
ATOM    152  O36 GCD     1      21.230  33.130  34.180  1.00  0.00            
ATOM    153  H73 GCD     1      21.860  33.310  33.470  1.00  0.00            
ATOM    154  C45 GCD     1      19.590  31.540  35.000  1.00  0.00            
ATOM    155  H74 GCD     1      20.060  31.560  35.990  1.00  0.00            
ATOM    156  O37 GCD     1      18.450  32.440  34.850  1.00  0.00            
ATOM    157  H75 GCD     1      18.330  32.350  33.890  1.00  0.00            
ATOM    158  C46 GCD     1      19.070  30.130  34.800  1.00  0.00            
ATOM    159  H76 GCD     1      18.270  29.960  35.530  1.00  0.00            
ATOM    160  O38 GCD     1      18.620  29.930  33.530  1.00  0.00            
ATOM    161  O39 GCD     1      20.130  29.200  34.980  1.00  0.00            
ATOM    162  C47 GCD     1      21.210  29.340  34.050  1.00  0.00            
ATOM    163  H77 GCD     1      20.830  29.160  33.040  1.00  0.00            
ATOM    164  C48 GCD     1      22.260  28.330  34.500  1.00  0.00            
ATOM    165  H78 GCD     1      22.620  28.510  35.520  1.00  0.00            
ATOM    166  H79 GCD     1      23.090  28.350  33.780  1.00  0.00            
ATOM    167  O40 GCD     1      21.740  26.990  34.420  1.00  0.00            
ATOM    168  H80 GCD     1      21.000  27.000  35.040  1.00  0.00            
ATOM    169  C1  AB5     2      22.320  32.130  28.270  1.00  0.00            
ATOM    170  C2  AB5     2      21.560  31.720  29.410  1.00  0.00            
ATOM    171  C3  AB5     2      20.990  30.410  29.280  1.00  0.00            
ATOM    172  C4  AB5     2      20.060  29.890  30.220  1.00  0.00            
ATOM    173  C5  AB5     2      19.700  28.530  30.210  1.00  0.00            
ATOM    174  C6  AB5     2      20.050  27.760  29.110  1.00  0.00            
ATOM    175  C7  AB5     2      19.490  26.480  28.970  1.00  0.00            
ATOM    176  C8  AB5     2      19.870  25.640  27.930  1.00  0.00            
ATOM    177  C9  AB5     2      20.830  26.080  26.990  1.00  0.00            
ATOM    178  C10 AB5     2      21.270  27.380  27.000  1.00  0.00            
ATOM    179  C11 AB5     2      22.100  27.930  26.010  1.00  0.00            
ATOM    180  C12 AB5     2      22.600  29.270  26.110  1.00  0.00            
ATOM    181  C13 AB5     2      22.240  30.040  27.200  1.00  0.00            
ATOM    182  C14 AB5     2      22.800  31.310  27.260  1.00  0.00            
ATOM    183  C15 AB5     2      21.410  29.580  28.230  1.00  0.00            
ATOM    184  C16 AB5     2      20.950  28.220  28.150  1.00  0.00            
ATOM    185  H1  AB5     2      22.630  33.180  28.240  1.00  0.00            
ATOM    186  H2  AB5     2      21.250  32.260  30.310  1.00  0.00            
ATOM    187  H3  AB5     2      19.650  30.580  30.950  1.00  0.00            
ATOM    188  H4  AB5     2      19.110  28.150  31.040  1.00  0.00            
ATOM    189  H5  AB5     2      18.590  26.250  29.540  1.00  0.00            
ATOM    190  H6  AB5     2      19.400  24.660  27.980  1.00  0.00            
ATOM    191  H7  AB5     2      21.280  25.510  26.180  1.00  0.00            
ATOM    192  H8  AB5     2      22.420  27.340  25.150  1.00  0.00            
ATOM    193  H9  AB5     2      23.390  29.600  25.440  1.00  0.00            
ATOM    194  H10 AB5     2      23.520  31.730  26.560  1.00  0.00            
TER
ENDMDL
MODEL        1
ATOM      1  H1  GCD     1      19.310  28.900  30.060  1.00  0.00            
ATOM      2  O1  GCD     1      19.660  29.340  30.850  1.00  0.00            
ATOM      3  C1  GCD     1      20.450  30.360  30.350  1.00  0.00            
ATOM      4  H2  GCD     1      20.030  31.370  30.440  1.00  0.00            
ATOM      5  H3  GCD     1      21.450  30.290  30.790  1.00  0.00            
ATOM      6  C2  GCD     1      20.730  30.050  28.880  1.00  0.00            
ATOM      7  H4  GCD     1      21.370  29.200  28.630  1.00  0.00            
ATOM      8  C3  GCD     1      21.400  31.300  28.250  1.00  0.00            
ATOM      9  H5  GCD     1      20.780  32.180  28.430  1.00  0.00            
ATOM     10  C4  GCD     1      21.540  31.040  26.750  1.00  0.00            
ATOM     11  H6  GCD     1      22.210  30.190  26.600  1.00  0.00            
ATOM     12  O2  GCD     1      22.150  32.090  26.090  1.00  0.00            
ATOM     13  H7  GCD     1      22.400  31.770  25.210  1.00  0.00            
ATOM     14  C5  GCD     1      20.260  30.660  26.050  1.00  0.00            
ATOM     15  H8  GCD     1      19.600  31.510  26.240  1.00  0.00            
ATOM     16  O3  GCD     1      20.410  30.280  24.660  1.00  0.00            
ATOM     17  H9  GCD     1      20.440  29.310  24.660  1.00  0.00            
ATOM     18  C6  GCD     1      19.490  29.560  26.850  1.00  0.00            
ATOM     19  O4  GCD     1      19.440  29.930  28.170  1.00  0.00            
ATOM     20  H10 GCD     1      18.440  29.510  26.570  1.00  0.00            
ATOM     21  O5  GCD     1      20.180  28.280  26.550  1.00  0.00            
ATOM     22  C7  GCD     1      19.340  27.130  26.400  1.00  0.00            
ATOM     23  H11 GCD     1      18.350  27.290  26.850  1.00  0.00            
ATOM     24  C8  GCD     1      19.010  26.860  24.900  1.00  0.00            
ATOM     25  H12 GCD     1      19.910  26.820  24.270  1.00  0.00            
ATOM     26  O6  GCD     1      18.210  27.910  24.440  1.00  0.00            
ATOM     27  H13 GCD     1      18.140  27.750  23.500  1.00  0.00            
ATOM     28  C9  GCD     1      18.420  25.450  24.700  1.00  0.00            
ATOM     29  H14 GCD     1      17.530  25.520  25.350  1.00  0.00            
ATOM     30  O7  GCD     1      18.160  25.240  23.360  1.00  0.00            
ATOM     31  H15 GCD     1      18.960  24.860  22.990  1.00  0.00            
ATOM     32  C10 GCD     1      19.230  24.400  25.310  1.00  0.00            
ATOM     33  H16 GCD     1      18.720  23.450  25.140  1.00  0.00            
ATOM     34  O8  GCD     1      19.300  24.700  26.720  1.00  0.00            
ATOM     35  C11 GCD     1      20.040  25.940  27.010  1.00  0.00            
ATOM     36  H17 GCD     1      21.010  25.820  26.500  1.00  0.00            
ATOM     37  C12 GCD     1      20.050  26.090  28.500  1.00  0.00            
ATOM     38  H18 GCD     1      20.550  27.030  28.760  1.00  0.00            
ATOM     39  H19 GCD     1      20.660  25.250  28.850  1.00  0.00            
ATOM     40  O9  GCD     1      18.820  25.970  29.120  1.00  0.00            
ATOM     41  H20 GCD     1      18.350  25.160  28.880  1.00  0.00            
ATOM     42  O10 GCD     1      20.490  24.430  24.690  1.00  0.00            
ATOM     43  C13 GCD     1      21.000  23.260  24.140  1.00  0.00            
ATOM     44  H21 GCD     1      20.230  22.510  23.920  1.00  0.00            
ATOM     45  C14 GCD     1      21.570  23.630  22.780  1.00  0.00            
ATOM     46  H22 GCD     1      22.340  24.400  22.930  1.00  0.00            
ATOM     47  O11 GCD     1      20.470  24.150  22.000  1.00  0.00            
ATOM     48  H23 GCD     1      20.910  24.590  21.260  1.00  0.00            
ATOM     49  C15 GCD     1      22.130  22.360  22.140  1.00  0.00            
ATOM     50  H24 GCD     1      21.330  21.610  22.090  1.00  0.00            
ATOM     51  O12 GCD     1      22.660  22.530  20.830  1.00  0.00            
ATOM     52  H25 GCD     1      21.900  22.630  20.250  1.00  0.00            
ATOM     53  C16 GCD     1      23.230  21.920  23.030  1.00  0.00            
ATOM     54  H26 GCD     1      23.710  21.040  22.590  1.00  0.00            
ATOM     55  O13 GCD     1      22.640  21.590  24.290  1.00  0.00            
ATOM     56  C17 GCD     1      22.100  22.680  25.030  1.00  0.00            
ATOM     57  H27 GCD     1      22.890  23.430  25.190  1.00  0.00            
ATOM     58  C18 GCD     1      21.620  22.280  26.430  1.00  0.00            
ATOM     59  H28 GCD     1      20.930  21.430  26.460  1.00  0.00            
ATOM     60  H29 GCD     1      21.040  23.110  26.860  1.00  0.00            
ATOM     61  O14 GCD     1      22.620  21.850  27.360  1.00  0.00            
ATOM     62  H30 GCD     1      22.160  21.490  28.130  1.00  0.00            
ATOM     63  O15 GCD     1      24.280  22.890  23.180  1.00  0.00            
ATOM     64  C19 GCD     1      25.570  22.520  22.660  1.00  0.00            
ATOM     65  H31 GCD     1      25.530  21.740  21.890  1.00  0.00            
ATOM     66  C20 GCD     1      26.180  23.700  21.890  1.00  0.00            
ATOM     67  H32 GCD     1      26.250  24.500  22.640  1.00  0.00            
ATOM     68  O16 GCD     1      25.130  24.010  20.970  1.00  0.00            
ATOM     69  H33 GCD     1      24.360  23.920  21.530  1.00  0.00            
ATOM     70  C21 GCD     1      27.570  23.460  21.380  1.00  0.00            
ATOM     71  H34 GCD     1      27.600  22.580  20.730  1.00  0.00            
ATOM     72  O17 GCD     1      28.250  24.560  20.710  1.00  0.00            
ATOM     73  H35 GCD     1      28.780  24.940  21.410  1.00  0.00            
ATOM     74  C22 GCD     1      28.440  22.960  22.490  1.00  0.00            
ATOM     75  H36 GCD     1      29.370  22.620  22.030  1.00  0.00            
ATOM     76  O18 GCD     1      27.900  21.840  23.140  1.00  0.00            
ATOM     77  C23 GCD     1      26.560  22.050  23.740  1.00  0.00            
ATOM     78  H37 GCD     1      26.710  22.860  24.470  1.00  0.00            
ATOM     79  C24 GCD     1      26.070  20.740  24.420  1.00  0.00            
ATOM     80  H38 GCD     1      26.220  19.950  23.670  1.00  0.00            
ATOM     81  H39 GCD     1      25.010  20.860  24.650  1.00  0.00            
ATOM     82  O19 GCD     1      26.730  20.380  25.590  1.00  0.00            
ATOM     83  H40 GCD     1      27.470  19.820  25.320  1.00  0.00            
ATOM     84  O20 GCD     1      28.730  23.850  23.550  1.00  0.00            
ATOM     85  C25 GCD     1      29.950  23.620  24.230  1.00  0.00            
ATOM     86  H41 GCD     1      30.210  22.560  24.170  1.00  0.00            
ATOM     87  C26 GCD     1      31.030  24.470  23.600  1.00  0.00            
ATOM     88  H42 GCD     1      30.650  25.500  23.570  1.00  0.00            
ATOM     89  O21 GCD     1      31.460  23.990  22.320  1.00  0.00            
ATOM     90  H43 GCD     1      31.810  23.100  22.440  1.00  0.00            
ATOM     91  C27 GCD     1      32.320  24.500  24.430  1.00  0.00            
ATOM     92  H44 GCD     1      32.780  23.510  24.400  1.00  0.00            
ATOM     93  O22 GCD     1      33.250  25.440  23.910  1.00  0.00            
ATOM     94  H45 GCD     1      32.910  26.300  24.170  1.00  0.00            
ATOM     95  C28 GCD     1      32.140  24.790  25.880  1.00  0.00            
ATOM     96  H46 GCD     1      33.130  24.700  26.340  1.00  0.00            
ATOM     97  O23 GCD     1      31.180  23.840  26.270  1.00  0.00            
ATOM     98  C29 GCD     1      29.830  23.890  25.740  1.00  0.00            
ATOM     99  H47 GCD     1      29.380  24.850  26.020  1.00  0.00            
ATOM    100  C30 GCD     1      29.100  22.780  26.450  1.00  0.00            
ATOM    101  H48 GCD     1      29.700  21.860  26.410  1.00  0.00            
ATOM    102  H49 GCD     1      28.090  22.810  26.020  1.00  0.00            
ATOM    103  O24 GCD     1      28.950  23.030  27.820  1.00  0.00            
ATOM    104  H50 GCD     1      29.760  22.600  28.110  1.00  0.00            
ATOM    105  O25 GCD     1      31.690  26.160  25.880  1.00  0.00            
ATOM    106  C31 GCD     1      32.430  26.920  26.810  1.00  0.00            
ATOM    107  H51 GCD     1      33.300  26.490  27.330  1.00  0.00            
ATOM    108  C32 GCD     1      32.760  28.230  25.980  1.00  0.00            
ATOM    109  H52 GCD     1      31.830  28.630  25.550  1.00  0.00            
ATOM    110  O26 GCD     1      33.590  28.110  24.820  1.00  0.00            
ATOM    111  H53 GCD     1      34.290  28.780  24.810  1.00  0.00            
ATOM    112  C33 GCD     1      33.210  29.390  26.960  1.00  0.00            
ATOM    113  H54 GCD     1      34.210  29.140  27.340  1.00  0.00            
ATOM    114  O27 GCD     1      33.280  30.610  26.210  1.00  0.00            
ATOM    115  H55 GCD     1      33.610  31.270  26.830  1.00  0.00            
ATOM    116  C34 GCD     1      32.270  29.470  28.200  1.00  0.00            
ATOM    117  H56 GCD     1      32.670  30.140  28.960  1.00  0.00            
ATOM    118  O28 GCD     1      32.120  28.200  28.820  1.00  0.00            
ATOM    119  C35 GCD     1      31.490  27.150  28.020  1.00  0.00            
ATOM    120  H57 GCD     1      30.450  27.470  27.890  1.00  0.00            
ATOM    121  C36 GCD     1      31.500  25.810  28.940  1.00  0.00            
ATOM    122  H58 GCD     1      32.550  25.600  29.170  1.00  0.00            
ATOM    123  H59 GCD     1      31.100  24.920  28.450  1.00  0.00            
ATOM    124  O29 GCD     1      30.820  26.010  30.190  1.00  0.00            
ATOM    125  H60 GCD     1      31.450  26.330  30.850  1.00  0.00            
ATOM    126  O30 GCD     1      30.970  29.950  27.790  1.00  0.00            
ATOM    127  C37 GCD     1      30.480  31.200  28.290  1.00  0.00            
ATOM    128  H61 GCD     1      31.250  31.910  28.590  1.00  0.00            
ATOM    129  C38 GCD     1      29.620  31.750  27.140  1.00  0.00            
ATOM    130  H62 GCD     1      28.870  31.000  26.850  1.00  0.00            
ATOM    131  O31 GCD     1      30.470  31.950  26.000  1.00  0.00            
ATOM    132  H63 GCD     1      30.990  31.170  25.770  1.00  0.00            
ATOM    133  C39 GCD     1      28.950  33.040  27.560  1.00  0.00            
ATOM    134  H64 GCD     1      29.720  33.790  27.780  1.00  0.00            
ATOM    135  O32 GCD     1      28.080  33.410  26.530  1.00  0.00            
ATOM    136  H65 GCD     1      28.420  33.120  25.680  1.00  0.00            
ATOM    137  C40 GCD     1      28.170  32.770  28.790  1.00  0.00            
ATOM    138  H66 GCD     1      27.840  33.740  29.190  1.00  0.00            
ATOM    139  O33 GCD     1      29.030  32.250  29.830  1.00  0.00            
ATOM    140  C41 GCD     1      29.550  30.990  29.480  1.00  0.00            
ATOM    141  H67 GCD     1      28.790  30.240  29.220  1.00  0.00            
ATOM    142  C42 GCD     1      30.270  30.460  30.730  1.00  0.00            
ATOM    143  H68 GCD     1      30.520  29.390  30.650  1.00  0.00            
ATOM    144  H69 GCD     1      29.540  30.450  31.550  1.00  0.00            
ATOM    145  O34 GCD     1      31.430  31.160  31.140  1.00  0.00            
ATOM    146  H70 GCD     1      31.170  32.080  31.270  1.00  0.00            
ATOM    147  O35 GCD     1      26.990  32.020  28.670  1.00  0.00            
ATOM    148  C43 GCD     1      25.830  32.480  29.320  1.00  0.00            
ATOM    149  H71 GCD     1      26.110  33.290  29.990  1.00  0.00            
ATOM    150  C44 GCD     1      24.900  33.110  28.280  1.00  0.00            
ATOM    151  H72 GCD     1      24.780  32.490  27.390  1.00  0.00            
ATOM    152  O36 GCD     1      25.570  34.280  27.860  1.00  0.00            
ATOM    153  H73 GCD     1      26.480  33.990  27.730  1.00  0.00            
ATOM    154  C45 GCD     1      23.550  33.540  28.900  1.00  0.00            
ATOM    155  H74 GCD     1      23.820  34.170  29.760  1.00  0.00            
ATOM    156  O37 GCD     1      22.720  34.110  27.930  1.00  0.00            
ATOM    157  H75 GCD     1      22.500  33.490  27.220  1.00  0.00            
ATOM    158  C46 GCD     1      22.980  32.440  29.590  1.00  0.00            
ATOM    159  H76 GCD     1      22.080  32.680  30.160  1.00  0.00            
ATOM    160  O38 GCD     1      22.740  31.400  28.740  1.00  0.00            
ATOM    161  O39 GCD     1      23.890  32.020  30.560  1.00  0.00            
ATOM    162  C47 GCD     1      25.090  31.390  30.070  1.00  0.00            
ATOM    163  H77 GCD     1      24.810  30.580  29.390  1.00  0.00            
ATOM    164  C48 GCD     1      25.960  30.770  31.170  1.00  0.00            
ATOM    165  H78 GCD     1      26.250  31.560  31.870  1.00  0.00            
ATOM    166  H79 GCD     1      26.870  30.320  30.760  1.00  0.00            
ATOM    167  O40 GCD     1      25.210  29.680  31.840  1.00  0.00            
ATOM    168  H80 GCD     1      24.400  30.050  32.210  1.00  0.00            
ATOM    169  C1  AB5     2      28.190  27.180  22.240  1.00  0.00            
ATOM    170  C2  AB5     2      28.820  27.470  23.480  1.00  0.00            
ATOM    171  C3  AB5     2      28.060  27.550  24.670  1.00  0.00            
ATOM    172  C4  AB5     2      28.690  27.920  25.830  1.00  0.00            
ATOM    173  C5  AB5     2      27.990  27.940  27.050  1.00  0.00            
ATOM    174  C6  AB5     2      26.630  27.700  27.000  1.00  0.00            
ATOM    175  C7  AB5     2      25.810  27.750  28.170  1.00  0.00            
ATOM    176  C8  AB5     2      24.420  27.660  28.130  1.00  0.00            
ATOM    177  C9  AB5     2      23.790  27.340  26.900  1.00  0.00            
ATOM    178  C10 AB5     2      24.560  27.180  25.760  1.00  0.00            
ATOM    179  C11 AB5     2      23.970  26.840  24.540  1.00  0.00            
ATOM    180  C12 AB5     2      24.680  26.780  23.340  1.00  0.00            
ATOM    181  C13 AB5     2      26.060  27.000  23.370  1.00  0.00            
ATOM    182  C14 AB5     2      26.800  27.030  22.190  1.00  0.00            
ATOM    183  C15 AB5     2      26.710  27.330  24.620  1.00  0.00            
ATOM    184  C16 AB5     2      25.950  27.420  25.790  1.00  0.00            
ATOM    185  H1  AB5     2      28.760  27.210  21.310  1.00  0.00            
ATOM    186  H2  AB5     2      29.860  27.760  23.580  1.00  0.00            
ATOM    187  H3  AB5     2      29.750  28.110  25.840  1.00  0.00            
ATOM    188  H4  AB5     2      28.460  28.170  28.000  1.00  0.00            
ATOM    189  H5  AB5     2      26.160  28.040  29.160  1.00  0.00            
ATOM    190  H6  AB5     2      23.860  27.830  29.050  1.00  0.00            
ATOM    191  H7  AB5     2      22.700  27.330  26.850  1.00  0.00            
ATOM    192  H8  AB5     2      22.900  26.640  24.540  1.00  0.00            
ATOM    193  H9  AB5     2      24.190  26.470  22.420  1.00  0.00            
ATOM    194  H10 AB5     2      26.310  26.970  21.230  1.00  0.00            
TER
ENDMDL
MODEL        1
ATOM      1  H1  GCD     1      17.620  27.680  30.190  1.00  0.00            
ATOM      2  O1  GCD     1      18.320  27.980  30.780  1.00  0.00            
ATOM      3  C1  GCD     1      18.120  29.370  31.180  1.00  0.00            
ATOM      4  H2  GCD     1      17.170  29.470  31.720  1.00  0.00            
ATOM      5  H3  GCD     1      18.890  29.580  31.930  1.00  0.00            
ATOM      6  C2  GCD     1      18.300  30.340  29.950  1.00  0.00            
ATOM      7  H4  GCD     1      19.220  29.930  29.520  1.00  0.00            
ATOM      8  C3  GCD     1      18.490  31.830  30.320  1.00  0.00            
ATOM      9  H5  GCD     1      17.610  32.200  30.860  1.00  0.00            
ATOM     10  C4  GCD     1      18.730  32.490  28.960  1.00  0.00            
ATOM     11  H6  GCD     1      19.620  32.030  28.510  1.00  0.00            
ATOM     12  O2  GCD     1      18.950  33.870  29.250  1.00  0.00            
ATOM     13  H7  GCD     1      19.200  34.280  28.410  1.00  0.00            
ATOM     14  C5  GCD     1      17.580  32.310  27.970  1.00  0.00            
ATOM     15  H8  GCD     1      16.750  32.720  28.550  1.00  0.00            
ATOM     16  O3  GCD     1      17.760  33.010  26.740  1.00  0.00            
ATOM     17  H9  GCD     1      18.540  32.600  26.340  1.00  0.00            
ATOM     18  C6  GCD     1      17.360  30.820  27.720  1.00  0.00            
ATOM     19  O4  GCD     1      17.170  30.160  29.010  1.00  0.00            
ATOM     20  H10 GCD     1      16.430  30.750  27.160  1.00  0.00            
ATOM     21  O5  GCD     1      18.460  30.210  27.040  1.00  0.00            
ATOM     22  C7  GCD     1      18.440  30.240  25.600  1.00  0.00            
ATOM     23  H11 GCD     1      17.600  30.870  25.280  1.00  0.00            
ATOM     24  C8  GCD     1      19.790  30.770  25.150  1.00  0.00            
ATOM     25  H12 GCD     1      20.550  30.110  25.590  1.00  0.00            
ATOM     26  O6  GCD     1      19.910  32.060  25.540  1.00  0.00            
ATOM     27  H13 GCD     1      20.700  32.520  25.240  1.00  0.00            
ATOM     28  C9  GCD     1      19.940  30.700  23.610  1.00  0.00            
ATOM     29  H14 GCD     1      19.210  31.430  23.260  1.00  0.00            
ATOM     30  O7  GCD     1      21.220  31.040  23.040  1.00  0.00            
ATOM     31  H15 GCD     1      21.650  31.740  23.540  1.00  0.00            
ATOM     32  C10 GCD     1      19.580  29.350  23.100  1.00  0.00            
ATOM     33  H16 GCD     1      19.470  29.380  22.010  1.00  0.00            
ATOM     34  O8  GCD     1      18.350  28.890  23.570  1.00  0.00            
ATOM     35  C11 GCD     1      18.210  28.830  24.980  1.00  0.00            
ATOM     36  H17 GCD     1      18.950  28.100  25.310  1.00  0.00            
ATOM     37  C12 GCD     1      16.870  28.230  25.370  1.00  0.00            
ATOM     38  H18 GCD     1      16.870  27.900  26.420  1.00  0.00            
ATOM     39  H19 GCD     1      16.920  27.270  24.830  1.00  0.00            
ATOM     40  O9  GCD     1      15.730  28.940  25.040  1.00  0.00            
ATOM     41  H20 GCD     1      15.220  28.330  24.490  1.00  0.00            
ATOM     42  O10 GCD     1      20.630  28.400  23.490  1.00  0.00            
ATOM     43  C13 GCD     1      21.110  27.610  22.390  1.00  0.00            
ATOM     44  H21 GCD     1      20.360  27.520  21.590  1.00  0.00            
ATOM     45  C14 GCD     1      22.280  28.310  21.680  1.00  0.00            
ATOM     46  H22 GCD     1      23.110  28.530  22.360  1.00  0.00            
ATOM     47  O11 GCD     1      21.810  29.520  20.970  1.00  0.00            
ATOM     48  H23 GCD     1      21.590  30.040  21.750  1.00  0.00            
ATOM     49  C15 GCD     1      23.030  27.330  20.760  1.00  0.00            
ATOM     50  H24 GCD     1      22.340  27.040  19.960  1.00  0.00            
ATOM     51  O12 GCD     1      24.210  27.920  20.040  1.00  0.00            
ATOM     52  H25 GCD     1      23.940  27.790  19.130  1.00  0.00            
ATOM     53  C16 GCD     1      23.420  26.040  21.580  1.00  0.00            
ATOM     54  H26 GCD     1      23.870  25.340  20.860  1.00  0.00            
ATOM     55  O13 GCD     1      22.220  25.510  22.040  1.00  0.00            
ATOM     56  C17 GCD     1      21.480  26.270  23.000  1.00  0.00            
ATOM     57  H27 GCD     1      22.090  26.420  23.910  1.00  0.00            
ATOM     58  C18 GCD     1      20.240  25.480  23.340  1.00  0.00            
ATOM     59  H28 GCD     1      19.580  25.540  22.460  1.00  0.00            
ATOM     60  H29 GCD     1      19.750  25.950  24.200  1.00  0.00            
ATOM     61  O14 GCD     1      20.630  24.110  23.630  1.00  0.00            
ATOM     62  H30 GCD     1      21.340  24.010  22.980  1.00  0.00            
ATOM     63  O15 GCD     1      24.330  26.410  22.570  1.00  0.00            
ATOM     64  C19 GCD     1      25.480  25.550  22.750  1.00  0.00            
ATOM     65  H31 GCD     1      25.380  24.640  22.150  1.00  0.00            
ATOM     66  C20 GCD     1      26.690  26.230  22.100  1.00  0.00            
ATOM     67  H32 GCD     1      26.630  27.220  22.580  1.00  0.00            
ATOM     68  O16 GCD     1      26.620  26.370  20.710  1.00  0.00            
ATOM     69  H33 GCD     1      25.720  26.680  20.550  1.00  0.00            
ATOM     70  C21 GCD     1      28.020  25.500  22.460  1.00  0.00            
ATOM     71  H34 GCD     1      27.990  24.520  21.980  1.00  0.00            
ATOM     72  O17 GCD     1      29.220  26.230  22.070  1.00  0.00            
ATOM     73  H35 GCD     1      29.290  27.020  22.620  1.00  0.00            
ATOM     74  C22 GCD     1      28.110  25.150  23.980  1.00  0.00            
ATOM     75  H36 GCD     1      28.920  24.460  24.210  1.00  0.00            
ATOM     76  O18 GCD     1      26.920  24.450  24.230  1.00  0.00            
ATOM     77  C23 GCD     1      25.710  25.210  24.200  1.00  0.00            
ATOM     78  H37 GCD     1      25.780  26.140  24.780  1.00  0.00            
ATOM     79  C24 GCD     1      24.570  24.270  24.710  1.00  0.00            
ATOM     80  H38 GCD     1      24.390  23.560  23.890  1.00  0.00            
ATOM     81  H39 GCD     1      23.700  24.930  24.810  1.00  0.00            
ATOM     82  O19 GCD     1      24.940  23.690  25.940  1.00  0.00            
ATOM     83  H40 GCD     1      24.100  23.300  26.220  1.00  0.00            
ATOM     84  O20 GCD     1      28.160  26.150  24.950  1.00  0.00            
ATOM     85  C25 GCD     1      29.420  26.760  25.140  1.00  0.00            
ATOM     86  H41 GCD     1      30.280  26.320  24.620  1.00  0.00            
ATOM     87  C26 GCD     1      29.400  28.260  24.840  1.00  0.00            
ATOM     88  H42 GCD     1      28.520  28.710  25.320  1.00  0.00            
ATOM     89  O21 GCD     1      29.270  28.520  23.430  1.00  0.00            
ATOM     90  H43 GCD     1      29.260  29.470  23.290  1.00  0.00            
ATOM     91  C27 GCD     1      30.750  28.850  25.300  1.00  0.00            
ATOM     92  H44 GCD     1      31.540  28.340  24.720  1.00  0.00            
ATOM     93  O22 GCD     1      30.820  30.190  24.940  1.00  0.00            
ATOM     94  H45 GCD     1      31.710  30.550  24.880  1.00  0.00            
ATOM     95  C28 GCD     1      30.980  28.590  26.820  1.00  0.00            
ATOM     96  H46 GCD     1      31.950  29.020  27.110  1.00  0.00            
ATOM     97  O23 GCD     1      30.960  27.190  26.990  1.00  0.00            
ATOM     98  C29 GCD     1      29.720  26.540  26.630  1.00  0.00            
ATOM     99  H47 GCD     1      28.890  27.000  27.190  1.00  0.00            
ATOM    100  C30 GCD     1      29.760  25.160  27.020  1.00  0.00            
ATOM    101  H48 GCD     1      30.690  24.640  26.770  1.00  0.00            
ATOM    102  H49 GCD     1      28.890  24.630  26.620  1.00  0.00            
ATOM    103  O24 GCD     1      29.670  25.130  28.490  1.00  0.00            
ATOM    104  H50 GCD     1      29.250  24.350  28.880  1.00  0.00            
ATOM    105  O25 GCD     1      29.880  29.220  27.590  1.00  0.00            
ATOM    106  C31 GCD     1      30.360  30.230  28.560  1.00  0.00            
ATOM    107  H51 GCD     1      31.450  30.240  28.680  1.00  0.00            
ATOM    108  C32 GCD     1      29.790  31.650  28.090  1.00  0.00            
ATOM    109  H52 GCD     1      28.740  31.560  27.780  1.00  0.00            
ATOM    110  O26 GCD     1      30.440  32.050  26.850  1.00  0.00            
ATOM    111  H53 GCD     1      30.480  31.320  26.220  1.00  0.00            
ATOM    112  C33 GCD     1      29.970  32.720  29.160  1.00  0.00            
ATOM    113  H54 GCD     1      31.060  32.730  29.290  1.00  0.00            
ATOM    114  O27 GCD     1      29.290  33.960  28.850  1.00  0.00            
ATOM    115  H55 GCD     1      29.850  34.360  28.160  1.00  0.00            
ATOM    116  C34 GCD     1      29.500  32.180  30.500  1.00  0.00            
ATOM    117  H56 GCD     1      29.830  32.890  31.270  1.00  0.00            
ATOM    118  O28 GCD     1      30.180  30.960  30.780  1.00  0.00            
ATOM    119  C35 GCD     1      29.850  29.850  29.950  1.00  0.00            
ATOM    120  H57 GCD     1      28.750  29.770  29.930  1.00  0.00            
ATOM    121  C36 GCD     1      30.450  28.600  30.490  1.00  0.00            
ATOM    122  H58 GCD     1      30.030  27.780  29.890  1.00  0.00            
ATOM    123  H59 GCD     1      30.000  28.500  31.480  1.00  0.00            
ATOM    124  O29 GCD     1      31.910  28.560  30.520  1.00  0.00            
ATOM    125  H60 GCD     1      32.190  29.230  31.140  1.00  0.00            
ATOM    126  O30 GCD     1      28.100  31.950  30.450  1.00  0.00            
ATOM    127  C37 GCD     1      27.380  32.350  31.640  1.00  0.00            
ATOM    128  H61 GCD     1      28.070  32.460  32.480  1.00  0.00            
ATOM    129  C38 GCD     1      26.650  33.670  31.500  1.00  0.00            
ATOM    130  H62 GCD     1      25.970  33.560  30.640  1.00  0.00            
ATOM    131  O31 GCD     1      27.610  34.700  31.230  1.00  0.00            
ATOM    132  H63 GCD     1      28.250  34.410  30.560  1.00  0.00            
ATOM    133  C39 GCD     1      25.890  33.920  32.820  1.00  0.00            
ATOM    134  H64 GCD     1      26.640  34.030  33.620  1.00  0.00            
ATOM    135  O32 GCD     1      25.070  35.040  32.670  1.00  0.00            
ATOM    136  H65 GCD     1      24.190  34.800  32.370  1.00  0.00            
ATOM    137  C40 GCD     1      24.980  32.760  33.210  1.00  0.00            
ATOM    138  H66 GCD     1      24.680  32.950  34.250  1.00  0.00            
ATOM    139  O33 GCD     1      25.700  31.600  33.140  1.00  0.00            
ATOM    140  C41 GCD     1      26.400  31.230  31.910  1.00  0.00            
ATOM    141  H67 GCD     1      25.680  31.060  31.100  1.00  0.00            
ATOM    142  C42 GCD     1      27.000  29.850  32.230  1.00  0.00            
ATOM    143  H68 GCD     1      27.180  29.230  31.340  1.00  0.00            
ATOM    144  H69 GCD     1      26.230  29.250  32.730  1.00  0.00            
ATOM    145  O34 GCD     1      28.220  29.920  32.990  1.00  0.00            
ATOM    146  H70 GCD     1      28.930  30.290  32.460  1.00  0.00            
ATOM    147  O35 GCD     1      23.930  32.660  32.260  1.00  0.00            
ATOM    148  C43 GCD     1      22.590  32.660  32.840  1.00  0.00            
ATOM    149  H71 GCD     1      22.590  32.890  33.910  1.00  0.00            
ATOM    150  C44 GCD     1      21.890  33.760  31.970  1.00  0.00            
ATOM    151  H72 GCD     1      21.990  33.390  30.940  1.00  0.00            
ATOM    152  O36 GCD     1      22.390  35.090  32.010  1.00  0.00            
ATOM    153  H73 GCD     1      21.720  35.710  31.700  1.00  0.00            
ATOM    154  C45 GCD     1      20.420  33.810  32.420  1.00  0.00            
ATOM    155  H74 GCD     1      20.290  34.070  33.470  1.00  0.00            
ATOM    156  O37 GCD     1      19.630  34.730  31.670  1.00  0.00            
ATOM    157  H75 GCD     1      19.530  34.360  30.790  1.00  0.00            
ATOM    158  C46 GCD     1      19.740  32.360  32.350  1.00  0.00            
ATOM    159  H76 GCD     1      18.750  32.450  32.810  1.00  0.00            
ATOM    160  O38 GCD     1      19.710  31.900  31.050  1.00  0.00            
ATOM    161  O39 GCD     1      20.500  31.530  33.150  1.00  0.00            
ATOM    162  C47 GCD     1      21.830  31.310  32.750  1.00  0.00            
ATOM    163  H77 GCD     1      21.910  31.040  31.690  1.00  0.00            
ATOM    164  C48 GCD     1      22.460  30.260  33.610  1.00  0.00            
ATOM    165  H78 GCD     1      22.510  30.580  34.660  1.00  0.00            
ATOM    166  H79 GCD     1      23.470  30.150  33.210  1.00  0.00            
ATOM    167  O40 GCD     1      21.710  29.050  33.470  1.00  0.00            
ATOM    168  H80 GCD     1      21.760  28.700  32.570  1.00  0.00            
ATOM    169  C1  AB5     2      23.690  28.310  25.720  1.00  0.00            
ATOM    170  C2  AB5     2      24.890  28.940  25.400  1.00  0.00            
ATOM    171  C3  AB5     2      25.210  30.150  26.070  1.00  0.00            
ATOM    172  C4  AB5     2      26.370  30.850  25.710  1.00  0.00            
ATOM    173  C5  AB5     2      26.640  32.150  26.180  1.00  0.00            
ATOM    174  C6  AB5     2      25.720  32.730  27.100  1.00  0.00            
ATOM    175  C7  AB5     2      25.960  33.980  27.650  1.00  0.00            
ATOM    176  C8  AB5     2      25.060  34.580  28.490  1.00  0.00            
ATOM    177  C9  AB5     2      23.840  33.950  28.850  1.00  0.00            
ATOM    178  C10 AB5     2      23.560  32.700  28.240  1.00  0.00            
ATOM    179  C11 AB5     2      22.370  32.010  28.580  1.00  0.00            
ATOM    180  C12 AB5     2      22.180  30.690  28.070  1.00  0.00            
ATOM    181  C13 AB5     2      23.090  30.140  27.190  1.00  0.00            
ATOM    182  C14 AB5     2      22.820  28.910  26.580  1.00  0.00            
ATOM    183  C15 AB5     2      24.300  30.780  26.910  1.00  0.00            
ATOM    184  C16 AB5     2      24.560  32.040  27.450  1.00  0.00            
ATOM    185  H1  AB5     2      23.450  27.430  25.130  1.00  0.00            
ATOM    186  H2  AB5     2      25.520  28.470  24.650  1.00  0.00            
ATOM    187  H3  AB5     2      26.950  30.380  24.920  1.00  0.00            
ATOM    188  H4  AB5     2      27.460  32.680  25.710  1.00  0.00            
ATOM    189  H5  AB5     2      26.840  34.490  27.280  1.00  0.00            
ATOM    190  H6  AB5     2      25.260  35.590  28.830  1.00  0.00            
ATOM    191  H7  AB5     2      23.230  34.470  29.580  1.00  0.00            
ATOM    192  H8  AB5     2      21.550  32.450  29.140  1.00  0.00            
ATOM    193  H9  AB5     2      21.230  30.180  28.190  1.00  0.00            
ATOM    194  H10 AB5     2      21.870  28.410  26.700  1.00  0.00            
TER
ENDMDL
MODEL        1
ATOM      1  H1  GCD     1      21.890  22.630  27.690  1.00  0.00            
ATOM      2  O1  GCD     1      21.880  23.510  27.290  1.00  0.00            
ATOM      3  C1  GCD     1      22.720  23.410  26.120  1.00  0.00            
ATOM      4  H2  GCD     1      23.800  23.450  26.350  1.00  0.00            
ATOM      5  H3  GCD     1      22.630  22.370  25.790  1.00  0.00            
ATOM      6  C2  GCD     1      22.290  24.440  25.090  1.00  0.00            
ATOM      7  H4  GCD     1      23.020  24.450  24.270  1.00  0.00            
ATOM      8  C3  GCD     1      22.080  25.840  25.660  1.00  0.00            
ATOM      9  H5  GCD     1      21.310  25.870  26.440  1.00  0.00            
ATOM     10  C4  GCD     1      21.530  26.820  24.560  1.00  0.00            
ATOM     11  H6  GCD     1      22.290  26.860  23.760  1.00  0.00            
ATOM     12  O2  GCD     1      21.410  28.120  25.130  1.00  0.00            
ATOM     13  H7  GCD     1      20.990  28.680  24.460  1.00  0.00            
ATOM     14  C5  GCD     1      20.230  26.210  24.020  1.00  0.00            
ATOM     15  H8  GCD     1      19.630  26.040  24.930  1.00  0.00            
ATOM     16  O3  GCD     1      19.570  27.230  23.220  1.00  0.00            
ATOM     17  H9  GCD     1      19.940  27.240  22.330  1.00  0.00            
ATOM     18  C6  GCD     1      20.490  24.810  23.430  1.00  0.00            
ATOM     19  O4  GCD     1      21.060  23.990  24.470  1.00  0.00            
ATOM     20  H10 GCD     1      19.550  24.330  23.150  1.00  0.00            
ATOM     21  O5  GCD     1      21.360  24.920  22.310  1.00  0.00            
ATOM     22  C7  GCD     1      20.760  24.880  21.040  1.00  0.00            
ATOM     23  H11 GCD     1      19.670  24.820  21.110  1.00  0.00            
ATOM     24  C8  GCD     1      21.150  26.110  20.250  1.00  0.00            
ATOM     25  H12 GCD     1      22.230  26.280  20.300  1.00  0.00            
ATOM     26  O6  GCD     1      20.530  27.280  20.770  1.00  0.00            
ATOM     27  H13 GCD     1      20.510  27.910  20.040  1.00  0.00            
ATOM     28  C9  GCD     1      20.700  25.900  18.750  1.00  0.00            
ATOM     29  H14 GCD     1      19.650  25.590  18.720  1.00  0.00            
ATOM     30  O7  GCD     1      20.920  27.020  17.870  1.00  0.00            
ATOM     31  H15 GCD     1      21.850  27.230  18.010  1.00  0.00            
ATOM     32  C10 GCD     1      21.390  24.750  18.230  1.00  0.00            
ATOM     33  H16 GCD     1      21.100  24.650  17.190  1.00  0.00            
ATOM     34  O8  GCD     1      20.870  23.600  18.980  1.00  0.00            
ATOM     35  C11 GCD     1      21.190  23.510  20.420  1.00  0.00            
ATOM     36  H17 GCD     1      22.270  23.290  20.510  1.00  0.00            
ATOM     37  C12 GCD     1      20.420  22.320  21.040  1.00  0.00            
ATOM     38  H18 GCD     1      20.800  22.200  22.060  1.00  0.00            
ATOM     39  H19 GCD     1      20.590  21.380  20.490  1.00  0.00            
ATOM     40  O9  GCD     1      19.050  22.580  20.960  1.00  0.00            
ATOM     41  H20 GCD     1      18.820  23.020  20.140  1.00  0.00            
ATOM     42  O10 GCD     1      22.830  24.650  18.290  1.00  0.00            
ATOM     43  C13 GCD     1      23.660  25.200  17.220  1.00  0.00            
ATOM     44  H21 GCD     1      23.060  25.560  16.370  1.00  0.00            
ATOM     45  C14 GCD     1      24.490  26.340  17.790  1.00  0.00            
ATOM     46  H22 GCD     1      24.960  25.830  18.640  1.00  0.00            
ATOM     47  O11 GCD     1      23.570  27.370  18.200  1.00  0.00            
ATOM     48  H23 GCD     1      24.130  27.970  18.710  1.00  0.00            
ATOM     49  C15 GCD     1      25.340  26.860  16.650  1.00  0.00            
ATOM     50  H24 GCD     1      24.650  27.160  15.850  1.00  0.00            
ATOM     51  O12 GCD     1      26.060  28.010  17.020  1.00  0.00            
ATOM     52  H25 GCD     1      25.470  28.770  17.070  1.00  0.00            
ATOM     53  C16 GCD     1      26.280  25.740  16.200  1.00  0.00            
ATOM     54  H26 GCD     1      26.880  26.230  15.420  1.00  0.00            
ATOM     55  O13 GCD     1      25.490  24.660  15.660  1.00  0.00            
ATOM     56  C17 GCD     1      24.660  24.060  16.700  1.00  0.00            
ATOM     57  H27 GCD     1      25.270  23.820  17.580  1.00  0.00            
ATOM     58  C18 GCD     1      23.950  22.820  16.210  1.00  0.00            
ATOM     59  H28 GCD     1      23.390  22.450  17.080  1.00  0.00            
ATOM     60  H29 GCD     1      24.780  22.110  16.110  1.00  0.00            
ATOM     61  O14 GCD     1      23.160  23.000  15.080  1.00  0.00            
ATOM     62  H30 GCD     1      23.680  23.390  14.360  1.00  0.00            
ATOM     63  O15 GCD     1      27.190  25.400  17.340  1.00  0.00            
ATOM     64  C19 GCD     1      28.140  24.400  17.140  1.00  0.00            
ATOM     65  H31 GCD     1      27.660  23.600  16.560  1.00  0.00            
ATOM     66  C20 GCD     1      29.290  24.930  16.220  1.00  0.00            
ATOM     67  H32 GCD     1      29.710  25.880  16.590  1.00  0.00            
ATOM     68  O16 GCD     1      28.790  25.140  14.940  1.00  0.00            
ATOM     69  H33 GCD     1      28.840  24.330  14.420  1.00  0.00            
ATOM     70  C21 GCD     1      30.520  24.000  16.270  1.00  0.00            
ATOM     71  H34 GCD     1      30.250  23.030  15.840  1.00  0.00            
ATOM     72  O17 GCD     1      31.580  24.490  15.520  1.00  0.00            
ATOM     73  H35 GCD     1      31.630  25.450  15.600  1.00  0.00            
ATOM     74  C22 GCD     1      30.960  23.710  17.730  1.00  0.00            
ATOM     75  H36 GCD     1      31.760  22.970  17.740  1.00  0.00            
ATOM     76  O18 GCD     1      29.760  23.120  18.240  1.00  0.00            
ATOM     77  C23 GCD     1      28.600  23.900  18.460  1.00  0.00            
ATOM     78  H37 GCD     1      28.880  24.780  19.050  1.00  0.00            
ATOM     79  C24 GCD     1      27.550  23.120  19.240  1.00  0.00            
ATOM     80  H38 GCD     1      26.810  23.740  19.750  1.00  0.00            
ATOM     81  H39 GCD     1      28.110  22.580  20.010  1.00  0.00            
ATOM     82  O19 GCD     1      26.840  22.170  18.470  1.00  0.00            
ATOM     83  H40 GCD     1      27.490  21.800  17.850  1.00  0.00            
ATOM     84  O20 GCD     1      31.190  24.900  18.440  1.00  0.00            
ATOM     85  C25 GCD     1      32.440  25.480  18.500  1.00  0.00            
ATOM     86  H41 GCD     1      33.070  24.940  17.780  1.00  0.00            
ATOM     87  C26 GCD     1      32.310  26.940  18.050  1.00  0.00            
ATOM     88  H42 GCD     1      31.500  27.480  18.560  1.00  0.00            
ATOM     89  O21 GCD     1      31.980  26.900  16.630  1.00  0.00            
ATOM     90  H43 GCD     1      31.790  27.820  16.410  1.00  0.00            
ATOM     91  C27 GCD     1      33.650  27.670  18.310  1.00  0.00            
ATOM     92  H44 GCD     1      34.450  27.080  17.840  1.00  0.00            
ATOM     93  O22 GCD     1      33.600  29.070  17.950  1.00  0.00            
ATOM     94  H45 GCD     1      33.210  29.580  18.680  1.00  0.00            
ATOM     95  C28 GCD     1      34.050  27.610  19.800  1.00  0.00            
ATOM     96  H46 GCD     1      34.990  28.160  19.890  1.00  0.00            
ATOM     97  O23 GCD     1      34.210  26.200  20.110  1.00  0.00            
ATOM     98  C29 GCD     1      33.040  25.370  19.930  1.00  0.00            
ATOM     99  H47 GCD     1      32.340  25.810  20.650  1.00  0.00            
ATOM    100  C30 GCD     1      33.210  23.980  20.450  1.00  0.00            
ATOM    101  H48 GCD     1      32.210  23.530  20.490  1.00  0.00            
ATOM    102  H49 GCD     1      33.690  23.930  21.430  1.00  0.00            
ATOM    103  O24 GCD     1      33.940  23.150  19.510  1.00  0.00            
ATOM    104  H50 GCD     1      34.570  23.650  18.970  1.00  0.00            
ATOM    105  O25 GCD     1      33.040  28.190  20.590  1.00  0.00            
ATOM    106  C31 GCD     1      33.240  29.560  21.120  1.00  0.00            
ATOM    107  H51 GCD     1      34.090  30.110  20.700  1.00  0.00            
ATOM    108  C32 GCD     1      31.990  30.340  20.820  1.00  0.00            
ATOM    109  H52 GCD     1      31.090  29.750  21.010  1.00  0.00            
ATOM    110  O26 GCD     1      31.820  30.620  19.420  1.00  0.00            
ATOM    111  H53 GCD     1      31.380  31.480  19.340  1.00  0.00            
ATOM    112  C33 GCD     1      31.870  31.550  21.720  1.00  0.00            
ATOM    113  H54 GCD     1      32.630  32.270  21.390  1.00  0.00            
ATOM    114  O27 GCD     1      30.630  32.110  21.410  1.00  0.00            
ATOM    115  H55 GCD     1      29.950  31.540  21.780  1.00  0.00            
ATOM    116  C34 GCD     1      32.030  31.230  23.200  1.00  0.00            
ATOM    117  H56 GCD     1      31.880  32.130  23.810  1.00  0.00            
ATOM    118  O28 GCD     1      33.290  30.720  23.280  1.00  0.00            
ATOM    119  C35 GCD     1      33.520  29.470  22.580  1.00  0.00            
ATOM    120  H57 GCD     1      32.850  28.690  22.960  1.00  0.00            
ATOM    121  C36 GCD     1      34.910  29.010  22.920  1.00  0.00            
ATOM    122  H58 GCD     1      35.620  29.800  22.670  1.00  0.00            
ATOM    123  H59 GCD     1      35.040  28.150  22.250  1.00  0.00            
ATOM    124  O29 GCD     1      35.060  28.530  24.250  1.00  0.00            
ATOM    125  H60 GCD     1      34.800  29.300  24.770  1.00  0.00            
ATOM    126  O30 GCD     1      31.100  30.230  23.540  1.00  0.00            
ATOM    127  C37 GCD     1      30.410  30.270  24.780  1.00  0.00            
ATOM    128  H61 GCD     1      30.970  30.840  25.530  1.00  0.00            
ATOM    129  C38 GCD     1      29.000  30.870  24.620  1.00  0.00            
ATOM    130  H62 GCD     1      28.470  30.170  23.950  1.00  0.00            
ATOM    131  O31 GCD     1      28.920  32.140  24.020  1.00  0.00            
ATOM    132  H63 GCD     1      29.730  32.660  24.130  1.00  0.00            
ATOM    133  C39 GCD     1      28.250  30.830  25.990  1.00  0.00            
ATOM    134  H64 GCD     1      28.950  31.490  26.530  1.00  0.00            
ATOM    135  O32 GCD     1      26.970  31.480  25.860  1.00  0.00            
ATOM    136  H65 GCD     1      26.330  30.820  26.160  1.00  0.00            
ATOM    137  C40 GCD     1      28.270  29.410  26.580  1.00  0.00            
ATOM    138  H66 GCD     1      27.850  29.390  27.590  1.00  0.00            
ATOM    139  O33 GCD     1      29.560  28.860  26.610  1.00  0.00            
ATOM    140  C41 GCD     1      30.210  28.810  25.340  1.00  0.00            
ATOM    141  H67 GCD     1      29.670  28.250  24.570  1.00  0.00            
ATOM    142  C42 GCD     1      31.540  28.180  25.710  1.00  0.00            
ATOM    143  H68 GCD     1      31.950  28.650  26.610  1.00  0.00            
ATOM    144  H69 GCD     1      32.250  28.280  24.880  1.00  0.00            
ATOM    145  O34 GCD     1      31.370  26.770  25.990  1.00  0.00            
ATOM    146  H70 GCD     1      30.930  26.720  26.850  1.00  0.00            
ATOM    147  O35 GCD     1      27.300  28.590  25.920  1.00  0.00            
ATOM    148  C43 GCD     1      26.360  27.940  26.780  1.00  0.00            
ATOM    149  H71 GCD     1      26.850  27.940  27.770  1.00  0.00            
ATOM    150  C44 GCD     1      25.050  28.640  26.770  1.00  0.00            
ATOM    151  H72 GCD     1      24.720  28.800  25.740  1.00  0.00            
ATOM    152  O36 GCD     1      25.240  29.950  27.370  1.00  0.00            
ATOM    153  H73 GCD     1      24.350  30.320  27.290  1.00  0.00            
ATOM    154  C45 GCD     1      24.020  27.850  27.640  1.00  0.00            
ATOM    155  H74 GCD     1      24.400  27.770  28.670  1.00  0.00            
ATOM    156  O37 GCD     1      22.730  28.480  27.690  1.00  0.00            
ATOM    157  H75 GCD     1      22.320  28.330  26.830  1.00  0.00            
ATOM    158  C46 GCD     1      23.920  26.400  27.200  1.00  0.00            
ATOM    159  H76 GCD     1      23.250  25.890  27.900  1.00  0.00            
ATOM    160  O38 GCD     1      23.390  26.320  25.890  1.00  0.00            
ATOM    161  O39 GCD     1      25.230  25.810  27.160  1.00  0.00            
ATOM    162  C47 GCD     1      26.150  26.520  26.240  1.00  0.00            
ATOM    163  H77 GCD     1      25.780  26.550  25.210  1.00  0.00            
ATOM    164  C48 GCD     1      27.440  25.660  26.140  1.00  0.00            
ATOM    165  H78 GCD     1      28.140  26.140  25.450  1.00  0.00            
ATOM    166  H79 GCD     1      27.200  24.670  25.720  1.00  0.00            
ATOM    167  O40 GCD     1      28.080  25.420  27.410  1.00  0.00            
ATOM    168  H80 GCD     1      28.430  26.280  27.690  1.00  0.00            
ATOM    169  C1  AB5     2      26.890  23.460  23.190  1.00  0.00            
ATOM    170  C2  AB5     2      25.780  24.210  22.940  1.00  0.00            
ATOM    171  C3  AB5     2      25.800  25.460  22.300  1.00  0.00            
ATOM    172  C4  AB5     2      24.640  26.190  22.040  1.00  0.00            
ATOM    173  C5  AB5     2      24.780  27.440  21.310  1.00  0.00            
ATOM    174  C6  AB5     2      26.030  27.910  20.880  1.00  0.00            
ATOM    175  C7  AB5     2      26.140  29.180  20.220  1.00  0.00            
ATOM    176  C8  AB5     2      27.430  29.680  19.810  1.00  0.00            
ATOM    177  C9  AB5     2      28.530  28.800  19.880  1.00  0.00            
ATOM    178  C10 AB5     2      28.400  27.530  20.520  1.00  0.00            
ATOM    179  C11 AB5     2      29.560  26.820  20.830  1.00  0.00            
ATOM    180  C12 AB5     2      29.520  25.670  21.660  1.00  0.00            
ATOM    181  C13 AB5     2      28.290  25.230  22.200  1.00  0.00            
ATOM    182  C14 AB5     2      28.180  24.050  22.930  1.00  0.00            
ATOM    183  C15 AB5     2      27.080  25.910  21.840  1.00  0.00            
ATOM    184  C16 AB5     2      27.140  27.130  21.060  1.00  0.00            
ATOM    185  H1  AB5     2      26.910  22.520  23.730  1.00  0.00            
ATOM    186  H2  AB5     2      24.850  23.770  23.300  1.00  0.00            
ATOM    187  H3  AB5     2      23.650  25.760  22.190  1.00  0.00            
ATOM    188  H4  AB5     2      23.960  28.080  21.020  1.00  0.00            
ATOM    189  H5  AB5     2      25.310  29.880  20.260  1.00  0.00            
ATOM    190  H6  AB5     2      27.570  30.640  19.330  1.00  0.00            
ATOM    191  H7  AB5     2      29.470  29.180  19.500  1.00  0.00            
ATOM    192  H8  AB5     2      30.480  27.170  20.370  1.00  0.00            
ATOM    193  H9  AB5     2      30.450  25.180  21.930  1.00  0.00            
ATOM    194  H10 AB5     2      29.140  23.570  23.100  1.00  0.00            
TER
ENDMDL
MODEL        1
ATOM      1  H1  GCD     1      15.410  26.910  27.250  1.00  0.00            
ATOM      2  O1  GCD     1      15.880  27.300  27.990  1.00  0.00            
ATOM      3  C1  GCD     1      17.050  26.470  28.260  1.00  0.00            
ATOM      4  H2  GCD     1      17.780  26.970  28.910  1.00  0.00            
ATOM      5  H3  GCD     1      16.770  25.560  28.800  1.00  0.00            
ATOM      6  C2  GCD     1      17.740  26.110  26.870  1.00  0.00            
ATOM      7  H4  GCD     1      18.580  25.460  27.170  1.00  0.00            
ATOM      8  C3  GCD     1      18.160  27.350  26.070  1.00  0.00            
ATOM      9  H5  GCD     1      17.280  27.990  25.960  1.00  0.00            
ATOM     10  C4  GCD     1      18.620  26.980  24.650  1.00  0.00            
ATOM     11  H6  GCD     1      19.680  26.720  24.790  1.00  0.00            
ATOM     12  O2  GCD     1      18.740  28.100  23.830  1.00  0.00            
ATOM     13  H7  GCD     1      19.080  27.850  22.970  1.00  0.00            
ATOM     14  C5  GCD     1      17.760  25.910  23.950  1.00  0.00            
ATOM     15  H8  GCD     1      16.840  26.370  23.550  1.00  0.00            
ATOM     16  O3  GCD     1      18.540  25.330  22.830  1.00  0.00            
ATOM     17  H9  GCD     1      19.420  25.080  23.120  1.00  0.00            
ATOM     18  C6  GCD     1      17.500  24.820  24.880  1.00  0.00            
ATOM     19  O4  GCD     1      16.920  25.270  26.140  1.00  0.00            
ATOM     20  H10 GCD     1      16.800  24.090  24.460  1.00  0.00            
ATOM     21  O5  GCD     1      18.680  24.090  25.370  1.00  0.00            
ATOM     22  C7  GCD     1      19.280  23.030  24.610  1.00  0.00            
ATOM     23  H11 GCD     1      18.800  22.850  23.640  1.00  0.00            
ATOM     24  C8  GCD     1      20.810  23.250  24.580  1.00  0.00            
ATOM     25  H12 GCD     1      21.250  23.270  25.590  1.00  0.00            
ATOM     26  O6  GCD     1      21.110  24.420  23.860  1.00  0.00            
ATOM     27  H13 GCD     1      22.030  24.270  23.610  1.00  0.00            
ATOM     28  C9  GCD     1      21.440  22.020  23.910  1.00  0.00            
ATOM     29  H14 GCD     1      21.100  22.010  22.870  1.00  0.00            
ATOM     30  O7  GCD     1      22.890  22.090  23.870  1.00  0.00            
ATOM     31  H15 GCD     1      23.220  22.900  23.440  1.00  0.00            
ATOM     32  C10 GCD     1      20.980  20.740  24.640  1.00  0.00            
ATOM     33  H16 GCD     1      21.320  19.940  23.980  1.00  0.00            
ATOM     34  O8  GCD     1      19.580  20.600  24.750  1.00  0.00            
ATOM     35  C11 GCD     1      18.970  21.760  25.450  1.00  0.00            
ATOM     36  H17 GCD     1      19.430  21.760  26.450  1.00  0.00            
ATOM     37  C12 GCD     1      17.530  21.380  25.500  1.00  0.00            
ATOM     38  H18 GCD     1      17.030  22.130  26.120  1.00  0.00            
ATOM     39  H19 GCD     1      17.470  20.450  26.070  1.00  0.00            
ATOM     40  O9  GCD     1      16.730  21.340  24.320  1.00  0.00            
ATOM     41  H20 GCD     1      17.040  20.600  23.790  1.00  0.00            
ATOM     42  O10 GCD     1      21.550  20.610  25.970  1.00  0.00            
ATOM     43  C13 GCD     1      22.000  19.340  26.310  1.00  0.00            
ATOM     44  H21 GCD     1      21.510  18.570  25.700  1.00  0.00            
ATOM     45  C14 GCD     1      23.560  19.400  26.170  1.00  0.00            
ATOM     46  H22 GCD     1      24.100  20.060  26.870  1.00  0.00            
ATOM     47  O11 GCD     1      23.980  19.760  24.850  1.00  0.00            
ATOM     48  H23 GCD     1      23.620  20.620  24.630  1.00  0.00            
ATOM     49  C15 GCD     1      24.210  18.100  26.620  1.00  0.00            
ATOM     50  H24 GCD     1      23.940  17.260  25.970  1.00  0.00            
ATOM     51  O12 GCD     1      25.640  18.170  26.640  1.00  0.00            
ATOM     52  H25 GCD     1      25.840  18.430  25.740  1.00  0.00            
ATOM     53  C16 GCD     1      23.680  17.780  28.050  1.00  0.00            
ATOM     54  H26 GCD     1      24.070  16.810  28.380  1.00  0.00            
ATOM     55  O13 GCD     1      22.270  17.750  28.080  1.00  0.00            
ATOM     56  C17 GCD     1      21.560  19.020  27.740  1.00  0.00            
ATOM     57  H27 GCD     1      21.780  19.760  28.510  1.00  0.00            
ATOM     58  C18 GCD     1      20.000  18.740  27.840  1.00  0.00            
ATOM     59  H28 GCD     1      19.720  17.770  27.420  1.00  0.00            
ATOM     60  H29 GCD     1      19.610  19.520  27.170  1.00  0.00            
ATOM     61  O14 GCD     1      19.580  18.850  29.140  1.00  0.00            
ATOM     62  H30 GCD     1      19.600  19.810  29.200  1.00  0.00            
ATOM     63  O15 GCD     1      24.200  18.830  28.900  1.00  0.00            
ATOM     64  C19 GCD     1      24.790  18.500  30.180  1.00  0.00            
ATOM     65  H31 GCD     1      24.390  17.590  30.630  1.00  0.00            
ATOM     66  C20 GCD     1      26.280  18.390  30.070  1.00  0.00            
ATOM     67  H32 GCD     1      26.590  19.310  29.550  1.00  0.00            
ATOM     68  O16 GCD     1      26.700  17.260  29.310  1.00  0.00            
ATOM     69  H33 GCD     1      26.190  17.270  28.500  1.00  0.00            
ATOM     70  C21 GCD     1      26.910  18.360  31.430  1.00  0.00            
ATOM     71  H34 GCD     1      26.500  17.510  31.990  1.00  0.00            
ATOM     72  O17 GCD     1      28.300  18.280  31.500  1.00  0.00            
ATOM     73  H35 GCD     1      28.650  17.550  30.980  1.00  0.00            
ATOM     74  C22 GCD     1      26.530  19.620  32.200  1.00  0.00            
ATOM     75  H36 GCD     1      26.970  19.590  33.200  1.00  0.00            
ATOM     76  O18 GCD     1      25.150  19.460  32.390  1.00  0.00            
ATOM     77  C23 GCD     1      24.360  19.600  31.210  1.00  0.00            
ATOM     78  H37 GCD     1      24.580  20.610  30.830  1.00  0.00            
ATOM     79  C24 GCD     1      22.890  19.560  31.610  1.00  0.00            
ATOM     80  H38 GCD     1      22.650  18.590  32.060  1.00  0.00            
ATOM     81  H39 GCD     1      22.190  19.640  30.760  1.00  0.00            
ATOM     82  O19 GCD     1      22.500  20.670  32.520  1.00  0.00            
ATOM     83  H40 GCD     1      21.540  20.690  32.540  1.00  0.00            
ATOM     84  O20 GCD     1      26.700  20.910  31.590  1.00  0.00            
ATOM     85  C25 GCD     1      27.850  21.630  32.010  1.00  0.00            
ATOM     86  H41 GCD     1      28.490  21.120  32.740  1.00  0.00            
ATOM     87  C26 GCD     1      28.640  21.980  30.760  1.00  0.00            
ATOM     88  H42 GCD     1      27.920  22.440  30.070  1.00  0.00            
ATOM     89  O21 GCD     1      29.150  20.690  30.240  1.00  0.00            
ATOM     90  H43 GCD     1      29.300  20.090  30.980  1.00  0.00            
ATOM     91  C27 GCD     1      29.820  22.860  31.030  1.00  0.00            
ATOM     92  H44 GCD     1      30.560  22.340  31.650  1.00  0.00            
ATOM     93  O22 GCD     1      30.460  23.220  29.800  1.00  0.00            
ATOM     94  H45 GCD     1      29.990  24.020  29.530  1.00  0.00            
ATOM     95  C28 GCD     1      29.330  24.040  31.840  1.00  0.00            
ATOM     96  H46 GCD     1      30.160  24.650  32.210  1.00  0.00            
ATOM     97  O23 GCD     1      28.700  23.700  33.040  1.00  0.00            
ATOM     98  C29 GCD     1      27.540  22.870  32.890  1.00  0.00            
ATOM     99  H47 GCD     1      26.810  23.360  32.250  1.00  0.00            
ATOM    100  C30 GCD     1      26.960  22.330  34.200  1.00  0.00            
ATOM    101  H48 GCD     1      26.180  21.580  33.970  1.00  0.00            
ATOM    102  H49 GCD     1      26.430  23.180  34.640  1.00  0.00            
ATOM    103  O24 GCD     1      27.960  21.720  35.120  1.00  0.00            
ATOM    104  H50 GCD     1      28.710  22.320  35.150  1.00  0.00            
ATOM    105  O25 GCD     1      28.480  24.860  31.080  1.00  0.00            
ATOM    106  C31 GCD     1      28.930  26.180  30.870  1.00  0.00            
ATOM    107  H51 GCD     1      29.930  26.330  31.290  1.00  0.00            
ATOM    108  C32 GCD     1      28.790  26.410  29.350  1.00  0.00            
ATOM    109  H52 GCD     1      27.750  26.330  29.010  1.00  0.00            
ATOM    110  O26 GCD     1      29.590  25.590  28.600  1.00  0.00            
ATOM    111  H53 GCD     1      30.000  26.090  27.880  1.00  0.00            
ATOM    112  C33 GCD     1      29.220  27.810  29.090  1.00  0.00            
ATOM    113  H54 GCD     1      30.210  27.960  29.530  1.00  0.00            
ATOM    114  O27 GCD     1      29.270  28.200  27.690  1.00  0.00            
ATOM    115  H55 GCD     1      28.430  28.550  27.390  1.00  0.00            
ATOM    116  C34 GCD     1      28.370  28.770  29.910  1.00  0.00            
ATOM    117  H56 GCD     1      28.730  29.790  29.730  1.00  0.00            
ATOM    118  O28 GCD     1      28.430  28.490  31.250  1.00  0.00            
ATOM    119  C35 GCD     1      27.990  27.150  31.550  1.00  0.00            
ATOM    120  H57 GCD     1      26.990  27.120  31.100  1.00  0.00            
ATOM    121  C36 GCD     1      27.890  26.960  33.060  1.00  0.00            
ATOM    122  H58 GCD     1      28.920  26.750  33.390  1.00  0.00            
ATOM    123  H59 GCD     1      27.280  26.070  33.270  1.00  0.00            
ATOM    124  O29 GCD     1      27.380  28.110  33.740  1.00  0.00            
ATOM    125  H60 GCD     1      27.820  28.910  33.420  1.00  0.00            
ATOM    126  O30 GCD     1      27.000  28.640  29.410  1.00  0.00            
ATOM    127  C37 GCD     1      26.430  29.790  28.770  1.00  0.00            
ATOM    128  H61 GCD     1      27.070  30.680  28.650  1.00  0.00            
ATOM    129  C38 GCD     1      26.010  29.370  27.370  1.00  0.00            
ATOM    130  H62 GCD     1      25.440  28.430  27.470  1.00  0.00            
ATOM    131  O31 GCD     1      27.170  29.080  26.550  1.00  0.00            
ATOM    132  H63 GCD     1      27.080  29.350  25.630  1.00  0.00            
ATOM    133  C39 GCD     1      25.110  30.420  26.660  1.00  0.00            
ATOM    134  H64 GCD     1      25.700  31.330  26.490  1.00  0.00            
ATOM    135  O32 GCD     1      24.580  30.020  25.380  1.00  0.00            
ATOM    136  H65 GCD     1      23.760  29.500  25.450  1.00  0.00            
ATOM    137  C40 GCD     1      23.960  30.780  27.570  1.00  0.00            
ATOM    138  H66 GCD     1      23.490  31.600  27.040  1.00  0.00            
ATOM    139  O33 GCD     1      24.520  31.210  28.840  1.00  0.00            
ATOM    140  C41 GCD     1      25.180  30.160  29.580  1.00  0.00            
ATOM    141  H67 GCD     1      24.560  29.270  29.750  1.00  0.00            
ATOM    142  C42 GCD     1      25.500  30.620  30.960  1.00  0.00            
ATOM    143  H68 GCD     1      25.670  29.640  31.440  1.00  0.00            
ATOM    144  H69 GCD     1      24.660  31.150  31.430  1.00  0.00            
ATOM    145  O34 GCD     1      26.650  31.590  30.990  1.00  0.00            
ATOM    146  H70 GCD     1      26.330  32.400  31.390  1.00  0.00            
ATOM    147  O35 GCD     1      23.080  29.680  27.730  1.00  0.00            
ATOM    148  C43 GCD     1      21.720  30.010  27.890  1.00  0.00            
ATOM    149  H71 GCD     1      21.750  30.910  28.520  1.00  0.00            
ATOM    150  C44 GCD     1      21.070  30.240  26.510  1.00  0.00            
ATOM    151  H72 GCD     1      21.250  29.380  25.850  1.00  0.00            
ATOM    152  O36 GCD     1      21.610  31.370  25.800  1.00  0.00            
ATOM    153  H73 GCD     1      21.420  32.190  26.270  1.00  0.00            
ATOM    154  C45 GCD     1      19.550  30.330  26.690  1.00  0.00            
ATOM    155  H74 GCD     1      19.380  31.300  27.180  1.00  0.00            
ATOM    156  O37 GCD     1      18.830  30.470  25.500  1.00  0.00            
ATOM    157  H75 GCD     1      18.880  29.620  25.040  1.00  0.00            
ATOM    158  C46 GCD     1      19.020  29.100  27.470  1.00  0.00            
ATOM    159  H76 GCD     1      17.950  29.240  27.640  1.00  0.00            
ATOM    160  O38 GCD     1      19.240  27.910  26.750  1.00  0.00            
ATOM    161  O39 GCD     1      19.630  29.100  28.780  1.00  0.00            
ATOM    162  C47 GCD     1      21.070  29.000  28.740  1.00  0.00            
ATOM    163  H77 GCD     1      21.300  28.040  28.250  1.00  0.00            
ATOM    164  C48 GCD     1      21.560  29.050  30.250  1.00  0.00            
ATOM    165  H78 GCD     1      20.910  29.720  30.820  1.00  0.00            
ATOM    166  H79 GCD     1      22.590  29.430  30.350  1.00  0.00            
ATOM    167  O40 GCD     1      21.540  27.730  30.770  1.00  0.00            
ATOM    168  H80 GCD     1      21.440  27.970  31.700  1.00  0.00            
ATOM    169  C1  AB5     2      27.740  23.490  25.780  1.00  0.00            
ATOM    170  C2  AB5     2      27.220  22.650  26.810  1.00  0.00            
ATOM    171  C3  AB5     2      25.980  22.960  27.300  1.00  0.00            
ATOM    172  C4  AB5     2      25.350  22.070  28.270  1.00  0.00            
ATOM    173  C5  AB5     2      24.010  22.230  28.630  1.00  0.00            
ATOM    174  C6  AB5     2      23.240  23.180  27.960  1.00  0.00            
ATOM    175  C7  AB5     2      21.900  23.370  28.260  1.00  0.00            
ATOM    176  C8  AB5     2      21.190  24.510  27.730  1.00  0.00            
ATOM    177  C9  AB5     2      21.900  25.470  27.010  1.00  0.00            
ATOM    178  C10 AB5     2      23.220  25.230  26.580  1.00  0.00            
ATOM    179  C11 AB5     2      23.820  26.270  25.840  1.00  0.00            
ATOM    180  C12 AB5     2      25.140  26.060  25.470  1.00  0.00            
ATOM    181  C13 AB5     2      25.840  24.960  25.910  1.00  0.00            
ATOM    182  C14 AB5     2      27.130  24.700  25.460  1.00  0.00            
ATOM    183  C15 AB5     2      25.240  24.010  26.710  1.00  0.00            
ATOM    184  C16 AB5     2      23.880  24.120  27.090  1.00  0.00            
ATOM    185  H1  AB5     2      28.620  23.190  25.220  1.00  0.00            
ATOM    186  H2  AB5     2      27.730  21.720  27.030  1.00  0.00            
ATOM    187  H3  AB5     2      25.960  21.240  28.620  1.00  0.00            
ATOM    188  H4  AB5     2      23.530  21.510  29.290  1.00  0.00            
ATOM    189  H5  AB5     2      21.430  22.650  28.930  1.00  0.00            
ATOM    190  H6  AB5     2      20.130  24.620  27.970  1.00  0.00            
ATOM    191  H7  AB5     2      21.460  26.450  26.820  1.00  0.00            
ATOM    192  H8  AB5     2      23.320  27.200  25.590  1.00  0.00            
ATOM    193  H9  AB5     2      25.630  26.840  24.890  1.00  0.00            
ATOM    194  H10 AB5     2      27.650  25.320  24.730  1.00  0.00            
TER
ENDMDL
MODEL        1
ATOM      1  H1  GCD     1      15.070  25.850  32.980  1.00  0.00            
ATOM      2  O1  GCD     1      15.850  26.180  33.440  1.00  0.00            
ATOM      3  C1  GCD     1      16.920  25.300  33.220  1.00  0.00            
ATOM      4  H2  GCD     1      17.870  25.760  33.520  1.00  0.00            
ATOM      5  H3  GCD     1      16.700  24.480  33.920  1.00  0.00            
ATOM      6  C2  GCD     1      16.960  24.750  31.810  1.00  0.00            
ATOM      7  H4  GCD     1      17.630  23.880  31.730  1.00  0.00            
ATOM      8  C3  GCD     1      17.460  25.840  30.850  1.00  0.00            
ATOM      9  H5  GCD     1      16.830  26.730  30.880  1.00  0.00            
ATOM     10  C4  GCD     1      17.220  25.290  29.440  1.00  0.00            
ATOM     11  H6  GCD     1      18.030  24.550  29.340  1.00  0.00            
ATOM     12  O2  GCD     1      17.520  26.200  28.420  1.00  0.00            
ATOM     13  H7  GCD     1      17.620  27.070  28.820  1.00  0.00            
ATOM     14  C5  GCD     1      15.910  24.600  29.090  1.00  0.00            
ATOM     15  H8  GCD     1      15.240  25.470  29.070  1.00  0.00            
ATOM     16  O3  GCD     1      15.780  24.000  27.820  1.00  0.00            
ATOM     17  H9  GCD     1      15.270  23.200  27.960  1.00  0.00            
ATOM     18  C6  GCD     1      15.420  23.740  30.190  1.00  0.00            
ATOM     19  O4  GCD     1      15.650  24.390  31.420  1.00  0.00            
ATOM     20  H10 GCD     1      14.360  23.500  30.250  1.00  0.00            
ATOM     21  O5  GCD     1      16.190  22.530  30.120  1.00  0.00            
ATOM     22  C7  GCD     1      15.670  21.280  30.230  1.00  0.00            
ATOM     23  H11 GCD     1      14.680  21.190  30.700  1.00  0.00            
ATOM     24  C8  GCD     1      15.680  20.770  28.790  1.00  0.00            
ATOM     25  H12 GCD     1      16.710  20.890  28.450  1.00  0.00            
ATOM     26  O6  GCD     1      14.740  21.450  27.900  1.00  0.00            
ATOM     27  H13 GCD     1      14.650  20.890  27.120  1.00  0.00            
ATOM     28  C9  GCD     1      15.250  19.300  28.840  1.00  0.00            
ATOM     29  H14 GCD     1      14.270  19.350  29.330  1.00  0.00            
ATOM     30  O7  GCD     1      14.880  18.690  27.550  1.00  0.00            
ATOM     31  H15 GCD     1      15.710  18.440  27.120  1.00  0.00            
ATOM     32  C10 GCD     1      16.150  18.440  29.760  1.00  0.00            
ATOM     33  H16 GCD     1      15.810  17.400  29.790  1.00  0.00            
ATOM     34  O8  GCD     1      16.100  19.060  31.050  1.00  0.00            
ATOM     35  C11 GCD     1      16.680  20.380  31.050  1.00  0.00            
ATOM     36  H17 GCD     1      17.670  20.360  30.580  1.00  0.00            
ATOM     37  C12 GCD     1      16.910  20.860  32.460  1.00  0.00            
ATOM     38  H18 GCD     1      15.940  20.960  32.970  1.00  0.00            
ATOM     39  H19 GCD     1      17.450  21.810  32.420  1.00  0.00            
ATOM     40  O9  GCD     1      17.630  19.890  33.240  1.00  0.00            
ATOM     41  H20 GCD     1      17.180  19.070  33.020  1.00  0.00            
ATOM     42  O10 GCD     1      17.500  18.460  29.280  1.00  0.00            
ATOM     43  C13 GCD     1      18.000  17.200  28.680  1.00  0.00            
ATOM     44  H21 GCD     1      17.220  16.430  28.610  1.00  0.00            
ATOM     45  C14 GCD     1      18.490  17.560  27.300  1.00  0.00            
ATOM     46  H22 GCD     1      19.160  18.430  27.320  1.00  0.00            
ATOM     47  O11 GCD     1      17.420  17.950  26.450  1.00  0.00            
ATOM     48  H23 GCD     1      17.830  18.410  25.710  1.00  0.00            
ATOM     49  C15 GCD     1      19.410  16.390  26.600  1.00  0.00            
ATOM     50  H24 GCD     1      18.760  15.510  26.490  1.00  0.00            
ATOM     51  O12 GCD     1      20.010  16.700  25.340  1.00  0.00            
ATOM     52  H25 GCD     1      19.270  16.800  24.740  1.00  0.00            
ATOM     53  C16 GCD     1      20.400  15.910  27.650  1.00  0.00            
ATOM     54  H26 GCD     1      20.760  14.980  27.200  1.00  0.00            
ATOM     55  O13 GCD     1      19.770  15.600  28.860  1.00  0.00            
ATOM     56  C17 GCD     1      19.210  16.760  29.540  1.00  0.00            
ATOM     57  H27 GCD     1      20.010  17.510  29.450  1.00  0.00            
ATOM     58  C18 GCD     1      18.830  16.420  31.000  1.00  0.00            
ATOM     59  H28 GCD     1      17.970  15.740  31.030  1.00  0.00            
ATOM     60  H29 GCD     1      18.480  17.390  31.380  1.00  0.00            
ATOM     61  O14 GCD     1      19.980  16.040  31.790  1.00  0.00            
ATOM     62  H30 GCD     1      19.640  15.520  32.520  1.00  0.00            
ATOM     63  O15 GCD     1      21.440  16.860  27.740  1.00  0.00            
ATOM     64  C19 GCD     1      22.700  16.420  27.500  1.00  0.00            
ATOM     65  H31 GCD     1      22.740  15.350  27.260  1.00  0.00            
ATOM     66  C20 GCD     1      23.360  17.090  26.330  1.00  0.00            
ATOM     67  H32 GCD     1      23.420  18.150  26.640  1.00  0.00            
ATOM     68  O16 GCD     1      22.620  16.970  25.120  1.00  0.00            
ATOM     69  H33 GCD     1      21.670  16.920  25.320  1.00  0.00            
ATOM     70  C21 GCD     1      24.710  16.600  26.110  1.00  0.00            
ATOM     71  H34 GCD     1      24.660  15.610  25.640  1.00  0.00            
ATOM     72  O17 GCD     1      25.330  17.400  25.050  1.00  0.00            
ATOM     73  H35 GCD     1      24.740  17.330  24.290  1.00  0.00            
ATOM     74  C22 GCD     1      25.510  16.560  27.410  1.00  0.00            
ATOM     75  H36 GCD     1      26.350  15.900  27.180  1.00  0.00            
ATOM     76  O18 GCD     1      24.760  16.020  28.520  1.00  0.00            
ATOM     77  C23 GCD     1      23.500  16.680  28.790  1.00  0.00            
ATOM     78  H37 GCD     1      23.620  17.730  29.080  1.00  0.00            
ATOM     79  C24 GCD     1      22.930  15.870  29.940  1.00  0.00            
ATOM     80  H38 GCD     1      22.630  14.860  29.640  1.00  0.00            
ATOM     81  H39 GCD     1      22.020  16.320  30.350  1.00  0.00            
ATOM     82  O19 GCD     1      23.750  15.890  31.080  1.00  0.00            
ATOM     83  H40 GCD     1      24.610  16.180  30.750  1.00  0.00            
ATOM     84  O20 GCD     1      25.910  17.970  27.770  1.00  0.00            
ATOM     85  C25 GCD     1      27.190  18.280  28.060  1.00  0.00            
ATOM     86  H41 GCD     1      27.830  17.400  28.190  1.00  0.00            
ATOM     87  C26 GCD     1      27.780  19.250  27.010  1.00  0.00            
ATOM     88  H42 GCD     1      27.060  20.070  26.920  1.00  0.00            
ATOM     89  O21 GCD     1      27.860  18.390  25.870  1.00  0.00            
ATOM     90  H43 GCD     1      27.100  17.790  25.920  1.00  0.00            
ATOM     91  C27 GCD     1      29.170  19.750  27.380  1.00  0.00            
ATOM     92  H44 GCD     1      29.720  18.800  27.430  1.00  0.00            
ATOM     93  O22 GCD     1      29.700  20.620  26.400  1.00  0.00            
ATOM     94  H45 GCD     1      29.210  21.450  26.360  1.00  0.00            
ATOM     95  C28 GCD     1      29.180  20.370  28.820  1.00  0.00            
ATOM     96  H46 GCD     1      30.170  20.440  29.280  1.00  0.00            
ATOM     97  O23 GCD     1      28.560  19.440  29.720  1.00  0.00            
ATOM     98  C29 GCD     1      27.240  18.990  29.410  1.00  0.00            
ATOM     99  H47 GCD     1      26.730  19.960  29.450  1.00  0.00            
ATOM    100  C30 GCD     1      26.680  18.250  30.630  1.00  0.00            
ATOM    101  H48 GCD     1      25.610  18.130  30.440  1.00  0.00            
ATOM    102  H49 GCD     1      26.840  18.860  31.540  1.00  0.00            
ATOM    103  O24 GCD     1      27.280  16.970  30.700  1.00  0.00            
ATOM    104  H50 GCD     1      27.140  16.560  31.570  1.00  0.00            
ATOM    105  O25 GCD     1      28.360  21.500  28.930  1.00  0.00            
ATOM    106  C31 GCD     1      29.060  22.720  29.180  1.00  0.00            
ATOM    107  H51 GCD     1      30.110  22.460  29.050  1.00  0.00            
ATOM    108  C32 GCD     1      28.700  23.680  28.010  1.00  0.00            
ATOM    109  H52 GCD     1      27.630  23.740  27.770  1.00  0.00            
ATOM    110  O26 GCD     1      29.410  23.310  26.890  1.00  0.00            
ATOM    111  H53 GCD     1      28.920  23.770  26.200  1.00  0.00            
ATOM    112  C33 GCD     1      29.100  25.050  28.390  1.00  0.00            
ATOM    113  H54 GCD     1      30.180  25.160  28.530  1.00  0.00            
ATOM    114  O27 GCD     1      28.670  26.030  27.370  1.00  0.00            
ATOM    115  H55 GCD     1      27.720  26.040  27.250  1.00  0.00            
ATOM    116  C34 GCD     1      28.480  25.390  29.680  1.00  0.00            
ATOM    117  H56 GCD     1      28.750  26.430  29.890  1.00  0.00            
ATOM    118  O28 GCD     1      28.930  24.620  30.750  1.00  0.00            
ATOM    119  C35 GCD     1      28.550  23.210  30.590  1.00  0.00            
ATOM    120  H57 GCD     1      27.510  22.960  30.840  1.00  0.00            
ATOM    121  C36 GCD     1      29.390  22.560  31.660  1.00  0.00            
ATOM    122  H58 GCD     1      30.400  22.990  31.560  1.00  0.00            
ATOM    123  H59 GCD     1      29.500  21.510  31.370  1.00  0.00            
ATOM    124  O29 GCD     1      28.910  22.620  32.960  1.00  0.00            
ATOM    125  H60 GCD     1      29.390  22.010  33.530  1.00  0.00            
ATOM    126  O30 GCD     1      27.050  25.320  29.590  1.00  0.00            
ATOM    127  C37 GCD     1      26.330  26.540  29.320  1.00  0.00            
ATOM    128  H61 GCD     1      26.970  27.340  28.930  1.00  0.00            
ATOM    129  C38 GCD     1      25.340  26.260  28.230  1.00  0.00            
ATOM    130  H62 GCD     1      24.710  25.420  28.550  1.00  0.00            
ATOM    131  O31 GCD     1      26.020  25.920  27.030  1.00  0.00            
ATOM    132  H63 GCD     1      25.290  25.700  26.450  1.00  0.00            
ATOM    133  C39 GCD     1      24.470  27.460  27.940  1.00  0.00            
ATOM    134  H64 GCD     1      25.200  28.210  27.600  1.00  0.00            
ATOM    135  O32 GCD     1      23.360  27.300  26.940  1.00  0.00            
ATOM    136  H65 GCD     1      22.770  26.600  27.200  1.00  0.00            
ATOM    137  C40 GCD     1      23.790  27.950  29.220  1.00  0.00            
ATOM    138  H66 GCD     1      23.300  28.920  29.100  1.00  0.00            
ATOM    139  O33 GCD     1      24.770  28.060  30.180  1.00  0.00            
ATOM    140  C41 GCD     1      25.570  26.960  30.500  1.00  0.00            
ATOM    141  H67 GCD     1      24.920  26.090  30.690  1.00  0.00            
ATOM    142  C42 GCD     1      26.330  27.260  31.750  1.00  0.00            
ATOM    143  H68 GCD     1      26.850  26.400  32.190  1.00  0.00            
ATOM    144  H69 GCD     1      25.570  27.590  32.470  1.00  0.00            
ATOM    145  O34 GCD     1      27.230  28.390  31.470  1.00  0.00            
ATOM    146  H70 GCD     1      27.720  28.430  32.300  1.00  0.00            
ATOM    147  O35 GCD     1      22.830  27.010  29.630  1.00  0.00            
ATOM    148  C43 GCD     1      21.780  27.650  30.410  1.00  0.00            
ATOM    149  H71 GCD     1      22.020  28.690  30.670  1.00  0.00            
ATOM    150  C44 GCD     1      20.570  27.680  29.500  1.00  0.00            
ATOM    151  H72 GCD     1      20.310  26.670  29.150  1.00  0.00            
ATOM    152  O36 GCD     1      20.750  28.550  28.350  1.00  0.00            
ATOM    153  H73 GCD     1      20.930  29.430  28.690  1.00  0.00            
ATOM    154  C45 GCD     1      19.430  28.290  30.280  1.00  0.00            
ATOM    155  H74 GCD     1      19.710  29.280  30.660  1.00  0.00            
ATOM    156  O37 GCD     1      18.140  28.500  29.620  1.00  0.00            
ATOM    157  H75 GCD     1      17.850  29.320  30.040  1.00  0.00            
ATOM    158  C46 GCD     1      19.230  27.330  31.520  1.00  0.00            
ATOM    159  H76 GCD     1      18.440  27.630  32.220  1.00  0.00            
ATOM    160  O38 GCD     1      18.870  26.000  31.150  1.00  0.00            
ATOM    161  O39 GCD     1      20.400  27.190  32.300  1.00  0.00            
ATOM    162  C47 GCD     1      21.550  26.820  31.610  1.00  0.00            
ATOM    163  H77 GCD     1      21.480  25.750  31.370  1.00  0.00            
ATOM    164  C48 GCD     1      22.690  26.990  32.590  1.00  0.00            
ATOM    165  H78 GCD     1      23.560  26.750  31.980  1.00  0.00            
ATOM    166  H79 GCD     1      22.740  26.220  33.370  1.00  0.00            
ATOM    167  O40 GCD     1      22.860  28.330  33.200  1.00  0.00            
ATOM    168  H80 GCD     1      22.230  28.410  33.920  1.00  0.00            
ATOM    169  C1  AB5     2      20.240  20.470  26.140  1.00  0.00            
ATOM    170  C2  AB5     2      21.640  20.500  25.960  1.00  0.00            
ATOM    171  C3  AB5     2      22.460  21.160  26.880  1.00  0.00            
ATOM    172  C4  AB5     2      23.890  21.180  26.670  1.00  0.00            
ATOM    173  C5  AB5     2      24.680  21.880  27.590  1.00  0.00            
ATOM    174  C6  AB5     2      24.050  22.510  28.700  1.00  0.00            
ATOM    175  C7  AB5     2      24.870  23.200  29.650  1.00  0.00            
ATOM    176  C8  AB5     2      24.290  23.630  30.880  1.00  0.00            
ATOM    177  C9  AB5     2      22.890  23.530  31.090  1.00  0.00            
ATOM    178  C10 AB5     2      22.090  22.960  30.080  1.00  0.00            
ATOM    179  C11 AB5     2      20.710  22.830  30.250  1.00  0.00            
ATOM    180  C12 AB5     2      19.850  22.360  29.250  1.00  0.00            
ATOM    181  C13 AB5     2      20.420  21.790  28.100  1.00  0.00            
ATOM    182  C14 AB5     2      19.670  21.150  27.190  1.00  0.00            
ATOM    183  C15 AB5     2      21.830  21.820  27.980  1.00  0.00            
ATOM    184  C16 AB5     2      22.690  22.450  28.930  1.00  0.00            
ATOM    185  H1  AB5     2      19.700  19.850  25.440  1.00  0.00            
ATOM    186  H2  AB5     2      22.110  19.950  25.150  1.00  0.00            
ATOM    187  H3  AB5     2      24.280  20.630  25.820  1.00  0.00            
ATOM    188  H4  AB5     2      25.760  21.980  27.490  1.00  0.00            
ATOM    189  H5  AB5     2      25.930  23.260  29.460  1.00  0.00            
ATOM    190  H6  AB5     2      24.980  23.930  31.660  1.00  0.00            
ATOM    191  H7  AB5     2      22.490  23.700  32.080  1.00  0.00            
ATOM    192  H8  AB5     2      20.340  23.120  31.230  1.00  0.00            
ATOM    193  H9  AB5     2      18.780  22.400  29.400  1.00  0.00            
ATOM    194  H10 AB5     2      18.620  20.960  27.350  1.00  0.00            
TER
ENDMDL
MODEL        1
ATOM      1  H1  GCD     1      17.940  26.710  34.830  1.00  0.00            
ATOM      2  O1  GCD     1      17.620  25.810  34.950  1.00  0.00            
ATOM      3  C1  GCD     1      18.440  24.960  34.210  1.00  0.00            
ATOM      4  H2  GCD     1      19.440  25.390  34.360  1.00  0.00            
ATOM      5  H3  GCD     1      18.500  24.060  34.840  1.00  0.00            
ATOM      6  C2  GCD     1      18.100  24.760  32.750  1.00  0.00            
ATOM      7  H4  GCD     1      18.910  24.180  32.290  1.00  0.00            
ATOM      8  C3  GCD     1      17.980  26.020  31.920  1.00  0.00            
ATOM      9  H5  GCD     1      17.230  26.720  32.320  1.00  0.00            
ATOM     10  C4  GCD     1      17.530  25.650  30.450  1.00  0.00            
ATOM     11  H6  GCD     1      18.410  25.270  29.900  1.00  0.00            
ATOM     12  O2  GCD     1      17.160  26.870  29.750  1.00  0.00            
ATOM     13  H7  GCD     1      17.880  27.450  30.030  1.00  0.00            
ATOM     14  C5  GCD     1      16.420  24.580  30.320  1.00  0.00            
ATOM     15  H8  GCD     1      15.500  25.050  30.670  1.00  0.00            
ATOM     16  O3  GCD     1      16.240  24.150  28.960  1.00  0.00            
ATOM     17  H9  GCD     1      17.120  23.880  28.660  1.00  0.00            
ATOM     18  C6  GCD     1      16.650  23.390  31.220  1.00  0.00            
ATOM     19  O4  GCD     1      16.900  23.880  32.570  1.00  0.00            
ATOM     20  H10 GCD     1      15.840  22.660  31.190  1.00  0.00            
ATOM     21  O5  GCD     1      17.830  22.760  30.690  1.00  0.00            
ATOM     22  C7  GCD     1      17.690  21.770  29.690  1.00  0.00            
ATOM     23  H11 GCD     1      16.740  21.740  29.130  1.00  0.00            
ATOM     24  C8  GCD     1      18.870  21.940  28.680  1.00  0.00            
ATOM     25  H12 GCD     1      19.800  21.960  29.260  1.00  0.00            
ATOM     26  O6  GCD     1      18.710  23.190  28.000  1.00  0.00            
ATOM     27  H13 GCD     1      19.340  23.280  27.280  1.00  0.00            
ATOM     28  C9  GCD     1      19.020  20.790  27.700  1.00  0.00            
ATOM     29  H14 GCD     1      18.120  20.590  27.090  1.00  0.00            
ATOM     30  O7  GCD     1      20.000  20.980  26.670  1.00  0.00            
ATOM     31  H15 GCD     1      19.870  20.340  25.950  1.00  0.00            
ATOM     32  C10 GCD     1      19.110  19.440  28.510  1.00  0.00            
ATOM     33  H16 GCD     1      19.040  18.590  27.810  1.00  0.00            
ATOM     34  O8  GCD     1      17.910  19.430  29.340  1.00  0.00            
ATOM     35  C11 GCD     1      17.880  20.440  30.350  1.00  0.00            
ATOM     36  H17 GCD     1      18.820  20.580  30.900  1.00  0.00            
ATOM     37  C12 GCD     1      16.660  19.970  31.230  1.00  0.00            
ATOM     38  H18 GCD     1      16.430  20.550  32.140  1.00  0.00            
ATOM     39  H19 GCD     1      16.780  18.930  31.560  1.00  0.00            
ATOM     40  O9  GCD     1      15.520  20.070  30.430  1.00  0.00            
ATOM     41  H20 GCD     1      15.650  19.250  29.950  1.00  0.00            
ATOM     42  O10 GCD     1      20.330  19.420  29.340  1.00  0.00            
ATOM     43  C13 GCD     1      21.180  18.240  29.180  1.00  0.00            
ATOM     44  H21 GCD     1      20.810  17.590  28.380  1.00  0.00            
ATOM     45  C14 GCD     1      22.570  18.770  28.860  1.00  0.00            
ATOM     46  H22 GCD     1      23.110  19.340  29.610  1.00  0.00            
ATOM     47  O11 GCD     1      22.620  19.510  27.650  1.00  0.00            
ATOM     48  H23 GCD     1      22.140  20.310  27.860  1.00  0.00            
ATOM     49  C15 GCD     1      23.510  17.630  28.760  1.00  0.00            
ATOM     50  H24 GCD     1      23.290  17.020  27.870  1.00  0.00            
ATOM     51  O12 GCD     1      24.850  18.040  28.550  1.00  0.00            
ATOM     52  H25 GCD     1      24.940  18.830  29.100  1.00  0.00            
ATOM     53  C16 GCD     1      23.430  16.700  30.000  1.00  0.00            
ATOM     54  H26 GCD     1      23.860  15.720  29.770  1.00  0.00            
ATOM     55  O13 GCD     1      22.130  16.420  30.430  1.00  0.00            
ATOM     56  C17 GCD     1      21.220  17.530  30.510  1.00  0.00            
ATOM     57  H27 GCD     1      21.500  18.240  31.300  1.00  0.00            
ATOM     58  C18 GCD     1      19.830  17.000  30.930  1.00  0.00            
ATOM     59  H28 GCD     1      19.550  16.190  30.250  1.00  0.00            
ATOM     60  H29 GCD     1      19.080  17.800  30.890  1.00  0.00            
ATOM     61  O14 GCD     1      19.850  16.570  32.280  1.00  0.00            
ATOM     62  H30 GCD     1      20.360  15.750  32.240  1.00  0.00            
ATOM     63  O15 GCD     1      24.050  17.400  31.090  1.00  0.00            
ATOM     64  C19 GCD     1      24.720  16.510  32.000  1.00  0.00            
ATOM     65  H31 GCD     1      24.200  15.560  32.140  1.00  0.00            
ATOM     66  C20 GCD     1      26.120  16.110  31.450  1.00  0.00            
ATOM     67  H32 GCD     1      26.620  17.020  31.090  1.00  0.00            
ATOM     68  O16 GCD     1      26.130  15.120  30.360  1.00  0.00            
ATOM     69  H33 GCD     1      26.920  15.290  29.830  1.00  0.00            
ATOM     70  C21 GCD     1      26.970  15.610  32.600  1.00  0.00            
ATOM     71  H34 GCD     1      26.460  14.680  32.910  1.00  0.00            
ATOM     72  O17 GCD     1      28.280  15.240  32.220  1.00  0.00            
ATOM     73  H35 GCD     1      28.770  14.820  32.940  1.00  0.00            
ATOM     74  C22 GCD     1      26.910  16.570  33.810  1.00  0.00            
ATOM     75  H36 GCD     1      27.590  16.370  34.640  1.00  0.00            
ATOM     76  O18 GCD     1      25.590  16.530  34.320  1.00  0.00            
ATOM     77  C23 GCD     1      24.640  17.090  33.380  1.00  0.00            
ATOM     78  H37 GCD     1      24.660  18.190  33.360  1.00  0.00            
ATOM     79  C24 GCD     1      23.220  16.910  33.960  1.00  0.00            
ATOM     80  H38 GCD     1      22.980  15.840  34.050  1.00  0.00            
ATOM     81  H39 GCD     1      22.580  17.380  33.210  1.00  0.00            
ATOM     82  O19 GCD     1      23.090  17.500  35.140  1.00  0.00            
ATOM     83  H40 GCD     1      22.190  17.380  35.460  1.00  0.00            
ATOM     84  O20 GCD     1      27.180  17.910  33.360  1.00  0.00            
ATOM     85  C25 GCD     1      28.500  18.360  33.570  1.00  0.00            
ATOM     86  H41 GCD     1      29.230  17.590  33.840  1.00  0.00            
ATOM     87  C26 GCD     1      29.170  18.930  32.280  1.00  0.00            
ATOM     88  H42 GCD     1      28.420  19.540  31.750  1.00  0.00            
ATOM     89  O21 GCD     1      29.550  17.820  31.510  1.00  0.00            
ATOM     90  H43 GCD     1      28.870  17.140  31.580  1.00  0.00            
ATOM     91  C27 GCD     1      30.390  19.790  32.660  1.00  0.00            
ATOM     92  H44 GCD     1      31.060  19.150  33.230  1.00  0.00            
ATOM     93  O22 GCD     1      31.030  20.340  31.420  1.00  0.00            
ATOM     94  H45 GCD     1      30.360  20.810  30.910  1.00  0.00            
ATOM     95  C28 GCD     1      29.870  20.870  33.640  1.00  0.00            
ATOM     96  H46 GCD     1      30.660  21.530  34.000  1.00  0.00            
ATOM     97  O23 GCD     1      29.440  20.260  34.820  1.00  0.00            
ATOM     98  C29 GCD     1      28.270  19.470  34.640  1.00  0.00            
ATOM     99  H47 GCD     1      27.340  19.980  34.350  1.00  0.00            
ATOM    100  C30 GCD     1      27.930  18.800  35.910  1.00  0.00            
ATOM    101  H48 GCD     1      26.910  18.400  35.850  1.00  0.00            
ATOM    102  H49 GCD     1      27.840  19.580  36.680  1.00  0.00            
ATOM    103  O24 GCD     1      28.870  17.840  36.360  1.00  0.00            
ATOM    104  H50 GCD     1      28.610  17.430  37.200  1.00  0.00            
ATOM    105  O25 GCD     1      28.810  21.660  33.030  1.00  0.00            
ATOM    106  C31 GCD     1      29.230  22.930  32.490  1.00  0.00            
ATOM    107  H51 GCD     1      30.330  22.930  32.500  1.00  0.00            
ATOM    108  C32 GCD     1      28.730  23.150  31.060  1.00  0.00            
ATOM    109  H52 GCD     1      27.640  23.260  31.060  1.00  0.00            
ATOM    110  O26 GCD     1      29.260  22.180  30.120  1.00  0.00            
ATOM    111  H53 GCD     1      29.580  22.660  29.350  1.00  0.00            
ATOM    112  C33 GCD     1      29.320  24.520  30.560  1.00  0.00            
ATOM    113  H54 GCD     1      30.420  24.470  30.580  1.00  0.00            
ATOM    114  O27 GCD     1      28.880  24.610  29.170  1.00  0.00            
ATOM    115  H55 GCD     1      28.000  25.000  29.090  1.00  0.00            
ATOM    116  C34 GCD     1      28.820  25.650  31.490  1.00  0.00            
ATOM    117  H56 GCD     1      29.260  26.630  31.320  1.00  0.00            
ATOM    118  O28 GCD     1      29.240  25.280  32.840  1.00  0.00            
ATOM    119  C35 GCD     1      28.680  24.060  33.310  1.00  0.00            
ATOM    120  H57 GCD     1      27.610  24.140  33.110  1.00  0.00            
ATOM    121  C36 GCD     1      28.990  23.840  34.740  1.00  0.00            
ATOM    122  H58 GCD     1      30.040  23.510  34.780  1.00  0.00            
ATOM    123  H59 GCD     1      28.390  23.010  35.130  1.00  0.00            
ATOM    124  O29 GCD     1      28.720  25.050  35.420  1.00  0.00            
ATOM    125  H60 GCD     1      28.900  25.820  34.880  1.00  0.00            
ATOM    126  O30 GCD     1      27.410  25.870  31.370  1.00  0.00            
ATOM    127  C37 GCD     1      26.880  27.190  31.370  1.00  0.00            
ATOM    128  H61 GCD     1      27.700  27.900  31.290  1.00  0.00            
ATOM    129  C38 GCD     1      26.070  27.330  30.120  1.00  0.00            
ATOM    130  H62 GCD     1      25.400  26.470  30.040  1.00  0.00            
ATOM    131  O31 GCD     1      26.900  27.310  28.980  1.00  0.00            
ATOM    132  H63 GCD     1      26.300  27.210  28.240  1.00  0.00            
ATOM    133  C39 GCD     1      25.260  28.640  30.140  1.00  0.00            
ATOM    134  H64 GCD     1      26.030  29.430  30.220  1.00  0.00            
ATOM    135  O32 GCD     1      24.470  28.930  28.950  1.00  0.00            
ATOM    136  H65 GCD     1      25.060  28.910  28.190  1.00  0.00            
ATOM    137  C40 GCD     1      24.570  28.750  31.420  1.00  0.00            
ATOM    138  H66 GCD     1      24.120  29.750  31.450  1.00  0.00            
ATOM    139  O33 GCD     1      25.470  28.650  32.520  1.00  0.00            
ATOM    140  C41 GCD     1      26.090  27.340  32.660  1.00  0.00            
ATOM    141  H67 GCD     1      25.290  26.590  32.730  1.00  0.00            
ATOM    142  C42 GCD     1      26.920  27.420  33.900  1.00  0.00            
ATOM    143  H68 GCD     1      27.220  26.390  34.120  1.00  0.00            
ATOM    144  H69 GCD     1      26.160  27.680  34.640  1.00  0.00            
ATOM    145  O34 GCD     1      27.980  28.350  33.980  1.00  0.00            
ATOM    146  H70 GCD     1      27.590  29.230  33.870  1.00  0.00            
ATOM    147  O35 GCD     1      23.430  27.830  31.390  1.00  0.00            
ATOM    148  C43 GCD     1      22.160  28.370  31.940  1.00  0.00            
ATOM    149  H71 GCD     1      22.250  29.440  32.200  1.00  0.00            
ATOM    150  C44 GCD     1      21.210  28.390  30.720  1.00  0.00            
ATOM    151  H72 GCD     1      21.130  27.400  30.250  1.00  0.00            
ATOM    152  O36 GCD     1      21.680  29.350  29.700  1.00  0.00            
ATOM    153  H73 GCD     1      22.600  29.130  29.510  1.00  0.00            
ATOM    154  C45 GCD     1      19.850  28.820  31.160  1.00  0.00            
ATOM    155  H74 GCD     1      19.970  29.810  31.620  1.00  0.00            
ATOM    156  O37 GCD     1      18.930  28.900  30.110  1.00  0.00            
ATOM    157  H75 GCD     1      19.500  29.240  29.410  1.00  0.00            
ATOM    158  C46 GCD     1      19.340  27.980  32.270  1.00  0.00            
ATOM    159  H76 GCD     1      18.360  28.320  32.610  1.00  0.00            
ATOM    160  O38 GCD     1      19.310  26.610  31.850  1.00  0.00            
ATOM    161  O39 GCD     1      20.280  28.050  33.300  1.00  0.00            
ATOM    162  C47 GCD     1      21.630  27.580  33.070  1.00  0.00            
ATOM    163  H77 GCD     1      21.520  26.550  32.700  1.00  0.00            
ATOM    164  C48 GCD     1      22.570  27.650  34.280  1.00  0.00            
ATOM    165  H78 GCD     1      22.580  28.660  34.710  1.00  0.00            
ATOM    166  H79 GCD     1      23.600  27.390  34.020  1.00  0.00            
ATOM    167  O40 GCD     1      22.120  26.620  35.250  1.00  0.00            
ATOM    168  H80 GCD     1      22.240  25.770  34.810  1.00  0.00            
ATOM    169  C1  AB5     2      25.390  23.740  27.790  1.00  0.00            
ATOM    170  C2  AB5     2      26.030  22.750  28.580  1.00  0.00            
ATOM    171  C3  AB5     2      25.270  22.210  29.630  1.00  0.00            
ATOM    172  C4  AB5     2      25.900  21.300  30.450  1.00  0.00            
ATOM    173  C5  AB5     2      25.190  20.750  31.540  1.00  0.00            
ATOM    174  C6  AB5     2      23.870  21.190  31.760  1.00  0.00            
ATOM    175  C7  AB5     2      23.240  20.720  32.990  1.00  0.00            
ATOM    176  C8  AB5     2      21.910  21.100  33.150  1.00  0.00            
ATOM    177  C9  AB5     2      21.430  22.100  32.360  1.00  0.00            
ATOM    178  C10 AB5     2      22.000  22.640  31.230  1.00  0.00            
ATOM    179  C11 AB5     2      21.370  23.570  30.420  1.00  0.00            
ATOM    180  C12 AB5     2      22.170  24.140  29.350  1.00  0.00            
ATOM    181  C13 AB5     2      23.390  23.630  29.060  1.00  0.00            
ATOM    182  C14 AB5     2      24.080  24.100  28.000  1.00  0.00            
ATOM    183  C15 AB5     2      24.000  22.640  29.830  1.00  0.00            
ATOM    184  C16 AB5     2      23.310  22.140  30.950  1.00  0.00            
ATOM    185  H1  AB5     2      25.850  24.060  26.860  1.00  0.00            
ATOM    186  H2  AB5     2      27.050  22.470  28.320  1.00  0.00            
ATOM    187  H3  AB5     2      26.960  21.170  30.260  1.00  0.00            
ATOM    188  H4  AB5     2      25.640  20.080  32.270  1.00  0.00            
ATOM    189  H5  AB5     2      23.790  20.110  33.700  1.00  0.00            
ATOM    190  H6  AB5     2      21.330  20.770  34.010  1.00  0.00            
ATOM    191  H7  AB5     2      20.420  22.430  32.610  1.00  0.00            
ATOM    192  H8  AB5     2      20.370  23.910  30.640  1.00  0.00            
ATOM    193  H9  AB5     2      21.740  24.910  28.720  1.00  0.00            
ATOM    194  H10 AB5     2      23.620  24.790  27.300  1.00  0.00            
TER
ENDMDL
MODEL        1
ATOM      1  H1  GCD     1      15.740  28.320  38.210  1.00  0.00            
ATOM      2  O1  GCD     1      16.620  28.140  37.860  1.00  0.00            
ATOM      3  C1  GCD     1      17.000  29.290  37.160  1.00  0.00            
ATOM      4  H2  GCD     1      16.980  30.210  37.770  1.00  0.00            
ATOM      5  H3  GCD     1      18.050  29.180  36.850  1.00  0.00            
ATOM      6  C2  GCD     1      16.170  29.610  35.920  1.00  0.00            
ATOM      7  H4  GCD     1      16.410  28.770  35.260  1.00  0.00            
ATOM      8  C3  GCD     1      16.420  30.980  35.310  1.00  0.00            
ATOM      9  H5  GCD     1      16.400  31.690  36.140  1.00  0.00            
ATOM     10  C4  GCD     1      15.470  31.230  34.170  1.00  0.00            
ATOM     11  H6  GCD     1      15.680  30.540  33.340  1.00  0.00            
ATOM     12  O2  GCD     1      15.750  32.450  33.530  1.00  0.00            
ATOM     13  H7  GCD     1      16.670  32.720  33.640  1.00  0.00            
ATOM     14  C5  GCD     1      13.990  31.320  34.640  1.00  0.00            
ATOM     15  H8  GCD     1      13.960  32.170  35.320  1.00  0.00            
ATOM     16  O3  GCD     1      13.090  31.520  33.580  1.00  0.00            
ATOM     17  H9  GCD     1      13.520  31.640  32.720  1.00  0.00            
ATOM     18  C6  GCD     1      13.750  29.960  35.370  1.00  0.00            
ATOM     19  O4  GCD     1      14.820  29.620  36.310  1.00  0.00            
ATOM     20  H10 GCD     1      12.830  30.080  35.930  1.00  0.00            
ATOM     21  O5  GCD     1      13.650  28.910  34.330  1.00  0.00            
ATOM     22  C7  GCD     1      12.510  28.000  34.170  1.00  0.00            
ATOM     23  H11 GCD     1      11.610  28.290  34.740  1.00  0.00            
ATOM     24  C8  GCD     1      12.140  27.990  32.710  1.00  0.00            
ATOM     25  H12 GCD     1      13.070  27.960  32.120  1.00  0.00            
ATOM     26  O6  GCD     1      11.520  29.260  32.500  1.00  0.00            
ATOM     27  H13 GCD     1      12.050  29.950  32.920  1.00  0.00            
ATOM     28  C9  GCD     1      11.130  26.890  32.360  1.00  0.00            
ATOM     29  H14 GCD     1      10.140  27.170  32.760  1.00  0.00            
ATOM     30  O7  GCD     1      11.060  26.870  30.860  1.00  0.00            
ATOM     31  H15 GCD     1      10.620  27.680  30.570  1.00  0.00            
ATOM     32  C10 GCD     1      11.500  25.540  32.950  1.00  0.00            
ATOM     33  H16 GCD     1      10.670  24.820  33.030  1.00  0.00            
ATOM     34  O8  GCD     1      11.880  25.650  34.310  1.00  0.00            
ATOM     35  C11 GCD     1      12.920  26.620  34.620  1.00  0.00            
ATOM     36  H17 GCD     1      13.810  26.300  34.050  1.00  0.00            
ATOM     37  C12 GCD     1      13.270  26.520  36.090  1.00  0.00            
ATOM     38  H18 GCD     1      12.580  27.080  36.740  1.00  0.00            
ATOM     39  H19 GCD     1      14.190  27.100  36.040  1.00  0.00            
ATOM     40  O9  GCD     1      13.570  25.220  36.510  1.00  0.00            
ATOM     41  H20 GCD     1      12.770  24.690  36.440  1.00  0.00            
ATOM     42  O10 GCD     1      12.640  24.940  32.240  1.00  0.00            
ATOM     43  C13 GCD     1      12.480  23.660  31.670  1.00  0.00            
ATOM     44  H21 GCD     1      11.520  23.220  31.950  1.00  0.00            
ATOM     45  C14 GCD     1      12.550  23.900  30.140  1.00  0.00            
ATOM     46  H22 GCD     1      13.440  24.530  29.960  1.00  0.00            
ATOM     47  O11 GCD     1      11.360  24.570  29.650  1.00  0.00            
ATOM     48  H23 GCD     1      11.080  25.210  30.310  1.00  0.00            
ATOM     49  C15 GCD     1      12.800  22.610  29.340  1.00  0.00            
ATOM     50  H24 GCD     1      11.790  22.180  29.420  1.00  0.00            
ATOM     51  O12 GCD     1      13.240  22.870  28.000  1.00  0.00            
ATOM     52  H25 GCD     1      12.680  23.550  27.600  1.00  0.00            
ATOM     53  C16 GCD     1      13.840  21.700  30.040  1.00  0.00            
ATOM     54  H26 GCD     1      13.760  20.680  29.630  1.00  0.00            
ATOM     55  O13 GCD     1      13.500  21.570  31.350  1.00  0.00            
ATOM     56  C17 GCD     1      13.650  22.780  32.150  1.00  0.00            
ATOM     57  H27 GCD     1      14.670  23.150  31.960  1.00  0.00            
ATOM     58  C18 GCD     1      13.550  22.440  33.650  1.00  0.00            
ATOM     59  H28 GCD     1      13.840  23.380  34.160  1.00  0.00            
ATOM     60  H29 GCD     1      14.290  21.690  33.950  1.00  0.00            
ATOM     61  O14 GCD     1      12.330  21.740  33.990  1.00  0.00            
ATOM     62  H30 GCD     1      11.890  21.420  33.200  1.00  0.00            
ATOM     63  O15 GCD     1      15.200  22.140  29.850  1.00  0.00            
ATOM     64  C19 GCD     1      16.250  21.230  29.410  1.00  0.00            
ATOM     65  H31 GCD     1      15.870  20.200  29.380  1.00  0.00            
ATOM     66  C20 GCD     1      16.670  21.790  28.060  1.00  0.00            
ATOM     67  H32 GCD     1      16.930  22.850  28.160  1.00  0.00            
ATOM     68  O16 GCD     1      15.590  21.700  27.160  1.00  0.00            
ATOM     69  H33 GCD     1      14.780  22.010  27.580  1.00  0.00            
ATOM     70  C21 GCD     1      17.900  21.040  27.540  1.00  0.00            
ATOM     71  H34 GCD     1      17.600  20.020  27.250  1.00  0.00            
ATOM     72  O17 GCD     1      18.450  21.620  26.320  1.00  0.00            
ATOM     73  H35 GCD     1      19.010  22.390  26.520  1.00  0.00            
ATOM     74  C22 GCD     1      18.950  20.850  28.650  1.00  0.00            
ATOM     75  H36 GCD     1      19.520  20.040  28.190  1.00  0.00            
ATOM     76  O18 GCD     1      18.320  20.420  29.900  1.00  0.00            
ATOM     77  C23 GCD     1      17.380  21.350  30.360  1.00  0.00            
ATOM     78  H37 GCD     1      17.850  22.340  30.400  1.00  0.00            
ATOM     79  C24 GCD     1      16.880  20.870  31.750  1.00  0.00            
ATOM     80  H38 GCD     1      16.110  21.570  32.090  1.00  0.00            
ATOM     81  H39 GCD     1      17.720  20.930  32.450  1.00  0.00            
ATOM     82  O19 GCD     1      16.390  19.570  31.700  1.00  0.00            
ATOM     83  H40 GCD     1      15.680  19.600  31.050  1.00  0.00            
ATOM     84  O20 GCD     1      19.760  21.960  28.830  1.00  0.00            
ATOM     85  C25 GCD     1      21.160  21.780  28.770  1.00  0.00            
ATOM     86  H41 GCD     1      21.420  20.790  28.360  1.00  0.00            
ATOM     87  C26 GCD     1      21.830  22.680  27.770  1.00  0.00            
ATOM     88  H42 GCD     1      21.700  23.710  28.100  1.00  0.00            
ATOM     89  O21 GCD     1      21.360  22.590  26.480  1.00  0.00            
ATOM     90  H43 GCD     1      21.960  23.160  25.990  1.00  0.00            
ATOM     91  C27 GCD     1      23.370  22.480  27.890  1.00  0.00            
ATOM     92  H44 GCD     1      23.520  21.470  27.480  1.00  0.00            
ATOM     93  O22 GCD     1      24.160  23.270  27.020  1.00  0.00            
ATOM     94  H45 GCD     1      23.940  23.200  26.080  1.00  0.00            
ATOM     95  C28 GCD     1      23.910  22.530  29.300  1.00  0.00            
ATOM     96  H46 GCD     1      24.940  22.160  29.320  1.00  0.00            
ATOM     97  O23 GCD     1      23.110  21.640  30.140  1.00  0.00            
ATOM     98  C29 GCD     1      21.740  22.020  30.200  1.00  0.00            
ATOM     99  H47 GCD     1      21.710  23.070  30.510  1.00  0.00            
ATOM    100  C30 GCD     1      21.050  21.170  31.300  1.00  0.00            
ATOM    101  H48 GCD     1      21.320  20.140  31.050  1.00  0.00            
ATOM    102  H49 GCD     1      19.960  21.340  31.320  1.00  0.00            
ATOM    103  O24 GCD     1      21.700  21.550  32.550  1.00  0.00            
ATOM    104  H50 GCD     1      22.620  21.290  32.450  1.00  0.00            
ATOM    105  O25 GCD     1      23.800  23.870  29.750  1.00  0.00            
ATOM    106  C31 GCD     1      24.970  24.570  30.130  1.00  0.00            
ATOM    107  H51 GCD     1      25.840  23.940  29.910  1.00  0.00            
ATOM    108  C32 GCD     1      25.130  25.840  29.310  1.00  0.00            
ATOM    109  H52 GCD     1      24.210  26.430  29.440  1.00  0.00            
ATOM    110  O26 GCD     1      25.350  25.590  27.930  1.00  0.00            
ATOM    111  H53 GCD     1      24.860  24.770  27.800  1.00  0.00            
ATOM    112  C33 GCD     1      26.310  26.670  29.840  1.00  0.00            
ATOM    113  H54 GCD     1      27.150  25.960  29.850  1.00  0.00            
ATOM    114  O27 GCD     1      26.520  27.940  29.130  1.00  0.00            
ATOM    115  H55 GCD     1      25.760  28.530  29.190  1.00  0.00            
ATOM    116  C34 GCD     1      26.010  27.040  31.300  1.00  0.00            
ATOM    117  H56 GCD     1      26.850  27.550  31.770  1.00  0.00            
ATOM    118  O28 GCD     1      25.790  25.870  32.050  1.00  0.00            
ATOM    119  C35 GCD     1      24.780  24.980  31.600  1.00  0.00            
ATOM    120  H57 GCD     1      23.900  25.640  31.620  1.00  0.00            
ATOM    121  C36 GCD     1      24.730  23.780  32.620  1.00  0.00            
ATOM    122  H58 GCD     1      23.890  23.130  32.340  1.00  0.00            
ATOM    123  H59 GCD     1      24.460  24.200  33.600  1.00  0.00            
ATOM    124  O29 GCD     1      25.970  23.070  32.610  1.00  0.00            
ATOM    125  H60 GCD     1      26.590  23.660  33.050  1.00  0.00            
ATOM    126  O30 GCD     1      24.790  27.890  31.500  1.00  0.00            
ATOM    127  C37 GCD     1      25.040  29.260  31.820  1.00  0.00            
ATOM    128  H61 GCD     1      26.090  29.540  31.720  1.00  0.00            
ATOM    129  C38 GCD     1      24.080  30.120  30.870  1.00  0.00            
ATOM    130  H62 GCD     1      23.130  29.580  30.800  1.00  0.00            
ATOM    131  O31 GCD     1      24.710  30.150  29.650  1.00  0.00            
ATOM    132  H63 GCD     1      24.370  30.830  29.050  1.00  0.00            
ATOM    133  C39 GCD     1      23.780  31.520  31.450  1.00  0.00            
ATOM    134  H64 GCD     1      24.710  32.100  31.430  1.00  0.00            
ATOM    135  O32 GCD     1      22.730  32.220  30.730  1.00  0.00            
ATOM    136  H65 GCD     1      21.930  31.700  30.670  1.00  0.00            
ATOM    137  C40 GCD     1      23.380  31.410  32.880  1.00  0.00            
ATOM    138  H66 GCD     1      23.450  32.450  33.230  1.00  0.00            
ATOM    139  O33 GCD     1      24.460  30.780  33.650  1.00  0.00            
ATOM    140  C41 GCD     1      24.640  29.410  33.280  1.00  0.00            
ATOM    141  H67 GCD     1      23.640  28.960  33.380  1.00  0.00            
ATOM    142  C42 GCD     1      25.570  28.700  34.270  1.00  0.00            
ATOM    143  H68 GCD     1      26.580  29.110  34.160  1.00  0.00            
ATOM    144  H69 GCD     1      25.830  27.710  33.890  1.00  0.00            
ATOM    145  O34 GCD     1      24.900  28.610  35.620  1.00  0.00            
ATOM    146  H70 GCD     1      24.900  27.680  35.830  1.00  0.00            
ATOM    147  O35 GCD     1      22.170  30.770  33.100  1.00  0.00            
ATOM    148  C43 GCD     1      21.350  31.370  34.040  1.00  0.00            
ATOM    149  H71 GCD     1      22.020  32.010  34.630  1.00  0.00            
ATOM    150  C44 GCD     1      20.170  32.110  33.330  1.00  0.00            
ATOM    151  H72 GCD     1      19.540  31.490  32.680  1.00  0.00            
ATOM    152  O36 GCD     1      20.760  33.070  32.500  1.00  0.00            
ATOM    153  H73 GCD     1      21.540  32.720  32.060  1.00  0.00            
ATOM    154  C45 GCD     1      19.340  32.850  34.450  1.00  0.00            
ATOM    155  H74 GCD     1      19.980  33.520  35.030  1.00  0.00            
ATOM    156  O37 GCD     1      18.260  33.640  33.880  1.00  0.00            
ATOM    157  H75 GCD     1      18.690  34.390  33.430  1.00  0.00            
ATOM    158  C46 GCD     1      18.760  31.790  35.380  1.00  0.00            
ATOM    159  H76 GCD     1      18.290  32.310  36.210  1.00  0.00            
ATOM    160  O38 GCD     1      17.780  30.870  34.780  1.00  0.00            
ATOM    161  O39 GCD     1      19.830  31.080  35.970  1.00  0.00            
ATOM    162  C47 GCD     1      20.670  30.370  35.030  1.00  0.00            
ATOM    163  H77 GCD     1      20.100  29.590  34.510  1.00  0.00            
ATOM    164  C48 GCD     1      21.690  29.660  35.810  1.00  0.00            
ATOM    165  H78 GCD     1      21.900  30.220  36.730  1.00  0.00            
ATOM    166  H79 GCD     1      22.640  29.540  35.270  1.00  0.00            
ATOM    167  O40 GCD     1      21.130  28.440  36.290  1.00  0.00            
ATOM    168  H80 GCD     1      21.730  27.780  35.920  1.00  0.00            
ATOM    169  C1  AB5     2      19.240  25.460  26.970  1.00  0.00            
ATOM    170  C2  AB5     2      18.040  25.220  27.540  1.00  0.00            
ATOM    171  C3  AB5     2      17.820  25.250  28.960  1.00  0.00            
ATOM    172  C4  AB5     2      16.570  24.970  29.470  1.00  0.00            
ATOM    173  C5  AB5     2      16.380  25.100  30.840  1.00  0.00            
ATOM    174  C6  AB5     2      17.430  25.410  31.730  1.00  0.00            
ATOM    175  C7  AB5     2      17.260  25.410  33.180  1.00  0.00            
ATOM    176  C8  AB5     2      18.330  25.880  34.050  1.00  0.00            
ATOM    177  C9  AB5     2      19.500  26.270  33.370  1.00  0.00            
ATOM    178  C10 AB5     2      19.740  26.040  31.980  1.00  0.00            
ATOM    179  C11 AB5     2      20.990  26.470  31.430  1.00  0.00            
ATOM    180  C12 AB5     2      21.180  26.310  30.040  1.00  0.00            
ATOM    181  C13 AB5     2      20.100  25.900  29.230  1.00  0.00            
ATOM    182  C14 AB5     2      20.250  25.900  27.820  1.00  0.00            
ATOM    183  C15 AB5     2      18.830  25.640  29.810  1.00  0.00            
ATOM    184  C16 AB5     2      18.670  25.730  31.180  1.00  0.00            
ATOM    185  H1  AB5     2      19.390  25.370  25.890  1.00  0.00            
ATOM    186  H2  AB5     2      17.250  24.900  26.860  1.00  0.00            
ATOM    187  H3  AB5     2      15.800  24.700  28.750  1.00  0.00            
ATOM    188  H4  AB5     2      15.410  24.870  31.280  1.00  0.00            
ATOM    189  H5  AB5     2      16.280  25.300  33.630  1.00  0.00            
ATOM    190  H6  AB5     2      18.200  26.110  35.110  1.00  0.00            
ATOM    191  H7  AB5     2      20.230  26.800  33.990  1.00  0.00            
ATOM    192  H8  AB5     2      21.730  26.790  32.150  1.00  0.00            
ATOM    193  H9  AB5     2      22.080  26.640  29.540  1.00  0.00            
ATOM    194  H10 AB5     2      21.190  26.200  27.370  1.00  0.00            
TER
ENDMDL
MODEL        1
ATOM      1  H1  GCD     1      29.240  21.790  34.620  1.00  0.00            
ATOM      2  O1  GCD     1      29.820  21.120  34.990  1.00  0.00            
ATOM      3  C1  GCD     1      29.240  20.410  36.050  1.00  0.00            
ATOM      4  H2  GCD     1      29.690  19.420  36.140  1.00  0.00            
ATOM      5  H3  GCD     1      29.310  20.900  37.030  1.00  0.00            
ATOM      6  C2  GCD     1      27.810  20.160  35.680  1.00  0.00            
ATOM      7  H4  GCD     1      27.910  19.740  34.670  1.00  0.00            
ATOM      8  C3  GCD     1      27.010  21.470  35.720  1.00  0.00            
ATOM      9  H5  GCD     1      27.130  21.910  36.720  1.00  0.00            
ATOM     10  C4  GCD     1      25.520  21.290  35.640  1.00  0.00            
ATOM     11  H6  GCD     1      25.250  20.970  34.620  1.00  0.00            
ATOM     12  O2  GCD     1      24.780  22.450  35.980  1.00  0.00            
ATOM     13  H7  GCD     1      25.150  23.210  35.520  1.00  0.00            
ATOM     14  C5  GCD     1      25.010  20.190  36.520  1.00  0.00            
ATOM     15  H8  GCD     1      25.030  20.510  37.570  1.00  0.00            
ATOM     16  O3  GCD     1      23.690  19.870  36.230  1.00  0.00            
ATOM     17  H9  GCD     1      23.230  20.720  36.150  1.00  0.00            
ATOM     18  C6  GCD     1      25.910  18.920  36.410  1.00  0.00            
ATOM     19  O4  GCD     1      27.270  19.300  36.640  1.00  0.00            
ATOM     20  H10 GCD     1      25.590  18.160  37.130  1.00  0.00            
ATOM     21  O5  GCD     1      25.830  18.410  35.060  1.00  0.00            
ATOM     22  C7  GCD     1      25.120  17.180  34.830  1.00  0.00            
ATOM     23  H11 GCD     1      24.600  16.880  35.750  1.00  0.00            
ATOM     24  C8  GCD     1      24.050  17.350  33.750  1.00  0.00            
ATOM     25  H12 GCD     1      24.550  17.940  32.970  1.00  0.00            
ATOM     26  O6  GCD     1      23.040  18.200  34.210  1.00  0.00            
ATOM     27  H13 GCD     1      23.530  18.860  34.720  1.00  0.00            
ATOM     28  C9  GCD     1      23.540  15.980  33.190  1.00  0.00            
ATOM     29  H14 GCD     1      22.880  15.570  33.980  1.00  0.00            
ATOM     30  O7  GCD     1      22.870  16.230  31.950  1.00  0.00            
ATOM     31  H15 GCD     1      23.390  16.720  31.300  1.00  0.00            
ATOM     32  C10 GCD     1      24.590  14.970  32.950  1.00  0.00            
ATOM     33  H16 GCD     1      24.120  13.990  32.940  1.00  0.00            
ATOM     34  O8  GCD     1      25.480  14.890  34.060  1.00  0.00            
ATOM     35  C11 GCD     1      26.150  16.160  34.390  1.00  0.00            
ATOM     36  H17 GCD     1      26.540  16.570  33.450  1.00  0.00            
ATOM     37  C12 GCD     1      27.330  15.960  35.340  1.00  0.00            
ATOM     38  H18 GCD     1      27.880  16.910  35.270  1.00  0.00            
ATOM     39  H19 GCD     1      28.030  15.190  34.990  1.00  0.00            
ATOM     40  O9  GCD     1      27.050  15.580  36.670  1.00  0.00            
ATOM     41  H20 GCD     1      27.860  15.720  37.160  1.00  0.00            
ATOM     42  O10 GCD     1      25.260  15.240  31.770  1.00  0.00            
ATOM     43  C13 GCD     1      25.700  14.060  31.190  1.00  0.00            
ATOM     44  H21 GCD     1      25.600  13.130  31.770  1.00  0.00            
ATOM     45  C14 GCD     1      24.870  13.890  29.920  1.00  0.00            
ATOM     46  H22 GCD     1      25.090  14.730  29.250  1.00  0.00            
ATOM     47  O11 GCD     1      23.520  13.830  30.280  1.00  0.00            
ATOM     48  H23 GCD     1      23.410  14.590  30.860  1.00  0.00            
ATOM     49  C15 GCD     1      25.350  12.680  29.180  1.00  0.00            
ATOM     50  H24 GCD     1      25.220  11.760  29.760  1.00  0.00            
ATOM     51  O12 GCD     1      24.650  12.470  27.950  1.00  0.00            
ATOM     52  H25 GCD     1      23.700  12.370  28.090  1.00  0.00            
ATOM     53  C16 GCD     1      26.890  12.690  28.910  1.00  0.00            
ATOM     54  H26 GCD     1      27.190  11.700  28.560  1.00  0.00            
ATOM     55  O13 GCD     1      27.590  12.930  30.090  1.00  0.00            
ATOM     56  C17 GCD     1      27.190  14.070  30.800  1.00  0.00            
ATOM     57  H27 GCD     1      27.400  15.000  30.260  1.00  0.00            
ATOM     58  C18 GCD     1      28.110  13.830  32.050  1.00  0.00            
ATOM     59  H28 GCD     1      28.260  12.770  32.300  1.00  0.00            
ATOM     60  H29 GCD     1      27.680  14.350  32.910  1.00  0.00            
ATOM     61  O14 GCD     1      29.420  14.430  31.990  1.00  0.00            
ATOM     62  H30 GCD     1      30.000  13.850  31.490  1.00  0.00            
ATOM     63  O15 GCD     1      27.200  13.730  27.940  1.00  0.00            
ATOM     64  C19 GCD     1      28.160  13.540  26.870  1.00  0.00            
ATOM     65  H31 GCD     1      28.540  12.510  26.880  1.00  0.00            
ATOM     66  C20 GCD     1      27.390  13.870  25.590  1.00  0.00            
ATOM     67  H32 GCD     1      27.160  14.940  25.600  1.00  0.00            
ATOM     68  O16 GCD     1      26.200  13.070  25.450  1.00  0.00            
ATOM     69  H33 GCD     1      25.950  12.790  26.340  1.00  0.00            
ATOM     70  C21 GCD     1      28.380  13.610  24.460  1.00  0.00            
ATOM     71  H34 GCD     1      28.730  12.570  24.550  1.00  0.00            
ATOM     72  O17 GCD     1      27.770  13.860  23.180  1.00  0.00            
ATOM     73  H35 GCD     1      27.610  14.810  23.060  1.00  0.00            
ATOM     74  C22 GCD     1      29.610  14.570  24.680  1.00  0.00            
ATOM     75  H36 GCD     1      30.330  14.530  23.860  1.00  0.00            
ATOM     76  O18 GCD     1      30.330  14.260  25.850  1.00  0.00            
ATOM     77  C23 GCD     1      29.480  14.370  27.020  1.00  0.00            
ATOM     78  H37 GCD     1      29.280  15.400  27.350  1.00  0.00            
ATOM     79  C24 GCD     1      30.280  13.860  28.200  1.00  0.00            
ATOM     80  H38 GCD     1      29.660  14.150  29.060  1.00  0.00            
ATOM     81  H39 GCD     1      31.200  14.450  28.230  1.00  0.00            
ATOM     82  O19 GCD     1      30.620  12.520  28.330  1.00  0.00            
ATOM     83  H40 GCD     1      30.790  12.280  29.250  1.00  0.00            
ATOM     84  O20 GCD     1      29.190  15.900  24.760  1.00  0.00            
ATOM     85  C25 GCD     1      29.400  16.690  23.630  1.00  0.00            
ATOM     86  H41 GCD     1      29.690  15.970  22.860  1.00  0.00            
ATOM     87  C26 GCD     1      28.140  17.410  23.330  1.00  0.00            
ATOM     88  H42 GCD     1      27.810  17.900  24.260  1.00  0.00            
ATOM     89  O21 GCD     1      27.100  16.600  22.760  1.00  0.00            
ATOM     90  H43 GCD     1      26.460  17.280  22.530  1.00  0.00            
ATOM     91  C27 GCD     1      28.360  18.530  22.300  1.00  0.00            
ATOM     92  H44 GCD     1      28.690  17.970  21.420  1.00  0.00            
ATOM     93  O22 GCD     1      27.120  19.230  22.080  1.00  0.00            
ATOM     94  H45 GCD     1      26.950  19.730  22.890  1.00  0.00            
ATOM     95  C28 GCD     1      29.520  19.380  22.820  1.00  0.00            
ATOM     96  H46 GCD     1      29.750  20.230  22.160  1.00  0.00            
ATOM     97  O23 GCD     1      30.680  18.630  22.940  1.00  0.00            
ATOM     98  C29 GCD     1      30.570  17.580  23.930  1.00  0.00            
ATOM     99  H47 GCD     1      30.380  17.990  24.930  1.00  0.00            
ATOM    100  C30 GCD     1      31.910  16.930  24.010  1.00  0.00            
ATOM    101  H48 GCD     1      32.060  16.520  25.020  1.00  0.00            
ATOM    102  H49 GCD     1      32.650  17.740  23.960  1.00  0.00            
ATOM    103  O24 GCD     1      32.230  16.080  22.940  1.00  0.00            
ATOM    104  H50 GCD     1      32.160  16.630  22.150  1.00  0.00            
ATOM    105  O25 GCD     1      29.230  19.940  24.070  1.00  0.00            
ATOM    106  C31 GCD     1      29.270  21.450  24.070  1.00  0.00            
ATOM    107  H51 GCD     1      29.540  21.890  23.110  1.00  0.00            
ATOM    108  C32 GCD     1      27.920  21.980  24.500  1.00  0.00            
ATOM    109  H52 GCD     1      27.700  21.660  25.520  1.00  0.00            
ATOM    110  O26 GCD     1      26.900  21.530  23.580  1.00  0.00            
ATOM    111  H53 GCD     1      26.080  22.010  23.760  1.00  0.00            
ATOM    112  C33 GCD     1      28.000  23.520  24.580  1.00  0.00            
ATOM    113  H54 GCD     1      28.310  23.810  23.560  1.00  0.00            
ATOM    114  O27 GCD     1      26.900  24.250  25.000  1.00  0.00            
ATOM    115  H55 GCD     1      26.170  23.620  25.040  1.00  0.00            
ATOM    116  C34 GCD     1      29.180  23.880  25.480  1.00  0.00            
ATOM    117  H56 GCD     1      29.260  24.960  25.360  1.00  0.00            
ATOM    118  O28 GCD     1      30.310  23.370  24.900  1.00  0.00            
ATOM    119  C35 GCD     1      30.300  21.910  25.010  1.00  0.00            
ATOM    120  H57 GCD     1      30.130  21.470  26.000  1.00  0.00            
ATOM    121  C36 GCD     1      31.710  21.430  24.600  1.00  0.00            
ATOM    122  H58 GCD     1      31.750  20.330  24.600  1.00  0.00            
ATOM    123  H59 GCD     1      32.500  21.650  25.320  1.00  0.00            
ATOM    124  O29 GCD     1      32.170  21.800  23.280  1.00  0.00            
ATOM    125  H60 GCD     1      33.080  21.490  23.180  1.00  0.00            
ATOM    126  O30 GCD     1      29.060  23.550  26.840  1.00  0.00            
ATOM    127  C37 GCD     1      29.390  24.640  27.760  1.00  0.00            
ATOM    128  H61 GCD     1      29.930  25.370  27.160  1.00  0.00            
ATOM    129  C38 GCD     1      28.110  25.260  28.260  1.00  0.00            
ATOM    130  H62 GCD     1      27.520  24.440  28.680  1.00  0.00            
ATOM    131  O31 GCD     1      27.550  25.980  27.120  1.00  0.00            
ATOM    132  H63 GCD     1      27.360  25.330  26.440  1.00  0.00            
ATOM    133  C39 GCD     1      28.510  26.290  29.360  1.00  0.00            
ATOM    134  H64 GCD     1      29.230  26.980  28.900  1.00  0.00            
ATOM    135  O32 GCD     1      27.480  27.080  29.860  1.00  0.00            
ATOM    136  H65 GCD     1      27.210  27.700  29.180  1.00  0.00            
ATOM    137  C40 GCD     1      29.260  25.560  30.430  1.00  0.00            
ATOM    138  H66 GCD     1      29.640  26.290  31.150  1.00  0.00            
ATOM    139  O33 GCD     1      30.450  25.070  29.820  1.00  0.00            
ATOM    140  C41 GCD     1      30.190  24.070  28.890  1.00  0.00            
ATOM    141  H67 GCD     1      29.740  23.210  29.390  1.00  0.00            
ATOM    142  C42 GCD     1      31.530  23.560  28.400  1.00  0.00            
ATOM    143  H68 GCD     1      32.170  24.380  28.050  1.00  0.00            
ATOM    144  H69 GCD     1      31.300  22.920  27.540  1.00  0.00            
ATOM    145  O34 GCD     1      32.340  22.790  29.370  1.00  0.00            
ATOM    146  H70 GCD     1      32.350  23.370  30.150  1.00  0.00            
ATOM    147  O35 GCD     1      28.450  24.540  31.010  1.00  0.00            
ATOM    148  C43 GCD     1      28.310  24.750  32.420  1.00  0.00            
ATOM    149  H71 GCD     1      28.480  25.790  32.740  1.00  0.00            
ATOM    150  C44 GCD     1      26.900  24.530  32.700  1.00  0.00            
ATOM    151  H72 GCD     1      26.700  23.540  32.280  1.00  0.00            
ATOM    152  O36 GCD     1      26.120  25.510  31.970  1.00  0.00            
ATOM    153  H73 GCD     1      26.690  25.860  31.270  1.00  0.00            
ATOM    154  C45 GCD     1      26.700  24.620  34.200  1.00  0.00            
ATOM    155  H74 GCD     1      27.050  25.620  34.480  1.00  0.00            
ATOM    156  O37 GCD     1      25.370  24.670  34.530  1.00  0.00            
ATOM    157  H75 GCD     1      24.980  25.110  33.770  1.00  0.00            
ATOM    158  C46 GCD     1      27.600  23.620  34.950  1.00  0.00            
ATOM    159  H76 GCD     1      27.510  23.730  36.040  1.00  0.00            
ATOM    160  O38 GCD     1      27.240  22.260  34.560  1.00  0.00            
ATOM    161  O39 GCD     1      28.950  23.900  34.600  1.00  0.00            
ATOM    162  C47 GCD     1      29.210  23.780  33.180  1.00  0.00            
ATOM    163  H77 GCD     1      28.920  22.810  32.770  1.00  0.00            
ATOM    164  C48 GCD     1      30.710  24.130  33.040  1.00  0.00            
ATOM    165  H78 GCD     1      31.050  23.780  32.060  1.00  0.00            
ATOM    166  H79 GCD     1      31.220  23.440  33.730  1.00  0.00            
ATOM    167  O40 GCD     1      30.990  25.580  33.260  1.00  0.00            
ATOM    168  H80 GCD     1      30.450  25.930  33.970  1.00  0.00            
ATOM    169  C1  AB5     2      24.680  21.610  29.860  1.00  0.00            
ATOM    170  C2  AB5     2      25.180  21.330  28.630  1.00  0.00            
ATOM    171  C3  AB5     2      26.340  20.520  28.500  1.00  0.00            
ATOM    172  C4  AB5     2      26.820  20.070  27.290  1.00  0.00            
ATOM    173  C5  AB5     2      27.970  19.250  27.150  1.00  0.00            
ATOM    174  C6  AB5     2      28.580  18.840  28.310  1.00  0.00            
ATOM    175  C7  AB5     2      29.610  17.870  28.260  1.00  0.00            
ATOM    176  C8  AB5     2      30.310  17.480  29.370  1.00  0.00            
ATOM    177  C9  AB5     2      29.940  18.080  30.600  1.00  0.00            
ATOM    178  C10 AB5     2      28.720  18.800  30.700  1.00  0.00            
ATOM    179  C11 AB5     2      28.260  19.180  31.970  1.00  0.00            
ATOM    180  C12 AB5     2      27.130  19.950  32.140  1.00  0.00            
ATOM    181  C13 AB5     2      26.490  20.400  30.980  1.00  0.00            
ATOM    182  C14 AB5     2      25.280  21.190  31.030  1.00  0.00            
ATOM    183  C15 AB5     2      26.980  20.130  29.680  1.00  0.00            
ATOM    184  C16 AB5     2      28.090  19.250  29.580  1.00  0.00            
ATOM    185  H1  AB5     2      23.680  22.030  29.910  1.00  0.00            
ATOM    186  H2  AB5     2      24.650  21.660  27.740  1.00  0.00            
ATOM    187  H3  AB5     2      26.260  20.400  26.410  1.00  0.00            
ATOM    188  H4  AB5     2      28.320  18.980  26.160  1.00  0.00            
ATOM    189  H5  AB5     2      29.890  17.500  27.280  1.00  0.00            
ATOM    190  H6  AB5     2      31.140  16.780  29.340  1.00  0.00            
ATOM    191  H7  AB5     2      30.480  17.870  31.520  1.00  0.00            
ATOM    192  H8  AB5     2      28.830  18.720  32.770  1.00  0.00            
ATOM    193  H9  AB5     2      26.760  20.250  33.110  1.00  0.00            
ATOM    194  H10 AB5     2      24.730  21.170  31.970  1.00  0.00            
TER
ENDMDL
MODEL        1
ATOM      1  H1  GCD     1      28.460  41.640  26.830  1.00  0.00            
ATOM      2  O1  GCD     1      29.210  41.610  27.440  1.00  0.00            
ATOM      3  C1  GCD     1      29.190  40.320  28.150  1.00  0.00            
ATOM      4  H2  GCD     1      29.930  40.340  28.960  1.00  0.00            
ATOM      5  H3  GCD     1      28.190  40.180  28.590  1.00  0.00            
ATOM      6  C2  GCD     1      29.390  39.180  27.140  1.00  0.00            
ATOM      7  H4  GCD     1      29.370  38.260  27.750  1.00  0.00            
ATOM      8  C3  GCD     1      30.760  39.080  26.480  1.00  0.00            
ATOM      9  H5  GCD     1      30.980  39.930  25.820  1.00  0.00            
ATOM     10  C4  GCD     1      30.820  37.810  25.620  1.00  0.00            
ATOM     11  H6  GCD     1      30.730  36.920  26.260  1.00  0.00            
ATOM     12  O2  GCD     1      32.130  37.840  24.900  1.00  0.00            
ATOM     13  H7  GCD     1      31.920  38.490  24.230  1.00  0.00            
ATOM     14  C5  GCD     1      29.690  37.830  24.600  1.00  0.00            
ATOM     15  H8  GCD     1      29.720  38.740  23.990  1.00  0.00            
ATOM     16  O3  GCD     1      29.670  36.740  23.810  1.00  0.00            
ATOM     17  H9  GCD     1      29.180  36.080  24.310  1.00  0.00            
ATOM     18  C6  GCD     1      28.330  37.940  25.340  1.00  0.00            
ATOM     19  O4  GCD     1      28.370  39.130  26.170  1.00  0.00            
ATOM     20  H10 GCD     1      27.450  38.020  24.690  1.00  0.00            
ATOM     21  O5  GCD     1      28.190  36.870  26.210  1.00  0.00            
ATOM     22  C7  GCD     1      27.270  35.880  25.830  1.00  0.00            
ATOM     23  H11 GCD     1      26.980  35.820  24.770  1.00  0.00            
ATOM     24  C8  GCD     1      27.890  34.520  25.910  1.00  0.00            
ATOM     25  H12 GCD     1      28.220  34.310  26.930  1.00  0.00            
ATOM     26  O6  GCD     1      28.970  34.420  25.000  1.00  0.00            
ATOM     27  H13 GCD     1      29.360  33.540  24.940  1.00  0.00            
ATOM     28  C9  GCD     1      26.840  33.470  25.650  1.00  0.00            
ATOM     29  H14 GCD     1      26.430  33.670  24.650  1.00  0.00            
ATOM     30  O7  GCD     1      27.390  32.130  25.600  1.00  0.00            
ATOM     31  H15 GCD     1      27.780  31.980  26.470  1.00  0.00            
ATOM     32  C10 GCD     1      25.680  33.630  26.620  1.00  0.00            
ATOM     33  H16 GCD     1      24.980  32.900  26.200  1.00  0.00            
ATOM     34  O8  GCD     1      25.040  34.910  26.520  1.00  0.00            
ATOM     35  C11 GCD     1      25.990  36.000  26.740  1.00  0.00            
ATOM     36  H17 GCD     1      26.210  35.810  27.800  1.00  0.00            
ATOM     37  C12 GCD     1      25.190  37.240  26.680  1.00  0.00            
ATOM     38  H18 GCD     1      25.910  38.050  26.860  1.00  0.00            
ATOM     39  H19 GCD     1      24.420  37.320  27.460  1.00  0.00            
ATOM     40  O9  GCD     1      24.630  37.480  25.440  1.00  0.00            
ATOM     41  H20 GCD     1      23.760  37.880  25.590  1.00  0.00            
ATOM     42  O10 GCD     1      26.140  33.230  27.940  1.00  0.00            
ATOM     43  C13 GCD     1      25.150  32.890  28.850  1.00  0.00            
ATOM     44  H21 GCD     1      24.270  33.500  28.620  1.00  0.00            
ATOM     45  C14 GCD     1      24.800  31.380  28.810  1.00  0.00            
ATOM     46  H22 GCD     1      25.660  30.770  29.100  1.00  0.00            
ATOM     47  O11 GCD     1      24.430  31.020  27.480  1.00  0.00            
ATOM     48  H23 GCD     1      23.550  31.360  27.280  1.00  0.00            
ATOM     49  C15 GCD     1      23.580  31.200  29.760  1.00  0.00            
ATOM     50  H24 GCD     1      22.850  31.990  29.550  1.00  0.00            
ATOM     51  O12 GCD     1      22.920  29.970  29.700  1.00  0.00            
ATOM     52  H25 GCD     1      22.930  29.640  28.800  1.00  0.00            
ATOM     53  C16 GCD     1      24.010  31.570  31.140  1.00  0.00            
ATOM     54  H26 GCD     1      23.110  31.510  31.750  1.00  0.00            
ATOM     55  O13 GCD     1      24.540  32.910  31.150  1.00  0.00            
ATOM     56  C17 GCD     1      25.620  33.170  30.270  1.00  0.00            
ATOM     57  H27 GCD     1      26.480  32.510  30.460  1.00  0.00            
ATOM     58  C18 GCD     1      26.150  34.630  30.420  1.00  0.00            
ATOM     59  H28 GCD     1      27.020  34.830  29.780  1.00  0.00            
ATOM     60  H29 GCD     1      26.420  34.690  31.480  1.00  0.00            
ATOM     61  O14 GCD     1      25.220  35.670  30.200  1.00  0.00            
ATOM     62  H30 GCD     1      24.350  35.300  30.410  1.00  0.00            
ATOM     63  O15 GCD     1      25.000  30.670  31.600  1.00  0.00            
ATOM     64  C19 GCD     1      24.640  29.720  32.650  1.00  0.00            
ATOM     65  H31 GCD     1      23.550  29.610  32.720  1.00  0.00            
ATOM     66  C20 GCD     1      25.330  28.410  32.320  1.00  0.00            
ATOM     67  H32 GCD     1      26.380  28.580  32.040  1.00  0.00            
ATOM     68  O16 GCD     1      24.660  27.770  31.260  1.00  0.00            
ATOM     69  H33 GCD     1      24.810  28.370  30.510  1.00  0.00            
ATOM     70  C21 GCD     1      25.500  27.520  33.560  1.00  0.00            
ATOM     71  H34 GCD     1      24.480  27.360  33.950  1.00  0.00            
ATOM     72  O17 GCD     1      26.130  26.310  33.230  1.00  0.00            
ATOM     73  H35 GCD     1      27.000  26.640  32.990  1.00  0.00            
ATOM     74  C22 GCD     1      26.270  28.300  34.610  1.00  0.00            
ATOM     75  H36 GCD     1      26.550  27.660  35.440  1.00  0.00            
ATOM     76  O18 GCD     1      25.420  29.410  35.040  1.00  0.00            
ATOM     77  C23 GCD     1      25.140  30.390  33.970  1.00  0.00            
ATOM     78  H37 GCD     1      26.100  30.900  33.830  1.00  0.00            
ATOM     79  C24 GCD     1      24.190  31.420  34.510  1.00  0.00            
ATOM     80  H38 GCD     1      23.850  32.070  33.700  1.00  0.00            
ATOM     81  H39 GCD     1      24.700  31.940  35.330  1.00  0.00            
ATOM     82  O19 GCD     1      22.950  30.950  34.990  1.00  0.00            
ATOM     83  H40 GCD     1      23.150  30.270  35.660  1.00  0.00            
ATOM     84  O20 GCD     1      27.440  28.850  34.010  1.00  0.00            
ATOM     85  C25 GCD     1      28.680  28.280  34.300  1.00  0.00            
ATOM     86  H41 GCD     1      28.550  27.370  34.920  1.00  0.00            
ATOM     87  C26 GCD     1      29.450  27.840  33.100  1.00  0.00            
ATOM     88  H42 GCD     1      29.440  28.710  32.420  1.00  0.00            
ATOM     89  O21 GCD     1      28.670  26.810  32.480  1.00  0.00            
ATOM     90  H43 GCD     1      28.900  26.580  31.580  1.00  0.00            
ATOM     91  C27 GCD     1      30.910  27.360  33.430  1.00  0.00            
ATOM     92  H44 GCD     1      30.850  26.480  34.090  1.00  0.00            
ATOM     93  O22 GCD     1      31.700  26.970  32.390  1.00  0.00            
ATOM     94  H45 GCD     1      31.750  27.660  31.720  1.00  0.00            
ATOM     95  C28 GCD     1      31.630  28.420  34.220  1.00  0.00            
ATOM     96  H46 GCD     1      32.630  28.020  34.430  1.00  0.00            
ATOM     97  O23 GCD     1      30.830  28.700  35.390  1.00  0.00            
ATOM     98  C29 GCD     1      29.530  29.300  35.070  1.00  0.00            
ATOM     99  H47 GCD     1      29.660  30.270  34.570  1.00  0.00            
ATOM    100  C30 GCD     1      28.840  29.730  36.300  1.00  0.00            
ATOM    101  H48 GCD     1      27.850  30.190  36.170  1.00  0.00            
ATOM    102  H49 GCD     1      29.500  30.470  36.760  1.00  0.00            
ATOM    103  O24 GCD     1      28.690  28.650  37.210  1.00  0.00            
ATOM    104  H50 GCD     1      29.380  28.030  36.930  1.00  0.00            
ATOM    105  O25 GCD     1      31.710  29.650  33.450  1.00  0.00            
ATOM    106  C31 GCD     1      32.950  29.760  32.770  1.00  0.00            
ATOM    107  H51 GCD     1      33.440  28.780  32.820  1.00  0.00            
ATOM    108  C32 GCD     1      32.800  30.110  31.280  1.00  0.00            
ATOM    109  H52 GCD     1      32.300  31.080  31.240  1.00  0.00            
ATOM    110  O26 GCD     1      32.000  29.120  30.590  1.00  0.00            
ATOM    111  H53 GCD     1      32.280  29.280  29.680  1.00  0.00            
ATOM    112  C33 GCD     1      34.150  30.310  30.640  1.00  0.00            
ATOM    113  H54 GCD     1      34.760  29.400  30.750  1.00  0.00            
ATOM    114  O27 GCD     1      34.030  30.730  29.300  1.00  0.00            
ATOM    115  H55 GCD     1      34.620  31.500  29.310  1.00  0.00            
ATOM    116  C34 GCD     1      34.920  31.370  31.470  1.00  0.00            
ATOM    117  H56 GCD     1      35.950  31.310  31.120  1.00  0.00            
ATOM    118  O28 GCD     1      34.990  31.010  32.800  1.00  0.00            
ATOM    119  C35 GCD     1      33.750  30.880  33.480  1.00  0.00            
ATOM    120  H57 GCD     1      33.210  31.840  33.380  1.00  0.00            
ATOM    121  C36 GCD     1      34.060  30.680  34.970  1.00  0.00            
ATOM    122  H58 GCD     1      33.150  30.790  35.580  1.00  0.00            
ATOM    123  H59 GCD     1      34.800  31.430  35.290  1.00  0.00            
ATOM    124  O29 GCD     1      34.680  29.420  35.150  1.00  0.00            
ATOM    125  H60 GCD     1      35.530  29.500  34.700  1.00  0.00            
ATOM    126  O30 GCD     1      34.510  32.670  31.190  1.00  0.00            
ATOM    127  C37 GCD     1      35.550  33.630  30.890  1.00  0.00            
ATOM    128  H61 GCD     1      36.510  33.130  31.030  1.00  0.00            
ATOM    129  C38 GCD     1      35.470  33.910  29.380  1.00  0.00            
ATOM    130  H62 GCD     1      34.410  34.110  29.160  1.00  0.00            
ATOM    131  O31 GCD     1      35.840  32.720  28.700  1.00  0.00            
ATOM    132  H63 GCD     1      35.420  32.850  27.850  1.00  0.00            
ATOM    133  C39 GCD     1      36.330  35.140  29.010  1.00  0.00            
ATOM    134  H64 GCD     1      37.370  34.850  29.180  1.00  0.00            
ATOM    135  O32 GCD     1      36.130  35.380  27.610  1.00  0.00            
ATOM    136  H65 GCD     1      35.690  36.230  27.540  1.00  0.00            
ATOM    137  C40 GCD     1      36.050  36.310  29.960  1.00  0.00            
ATOM    138  H66 GCD     1      36.770  37.130  29.850  1.00  0.00            
ATOM    139  O33 GCD     1      36.180  35.980  31.420  1.00  0.00            
ATOM    140  C41 GCD     1      35.340  34.870  31.760  1.00  0.00            
ATOM    141  H67 GCD     1      34.300  35.220  31.740  1.00  0.00            
ATOM    142  C42 GCD     1      35.430  34.500  33.260  1.00  0.00            
ATOM    143  H68 GCD     1      34.840  33.590  33.440  1.00  0.00            
ATOM    144  H69 GCD     1      35.030  35.340  33.830  1.00  0.00            
ATOM    145  O34 GCD     1      36.760  34.260  33.690  1.00  0.00            
ATOM    146  H70 GCD     1      36.680  34.290  34.650  1.00  0.00            
ATOM    147  O35 GCD     1      34.760  36.820  29.650  1.00  0.00            
ATOM    148  C43 GCD     1      34.690  38.200  29.280  1.00  0.00            
ATOM    149  H71 GCD     1      35.550  38.810  29.590  1.00  0.00            
ATOM    150  C44 GCD     1      34.620  38.290  27.730  1.00  0.00            
ATOM    151  H72 GCD     1      33.980  37.450  27.420  1.00  0.00            
ATOM    152  O36 GCD     1      35.890  38.010  27.240  1.00  0.00            
ATOM    153  H73 GCD     1      35.820  38.210  26.300  1.00  0.00            
ATOM    154  C45 GCD     1      34.000  39.580  27.220  1.00  0.00            
ATOM    155  H74 GCD     1      34.650  40.400  27.550  1.00  0.00            
ATOM    156  O37 GCD     1      33.820  39.690  25.820  1.00  0.00            
ATOM    157  H75 GCD     1      33.310  38.900  25.650  1.00  0.00            
ATOM    158  C46 GCD     1      32.680  39.860  27.900  1.00  0.00            
ATOM    159  H76 GCD     1      32.330  40.860  27.640  1.00  0.00            
ATOM    160  O38 GCD     1      31.700  38.860  27.520  1.00  0.00            
ATOM    161  O39 GCD     1      32.920  39.910  29.330  1.00  0.00            
ATOM    162  C47 GCD     1      33.470  38.710  29.870  1.00  0.00            
ATOM    163  H77 GCD     1      32.660  37.970  29.780  1.00  0.00            
ATOM    164  C48 GCD     1      33.630  38.920  31.370  1.00  0.00            
ATOM    165  H78 GCD     1      34.500  39.590  31.490  1.00  0.00            
ATOM    166  H79 GCD     1      33.750  37.960  31.870  1.00  0.00            
ATOM    167  O40 GCD     1      32.490  39.520  31.990  1.00  0.00            
ATOM    168  H80 GCD     1      32.320  40.170  31.310  1.00  0.00            
ATOM    169  C1  AB5     2      30.960  34.340  27.160  1.00  0.00            
ATOM    170  C2  AB5     2      30.550  33.050  27.560  1.00  0.00            
ATOM    171  C3  AB5     2      30.190  32.730  28.870  1.00  0.00            
ATOM    172  C4  AB5     2      29.720  31.460  29.230  1.00  0.00            
ATOM    173  C5  AB5     2      29.230  31.210  30.560  1.00  0.00            
ATOM    174  C6  AB5     2      29.200  32.240  31.460  1.00  0.00            
ATOM    175  C7  AB5     2      28.800  31.950  32.770  1.00  0.00            
ATOM    176  C8  AB5     2      28.830  32.970  33.710  1.00  0.00            
ATOM    177  C9  AB5     2      29.310  34.240  33.340  1.00  0.00            
ATOM    178  C10 AB5     2      29.640  34.550  32.030  1.00  0.00            
ATOM    179  C11 AB5     2      30.120  35.810  31.680  1.00  0.00            
ATOM    180  C12 AB5     2      30.570  36.080  30.400  1.00  0.00            
ATOM    181  C13 AB5     2      30.590  35.070  29.480  1.00  0.00            
ATOM    182  C14 AB5     2      31.100  35.270  28.200  1.00  0.00            
ATOM    183  C15 AB5     2      30.180  33.760  29.840  1.00  0.00            
ATOM    184  C16 AB5     2      29.650  33.500  31.110  1.00  0.00            
ATOM    185  H1  AB5     2      31.240  34.550  26.130  1.00  0.00            
ATOM    186  H2  AB5     2      30.530  32.240  26.840  1.00  0.00            
ATOM    187  H3  AB5     2      29.690  30.690  28.470  1.00  0.00            
ATOM    188  H4  AB5     2      28.950  30.220  30.930  1.00  0.00            
ATOM    189  H5  AB5     2      28.370  30.990  33.030  1.00  0.00            
ATOM    190  H6  AB5     2      28.490  32.780  34.730  1.00  0.00            
ATOM    191  H7  AB5     2      29.380  35.040  34.070  1.00  0.00            
ATOM    192  H8  AB5     2      30.190  36.650  32.360  1.00  0.00            
ATOM    193  H9  AB5     2      30.940  37.090  30.240  1.00  0.00            
ATOM    194  H10 AB5     2      31.440  36.270  27.970  1.00  0.00            
TER
ENDMDL
MODEL        1
ATOM      1  H1  GCD     1      28.900  22.890  37.970  1.00  0.00            
ATOM      2  O1  GCD     1      29.650  23.170  37.430  1.00  0.00            
ATOM      3  C1  GCD     1      30.480  24.140  38.170  1.00  0.00            
ATOM      4  H2  GCD     1      30.720  23.720  39.150  1.00  0.00            
ATOM      5  H3  GCD     1      31.440  24.310  37.660  1.00  0.00            
ATOM      6  C2  GCD     1      29.700  25.480  38.380  1.00  0.00            
ATOM      7  H4  GCD     1      29.690  26.030  37.430  1.00  0.00            
ATOM      8  C3  GCD     1      30.400  26.240  39.560  1.00  0.00            
ATOM      9  H5  GCD     1      30.370  25.520  40.390  1.00  0.00            
ATOM     10  C4  GCD     1      29.630  27.560  39.880  1.00  0.00            
ATOM     11  H6  GCD     1      29.710  28.200  39.000  1.00  0.00            
ATOM     12  O2  GCD     1      30.240  28.260  41.010  1.00  0.00            
ATOM     13  H7  GCD     1      30.270  27.660  41.760  1.00  0.00            
ATOM     14  C5  GCD     1      28.150  27.120  40.110  1.00  0.00            
ATOM     15  H8  GCD     1      28.140  26.580  41.070  1.00  0.00            
ATOM     16  O3  GCD     1      27.300  28.290  40.230  1.00  0.00            
ATOM     17  H9  GCD     1      27.060  28.470  39.310  1.00  0.00            
ATOM     18  C6  GCD     1      27.510  26.290  38.990  1.00  0.00            
ATOM     19  O4  GCD     1      28.360  25.170  38.810  1.00  0.00            
ATOM     20  H10 GCD     1      26.550  25.860  39.300  1.00  0.00            
ATOM     21  O5  GCD     1      27.390  27.110  37.820  1.00  0.00            
ATOM     22  C7  GCD     1      26.100  27.280  37.270  1.00  0.00            
ATOM     23  H11 GCD     1      25.320  27.070  38.000  1.00  0.00            
ATOM     24  C8  GCD     1      25.890  28.710  36.830  1.00  0.00            
ATOM     25  H12 GCD     1      26.720  28.860  36.130  1.00  0.00            
ATOM     26  O6  GCD     1      26.040  29.610  37.940  1.00  0.00            
ATOM     27  H13 GCD     1      25.170  29.830  38.260  1.00  0.00            
ATOM     28  C9  GCD     1      24.570  28.910  36.020  1.00  0.00            
ATOM     29  H14 GCD     1      23.660  29.010  36.620  1.00  0.00            
ATOM     30  O7  GCD     1      24.630  30.130  35.340  1.00  0.00            
ATOM     31  H15 GCD     1      24.990  30.790  35.940  1.00  0.00            
ATOM     32  C10 GCD     1      24.450  27.820  34.960  1.00  0.00            
ATOM     33  H16 GCD     1      23.420  27.810  34.610  1.00  0.00            
ATOM     34  O8  GCD     1      24.680  26.500  35.420  1.00  0.00            
ATOM     35  C11 GCD     1      25.950  26.300  36.110  1.00  0.00            
ATOM     36  H17 GCD     1      26.820  26.430  35.460  1.00  0.00            
ATOM     37  C12 GCD     1      26.000  24.890  36.550  1.00  0.00            
ATOM     38  H18 GCD     1      27.020  24.650  36.870  1.00  0.00            
ATOM     39  H19 GCD     1      25.880  24.240  35.680  1.00  0.00            
ATOM     40  O9  GCD     1      25.050  24.560  37.660  1.00  0.00            
ATOM     41  H20 GCD     1      24.210  25.030  37.540  1.00  0.00            
ATOM     42  O10 GCD     1      25.370  28.070  33.950  1.00  0.00            
ATOM     43  C13 GCD     1      24.810  28.190  32.610  1.00  0.00            
ATOM     44  H21 GCD     1      23.740  28.430  32.690  1.00  0.00            
ATOM     45  C14 GCD     1      25.540  29.330  32.010  1.00  0.00            
ATOM     46  H22 GCD     1      26.610  29.130  32.100  1.00  0.00            
ATOM     47  O11 GCD     1      25.110  30.520  32.700  1.00  0.00            
ATOM     48  H23 GCD     1      24.920  30.330  33.630  1.00  0.00            
ATOM     49  C15 GCD     1      25.170  29.530  30.530  1.00  0.00            
ATOM     50  H24 GCD     1      24.110  29.810  30.450  1.00  0.00            
ATOM     51  O12 GCD     1      26.020  30.480  29.910  1.00  0.00            
ATOM     52  H25 GCD     1      26.730  29.980  29.500  1.00  0.00            
ATOM     53  C16 GCD     1      25.380  28.230  29.820  1.00  0.00            
ATOM     54  H26 GCD     1      24.950  28.310  28.820  1.00  0.00            
ATOM     55  O13 GCD     1      24.600  27.200  30.510  1.00  0.00            
ATOM     56  C17 GCD     1      25.010  26.910  31.830  1.00  0.00            
ATOM     57  H27 GCD     1      26.080  26.710  31.910  1.00  0.00            
ATOM     58  C18 GCD     1      24.300  25.670  32.280  1.00  0.00            
ATOM     59  H28 GCD     1      24.780  25.210  33.150  1.00  0.00            
ATOM     60  H29 GCD     1      24.320  24.940  31.460  1.00  0.00            
ATOM     61  O14 GCD     1      22.890  25.890  32.530  1.00  0.00            
ATOM     62  H30 GCD     1      22.770  25.500  33.410  1.00  0.00            
ATOM     63  O15 GCD     1      26.770  27.850  29.920  1.00  0.00            
ATOM     64  C19 GCD     1      27.280  27.200  28.720  1.00  0.00            
ATOM     65  H31 GCD     1      26.440  27.160  28.010  1.00  0.00            
ATOM     66  C20 GCD     1      28.330  28.140  28.180  1.00  0.00            
ATOM     67  H32 GCD     1      29.050  28.310  28.990  1.00  0.00            
ATOM     68  O16 GCD     1      27.750  29.420  27.790  1.00  0.00            
ATOM     69  H33 GCD     1      28.400  29.720  27.140  1.00  0.00            
ATOM     70  C21 GCD     1      29.100  27.540  27.030  1.00  0.00            
ATOM     71  H34 GCD     1      28.450  27.360  26.160  1.00  0.00            
ATOM     72  O17 GCD     1      30.060  28.470  26.540  1.00  0.00            
ATOM     73  H35 GCD     1      30.780  28.430  27.180  1.00  0.00            
ATOM     74  C22 GCD     1      29.720  26.260  27.540  1.00  0.00            
ATOM     75  H36 GCD     1      30.160  25.770  26.660  1.00  0.00            
ATOM     76  O18 GCD     1      28.660  25.430  27.970  1.00  0.00            
ATOM     77  C23 GCD     1      27.820  25.850  29.060  1.00  0.00            
ATOM     78  H37 GCD     1      28.490  25.950  29.920  1.00  0.00            
ATOM     79  C24 GCD     1      26.720  24.810  29.290  1.00  0.00            
ATOM     80  H38 GCD     1      26.220  25.060  30.230  1.00  0.00            
ATOM     81  H39 GCD     1      27.210  23.860  29.550  1.00  0.00            
ATOM     82  O19 GCD     1      25.670  24.700  28.340  1.00  0.00            
ATOM     83  H40 GCD     1      25.950  24.440  27.460  1.00  0.00            
ATOM     84  O20 GCD     1      30.650  26.440  28.660  1.00  0.00            
ATOM     85  C25 GCD     1      32.060  26.490  28.330  1.00  0.00            
ATOM     86  H41 GCD     1      32.100  26.650  27.240  1.00  0.00            
ATOM     87  C26 GCD     1      32.690  27.790  28.830  1.00  0.00            
ATOM     88  H42 GCD     1      32.570  27.910  29.910  1.00  0.00            
ATOM     89  O21 GCD     1      32.030  28.890  28.250  1.00  0.00            
ATOM     90  H43 GCD     1      32.150  29.670  28.820  1.00  0.00            
ATOM     91  C27 GCD     1      34.140  27.840  28.380  1.00  0.00            
ATOM     92  H44 GCD     1      34.230  27.980  27.290  1.00  0.00            
ATOM     93  O22 GCD     1      34.750  28.940  28.870  1.00  0.00            
ATOM     94  H45 GCD     1      35.270  28.710  29.650  1.00  0.00            
ATOM     95  C28 GCD     1      34.930  26.550  28.660  1.00  0.00            
ATOM     96  H46 GCD     1      35.800  26.450  28.000  1.00  0.00            
ATOM     97  O23 GCD     1      34.210  25.420  28.280  1.00  0.00            
ATOM     98  C29 GCD     1      32.850  25.260  28.800  1.00  0.00            
ATOM     99  H47 GCD     1      32.860  25.160  29.890  1.00  0.00            
ATOM    100  C30 GCD     1      32.280  23.970  28.250  1.00  0.00            
ATOM    101  H48 GCD     1      32.100  24.130  27.180  1.00  0.00            
ATOM    102  H49 GCD     1      31.280  23.860  28.680  1.00  0.00            
ATOM    103  O24 GCD     1      33.090  22.850  28.460  1.00  0.00            
ATOM    104  H50 GCD     1      32.920  22.450  29.330  1.00  0.00            
ATOM    105  O25 GCD     1      35.130  26.520  30.060  1.00  0.00            
ATOM    106  C31 GCD     1      36.530  26.250  30.410  1.00  0.00            
ATOM    107  H51 GCD     1      37.130  26.190  29.500  1.00  0.00            
ATOM    108  C32 GCD     1      36.950  27.450  31.220  1.00  0.00            
ATOM    109  H52 GCD     1      36.280  27.520  32.080  1.00  0.00            
ATOM    110  O26 GCD     1      36.770  28.620  30.430  1.00  0.00            
ATOM    111  H53 GCD     1      37.560  28.660  29.870  1.00  0.00            
ATOM    112  C33 GCD     1      38.330  27.250  31.880  1.00  0.00            
ATOM    113  H54 GCD     1      39.050  27.120  31.060  1.00  0.00            
ATOM    114  O27 GCD     1      38.710  28.450  32.550  1.00  0.00            
ATOM    115  H55 GCD     1      38.690  28.300  33.500  1.00  0.00            
ATOM    116  C34 GCD     1      38.310  25.950  32.660  1.00  0.00            
ATOM    117  H56 GCD     1      39.300  25.730  33.080  1.00  0.00            
ATOM    118  O28 GCD     1      37.930  24.800  31.910  1.00  0.00            
ATOM    119  C35 GCD     1      36.580  24.990  31.350  1.00  0.00            
ATOM    120  H57 GCD     1      35.800  25.100  32.120  1.00  0.00            
ATOM    121  C36 GCD     1      36.350  23.840  30.480  1.00  0.00            
ATOM    122  H58 GCD     1      37.050  23.930  29.640  1.00  0.00            
ATOM    123  H59 GCD     1      35.340  23.890  30.070  1.00  0.00            
ATOM    124  O29 GCD     1      36.570  22.590  31.100  1.00  0.00            
ATOM    125  H60 GCD     1      37.360  22.600  31.640  1.00  0.00            
ATOM    126  O30 GCD     1      37.400  26.120  33.730  1.00  0.00            
ATOM    127  C37 GCD     1      37.920  25.950  35.060  1.00  0.00            
ATOM    128  H61 GCD     1      38.960  25.630  35.160  1.00  0.00            
ATOM    129  C38 GCD     1      37.790  27.280  35.830  1.00  0.00            
ATOM    130  H62 GCD     1      36.740  27.610  35.790  1.00  0.00            
ATOM    131  O31 GCD     1      38.690  28.280  35.300  1.00  0.00            
ATOM    132  H63 GCD     1      39.570  28.120  35.640  1.00  0.00            
ATOM    133  C39 GCD     1      38.130  27.050  37.250  1.00  0.00            
ATOM    134  H64 GCD     1      39.190  26.770  37.300  1.00  0.00            
ATOM    135  O32 GCD     1      37.970  28.210  38.120  1.00  0.00            
ATOM    136  H65 GCD     1      37.150  28.090  38.610  1.00  0.00            
ATOM    137  C40 GCD     1      37.400  25.880  37.850  1.00  0.00            
ATOM    138  H66 GCD     1      37.770  25.730  38.860  1.00  0.00            
ATOM    139  O33 GCD     1      37.660  24.690  37.060  1.00  0.00            
ATOM    140  C41 GCD     1      37.160  24.830  35.730  1.00  0.00            
ATOM    141  H67 GCD     1      36.080  24.990  35.750  1.00  0.00            
ATOM    142  C42 GCD     1      37.370  23.420  35.070  1.00  0.00            
ATOM    143  H68 GCD     1      36.900  23.420  34.080  1.00  0.00            
ATOM    144  H69 GCD     1      36.850  22.650  35.660  1.00  0.00            
ATOM    145  O34 GCD     1      38.780  23.100  34.750  1.00  0.00            
ATOM    146  H70 GCD     1      39.210  22.950  35.600  1.00  0.00            
ATOM    147  O35 GCD     1      35.990  26.060  37.870  1.00  0.00            
ATOM    148  C43 GCD     1      35.220  25.850  39.090  1.00  0.00            
ATOM    149  H71 GCD     1      35.820  25.300  39.830  1.00  0.00            
ATOM    150  C44 GCD     1      34.760  27.230  39.550  1.00  0.00            
ATOM    151  H72 GCD     1      34.190  27.640  38.710  1.00  0.00            
ATOM    152  O36 GCD     1      35.880  28.130  39.840  1.00  0.00            
ATOM    153  H73 GCD     1      35.580  29.000  40.100  1.00  0.00            
ATOM    154  C45 GCD     1      33.800  27.110  40.700  1.00  0.00            
ATOM    155  H74 GCD     1      34.360  26.710  41.560  1.00  0.00            
ATOM    156  O37 GCD     1      33.290  28.340  41.200  1.00  0.00            
ATOM    157  H75 GCD     1      32.400  28.460  40.850  1.00  0.00            
ATOM    158  C46 GCD     1      32.700  26.050  40.400  1.00  0.00            
ATOM    159  H76 GCD     1      32.120  25.740  41.270  1.00  0.00            
ATOM    160  O38 GCD     1      31.770  26.560  39.470  1.00  0.00            
ATOM    161  O39 GCD     1      33.340  24.860  40.010  1.00  0.00            
ATOM    162  C47 GCD     1      34.070  24.890  38.770  1.00  0.00            
ATOM    163  H77 GCD     1      33.370  25.310  38.030  1.00  0.00            
ATOM    164  C48 GCD     1      34.590  23.510  38.340  1.00  0.00            
ATOM    165  H78 GCD     1      34.970  23.620  37.320  1.00  0.00            
ATOM    166  H79 GCD     1      33.690  22.890  38.250  1.00  0.00            
ATOM    167  O40 GCD     1      35.510  22.870  39.240  1.00  0.00            
ATOM    168  H80 GCD     1      34.950  22.650  39.990  1.00  0.00            
ATOM    169  C1  AB5     2      31.200  29.200  36.490  1.00  0.00            
ATOM    170  C2  AB5     2      30.030  28.950  35.720  1.00  0.00            
ATOM    171  C3  AB5     2      29.970  27.910  34.760  1.00  0.00            
ATOM    172  C4  AB5     2      28.840  27.730  33.950  1.00  0.00            
ATOM    173  C5  AB5     2      28.860  26.720  32.980  1.00  0.00            
ATOM    174  C6  AB5     2      29.900  25.780  32.970  1.00  0.00            
ATOM    175  C7  AB5     2      29.860  24.660  32.080  1.00  0.00            
ATOM    176  C8  AB5     2      30.950  23.750  31.970  1.00  0.00            
ATOM    177  C9  AB5     2      31.990  23.870  32.950  1.00  0.00            
ATOM    178  C10 AB5     2      32.060  25.000  33.750  1.00  0.00            
ATOM    179  C11 AB5     2      33.150  25.120  34.680  1.00  0.00            
ATOM    180  C12 AB5     2      33.230  26.330  35.390  1.00  0.00            
ATOM    181  C13 AB5     2      32.190  27.230  35.450  1.00  0.00            
ATOM    182  C14 AB5     2      32.290  28.290  36.330  1.00  0.00            
ATOM    183  C15 AB5     2      31.050  27.040  34.660  1.00  0.00            
ATOM    184  C16 AB5     2      31.040  25.970  33.730  1.00  0.00            
ATOM    185  H1  AB5     2      31.180  30.070  37.140  1.00  0.00            
ATOM    186  H2  AB5     2      29.190  29.620  35.820  1.00  0.00            
ATOM    187  H3  AB5     2      27.990  28.390  34.070  1.00  0.00            
ATOM    188  H4  AB5     2      28.020  26.550  32.310  1.00  0.00            
ATOM    189  H5  AB5     2      28.970  24.400  31.520  1.00  0.00            
ATOM    190  H6  AB5     2      30.920  22.890  31.310  1.00  0.00            
ATOM    191  H7  AB5     2      32.840  23.190  32.960  1.00  0.00            
ATOM    192  H8  AB5     2      34.010  24.470  34.790  1.00  0.00            
ATOM    193  H9  AB5     2      34.180  26.580  35.860  1.00  0.00            
ATOM    194  H10 AB5     2      33.180  28.460  36.920  1.00  0.00            
TER
ENDMDL
MODEL        1
ATOM      1  H1  GCD     1      19.680  39.380  33.020  1.00  0.00            
ATOM      2  O1  GCD     1      20.640  39.380  33.110  1.00  0.00            
ATOM      3  C1  GCD     1      21.010  38.230  33.870  1.00  0.00            
ATOM      4  H2  GCD     1      22.100  38.170  33.970  1.00  0.00            
ATOM      5  H3  GCD     1      20.480  38.170  34.830  1.00  0.00            
ATOM      6  C2  GCD     1      20.740  36.900  33.180  1.00  0.00            
ATOM      7  H4  GCD     1      21.170  36.090  33.790  1.00  0.00            
ATOM      8  C3  GCD     1      21.430  36.770  31.860  1.00  0.00            
ATOM      9  H5  GCD     1      21.030  37.530  31.170  1.00  0.00            
ATOM     10  C4  GCD     1      21.090  35.420  31.260  1.00  0.00            
ATOM     11  H6  GCD     1      21.530  34.650  31.900  1.00  0.00            
ATOM     12  O2  GCD     1      21.630  35.360  30.000  1.00  0.00            
ATOM     13  H7  GCD     1      21.320  34.540  29.610  1.00  0.00            
ATOM     14  C5  GCD     1      19.610  35.220  31.220  1.00  0.00            
ATOM     15  H8  GCD     1      19.140  36.090  30.730  1.00  0.00            
ATOM     16  O3  GCD     1      19.220  33.960  30.610  1.00  0.00            
ATOM     17  H9  GCD     1      19.090  33.280  31.280  1.00  0.00            
ATOM     18  C6  GCD     1      19.070  35.390  32.610  1.00  0.00            
ATOM     19  O4  GCD     1      19.330  36.670  33.090  1.00  0.00            
ATOM     20  H10 GCD     1      17.990  35.270  32.550  1.00  0.00            
ATOM     21  O5  GCD     1      19.510  34.420  33.530  1.00  0.00            
ATOM     22  C7  GCD     1      18.610  34.050  34.530  1.00  0.00            
ATOM     23  H11 GCD     1      18.190  34.960  34.970  1.00  0.00            
ATOM     24  C8  GCD     1      17.380  33.220  34.040  1.00  0.00            
ATOM     25  H12 GCD     1      17.810  32.330  33.570  1.00  0.00            
ATOM     26  O6  GCD     1      16.530  33.920  33.130  1.00  0.00            
ATOM     27  H13 GCD     1      15.860  33.310  32.800  1.00  0.00            
ATOM     28  C9  GCD     1      16.580  32.660  35.180  1.00  0.00            
ATOM     29  H14 GCD     1      16.090  33.430  35.790  1.00  0.00            
ATOM     30  O7  GCD     1      15.480  31.910  34.630  1.00  0.00            
ATOM     31  H15 GCD     1      15.890  31.080  34.330  1.00  0.00            
ATOM     32  C10 GCD     1      17.480  31.970  36.200  1.00  0.00            
ATOM     33  H16 GCD     1      17.000  31.650  37.130  1.00  0.00            
ATOM     34  O8  GCD     1      18.480  32.880  36.590  1.00  0.00            
ATOM     35  C11 GCD     1      19.400  33.330  35.630  1.00  0.00            
ATOM     36  H17 GCD     1      19.940  32.440  35.280  1.00  0.00            
ATOM     37  C12 GCD     1      20.440  34.230  36.180  1.00  0.00            
ATOM     38  H18 GCD     1      21.200  34.480  35.420  1.00  0.00            
ATOM     39  H19 GCD     1      20.990  33.870  37.050  1.00  0.00            
ATOM     40  O9  GCD     1      19.930  35.550  36.570  1.00  0.00            
ATOM     41  H20 GCD     1      20.690  36.140  36.690  1.00  0.00            
ATOM     42  O10 GCD     1      18.050  30.910  35.490  1.00  0.00            
ATOM     43  C13 GCD     1      17.380  29.620  35.810  1.00  0.00            
ATOM     44  H21 GCD     1      16.380  29.830  36.210  1.00  0.00            
ATOM     45  C14 GCD     1      17.320  28.850  34.470  1.00  0.00            
ATOM     46  H22 GCD     1      18.320  28.770  34.030  1.00  0.00            
ATOM     47  O11 GCD     1      16.450  29.400  33.530  1.00  0.00            
ATOM     48  H23 GCD     1      16.550  28.790  32.800  1.00  0.00            
ATOM     49  C15 GCD     1      16.780  27.410  34.750  1.00  0.00            
ATOM     50  H24 GCD     1      15.730  27.460  35.070  1.00  0.00            
ATOM     51  O12 GCD     1      16.800  26.580  33.540  1.00  0.00            
ATOM     52  H25 GCD     1      17.710  26.270  33.480  1.00  0.00            
ATOM     53  C16 GCD     1      17.540  26.730  35.870  1.00  0.00            
ATOM     54  H26 GCD     1      17.240  25.710  36.110  1.00  0.00            
ATOM     55  O13 GCD     1      17.560  27.550  36.940  1.00  0.00            
ATOM     56  C17 GCD     1      18.150  28.840  36.800  1.00  0.00            
ATOM     57  H27 GCD     1      19.180  28.800  36.410  1.00  0.00            
ATOM     58  C18 GCD     1      18.230  29.480  38.170  1.00  0.00            
ATOM     59  H28 GCD     1      18.670  30.480  38.080  1.00  0.00            
ATOM     60  H29 GCD     1      18.980  29.050  38.840  1.00  0.00            
ATOM     61  O14 GCD     1      16.980  29.620  38.780  1.00  0.00            
ATOM     62  H30 GCD     1      17.130  30.100  39.600  1.00  0.00            
ATOM     63  O15 GCD     1      18.870  26.630  35.500  1.00  0.00            
ATOM     64  C19 GCD     1      19.560  25.400  35.390  1.00  0.00            
ATOM     65  H31 GCD     1      18.850  24.570  35.560  1.00  0.00            
ATOM     66  C20 GCD     1      20.100  25.320  34.010  1.00  0.00            
ATOM     67  H32 GCD     1      20.600  26.280  33.830  1.00  0.00            
ATOM     68  O16 GCD     1      19.080  25.040  33.060  1.00  0.00            
ATOM     69  H33 GCD     1      19.520  24.900  32.210  1.00  0.00            
ATOM     70  C21 GCD     1      21.180  24.230  33.850  1.00  0.00            
ATOM     71  H34 GCD     1      20.700  23.250  33.950  1.00  0.00            
ATOM     72  O17 GCD     1      21.760  24.300  32.530  1.00  0.00            
ATOM     73  H35 GCD     1      22.210  23.500  32.230  1.00  0.00            
ATOM     74  C22 GCD     1      22.240  24.290  34.940  1.00  0.00            
ATOM     75  H36 GCD     1      23.030  23.530  34.930  1.00  0.00            
ATOM     76  O18 GCD     1      21.490  24.250  36.120  1.00  0.00            
ATOM     77  C23 GCD     1      20.580  25.370  36.460  1.00  0.00            
ATOM     78  H37 GCD     1      21.210  26.270  36.450  1.00  0.00            
ATOM     79  C24 GCD     1      20.060  25.030  37.870  1.00  0.00            
ATOM     80  H38 GCD     1      19.480  25.910  38.170  1.00  0.00            
ATOM     81  H39 GCD     1      20.890  24.950  38.570  1.00  0.00            
ATOM     82  O19 GCD     1      19.250  23.870  37.900  1.00  0.00            
ATOM     83  H40 GCD     1      18.350  24.080  38.190  1.00  0.00            
ATOM     84  O20 GCD     1      22.830  25.600  34.860  1.00  0.00            
ATOM     85  C25 GCD     1      24.240  25.720  34.570  1.00  0.00            
ATOM     86  H41 GCD     1      24.660  24.730  34.360  1.00  0.00            
ATOM     87  C26 GCD     1      24.450  26.590  33.340  1.00  0.00            
ATOM     88  H42 GCD     1      24.220  27.600  33.690  1.00  0.00            
ATOM     89  O21 GCD     1      23.760  26.050  32.220  1.00  0.00            
ATOM     90  H43 GCD     1      22.940  25.650  32.510  1.00  0.00            
ATOM     91  C27 GCD     1      25.980  26.640  33.090  1.00  0.00            
ATOM     92  H44 GCD     1      26.330  25.610  32.930  1.00  0.00            
ATOM     93  O22 GCD     1      26.340  27.330  31.920  1.00  0.00            
ATOM     94  H45 GCD     1      26.410  28.280  32.080  1.00  0.00            
ATOM     95  C28 GCD     1      26.810  27.040  34.350  1.00  0.00            
ATOM     96  H46 GCD     1      27.880  26.810  34.320  1.00  0.00            
ATOM     97  O23 GCD     1      26.440  26.270  35.490  1.00  0.00            
ATOM     98  C29 GCD     1      24.950  26.240  35.780  1.00  0.00            
ATOM     99  H47 GCD     1      24.660  27.260  36.080  1.00  0.00            
ATOM    100  C30 GCD     1      24.790  25.260  37.050  1.00  0.00            
ATOM    101  H48 GCD     1      25.070  24.240  36.760  1.00  0.00            
ATOM    102  H49 GCD     1      23.750  25.190  37.420  1.00  0.00            
ATOM    103  O24 GCD     1      25.680  25.630  38.100  1.00  0.00            
ATOM    104  H50 GCD     1      26.440  26.010  37.630  1.00  0.00            
ATOM    105  O25 GCD     1      26.600  28.430  34.470  1.00  0.00            
ATOM    106  C31 GCD     1      27.620  29.030  35.260  1.00  0.00            
ATOM    107  H51 GCD     1      28.090  28.350  35.980  1.00  0.00            
ATOM    108  C32 GCD     1      28.710  29.600  34.310  1.00  0.00            
ATOM    109  H52 GCD     1      28.180  30.140  33.520  1.00  0.00            
ATOM    110  O26 GCD     1      29.470  28.570  33.570  1.00  0.00            
ATOM    111  H53 GCD     1      30.000  28.110  34.220  1.00  0.00            
ATOM    112  C33 GCD     1      29.730  30.630  35.010  1.00  0.00            
ATOM    113  H54 GCD     1      30.310  30.000  35.700  1.00  0.00            
ATOM    114  O27 GCD     1      30.740  31.170  34.090  1.00  0.00            
ATOM    115  H55 GCD     1      31.460  31.370  34.700  1.00  0.00            
ATOM    116  C34 GCD     1      28.930  31.670  35.750  1.00  0.00            
ATOM    117  H56 GCD     1      29.450  32.390  36.390  1.00  0.00            
ATOM    118  O28 GCD     1      27.940  30.970  36.590  1.00  0.00            
ATOM    119  C35 GCD     1      26.920  30.220  36.020  1.00  0.00            
ATOM    120  H57 GCD     1      26.330  30.860  35.360  1.00  0.00            
ATOM    121  C36 GCD     1      25.940  29.760  37.010  1.00  0.00            
ATOM    122  H58 GCD     1      25.160  29.370  36.340  1.00  0.00            
ATOM    123  H59 GCD     1      25.620  30.620  37.610  1.00  0.00            
ATOM    124  O29 GCD     1      26.500  28.760  37.860  1.00  0.00            
ATOM    125  H60 GCD     1      25.800  28.660  38.520  1.00  0.00            
ATOM    126  O30 GCD     1      28.170  32.570  34.840  1.00  0.00            
ATOM    127  C37 GCD     1      28.630  33.950  34.720  1.00  0.00            
ATOM    128  H61 GCD     1      29.630  34.060  35.160  1.00  0.00            
ATOM    129  C38 GCD     1      28.630  34.370  33.280  1.00  0.00            
ATOM    130  H62 GCD     1      27.650  34.140  32.850  1.00  0.00            
ATOM    131  O31 GCD     1      29.450  33.450  32.660  1.00  0.00            
ATOM    132  H63 GCD     1      29.350  32.700  33.250  1.00  0.00            
ATOM    133  C39 GCD     1      29.060  35.820  33.200  1.00  0.00            
ATOM    134  H64 GCD     1      30.100  35.790  33.550  1.00  0.00            
ATOM    135  O32 GCD     1      29.130  36.210  31.760  1.00  0.00            
ATOM    136  H65 GCD     1      28.260  36.170  31.340  1.00  0.00            
ATOM    137  C40 GCD     1      28.110  36.690  34.050  1.00  0.00            
ATOM    138  H66 GCD     1      28.440  37.730  34.090  1.00  0.00            
ATOM    139  O33 GCD     1      27.970  36.210  35.400  1.00  0.00            
ATOM    140  C41 GCD     1      27.650  34.830  35.520  1.00  0.00            
ATOM    141  H67 GCD     1      26.690  34.750  34.980  1.00  0.00            
ATOM    142  C42 GCD     1      27.430  34.520  37.030  1.00  0.00            
ATOM    143  H68 GCD     1      28.350  34.480  37.620  1.00  0.00            
ATOM    144  H69 GCD     1      26.900  33.560  37.050  1.00  0.00            
ATOM    145  O34 GCD     1      26.600  35.430  37.680  1.00  0.00            
ATOM    146  H70 GCD     1      27.030  36.260  37.470  1.00  0.00            
ATOM    147  O35 GCD     1      26.810  36.520  33.530  1.00  0.00            
ATOM    148  C43 GCD     1      26.160  37.440  32.650  1.00  0.00            
ATOM    149  H71 GCD     1      26.810  38.300  32.450  1.00  0.00            
ATOM    150  C44 GCD     1      25.630  36.690  31.420  1.00  0.00            
ATOM    151  H72 GCD     1      25.060  35.780  31.680  1.00  0.00            
ATOM    152  O36 GCD     1      26.810  36.350  30.590  1.00  0.00            
ATOM    153  H73 GCD     1      26.480  35.610  30.060  1.00  0.00            
ATOM    154  C45 GCD     1      24.620  37.530  30.680  1.00  0.00            
ATOM    155  H74 GCD     1      25.050  38.470  30.310  1.00  0.00            
ATOM    156  O37 GCD     1      24.010  36.730  29.660  1.00  0.00            
ATOM    157  H75 GCD     1      23.160  36.340  29.890  1.00  0.00            
ATOM    158  C46 GCD     1      23.570  38.010  31.530  1.00  0.00            
ATOM    159  H76 GCD     1      22.840  38.640  31.010  1.00  0.00            
ATOM    160  O38 GCD     1      22.860  36.940  32.080  1.00  0.00            
ATOM    161  O39 GCD     1      24.190  38.720  32.590  1.00  0.00            
ATOM    162  C47 GCD     1      24.960  37.920  33.510  1.00  0.00            
ATOM    163  H77 GCD     1      24.340  37.050  33.730  1.00  0.00            
ATOM    164  C48 GCD     1      25.410  38.730  34.710  1.00  0.00            
ATOM    165  H78 GCD     1      25.860  37.970  35.360  1.00  0.00            
ATOM    166  H79 GCD     1      24.590  39.120  35.330  1.00  0.00            
ATOM    167  O40 GCD     1      26.300  39.770  34.320  1.00  0.00            
ATOM    168  H80 GCD     1      25.750  40.400  33.840  1.00  0.00            
ATOM    169  C1  AB5     2      23.990  31.290  30.960  1.00  0.00            
ATOM    170  C2  AB5     2      24.240  32.330  31.880  1.00  0.00            
ATOM    171  C3  AB5     2      23.850  32.220  33.200  1.00  0.00            
ATOM    172  C4  AB5     2      24.040  33.280  34.100  1.00  0.00            
ATOM    173  C5  AB5     2      23.710  33.160  35.460  1.00  0.00            
ATOM    174  C6  AB5     2      23.060  31.970  35.870  1.00  0.00            
ATOM    175  C7  AB5     2      22.770  31.840  37.220  1.00  0.00            
ATOM    176  C8  AB5     2      22.080  30.660  37.740  1.00  0.00            
ATOM    177  C9  AB5     2      21.700  29.650  36.750  1.00  0.00            
ATOM    178  C10 AB5     2      22.110  29.810  35.430  1.00  0.00            
ATOM    179  C11 AB5     2      21.720  28.830  34.520  1.00  0.00            
ATOM    180  C12 AB5     2      22.050  28.980  33.150  1.00  0.00            
ATOM    181  C13 AB5     2      22.830  30.060  32.730  1.00  0.00            
ATOM    182  C14 AB5     2      23.220  30.170  31.330  1.00  0.00            
ATOM    183  C15 AB5     2      23.190  31.050  33.630  1.00  0.00            
ATOM    184  C16 AB5     2      22.790  30.950  34.990  1.00  0.00            
ATOM    185  H1  AB5     2      24.400  31.470  29.970  1.00  0.00            
ATOM    186  H2  AB5     2      24.780  33.200  31.500  1.00  0.00            
ATOM    187  H3  AB5     2      24.500  34.220  33.810  1.00  0.00            
ATOM    188  H4  AB5     2      24.060  33.930  36.130  1.00  0.00            
ATOM    189  H5  AB5     2      22.970  32.670  37.900  1.00  0.00            
ATOM    190  H6  AB5     2      21.770  30.680  38.780  1.00  0.00            
ATOM    191  H7  AB5     2      21.170  28.730  37.010  1.00  0.00            
ATOM    192  H8  AB5     2      20.960  28.110  34.790  1.00  0.00            
ATOM    193  H9  AB5     2      21.630  28.300  32.410  1.00  0.00            
ATOM    194  H10 AB5     2      22.950  29.440  30.570  1.00  0.00            
TER
ENDMDL
MODEL        1
ATOM      1  H1  GCD     1      29.080  45.170  29.080  1.00  0.00            
ATOM      2  O1  GCD     1      29.540  44.490  29.580  1.00  0.00            
ATOM      3  C1  GCD     1      29.090  43.200  29.240  1.00  0.00            
ATOM      4  H2  GCD     1      29.570  42.390  29.800  1.00  0.00            
ATOM      5  H3  GCD     1      28.000  43.220  29.420  1.00  0.00            
ATOM      6  C2  GCD     1      29.380  42.950  27.740  1.00  0.00            
ATOM      7  H4  GCD     1      29.090  41.900  27.630  1.00  0.00            
ATOM      8  C3  GCD     1      30.860  43.110  27.390  1.00  0.00            
ATOM      9  H5  GCD     1      31.170  44.110  27.720  1.00  0.00            
ATOM     10  C4  GCD     1      31.110  42.840  25.940  1.00  0.00            
ATOM     11  H6  GCD     1      30.860  41.790  25.730  1.00  0.00            
ATOM     12  O2  GCD     1      32.510  43.060  25.750  1.00  0.00            
ATOM     13  H7  GCD     1      32.640  43.330  24.840  1.00  0.00            
ATOM     14  C5  GCD     1      30.240  43.770  25.120  1.00  0.00            
ATOM     15  H8  GCD     1      30.520  44.820  25.240  1.00  0.00            
ATOM     16  O3  GCD     1      30.420  43.350  23.770  1.00  0.00            
ATOM     17  H9  GCD     1      29.890  42.550  23.650  1.00  0.00            
ATOM     18  C6  GCD     1      28.730  43.720  25.490  1.00  0.00            
ATOM     19  O4  GCD     1      28.630  43.920  26.930  1.00  0.00            
ATOM     20  H10 GCD     1      28.150  44.460  24.930  1.00  0.00            
ATOM     21  O5  GCD     1      28.220  42.450  25.150  1.00  0.00            
ATOM     22  C7  GCD     1      27.070  42.270  24.410  1.00  0.00            
ATOM     23  H11 GCD     1      26.760  43.220  23.950  1.00  0.00            
ATOM     24  C8  GCD     1      27.360  41.330  23.220  1.00  0.00            
ATOM     25  H12 GCD     1      27.810  40.400  23.590  1.00  0.00            
ATOM     26  O6  GCD     1      28.230  41.880  22.280  1.00  0.00            
ATOM     27  H13 GCD     1      28.080  41.380  21.470  1.00  0.00            
ATOM     28  C9  GCD     1      26.070  40.910  22.570  1.00  0.00            
ATOM     29  H14 GCD     1      25.610  41.840  22.200  1.00  0.00            
ATOM     30  O7  GCD     1      26.290  39.930  21.510  1.00  0.00            
ATOM     31  H15 GCD     1      26.080  39.100  21.950  1.00  0.00            
ATOM     32  C10 GCD     1      25.120  40.360  23.550  1.00  0.00            
ATOM     33  H16 GCD     1      24.130  40.190  23.140  1.00  0.00            
ATOM     34  O8  GCD     1      24.840  41.360  24.500  1.00  0.00            
ATOM     35  C11 GCD     1      25.960  41.800  25.300  1.00  0.00            
ATOM     36  H17 GCD     1      26.310  40.890  25.820  1.00  0.00            
ATOM     37  C12 GCD     1      25.520  42.840  26.260  1.00  0.00            
ATOM     38  H18 GCD     1      26.170  42.990  27.130  1.00  0.00            
ATOM     39  H19 GCD     1      24.550  42.550  26.680  1.00  0.00            
ATOM     40  O9  GCD     1      25.220  44.080  25.630  1.00  0.00            
ATOM     41  H20 GCD     1      24.620  44.530  26.230  1.00  0.00            
ATOM     42  O10 GCD     1      25.610  39.160  24.160  1.00  0.00            
ATOM     43  C13 GCD     1      24.670  38.060  24.270  1.00  0.00            
ATOM     44  H21 GCD     1      23.630  38.410  24.200  1.00  0.00            
ATOM     45  C14 GCD     1      24.910  37.050  23.150  1.00  0.00            
ATOM     46  H22 GCD     1      25.930  36.720  23.390  1.00  0.00            
ATOM     47  O11 GCD     1      24.740  37.670  21.870  1.00  0.00            
ATOM     48  H23 GCD     1      24.500  37.080  21.150  1.00  0.00            
ATOM     49  C15 GCD     1      23.890  35.830  23.320  1.00  0.00            
ATOM     50  H24 GCD     1      22.900  36.280  23.180  1.00  0.00            
ATOM     51  O12 GCD     1      24.180  34.790  22.260  1.00  0.00            
ATOM     52  H25 GCD     1      24.150  35.230  21.410  1.00  0.00            
ATOM     53  C16 GCD     1      24.000  35.210  24.710  1.00  0.00            
ATOM     54  H26 GCD     1      23.210  34.460  24.790  1.00  0.00            
ATOM     55  O13 GCD     1      23.860  36.210  25.660  1.00  0.00            
ATOM     56  C17 GCD     1      24.780  37.260  25.620  1.00  0.00            
ATOM     57  H27 GCD     1      25.730  36.710  25.720  1.00  0.00            
ATOM     58  C18 GCD     1      24.560  38.090  26.880  1.00  0.00            
ATOM     59  H28 GCD     1      25.380  38.810  27.010  1.00  0.00            
ATOM     60  H29 GCD     1      24.540  37.520  27.820  1.00  0.00            
ATOM     61  O14 GCD     1      23.500  38.970  26.760  1.00  0.00            
ATOM     62  H30 GCD     1      23.150  38.970  27.660  1.00  0.00            
ATOM     63  O15 GCD     1      25.280  34.590  24.810  1.00  0.00            
ATOM     64  C19 GCD     1      25.250  33.320  25.420  1.00  0.00            
ATOM     65  H31 GCD     1      24.240  32.900  25.470  1.00  0.00            
ATOM     66  C20 GCD     1      25.900  32.380  24.400  1.00  0.00            
ATOM     67  H32 GCD     1      26.930  32.750  24.250  1.00  0.00            
ATOM     68  O16 GCD     1      25.080  32.320  23.240  1.00  0.00            
ATOM     69  H33 GCD     1      24.750  33.200  23.030  1.00  0.00            
ATOM     70  C21 GCD     1      25.970  30.930  25.000  1.00  0.00            
ATOM     71  H34 GCD     1      24.940  30.560  25.130  1.00  0.00            
ATOM     72  O17 GCD     1      26.710  30.070  24.130  1.00  0.00            
ATOM     73  H35 GCD     1      27.470  30.600  23.870  1.00  0.00            
ATOM     74  C22 GCD     1      26.770  31.050  26.290  1.00  0.00            
ATOM     75  H36 GCD     1      26.830  30.090  26.810  1.00  0.00            
ATOM     76  O18 GCD     1      25.920  31.880  27.120  1.00  0.00            
ATOM     77  C23 GCD     1      25.890  33.250  26.800  1.00  0.00            
ATOM     78  H37 GCD     1      26.930  33.590  26.780  1.00  0.00            
ATOM     79  C24 GCD     1      25.090  34.020  27.840  1.00  0.00            
ATOM     80  H38 GCD     1      25.400  35.070  27.710  1.00  0.00            
ATOM     81  H39 GCD     1      25.360  33.730  28.860  1.00  0.00            
ATOM     82  O19 GCD     1      23.640  33.860  27.720  1.00  0.00            
ATOM     83  H40 GCD     1      23.410  32.950  27.510  1.00  0.00            
ATOM     84  O20 GCD     1      28.050  31.630  26.140  1.00  0.00            
ATOM     85  C25 GCD     1      29.130  30.730  26.070  1.00  0.00            
ATOM     86  H41 GCD     1      28.800  29.700  25.880  1.00  0.00            
ATOM     87  C26 GCD     1      29.990  31.230  24.960  1.00  0.00            
ATOM     88  H42 GCD     1      30.110  32.300  25.180  1.00  0.00            
ATOM     89  O21 GCD     1      29.260  31.050  23.700  1.00  0.00            
ATOM     90  H43 GCD     1      29.450  31.690  22.990  1.00  0.00            
ATOM     91  C27 GCD     1      31.340  30.530  24.850  1.00  0.00            
ATOM     92  H44 GCD     1      31.310  29.460  24.600  1.00  0.00            
ATOM     93  O22 GCD     1      32.150  31.170  23.850  1.00  0.00            
ATOM     94  H45 GCD     1      32.530  32.020  24.110  1.00  0.00            
ATOM     95  C28 GCD     1      32.040  30.630  26.260  1.00  0.00            
ATOM     96  H46 GCD     1      33.000  30.110  26.310  1.00  0.00            
ATOM     97  O23 GCD     1      31.100  30.050  27.120  1.00  0.00            
ATOM     98  C29 GCD     1      29.900  30.810  27.370  1.00  0.00            
ATOM     99  H47 GCD     1      30.170  31.830  27.680  1.00  0.00            
ATOM    100  C30 GCD     1      29.090  30.180  28.440  1.00  0.00            
ATOM    101  H48 GCD     1      28.310  30.860  28.810  1.00  0.00            
ATOM    102  H49 GCD     1      29.610  29.780  29.320  1.00  0.00            
ATOM    103  O24 GCD     1      28.480  28.840  28.050  1.00  0.00            
ATOM    104  H50 GCD     1      28.730  28.220  28.740  1.00  0.00            
ATOM    105  O25 GCD     1      32.190  32.000  26.550  1.00  0.00            
ATOM    106  C31 GCD     1      33.540  32.460  26.490  1.00  0.00            
ATOM    107  H51 GCD     1      34.190  31.740  25.980  1.00  0.00            
ATOM    108  C32 GCD     1      33.660  33.770  25.680  1.00  0.00            
ATOM    109  H52 GCD     1      33.250  34.640  26.200  1.00  0.00            
ATOM    110  O26 GCD     1      33.160  33.650  24.370  1.00  0.00            
ATOM    111  H53 GCD     1      32.940  34.530  24.050  1.00  0.00            
ATOM    112  C33 GCD     1      35.180  33.970  25.550  1.00  0.00            
ATOM    113  H54 GCD     1      35.600  33.050  25.140  1.00  0.00            
ATOM    114  O27 GCD     1      35.590  35.010  24.660  1.00  0.00            
ATOM    115  H55 GCD     1      35.550  34.730  23.740  1.00  0.00            
ATOM    116  C34 GCD     1      35.740  34.180  26.980  1.00  0.00            
ATOM    117  H56 GCD     1      36.800  34.420  26.990  1.00  0.00            
ATOM    118  O28 GCD     1      35.500  33.020  27.770  1.00  0.00            
ATOM    119  C35 GCD     1      34.070  32.810  27.880  1.00  0.00            
ATOM    120  H57 GCD     1      33.480  33.630  28.290  1.00  0.00            
ATOM    121  C36 GCD     1      33.920  31.780  29.000  1.00  0.00            
ATOM    122  H58 GCD     1      32.860  31.550  29.120  1.00  0.00            
ATOM    123  H59 GCD     1      34.140  32.210  29.990  1.00  0.00            
ATOM    124  O29 GCD     1      34.590  30.540  28.770  1.00  0.00            
ATOM    125  H60 GCD     1      35.510  30.690  29.000  1.00  0.00            
ATOM    126  O30 GCD     1      35.110  35.280  27.600  1.00  0.00            
ATOM    127  C37 GCD     1      36.000  36.280  28.120  1.00  0.00            
ATOM    128  H61 GCD     1      36.970  35.820  28.370  1.00  0.00            
ATOM    129  C38 GCD     1      36.200  37.430  27.170  1.00  0.00            
ATOM    130  H62 GCD     1      35.230  37.720  26.750  1.00  0.00            
ATOM    131  O31 GCD     1      36.970  37.050  26.040  1.00  0.00            
ATOM    132  H63 GCD     1      36.530  36.250  25.730  1.00  0.00            
ATOM    133  C39 GCD     1      36.920  38.650  27.730  1.00  0.00            
ATOM    134  H64 GCD     1      37.970  38.550  28.030  1.00  0.00            
ATOM    135  O32 GCD     1      36.940  39.690  26.780  1.00  0.00            
ATOM    136  H65 GCD     1      36.840  39.250  25.930  1.00  0.00            
ATOM    137  C40 GCD     1      36.210  39.050  29.020  1.00  0.00            
ATOM    138  H66 GCD     1      36.800  39.850  29.470  1.00  0.00            
ATOM    139  O33 GCD     1      36.190  37.910  29.900  1.00  0.00            
ATOM    140  C41 GCD     1      35.450  36.780  29.470  1.00  0.00            
ATOM    141  H67 GCD     1      34.400  37.090  29.320  1.00  0.00            
ATOM    142  C42 GCD     1      35.470  35.730  30.630  1.00  0.00            
ATOM    143  H68 GCD     1      34.940  34.800  30.380  1.00  0.00            
ATOM    144  H69 GCD     1      35.160  36.220  31.560  1.00  0.00            
ATOM    145  O34 GCD     1      36.780  35.280  30.880  1.00  0.00            
ATOM    146  H70 GCD     1      36.650  34.330  31.020  1.00  0.00            
ATOM    147  O35 GCD     1      34.870  39.420  28.710  1.00  0.00            
ATOM    148  C43 GCD     1      34.450  40.640  29.310  1.00  0.00            
ATOM    149  H71 GCD     1      35.100  40.780  30.190  1.00  0.00            
ATOM    150  C44 GCD     1      34.670  41.750  28.320  1.00  0.00            
ATOM    151  H72 GCD     1      34.260  41.470  27.340  1.00  0.00            
ATOM    152  O36 GCD     1      36.070  42.050  28.050  1.00  0.00            
ATOM    153  H73 GCD     1      36.340  41.430  27.360  1.00  0.00            
ATOM    154  C45 GCD     1      33.860  42.990  28.820  1.00  0.00            
ATOM    155  H74 GCD     1      34.390  43.470  29.660  1.00  0.00            
ATOM    156  O37 GCD     1      33.860  43.990  27.760  1.00  0.00            
ATOM    157  H75 GCD     1      33.420  43.590  27.010  1.00  0.00            
ATOM    158  C46 GCD     1      32.440  42.590  29.260  1.00  0.00            
ATOM    159  H76 GCD     1      32.120  43.520  29.720  1.00  0.00            
ATOM    160  O38 GCD     1      31.590  42.150  28.150  1.00  0.00            
ATOM    161  O39 GCD     1      32.450  41.490  30.250  1.00  0.00            
ATOM    162  C47 GCD     1      32.990  40.340  29.730  1.00  0.00            
ATOM    163  H77 GCD     1      32.370  39.990  28.900  1.00  0.00            
ATOM    164  C48 GCD     1      33.050  39.360  30.870  1.00  0.00            
ATOM    165  H78 GCD     1      33.590  39.760  31.740  1.00  0.00            
ATOM    166  H79 GCD     1      33.580  38.430  30.630  1.00  0.00            
ATOM    167  O40 GCD     1      31.750  38.890  31.200  1.00  0.00            
ATOM    168  H80 GCD     1      31.210  39.690  31.140  1.00  0.00            
ATOM    169  C1  AB5     2      30.520  39.510  22.680  1.00  0.00            
ATOM    170  C2  AB5     2      29.530  38.480  22.710  1.00  0.00            
ATOM    171  C3  AB5     2      29.500  37.640  23.830  1.00  0.00            
ATOM    172  C4  AB5     2      28.650  36.510  23.840  1.00  0.00            
ATOM    173  C5  AB5     2      28.830  35.520  24.810  1.00  0.00            
ATOM    174  C6  AB5     2      29.680  35.760  25.860  1.00  0.00            
ATOM    175  C7  AB5     2      29.750  34.860  26.900  1.00  0.00            
ATOM    176  C8  AB5     2      30.630  35.020  27.960  1.00  0.00            
ATOM    177  C9  AB5     2      31.550  36.050  27.960  1.00  0.00            
ATOM    178  C10 AB5     2      31.520  36.950  26.860  1.00  0.00            
ATOM    179  C11 AB5     2      32.470  37.940  26.810  1.00  0.00            
ATOM    180  C12 AB5     2      32.510  38.740  25.680  1.00  0.00            
ATOM    181  C13 AB5     2      31.520  38.750  24.740  1.00  0.00            
ATOM    182  C14 AB5     2      31.590  39.570  23.650  1.00  0.00            
ATOM    183  C15 AB5     2      30.480  37.770  24.780  1.00  0.00            
ATOM    184  C16 AB5     2      30.520  36.870  25.860  1.00  0.00            
ATOM    185  H1  AB5     2      30.430  40.290  21.930  1.00  0.00            
ATOM    186  H2  AB5     2      28.740  38.410  21.960  1.00  0.00            
ATOM    187  H3  AB5     2      27.930  36.340  23.040  1.00  0.00            
ATOM    188  H4  AB5     2      28.230  34.620  24.890  1.00  0.00            
ATOM    189  H5  AB5     2      29.220  33.920  26.930  1.00  0.00            
ATOM    190  H6  AB5     2      30.710  34.200  28.660  1.00  0.00            
ATOM    191  H7  AB5     2      32.340  36.200  28.690  1.00  0.00            
ATOM    192  H8  AB5     2      33.280  37.940  27.530  1.00  0.00            
ATOM    193  H9  AB5     2      33.310  39.470  25.600  1.00  0.00            
ATOM    194  H10 AB5     2      32.280  40.400  23.520  1.00  0.00            
TER
ENDMDL
MODEL        1
ATOM      1  H1  GCD     1      26.270  28.350  28.100  1.00  0.00            
ATOM      2  O1  GCD     1      26.400  29.300  28.120  1.00  0.00            
ATOM      3  C1  GCD     1      27.680  29.690  27.660  1.00  0.00            
ATOM      4  H2  GCD     1      28.440  29.130  28.200  1.00  0.00            
ATOM      5  H3  GCD     1      27.600  29.420  26.600  1.00  0.00            
ATOM      6  C2  GCD     1      27.930  31.190  27.800  1.00  0.00            
ATOM      7  H4  GCD     1      28.880  31.350  27.280  1.00  0.00            
ATOM      8  C3  GCD     1      28.000  31.820  29.190  1.00  0.00            
ATOM      9  H5  GCD     1      27.070  31.510  29.670  1.00  0.00            
ATOM     10  C4  GCD     1      28.030  33.330  29.130  1.00  0.00            
ATOM     11  H6  GCD     1      28.950  33.700  28.670  1.00  0.00            
ATOM     12  O2  GCD     1      27.910  33.840  30.470  1.00  0.00            
ATOM     13  H7  GCD     1      27.020  33.510  30.650  1.00  0.00            
ATOM     14  C5  GCD     1      26.940  33.850  28.220  1.00  0.00            
ATOM     15  H8  GCD     1      26.010  33.570  28.730  1.00  0.00            
ATOM     16  O3  GCD     1      27.010  35.240  28.100  1.00  0.00            
ATOM     17  H9  GCD     1      27.840  35.370  27.620  1.00  0.00            
ATOM     18  C6  GCD     1      27.030  33.200  26.860  1.00  0.00            
ATOM     19  O4  GCD     1      26.890  31.800  27.000  1.00  0.00            
ATOM     20  H10 GCD     1      26.110  33.500  26.340  1.00  0.00            
ATOM     21  O5  GCD     1      28.220  33.410  26.250  1.00  0.00            
ATOM     22  C7  GCD     1      28.290  34.430  25.320  1.00  0.00            
ATOM     23  H11 GCD     1      27.350  34.990  25.340  1.00  0.00            
ATOM     24  C8  GCD     1      29.460  35.320  25.580  1.00  0.00            
ATOM     25  H12 GCD     1      30.380  34.760  25.780  1.00  0.00            
ATOM     26  O6  GCD     1      29.180  35.940  26.740  1.00  0.00            
ATOM     27  H13 GCD     1      30.000  36.390  27.010  1.00  0.00            
ATOM     28  C9  GCD     1      29.700  36.390  24.460  1.00  0.00            
ATOM     29  H14 GCD     1      28.850  37.070  24.320  1.00  0.00            
ATOM     30  O7  GCD     1      30.760  37.280  24.780  1.00  0.00            
ATOM     31  H15 GCD     1      31.600  36.820  24.670  1.00  0.00            
ATOM     32  C10 GCD     1      29.860  35.620  23.160  1.00  0.00            
ATOM     33  H16 GCD     1      29.910  36.280  22.290  1.00  0.00            
ATOM     34  O8  GCD     1      28.650  34.950  22.960  1.00  0.00            
ATOM     35  C11 GCD     1      28.490  33.830  23.890  1.00  0.00            
ATOM     36  H17 GCD     1      29.360  33.170  23.800  1.00  0.00            
ATOM     37  C12 GCD     1      27.330  33.110  23.450  1.00  0.00            
ATOM     38  H18 GCD     1      26.410  33.690  23.580  1.00  0.00            
ATOM     39  H19 GCD     1      27.170  32.260  24.130  1.00  0.00            
ATOM     40  O9  GCD     1      27.350  32.450  22.180  1.00  0.00            
ATOM     41  H20 GCD     1      28.220  32.050  22.140  1.00  0.00            
ATOM     42  O10 GCD     1      30.990  34.770  23.160  1.00  0.00            
ATOM     43  C13 GCD     1      32.050  35.040  22.190  1.00  0.00            
ATOM     44  H21 GCD     1      31.970  36.080  21.850  1.00  0.00            
ATOM     45  C14 GCD     1      33.350  34.990  22.990  1.00  0.00            
ATOM     46  H22 GCD     1      33.350  34.040  23.550  1.00  0.00            
ATOM     47  O11 GCD     1      33.470  36.050  23.910  1.00  0.00            
ATOM     48  H23 GCD     1      33.660  36.830  23.390  1.00  0.00            
ATOM     49  C15 GCD     1      34.520  34.940  22.050  1.00  0.00            
ATOM     50  H24 GCD     1      34.670  35.810  21.400  1.00  0.00            
ATOM     51  O12 GCD     1      35.740  34.700  22.720  1.00  0.00            
ATOM     52  H25 GCD     1      35.540  34.730  23.670  1.00  0.00            
ATOM     53  C16 GCD     1      34.390  33.900  21.010  1.00  0.00            
ATOM     54  H26 GCD     1      35.180  33.980  20.260  1.00  0.00            
ATOM     55  O13 GCD     1      33.160  33.930  20.310  1.00  0.00            
ATOM     56  C17 GCD     1      31.910  34.060  21.050  1.00  0.00            
ATOM     57  H27 GCD     1      31.660  33.110  21.530  1.00  0.00            
ATOM     58  C18 GCD     1      30.750  34.400  20.110  1.00  0.00            
ATOM     59  H28 GCD     1      29.830  34.220  20.660  1.00  0.00            
ATOM     60  H29 GCD     1      30.780  33.810  19.180  1.00  0.00            
ATOM     61  O14 GCD     1      30.700  35.780  19.620  1.00  0.00            
ATOM     62  H30 GCD     1      30.260  35.930  18.770  1.00  0.00            
ATOM     63  O15 GCD     1      34.340  32.590  21.570  1.00  0.00            
ATOM     64  C19 GCD     1      35.200  31.620  20.930  1.00  0.00            
ATOM     65  H31 GCD     1      35.410  31.830  19.880  1.00  0.00            
ATOM     66  C20 GCD     1      36.510  31.540  21.730  1.00  0.00            
ATOM     67  H32 GCD     1      36.290  31.380  22.790  1.00  0.00            
ATOM     68  O16 GCD     1      37.260  32.760  21.520  1.00  0.00            
ATOM     69  H33 GCD     1      36.750  33.560  21.660  1.00  0.00            
ATOM     70  C21 GCD     1      37.350  30.320  21.360  1.00  0.00            
ATOM     71  H34 GCD     1      37.800  30.570  20.390  1.00  0.00            
ATOM     72  O17 GCD     1      38.440  30.140  22.260  1.00  0.00            
ATOM     73  H35 GCD     1      38.030  29.800  23.070  1.00  0.00            
ATOM     74  C22 GCD     1      36.480  29.040  21.220  1.00  0.00            
ATOM     75  H36 GCD     1      37.030  28.190  20.820  1.00  0.00            
ATOM     76  O18 GCD     1      35.350  29.350  20.470  1.00  0.00            
ATOM     77  C23 GCD     1      34.460  30.310  21.020  1.00  0.00            
ATOM     78  H37 GCD     1      34.130  30.140  22.050  1.00  0.00            
ATOM     79  C24 GCD     1      33.290  30.250  20.050  1.00  0.00            
ATOM     80  H38 GCD     1      33.610  30.450  19.010  1.00  0.00            
ATOM     81  H39 GCD     1      32.630  31.040  20.430  1.00  0.00            
ATOM     82  O19 GCD     1      32.710  28.980  20.070  1.00  0.00            
ATOM     83  H40 GCD     1      33.310  28.420  19.560  1.00  0.00            
ATOM     84  O20 GCD     1      36.050  28.540  22.480  1.00  0.00            
ATOM     85  C25 GCD     1      36.630  27.310  22.990  1.00  0.00            
ATOM     86  H41 GCD     1      37.570  27.150  22.450  1.00  0.00            
ATOM     87  C26 GCD     1      36.900  27.570  24.460  1.00  0.00            
ATOM     88  H42 GCD     1      36.010  27.900  25.020  1.00  0.00            
ATOM     89  O21 GCD     1      37.860  28.540  24.520  1.00  0.00            
ATOM     90  H43 GCD     1      38.300  28.640  25.380  1.00  0.00            
ATOM     91  C27 GCD     1      37.450  26.290  24.980  1.00  0.00            
ATOM     92  H44 GCD     1      38.390  26.050  24.460  1.00  0.00            
ATOM     93  O22 GCD     1      37.780  26.350  26.430  1.00  0.00            
ATOM     94  H45 GCD     1      37.190  25.780  26.930  1.00  0.00            
ATOM     95  C28 GCD     1      36.450  25.090  24.750  1.00  0.00            
ATOM     96  H46 GCD     1      36.850  24.160  25.170  1.00  0.00            
ATOM     97  O23 GCD     1      36.190  24.950  23.360  1.00  0.00            
ATOM     98  C29 GCD     1      35.630  26.150  22.760  1.00  0.00            
ATOM     99  H47 GCD     1      34.680  26.380  23.250  1.00  0.00            
ATOM    100  C30 GCD     1      35.490  25.760  21.310  1.00  0.00            
ATOM    101  H48 GCD     1      35.180  26.630  20.730  1.00  0.00            
ATOM    102  H49 GCD     1      34.560  25.190  21.150  1.00  0.00            
ATOM    103  O24 GCD     1      36.670  25.190  20.680  1.00  0.00            
ATOM    104  H50 GCD     1      36.650  25.360  19.740  1.00  0.00            
ATOM    105  O25 GCD     1      35.260  25.380  25.520  1.00  0.00            
ATOM    106  C31 GCD     1      34.640  24.260  26.170  1.00  0.00            
ATOM    107  H51 GCD     1      34.920  23.290  25.740  1.00  0.00            
ATOM    108  C32 GCD     1      35.000  24.290  27.640  1.00  0.00            
ATOM    109  H52 GCD     1      34.570  25.220  28.030  1.00  0.00            
ATOM    110  O26 GCD     1      36.410  24.330  27.870  1.00  0.00            
ATOM    111  H53 GCD     1      36.840  23.510  27.600  1.00  0.00            
ATOM    112  C33 GCD     1      34.380  23.070  28.320  1.00  0.00            
ATOM    113  H54 GCD     1      34.720  22.200  27.750  1.00  0.00            
ATOM    114  O27 GCD     1      34.820  22.920  29.710  1.00  0.00            
ATOM    115  H55 GCD     1      34.600  23.670  30.280  1.00  0.00            
ATOM    116  C34 GCD     1      32.910  23.240  28.250  1.00  0.00            
ATOM    117  H56 GCD     1      32.450  22.390  28.770  1.00  0.00            
ATOM    118  O28 GCD     1      32.570  23.290  26.840  1.00  0.00            
ATOM    119  C35 GCD     1      33.130  24.390  26.080  1.00  0.00            
ATOM    120  H57 GCD     1      32.750  25.280  26.590  1.00  0.00            
ATOM    121  C36 GCD     1      32.620  24.340  24.680  1.00  0.00            
ATOM    122  H58 GCD     1      32.990  25.160  24.050  1.00  0.00            
ATOM    123  H59 GCD     1      31.540  24.490  24.760  1.00  0.00            
ATOM    124  O29 GCD     1      32.830  23.130  23.910  1.00  0.00            
ATOM    125  H60 GCD     1      32.140  22.940  23.260  1.00  0.00            
ATOM    126  O30 GCD     1      32.480  24.470  28.820  1.00  0.00            
ATOM    127  C37 GCD     1      31.930  24.400  30.140  1.00  0.00            
ATOM    128  H61 GCD     1      32.090  23.450  30.670  1.00  0.00            
ATOM    129  C38 GCD     1      32.600  25.520  30.940  1.00  0.00            
ATOM    130  H62 GCD     1      32.520  26.420  30.310  1.00  0.00            
ATOM    131  O31 GCD     1      33.920  25.200  31.160  1.00  0.00            
ATOM    132  H63 GCD     1      34.410  25.840  31.680  1.00  0.00            
ATOM    133  C39 GCD     1      31.800  25.780  32.250  1.00  0.00            
ATOM    134  H64 GCD     1      31.810  24.820  32.800  1.00  0.00            
ATOM    135  O32 GCD     1      32.260  26.780  33.100  1.00  0.00            
ATOM    136  H65 GCD     1      32.290  27.650  32.680  1.00  0.00            
ATOM    137  C40 GCD     1      30.310  25.910  31.880  1.00  0.00            
ATOM    138  H66 GCD     1      29.710  25.990  32.790  1.00  0.00            
ATOM    139  O33 GCD     1      29.840  24.800  31.180  1.00  0.00            
ATOM    140  C41 GCD     1      30.470  24.650  29.900  1.00  0.00            
ATOM    141  H67 GCD     1      30.360  25.570  29.300  1.00  0.00            
ATOM    142  C42 GCD     1      29.630  23.540  29.140  1.00  0.00            
ATOM    143  H68 GCD     1      29.850  23.670  28.080  1.00  0.00            
ATOM    144  H69 GCD     1      28.580  23.810  29.290  1.00  0.00            
ATOM    145  O34 GCD     1      29.840  22.120  29.590  1.00  0.00            
ATOM    146  H70 GCD     1      29.140  21.560  29.220  1.00  0.00            
ATOM    147  O35 GCD     1      30.280  27.090  31.000  1.00  0.00            
ATOM    148  C43 GCD     1      29.950  28.390  31.680  1.00  0.00            
ATOM    149  H71 GCD     1      30.020  28.260  32.770  1.00  0.00            
ATOM    150  C44 GCD     1      30.960  29.470  31.220  1.00  0.00            
ATOM    151  H72 GCD     1      30.970  29.490  30.120  1.00  0.00            
ATOM    152  O36 GCD     1      32.290  29.100  31.660  1.00  0.00            
ATOM    153  H73 GCD     1      32.920  29.800  31.430  1.00  0.00            
ATOM    154  C45 GCD     1      30.550  30.790  31.790  1.00  0.00            
ATOM    155  H74 GCD     1      30.410  30.720  32.880  1.00  0.00            
ATOM    156  O37 GCD     1      31.400  31.930  31.580  1.00  0.00            
ATOM    157  H75 GCD     1      31.480  31.980  30.620  1.00  0.00            
ATOM    158  C46 GCD     1      29.160  31.120  31.270  1.00  0.00            
ATOM    159  H76 GCD     1      28.840  32.050  31.740  1.00  0.00            
ATOM    160  O38 GCD     1      29.160  31.260  29.870  1.00  0.00            
ATOM    161  O39 GCD     1      28.270  30.150  31.650  1.00  0.00            
ATOM    162  C47 GCD     1      28.550  28.830  31.170  1.00  0.00            
ATOM    163  H77 GCD     1      28.660  28.720  30.080  1.00  0.00            
ATOM    164  C48 GCD     1      27.450  27.910  31.570  1.00  0.00            
ATOM    165  H78 GCD     1      27.740  26.920  31.210  1.00  0.00            
ATOM    166  H79 GCD     1      26.530  28.250  31.070  1.00  0.00            
ATOM    167  O40 GCD     1      27.210  27.950  32.990  1.00  0.00            
ATOM    168  H80 GCD     1      27.160  28.910  33.040  1.00  0.00            
ATOM    169  C1  AB5     2      36.330  30.100  27.770  1.00  0.00            
ATOM    170  C2  AB5     2      35.570  29.030  28.180  1.00  0.00            
ATOM    171  C3  AB5     2      34.300  28.890  27.630  1.00  0.00            
ATOM    172  C4  AB5     2      33.420  27.840  27.980  1.00  0.00            
ATOM    173  C5  AB5     2      32.120  27.780  27.410  1.00  0.00            
ATOM    174  C6  AB5     2      31.760  28.580  26.320  1.00  0.00            
ATOM    175  C7  AB5     2      30.570  28.340  25.690  1.00  0.00            
ATOM    176  C8  AB5     2      30.140  29.150  24.640  1.00  0.00            
ATOM    177  C9  AB5     2      30.960  30.280  24.250  1.00  0.00            
ATOM    178  C10 AB5     2      32.230  30.420  24.880  1.00  0.00            
ATOM    179  C11 AB5     2      33.050  31.470  24.430  1.00  0.00            
ATOM    180  C12 AB5     2      34.330  31.560  24.940  1.00  0.00            
ATOM    181  C13 AB5     2      34.770  30.750  26.040  1.00  0.00            
ATOM    182  C14 AB5     2      36.000  30.910  26.700  1.00  0.00            
ATOM    183  C15 AB5     2      33.910  29.720  26.510  1.00  0.00            
ATOM    184  C16 AB5     2      32.630  29.550  25.900  1.00  0.00            
ATOM    185  H1  AB5     2      37.360  30.250  28.090  1.00  0.00            
ATOM    186  H2  AB5     2      35.960  28.400  28.970  1.00  0.00            
ATOM    187  H3  AB5     2      33.700  27.130  28.760  1.00  0.00            
ATOM    188  H4  AB5     2      31.400  27.040  27.760  1.00  0.00            
ATOM    189  H5  AB5     2      29.950  27.560  26.110  1.00  0.00            
ATOM    190  H6  AB5     2      29.170  28.980  24.170  1.00  0.00            
ATOM    191  H7  AB5     2      30.710  30.950  23.430  1.00  0.00            
ATOM    192  H8  AB5     2      32.770  32.110  23.600  1.00  0.00            
ATOM    193  H9  AB5     2      34.950  32.410  24.660  1.00  0.00            
ATOM    194  H10 AB5     2      36.770  31.620  26.440  1.00  0.00            
TER
ENDMDL
MODEL        1
ATOM      1  H1  GCD     1      25.870  30.290  29.110  1.00  0.00            
ATOM      2  O1  GCD     1      26.240  31.170  28.930  1.00  0.00            
ATOM      3  C1  GCD     1      26.760  31.130  27.590  1.00  0.00            
ATOM      4  H2  GCD     1      27.330  30.200  27.620  1.00  0.00            
ATOM      5  H3  GCD     1      25.920  30.950  26.910  1.00  0.00            
ATOM      6  C2  GCD     1      27.710  32.270  27.250  1.00  0.00            
ATOM      7  H4  GCD     1      28.190  31.910  26.330  1.00  0.00            
ATOM      8  C3  GCD     1      28.880  32.520  28.260  1.00  0.00            
ATOM      9  H5  GCD     1      28.520  32.610  29.290  1.00  0.00            
ATOM     10  C4  GCD     1      29.680  33.750  28.000  1.00  0.00            
ATOM     11  H6  GCD     1      30.280  33.550  27.100  1.00  0.00            
ATOM     12  O2  GCD     1      30.380  34.150  29.200  1.00  0.00            
ATOM     13  H7  GCD     1      29.740  34.230  29.910  1.00  0.00            
ATOM     14  C5  GCD     1      28.700  34.950  27.660  1.00  0.00            
ATOM     15  H8  GCD     1      28.020  35.190  28.490  1.00  0.00            
ATOM     16  O3  GCD     1      29.410  36.060  27.280  1.00  0.00            
ATOM     17  H9  GCD     1      29.400  36.080  26.320  1.00  0.00            
ATOM     18  C6  GCD     1      27.770  34.590  26.550  1.00  0.00            
ATOM     19  O4  GCD     1      27.010  33.520  27.030  1.00  0.00            
ATOM     20  H10 GCD     1      27.140  35.460  26.310  1.00  0.00            
ATOM     21  O5  GCD     1      28.530  34.150  25.340  1.00  0.00            
ATOM     22  C7  GCD     1      28.350  34.860  24.090  1.00  0.00            
ATOM     23  H11 GCD     1      27.500  35.550  24.170  1.00  0.00            
ATOM     24  C8  GCD     1      29.530  35.690  23.760  1.00  0.00            
ATOM     25  H12 GCD     1      30.420  35.080  23.980  1.00  0.00            
ATOM     26  O6  GCD     1      29.550  36.850  24.650  1.00  0.00            
ATOM     27  H13 GCD     1      29.970  37.570  24.150  1.00  0.00            
ATOM     28  C9  GCD     1      29.480  36.170  22.300  1.00  0.00            
ATOM     29  H14 GCD     1      28.600  36.810  22.110  1.00  0.00            
ATOM     30  O7  GCD     1      30.640  36.870  21.920  1.00  0.00            
ATOM     31  H15 GCD     1      30.490  37.500  21.210  1.00  0.00            
ATOM     32  C10 GCD     1      29.400  35.000  21.420  1.00  0.00            
ATOM     33  H16 GCD     1      29.380  35.370  20.390  1.00  0.00            
ATOM     34  O8  GCD     1      28.210  34.340  21.760  1.00  0.00            
ATOM     35  C11 GCD     1      28.190  33.780  23.040  1.00  0.00            
ATOM     36  H17 GCD     1      29.000  33.040  23.010  1.00  0.00            
ATOM     37  C12 GCD     1      26.880  33.030  23.190  1.00  0.00            
ATOM     38  H18 GCD     1      26.000  33.640  22.970  1.00  0.00            
ATOM     39  H19 GCD     1      26.830  32.870  24.280  1.00  0.00            
ATOM     40  O9  GCD     1      26.800  31.830  22.430  1.00  0.00            
ATOM     41  H20 GCD     1      26.670  32.230  21.560  1.00  0.00            
ATOM     42  O10 GCD     1      30.510  34.090  21.630  1.00  0.00            
ATOM     43  C13 GCD     1      31.750  34.200  20.920  1.00  0.00            
ATOM     44  H21 GCD     1      31.910  35.120  20.350  1.00  0.00            
ATOM     45  C14 GCD     1      32.880  34.170  21.900  1.00  0.00            
ATOM     46  H22 GCD     1      32.510  33.420  22.610  1.00  0.00            
ATOM     47  O11 GCD     1      32.940  35.390  22.630  1.00  0.00            
ATOM     48  H23 GCD     1      32.060  35.750  22.770  1.00  0.00            
ATOM     49  C15 GCD     1      34.230  33.730  21.280  1.00  0.00            
ATOM     50  H24 GCD     1      34.570  34.500  20.580  1.00  0.00            
ATOM     51  O12 GCD     1      35.290  33.590  22.210  1.00  0.00            
ATOM     52  H25 GCD     1      35.360  34.490  22.550  1.00  0.00            
ATOM     53  C16 GCD     1      34.030  32.440  20.480  1.00  0.00            
ATOM     54  H26 GCD     1      34.910  32.250  19.870  1.00  0.00            
ATOM     55  O13 GCD     1      32.990  32.680  19.520  1.00  0.00            
ATOM     56  C17 GCD     1      31.740  33.000  20.040  1.00  0.00            
ATOM     57  H27 GCD     1      31.320  32.140  20.580  1.00  0.00            
ATOM     58  C18 GCD     1      30.730  33.170  18.880  1.00  0.00            
ATOM     59  H28 GCD     1      29.720  33.280  19.300  1.00  0.00            
ATOM     60  H29 GCD     1      30.760  32.300  18.200  1.00  0.00            
ATOM     61  O14 GCD     1      31.180  34.130  17.970  1.00  0.00            
ATOM     62  H30 GCD     1      31.910  33.660  17.550  1.00  0.00            
ATOM     63  O15 GCD     1      33.750  31.260  21.310  1.00  0.00            
ATOM     64  C19 GCD     1      34.220  30.040  20.830  1.00  0.00            
ATOM     65  H31 GCD     1      34.950  30.180  20.020  1.00  0.00            
ATOM     66  C20 GCD     1      35.070  29.430  21.970  1.00  0.00            
ATOM     67  H32 GCD     1      34.410  29.320  22.840  1.00  0.00            
ATOM     68  O16 GCD     1      36.210  30.270  22.200  1.00  0.00            
ATOM     69  H33 GCD     1      35.870  31.160  22.360  1.00  0.00            
ATOM     70  C21 GCD     1      35.540  27.970  21.610  1.00  0.00            
ATOM     71  H34 GCD     1      36.460  27.960  21.010  1.00  0.00            
ATOM     72  O17 GCD     1      35.790  27.180  22.730  1.00  0.00            
ATOM     73  H35 GCD     1      34.970  26.820  23.080  1.00  0.00            
ATOM     74  C22 GCD     1      34.470  27.130  20.860  1.00  0.00            
ATOM     75  H36 GCD     1      34.850  26.240  20.350  1.00  0.00            
ATOM     76  O18 GCD     1      33.920  27.940  19.830  1.00  0.00            
ATOM     77  C23 GCD     1      33.160  29.080  20.340  1.00  0.00            
ATOM     78  H37 GCD     1      32.410  28.690  21.030  1.00  0.00            
ATOM     79  C24 GCD     1      32.350  29.650  19.160  1.00  0.00            
ATOM     80  H38 GCD     1      33.110  30.090  18.500  1.00  0.00            
ATOM     81  H39 GCD     1      31.540  30.330  19.480  1.00  0.00            
ATOM     82  O19 GCD     1      31.650  28.620  18.520  1.00  0.00            
ATOM     83  H40 GCD     1      32.080  27.760  18.600  1.00  0.00            
ATOM     84  O20 GCD     1      33.460  26.710  21.850  1.00  0.00            
ATOM     85  C25 GCD     1      32.810  25.400  21.540  1.00  0.00            
ATOM     86  H41 GCD     1      32.910  25.210  20.470  1.00  0.00            
ATOM     87  C26 GCD     1      33.600  24.290  22.320  1.00  0.00            
ATOM     88  H42 GCD     1      33.460  24.470  23.400  1.00  0.00            
ATOM     89  O21 GCD     1      35.040  24.270  22.010  1.00  0.00            
ATOM     90  H43 GCD     1      35.190  24.010  21.090  1.00  0.00            
ATOM     91  C27 GCD     1      32.980  23.000  21.960  1.00  0.00            
ATOM     92  H44 GCD     1      33.140  22.800  20.890  1.00  0.00            
ATOM     93  O22 GCD     1      33.520  21.790  22.580  1.00  0.00            
ATOM     94  H45 GCD     1      33.080  21.810  23.440  1.00  0.00            
ATOM     95  C28 GCD     1      31.460  22.940  22.270  1.00  0.00            
ATOM     96  H46 GCD     1      31.080  21.980  21.920  1.00  0.00            
ATOM     97  O23 GCD     1      30.800  24.030  21.730  1.00  0.00            
ATOM     98  C29 GCD     1      31.320  25.370  22.030  1.00  0.00            
ATOM     99  H47 GCD     1      31.220  25.550  23.100  1.00  0.00            
ATOM    100  C30 GCD     1      30.410  26.450  21.400  1.00  0.00            
ATOM    101  H48 GCD     1      30.500  26.410  20.310  1.00  0.00            
ATOM    102  H49 GCD     1      30.690  27.460  21.740  1.00  0.00            
ATOM    103  O24 GCD     1      29.060  26.260  21.650  1.00  0.00            
ATOM    104  H50 GCD     1      28.850  25.500  21.080  1.00  0.00            
ATOM    105  O25 GCD     1      31.400  22.970  23.620  1.00  0.00            
ATOM    106  C31 GCD     1      30.560  22.100  24.350  1.00  0.00            
ATOM    107  H51 GCD     1      30.420  21.120  23.870  1.00  0.00            
ATOM    108  C32 GCD     1      31.150  21.850  25.700  1.00  0.00            
ATOM    109  H52 GCD     1      31.550  22.790  26.100  1.00  0.00            
ATOM    110  O26 GCD     1      32.240  20.880  25.560  1.00  0.00            
ATOM    111  H53 GCD     1      31.770  20.250  24.990  1.00  0.00            
ATOM    112  C33 GCD     1      30.230  21.320  26.820  1.00  0.00            
ATOM    113  H54 GCD     1      29.880  20.300  26.610  1.00  0.00            
ATOM    114  O27 GCD     1      30.950  21.200  28.080  1.00  0.00            
ATOM    115  H55 GCD     1      31.260  22.070  28.340  1.00  0.00            
ATOM    116  C34 GCD     1      29.000  22.170  26.940  1.00  0.00            
ATOM    117  H56 GCD     1      28.300  21.740  27.660  1.00  0.00            
ATOM    118  O28 GCD     1      28.350  22.280  25.690  1.00  0.00            
ATOM    119  C35 GCD     1      29.140  22.810  24.580  1.00  0.00            
ATOM    120  H57 GCD     1      29.330  23.850  24.880  1.00  0.00            
ATOM    121  C36 GCD     1      28.300  22.790  23.260  1.00  0.00            
ATOM    122  H58 GCD     1      28.520  23.500  22.450  1.00  0.00            
ATOM    123  H59 GCD     1      27.370  23.210  23.680  1.00  0.00            
ATOM    124  O29 GCD     1      27.970  21.500  22.780  1.00  0.00            
ATOM    125  H60 GCD     1      27.840  20.940  23.560  1.00  0.00            
ATOM    126  O30 GCD     1      29.400  23.480  27.320  1.00  0.00            
ATOM    127  C37 GCD     1      29.420  23.880  28.670  1.00  0.00            
ATOM    128  H61 GCD     1      29.240  22.970  29.240  1.00  0.00            
ATOM    129  C38 GCD     1      30.700  24.610  29.100  1.00  0.00            
ATOM    130  H62 GCD     1      30.720  25.450  28.390  1.00  0.00            
ATOM    131  O31 GCD     1      31.900  23.800  29.070  1.00  0.00            
ATOM    132  H63 GCD     1      32.530  24.240  29.650  1.00  0.00            
ATOM    133  C39 GCD     1      30.560  25.210  30.550  1.00  0.00            
ATOM    134  H64 GCD     1      30.450  24.330  31.200  1.00  0.00            
ATOM    135  O32 GCD     1      31.690  25.970  30.910  1.00  0.00            
ATOM    136  H65 GCD     1      31.810  26.620  30.210  1.00  0.00            
ATOM    137  C40 GCD     1      29.220  26.040  30.590  1.00  0.00            
ATOM    138  H66 GCD     1      29.060  26.460  31.580  1.00  0.00            
ATOM    139  O33 GCD     1      28.120  25.180  30.260  1.00  0.00            
ATOM    140  C41 GCD     1      28.110  24.630  28.920  1.00  0.00            
ATOM    141  H67 GCD     1      27.950  25.430  28.190  1.00  0.00            
ATOM    142  C42 GCD     1      26.820  23.780  28.830  1.00  0.00            
ATOM    143  H68 GCD     1      26.600  23.470  27.800  1.00  0.00            
ATOM    144  H69 GCD     1      26.130  24.600  29.070  1.00  0.00            
ATOM    145  O34 GCD     1      26.790  22.620  29.690  1.00  0.00            
ATOM    146  H70 GCD     1      27.350  22.750  30.460  1.00  0.00            
ATOM    147  O35 GCD     1      29.250  27.130  29.670  1.00  0.00            
ATOM    148  C43 GCD     1      30.030  28.300  30.080  1.00  0.00            
ATOM    149  H71 GCD     1      30.650  28.150  30.970  1.00  0.00            
ATOM    150  C44 GCD     1      30.900  28.700  28.890  1.00  0.00            
ATOM    151  H72 GCD     1      30.210  28.750  28.040  1.00  0.00            
ATOM    152  O36 GCD     1      31.900  27.750  28.560  1.00  0.00            
ATOM    153  H73 GCD     1      32.480  28.070  27.860  1.00  0.00            
ATOM    154  C45 GCD     1      31.560  30.060  29.190  1.00  0.00            
ATOM    155  H74 GCD     1      32.150  29.950  30.100  1.00  0.00            
ATOM    156  O37 GCD     1      32.430  30.460  28.040  1.00  0.00            
ATOM    157  H75 GCD     1      33.330  30.270  28.360  1.00  0.00            
ATOM    158  C46 GCD     1      30.480  31.120  29.460  1.00  0.00            
ATOM    159  H76 GCD     1      30.900  32.110  29.700  1.00  0.00            
ATOM    160  O38 GCD     1      29.680  31.320  28.290  1.00  0.00            
ATOM    161  O39 GCD     1      29.700  30.710  30.560  1.00  0.00            
ATOM    162  C47 GCD     1      29.000  29.440  30.350  1.00  0.00            
ATOM    163  H77 GCD     1      28.350  29.500  29.470  1.00  0.00            
ATOM    164  C48 GCD     1      28.030  29.080  31.540  1.00  0.00            
ATOM    165  H78 GCD     1      27.360  28.290  31.170  1.00  0.00            
ATOM    166  H79 GCD     1      27.420  29.960  31.780  1.00  0.00            
ATOM    167  O40 GCD     1      28.660  28.630  32.720  1.00  0.00            
ATOM    168  H80 GCD     1      29.440  29.190  32.770  1.00  0.00            
ATOM    169  C1  AB5     2      35.310  28.700  25.620  1.00  0.00            
ATOM    170  C2  AB5     2      34.490  27.580  25.650  1.00  0.00            
ATOM    171  C3  AB5     2      33.130  27.690  25.470  1.00  0.00            
ATOM    172  C4  AB5     2      32.340  26.540  25.620  1.00  0.00            
ATOM    173  C5  AB5     2      30.900  26.670  25.430  1.00  0.00            
ATOM    174  C6  AB5     2      30.310  27.910  25.150  1.00  0.00            
ATOM    175  C7  AB5     2      28.940  28.030  25.100  1.00  0.00            
ATOM    176  C8  AB5     2      28.410  29.170  24.590  1.00  0.00            
ATOM    177  C9  AB5     2      29.130  30.330  24.370  1.00  0.00            
ATOM    178  C10 AB5     2      30.540  30.320  24.580  1.00  0.00            
ATOM    179  C11 AB5     2      31.390  31.480  24.490  1.00  0.00            
ATOM    180  C12 AB5     2      32.770  31.380  24.740  1.00  0.00            
ATOM    181  C13 AB5     2      33.350  30.170  25.120  1.00  0.00            
ATOM    182  C14 AB5     2      34.760  30.020  25.380  1.00  0.00            
ATOM    183  C15 AB5     2      32.540  28.970  25.180  1.00  0.00            
ATOM    184  C16 AB5     2      31.110  29.060  24.950  1.00  0.00            
ATOM    185  H1  AB5     2      36.390  28.580  25.660  1.00  0.00            
ATOM    186  H2  AB5     2      34.960  26.620  25.850  1.00  0.00            
ATOM    187  H3  AB5     2      32.860  25.620  25.850  1.00  0.00            
ATOM    188  H4  AB5     2      30.300  25.780  25.580  1.00  0.00            
ATOM    189  H5  AB5     2      28.310  27.150  25.230  1.00  0.00            
ATOM    190  H6  AB5     2      27.350  29.170  24.370  1.00  0.00            
ATOM    191  H7  AB5     2      28.580  31.260  24.220  1.00  0.00            
ATOM    192  H8  AB5     2      31.020  32.410  24.070  1.00  0.00            
ATOM    193  H9  AB5     2      33.410  32.260  24.720  1.00  0.00            
ATOM    194  H10 AB5     2      35.370  30.910  25.280  1.00  0.00            
TER
ENDMDL
MODEL        1
ATOM      1  H1  GCD     1      11.970  23.740  25.180  1.00  0.00            
ATOM      2  O1  GCD     1      11.910  24.610  25.590  1.00  0.00            
ATOM      3  C1  GCD     1      12.400  24.420  26.900  1.00  0.00            
ATOM      4  H2  GCD     1      12.080  25.290  27.490  1.00  0.00            
ATOM      5  H3  GCD     1      11.860  23.590  27.370  1.00  0.00            
ATOM      6  C2  GCD     1      13.850  24.110  26.930  1.00  0.00            
ATOM      7  H4  GCD     1      14.230  23.990  27.950  1.00  0.00            
ATOM      8  C3  GCD     1      14.680  25.240  26.270  1.00  0.00            
ATOM      9  H5  GCD     1      14.240  25.600  25.340  1.00  0.00            
ATOM     10  C4  GCD     1      16.100  24.780  25.960  1.00  0.00            
ATOM     11  H6  GCD     1      16.640  24.790  26.920  1.00  0.00            
ATOM     12  O2  GCD     1      16.810  25.710  25.140  1.00  0.00            
ATOM     13  H7  GCD     1      16.690  25.410  24.240  1.00  0.00            
ATOM     14  C5  GCD     1      16.210  23.340  25.480  1.00  0.00            
ATOM     15  H8  GCD     1      15.700  23.340  24.510  1.00  0.00            
ATOM     16  O3  GCD     1      17.610  22.980  25.380  1.00  0.00            
ATOM     17  H9  GCD     1      17.880  22.260  25.960  1.00  0.00            
ATOM     18  C6  GCD     1      15.410  22.420  26.420  1.00  0.00            
ATOM     19  O4  GCD     1      14.050  22.770  26.340  1.00  0.00            
ATOM     20  H10 GCD     1      15.420  21.360  26.160  1.00  0.00            
ATOM     21  O5  GCD     1      16.010  22.490  27.760  1.00  0.00            
ATOM     22  C7  GCD     1      16.080  21.220  28.510  1.00  0.00            
ATOM     23  H11 GCD     1      15.620  20.570  27.750  1.00  0.00            
ATOM     24  C8  GCD     1      17.560  20.900  28.770  1.00  0.00            
ATOM     25  H12 GCD     1      17.970  21.680  29.420  1.00  0.00            
ATOM     26  O6  GCD     1      18.370  20.830  27.560  1.00  0.00            
ATOM     27  H13 GCD     1      18.950  20.060  27.610  1.00  0.00            
ATOM     28  C9  GCD     1      17.600  19.600  29.490  1.00  0.00            
ATOM     29  H14 GCD     1      17.200  18.810  28.840  1.00  0.00            
ATOM     30  O7  GCD     1      18.910  19.180  29.790  1.00  0.00            
ATOM     31  H15 GCD     1      18.940  19.200  30.750  1.00  0.00            
ATOM     32  C10 GCD     1      16.820  19.670  30.780  1.00  0.00            
ATOM     33  H16 GCD     1      16.860  18.640  31.140  1.00  0.00            
ATOM     34  O8  GCD     1      15.510  20.020  30.480  1.00  0.00            
ATOM     35  C11 GCD     1      15.310  21.300  29.830  1.00  0.00            
ATOM     36  H17 GCD     1      15.770  22.100  30.410  1.00  0.00            
ATOM     37  C12 GCD     1      13.810  21.530  29.670  1.00  0.00            
ATOM     38  H18 GCD     1      13.290  20.610  29.380  1.00  0.00            
ATOM     39  H19 GCD     1      13.540  22.180  28.830  1.00  0.00            
ATOM     40  O9  GCD     1      13.330  21.970  30.920  1.00  0.00            
ATOM     41  H20 GCD     1      13.560  21.440  31.690  1.00  0.00            
ATOM     42  O10 GCD     1      17.500  20.600  31.630  1.00  0.00            
ATOM     43  C13 GCD     1      17.410  20.290  33.020  1.00  0.00            
ATOM     44  H21 GCD     1      16.650  19.510  33.110  1.00  0.00            
ATOM     45  C14 GCD     1      18.730  19.730  33.600  1.00  0.00            
ATOM     46  H22 GCD     1      19.470  20.490  33.320  1.00  0.00            
ATOM     47  O11 GCD     1      19.000  18.490  32.980  1.00  0.00            
ATOM     48  H23 GCD     1      18.330  17.820  33.130  1.00  0.00            
ATOM     49  C15 GCD     1      18.600  19.630  35.090  1.00  0.00            
ATOM     50  H24 GCD     1      17.730  18.990  35.230  1.00  0.00            
ATOM     51  O12 GCD     1      19.790  19.030  35.680  1.00  0.00            
ATOM     52  H25 GCD     1      20.560  19.620  35.720  1.00  0.00            
ATOM     53  C16 GCD     1      18.130  20.910  35.760  1.00  0.00            
ATOM     54  H26 GCD     1      17.920  20.880  36.830  1.00  0.00            
ATOM     55  O13 GCD     1      16.920  21.330  35.210  1.00  0.00            
ATOM     56  C17 GCD     1      16.990  21.570  33.790  1.00  0.00            
ATOM     57  H27 GCD     1      17.650  22.400  33.510  1.00  0.00            
ATOM     58  C18 GCD     1      15.610  22.060  33.330  1.00  0.00            
ATOM     59  H28 GCD     1      15.720  22.510  32.340  1.00  0.00            
ATOM     60  H29 GCD     1      15.200  22.730  34.100  1.00  0.00            
ATOM     61  O14 GCD     1      14.650  21.050  33.240  1.00  0.00            
ATOM     62  H30 GCD     1      14.290  20.960  34.130  1.00  0.00            
ATOM     63  O15 GCD     1      19.050  21.950  35.550  1.00  0.00            
ATOM     64  C19 GCD     1      20.070  22.230  36.530  1.00  0.00            
ATOM     65  H31 GCD     1      20.150  21.450  37.300  1.00  0.00            
ATOM     66  C20 GCD     1      21.470  22.200  35.800  1.00  0.00            
ATOM     67  H32 GCD     1      21.500  22.930  34.980  1.00  0.00            
ATOM     68  O16 GCD     1      21.740  20.930  35.230  1.00  0.00            
ATOM     69  H33 GCD     1      22.290  21.080  34.450  1.00  0.00            
ATOM     70  C21 GCD     1      22.500  22.690  36.870  1.00  0.00            
ATOM     71  H34 GCD     1      22.550  21.860  37.590  1.00  0.00            
ATOM     72  O17 GCD     1      23.810  22.880  36.350  1.00  0.00            
ATOM     73  H35 GCD     1      23.840  23.730  35.900  1.00  0.00            
ATOM     74  C22 GCD     1      21.950  23.920  37.670  1.00  0.00            
ATOM     75  H36 GCD     1      22.670  24.050  38.480  1.00  0.00            
ATOM     76  O18 GCD     1      20.660  23.750  38.170  1.00  0.00            
ATOM     77  C23 GCD     1      19.680  23.560  37.130  1.00  0.00            
ATOM     78  H37 GCD     1      19.790  24.370  36.390  1.00  0.00            
ATOM     79  C24 GCD     1      18.250  23.720  37.740  1.00  0.00            
ATOM     80  H38 GCD     1      17.470  23.720  36.980  1.00  0.00            
ATOM     81  H39 GCD     1      18.280  24.620  38.360  1.00  0.00            
ATOM     82  O19 GCD     1      17.810  22.690  38.650  1.00  0.00            
ATOM     83  H40 GCD     1      16.980  22.930  39.080  1.00  0.00            
ATOM     84  O20 GCD     1      21.920  25.090  36.830  1.00  0.00            
ATOM     85  C25 GCD     1      22.850  26.160  37.030  1.00  0.00            
ATOM     86  H41 GCD     1      23.610  25.900  37.780  1.00  0.00            
ATOM     87  C26 GCD     1      23.520  26.460  35.750  1.00  0.00            
ATOM     88  H42 GCD     1      22.720  26.470  35.000  1.00  0.00            
ATOM     89  O21 GCD     1      24.440  25.410  35.440  1.00  0.00            
ATOM     90  H43 GCD     1      25.260  25.660  35.880  1.00  0.00            
ATOM     91  C27 GCD     1      24.210  27.840  35.810  1.00  0.00            
ATOM     92  H44 GCD     1      25.080  27.790  36.480  1.00  0.00            
ATOM     93  O22 GCD     1      24.650  28.340  34.520  1.00  0.00            
ATOM     94  H45 GCD     1      25.110  27.680  33.980  1.00  0.00            
ATOM     95  C28 GCD     1      23.180  28.910  36.250  1.00  0.00            
ATOM     96  H46 GCD     1      23.650  29.870  36.490  1.00  0.00            
ATOM     97  O23 GCD     1      22.750  28.520  37.510  1.00  0.00            
ATOM     98  C29 GCD     1      21.980  27.320  37.570  1.00  0.00            
ATOM     99  H47 GCD     1      21.110  27.400  36.900  1.00  0.00            
ATOM    100  C30 GCD     1      21.460  27.180  38.980  1.00  0.00            
ATOM    101  H48 GCD     1      22.280  27.100  39.700  1.00  0.00            
ATOM    102  H49 GCD     1      20.950  26.220  39.100  1.00  0.00            
ATOM    103  O24 GCD     1      20.540  28.230  39.350  1.00  0.00            
ATOM    104  H50 GCD     1      21.060  29.030  39.240  1.00  0.00            
ATOM    105  O25 GCD     1      22.060  29.020  35.450  1.00  0.00            
ATOM    106  C31 GCD     1      21.500  30.250  35.160  1.00  0.00            
ATOM    107  H51 GCD     1      21.970  31.010  35.810  1.00  0.00            
ATOM    108  C32 GCD     1      21.730  30.530  33.640  1.00  0.00            
ATOM    109  H52 GCD     1      21.170  29.780  33.070  1.00  0.00            
ATOM    110  O26 GCD     1      23.180  30.500  33.460  1.00  0.00            
ATOM    111  H53 GCD     1      23.560  29.660  33.750  1.00  0.00            
ATOM    112  C33 GCD     1      21.120  31.910  33.330  1.00  0.00            
ATOM    113  H54 GCD     1      21.630  32.660  33.950  1.00  0.00            
ATOM    114  O27 GCD     1      21.260  32.290  31.990  1.00  0.00            
ATOM    115  H55 GCD     1      21.120  31.560  31.370  1.00  0.00            
ATOM    116  C34 GCD     1      19.590  31.800  33.620  1.00  0.00            
ATOM    117  H56 GCD     1      19.030  32.730  33.470  1.00  0.00            
ATOM    118  O28 GCD     1      19.390  31.570  35.000  1.00  0.00            
ATOM    119  C35 GCD     1      19.980  30.340  35.470  1.00  0.00            
ATOM    120  H57 GCD     1      19.580  29.540  34.840  1.00  0.00            
ATOM    121  C36 GCD     1      19.520  30.030  36.900  1.00  0.00            
ATOM    122  H58 GCD     1      20.120  30.650  37.580  1.00  0.00            
ATOM    123  H59 GCD     1      19.720  28.970  37.050  1.00  0.00            
ATOM    124  O29 GCD     1      18.170  30.250  37.100  1.00  0.00            
ATOM    125  H60 GCD     1      17.880  30.750  36.320  1.00  0.00            
ATOM    126  O30 GCD     1      18.880  30.770  32.840  1.00  0.00            
ATOM    127  C37 GCD     1      17.510  31.130  32.600  1.00  0.00            
ATOM    128  H61 GCD     1      17.210  31.960  33.260  1.00  0.00            
ATOM    129  C38 GCD     1      17.370  31.570  31.140  1.00  0.00            
ATOM    130  H62 GCD     1      17.780  30.730  30.570  1.00  0.00            
ATOM    131  O31 GCD     1      18.080  32.800  30.850  1.00  0.00            
ATOM    132  H63 GCD     1      18.180  32.880  29.900  1.00  0.00            
ATOM    133  C39 GCD     1      15.930  31.780  30.750  1.00  0.00            
ATOM    134  H64 GCD     1      15.490  32.650  31.250  1.00  0.00            
ATOM    135  O32 GCD     1      15.820  32.060  29.350  1.00  0.00            
ATOM    136  H65 GCD     1      16.240  31.330  28.890  1.00  0.00            
ATOM    137  C40 GCD     1      15.120  30.540  31.030  1.00  0.00            
ATOM    138  H66 GCD     1      14.080  30.830  30.870  1.00  0.00            
ATOM    139  O33 GCD     1      15.230  30.150  32.370  1.00  0.00            
ATOM    140  C41 GCD     1      16.600  29.930  32.860  1.00  0.00            
ATOM    141  H67 GCD     1      16.920  29.100  32.210  1.00  0.00            
ATOM    142  C42 GCD     1      16.430  29.470  34.330  1.00  0.00            
ATOM    143  H68 GCD     1      17.450  29.220  34.660  1.00  0.00            
ATOM    144  H69 GCD     1      15.810  28.570  34.440  1.00  0.00            
ATOM    145  O34 GCD     1      15.980  30.550  35.130  1.00  0.00            
ATOM    146  H70 GCD     1      15.060  30.490  34.840  1.00  0.00            
ATOM    147  O35 GCD     1      15.350  29.420  30.210  1.00  0.00            
ATOM    148  C43 GCD     1      14.650  29.280  28.970  1.00  0.00            
ATOM    149  H71 GCD     1      14.090  30.200  28.750  1.00  0.00            
ATOM    150  C44 GCD     1      15.590  28.950  27.830  1.00  0.00            
ATOM    151  H72 GCD     1      16.180  28.130  28.250  1.00  0.00            
ATOM    152  O36 GCD     1      16.360  30.020  27.580  1.00  0.00            
ATOM    153  H73 GCD     1      16.670  29.950  26.670  1.00  0.00            
ATOM    154  C45 GCD     1      14.890  28.590  26.570  1.00  0.00            
ATOM    155  H74 GCD     1      14.250  29.400  26.200  1.00  0.00            
ATOM    156  O37 GCD     1      15.850  28.250  25.600  1.00  0.00            
ATOM    157  H75 GCD     1      16.050  27.320  25.750  1.00  0.00            
ATOM    158  C46 GCD     1      13.980  27.420  26.950  1.00  0.00            
ATOM    159  H76 GCD     1      13.350  27.190  26.080  1.00  0.00            
ATOM    160  O38 GCD     1      14.780  26.280  27.230  1.00  0.00            
ATOM    161  O39 GCD     1      13.050  27.820  27.920  1.00  0.00            
ATOM    162  C47 GCD     1      13.620  28.120  29.170  1.00  0.00            
ATOM    163  H77 GCD     1      14.140  27.230  29.570  1.00  0.00            
ATOM    164  C48 GCD     1      12.560  28.570  30.120  1.00  0.00            
ATOM    165  H78 GCD     1      12.010  29.380  29.600  1.00  0.00            
ATOM    166  H79 GCD     1      12.920  28.780  31.130  1.00  0.00            
ATOM    167  O40 GCD     1      11.610  27.600  30.240  1.00  0.00            
ATOM    168  H80 GCD     1      11.550  27.070  29.440  1.00  0.00            
ATOM    169  C1  AB5     2      17.840  24.630  29.630  1.00  0.00            
ATOM    170  C2  AB5     2      18.870  24.900  30.510  1.00  0.00            
ATOM    171  C3  AB5     2      18.510  25.320  31.820  1.00  0.00            
ATOM    172  C4  AB5     2      19.520  25.640  32.730  1.00  0.00            
ATOM    173  C5  AB5     2      19.230  25.940  34.070  1.00  0.00            
ATOM    174  C6  AB5     2      17.940  25.980  34.540  1.00  0.00            
ATOM    175  C7  AB5     2      17.600  26.280  35.880  1.00  0.00            
ATOM    176  C8  AB5     2      16.270  26.330  36.230  1.00  0.00            
ATOM    177  C9  AB5     2      15.220  26.120  35.330  1.00  0.00            
ATOM    178  C10 AB5     2      15.510  25.810  34.000  1.00  0.00            
ATOM    179  C11 AB5     2      14.530  25.440  33.070  1.00  0.00            
ATOM    180  C12 AB5     2      14.850  25.110  31.750  1.00  0.00            
ATOM    181  C13 AB5     2      16.180  25.110  31.330  1.00  0.00            
ATOM    182  C14 AB5     2      16.530  24.790  30.050  1.00  0.00            
ATOM    183  C15 AB5     2      17.190  25.350  32.240  1.00  0.00            
ATOM    184  C16 AB5     2      16.860  25.710  33.590  1.00  0.00            
ATOM    185  H1  AB5     2      18.010  24.360  28.590  1.00  0.00            
ATOM    186  H2  AB5     2      19.910  24.850  30.190  1.00  0.00            
ATOM    187  H3  AB5     2      20.560  25.750  32.420  1.00  0.00            
ATOM    188  H4  AB5     2      20.090  26.060  34.720  1.00  0.00            
ATOM    189  H5  AB5     2      18.450  26.460  36.540  1.00  0.00            
ATOM    190  H6  AB5     2      16.090  26.340  37.300  1.00  0.00            
ATOM    191  H7  AB5     2      14.180  26.180  35.640  1.00  0.00            
ATOM    192  H8  AB5     2      13.510  25.530  33.420  1.00  0.00            
ATOM    193  H9  AB5     2      14.000  24.920  31.100  1.00  0.00            
ATOM    194  H10 AB5     2      15.880  24.530  29.220  1.00  0.00            
TER
ENDMDL
MODEL        1
ATOM      1  H1  GCD     1      27.550  45.010  29.710  1.00  0.00            
ATOM      2  O1  GCD     1      28.200  44.410  29.330  1.00  0.00            
ATOM      3  C1  GCD     1      27.430  43.460  28.560  1.00  0.00            
ATOM      4  H2  GCD     1      28.160  42.750  28.140  1.00  0.00            
ATOM      5  H3  GCD     1      26.690  42.920  29.150  1.00  0.00            
ATOM      6  C2  GCD     1      26.740  44.020  27.350  1.00  0.00            
ATOM      7  H4  GCD     1      26.450  43.200  26.680  1.00  0.00            
ATOM      8  C3  GCD     1      27.620  45.080  26.610  1.00  0.00            
ATOM      9  H5  GCD     1      27.830  45.930  27.280  1.00  0.00            
ATOM     10  C4  GCD     1      26.850  45.630  25.400  1.00  0.00            
ATOM     11  H6  GCD     1      26.680  44.760  24.750  1.00  0.00            
ATOM     12  O2  GCD     1      27.580  46.590  24.680  1.00  0.00            
ATOM     13  H7  GCD     1      28.420  46.140  24.510  1.00  0.00            
ATOM     14  C5  GCD     1      25.520  46.210  25.800  1.00  0.00            
ATOM     15  H8  GCD     1      25.730  47.150  26.330  1.00  0.00            
ATOM     16  O3  GCD     1      24.590  46.540  24.720  1.00  0.00            
ATOM     17  H9  GCD     1      25.110  46.670  23.930  1.00  0.00            
ATOM     18  C6  GCD     1      24.780  45.360  26.880  1.00  0.00            
ATOM     19  O4  GCD     1      25.630  44.810  27.870  1.00  0.00            
ATOM     20  H10 GCD     1      24.080  46.010  27.410  1.00  0.00            
ATOM     21  O5  GCD     1      24.080  44.340  26.190  1.00  0.00            
ATOM     22  C7  GCD     1      22.870  43.960  26.830  1.00  0.00            
ATOM     23  H11 GCD     1      22.840  44.520  27.770  1.00  0.00            
ATOM     24  C8  GCD     1      21.610  44.360  26.000  1.00  0.00            
ATOM     25  H12 GCD     1      21.720  43.880  25.020  1.00  0.00            
ATOM     26  O6  GCD     1      21.720  45.750  25.830  1.00  0.00            
ATOM     27  H13 GCD     1      22.630  45.810  25.540  1.00  0.00            
ATOM     28  C9  GCD     1      20.350  44.080  26.730  1.00  0.00            
ATOM     29  H14 GCD     1      20.240  44.750  27.600  1.00  0.00            
ATOM     30  O7  GCD     1      19.220  44.350  25.860  1.00  0.00            
ATOM     31  H15 GCD     1      18.940  45.220  26.170  1.00  0.00            
ATOM     32  C10 GCD     1      20.370  42.620  27.220  1.00  0.00            
ATOM     33  H16 GCD     1      19.550  42.360  27.880  1.00  0.00            
ATOM     34  O8  GCD     1      21.470  42.290  27.950  1.00  0.00            
ATOM     35  C11 GCD     1      22.670  42.470  27.160  1.00  0.00            
ATOM     36  H17 GCD     1      22.660  41.980  26.180  1.00  0.00            
ATOM     37  C12 GCD     1      23.840  41.790  27.860  1.00  0.00            
ATOM     38  H18 GCD     1      24.670  41.710  27.130  1.00  0.00            
ATOM     39  H19 GCD     1      23.590  40.750  28.100  1.00  0.00            
ATOM     40  O9  GCD     1      24.240  42.530  29.020  1.00  0.00            
ATOM     41  H20 GCD     1      24.730  43.300  28.700  1.00  0.00            
ATOM     42  O10 GCD     1      20.350  41.730  26.100  1.00  0.00            
ATOM     43  C13 GCD     1      19.220  40.920  26.020  1.00  0.00            
ATOM     44  H21 GCD     1      18.400  41.330  26.620  1.00  0.00            
ATOM     45  C14 GCD     1      18.710  40.910  24.630  1.00  0.00            
ATOM     46  H22 GCD     1      19.610  40.610  24.080  1.00  0.00            
ATOM     47  O11 GCD     1      18.390  42.230  24.250  1.00  0.00            
ATOM     48  H23 GCD     1      18.890  42.850  24.800  1.00  0.00            
ATOM     49  C15 GCD     1      17.550  39.950  24.420  1.00  0.00            
ATOM     50  H24 GCD     1      16.750  40.380  25.040  1.00  0.00            
ATOM     51  O12 GCD     1      17.040  39.910  23.130  1.00  0.00            
ATOM     52  H25 GCD     1      17.060  40.840  22.860  1.00  0.00            
ATOM     53  C16 GCD     1      17.980  38.470  24.870  1.00  0.00            
ATOM     54  H26 GCD     1      17.100  37.830  24.840  1.00  0.00            
ATOM     55  O13 GCD     1      18.320  38.690  26.270  1.00  0.00            
ATOM     56  C17 GCD     1      19.500  39.500  26.480  1.00  0.00            
ATOM     57  H27 GCD     1      20.260  39.110  25.800  1.00  0.00            
ATOM     58  C18 GCD     1      20.000  39.260  27.910  1.00  0.00            
ATOM     59  H28 GCD     1      20.980  39.730  28.050  1.00  0.00            
ATOM     60  H29 GCD     1      19.970  38.170  28.040  1.00  0.00            
ATOM     61  O14 GCD     1      19.150  39.950  28.870  1.00  0.00            
ATOM     62  H30 GCD     1      18.300  39.500  28.930  1.00  0.00            
ATOM     63  O15 GCD     1      19.040  37.860  24.150  1.00  0.00            
ATOM     64  C19 GCD     1      18.780  36.720  23.270  1.00  0.00            
ATOM     65  H31 GCD     1      17.690  36.660  23.110  1.00  0.00            
ATOM     66  C20 GCD     1      19.290  37.070  21.850  1.00  0.00            
ATOM     67  H32 GCD     1      20.280  37.550  21.900  1.00  0.00            
ATOM     68  O16 GCD     1      18.300  37.980  21.290  1.00  0.00            
ATOM     69  H33 GCD     1      18.030  38.590  21.990  1.00  0.00            
ATOM     70  C21 GCD     1      19.560  35.860  20.970  1.00  0.00            
ATOM     71  H34 GCD     1      18.590  35.410  20.730  1.00  0.00            
ATOM     72  O17 GCD     1      20.220  36.240  19.720  1.00  0.00            
ATOM     73  H35 GCD     1      20.100  35.440  19.190  1.00  0.00            
ATOM     74  C22 GCD     1      20.320  34.790  21.740  1.00  0.00            
ATOM     75  H36 GCD     1      20.450  33.880  21.160  1.00  0.00            
ATOM     76  O18 GCD     1      19.620  34.450  22.910  1.00  0.00            
ATOM     77  C23 GCD     1      19.430  35.440  23.950  1.00  0.00            
ATOM     78  H37 GCD     1      20.400  35.730  24.370  1.00  0.00            
ATOM     79  C24 GCD     1      18.620  34.870  25.070  1.00  0.00            
ATOM     80  H38 GCD     1      18.860  35.620  25.830  1.00  0.00            
ATOM     81  H39 GCD     1      19.040  33.880  25.320  1.00  0.00            
ATOM     82  O19 GCD     1      17.230  34.720  24.770  1.00  0.00            
ATOM     83  H40 GCD     1      16.890  34.020  25.330  1.00  0.00            
ATOM     84  O20 GCD     1      21.560  35.380  22.080  1.00  0.00            
ATOM     85  C25 GCD     1      22.790  34.610  21.970  1.00  0.00            
ATOM     86  H41 GCD     1      22.560  33.630  21.520  1.00  0.00            
ATOM     87  C26 GCD     1      23.730  35.420  21.100  1.00  0.00            
ATOM     88  H42 GCD     1      24.020  36.300  21.690  1.00  0.00            
ATOM     89  O21 GCD     1      23.160  35.730  19.860  1.00  0.00            
ATOM     90  H43 GCD     1      22.230  35.940  20.010  1.00  0.00            
ATOM     91  C27 GCD     1      24.970  34.480  20.920  1.00  0.00            
ATOM     92  H44 GCD     1      24.660  33.490  20.550  1.00  0.00            
ATOM     93  O22 GCD     1      25.940  35.120  20.060  1.00  0.00            
ATOM     94  H45 GCD     1      25.950  36.050  20.320  1.00  0.00            
ATOM     95  C28 GCD     1      25.550  34.280  22.380  1.00  0.00            
ATOM     96  H46 GCD     1      26.310  33.500  22.260  1.00  0.00            
ATOM     97  O23 GCD     1      24.530  33.670  23.200  1.00  0.00            
ATOM     98  C29 GCD     1      23.350  34.340  23.380  1.00  0.00            
ATOM     99  H47 GCD     1      23.480  35.300  23.890  1.00  0.00            
ATOM    100  C30 GCD     1      22.400  33.450  24.130  1.00  0.00            
ATOM    101  H48 GCD     1      21.610  34.110  24.510  1.00  0.00            
ATOM    102  H49 GCD     1      22.890  33.190  25.080  1.00  0.00            
ATOM    103  O24 GCD     1      21.870  32.310  23.500  1.00  0.00            
ATOM    104  H50 GCD     1      21.170  32.060  24.120  1.00  0.00            
ATOM    105  O25 GCD     1      26.080  35.410  22.930  1.00  0.00            
ATOM    106  C31 GCD     1      27.290  35.140  23.710  1.00  0.00            
ATOM    107  H51 GCD     1      27.410  34.090  24.010  1.00  0.00            
ATOM    108  C32 GCD     1      28.480  35.440  22.820  1.00  0.00            
ATOM    109  H52 GCD     1      28.460  36.510  22.580  1.00  0.00            
ATOM    110  O26 GCD     1      28.390  34.750  21.550  1.00  0.00            
ATOM    111  H53 GCD     1      27.510  34.970  21.200  1.00  0.00            
ATOM    112  C33 GCD     1      29.770  35.210  23.460  1.00  0.00            
ATOM    113  H54 GCD     1      29.910  34.150  23.690  1.00  0.00            
ATOM    114  O27 GCD     1      30.880  35.570  22.700  1.00  0.00            
ATOM    115  H55 GCD     1      30.870  36.520  22.530  1.00  0.00            
ATOM    116  C34 GCD     1      29.760  35.920  24.830  1.00  0.00            
ATOM    117  H56 GCD     1      30.620  35.550  25.380  1.00  0.00            
ATOM    118  O28 GCD     1      28.660  35.540  25.610  1.00  0.00            
ATOM    119  C35 GCD     1      27.350  35.870  25.060  1.00  0.00            
ATOM    120  H57 GCD     1      27.340  36.950  24.850  1.00  0.00            
ATOM    121  C36 GCD     1      26.240  35.450  26.040  1.00  0.00            
ATOM    122  H58 GCD     1      25.300  35.450  25.470  1.00  0.00            
ATOM    123  H59 GCD     1      26.240  36.250  26.800  1.00  0.00            
ATOM    124  O29 GCD     1      26.460  34.280  26.730  1.00  0.00            
ATOM    125  H60 GCD     1      27.270  34.480  27.210  1.00  0.00            
ATOM    126  O30 GCD     1      29.790  37.330  24.670  1.00  0.00            
ATOM    127  C37 GCD     1      31.130  37.870  24.710  1.00  0.00            
ATOM    128  H61 GCD     1      31.880  37.070  24.610  1.00  0.00            
ATOM    129  C38 GCD     1      31.380  38.960  23.560  1.00  0.00            
ATOM    130  H62 GCD     1      30.510  39.630  23.540  1.00  0.00            
ATOM    131  O31 GCD     1      31.510  38.250  22.280  1.00  0.00            
ATOM    132  H63 GCD     1      31.320  38.860  21.550  1.00  0.00            
ATOM    133  C39 GCD     1      32.580  39.820  23.800  1.00  0.00            
ATOM    134  H64 GCD     1      33.440  39.140  23.840  1.00  0.00            
ATOM    135  O32 GCD     1      32.770  40.830  22.810  1.00  0.00            
ATOM    136  H65 GCD     1      32.280  41.620  23.080  1.00  0.00            
ATOM    137  C40 GCD     1      32.470  40.410  25.180  1.00  0.00            
ATOM    138  H66 GCD     1      33.320  41.050  25.420  1.00  0.00            
ATOM    139  O33 GCD     1      32.340  39.430  26.170  1.00  0.00            
ATOM    140  C41 GCD     1      31.270  38.520  26.110  1.00  0.00            
ATOM    141  H67 GCD     1      30.300  39.030  26.180  1.00  0.00            
ATOM    142  C42 GCD     1      31.270  37.520  27.250  1.00  0.00            
ATOM    143  H68 GCD     1      30.270  37.100  27.420  1.00  0.00            
ATOM    144  H69 GCD     1      31.520  38.130  28.130  1.00  0.00            
ATOM    145  O34 GCD     1      32.360  36.600  27.010  1.00  0.00            
ATOM    146  H70 GCD     1      33.200  37.080  27.070  1.00  0.00            
ATOM    147  O35 GCD     1      31.340  41.330  25.140  1.00  0.00            
ATOM    148  C43 GCD     1      31.570  42.660  25.530  1.00  0.00            
ATOM    149  H71 GCD     1      32.620  42.920  25.670  1.00  0.00            
ATOM    150  C44 GCD     1      30.790  43.520  24.480  1.00  0.00            
ATOM    151  H72 GCD     1      29.800  43.050  24.460  1.00  0.00            
ATOM    152  O36 GCD     1      31.410  43.360  23.150  1.00  0.00            
ATOM    153  H73 GCD     1      30.760  43.660  22.500  1.00  0.00            
ATOM    154  C45 GCD     1      30.710  44.990  24.930  1.00  0.00            
ATOM    155  H74 GCD     1      31.720  45.410  25.020  1.00  0.00            
ATOM    156  O37 GCD     1      30.010  45.830  23.970  1.00  0.00            
ATOM    157  H75 GCD     1      30.570  45.840  23.180  1.00  0.00            
ATOM    158  C46 GCD     1      30.060  45.010  26.270  1.00  0.00            
ATOM    159  H76 GCD     1      29.920  46.030  26.640  1.00  0.00            
ATOM    160  O38 GCD     1      28.740  44.430  26.040  1.00  0.00            
ATOM    161  O39 GCD     1      30.810  44.270  27.140  1.00  0.00            
ATOM    162  C47 GCD     1      30.900  42.840  26.860  1.00  0.00            
ATOM    163  H77 GCD     1      29.880  42.440  26.820  1.00  0.00            
ATOM    164  C48 GCD     1      31.600  42.240  28.030  1.00  0.00            
ATOM    165  H78 GCD     1      32.640  42.590  28.040  1.00  0.00            
ATOM    166  H79 GCD     1      31.700  41.150  27.910  1.00  0.00            
ATOM    167  O40 GCD     1      30.940  42.800  29.120  1.00  0.00            
ATOM    168  H80 GCD     1      30.660  43.660  28.810  1.00  0.00            
ATOM    169  C1  AB5     2      23.070  38.540  22.260  1.00  0.00            
ATOM    170  C2  AB5     2      22.690  38.080  23.550  1.00  0.00            
ATOM    171  C3  AB5     2      23.530  38.300  24.660  1.00  0.00            
ATOM    172  C4  AB5     2      23.110  37.890  25.950  1.00  0.00            
ATOM    173  C5  AB5     2      23.920  38.160  27.020  1.00  0.00            
ATOM    174  C6  AB5     2      25.220  38.820  26.810  1.00  0.00            
ATOM    175  C7  AB5     2      26.080  39.120  27.930  1.00  0.00            
ATOM    176  C8  AB5     2      27.320  39.860  27.770  1.00  0.00            
ATOM    177  C9  AB5     2      27.670  40.250  26.440  1.00  0.00            
ATOM    178  C10 AB5     2      26.810  40.000  25.350  1.00  0.00            
ATOM    179  C11 AB5     2      27.110  40.480  24.080  1.00  0.00            
ATOM    180  C12 AB5     2      26.240  40.240  22.960  1.00  0.00            
ATOM    181  C13 AB5     2      25.120  39.420  23.120  1.00  0.00            
ATOM    182  C14 AB5     2      24.240  39.190  22.040  1.00  0.00            
ATOM    183  C15 AB5     2      24.780  38.990  24.420  1.00  0.00            
ATOM    184  C16 AB5     2      25.610  39.300  25.510  1.00  0.00            
ATOM    185  H1  AB5     2      22.370  38.400  21.440  1.00  0.00            
ATOM    186  H2  AB5     2      21.760  37.530  23.680  1.00  0.00            
ATOM    187  H3  AB5     2      22.110  37.510  26.140  1.00  0.00            
ATOM    188  H4  AB5     2      23.720  37.750  28.010  1.00  0.00            
ATOM    189  H5  AB5     2      25.830  38.780  28.930  1.00  0.00            
ATOM    190  H6  AB5     2      27.930  40.120  28.630  1.00  0.00            
ATOM    191  H7  AB5     2      28.520  40.910  26.290  1.00  0.00            
ATOM    192  H8  AB5     2      27.900  41.210  23.930  1.00  0.00            
ATOM    193  H9  AB5     2      26.470  40.690  22.000  1.00  0.00            
ATOM    194  H10 AB5     2      24.470  39.560  21.050  1.00  0.00            
TER
ENDMDL
MODEL        1
ATOM      1  H1  GCD     1      20.010  10.460  23.010  1.00  0.00            
ATOM      2  O1  GCD     1      20.360   9.770  22.430  1.00  0.00            
ATOM      3  C1  GCD     1      19.860  10.110  21.140  1.00  0.00            
ATOM      4  H2  GCD     1      20.080   9.290  20.440  1.00  0.00            
ATOM      5  H3  GCD     1      18.770  10.170  21.210  1.00  0.00            
ATOM      6  C2  GCD     1      20.370  11.410  20.590  1.00  0.00            
ATOM      7  H4  GCD     1      20.340  12.220  21.320  1.00  0.00            
ATOM      8  C3  GCD     1      19.630  11.830  19.290  1.00  0.00            
ATOM      9  H5  GCD     1      19.650  11.040  18.530  1.00  0.00            
ATOM     10  C4  GCD     1      20.260  13.040  18.760  1.00  0.00            
ATOM     11  H6  GCD     1      20.260  13.860  19.500  1.00  0.00            
ATOM     12  O2  GCD     1      19.740  13.400  17.450  1.00  0.00            
ATOM     13  H7  GCD     1      20.440  13.940  17.070  1.00  0.00            
ATOM     14  C5  GCD     1      21.780  12.910  18.620  1.00  0.00            
ATOM     15  H8  GCD     1      21.900  12.170  17.810  1.00  0.00            
ATOM     16  O3  GCD     1      22.460  14.030  18.110  1.00  0.00            
ATOM     17  H9  GCD     1      22.680  14.620  18.840  1.00  0.00            
ATOM     18  C6  GCD     1      22.480  12.280  19.850  1.00  0.00            
ATOM     19  O4  GCD     1      21.740  11.140  20.220  1.00  0.00            
ATOM     20  H10 GCD     1      23.540  12.090  19.650  1.00  0.00            
ATOM     21  O5  GCD     1      22.460  13.340  20.890  1.00  0.00            
ATOM     22  C7  GCD     1      23.670  13.510  21.580  1.00  0.00            
ATOM     23  H11 GCD     1      24.310  12.630  21.460  1.00  0.00            
ATOM     24  C8  GCD     1      24.400  14.750  20.850  1.00  0.00            
ATOM     25  H12 GCD     1      23.620  15.530  20.870  1.00  0.00            
ATOM     26  O6  GCD     1      24.750  14.460  19.540  1.00  0.00            
ATOM     27  H13 GCD     1      25.340  15.200  19.360  1.00  0.00            
ATOM     28  C9  GCD     1      25.560  15.300  21.610  1.00  0.00            
ATOM     29  H14 GCD     1      26.430  14.620  21.640  1.00  0.00            
ATOM     30  O7  GCD     1      25.970  16.540  21.050  1.00  0.00            
ATOM     31  H15 GCD     1      25.540  17.220  21.580  1.00  0.00            
ATOM     32  C10 GCD     1      25.240  15.460  23.080  1.00  0.00            
ATOM     33  H16 GCD     1      26.200  15.510  23.600  1.00  0.00            
ATOM     34  O8  GCD     1      24.680  14.230  23.530  1.00  0.00            
ATOM     35  C11 GCD     1      23.430  13.910  23.050  1.00  0.00            
ATOM     36  H17 GCD     1      22.620  14.650  23.090  1.00  0.00            
ATOM     37  C12 GCD     1      22.860  12.730  23.900  1.00  0.00            
ATOM     38  H18 GCD     1      21.970  12.300  23.430  1.00  0.00            
ATOM     39  H19 GCD     1      22.600  13.000  24.930  1.00  0.00            
ATOM     40  O9  GCD     1      23.780  11.670  23.990  1.00  0.00            
ATOM     41  H20 GCD     1      24.630  12.040  24.230  1.00  0.00            
ATOM     42  O10 GCD     1      24.490  16.640  23.210  1.00  0.00            
ATOM     43  C13 GCD     1      24.900  17.450  24.340  1.00  0.00            
ATOM     44  H21 GCD     1      25.600  16.940  25.010  1.00  0.00            
ATOM     45  C14 GCD     1      25.540  18.710  23.780  1.00  0.00            
ATOM     46  H22 GCD     1      24.970  19.140  22.950  1.00  0.00            
ATOM     47  O11 GCD     1      26.890  18.480  23.360  1.00  0.00            
ATOM     48  H23 GCD     1      27.200  19.240  22.860  1.00  0.00            
ATOM     49  C15 GCD     1      25.540  19.870  24.850  1.00  0.00            
ATOM     50  H24 GCD     1      26.180  19.470  25.650  1.00  0.00            
ATOM     51  O12 GCD     1      26.070  21.120  24.330  1.00  0.00            
ATOM     52  H25 GCD     1      25.330  21.430  23.790  1.00  0.00            
ATOM     53  C16 GCD     1      24.150  20.000  25.570  1.00  0.00            
ATOM     54  H26 GCD     1      24.240  20.710  26.400  1.00  0.00            
ATOM     55  O13 GCD     1      23.770  18.750  26.130  1.00  0.00            
ATOM     56  C17 GCD     1      23.580  17.720  25.150  1.00  0.00            
ATOM     57  H27 GCD     1      22.790  18.000  24.440  1.00  0.00            
ATOM     58  C18 GCD     1      22.930  16.520  25.920  1.00  0.00            
ATOM     59  H28 GCD     1      22.720  15.720  25.200  1.00  0.00            
ATOM     60  H29 GCD     1      22.000  16.770  26.440  1.00  0.00            
ATOM     61  O14 GCD     1      23.930  16.120  26.870  1.00  0.00            
ATOM     62  H30 GCD     1      24.380  16.900  27.210  1.00  0.00            
ATOM     63  O15 GCD     1      23.100  20.430  24.670  1.00  0.00            
ATOM     64  C19 GCD     1      22.730  21.830  24.690  1.00  0.00            
ATOM     65  H31 GCD     1      23.530  22.310  25.260  1.00  0.00            
ATOM     66  C20 GCD     1      22.690  22.360  23.320  1.00  0.00            
ATOM     67  H32 GCD     1      22.020  21.800  22.660  1.00  0.00            
ATOM     68  O16 GCD     1      23.980  22.260  22.670  1.00  0.00            
ATOM     69  H33 GCD     1      24.520  22.870  23.190  1.00  0.00            
ATOM     70  C21 GCD     1      22.110  23.780  23.170  1.00  0.00            
ATOM     71  H34 GCD     1      22.660  24.470  23.820  1.00  0.00            
ATOM     72  O17 GCD     1      22.000  24.250  21.860  1.00  0.00            
ATOM     73  H35 GCD     1      21.320  23.720  21.430  1.00  0.00            
ATOM     74  C22 GCD     1      20.770  23.820  23.790  1.00  0.00            
ATOM     75  H36 GCD     1      20.380  24.840  23.740  1.00  0.00            
ATOM     76  O18 GCD     1      20.930  23.460  25.160  1.00  0.00            
ATOM     77  C23 GCD     1      21.370  22.110  25.340  1.00  0.00            
ATOM     78  H37 GCD     1      20.670  21.470  24.800  1.00  0.00            
ATOM     79  C24 GCD     1      21.430  21.820  26.800  1.00  0.00            
ATOM     80  H38 GCD     1      21.700  20.760  26.940  1.00  0.00            
ATOM     81  H39 GCD     1      20.410  21.980  27.170  1.00  0.00            
ATOM     82  O19 GCD     1      22.300  22.700  27.520  1.00  0.00            
ATOM     83  H40 GCD     1      22.060  22.510  28.430  1.00  0.00            
ATOM     84  O20 GCD     1      19.880  22.960  23.150  1.00  0.00            
ATOM     85  C25 GCD     1      18.900  23.470  22.270  1.00  0.00            
ATOM     86  H41 GCD     1      19.180  24.450  21.880  1.00  0.00            
ATOM     87  C26 GCD     1      18.960  22.600  21.050  1.00  0.00            
ATOM     88  H42 GCD     1      18.830  21.550  21.330  1.00  0.00            
ATOM     89  O21 GCD     1      20.210  22.750  20.440  1.00  0.00            
ATOM     90  H43 GCD     1      20.400  22.170  19.690  1.00  0.00            
ATOM     91  C27 GCD     1      17.950  23.050  20.080  1.00  0.00            
ATOM     92  H44 GCD     1      18.120  24.110  19.830  1.00  0.00            
ATOM     93  O22 GCD     1      17.910  22.310  18.850  1.00  0.00            
ATOM     94  H45 GCD     1      17.210  21.660  18.980  1.00  0.00            
ATOM     95  C28 GCD     1      16.590  22.980  20.790  1.00  0.00            
ATOM     96  H46 GCD     1      15.890  23.340  20.020  1.00  0.00            
ATOM     97  O23 GCD     1      16.620  23.730  22.030  1.00  0.00            
ATOM     98  C29 GCD     1      17.630  23.490  22.970  1.00  0.00            
ATOM     99  H47 GCD     1      17.500  22.530  23.480  1.00  0.00            
ATOM    100  C30 GCD     1      17.540  24.580  24.040  1.00  0.00            
ATOM    101  H48 GCD     1      18.370  24.420  24.740  1.00  0.00            
ATOM    102  H49 GCD     1      16.600  24.590  24.600  1.00  0.00            
ATOM    103  O24 GCD     1      17.770  25.910  23.500  1.00  0.00            
ATOM    104  H50 GCD     1      17.100  26.160  22.850  1.00  0.00            
ATOM    105  O25 GCD     1      16.360  21.570  21.170  1.00  0.00            
ATOM    106  C31 GCD     1      14.970  21.220  21.150  1.00  0.00            
ATOM    107  H51 GCD     1      14.340  22.110  21.050  1.00  0.00            
ATOM    108  C32 GCD     1      14.760  20.260  19.950  1.00  0.00            
ATOM    109  H52 GCD     1      15.350  19.330  19.980  1.00  0.00            
ATOM    110  O26 GCD     1      15.210  20.840  18.690  1.00  0.00            
ATOM    111  H53 GCD     1      15.300  20.130  18.030  1.00  0.00            
ATOM    112  C33 GCD     1      13.270  20.010  19.820  1.00  0.00            
ATOM    113  H54 GCD     1      12.700  20.950  19.830  1.00  0.00            
ATOM    114  O27 GCD     1      12.900  19.350  18.640  1.00  0.00            
ATOM    115  H55 GCD     1      12.850  19.990  17.920  1.00  0.00            
ATOM    116  C34 GCD     1      12.890  19.290  21.120  1.00  0.00            
ATOM    117  H56 GCD     1      11.820  19.140  21.260  1.00  0.00            
ATOM    118  O28 GCD     1      13.140  20.080  22.280  1.00  0.00            
ATOM    119  C35 GCD     1      14.580  20.500  22.370  1.00  0.00            
ATOM    120  H57 GCD     1      15.230  19.630  22.520  1.00  0.00            
ATOM    121  C36 GCD     1      14.630  21.530  23.510  1.00  0.00            
ATOM    122  H58 GCD     1      14.010  22.370  23.180  1.00  0.00            
ATOM    123  H59 GCD     1      15.640  21.900  23.760  1.00  0.00            
ATOM    124  O29 GCD     1      14.060  20.870  24.640  1.00  0.00            
ATOM    125  H60 GCD     1      13.480  20.150  24.360  1.00  0.00            
ATOM    126  O30 GCD     1      13.500  18.010  21.250  1.00  0.00            
ATOM    127  C37 GCD     1      12.740  16.850  21.530  1.00  0.00            
ATOM    128  H61 GCD     1      11.730  17.050  21.890  1.00  0.00            
ATOM    129  C38 GCD     1      12.620  16.010  20.260  1.00  0.00            
ATOM    130  H62 GCD     1      13.650  15.970  19.870  1.00  0.00            
ATOM    131  O31 GCD     1      11.740  16.660  19.300  1.00  0.00            
ATOM    132  H63 GCD     1      12.250  17.300  18.790  1.00  0.00            
ATOM    133  C39 GCD     1      12.100  14.530  20.480  1.00  0.00            
ATOM    134  H64 GCD     1      11.080  14.580  20.890  1.00  0.00            
ATOM    135  O32 GCD     1      12.070  13.710  19.360  1.00  0.00            
ATOM    136  H65 GCD     1      11.610  14.150  18.640  1.00  0.00            
ATOM    137  C40 GCD     1      13.040  13.880  21.500  1.00  0.00            
ATOM    138  H66 GCD     1      12.700  12.860  21.700  1.00  0.00            
ATOM    139  O33 GCD     1      12.930  14.630  22.660  1.00  0.00            
ATOM    140  C41 GCD     1      13.380  15.980  22.630  1.00  0.00            
ATOM    141  H67 GCD     1      14.470  15.910  22.480  1.00  0.00            
ATOM    142  C42 GCD     1      13.220  16.750  23.980  1.00  0.00            
ATOM    143  H68 GCD     1      13.700  17.710  23.740  1.00  0.00            
ATOM    144  H69 GCD     1      13.900  16.370  24.750  1.00  0.00            
ATOM    145  O34 GCD     1      11.910  16.880  24.410  1.00  0.00            
ATOM    146  H70 GCD     1      11.500  16.030  24.650  1.00  0.00            
ATOM    147  O35 GCD     1      14.370  13.920  20.950  1.00  0.00            
ATOM    148  C43 GCD     1      14.900  12.690  20.430  1.00  0.00            
ATOM    149  H71 GCD     1      14.100  11.960  20.220  1.00  0.00            
ATOM    150  C44 GCD     1      15.560  13.140  19.060  1.00  0.00            
ATOM    151  H72 GCD     1      16.270  13.950  19.290  1.00  0.00            
ATOM    152  O36 GCD     1      14.510  13.720  18.190  1.00  0.00            
ATOM    153  H73 GCD     1      13.620  13.650  18.570  1.00  0.00            
ATOM    154  C45 GCD     1      16.330  11.980  18.410  1.00  0.00            
ATOM    155  H74 GCD     1      15.570  11.290  18.020  1.00  0.00            
ATOM    156  O37 GCD     1      17.050  12.630  17.230  1.00  0.00            
ATOM    157  H75 GCD     1      17.810  13.130  17.540  1.00  0.00            
ATOM    158  C46 GCD     1      17.280  11.310  19.390  1.00  0.00            
ATOM    159  H76 GCD     1      17.660  10.330  19.070  1.00  0.00            
ATOM    160  O38 GCD     1      18.320  12.210  19.720  1.00  0.00            
ATOM    161  O39 GCD     1      16.660  10.990  20.620  1.00  0.00            
ATOM    162  C47 GCD     1      15.970  12.080  21.320  1.00  0.00            
ATOM    163  H77 GCD     1      16.680  12.870  21.600  1.00  0.00            
ATOM    164  C48 GCD     1      15.270  11.430  22.560  1.00  0.00            
ATOM    165  H78 GCD     1      14.560  10.680  22.200  1.00  0.00            
ATOM    166  H79 GCD     1      14.590  12.140  23.040  1.00  0.00            
ATOM    167  O40 GCD     1      16.230  10.830  23.490  1.00  0.00            
ATOM    168  H80 GCD     1      16.830  10.410  22.860  1.00  0.00            
ATOM    169  C1  AB5     2      22.540  17.710  18.600  1.00  0.00            
ATOM    170  C2  AB5     2      22.710  18.240  19.870  1.00  0.00            
ATOM    171  C3  AB5     2      21.620  18.330  20.720  1.00  0.00            
ATOM    172  C4  AB5     2      21.680  19.100  21.830  1.00  0.00            
ATOM    173  C5  AB5     2      20.590  19.220  22.750  1.00  0.00            
ATOM    174  C6  AB5     2      19.420  18.470  22.490  1.00  0.00            
ATOM    175  C7  AB5     2      18.350  18.360  23.390  1.00  0.00            
ATOM    176  C8  AB5     2      17.190  17.740  23.100  1.00  0.00            
ATOM    177  C9  AB5     2      16.990  17.140  21.830  1.00  0.00            
ATOM    178  C10 AB5     2      18.100  17.160  20.950  1.00  0.00            
ATOM    179  C11 AB5     2      17.940  16.600  19.650  1.00  0.00            
ATOM    180  C12 AB5     2      19.070  16.440  18.780  1.00  0.00            
ATOM    181  C13 AB5     2      20.300  17.000  19.160  1.00  0.00            
ATOM    182  C14 AB5     2      21.380  17.000  18.240  1.00  0.00            
ATOM    183  C15 AB5     2      20.400  17.710  20.400  1.00  0.00            
ATOM    184  C16 AB5     2      19.360  17.700  21.300  1.00  0.00            
ATOM    185  H1  AB5     2      23.360  17.720  17.890  1.00  0.00            
ATOM    186  H2  AB5     2      23.640  18.690  20.220  1.00  0.00            
ATOM    187  H3  AB5     2      22.580  19.680  21.990  1.00  0.00            
ATOM    188  H4  AB5     2      20.650  19.850  23.630  1.00  0.00            
ATOM    189  H5  AB5     2      18.470  18.850  24.350  1.00  0.00            
ATOM    190  H6  AB5     2      16.340  17.730  23.780  1.00  0.00            
ATOM    191  H7  AB5     2      16.050  16.790  21.420  1.00  0.00            
ATOM    192  H8  AB5     2      16.950  16.220  19.400  1.00  0.00            
ATOM    193  H9  AB5     2      18.870  15.960  17.830  1.00  0.00            
ATOM    194  H10 AB5     2      21.400  16.520  17.270  1.00  0.00            
TER
ENDMDL
MODEL        1
ATOM      1  H1  GCD     1      27.870  24.720  36.530  1.00  0.00            
ATOM      2  O1  GCD     1      28.740  24.730  36.100  1.00  0.00            
ATOM      3  C1  GCD     1      28.480  24.630  34.740  1.00  0.00            
ATOM      4  H2  GCD     1      29.360  25.080  34.270  1.00  0.00            
ATOM      5  H3  GCD     1      28.510  23.570  34.450  1.00  0.00            
ATOM      6  C2  GCD     1      27.230  25.370  34.260  1.00  0.00            
ATOM      7  H4  GCD     1      27.150  25.230  33.170  1.00  0.00            
ATOM      8  C3  GCD     1      27.300  26.900  34.600  1.00  0.00            
ATOM      9  H5  GCD     1      27.740  26.970  35.600  1.00  0.00            
ATOM     10  C4  GCD     1      25.980  27.690  34.520  1.00  0.00            
ATOM     11  H6  GCD     1      25.690  27.800  33.470  1.00  0.00            
ATOM     12  O2  GCD     1      26.140  29.020  35.230  1.00  0.00            
ATOM     13  H7  GCD     1      25.410  29.640  35.100  1.00  0.00            
ATOM     14  C5  GCD     1      24.930  26.980  35.280  1.00  0.00            
ATOM     15  H8  GCD     1      25.290  27.090  36.310  1.00  0.00            
ATOM     16  O3  GCD     1      23.580  27.530  35.160  1.00  0.00            
ATOM     17  H9  GCD     1      23.290  27.630  34.250  1.00  0.00            
ATOM     18  C6  GCD     1      24.880  25.440  34.830  1.00  0.00            
ATOM     19  O4  GCD     1      26.150  24.880  34.970  1.00  0.00            
ATOM     20  H10 GCD     1      24.200  24.890  35.490  1.00  0.00            
ATOM     21  O5  GCD     1      24.470  25.250  33.440  1.00  0.00            
ATOM     22  C7  GCD     1      23.950  23.920  33.210  1.00  0.00            
ATOM     23  H11 GCD     1      24.470  23.150  33.780  1.00  0.00            
ATOM     24  C8  GCD     1      22.480  23.780  33.530  1.00  0.00            
ATOM     25  H12 GCD     1      21.920  24.480  32.900  1.00  0.00            
ATOM     26  O6  GCD     1      22.090  23.840  34.890  1.00  0.00            
ATOM     27  H13 GCD     1      21.200  23.470  34.950  1.00  0.00            
ATOM     28  C9  GCD     1      22.040  22.430  33.110  1.00  0.00            
ATOM     29  H14 GCD     1      22.590  21.650  33.660  1.00  0.00            
ATOM     30  O7  GCD     1      20.650  22.310  33.370  1.00  0.00            
ATOM     31  H15 GCD     1      20.180  22.700  32.630  1.00  0.00            
ATOM     32  C10 GCD     1      22.320  22.230  31.580  1.00  0.00            
ATOM     33  H16 GCD     1      22.030  21.210  31.330  1.00  0.00            
ATOM     34  O8  GCD     1      23.680  22.350  31.390  1.00  0.00            
ATOM     35  C11 GCD     1      24.180  23.690  31.670  1.00  0.00            
ATOM     36  H17 GCD     1      23.630  24.460  31.110  1.00  0.00            
ATOM     37  C12 GCD     1      25.650  23.720  31.270  1.00  0.00            
ATOM     38  H18 GCD     1      25.980  24.770  31.250  1.00  0.00            
ATOM     39  H19 GCD     1      25.710  23.260  30.270  1.00  0.00            
ATOM     40  O9  GCD     1      26.490  23.110  32.190  1.00  0.00            
ATOM     41  H20 GCD     1      27.290  22.820  31.730  1.00  0.00            
ATOM     42  O10 GCD     1      21.580  23.180  30.860  1.00  0.00            
ATOM     43  C13 GCD     1      20.460  22.710  30.080  1.00  0.00            
ATOM     44  H21 GCD     1      20.120  21.710  30.390  1.00  0.00            
ATOM     45  C14 GCD     1      19.380  23.740  30.420  1.00  0.00            
ATOM     46  H22 GCD     1      19.740  24.750  30.200  1.00  0.00            
ATOM     47  O11 GCD     1      18.770  23.510  31.680  1.00  0.00            
ATOM     48  H23 GCD     1      17.970  24.050  31.710  1.00  0.00            
ATOM     49  C15 GCD     1      18.260  23.600  29.340  1.00  0.00            
ATOM     50  H24 GCD     1      17.650  22.690  29.470  1.00  0.00            
ATOM     51  O12 GCD     1      17.390  24.720  29.450  1.00  0.00            
ATOM     52  H25 GCD     1      17.750  25.380  28.840  1.00  0.00            
ATOM     53  C16 GCD     1      18.760  23.600  27.910  1.00  0.00            
ATOM     54  H26 GCD     1      17.930  23.230  27.310  1.00  0.00            
ATOM     55  O13 GCD     1      19.780  22.610  27.760  1.00  0.00            
ATOM     56  C17 GCD     1      20.910  22.780  28.640  1.00  0.00            
ATOM     57  H27 GCD     1      21.300  23.790  28.470  1.00  0.00            
ATOM     58  C18 GCD     1      21.980  21.730  28.320  1.00  0.00            
ATOM     59  H28 GCD     1      22.930  21.940  28.830  1.00  0.00            
ATOM     60  H29 GCD     1      22.160  21.770  27.240  1.00  0.00            
ATOM     61  O14 GCD     1      21.600  20.410  28.660  1.00  0.00            
ATOM     62  H30 GCD     1      20.700  20.250  28.350  1.00  0.00            
ATOM     63  O15 GCD     1      19.230  24.870  27.500  1.00  0.00            
ATOM     64  C19 GCD     1      18.500  25.560  26.530  1.00  0.00            
ATOM     65  H31 GCD     1      17.450  25.250  26.490  1.00  0.00            
ATOM     66  C20 GCD     1      18.570  27.040  26.910  1.00  0.00            
ATOM     67  H32 GCD     1      19.580  27.300  27.240  1.00  0.00            
ATOM     68  O16 GCD     1      17.710  27.370  27.980  1.00  0.00            
ATOM     69  H33 GCD     1      17.390  28.260  27.780  1.00  0.00            
ATOM     70  C21 GCD     1      18.250  27.980  25.700  1.00  0.00            
ATOM     71  H34 GCD     1      17.220  27.880  25.360  1.00  0.00            
ATOM     72  O17 GCD     1      18.450  29.280  26.150  1.00  0.00            
ATOM     73  H35 GCD     1      19.390  29.500  26.180  1.00  0.00            
ATOM     74  C22 GCD     1      19.260  27.700  24.570  1.00  0.00            
ATOM     75  H36 GCD     1      18.880  28.250  23.710  1.00  0.00            
ATOM     76  O18 GCD     1      19.010  26.340  24.150  1.00  0.00            
ATOM     77  C23 GCD     1      19.350  25.300  25.190  1.00  0.00            
ATOM     78  H37 GCD     1      20.410  25.530  25.360  1.00  0.00            
ATOM     79  C24 GCD     1      19.170  23.970  24.590  1.00  0.00            
ATOM     80  H38 GCD     1      19.780  23.240  25.140  1.00  0.00            
ATOM     81  H39 GCD     1      19.560  24.030  23.570  1.00  0.00            
ATOM     82  O19 GCD     1      17.840  23.560  24.480  1.00  0.00            
ATOM     83  H40 GCD     1      17.800  22.880  23.800  1.00  0.00            
ATOM     84  O20 GCD     1      20.610  27.870  25.030  1.00  0.00            
ATOM     85  C25 GCD     1      21.440  28.750  24.280  1.00  0.00            
ATOM     86  H41 GCD     1      20.800  29.240  23.540  1.00  0.00            
ATOM     87  C26 GCD     1      22.010  29.720  25.320  1.00  0.00            
ATOM     88  H42 GCD     1      22.740  29.250  26.000  1.00  0.00            
ATOM     89  O21 GCD     1      21.050  30.280  26.140  1.00  0.00            
ATOM     90  H43 GCD     1      21.550  30.930  26.650  1.00  0.00            
ATOM     91  C27 GCD     1      22.750  30.770  24.400  1.00  0.00            
ATOM     92  H44 GCD     1      22.000  31.160  23.700  1.00  0.00            
ATOM     93  O22 GCD     1      23.320  31.870  25.190  1.00  0.00            
ATOM     94  H45 GCD     1      23.920  31.490  25.830  1.00  0.00            
ATOM     95  C28 GCD     1      23.810  30.090  23.640  1.00  0.00            
ATOM     96  H46 GCD     1      24.130  30.770  22.850  1.00  0.00            
ATOM     97  O23 GCD     1      23.310  28.920  22.870  1.00  0.00            
ATOM     98  C29 GCD     1      22.490  28.030  23.610  1.00  0.00            
ATOM     99  H47 GCD     1      23.040  27.600  24.460  1.00  0.00            
ATOM    100  C30 GCD     1      21.930  26.940  22.690  1.00  0.00            
ATOM    101  H48 GCD     1      21.430  27.370  21.820  1.00  0.00            
ATOM    102  H49 GCD     1      21.190  26.280  23.150  1.00  0.00            
ATOM    103  O24 GCD     1      22.990  26.080  22.140  1.00  0.00            
ATOM    104  H50 GCD     1      23.780  26.600  22.340  1.00  0.00            
ATOM    105  O25 GCD     1      24.820  29.620  24.560  1.00  0.00            
ATOM    106  C31 GCD     1      26.110  29.540  23.960  1.00  0.00            
ATOM    107  H51 GCD     1      26.000  29.400  22.880  1.00  0.00            
ATOM    108  C32 GCD     1      26.870  30.830  24.280  1.00  0.00            
ATOM    109  H52 GCD     1      26.710  31.030  25.340  1.00  0.00            
ATOM    110  O26 GCD     1      26.320  31.950  23.500  1.00  0.00            
ATOM    111  H53 GCD     1      26.610  32.800  23.850  1.00  0.00            
ATOM    112  C33 GCD     1      28.390  30.760  24.040  1.00  0.00            
ATOM    113  H54 GCD     1      28.530  30.630  22.960  1.00  0.00            
ATOM    114  O27 GCD     1      29.040  31.950  24.500  1.00  0.00            
ATOM    115  H55 GCD     1      28.930  32.030  25.450  1.00  0.00            
ATOM    116  C34 GCD     1      28.950  29.490  24.740  1.00  0.00            
ATOM    117  H56 GCD     1      30.010  29.350  24.490  1.00  0.00            
ATOM    118  O28 GCD     1      28.200  28.320  24.300  1.00  0.00            
ATOM    119  C35 GCD     1      26.840  28.370  24.690  1.00  0.00            
ATOM    120  H57 GCD     1      26.750  28.570  25.760  1.00  0.00            
ATOM    121  C36 GCD     1      26.230  27.020  24.450  1.00  0.00            
ATOM    122  H58 GCD     1      25.220  26.960  24.870  1.00  0.00            
ATOM    123  H59 GCD     1      26.800  26.270  25.020  1.00  0.00            
ATOM    124  O29 GCD     1      26.230  26.540  23.140  1.00  0.00            
ATOM    125  H60 GCD     1      26.390  25.590  23.110  1.00  0.00            
ATOM    126  O30 GCD     1      28.970  29.590  26.220  1.00  0.00            
ATOM    127  C37 GCD     1      30.070  30.130  26.900  1.00  0.00            
ATOM    128  H61 GCD     1      30.750  30.580  26.160  1.00  0.00            
ATOM    129  C38 GCD     1      29.590  31.070  27.920  1.00  0.00            
ATOM    130  H62 GCD     1      28.780  30.550  28.440  1.00  0.00            
ATOM    131  O31 GCD     1      29.010  32.260  27.310  1.00  0.00            
ATOM    132  H63 GCD     1      28.690  32.870  27.980  1.00  0.00            
ATOM    133  C39 GCD     1      30.690  31.410  28.940  1.00  0.00            
ATOM    134  H64 GCD     1      31.540  31.920  28.440  1.00  0.00            
ATOM    135  O32 GCD     1      30.190  32.250  29.970  1.00  0.00            
ATOM    136  H65 GCD     1      29.510  32.820  29.610  1.00  0.00            
ATOM    137  C40 GCD     1      31.230  30.160  29.620  1.00  0.00            
ATOM    138  H66 GCD     1      32.140  30.310  30.200  1.00  0.00            
ATOM    139  O33 GCD     1      31.730  29.400  28.630  1.00  0.00            
ATOM    140  C41 GCD     1      30.810  28.940  27.630  1.00  0.00            
ATOM    141  H67 GCD     1      29.970  28.330  28.000  1.00  0.00            
ATOM    142  C42 GCD     1      31.690  28.170  26.640  1.00  0.00            
ATOM    143  H68 GCD     1      31.020  27.740  25.890  1.00  0.00            
ATOM    144  H69 GCD     1      32.270  27.460  27.250  1.00  0.00            
ATOM    145  O34 GCD     1      32.680  28.930  25.960  1.00  0.00            
ATOM    146  H70 GCD     1      32.730  28.630  25.050  1.00  0.00            
ATOM    147  O35 GCD     1      30.150  29.510  30.320  1.00  0.00            
ATOM    148  C43 GCD     1      30.360  29.040  31.700  1.00  0.00            
ATOM    149  H71 GCD     1      31.410  29.230  31.960  1.00  0.00            
ATOM    150  C44 GCD     1      29.450  29.870  32.560  1.00  0.00            
ATOM    151  H72 GCD     1      28.410  29.710  32.240  1.00  0.00            
ATOM    152  O36 GCD     1      29.870  31.230  32.420  1.00  0.00            
ATOM    153  H73 GCD     1      29.920  31.390  31.470  1.00  0.00            
ATOM    154  C45 GCD     1      29.600  29.400  34.020  1.00  0.00            
ATOM    155  H74 GCD     1      30.610  29.700  34.320  1.00  0.00            
ATOM    156  O37 GCD     1      28.720  30.090  34.970  1.00  0.00            
ATOM    157  H75 GCD     1      27.850  29.670  34.940  1.00  0.00            
ATOM    158  C46 GCD     1      29.460  27.900  34.170  1.00  0.00            
ATOM    159  H76 GCD     1      29.620  27.620  35.220  1.00  0.00            
ATOM    160  O38 GCD     1      28.200  27.540  33.730  1.00  0.00            
ATOM    161  O39 GCD     1      30.410  27.260  33.360  1.00  0.00            
ATOM    162  C47 GCD     1      30.130  27.560  31.910  1.00  0.00            
ATOM    163  H77 GCD     1      29.090  27.270  31.720  1.00  0.00            
ATOM    164  C48 GCD     1      31.040  26.640  31.040  1.00  0.00            
ATOM    165  H78 GCD     1      30.960  27.000  30.000  1.00  0.00            
ATOM    166  H79 GCD     1      30.680  25.610  31.080  1.00  0.00            
ATOM    167  O40 GCD     1      32.410  26.640  31.450  1.00  0.00            
ATOM    168  H80 GCD     1      32.430  26.270  32.340  1.00  0.00            
ATOM    169  C1  AB5     2      22.420  29.650  29.390  1.00  0.00            
ATOM    170  C2  AB5     2      23.780  29.790  29.760  1.00  0.00            
ATOM    171  C3  AB5     2      24.690  28.790  29.390  1.00  0.00            
ATOM    172  C4  AB5     2      26.050  28.960  29.610  1.00  0.00            
ATOM    173  C5  AB5     2      26.980  28.000  29.190  1.00  0.00            
ATOM    174  C6  AB5     2      26.550  26.840  28.420  1.00  0.00            
ATOM    175  C7  AB5     2      27.440  25.820  28.030  1.00  0.00            
ATOM    176  C8  AB5     2      26.980  24.640  27.380  1.00  0.00            
ATOM    177  C9  AB5     2      25.630  24.490  27.020  1.00  0.00            
ATOM    178  C10 AB5     2      24.700  25.540  27.430  1.00  0.00            
ATOM    179  C11 AB5     2      23.320  25.380  27.200  1.00  0.00            
ATOM    180  C12 AB5     2      22.430  26.380  27.660  1.00  0.00            
ATOM    181  C13 AB5     2      22.820  27.470  28.420  1.00  0.00            
ATOM    182  C14 AB5     2      21.910  28.450  28.800  1.00  0.00            
ATOM    183  C15 AB5     2      24.230  27.620  28.640  1.00  0.00            
ATOM    184  C16 AB5     2      25.160  26.680  28.180  1.00  0.00            
ATOM    185  H1  AB5     2      21.720  30.430  29.700  1.00  0.00            
ATOM    186  H2  AB5     2      24.200  30.610  30.330  1.00  0.00            
ATOM    187  H3  AB5     2      26.390  29.830  30.150  1.00  0.00            
ATOM    188  H4  AB5     2      28.040  28.190  29.360  1.00  0.00            
ATOM    189  H5  AB5     2      28.470  25.880  28.370  1.00  0.00            
ATOM    190  H6  AB5     2      27.700  23.860  27.160  1.00  0.00            
ATOM    191  H7  AB5     2      25.360  23.590  26.470  1.00  0.00            
ATOM    192  H8  AB5     2      22.940  24.450  26.780  1.00  0.00            
ATOM    193  H9  AB5     2      21.380  26.160  27.530  1.00  0.00            
ATOM    194  H10 AB5     2      20.850  28.460  28.590  1.00  0.00            
TER
ENDMDL
MODEL        1
ATOM      1  H1  GCD     1      29.910  21.950  15.780  1.00  0.00            
ATOM      2  O1  GCD     1      30.290  22.130  16.640  1.00  0.00            
ATOM      3  C1  GCD     1      31.640  22.340  16.430  1.00  0.00            
ATOM      4  H2  GCD     1      31.760  23.150  15.700  1.00  0.00            
ATOM      5  H3  GCD     1      32.170  22.640  17.340  1.00  0.00            
ATOM      6  C2  GCD     1      32.290  21.050  15.950  1.00  0.00            
ATOM      7  H4  GCD     1      32.230  20.300  16.750  1.00  0.00            
ATOM      8  C3  GCD     1      33.690  21.170  15.320  1.00  0.00            
ATOM      9  H5  GCD     1      33.760  21.950  14.550  1.00  0.00            
ATOM     10  C4  GCD     1      34.190  19.800  14.780  1.00  0.00            
ATOM     11  H6  GCD     1      34.220  19.180  15.690  1.00  0.00            
ATOM     12  O2  GCD     1      35.560  19.900  14.240  1.00  0.00            
ATOM     13  H7  GCD     1      35.900  19.020  14.040  1.00  0.00            
ATOM     14  C5  GCD     1      33.230  19.330  13.660  1.00  0.00            
ATOM     15  H8  GCD     1      33.230  20.030  12.820  1.00  0.00            
ATOM     16  O3  GCD     1      33.620  17.990  13.250  1.00  0.00            
ATOM     17  H9  GCD     1      33.400  17.360  13.950  1.00  0.00            
ATOM     18  C6  GCD     1      31.810  19.310  14.220  1.00  0.00            
ATOM     19  O4  GCD     1      31.510  20.580  14.820  1.00  0.00            
ATOM     20  H10 GCD     1      31.040  19.200  13.450  1.00  0.00            
ATOM     21  O5  GCD     1      31.680  18.350  15.240  1.00  0.00            
ATOM     22  C7  GCD     1      30.680  17.360  15.160  1.00  0.00            
ATOM     23  H11 GCD     1      30.100  17.470  14.240  1.00  0.00            
ATOM     24  C8  GCD     1      31.360  16.000  15.150  1.00  0.00            
ATOM     25  H12 GCD     1      32.070  15.880  15.980  1.00  0.00            
ATOM     26  O6  GCD     1      32.290  15.820  14.090  1.00  0.00            
ATOM     27  H13 GCD     1      31.780  15.750  13.270  1.00  0.00            
ATOM     28  C9  GCD     1      30.440  14.810  15.130  1.00  0.00            
ATOM     29  H14 GCD     1      29.720  14.980  14.330  1.00  0.00            
ATOM     30  O7  GCD     1      31.200  13.550  14.980  1.00  0.00            
ATOM     31  H15 GCD     1      31.250  13.250  14.060  1.00  0.00            
ATOM     32  C10 GCD     1      29.630  14.910  16.450  1.00  0.00            
ATOM     33  H16 GCD     1      28.870  14.130  16.550  1.00  0.00            
ATOM     34  O8  GCD     1      28.950  16.130  16.500  1.00  0.00            
ATOM     35  C11 GCD     1      29.780  17.330  16.430  1.00  0.00            
ATOM     36  H17 GCD     1      30.510  17.310  17.260  1.00  0.00            
ATOM     37  C12 GCD     1      28.950  18.580  16.570  1.00  0.00            
ATOM     38  H18 GCD     1      28.010  18.430  16.020  1.00  0.00            
ATOM     39  H19 GCD     1      29.380  19.500  16.150  1.00  0.00            
ATOM     40  O9  GCD     1      28.750  18.820  17.940  1.00  0.00            
ATOM     41  H20 GCD     1      28.080  19.510  18.030  1.00  0.00            
ATOM     42  O10 GCD     1      30.490  14.820  17.550  1.00  0.00            
ATOM     43  C13 GCD     1      30.250  13.880  18.600  1.00  0.00            
ATOM     44  H21 GCD     1      29.270  13.410  18.470  1.00  0.00            
ATOM     45  C14 GCD     1      31.270  12.790  18.500  1.00  0.00            
ATOM     46  H22 GCD     1      32.300  13.150  18.610  1.00  0.00            
ATOM     47  O11 GCD     1      31.110  12.060  17.330  1.00  0.00            
ATOM     48  H23 GCD     1      31.080  12.610  16.530  1.00  0.00            
ATOM     49  C15 GCD     1      31.100  11.800  19.720  1.00  0.00            
ATOM     50  H24 GCD     1      30.090  11.360  19.670  1.00  0.00            
ATOM     51  O12 GCD     1      32.150  10.820  19.690  1.00  0.00            
ATOM     52  H25 GCD     1      33.020  11.190  19.530  1.00  0.00            
ATOM     53  C16 GCD     1      31.260  12.650  21.040  1.00  0.00            
ATOM     54  H26 GCD     1      31.030  12.030  21.910  1.00  0.00            
ATOM     55  O13 GCD     1      30.260  13.660  21.020  1.00  0.00            
ATOM     56  C17 GCD     1      30.350  14.650  19.970  1.00  0.00            
ATOM     57  H27 GCD     1      31.310  15.170  20.110  1.00  0.00            
ATOM     58  C18 GCD     1      29.230  15.690  20.230  1.00  0.00            
ATOM     59  H28 GCD     1      28.280  15.140  20.300  1.00  0.00            
ATOM     60  H29 GCD     1      29.080  16.320  19.350  1.00  0.00            
ATOM     61  O14 GCD     1      29.580  16.510  21.360  1.00  0.00            
ATOM     62  H30 GCD     1      29.370  15.940  22.110  1.00  0.00            
ATOM     63  O15 GCD     1      32.480  13.320  21.130  1.00  0.00            
ATOM     64  C19 GCD     1      33.620  12.550  21.560  1.00  0.00            
ATOM     65  H31 GCD     1      33.400  11.480  21.620  1.00  0.00            
ATOM     66  C20 GCD     1      34.790  12.690  20.590  1.00  0.00            
ATOM     67  H32 GCD     1      34.920  13.770  20.450  1.00  0.00            
ATOM     68  O16 GCD     1      34.500  12.100  19.310  1.00  0.00            
ATOM     69  H33 GCD     1      35.280  12.140  18.740  1.00  0.00            
ATOM     70  C21 GCD     1      36.060  11.940  21.140  1.00  0.00            
ATOM     71  H34 GCD     1      35.810  10.880  21.050  1.00  0.00            
ATOM     72  O17 GCD     1      37.150  12.180  20.250  1.00  0.00            
ATOM     73  H35 GCD     1      37.620  12.960  20.570  1.00  0.00            
ATOM     74  C22 GCD     1      36.370  12.270  22.570  1.00  0.00            
ATOM     75  H36 GCD     1      37.120  11.600  23.000  1.00  0.00            
ATOM     76  O18 GCD     1      35.200  12.170  23.330  1.00  0.00            
ATOM     77  C23 GCD     1      34.080  12.980  22.900  1.00  0.00            
ATOM     78  H37 GCD     1      34.400  14.020  22.810  1.00  0.00            
ATOM     79  C24 GCD     1      32.940  12.830  23.900  1.00  0.00            
ATOM     80  H38 GCD     1      32.170  13.570  23.660  1.00  0.00            
ATOM     81  H39 GCD     1      33.340  13.140  24.870  1.00  0.00            
ATOM     82  O19 GCD     1      32.390  11.460  24.100  1.00  0.00            
ATOM     83  H40 GCD     1      33.120  10.840  23.980  1.00  0.00            
ATOM     84  O20 GCD     1      36.850  13.610  22.710  1.00  0.00            
ATOM     85  C25 GCD     1      38.020  13.670  23.510  1.00  0.00            
ATOM     86  H41 GCD     1      38.390  12.700  23.840  1.00  0.00            
ATOM     87  C26 GCD     1      39.130  14.320  22.690  1.00  0.00            
ATOM     88  H42 GCD     1      38.750  15.290  22.350  1.00  0.00            
ATOM     89  O21 GCD     1      39.430  13.550  21.510  1.00  0.00            
ATOM     90  H43 GCD     1      40.250  13.860  21.120  1.00  0.00            
ATOM     91  C27 GCD     1      40.350  14.510  23.570  1.00  0.00            
ATOM     92  H44 GCD     1      40.690  13.530  23.920  1.00  0.00            
ATOM     93  O22 GCD     1      41.330  15.180  22.720  1.00  0.00            
ATOM     94  H45 GCD     1      41.440  14.670  21.920  1.00  0.00            
ATOM     95  C28 GCD     1      40.100  15.350  24.820  1.00  0.00            
ATOM     96  H46 GCD     1      40.990  15.400  25.460  1.00  0.00            
ATOM     97  O23 GCD     1      39.020  14.720  25.500  1.00  0.00            
ATOM     98  C29 GCD     1      37.800  14.500  24.800  1.00  0.00            
ATOM     99  H47 GCD     1      37.300  15.450  24.580  1.00  0.00            
ATOM    100  C30 GCD     1      36.880  13.690  25.670  1.00  0.00            
ATOM    101  H48 GCD     1      37.340  12.700  25.860  1.00  0.00            
ATOM    102  H49 GCD     1      35.860  13.540  25.300  1.00  0.00            
ATOM    103  O24 GCD     1      36.850  14.330  26.950  1.00  0.00            
ATOM    104  H50 GCD     1      37.700  14.750  27.110  1.00  0.00            
ATOM    105  O25 GCD     1      39.640  16.600  24.220  1.00  0.00            
ATOM    106  C31 GCD     1      40.060  17.800  24.810  1.00  0.00            
ATOM    107  H51 GCD     1      40.540  17.630  25.780  1.00  0.00            
ATOM    108  C32 GCD     1      41.160  18.480  23.920  1.00  0.00            
ATOM    109  H52 GCD     1      40.720  18.520  22.910  1.00  0.00            
ATOM    110  O26 GCD     1      42.310  17.600  23.940  1.00  0.00            
ATOM    111  H53 GCD     1      42.040  16.840  23.420  1.00  0.00            
ATOM    112  C33 GCD     1      41.440  19.950  24.370  1.00  0.00            
ATOM    113  H54 GCD     1      41.900  19.920  25.370  1.00  0.00            
ATOM    114  O27 GCD     1      42.470  20.570  23.620  1.00  0.00            
ATOM    115  H55 GCD     1      42.710  21.390  24.060  1.00  0.00            
ATOM    116  C34 GCD     1      40.070  20.670  24.350  1.00  0.00            
ATOM    117  H56 GCD     1      40.240  21.720  24.600  1.00  0.00            
ATOM    118  O28 GCD     1      39.240  19.980  25.390  1.00  0.00            
ATOM    119  C35 GCD     1      38.830  18.670  24.990  1.00  0.00            
ATOM    120  H57 GCD     1      38.340  18.740  24.010  1.00  0.00            
ATOM    121  C36 GCD     1      37.740  18.090  25.930  1.00  0.00            
ATOM    122  H58 GCD     1      37.270  17.230  25.440  1.00  0.00            
ATOM    123  H59 GCD     1      36.960  18.840  26.090  1.00  0.00            
ATOM    124  O29 GCD     1      38.250  17.670  27.170  1.00  0.00            
ATOM    125  H60 GCD     1      37.490  17.610  27.760  1.00  0.00            
ATOM    126  O30 GCD     1      39.490  20.670  23.040  1.00  0.00            
ATOM    127  C37 GCD     1      39.720  21.930  22.330  1.00  0.00            
ATOM    128  H61 GCD     1      40.560  22.500  22.750  1.00  0.00            
ATOM    129  C38 GCD     1      40.040  21.530  20.960  1.00  0.00            
ATOM    130  H62 GCD     1      39.210  20.900  20.600  1.00  0.00            
ATOM    131  O31 GCD     1      41.270  20.710  20.920  1.00  0.00            
ATOM    132  H63 GCD     1      41.470  20.330  21.790  1.00  0.00            
ATOM    133  C39 GCD     1      40.070  22.660  19.920  1.00  0.00            
ATOM    134  H64 GCD     1      40.910  23.300  20.200  1.00  0.00            
ATOM    135  O32 GCD     1      40.220  22.190  18.570  1.00  0.00            
ATOM    136  H65 GCD     1      41.050  21.710  18.620  1.00  0.00            
ATOM    137  C40 GCD     1      38.860  23.590  20.030  1.00  0.00            
ATOM    138  H66 GCD     1      39.050  24.460  19.400  1.00  0.00            
ATOM    139  O33 GCD     1      38.610  23.930  21.420  1.00  0.00            
ATOM    140  C41 GCD     1      38.460  22.800  22.280  1.00  0.00            
ATOM    141  H67 GCD     1      37.560  22.260  21.970  1.00  0.00            
ATOM    142  C42 GCD     1      38.010  23.330  23.610  1.00  0.00            
ATOM    143  H68 GCD     1      37.840  22.500  24.310  1.00  0.00            
ATOM    144  H69 GCD     1      37.120  23.950  23.440  1.00  0.00            
ATOM    145  O34 GCD     1      39.090  24.080  24.190  1.00  0.00            
ATOM    146  H70 GCD     1      39.070  25.010  23.940  1.00  0.00            
ATOM    147  O35 GCD     1      37.790  22.790  19.560  1.00  0.00            
ATOM    148  C43 GCD     1      36.850  23.350  18.630  1.00  0.00            
ATOM    149  H71 GCD     1      36.830  24.440  18.770  1.00  0.00            
ATOM    150  C44 GCD     1      37.410  23.160  17.210  1.00  0.00            
ATOM    151  H72 GCD     1      37.790  22.130  17.130  1.00  0.00            
ATOM    152  O36 GCD     1      38.610  23.940  16.990  1.00  0.00            
ATOM    153  H73 GCD     1      39.170  23.540  17.660  1.00  0.00            
ATOM    154  C45 GCD     1      36.300  23.300  16.170  1.00  0.00            
ATOM    155  H74 GCD     1      36.290  24.350  15.860  1.00  0.00            
ATOM    156  O37 GCD     1      36.630  22.600  15.010  1.00  0.00            
ATOM    157  H75 GCD     1      36.050  21.830  14.970  1.00  0.00            
ATOM    158  C46 GCD     1      34.830  22.880  16.540  1.00  0.00            
ATOM    159  H76 GCD     1      34.160  23.460  15.910  1.00  0.00            
ATOM    160  O38 GCD     1      34.670  21.500  16.320  1.00  0.00            
ATOM    161  O39 GCD     1      34.540  23.180  17.930  1.00  0.00            
ATOM    162  C47 GCD     1      35.470  22.600  18.830  1.00  0.00            
ATOM    163  H77 GCD     1      35.620  21.560  18.520  1.00  0.00            
ATOM    164  C48 GCD     1      34.930  22.860  20.240  1.00  0.00            
ATOM    165  H78 GCD     1      34.940  23.930  20.500  1.00  0.00            
ATOM    166  H79 GCD     1      35.570  22.310  20.940  1.00  0.00            
ATOM    167  O40 GCD     1      33.570  22.360  20.340  1.00  0.00            
ATOM    168  H80 GCD     1      33.030  22.930  19.780  1.00  0.00            
ATOM    169  C1  AB5     2      35.700  13.960  17.030  1.00  0.00            
ATOM    170  C2  AB5     2      36.970  14.260  17.500  1.00  0.00            
ATOM    171  C3  AB5     2      37.100  15.290  18.450  1.00  0.00            
ATOM    172  C4  AB5     2      38.360  15.630  19.000  1.00  0.00            
ATOM    173  C5  AB5     2      38.550  16.750  19.840  1.00  0.00            
ATOM    174  C6  AB5     2      37.390  17.470  20.250  1.00  0.00            
ATOM    175  C7  AB5     2      37.530  18.460  21.240  1.00  0.00            
ATOM    176  C8  AB5     2      36.400  19.110  21.770  1.00  0.00            
ATOM    177  C9  AB5     2      35.110  18.780  21.280  1.00  0.00            
ATOM    178  C10 AB5     2      34.990  17.740  20.370  1.00  0.00            
ATOM    179  C11 AB5     2      33.690  17.510  19.870  1.00  0.00            
ATOM    180  C12 AB5     2      33.560  16.540  18.830  1.00  0.00            
ATOM    181  C13 AB5     2      34.700  15.780  18.380  1.00  0.00            
ATOM    182  C14 AB5     2      34.590  14.680  17.520  1.00  0.00            
ATOM    183  C15 AB5     2      35.970  16.050  18.930  1.00  0.00            
ATOM    184  C16 AB5     2      36.090  17.080  19.830  1.00  0.00            
ATOM    185  H1  AB5     2      35.500  13.090  16.420  1.00  0.00            
ATOM    186  H2  AB5     2      37.870  13.740  17.190  1.00  0.00            
ATOM    187  H3  AB5     2      39.210  15.050  18.660  1.00  0.00            
ATOM    188  H4  AB5     2      39.570  16.880  20.190  1.00  0.00            
ATOM    189  H5  AB5     2      38.490  18.910  21.460  1.00  0.00            
ATOM    190  H6  AB5     2      36.500  19.900  22.510  1.00  0.00            
ATOM    191  H7  AB5     2      34.290  19.420  21.580  1.00  0.00            
ATOM    192  H8  AB5     2      32.850  18.110  20.190  1.00  0.00            
ATOM    193  H9  AB5     2      32.550  16.410  18.470  1.00  0.00            
ATOM    194  H10 AB5     2      33.630  14.380  17.100  1.00  0.00            
TER
ENDMDL
MODEL        1
ATOM      1  H1  GCD     1      30.780  27.650  31.210  1.00  0.00            
ATOM      2  O1  GCD     1      30.480  26.820  30.820  1.00  0.00            
ATOM      3  C1  GCD     1      31.350  25.810  31.170  1.00  0.00            
ATOM      4  H2  GCD     1      32.350  25.880  30.720  1.00  0.00            
ATOM      5  H3  GCD     1      31.290  25.680  32.260  1.00  0.00            
ATOM      6  C2  GCD     1      30.630  24.560  30.690  1.00  0.00            
ATOM      7  H4  GCD     1      29.600  24.600  31.090  1.00  0.00            
ATOM      8  C3  GCD     1      31.280  23.280  31.170  1.00  0.00            
ATOM      9  H5  GCD     1      32.320  23.330  30.810  1.00  0.00            
ATOM     10  C4  GCD     1      30.560  22.040  30.590  1.00  0.00            
ATOM     11  H6  GCD     1      29.520  22.030  30.920  1.00  0.00            
ATOM     12  O2  GCD     1      31.100  20.810  31.080  1.00  0.00            
ATOM     13  H7  GCD     1      30.650  20.090  30.620  1.00  0.00            
ATOM     14  C5  GCD     1      30.520  22.100  29.000  1.00  0.00            
ATOM     15  H8  GCD     1      31.570  22.050  28.690  1.00  0.00            
ATOM     16  O3  GCD     1      29.890  20.960  28.410  1.00  0.00            
ATOM     17  H9  GCD     1      28.950  21.070  28.610  1.00  0.00            
ATOM     18  C6  GCD     1      29.880  23.440  28.630  1.00  0.00            
ATOM     19  O4  GCD     1      30.640  24.460  29.260  1.00  0.00            
ATOM     20  H10 GCD     1      29.840  23.650  27.560  1.00  0.00            
ATOM     21  O5  GCD     1      28.620  23.510  29.170  1.00  0.00            
ATOM     22  C7  GCD     1      27.550  23.380  28.130  1.00  0.00            
ATOM     23  H11 GCD     1      27.940  23.170  27.120  1.00  0.00            
ATOM     24  C8  GCD     1      26.550  22.360  28.570  1.00  0.00            
ATOM     25  H12 GCD     1      26.100  22.630  29.530  1.00  0.00            
ATOM     26  O6  GCD     1      27.090  21.040  28.670  1.00  0.00            
ATOM     27  H13 GCD     1      26.610  20.730  29.450  1.00  0.00            
ATOM     28  C9  GCD     1      25.460  22.300  27.530  1.00  0.00            
ATOM     29  H14 GCD     1      25.840  21.970  26.560  1.00  0.00            
ATOM     30  O7  GCD     1      24.400  21.390  27.800  1.00  0.00            
ATOM     31  H15 GCD     1      24.370  21.320  28.760  1.00  0.00            
ATOM     32  C10 GCD     1      24.800  23.650  27.310  1.00  0.00            
ATOM     33  H16 GCD     1      24.240  23.710  26.370  1.00  0.00            
ATOM     34  O8  GCD     1      25.780  24.620  27.100  1.00  0.00            
ATOM     35  C11 GCD     1      26.880  24.780  28.020  1.00  0.00            
ATOM     36  H17 GCD     1      26.490  25.100  28.990  1.00  0.00            
ATOM     37  C12 GCD     1      27.680  25.840  27.400  1.00  0.00            
ATOM     38  H18 GCD     1      28.460  26.190  28.090  1.00  0.00            
ATOM     39  H19 GCD     1      27.040  26.690  27.140  1.00  0.00            
ATOM     40  O9  GCD     1      28.370  25.420  26.200  1.00  0.00            
ATOM     41  H20 GCD     1      28.030  24.570  25.880  1.00  0.00            
ATOM     42  O10 GCD     1      24.060  24.110  28.470  1.00  0.00            
ATOM     43  C13 GCD     1      22.710  24.590  28.260  1.00  0.00            
ATOM     44  H21 GCD     1      22.520  24.690  27.190  1.00  0.00            
ATOM     45  C14 GCD     1      21.830  23.480  28.800  1.00  0.00            
ATOM     46  H22 GCD     1      22.270  23.210  29.770  1.00  0.00            
ATOM     47  O11 GCD     1      21.730  22.380  27.880  1.00  0.00            
ATOM     48  H23 GCD     1      22.580  21.920  27.830  1.00  0.00            
ATOM     49  C15 GCD     1      20.450  24.030  29.040  1.00  0.00            
ATOM     50  H24 GCD     1      19.990  24.020  28.050  1.00  0.00            
ATOM     51  O12 GCD     1      19.650  23.120  29.720  1.00  0.00            
ATOM     52  H25 GCD     1      19.910  22.190  29.670  1.00  0.00            
ATOM     53  C16 GCD     1      20.420  25.490  29.640  1.00  0.00            
ATOM     54  H26 GCD     1      19.410  25.900  29.710  1.00  0.00            
ATOM     55  O13 GCD     1      21.260  26.380  28.910  1.00  0.00            
ATOM     56  C17 GCD     1      22.580  25.940  29.010  1.00  0.00            
ATOM     57  H27 GCD     1      22.930  25.910  30.050  1.00  0.00            
ATOM     58  C18 GCD     1      23.390  26.980  28.240  1.00  0.00            
ATOM     59  H28 GCD     1      22.920  27.170  27.270  1.00  0.00            
ATOM     60  H29 GCD     1      24.380  26.650  27.890  1.00  0.00            
ATOM     61  O14 GCD     1      23.760  28.210  28.930  1.00  0.00            
ATOM     62  H30 GCD     1      22.910  28.590  29.150  1.00  0.00            
ATOM     63  O15 GCD     1      20.880  25.460  31.030  1.00  0.00            
ATOM     64  C19 GCD     1      20.020  26.170  32.010  1.00  0.00            
ATOM     65  H31 GCD     1      19.170  26.660  31.510  1.00  0.00            
ATOM     66  C20 GCD     1      19.400  25.080  32.890  1.00  0.00            
ATOM     67  H32 GCD     1      20.270  24.560  33.320  1.00  0.00            
ATOM     68  O16 GCD     1      18.560  24.220  32.060  1.00  0.00            
ATOM     69  H33 GCD     1      19.030  23.850  31.300  1.00  0.00            
ATOM     70  C21 GCD     1      18.580  25.690  34.080  1.00  0.00            
ATOM     71  H34 GCD     1      17.670  26.130  33.650  1.00  0.00            
ATOM     72  O17 GCD     1      18.090  24.640  34.950  1.00  0.00            
ATOM     73  H35 GCD     1      17.340  25.020  35.430  1.00  0.00            
ATOM     74  C22 GCD     1      19.450  26.650  34.830  1.00  0.00            
ATOM     75  H36 GCD     1      18.750  27.120  35.520  1.00  0.00            
ATOM     76  O18 GCD     1      19.980  27.650  33.920  1.00  0.00            
ATOM     77  C23 GCD     1      20.760  27.150  32.810  1.00  0.00            
ATOM     78  H37 GCD     1      21.620  26.610  33.220  1.00  0.00            
ATOM     79  C24 GCD     1      21.310  28.320  31.960  1.00  0.00            
ATOM     80  H38 GCD     1      22.080  27.960  31.270  1.00  0.00            
ATOM     81  H39 GCD     1      21.760  29.000  32.690  1.00  0.00            
ATOM     82  O19 GCD     1      20.200  28.980  31.260  1.00  0.00            
ATOM     83  H40 GCD     1      20.580  29.500  30.540  1.00  0.00            
ATOM     84  O20 GCD     1      20.550  25.940  35.420  1.00  0.00            
ATOM     85  C25 GCD     1      20.460  25.880  36.830  1.00  0.00            
ATOM     86  H41 GCD     1      19.460  26.120  37.210  1.00  0.00            
ATOM     87  C26 GCD     1      20.860  24.450  37.180  1.00  0.00            
ATOM     88  H42 GCD     1      21.840  24.110  36.800  1.00  0.00            
ATOM     89  O21 GCD     1      19.840  23.480  36.790  1.00  0.00            
ATOM     90  H43 GCD     1      19.130  23.830  36.240  1.00  0.00            
ATOM     91  C27 GCD     1      21.030  24.450  38.660  1.00  0.00            
ATOM     92  H44 GCD     1      20.090  24.690  39.180  1.00  0.00            
ATOM     93  O22 GCD     1      21.380  23.180  39.190  1.00  0.00            
ATOM     94  H45 GCD     1      20.720  22.510  38.980  1.00  0.00            
ATOM     95  C28 GCD     1      21.960  25.530  39.180  1.00  0.00            
ATOM     96  H46 GCD     1      21.600  25.660  40.200  1.00  0.00            
ATOM     97  O23 GCD     1      21.570  26.790  38.650  1.00  0.00            
ATOM     98  C29 GCD     1      21.460  26.890  37.300  1.00  0.00            
ATOM     99  H47 GCD     1      22.460  26.600  36.930  1.00  0.00            
ATOM    100  C30 GCD     1      21.110  28.330  36.940  1.00  0.00            
ATOM    101  H48 GCD     1      21.160  28.390  35.840  1.00  0.00            
ATOM    102  H49 GCD     1      21.860  28.960  37.440  1.00  0.00            
ATOM    103  O24 GCD     1      19.780  28.670  37.450  1.00  0.00            
ATOM    104  H50 GCD     1      19.670  28.290  38.320  1.00  0.00            
ATOM    105  O25 GCD     1      23.330  25.280  38.940  1.00  0.00            
ATOM    106  C31 GCD     1      24.190  25.310  40.060  1.00  0.00            
ATOM    107  H51 GCD     1      23.760  25.600  41.020  1.00  0.00            
ATOM    108  C32 GCD     1      24.820  23.900  40.230  1.00  0.00            
ATOM    109  H52 GCD     1      25.200  23.570  39.260  1.00  0.00            
ATOM    110  O26 GCD     1      23.800  22.950  40.650  1.00  0.00            
ATOM    111  H53 GCD     1      23.090  23.060  40.010  1.00  0.00            
ATOM    112  C33 GCD     1      25.980  23.980  41.280  1.00  0.00            
ATOM    113  H54 GCD     1      25.400  24.370  42.130  1.00  0.00            
ATOM    114  O27 GCD     1      26.600  22.740  41.780  1.00  0.00            
ATOM    115  H55 GCD     1      27.360  22.550  41.220  1.00  0.00            
ATOM    116  C34 GCD     1      26.960  25.050  40.840  1.00  0.00            
ATOM    117  H56 GCD     1      27.730  25.220  41.600  1.00  0.00            
ATOM    118  O28 GCD     1      26.320  26.300  40.780  1.00  0.00            
ATOM    119  C35 GCD     1      25.290  26.360  39.760  1.00  0.00            
ATOM    120  H57 GCD     1      25.690  26.190  38.750  1.00  0.00            
ATOM    121  C36 GCD     1      24.580  27.720  39.640  1.00  0.00            
ATOM    122  H58 GCD     1      24.140  28.040  40.590  1.00  0.00            
ATOM    123  H59 GCD     1      23.800  27.700  38.860  1.00  0.00            
ATOM    124  O29 GCD     1      25.460  28.740  39.290  1.00  0.00            
ATOM    125  H60 GCD     1      25.740  28.640  38.370  1.00  0.00            
ATOM    126  O30 GCD     1      27.620  24.720  39.650  1.00  0.00            
ATOM    127  C37 GCD     1      29.070  24.720  39.670  1.00  0.00            
ATOM    128  H61 GCD     1      29.390  24.990  40.680  1.00  0.00            
ATOM    129  C38 GCD     1      29.590  23.340  39.350  1.00  0.00            
ATOM    130  H62 GCD     1      29.130  23.060  38.390  1.00  0.00            
ATOM    131  O31 GCD     1      28.970  22.440  40.290  1.00  0.00            
ATOM    132  H63 GCD     1      29.550  22.490  41.060  1.00  0.00            
ATOM    133  C39 GCD     1      31.140  23.430  39.360  1.00  0.00            
ATOM    134  H64 GCD     1      31.430  23.770  40.360  1.00  0.00            
ATOM    135  O32 GCD     1      31.760  22.180  39.080  1.00  0.00            
ATOM    136  H65 GCD     1      31.520  21.870  38.200  1.00  0.00            
ATOM    137  C40 GCD     1      31.530  24.460  38.330  1.00  0.00            
ATOM    138  H66 GCD     1      32.600  24.630  38.170  1.00  0.00            
ATOM    139  O33 GCD     1      31.010  25.700  38.640  1.00  0.00            
ATOM    140  C41 GCD     1      29.590  25.720  38.640  1.00  0.00            
ATOM    141  H67 GCD     1      29.190  25.300  37.710  1.00  0.00            
ATOM    142  C42 GCD     1      29.050  27.130  38.820  1.00  0.00            
ATOM    143  H68 GCD     1      29.750  27.580  39.540  1.00  0.00            
ATOM    144  H69 GCD     1      28.030  27.240  39.190  1.00  0.00            
ATOM    145  O34 GCD     1      29.250  27.850  37.560  1.00  0.00            
ATOM    146  H70 GCD     1      30.200  27.810  37.450  1.00  0.00            
ATOM    147  O35 GCD     1      31.060  24.190  36.960  1.00  0.00            
ATOM    148  C43 GCD     1      31.980  23.410  36.180  1.00  0.00            
ATOM    149  H71 GCD     1      32.710  22.820  36.760  1.00  0.00            
ATOM    150  C44 GCD     1      31.090  22.340  35.530  1.00  0.00            
ATOM    151  H72 GCD     1      30.150  22.810  35.230  1.00  0.00            
ATOM    152  O36 GCD     1      30.840  21.350  36.490  1.00  0.00            
ATOM    153  H73 GCD     1      30.270  20.660  36.130  1.00  0.00            
ATOM    154  C45 GCD     1      31.710  21.680  34.320  1.00  0.00            
ATOM    155  H74 GCD     1      32.510  20.990  34.620  1.00  0.00            
ATOM    156  O37 GCD     1      30.650  20.940  33.720  1.00  0.00            
ATOM    157  H75 GCD     1      30.800  20.850  32.770  1.00  0.00            
ATOM    158  C46 GCD     1      32.220  22.680  33.340  1.00  0.00            
ATOM    159  H76 GCD     1      32.930  22.150  32.700  1.00  0.00            
ATOM    160  O38 GCD     1      31.160  23.240  32.630  1.00  0.00            
ATOM    161  O39 GCD     1      33.090  23.710  33.930  1.00  0.00            
ATOM    162  C47 GCD     1      32.580  24.390  35.160  1.00  0.00            
ATOM    163  H77 GCD     1      31.780  25.070  34.820  1.00  0.00            
ATOM    164  C48 GCD     1      33.710  25.220  35.680  1.00  0.00            
ATOM    165  H78 GCD     1      33.370  25.920  36.450  1.00  0.00            
ATOM    166  H79 GCD     1      33.940  25.890  34.840  1.00  0.00            
ATOM    167  O40 GCD     1      34.940  24.620  36.010  1.00  0.00            
ATOM    168  H80 GCD     1      34.810  24.240  36.890  1.00  0.00            
ATOM    169  C1  AB5     2      23.290  20.840  37.180  1.00  0.00            
ATOM    170  C2  AB5     2      24.590  21.300  37.540  1.00  0.00            
ATOM    171  C3  AB5     2      25.330  22.080  36.660  1.00  0.00            
ATOM    172  C4  AB5     2      26.700  22.360  36.880  1.00  0.00            
ATOM    173  C5  AB5     2      27.420  23.130  36.010  1.00  0.00            
ATOM    174  C6  AB5     2      26.810  23.610  34.880  1.00  0.00            
ATOM    175  C7  AB5     2      27.500  24.450  33.990  1.00  0.00            
ATOM    176  C8  AB5     2      26.920  24.970  32.830  1.00  0.00            
ATOM    177  C9  AB5     2      25.650  24.570  32.460  1.00  0.00            
ATOM    178  C10 AB5     2      24.850  23.800  33.360  1.00  0.00            
ATOM    179  C11 AB5     2      23.520  23.480  33.070  1.00  0.00            
ATOM    180  C12 AB5     2      22.720  22.820  34.060  1.00  0.00            
ATOM    181  C13 AB5     2      23.410  22.350  35.200  1.00  0.00            
ATOM    182  C14 AB5     2      22.690  21.520  36.110  1.00  0.00            
ATOM    183  C15 AB5     2      24.710  22.570  35.470  1.00  0.00            
ATOM    184  C16 AB5     2      25.460  23.360  34.580  1.00  0.00            
ATOM    185  H1  AB5     2      22.710  20.240  37.880  1.00  0.00            
ATOM    186  H2  AB5     2      25.010  20.840  38.420  1.00  0.00            
ATOM    187  H3  AB5     2      27.130  22.030  37.820  1.00  0.00            
ATOM    188  H4  AB5     2      28.400  23.510  36.290  1.00  0.00            
ATOM    189  H5  AB5     2      28.550  24.700  34.110  1.00  0.00            
ATOM    190  H6  AB5     2      27.500  25.450  32.050  1.00  0.00            
ATOM    191  H7  AB5     2      25.180  24.980  31.570  1.00  0.00            
ATOM    192  H8  AB5     2      23.040  23.870  32.190  1.00  0.00            
ATOM    193  H9  AB5     2      21.640  22.750  33.950  1.00  0.00            
ATOM    194  H10 AB5     2      21.660  21.310  35.850  1.00  0.00            
TER
ENDMDL
MODEL        1
ATOM      1  H1  GCD     1      11.480  37.140  27.900  1.00  0.00            
ATOM      2  O1  GCD     1      12.190  37.790  28.020  1.00  0.00            
ATOM      3  C1  GCD     1      13.280  37.190  28.790  1.00  0.00            
ATOM      4  H2  GCD     1      14.210  37.560  28.350  1.00  0.00            
ATOM      5  H3  GCD     1      13.340  37.570  29.820  1.00  0.00            
ATOM      6  C2  GCD     1      13.340  35.700  28.680  1.00  0.00            
ATOM      7  H4  GCD     1      13.940  35.230  29.460  1.00  0.00            
ATOM      8  C3  GCD     1      13.720  35.240  27.250  1.00  0.00            
ATOM      9  H5  GCD     1      13.070  35.730  26.520  1.00  0.00            
ATOM     10  C4  GCD     1      13.570  33.710  27.180  1.00  0.00            
ATOM     11  H6  GCD     1      14.340  33.350  27.880  1.00  0.00            
ATOM     12  O2  GCD     1      13.920  33.210  25.870  1.00  0.00            
ATOM     13  H7  GCD     1      13.620  32.290  25.890  1.00  0.00            
ATOM     14  C5  GCD     1      12.170  33.280  27.570  1.00  0.00            
ATOM     15  H8  GCD     1      11.500  33.740  26.830  1.00  0.00            
ATOM     16  O3  GCD     1      11.880  31.900  27.540  1.00  0.00            
ATOM     17  H9  GCD     1      12.440  31.480  28.210  1.00  0.00            
ATOM     18  C6  GCD     1      11.750  33.830  28.890  1.00  0.00            
ATOM     19  O4  GCD     1      11.950  35.240  28.880  1.00  0.00            
ATOM     20  H10 GCD     1      10.670  33.680  29.010  1.00  0.00            
ATOM     21  O5  GCD     1      12.540  33.290  29.930  1.00  0.00            
ATOM     22  C7  GCD     1      11.920  32.210  30.620  1.00  0.00            
ATOM     23  H11 GCD     1      11.060  31.800  30.080  1.00  0.00            
ATOM     24  C8  GCD     1      12.930  31.020  30.790  1.00  0.00            
ATOM     25  H12 GCD     1      13.850  31.410  31.230  1.00  0.00            
ATOM     26  O6  GCD     1      13.220  30.420  29.510  1.00  0.00            
ATOM     27  H13 GCD     1      13.950  29.810  29.610  1.00  0.00            
ATOM     28  C9  GCD     1      12.270  29.910  31.630  1.00  0.00            
ATOM     29  H14 GCD     1      11.480  29.460  31.020  1.00  0.00            
ATOM     30  O7  GCD     1      13.190  28.850  31.930  1.00  0.00            
ATOM     31  H15 GCD     1      13.620  29.060  32.770  1.00  0.00            
ATOM     32  C10 GCD     1      11.740  30.500  32.900  1.00  0.00            
ATOM     33  H16 GCD     1      11.180  29.710  33.420  1.00  0.00            
ATOM     34  O8  GCD     1      10.900  31.530  32.600  1.00  0.00            
ATOM     35  C11 GCD     1      11.530  32.630  32.000  1.00  0.00            
ATOM     36  H17 GCD     1      12.370  33.070  32.560  1.00  0.00            
ATOM     37  C12 GCD     1      10.350  33.600  31.950  1.00  0.00            
ATOM     38  H18 GCD     1       9.460  33.050  31.630  1.00  0.00            
ATOM     39  H19 GCD     1      10.580  34.430  31.260  1.00  0.00            
ATOM     40  O9  GCD     1      10.090  34.230  33.240  1.00  0.00            
ATOM     41  H20 GCD     1       9.730  33.560  33.840  1.00  0.00            
ATOM     42  O10 GCD     1      12.880  30.770  33.750  1.00  0.00            
ATOM     43  C13 GCD     1      12.770  30.610  35.160  1.00  0.00            
ATOM     44  H21 GCD     1      11.760  30.640  35.570  1.00  0.00            
ATOM     45  C14 GCD     1      13.590  29.350  35.460  1.00  0.00            
ATOM     46  H22 GCD     1      14.600  29.490  35.050  1.00  0.00            
ATOM     47  O11 GCD     1      13.080  28.140  34.890  1.00  0.00            
ATOM     48  H23 GCD     1      12.550  27.660  35.540  1.00  0.00            
ATOM     49  C15 GCD     1      13.670  29.160  36.970  1.00  0.00            
ATOM     50  H24 GCD     1      12.670  28.990  37.390  1.00  0.00            
ATOM     51  O12 GCD     1      14.380  27.920  37.310  1.00  0.00            
ATOM     52  H25 GCD     1      14.940  27.730  36.550  1.00  0.00            
ATOM     53  C16 GCD     1      14.370  30.340  37.620  1.00  0.00            
ATOM     54  H26 GCD     1      14.420  30.170  38.690  1.00  0.00            
ATOM     55  O13 GCD     1      13.670  31.590  37.280  1.00  0.00            
ATOM     56  C17 GCD     1      13.530  31.810  35.800  1.00  0.00            
ATOM     57  H27 GCD     1      14.520  31.920  35.340  1.00  0.00            
ATOM     58  C18 GCD     1      12.670  33.040  35.760  1.00  0.00            
ATOM     59  H28 GCD     1      12.460  33.250  34.700  1.00  0.00            
ATOM     60  H29 GCD     1      13.140  33.890  36.270  1.00  0.00            
ATOM     61  O14 GCD     1      11.440  32.930  36.420  1.00  0.00            
ATOM     62  H30 GCD     1      11.660  32.570  37.280  1.00  0.00            
ATOM     63  O15 GCD     1      15.730  30.290  37.210  1.00  0.00            
ATOM     64  C19 GCD     1      16.760  30.570  38.180  1.00  0.00            
ATOM     65  H31 GCD     1      16.410  30.430  39.210  1.00  0.00            
ATOM     66  C20 GCD     1      17.920  29.550  37.960  1.00  0.00            
ATOM     67  H32 GCD     1      18.340  29.630  36.940  1.00  0.00            
ATOM     68  O16 GCD     1      17.490  28.180  38.150  1.00  0.00            
ATOM     69  H33 GCD     1      16.940  27.940  37.400  1.00  0.00            
ATOM     70  C21 GCD     1      19.190  29.950  38.760  1.00  0.00            
ATOM     71  H34 GCD     1      19.020  29.880  39.840  1.00  0.00            
ATOM     72  O17 GCD     1      20.260  29.090  38.360  1.00  0.00            
ATOM     73  H35 GCD     1      20.990  29.220  38.970  1.00  0.00            
ATOM     74  C22 GCD     1      19.580  31.480  38.560  1.00  0.00            
ATOM     75  H36 GCD     1      20.320  31.880  39.270  1.00  0.00            
ATOM     76  O18 GCD     1      18.410  32.290  38.870  1.00  0.00            
ATOM     77  C23 GCD     1      17.290  32.000  37.960  1.00  0.00            
ATOM     78  H37 GCD     1      17.760  32.090  36.970  1.00  0.00            
ATOM     79  C24 GCD     1      16.150  33.020  38.170  1.00  0.00            
ATOM     80  H38 GCD     1      15.520  32.730  39.020  1.00  0.00            
ATOM     81  H39 GCD     1      15.610  33.030  37.220  1.00  0.00            
ATOM     82  O19 GCD     1      16.530  34.360  38.400  1.00  0.00            
ATOM     83  H40 GCD     1      15.780  34.950  38.550  1.00  0.00            
ATOM     84  O20 GCD     1      19.980  31.610  37.250  1.00  0.00            
ATOM     85  C25 GCD     1      21.400  31.760  37.000  1.00  0.00            
ATOM     86  H41 GCD     1      21.960  31.480  37.900  1.00  0.00            
ATOM     87  C26 GCD     1      21.680  30.960  35.720  1.00  0.00            
ATOM     88  H42 GCD     1      20.840  31.180  35.050  1.00  0.00            
ATOM     89  O21 GCD     1      21.610  29.600  36.140  1.00  0.00            
ATOM     90  H43 GCD     1      20.890  29.420  36.750  1.00  0.00            
ATOM     91  C27 GCD     1      23.050  31.390  35.240  1.00  0.00            
ATOM     92  H44 GCD     1      23.750  31.020  36.010  1.00  0.00            
ATOM     93  O22 GCD     1      23.220  30.830  33.920  1.00  0.00            
ATOM     94  H45 GCD     1      23.310  29.870  33.920  1.00  0.00            
ATOM     95  C28 GCD     1      23.190  32.930  35.120  1.00  0.00            
ATOM     96  H46 GCD     1      24.230  33.120  34.850  1.00  0.00            
ATOM     97  O23 GCD     1      22.780  33.670  36.290  1.00  0.00            
ATOM     98  C29 GCD     1      21.500  33.260  36.750  1.00  0.00            
ATOM     99  H47 GCD     1      20.850  33.440  35.880  1.00  0.00            
ATOM    100  C30 GCD     1      21.110  34.100  37.990  1.00  0.00            
ATOM    101  H48 GCD     1      20.070  34.090  38.340  1.00  0.00            
ATOM    102  H49 GCD     1      21.280  35.150  37.690  1.00  0.00            
ATOM    103  O24 GCD     1      21.970  33.860  39.080  1.00  0.00            
ATOM    104  H50 GCD     1      21.660  34.400  39.810  1.00  0.00            
ATOM    105  O25 GCD     1      22.500  33.420  33.960  1.00  0.00            
ATOM    106  C31 GCD     1      23.190  34.310  33.060  1.00  0.00            
ATOM    107  H51 GCD     1      24.190  34.450  33.480  1.00  0.00            
ATOM    108  C32 GCD     1      23.320  33.640  31.700  1.00  0.00            
ATOM    109  H52 GCD     1      22.370  33.320  31.270  1.00  0.00            
ATOM    110  O26 GCD     1      24.100  32.460  31.890  1.00  0.00            
ATOM    111  H53 GCD     1      23.560  31.950  32.510  1.00  0.00            
ATOM    112  C33 GCD     1      24.020  34.560  30.740  1.00  0.00            
ATOM    113  H54 GCD     1      25.020  34.710  31.190  1.00  0.00            
ATOM    114  O27 GCD     1      24.170  34.070  29.380  1.00  0.00            
ATOM    115  H55 GCD     1      24.800  33.340  29.450  1.00  0.00            
ATOM    116  C34 GCD     1      23.370  35.920  30.740  1.00  0.00            
ATOM    117  H56 GCD     1      24.060  36.650  30.310  1.00  0.00            
ATOM    118  O28 GCD     1      23.200  36.430  32.140  1.00  0.00            
ATOM    119  C35 GCD     1      22.440  35.660  33.000  1.00  0.00            
ATOM    120  H57 GCD     1      21.480  35.480  32.520  1.00  0.00            
ATOM    121  C36 GCD     1      22.460  36.310  34.430  1.00  0.00            
ATOM    122  H58 GCD     1      23.490  36.490  34.760  1.00  0.00            
ATOM    123  H59 GCD     1      21.920  35.550  35.010  1.00  0.00            
ATOM    124  O29 GCD     1      21.790  37.540  34.510  1.00  0.00            
ATOM    125  H60 GCD     1      22.370  38.160  34.050  1.00  0.00            
ATOM    126  O30 GCD     1      22.160  35.950  30.070  1.00  0.00            
ATOM    127  C37 GCD     1      22.030  36.960  29.070  1.00  0.00            
ATOM    128  H61 GCD     1      22.900  37.620  29.090  1.00  0.00            
ATOM    129  C38 GCD     1      21.880  36.310  27.690  1.00  0.00            
ATOM    130  H62 GCD     1      21.100  35.540  27.710  1.00  0.00            
ATOM    131  O31 GCD     1      23.090  35.770  27.360  1.00  0.00            
ATOM    132  H63 GCD     1      23.480  35.310  28.120  1.00  0.00            
ATOM    133  C39 GCD     1      21.490  37.290  26.670  1.00  0.00            
ATOM    134  H64 GCD     1      22.250  38.070  26.540  1.00  0.00            
ATOM    135  O32 GCD     1      21.380  36.780  25.350  1.00  0.00            
ATOM    136  H65 GCD     1      20.810  36.010  25.490  1.00  0.00            
ATOM    137  C40 GCD     1      20.200  37.980  27.080  1.00  0.00            
ATOM    138  H66 GCD     1      19.820  38.740  26.400  1.00  0.00            
ATOM    139  O33 GCD     1      20.480  38.580  28.290  1.00  0.00            
ATOM    140  C41 GCD     1      20.820  37.750  29.380  1.00  0.00            
ATOM    141  H67 GCD     1      19.960  37.090  29.510  1.00  0.00            
ATOM    142  C42 GCD     1      21.010  38.590  30.640  1.00  0.00            
ATOM    143  H68 GCD     1      21.820  39.330  30.570  1.00  0.00            
ATOM    144  H69 GCD     1      21.430  37.920  31.400  1.00  0.00            
ATOM    145  O34 GCD     1      19.760  39.110  31.060  1.00  0.00            
ATOM    146  H70 GCD     1      19.960  39.880  31.610  1.00  0.00            
ATOM    147  O35 GCD     1      19.170  37.000  27.280  1.00  0.00            
ATOM    148  C43 GCD     1      18.110  37.170  26.320  1.00  0.00            
ATOM    149  H71 GCD     1      18.400  37.790  25.460  1.00  0.00            
ATOM    150  C44 GCD     1      17.970  35.690  25.830  1.00  0.00            
ATOM    151  H72 GCD     1      18.110  35.030  26.690  1.00  0.00            
ATOM    152  O36 GCD     1      18.980  35.350  24.870  1.00  0.00            
ATOM    153  H73 GCD     1      18.970  35.980  24.140  1.00  0.00            
ATOM    154  C45 GCD     1      16.580  35.540  25.160  1.00  0.00            
ATOM    155  H74 GCD     1      16.720  36.000  24.170  1.00  0.00            
ATOM    156  O37 GCD     1      16.150  34.210  25.000  1.00  0.00            
ATOM    157  H75 GCD     1      15.660  33.900  25.780  1.00  0.00            
ATOM    158  C46 GCD     1      15.410  36.220  25.890  1.00  0.00            
ATOM    159  H76 GCD     1      14.480  36.230  25.300  1.00  0.00            
ATOM    160  O38 GCD     1      15.100  35.560  27.100  1.00  0.00            
ATOM    161  O39 GCD     1      15.750  37.570  26.140  1.00  0.00            
ATOM    162  C47 GCD     1      16.870  37.760  27.040  1.00  0.00            
ATOM    163  H77 GCD     1      16.710  37.080  27.880  1.00  0.00            
ATOM    164  C48 GCD     1      17.080  39.260  27.480  1.00  0.00            
ATOM    165  H78 GCD     1      17.860  39.320  28.250  1.00  0.00            
ATOM    166  H79 GCD     1      16.200  39.680  27.990  1.00  0.00            
ATOM    167  O40 GCD     1      17.450  40.100  26.380  1.00  0.00            
ATOM    168  H80 GCD     1      17.340  41.040  26.580  1.00  0.00            
ATOM    169  C1  AB5     2      16.290  29.220  28.750  1.00  0.00            
ATOM    170  C2  AB5     2      16.230  29.160  30.200  1.00  0.00            
ATOM    171  C3  AB5     2      16.450  30.370  30.970  1.00  0.00            
ATOM    172  C4  AB5     2      16.480  30.300  32.410  1.00  0.00            
ATOM    173  C5  AB5     2      16.650  31.400  33.230  1.00  0.00            
ATOM    174  C6  AB5     2      16.920  32.620  32.560  1.00  0.00            
ATOM    175  C7  AB5     2      17.140  33.800  33.360  1.00  0.00            
ATOM    176  C8  AB5     2      17.390  35.060  32.750  1.00  0.00            
ATOM    177  C9  AB5     2      17.280  35.130  31.310  1.00  0.00            
ATOM    178  C10 AB5     2      17.010  34.010  30.520  1.00  0.00            
ATOM    179  C11 AB5     2      17.000  34.110  29.140  1.00  0.00            
ATOM    180  C12 AB5     2      16.810  32.900  28.390  1.00  0.00            
ATOM    181  C13 AB5     2      16.580  31.650  28.950  1.00  0.00            
ATOM    182  C14 AB5     2      16.350  30.480  28.120  1.00  0.00            
ATOM    183  C15 AB5     2      16.620  31.580  30.320  1.00  0.00            
ATOM    184  C16 AB5     2      16.840  32.720  31.130  1.00  0.00            
ATOM    185  H1  AB5     2      16.350  28.320  28.150  1.00  0.00            
ATOM    186  H2  AB5     2      16.070  28.130  30.510  1.00  0.00            
ATOM    187  H3  AB5     2      16.450  29.310  32.870  1.00  0.00            
ATOM    188  H4  AB5     2      16.620  31.320  34.320  1.00  0.00            
ATOM    189  H5  AB5     2      17.180  33.700  34.440  1.00  0.00            
ATOM    190  H6  AB5     2      17.500  35.960  33.340  1.00  0.00            
ATOM    191  H7  AB5     2      17.450  36.070  30.790  1.00  0.00            
ATOM    192  H8  AB5     2      17.240  35.060  28.670  1.00  0.00            
ATOM    193  H9  AB5     2      16.870  33.000  27.310  1.00  0.00            
ATOM    194  H10 AB5     2      16.380  30.600  27.040  1.00  0.00            
TER
ENDMDL
MODEL        1
ATOM      1  H1  GCD     1      33.680  25.930  32.820  1.00  0.00            
ATOM      2  O1  GCD     1      32.990  25.610  32.230  1.00  0.00            
ATOM      3  C1  GCD     1      32.470  24.600  33.200  1.00  0.00            
ATOM      4  H2  GCD     1      33.350  24.140  33.660  1.00  0.00            
ATOM      5  H3  GCD     1      31.850  25.100  33.960  1.00  0.00            
ATOM      6  C2  GCD     1      31.540  23.600  32.520  1.00  0.00            
ATOM      7  H4  GCD     1      30.550  24.070  32.510  1.00  0.00            
ATOM      8  C3  GCD     1      31.570  22.330  33.360  1.00  0.00            
ATOM      9  H5  GCD     1      32.580  21.910  33.370  1.00  0.00            
ATOM     10  C4  GCD     1      30.680  21.240  32.720  1.00  0.00            
ATOM     11  H6  GCD     1      29.620  21.550  32.680  1.00  0.00            
ATOM     12  O2  GCD     1      30.580  19.990  33.530  1.00  0.00            
ATOM     13  H7  GCD     1      30.290  20.130  34.440  1.00  0.00            
ATOM     14  C5  GCD     1      31.160  21.050  31.290  1.00  0.00            
ATOM     15  H8  GCD     1      32.240  20.850  31.350  1.00  0.00            
ATOM     16  O3  GCD     1      30.490  20.110  30.550  1.00  0.00            
ATOM     17  H9  GCD     1      29.560  20.390  30.490  1.00  0.00            
ATOM     18  C6  GCD     1      31.080  22.360  30.530  1.00  0.00            
ATOM     19  O4  GCD     1      31.950  23.250  31.240  1.00  0.00            
ATOM     20  H10 GCD     1      31.410  22.240  29.500  1.00  0.00            
ATOM     21  O5  GCD     1      29.740  22.780  30.560  1.00  0.00            
ATOM     22  C7  GCD     1      29.100  22.860  29.300  1.00  0.00            
ATOM     23  H11 GCD     1      29.720  22.460  28.490  1.00  0.00            
ATOM     24  C8  GCD     1      27.790  22.060  29.430  1.00  0.00            
ATOM     25  H12 GCD     1      27.260  22.490  30.280  1.00  0.00            
ATOM     26  O6  GCD     1      28.070  20.660  29.520  1.00  0.00            
ATOM     27  H13 GCD     1      27.310  20.250  29.950  1.00  0.00            
ATOM     28  C9  GCD     1      26.890  22.330  28.220  1.00  0.00            
ATOM     29  H14 GCD     1      27.410  22.090  27.290  1.00  0.00            
ATOM     30  O7  GCD     1      25.710  21.570  28.440  1.00  0.00            
ATOM     31  H15 GCD     1      25.970  20.810  28.960  1.00  0.00            
ATOM     32  C10 GCD     1      26.590  23.860  28.090  1.00  0.00            
ATOM     33  H16 GCD     1      25.960  24.200  27.260  1.00  0.00            
ATOM     34  O8  GCD     1      27.770  24.640  28.010  1.00  0.00            
ATOM     35  C11 GCD     1      28.770  24.400  29.040  1.00  0.00            
ATOM     36  H17 GCD     1      28.380  24.770  30.000  1.00  0.00            
ATOM     37  C12 GCD     1      30.070  25.190  28.640  1.00  0.00            
ATOM     38  H18 GCD     1      30.690  25.230  29.540  1.00  0.00            
ATOM     39  H19 GCD     1      29.860  26.260  28.450  1.00  0.00            
ATOM     40  O9  GCD     1      30.930  24.650  27.600  1.00  0.00            
ATOM     41  H20 GCD     1      31.560  24.030  27.980  1.00  0.00            
ATOM     42  O10 GCD     1      25.840  24.270  29.270  1.00  0.00            
ATOM     43  C13 GCD     1      24.600  25.020  29.070  1.00  0.00            
ATOM     44  H21 GCD     1      24.550  25.280  28.010  1.00  0.00            
ATOM     45  C14 GCD     1      23.450  24.170  29.390  1.00  0.00            
ATOM     46  H22 GCD     1      23.620  23.670  30.360  1.00  0.00            
ATOM     47  O11 GCD     1      23.270  23.070  28.500  1.00  0.00            
ATOM     48  H23 GCD     1      24.120  22.620  28.450  1.00  0.00            
ATOM     49  C15 GCD     1      22.170  24.960  29.510  1.00  0.00            
ATOM     50  H24 GCD     1      22.000  25.260  28.470  1.00  0.00            
ATOM     51  O12 GCD     1      21.080  24.260  30.160  1.00  0.00            
ATOM     52  H25 GCD     1      21.450  23.920  30.990  1.00  0.00            
ATOM     53  C16 GCD     1      22.360  26.250  30.310  1.00  0.00            
ATOM     54  H26 GCD     1      21.440  26.840  30.350  1.00  0.00            
ATOM     55  O13 GCD     1      23.430  27.030  29.780  1.00  0.00            
ATOM     56  C17 GCD     1      24.670  26.250  29.910  1.00  0.00            
ATOM     57  H27 GCD     1      24.880  25.980  30.950  1.00  0.00            
ATOM     58  C18 GCD     1      25.860  27.120  29.490  1.00  0.00            
ATOM     59  H28 GCD     1      25.740  27.410  28.440  1.00  0.00            
ATOM     60  H29 GCD     1      26.840  26.620  29.470  1.00  0.00            
ATOM     61  O14 GCD     1      26.160  28.270  30.280  1.00  0.00            
ATOM     62  H30 GCD     1      25.440  28.880  30.080  1.00  0.00            
ATOM     63  O15 GCD     1      22.680  25.840  31.650  1.00  0.00            
ATOM     64  C19 GCD     1      21.710  25.900  32.750  1.00  0.00            
ATOM     65  H31 GCD     1      20.730  25.930  32.250  1.00  0.00            
ATOM     66  C20 GCD     1      21.840  24.660  33.590  1.00  0.00            
ATOM     67  H32 GCD     1      22.890  24.490  33.890  1.00  0.00            
ATOM     68  O16 GCD     1      21.340  23.520  32.790  1.00  0.00            
ATOM     69  H33 GCD     1      21.300  22.670  33.250  1.00  0.00            
ATOM     70  C21 GCD     1      20.970  24.840  34.850  1.00  0.00            
ATOM     71  H34 GCD     1      19.930  24.680  34.540  1.00  0.00            
ATOM     72  O17 GCD     1      21.210  23.810  35.880  1.00  0.00            
ATOM     73  H35 GCD     1      21.350  23.050  35.300  1.00  0.00            
ATOM     74  C22 GCD     1      21.100  26.200  35.540  1.00  0.00            
ATOM     75  H36 GCD     1      20.210  26.250  36.170  1.00  0.00            
ATOM     76  O18 GCD     1      20.890  27.270  34.540  1.00  0.00            
ATOM     77  C23 GCD     1      21.840  27.310  33.480  1.00  0.00            
ATOM     78  H37 GCD     1      22.870  27.360  33.830  1.00  0.00            
ATOM     79  C24 GCD     1      21.660  28.460  32.560  1.00  0.00            
ATOM     80  H38 GCD     1      22.440  28.350  31.800  1.00  0.00            
ATOM     81  H39 GCD     1      21.940  29.370  33.100  1.00  0.00            
ATOM     82  O19 GCD     1      20.360  28.430  31.880  1.00  0.00            
ATOM     83  H40 GCD     1      19.850  29.220  32.100  1.00  0.00            
ATOM     84  O20 GCD     1      22.260  26.310  36.300  1.00  0.00            
ATOM     85  C25 GCD     1      21.970  26.840  37.620  1.00  0.00            
ATOM     86  H41 GCD     1      20.940  27.190  37.710  1.00  0.00            
ATOM     87  C26 GCD     1      22.140  25.770  38.620  1.00  0.00            
ATOM     88  H42 GCD     1      23.110  25.270  38.500  1.00  0.00            
ATOM     89  O21 GCD     1      21.100  24.760  38.490  1.00  0.00            
ATOM     90  H43 GCD     1      21.080  24.510  37.560  1.00  0.00            
ATOM     91  C27 GCD     1      22.070  26.260  40.070  1.00  0.00            
ATOM     92  H44 GCD     1      21.070  26.660  40.320  1.00  0.00            
ATOM     93  O22 GCD     1      22.430  25.310  41.060  1.00  0.00            
ATOM     94  H45 GCD     1      21.850  24.550  40.980  1.00  0.00            
ATOM     95  C28 GCD     1      22.960  27.520  40.200  1.00  0.00            
ATOM     96  H46 GCD     1      22.780  28.000  41.160  1.00  0.00            
ATOM     97  O23 GCD     1      22.770  28.530  39.200  1.00  0.00            
ATOM     98  C29 GCD     1      22.930  28.000  37.860  1.00  0.00            
ATOM     99  H47 GCD     1      23.940  27.600  37.720  1.00  0.00            
ATOM    100  C30 GCD     1      22.840  29.080  36.780  1.00  0.00            
ATOM    101  H48 GCD     1      23.020  28.650  35.790  1.00  0.00            
ATOM    102  H49 GCD     1      23.650  29.810  36.950  1.00  0.00            
ATOM    103  O24 GCD     1      21.620  29.820  36.690  1.00  0.00            
ATOM    104  H50 GCD     1      21.130  29.510  35.920  1.00  0.00            
ATOM    105  O25 GCD     1      24.310  27.160  40.150  1.00  0.00            
ATOM    106  C31 GCD     1      25.150  27.650  41.140  1.00  0.00            
ATOM    107  H51 GCD     1      24.700  28.340  41.870  1.00  0.00            
ATOM    108  C32 GCD     1      25.810  26.480  41.940  1.00  0.00            
ATOM    109  H52 GCD     1      26.280  25.810  41.220  1.00  0.00            
ATOM    110  O26 GCD     1      24.870  25.660  42.550  1.00  0.00            
ATOM    111  H53 GCD     1      24.060  25.710  42.040  1.00  0.00            
ATOM    112  C33 GCD     1      26.840  27.040  42.950  1.00  0.00            
ATOM    113  H54 GCD     1      26.360  27.790  43.600  1.00  0.00            
ATOM    114  O27 GCD     1      27.340  25.990  43.800  1.00  0.00            
ATOM    115  H55 GCD     1      27.870  25.420  43.240  1.00  0.00            
ATOM    116  C34 GCD     1      27.850  27.770  42.110  1.00  0.00            
ATOM    117  H56 GCD     1      28.670  28.090  42.760  1.00  0.00            
ATOM    118  O28 GCD     1      27.280  28.850  41.480  1.00  0.00            
ATOM    119  C35 GCD     1      26.250  28.480  40.470  1.00  0.00            
ATOM    120  H57 GCD     1      26.730  27.870  39.690  1.00  0.00            
ATOM    121  C36 GCD     1      25.760  29.740  39.790  1.00  0.00            
ATOM    122  H58 GCD     1      25.180  30.240  40.580  1.00  0.00            
ATOM    123  H59 GCD     1      25.080  29.430  38.990  1.00  0.00            
ATOM    124  O29 GCD     1      26.800  30.640  39.350  1.00  0.00            
ATOM    125  H60 GCD     1      27.310  30.920  40.120  1.00  0.00            
ATOM    126  O30 GCD     1      28.440  26.950  41.080  1.00  0.00            
ATOM    127  C37 GCD     1      29.800  26.500  41.240  1.00  0.00            
ATOM    128  H61 GCD     1      30.040  26.800  42.270  1.00  0.00            
ATOM    129  C38 GCD     1      29.740  24.970  41.170  1.00  0.00            
ATOM    130  H62 GCD     1      29.310  24.690  40.210  1.00  0.00            
ATOM    131  O31 GCD     1      29.000  24.300  42.190  1.00  0.00            
ATOM    132  H63 GCD     1      28.140  23.970  41.900  1.00  0.00            
ATOM    133  C39 GCD     1      31.160  24.420  41.200  1.00  0.00            
ATOM    134  H64 GCD     1      31.790  24.790  42.020  1.00  0.00            
ATOM    135  O32 GCD     1      31.220  23.010  41.130  1.00  0.00            
ATOM    136  H65 GCD     1      30.470  22.720  41.670  1.00  0.00            
ATOM    137  C40 GCD     1      31.830  25.000  39.970  1.00  0.00            
ATOM    138  H66 GCD     1      32.890  24.720  40.030  1.00  0.00            
ATOM    139  O33 GCD     1      31.880  26.440  40.140  1.00  0.00            
ATOM    140  C41 GCD     1      30.650  27.160  40.210  1.00  0.00            
ATOM    141  H67 GCD     1      30.200  27.210  39.210  1.00  0.00            
ATOM    142  C42 GCD     1      30.850  28.660  40.570  1.00  0.00            
ATOM    143  H68 GCD     1      31.690  29.010  39.950  1.00  0.00            
ATOM    144  H69 GCD     1      31.130  28.770  41.630  1.00  0.00            
ATOM    145  O34 GCD     1      29.740  29.520  40.300  1.00  0.00            
ATOM    146  H70 GCD     1      28.950  29.210  40.750  1.00  0.00            
ATOM    147  O35 GCD     1      31.260  24.650  38.710  1.00  0.00            
ATOM    148  C43 GCD     1      31.670  23.440  38.100  1.00  0.00            
ATOM    149  H71 GCD     1      32.220  22.840  38.840  1.00  0.00            
ATOM    150  C44 GCD     1      30.440  22.700  37.610  1.00  0.00            
ATOM    151  H72 GCD     1      29.770  23.320  37.000  1.00  0.00            
ATOM    152  O36 GCD     1      29.620  22.300  38.730  1.00  0.00            
ATOM    153  H73 GCD     1      29.780  22.970  39.410  1.00  0.00            
ATOM    154  C45 GCD     1      30.800  21.470  36.840  1.00  0.00            
ATOM    155  H74 GCD     1      31.370  20.830  37.510  1.00  0.00            
ATOM    156  O37 GCD     1      29.650  20.670  36.430  1.00  0.00            
ATOM    157  H75 GCD     1      28.990  20.570  37.120  1.00  0.00            
ATOM    158  C46 GCD     1      31.740  21.770  35.680  1.00  0.00            
ATOM    159  H76 GCD     1      32.230  20.900  35.230  1.00  0.00            
ATOM    160  O38 GCD     1      31.160  22.540  34.660  1.00  0.00            
ATOM    161  O39 GCD     1      32.830  22.470  36.260  1.00  0.00            
ATOM    162  C47 GCD     1      32.490  23.720  36.890  1.00  0.00            
ATOM    163  H77 GCD     1      31.940  24.290  36.120  1.00  0.00            
ATOM    164  C48 GCD     1      33.790  24.480  37.280  1.00  0.00            
ATOM    165  H78 GCD     1      33.480  25.440  37.700  1.00  0.00            
ATOM    166  H79 GCD     1      34.260  24.680  36.300  1.00  0.00            
ATOM    167  O40 GCD     1      34.680  23.800  38.200  1.00  0.00            
ATOM    168  H80 GCD     1      34.790  22.870  38.000  1.00  0.00            
ATOM    169  C1  AB5     2      24.600  21.930  34.210  1.00  0.00            
ATOM    170  C2  AB5     2      24.540  22.290  35.600  1.00  0.00            
ATOM    171  C3  AB5     2      25.440  23.270  36.110  1.00  0.00            
ATOM    172  C4  AB5     2      25.340  23.710  37.440  1.00  0.00            
ATOM    173  C5  AB5     2      26.220  24.590  38.000  1.00  0.00            
ATOM    174  C6  AB5     2      27.240  25.120  37.190  1.00  0.00            
ATOM    175  C7  AB5     2      27.970  26.180  37.690  1.00  0.00            
ATOM    176  C8  AB5     2      28.780  26.850  36.810  1.00  0.00            
ATOM    177  C9  AB5     2      28.930  26.540  35.460  1.00  0.00            
ATOM    178  C10 AB5     2      28.170  25.490  34.910  1.00  0.00            
ATOM    179  C11 AB5     2      28.180  25.220  33.530  1.00  0.00            
ATOM    180  C12 AB5     2      27.380  24.160  33.020  1.00  0.00            
ATOM    181  C13 AB5     2      26.430  23.520  33.890  1.00  0.00            
ATOM    182  C14 AB5     2      25.570  22.560  33.350  1.00  0.00            
ATOM    183  C15 AB5     2      26.400  23.890  35.280  1.00  0.00            
ATOM    184  C16 AB5     2      27.320  24.800  35.810  1.00  0.00            
ATOM    185  H1  AB5     2      23.900  21.220  33.790  1.00  0.00            
ATOM    186  H2  AB5     2      23.750  21.900  36.240  1.00  0.00            
ATOM    187  H3  AB5     2      24.510  23.330  38.030  1.00  0.00            
ATOM    188  H4  AB5     2      26.030  24.970  39.000  1.00  0.00            
ATOM    189  H5  AB5     2      27.890  26.480  38.730  1.00  0.00            
ATOM    190  H6  AB5     2      29.450  27.600  37.210  1.00  0.00            
ATOM    191  H7  AB5     2      29.410  27.240  34.790  1.00  0.00            
ATOM    192  H8  AB5     2      28.740  25.900  32.890  1.00  0.00            
ATOM    193  H9  AB5     2      27.400  24.050  31.940  1.00  0.00            
ATOM    194  H10 AB5     2      25.650  22.240  32.320  1.00  0.00            
TER
ENDMDL
MODEL        1
ATOM      1  H1  GCD     1      32.990  30.650  34.510  1.00  0.00            
ATOM      2  O1  GCD     1      33.030  30.770  33.550  1.00  0.00            
ATOM      3  C1  GCD     1      32.770  29.540  32.850  1.00  0.00            
ATOM      4  H2  GCD     1      32.880  29.820  31.790  1.00  0.00            
ATOM      5  H3  GCD     1      33.540  28.810  33.130  1.00  0.00            
ATOM      6  C2  GCD     1      31.400  28.940  33.020  1.00  0.00            
ATOM      7  H4  GCD     1      31.320  28.040  32.400  1.00  0.00            
ATOM      8  C3  GCD     1      30.250  29.850  32.630  1.00  0.00            
ATOM      9  H5  GCD     1      30.530  30.860  32.960  1.00  0.00            
ATOM     10  C4  GCD     1      28.920  29.290  32.920  1.00  0.00            
ATOM     11  H6  GCD     1      28.810  28.460  32.220  1.00  0.00            
ATOM     12  O2  GCD     1      27.830  30.240  32.670  1.00  0.00            
ATOM     13  H7  GCD     1      28.240  31.040  32.340  1.00  0.00            
ATOM     14  C5  GCD     1      28.860  28.790  34.400  1.00  0.00            
ATOM     15  H8  GCD     1      28.870  29.690  35.020  1.00  0.00            
ATOM     16  O3  GCD     1      27.620  28.180  34.680  1.00  0.00            
ATOM     17  H9  GCD     1      26.970  28.890  34.590  1.00  0.00            
ATOM     18  C6  GCD     1      30.040  27.870  34.750  1.00  0.00            
ATOM     19  O4  GCD     1      31.260  28.550  34.420  1.00  0.00            
ATOM     20  H10 GCD     1      30.000  27.720  35.830  1.00  0.00            
ATOM     21  O5  GCD     1      30.040  26.690  33.970  1.00  0.00            
ATOM     22  C7  GCD     1      30.300  25.490  34.600  1.00  0.00            
ATOM     23  H11 GCD     1      30.390  25.610  35.680  1.00  0.00            
ATOM     24  C8  GCD     1      29.080  24.660  34.330  1.00  0.00            
ATOM     25  H12 GCD     1      28.960  24.460  33.260  1.00  0.00            
ATOM     26  O6  GCD     1      27.930  25.330  34.820  1.00  0.00            
ATOM     27  H13 GCD     1      28.060  26.280  34.690  1.00  0.00            
ATOM     28  C9  GCD     1      29.260  23.200  34.910  1.00  0.00            
ATOM     29  H14 GCD     1      29.410  23.360  35.980  1.00  0.00            
ATOM     30  O7  GCD     1      28.240  22.320  34.460  1.00  0.00            
ATOM     31  H15 GCD     1      27.420  22.680  34.820  1.00  0.00            
ATOM     32  C10 GCD     1      30.580  22.590  34.360  1.00  0.00            
ATOM     33  H16 GCD     1      30.850  21.680  34.910  1.00  0.00            
ATOM     34  O8  GCD     1      31.610  23.560  34.650  1.00  0.00            
ATOM     35  C11 GCD     1      31.590  24.890  34.080  1.00  0.00            
ATOM     36  H17 GCD     1      31.460  24.810  32.990  1.00  0.00            
ATOM     37  C12 GCD     1      32.790  25.730  34.280  1.00  0.00            
ATOM     38  H18 GCD     1      33.040  25.760  35.350  1.00  0.00            
ATOM     39  H19 GCD     1      32.590  26.730  33.880  1.00  0.00            
ATOM     40  O9  GCD     1      33.800  25.240  33.440  1.00  0.00            
ATOM     41  H20 GCD     1      34.100  24.450  33.900  1.00  0.00            
ATOM     42  O10 GCD     1      30.470  22.360  32.960  1.00  0.00            
ATOM     43  C13 GCD     1      30.930  21.020  32.480  1.00  0.00            
ATOM     44  H21 GCD     1      31.430  20.430  33.260  1.00  0.00            
ATOM     45  C14 GCD     1      29.680  20.230  31.940  1.00  0.00            
ATOM     46  H22 GCD     1      29.190  20.780  31.120  1.00  0.00            
ATOM     47  O11 GCD     1      28.770  19.980  33.020  1.00  0.00            
ATOM     48  H23 GCD     1      28.730  20.840  33.460  1.00  0.00            
ATOM     49  C15 GCD     1      30.120  18.960  31.290  1.00  0.00            
ATOM     50  H24 GCD     1      30.490  18.330  32.110  1.00  0.00            
ATOM     51  O12 GCD     1      29.030  18.160  30.770  1.00  0.00            
ATOM     52  H25 GCD     1      28.450  17.810  31.450  1.00  0.00            
ATOM     53  C16 GCD     1      31.200  19.160  30.280  1.00  0.00            
ATOM     54  H26 GCD     1      31.570  18.170  30.010  1.00  0.00            
ATOM     55  O13 GCD     1      32.280  19.980  30.740  1.00  0.00            
ATOM     56  C17 GCD     1      31.920  21.240  31.330  1.00  0.00            
ATOM     57  H27 GCD     1      31.420  21.920  30.630  1.00  0.00            
ATOM     58  C18 GCD     1      33.190  21.910  31.760  1.00  0.00            
ATOM     59  H28 GCD     1      33.740  21.200  32.380  1.00  0.00            
ATOM     60  H29 GCD     1      33.030  22.810  32.370  1.00  0.00            
ATOM     61  O14 GCD     1      34.040  22.170  30.600  1.00  0.00            
ATOM     62  H30 GCD     1      34.480  21.330  30.400  1.00  0.00            
ATOM     63  O15 GCD     1      30.670  19.870  29.130  1.00  0.00            
ATOM     64  C19 GCD     1      31.080  19.280  27.860  1.00  0.00            
ATOM     65  H31 GCD     1      31.720  18.430  28.120  1.00  0.00            
ATOM     66  C20 GCD     1      29.790  18.840  27.130  1.00  0.00            
ATOM     67  H32 GCD     1      29.070  19.650  27.000  1.00  0.00            
ATOM     68  O16 GCD     1      29.120  17.840  27.900  1.00  0.00            
ATOM     69  H33 GCD     1      29.100  18.350  28.720  1.00  0.00            
ATOM     70  C21 GCD     1      30.060  18.470  25.660  1.00  0.00            
ATOM     71  H34 GCD     1      30.790  17.660  25.520  1.00  0.00            
ATOM     72  O17 GCD     1      28.910  17.920  24.960  1.00  0.00            
ATOM     73  H35 GCD     1      28.220  18.580  24.840  1.00  0.00            
ATOM     74  C22 GCD     1      30.700  19.740  25.050  1.00  0.00            
ATOM     75  H36 GCD     1      30.970  19.510  24.020  1.00  0.00            
ATOM     76  O18 GCD     1      31.900  19.950  25.720  1.00  0.00            
ATOM     77  C23 GCD     1      31.760  20.380  27.110  1.00  0.00            
ATOM     78  H37 GCD     1      31.270  21.360  27.210  1.00  0.00            
ATOM     79  C24 GCD     1      33.150  20.730  27.670  1.00  0.00            
ATOM     80  H38 GCD     1      33.830  19.860  27.660  1.00  0.00            
ATOM     81  H39 GCD     1      33.040  20.950  28.740  1.00  0.00            
ATOM     82  O19 GCD     1      33.770  21.760  26.850  1.00  0.00            
ATOM     83  H40 GCD     1      33.050  22.320  26.510  1.00  0.00            
ATOM     84  O20 GCD     1      29.940  20.860  24.980  1.00  0.00            
ATOM     85  C25 GCD     1      29.220  21.050  23.640  1.00  0.00            
ATOM     86  H41 GCD     1      29.450  20.250  22.920  1.00  0.00            
ATOM     87  C26 GCD     1      27.720  21.250  23.860  1.00  0.00            
ATOM     88  H42 GCD     1      27.590  21.990  24.670  1.00  0.00            
ATOM     89  O21 GCD     1      27.190  19.970  24.330  1.00  0.00            
ATOM     90  H43 GCD     1      26.900  19.410  23.600  1.00  0.00            
ATOM     91  C27 GCD     1      26.960  21.730  22.610  1.00  0.00            
ATOM     92  H44 GCD     1      26.900  20.860  21.940  1.00  0.00            
ATOM     93  O22 GCD     1      25.690  22.150  22.840  1.00  0.00            
ATOM     94  H45 GCD     1      25.010  21.480  22.950  1.00  0.00            
ATOM     95  C28 GCD     1      27.800  22.890  21.960  1.00  0.00            
ATOM     96  H46 GCD     1      27.540  23.100  20.920  1.00  0.00            
ATOM     97  O23 GCD     1      29.100  22.570  21.880  1.00  0.00            
ATOM     98  C29 GCD     1      29.840  22.340  23.090  1.00  0.00            
ATOM     99  H47 GCD     1      29.620  23.050  23.900  1.00  0.00            
ATOM    100  C30 GCD     1      31.320  22.340  22.790  1.00  0.00            
ATOM    101  H48 GCD     1      31.500  21.520  22.080  1.00  0.00            
ATOM    102  H49 GCD     1      31.940  22.280  23.690  1.00  0.00            
ATOM    103  O24 GCD     1      31.720  23.540  22.130  1.00  0.00            
ATOM    104  H50 GCD     1      31.300  23.670  21.270  1.00  0.00            
ATOM    105  O25 GCD     1      27.580  24.140  22.720  1.00  0.00            
ATOM    106  C31 GCD     1      26.840  25.170  22.010  1.00  0.00            
ATOM    107  H51 GCD     1      26.450  24.890  21.020  1.00  0.00            
ATOM    108  C32 GCD     1      25.710  25.570  22.920  1.00  0.00            
ATOM    109  H52 GCD     1      26.090  25.680  23.950  1.00  0.00            
ATOM    110  O26 GCD     1      24.660  24.610  22.730  1.00  0.00            
ATOM    111  H53 GCD     1      25.090  23.770  22.930  1.00  0.00            
ATOM    112  C33 GCD     1      25.170  26.960  22.580  1.00  0.00            
ATOM    113  H54 GCD     1      24.670  26.700  21.640  1.00  0.00            
ATOM    114  O27 GCD     1      24.130  27.390  23.510  1.00  0.00            
ATOM    115  H55 GCD     1      23.430  26.720  23.530  1.00  0.00            
ATOM    116  C34 GCD     1      26.310  27.960  22.450  1.00  0.00            
ATOM    117  H56 GCD     1      25.920  28.930  22.120  1.00  0.00            
ATOM    118  O28 GCD     1      27.280  27.520  21.430  1.00  0.00            
ATOM    119  C35 GCD     1      27.880  26.240  21.820  1.00  0.00            
ATOM    120  H57 GCD     1      28.310  26.410  22.820  1.00  0.00            
ATOM    121  C36 GCD     1      28.970  25.960  20.830  1.00  0.00            
ATOM    122  H58 GCD     1      28.480  25.580  19.920  1.00  0.00            
ATOM    123  H59 GCD     1      29.490  25.040  21.110  1.00  0.00            
ATOM    124  O29 GCD     1      29.910  26.970  20.610  1.00  0.00            
ATOM    125  H60 GCD     1      29.620  27.720  21.150  1.00  0.00            
ATOM    126  O30 GCD     1      26.900  28.080  23.720  1.00  0.00            
ATOM    127  C37 GCD     1      27.280  29.390  24.060  1.00  0.00            
ATOM    128  H61 GCD     1      27.100  30.000  23.160  1.00  0.00            
ATOM    129  C38 GCD     1      26.410  29.890  25.280  1.00  0.00            
ATOM    130  H62 GCD     1      26.530  29.190  26.110  1.00  0.00            
ATOM    131  O31 GCD     1      25.040  29.850  24.860  1.00  0.00            
ATOM    132  H63 GCD     1      24.960  28.950  24.520  1.00  0.00            
ATOM    133  C39 GCD     1      26.870  31.340  25.680  1.00  0.00            
ATOM    134  H64 GCD     1      26.770  31.980  24.790  1.00  0.00            
ATOM    135  O32 GCD     1      26.130  31.990  26.790  1.00  0.00            
ATOM    136  H65 GCD     1      25.220  31.770  26.580  1.00  0.00            
ATOM    137  C40 GCD     1      28.310  31.400  25.950  1.00  0.00            
ATOM    138  H66 GCD     1      28.580  32.450  26.090  1.00  0.00            
ATOM    139  O33 GCD     1      29.040  30.870  24.850  1.00  0.00            
ATOM    140  C41 GCD     1      28.670  29.520  24.530  1.00  0.00            
ATOM    141  H67 GCD     1      28.880  28.810  25.350  1.00  0.00            
ATOM    142  C42 GCD     1      29.620  29.040  23.460  1.00  0.00            
ATOM    143  H68 GCD     1      29.540  27.960  23.270  1.00  0.00            
ATOM    144  H69 GCD     1      30.610  28.980  23.930  1.00  0.00            
ATOM    145  O34 GCD     1      29.720  29.850  22.260  1.00  0.00            
ATOM    146  H70 GCD     1      30.620  29.750  21.920  1.00  0.00            
ATOM    147  O35 GCD     1      28.600  30.650  27.090  1.00  0.00            
ATOM    148  C43 GCD     1      29.450  31.310  28.040  1.00  0.00            
ATOM    149  H71 GCD     1      29.900  32.230  27.640  1.00  0.00            
ATOM    150  C44 GCD     1      28.630  31.670  29.250  1.00  0.00            
ATOM    151  H72 GCD     1      28.260  30.730  29.680  1.00  0.00            
ATOM    152  O36 GCD     1      27.550  32.560  29.030  1.00  0.00            
ATOM    153  H73 GCD     1      27.090  32.170  28.280  1.00  0.00            
ATOM    154  C45 GCD     1      29.510  32.290  30.340  1.00  0.00            
ATOM    155  H74 GCD     1      29.970  33.170  29.880  1.00  0.00            
ATOM    156  O37 GCD     1      28.840  32.570  31.530  1.00  0.00            
ATOM    157  H75 GCD     1      28.760  33.510  31.730  1.00  0.00            
ATOM    158  C46 GCD     1      30.620  31.300  30.660  1.00  0.00            
ATOM    159  H76 GCD     1      31.350  31.790  31.310  1.00  0.00            
ATOM    160  O38 GCD     1      30.180  30.110  31.210  1.00  0.00            
ATOM    161  O39 GCD     1      31.350  31.010  29.450  1.00  0.00            
ATOM    162  C47 GCD     1      30.620  30.400  28.410  1.00  0.00            
ATOM    163  H77 GCD     1      30.260  29.400  28.700  1.00  0.00            
ATOM    164  C48 GCD     1      31.560  30.190  27.170  1.00  0.00            
ATOM    165  H78 GCD     1      31.040  29.780  26.290  1.00  0.00            
ATOM    166  H79 GCD     1      32.440  29.590  27.420  1.00  0.00            
ATOM    167  O40 GCD     1      32.070  31.450  26.660  1.00  0.00            
ATOM    168  H80 GCD     1      32.170  32.100  27.360  1.00  0.00            
ATOM    169  C1  AB5     2      24.410  23.460  25.800  1.00  0.00            
ATOM    170  C2  AB5     2      25.440  22.650  26.310  1.00  0.00            
ATOM    171  C3  AB5     2      26.450  23.210  27.160  1.00  0.00            
ATOM    172  C4  AB5     2      27.480  22.450  27.590  1.00  0.00            
ATOM    173  C5  AB5     2      28.440  22.970  28.500  1.00  0.00            
ATOM    174  C6  AB5     2      28.280  24.300  28.970  1.00  0.00            
ATOM    175  C7  AB5     2      29.190  24.810  29.900  1.00  0.00            
ATOM    176  C8  AB5     2      29.140  26.130  30.380  1.00  0.00            
ATOM    177  C9  AB5     2      28.100  27.020  29.840  1.00  0.00            
ATOM    178  C10 AB5     2      27.180  26.520  28.840  1.00  0.00            
ATOM    179  C11 AB5     2      26.200  27.360  28.240  1.00  0.00            
ATOM    180  C12 AB5     2      25.350  26.770  27.300  1.00  0.00            
ATOM    181  C13 AB5     2      25.370  25.380  26.970  1.00  0.00            
ATOM    182  C14 AB5     2      24.360  24.780  26.110  1.00  0.00            
ATOM    183  C15 AB5     2      26.360  24.560  27.520  1.00  0.00            
ATOM    184  C16 AB5     2      27.260  25.130  28.430  1.00  0.00            
ATOM    185  H1  AB5     2      23.540  23.060  25.290  1.00  0.00            
ATOM    186  H2  AB5     2      25.380  21.590  26.120  1.00  0.00            
ATOM    187  H3  AB5     2      27.700  21.440  27.260  1.00  0.00            
ATOM    188  H4  AB5     2      29.210  22.300  28.860  1.00  0.00            
ATOM    189  H5  AB5     2      29.890  24.120  30.360  1.00  0.00            
ATOM    190  H6  AB5     2      29.720  26.520  31.210  1.00  0.00            
ATOM    191  H7  AB5     2      28.090  28.040  30.190  1.00  0.00            
ATOM    192  H8  AB5     2      26.170  28.410  28.480  1.00  0.00            
ATOM    193  H9  AB5     2      24.600  27.370  26.790  1.00  0.00            
ATOM    194  H10 AB5     2      23.530  25.400  25.790  1.00  0.00            
TER
ENDMDL
MODEL        1
ATOM      1  H1  GCD     1      30.570  19.840  20.840  1.00  0.00            
ATOM      2  O1  GCD     1      31.130  19.560  20.110  1.00  0.00            
ATOM      3  C1  GCD     1      30.180  18.850  19.220  1.00  0.00            
ATOM      4  H2  GCD     1      30.710  18.930  18.260  1.00  0.00            
ATOM      5  H3  GCD     1      30.160  17.800  19.540  1.00  0.00            
ATOM      6  C2  GCD     1      28.870  19.470  19.090  1.00  0.00            
ATOM      7  H4  GCD     1      28.310  18.900  18.340  1.00  0.00            
ATOM      8  C3  GCD     1      28.970  20.960  18.600  1.00  0.00            
ATOM      9  H5  GCD     1      29.660  21.620  19.150  1.00  0.00            
ATOM     10  C4  GCD     1      27.570  21.600  18.730  1.00  0.00            
ATOM     11  H6  GCD     1      26.810  21.070  18.160  1.00  0.00            
ATOM     12  O2  GCD     1      27.540  22.920  18.300  1.00  0.00            
ATOM     13  H7  GCD     1      26.700  23.290  18.600  1.00  0.00            
ATOM     14  C5  GCD     1      27.070  21.530  20.160  1.00  0.00            
ATOM     15  H8  GCD     1      27.770  21.960  20.890  1.00  0.00            
ATOM     16  O3  GCD     1      25.830  22.250  20.160  1.00  0.00            
ATOM     17  H9  GCD     1      25.160  21.560  20.050  1.00  0.00            
ATOM     18  C6  GCD     1      27.020  20.080  20.580  1.00  0.00            
ATOM     19  O4  GCD     1      28.240  19.370  20.280  1.00  0.00            
ATOM     20  H10 GCD     1      26.760  20.020  21.640  1.00  0.00            
ATOM     21  O5  GCD     1      26.010  19.370  19.930  1.00  0.00            
ATOM     22  C7  GCD     1      25.020  18.720  20.700  1.00  0.00            
ATOM     23  H11 GCD     1      25.050  19.070  21.740  1.00  0.00            
ATOM     24  C8  GCD     1      23.620  19.150  20.120  1.00  0.00            
ATOM     25  H12 GCD     1      23.440  18.770  19.100  1.00  0.00            
ATOM     26  O6  GCD     1      23.630  20.610  19.990  1.00  0.00            
ATOM     27  H13 GCD     1      22.800  20.930  20.380  1.00  0.00            
ATOM     28  C9  GCD     1      22.540  18.530  21.030  1.00  0.00            
ATOM     29  H14 GCD     1      22.730  19.000  21.990  1.00  0.00            
ATOM     30  O7  GCD     1      21.160  18.760  20.570  1.00  0.00            
ATOM     31  H15 GCD     1      21.090  18.090  19.880  1.00  0.00            
ATOM     32  C10 GCD     1      22.810  16.970  21.060  1.00  0.00            
ATOM     33  H16 GCD     1      22.050  16.410  21.610  1.00  0.00            
ATOM     34  O8  GCD     1      24.160  16.730  21.580  1.00  0.00            
ATOM     35  C11 GCD     1      25.160  17.210  20.750  1.00  0.00            
ATOM     36  H17 GCD     1      25.040  16.810  19.730  1.00  0.00            
ATOM     37  C12 GCD     1      26.420  16.840  21.300  1.00  0.00            
ATOM     38  H18 GCD     1      26.490  17.230  22.320  1.00  0.00            
ATOM     39  H19 GCD     1      27.300  17.290  20.830  1.00  0.00            
ATOM     40  O9  GCD     1      26.600  15.420  21.330  1.00  0.00            
ATOM     41  H20 GCD     1      25.970  15.070  21.970  1.00  0.00            
ATOM     42  O10 GCD     1      22.670  16.410  19.780  1.00  0.00            
ATOM     43  C13 GCD     1      21.740  15.410  19.500  1.00  0.00            
ATOM     44  H21 GCD     1      21.190  15.240  20.430  1.00  0.00            
ATOM     45  C14 GCD     1      20.740  15.860  18.460  1.00  0.00            
ATOM     46  H22 GCD     1      21.330  15.950  17.540  1.00  0.00            
ATOM     47  O11 GCD     1      20.040  16.940  18.950  1.00  0.00            
ATOM     48  H23 GCD     1      19.560  17.400  18.250  1.00  0.00            
ATOM     49  C15 GCD     1      19.780  14.670  18.130  1.00  0.00            
ATOM     50  H24 GCD     1      19.260  14.330  19.030  1.00  0.00            
ATOM     51  O12 GCD     1      18.830  14.880  17.100  1.00  0.00            
ATOM     52  H25 GCD     1      19.330  14.900  16.270  1.00  0.00            
ATOM     53  C16 GCD     1      20.700  13.450  17.690  1.00  0.00            
ATOM     54  H26 GCD     1      20.090  12.580  17.430  1.00  0.00            
ATOM     55  O13 GCD     1      21.570  13.200  18.740  1.00  0.00            
ATOM     56  C17 GCD     1      22.570  14.190  19.070  1.00  0.00            
ATOM     57  H27 GCD     1      23.360  14.320  18.320  1.00  0.00            
ATOM     58  C18 GCD     1      23.350  13.580  20.220  1.00  0.00            
ATOM     59  H28 GCD     1      22.650  13.200  20.980  1.00  0.00            
ATOM     60  H29 GCD     1      24.070  14.300  20.640  1.00  0.00            
ATOM     61  O14 GCD     1      24.130  12.540  19.830  1.00  0.00            
ATOM     62  H30 GCD     1      24.650  12.930  19.110  1.00  0.00            
ATOM     63  O15 GCD     1      21.430  13.940  16.570  1.00  0.00            
ATOM     64  C19 GCD     1      21.330  13.120  15.370  1.00  0.00            
ATOM     65  H31 GCD     1      20.340  12.630  15.380  1.00  0.00            
ATOM     66  C20 GCD     1      21.250  14.120  14.260  1.00  0.00            
ATOM     67  H32 GCD     1      22.140  14.760  14.280  1.00  0.00            
ATOM     68  O16 GCD     1      19.990  14.840  14.290  1.00  0.00            
ATOM     69  H33 GCD     1      19.960  15.460  13.550  1.00  0.00            
ATOM     70  C21 GCD     1      21.340  13.390  12.960  1.00  0.00            
ATOM     71  H34 GCD     1      20.320  12.980  12.950  1.00  0.00            
ATOM     72  O17 GCD     1      21.390  14.230  11.810  1.00  0.00            
ATOM     73  H35 GCD     1      21.690  15.130  11.960  1.00  0.00            
ATOM     74  C22 GCD     1      22.410  12.330  12.940  1.00  0.00            
ATOM     75  H36 GCD     1      22.280  11.750  12.020  1.00  0.00            
ATOM     76  O18 GCD     1      22.280  11.460  13.960  1.00  0.00            
ATOM     77  C23 GCD     1      22.500  12.120  15.220  1.00  0.00            
ATOM     78  H37 GCD     1      23.490  12.580  15.320  1.00  0.00            
ATOM     79  C24 GCD     1      22.430  11.070  16.350  1.00  0.00            
ATOM     80  H38 GCD     1      21.460  10.560  16.360  1.00  0.00            
ATOM     81  H39 GCD     1      22.550  11.390  17.390  1.00  0.00            
ATOM     82  O19 GCD     1      23.350  10.080  16.090  1.00  0.00            
ATOM     83  H40 GCD     1      23.140   9.700  15.230  1.00  0.00            
ATOM     84  O20 GCD     1      23.710  12.840  12.970  1.00  0.00            
ATOM     85  C25 GCD     1      24.560  12.220  12.000  1.00  0.00            
ATOM     86  H41 GCD     1      24.290  11.180  11.800  1.00  0.00            
ATOM     87  C26 GCD     1      24.500  13.050  10.680  1.00  0.00            
ATOM     88  H42 GCD     1      24.720  14.090  10.910  1.00  0.00            
ATOM     89  O21 GCD     1      23.200  13.060  10.120  1.00  0.00            
ATOM     90  H43 GCD     1      22.580  13.500  10.720  1.00  0.00            
ATOM     91  C27 GCD     1      25.430  12.400   9.660  1.00  0.00            
ATOM     92  H44 GCD     1      25.110  11.360   9.550  1.00  0.00            
ATOM     93  O22 GCD     1      25.380  13.090   8.350  1.00  0.00            
ATOM     94  H45 GCD     1      24.470  13.000   8.030  1.00  0.00            
ATOM     95  C28 GCD     1      26.820  12.250  10.250  1.00  0.00            
ATOM     96  H46 GCD     1      27.550  11.660   9.690  1.00  0.00            
ATOM     97  O23 GCD     1      26.760  11.560  11.450  1.00  0.00            
ATOM     98  C29 GCD     1      26.000  12.250  12.480  1.00  0.00            
ATOM     99  H47 GCD     1      26.440  13.250  12.610  1.00  0.00            
ATOM    100  C30 GCD     1      26.280  11.460  13.750  1.00  0.00            
ATOM    101  H48 GCD     1      25.970  10.420  13.620  1.00  0.00            
ATOM    102  H49 GCD     1      25.620  11.910  14.510  1.00  0.00            
ATOM    103  O24 GCD     1      27.640  11.400  14.080  1.00  0.00            
ATOM    104  H50 GCD     1      28.100  11.060  13.290  1.00  0.00            
ATOM    105  O25 GCD     1      27.490  13.490  10.550  1.00  0.00            
ATOM    106  C31 GCD     1      28.660  13.820   9.760  1.00  0.00            
ATOM    107  H51 GCD     1      28.880  13.000   9.060  1.00  0.00            
ATOM    108  C32 GCD     1      28.380  15.000   8.880  1.00  0.00            
ATOM    109  H52 GCD     1      27.910  15.750   9.540  1.00  0.00            
ATOM    110  O26 GCD     1      27.590  14.690   7.720  1.00  0.00            
ATOM    111  H53 GCD     1      26.830  14.130   7.940  1.00  0.00            
ATOM    112  C33 GCD     1      29.690  15.640   8.380  1.00  0.00            
ATOM    113  H54 GCD     1      30.220  14.930   7.740  1.00  0.00            
ATOM    114  O27 GCD     1      29.420  16.940   7.770  1.00  0.00            
ATOM    115  H55 GCD     1      28.830  16.880   7.000  1.00  0.00            
ATOM    116  C34 GCD     1      30.640  15.770   9.560  1.00  0.00            
ATOM    117  H56 GCD     1      31.580  16.150   9.150  1.00  0.00            
ATOM    118  O28 GCD     1      30.980  14.520  10.070  1.00  0.00            
ATOM    119  C35 GCD     1      29.840  14.030  10.760  1.00  0.00            
ATOM    120  H57 GCD     1      29.440  14.650  11.570  1.00  0.00            
ATOM    121  C36 GCD     1      30.260  12.730  11.420  1.00  0.00            
ATOM    122  H58 GCD     1      30.810  12.070  10.740  1.00  0.00            
ATOM    123  H59 GCD     1      29.350  12.280  11.840  1.00  0.00            
ATOM    124  O29 GCD     1      31.180  12.970  12.460  1.00  0.00            
ATOM    125  H60 GCD     1      30.730  13.600  13.020  1.00  0.00            
ATOM    126  O30 GCD     1      30.130  16.680  10.550  1.00  0.00            
ATOM    127  C37 GCD     1      30.890  17.920  10.650  1.00  0.00            
ATOM    128  H61 GCD     1      31.430  18.270   9.760  1.00  0.00            
ATOM    129  C38 GCD     1      29.820  19.050  10.790  1.00  0.00            
ATOM    130  H62 GCD     1      29.210  18.800  11.660  1.00  0.00            
ATOM    131  O31 GCD     1      29.000  19.110   9.620  1.00  0.00            
ATOM    132  H63 GCD     1      29.390  18.600   8.900  1.00  0.00            
ATOM    133  C39 GCD     1      30.580  20.370  10.960  1.00  0.00            
ATOM    134  H64 GCD     1      31.290  20.610  10.150  1.00  0.00            
ATOM    135  O32 GCD     1      29.740  21.460  11.210  1.00  0.00            
ATOM    136  H65 GCD     1      29.700  21.770  12.120  1.00  0.00            
ATOM    137  C40 GCD     1      31.640  20.290  12.100  1.00  0.00            
ATOM    138  H66 GCD     1      32.210  21.230  12.080  1.00  0.00            
ATOM    139  O33 GCD     1      32.460  19.170  11.830  1.00  0.00            
ATOM    140  C41 GCD     1      31.820  17.900  11.860  1.00  0.00            
ATOM    141  H67 GCD     1      31.250  17.840  12.790  1.00  0.00            
ATOM    142  C42 GCD     1      32.840  16.700  11.830  1.00  0.00            
ATOM    143  H68 GCD     1      32.220  15.790  11.800  1.00  0.00            
ATOM    144  H69 GCD     1      33.390  16.620  12.780  1.00  0.00            
ATOM    145  O34 GCD     1      33.700  16.710  10.680  1.00  0.00            
ATOM    146  H70 GCD     1      34.230  17.500  10.840  1.00  0.00            
ATOM    147  O35 GCD     1      31.000  20.200  13.330  1.00  0.00            
ATOM    148  C43 GCD     1      31.240  21.180  14.330  1.00  0.00            
ATOM    149  H71 GCD     1      32.090  21.830  14.090  1.00  0.00            
ATOM    150  C44 GCD     1      30.000  22.030  14.540  1.00  0.00            
ATOM    151  H72 GCD     1      29.060  21.460  14.530  1.00  0.00            
ATOM    152  O36 GCD     1      29.890  22.920  13.450  1.00  0.00            
ATOM    153  H73 GCD     1      29.470  23.750  13.730  1.00  0.00            
ATOM    154  C45 GCD     1      30.120  22.820  15.850  1.00  0.00            
ATOM    155  H74 GCD     1      30.950  23.530  15.750  1.00  0.00            
ATOM    156  O37 GCD     1      28.960  23.670  16.080  1.00  0.00            
ATOM    157  H75 GCD     1      28.410  23.190  16.710  1.00  0.00            
ATOM    158  C46 GCD     1      30.470  21.940  16.950  1.00  0.00            
ATOM    159  H76 GCD     1      30.700  22.610  17.780  1.00  0.00            
ATOM    160  O38 GCD     1      29.390  21.010  17.240  1.00  0.00            
ATOM    161  O39 GCD     1      31.710  21.340  16.630  1.00  0.00            
ATOM    162  C47 GCD     1      31.650  20.380  15.480  1.00  0.00            
ATOM    163  H77 GCD     1      30.850  19.690  15.740  1.00  0.00            
ATOM    164  C48 GCD     1      32.960  19.600  15.250  1.00  0.00            
ATOM    165  H78 GCD     1      32.830  18.700  14.640  1.00  0.00            
ATOM    166  H79 GCD     1      33.100  19.130  16.230  1.00  0.00            
ATOM    167  O40 GCD     1      34.060  20.510  15.000  1.00  0.00            
ATOM    168  H80 GCD     1      34.840  20.030  15.320  1.00  0.00            
ATOM    169  C1  AB5     2      24.480  15.670  15.790  1.00  0.00            
ATOM    170  C2  AB5     2      24.480  16.890  16.390  1.00  0.00            
ATOM    171  C3  AB5     2      25.030  18.080  15.820  1.00  0.00            
ATOM    172  C4  AB5     2      25.180  19.260  16.540  1.00  0.00            
ATOM    173  C5  AB5     2      25.530  20.460  15.870  1.00  0.00            
ATOM    174  C6  AB5     2      25.950  20.420  14.540  1.00  0.00            
ATOM    175  C7  AB5     2      26.470  21.570  13.940  1.00  0.00            
ATOM    176  C8  AB5     2      26.850  21.570  12.620  1.00  0.00            
ATOM    177  C9  AB5     2      26.820  20.340  11.860  1.00  0.00            
ATOM    178  C10 AB5     2      26.430  19.140  12.490  1.00  0.00            
ATOM    179  C11 AB5     2      26.330  17.940  11.780  1.00  0.00            
ATOM    180  C12 AB5     2      25.910  16.750  12.460  1.00  0.00            
ATOM    181  C13 AB5     2      25.440  16.810  13.790  1.00  0.00            
ATOM    182  C14 AB5     2      24.870  15.660  14.430  1.00  0.00            
ATOM    183  C15 AB5     2      25.520  18.010  14.500  1.00  0.00            
ATOM    184  C16 AB5     2      25.950  19.180  13.800  1.00  0.00            
ATOM    185  H1  AB5     2      23.940  14.810  16.180  1.00  0.00            
ATOM    186  H2  AB5     2      24.210  16.980  17.440  1.00  0.00            
ATOM    187  H3  AB5     2      24.970  19.340  17.600  1.00  0.00            
ATOM    188  H4  AB5     2      25.560  21.380  16.460  1.00  0.00            
ATOM    189  H5  AB5     2      26.500  22.500  14.490  1.00  0.00            
ATOM    190  H6  AB5     2      27.250  22.460  12.160  1.00  0.00            
ATOM    191  H7  AB5     2      27.150  20.340  10.820  1.00  0.00            
ATOM    192  H8  AB5     2      26.500  17.940  10.710  1.00  0.00            
ATOM    193  H9  AB5     2      25.890  15.810  11.930  1.00  0.00            
ATOM    194  H10 AB5     2      24.740  14.730  13.880  1.00  0.00            
TER
ENDMDL
MODEL        1
ATOM      1  H1  GCD     1      32.770  24.060  30.660  1.00  0.00            
ATOM      2  O1  GCD     1      33.040  23.260  30.190  1.00  0.00            
ATOM      3  C1  GCD     1      33.120  23.470  28.820  1.00  0.00            
ATOM      4  H2  GCD     1      33.690  22.600  28.490  1.00  0.00            
ATOM      5  H3  GCD     1      32.110  23.310  28.410  1.00  0.00            
ATOM      6  C2  GCD     1      33.770  24.730  28.230  1.00  0.00            
ATOM      7  H4  GCD     1      33.930  24.510  27.170  1.00  0.00            
ATOM      8  C3  GCD     1      34.990  25.170  29.020  1.00  0.00            
ATOM      9  H5  GCD     1      34.840  25.010  30.100  1.00  0.00            
ATOM     10  C4  GCD     1      35.340  26.670  28.760  1.00  0.00            
ATOM     11  H6  GCD     1      35.820  26.840  27.790  1.00  0.00            
ATOM     12  O2  GCD     1      36.270  27.250  29.610  1.00  0.00            
ATOM     13  H7  GCD     1      35.720  27.340  30.400  1.00  0.00            
ATOM     14  C5  GCD     1      34.080  27.490  28.750  1.00  0.00            
ATOM     15  H8  GCD     1      33.440  27.480  29.640  1.00  0.00            
ATOM     16  O3  GCD     1      34.400  28.870  28.500  1.00  0.00            
ATOM     17  H9  GCD     1      35.110  28.820  27.850  1.00  0.00            
ATOM     18  C6  GCD     1      33.120  26.980  27.700  1.00  0.00            
ATOM     19  O4  GCD     1      32.750  25.730  28.250  1.00  0.00            
ATOM     20  H10 GCD     1      32.260  27.650  27.640  1.00  0.00            
ATOM     21  O5  GCD     1      33.740  26.820  26.450  1.00  0.00            
ATOM     22  C7  GCD     1      33.570  27.740  25.370  1.00  0.00            
ATOM     23  H11 GCD     1      32.980  28.600  25.720  1.00  0.00            
ATOM     24  C8  GCD     1      34.920  28.240  24.830  1.00  0.00            
ATOM     25  H12 GCD     1      35.470  27.360  24.500  1.00  0.00            
ATOM     26  O6  GCD     1      35.730  28.890  25.820  1.00  0.00            
ATOM     27  H13 GCD     1      36.540  29.180  25.390  1.00  0.00            
ATOM     28  C9  GCD     1      34.710  29.100  23.580  1.00  0.00            
ATOM     29  H14 GCD     1      34.120  29.980  23.870  1.00  0.00            
ATOM     30  O7  GCD     1      36.000  29.530  22.960  1.00  0.00            
ATOM     31  H15 GCD     1      35.740  29.890  22.100  1.00  0.00            
ATOM     32  C10 GCD     1      33.830  28.330  22.520  1.00  0.00            
ATOM     33  H16 GCD     1      33.630  29.010  21.680  1.00  0.00            
ATOM     34  O8  GCD     1      32.610  27.880  23.070  1.00  0.00            
ATOM     35  C11 GCD     1      32.780  26.970  24.210  1.00  0.00            
ATOM     36  H17 GCD     1      33.160  25.990  23.920  1.00  0.00            
ATOM     37  C12 GCD     1      31.390  26.590  24.720  1.00  0.00            
ATOM     38  H18 GCD     1      30.700  27.440  24.800  1.00  0.00            
ATOM     39  H19 GCD     1      31.220  26.220  25.740  1.00  0.00            
ATOM     40  O9  GCD     1      30.650  25.650  23.890  1.00  0.00            
ATOM     41  H20 GCD     1      31.290  24.960  23.680  1.00  0.00            
ATOM     42  O10 GCD     1      34.580  27.160  22.080  1.00  0.00            
ATOM     43  C13 GCD     1      34.940  27.100  20.650  1.00  0.00            
ATOM     44  H21 GCD     1      34.920  28.100  20.180  1.00  0.00            
ATOM     45  C14 GCD     1      36.440  26.670  20.600  1.00  0.00            
ATOM     46  H22 GCD     1      36.530  25.720  21.130  1.00  0.00            
ATOM     47  O11 GCD     1      37.210  27.710  21.240  1.00  0.00            
ATOM     48  H23 GCD     1      36.580  28.180  21.810  1.00  0.00            
ATOM     49  C15 GCD     1      36.830  26.590  19.190  1.00  0.00            
ATOM     50  H24 GCD     1      36.640  27.590  18.770  1.00  0.00            
ATOM     51  O12 GCD     1      38.160  26.220  19.190  1.00  0.00            
ATOM     52  H25 GCD     1      38.640  27.000  19.520  1.00  0.00            
ATOM     53  C16 GCD     1      35.950  25.480  18.570  1.00  0.00            
ATOM     54  H26 GCD     1      36.110  25.300  17.510  1.00  0.00            
ATOM     55  O13 GCD     1      34.620  25.860  18.630  1.00  0.00            
ATOM     56  C17 GCD     1      34.070  26.150  19.920  1.00  0.00            
ATOM     57  H27 GCD     1      34.060  25.200  20.470  1.00  0.00            
ATOM     58  C18 GCD     1      32.710  26.690  19.680  1.00  0.00            
ATOM     59  H28 GCD     1      32.100  26.820  20.580  1.00  0.00            
ATOM     60  H29 GCD     1      32.230  25.900  19.090  1.00  0.00            
ATOM     61  O14 GCD     1      32.670  27.940  18.950  1.00  0.00            
ATOM     62  H30 GCD     1      33.140  27.820  18.110  1.00  0.00            
ATOM     63  O15 GCD     1      36.150  24.180  19.090  1.00  0.00            
ATOM     64  C19 GCD     1      36.380  23.170  18.090  1.00  0.00            
ATOM     65  H31 GCD     1      36.610  23.580  17.100  1.00  0.00            
ATOM     66  C20 GCD     1      37.690  22.490  18.470  1.00  0.00            
ATOM     67  H32 GCD     1      37.680  22.180  19.530  1.00  0.00            
ATOM     68  O16 GCD     1      38.650  23.420  18.230  1.00  0.00            
ATOM     69  H33 GCD     1      38.410  24.310  18.540  1.00  0.00            
ATOM     70  C21 GCD     1      37.920  21.240  17.600  1.00  0.00            
ATOM     71  H34 GCD     1      37.990  21.520  16.540  1.00  0.00            
ATOM     72  O17 GCD     1      39.120  20.510  17.970  1.00  0.00            
ATOM     73  H35 GCD     1      38.880  19.980  18.740  1.00  0.00            
ATOM     74  C22 GCD     1      36.730  20.330  17.790  1.00  0.00            
ATOM     75  H36 GCD     1      36.870  19.490  17.120  1.00  0.00            
ATOM     76  O18 GCD     1      35.610  20.980  17.340  1.00  0.00            
ATOM     77  C23 GCD     1      35.230  22.160  18.160  1.00  0.00            
ATOM     78  H37 GCD     1      35.180  21.890  19.230  1.00  0.00            
ATOM     79  C24 GCD     1      34.050  22.770  17.530  1.00  0.00            
ATOM     80  H38 GCD     1      34.360  22.910  16.480  1.00  0.00            
ATOM     81  H39 GCD     1      33.800  23.730  18.000  1.00  0.00            
ATOM     82  O19 GCD     1      32.890  21.990  17.610  1.00  0.00            
ATOM     83  H40 GCD     1      32.350  22.050  16.810  1.00  0.00            
ATOM     84  O20 GCD     1      36.570  19.770  19.130  1.00  0.00            
ATOM     85  C25 GCD     1      36.100  18.450  19.230  1.00  0.00            
ATOM     86  H41 GCD     1      35.640  18.150  18.280  1.00  0.00            
ATOM     87  C26 GCD     1      37.330  17.490  19.550  1.00  0.00            
ATOM     88  H42 GCD     1      37.780  17.930  20.450  1.00  0.00            
ATOM     89  O21 GCD     1      38.310  17.610  18.460  1.00  0.00            
ATOM     90  H43 GCD     1      38.180  16.880  17.840  1.00  0.00            
ATOM     91  C27 GCD     1      36.890  16.090  19.940  1.00  0.00            
ATOM     92  H44 GCD     1      36.610  15.480  19.080  1.00  0.00            
ATOM     93  O22 GCD     1      38.050  15.430  20.480  1.00  0.00            
ATOM     94  H45 GCD     1      38.020  15.200  21.410  1.00  0.00            
ATOM     95  C28 GCD     1      35.750  16.180  20.930  1.00  0.00            
ATOM     96  H46 GCD     1      35.350  15.180  21.110  1.00  0.00            
ATOM     97  O23 GCD     1      34.700  16.990  20.440  1.00  0.00            
ATOM     98  C29 GCD     1      35.050  18.400  20.340  1.00  0.00            
ATOM     99  H47 GCD     1      35.460  18.770  21.290  1.00  0.00            
ATOM    100  C30 GCD     1      33.770  19.140  19.980  1.00  0.00            
ATOM    101  H48 GCD     1      33.470  18.770  18.990  1.00  0.00            
ATOM    102  H49 GCD     1      33.940  20.220  19.970  1.00  0.00            
ATOM    103  O24 GCD     1      32.650  18.930  20.890  1.00  0.00            
ATOM    104  H50 GCD     1      33.030  19.100  21.760  1.00  0.00            
ATOM    105  O25 GCD     1      36.140  16.570  22.280  1.00  0.00            
ATOM    106  C31 GCD     1      35.810  15.680  23.320  1.00  0.00            
ATOM    107  H51 GCD     1      35.460  14.710  22.920  1.00  0.00            
ATOM    108  C32 GCD     1      37.090  15.390  24.000  1.00  0.00            
ATOM    109  H52 GCD     1      37.660  16.320  24.150  1.00  0.00            
ATOM    110  O26 GCD     1      37.810  14.540  23.110  1.00  0.00            
ATOM    111  H53 GCD     1      38.640  14.300  23.540  1.00  0.00            
ATOM    112  C33 GCD     1      36.790  14.650  25.290  1.00  0.00            
ATOM    113  H54 GCD     1      36.360  13.700  24.960  1.00  0.00            
ATOM    114  O27 GCD     1      37.890  14.530  26.130  1.00  0.00            
ATOM    115  H55 GCD     1      38.170  15.430  26.340  1.00  0.00            
ATOM    116  C34 GCD     1      35.730  15.440  26.170  1.00  0.00            
ATOM    117  H56 GCD     1      35.530  14.870  27.080  1.00  0.00            
ATOM    118  O28 GCD     1      34.490  15.630  25.390  1.00  0.00            
ATOM    119  C35 GCD     1      34.720  16.390  24.180  1.00  0.00            
ATOM    120  H57 GCD     1      35.040  17.420  24.370  1.00  0.00            
ATOM    121  C36 GCD     1      33.330  16.490  23.530  1.00  0.00            
ATOM    122  H58 GCD     1      33.390  17.150  22.660  1.00  0.00            
ATOM    123  H59 GCD     1      32.610  16.870  24.270  1.00  0.00            
ATOM    124  O29 GCD     1      32.790  15.210  23.170  1.00  0.00            
ATOM    125  H60 GCD     1      32.810  14.600  23.920  1.00  0.00            
ATOM    126  O30 GCD     1      36.290  16.660  26.550  1.00  0.00            
ATOM    127  C37 GCD     1      36.790  16.940  27.830  1.00  0.00            
ATOM    128  H61 GCD     1      36.970  16.050  28.440  1.00  0.00            
ATOM    129  C38 GCD     1      38.110  17.740  27.770  1.00  0.00            
ATOM    130  H62 GCD     1      37.880  18.570  27.100  1.00  0.00            
ATOM    131  O31 GCD     1      39.030  16.940  27.180  1.00  0.00            
ATOM    132  H63 GCD     1      39.620  17.470  26.640  1.00  0.00            
ATOM    133  C39 GCD     1      38.520  18.200  29.130  1.00  0.00            
ATOM    134  H64 GCD     1      38.620  17.310  29.760  1.00  0.00            
ATOM    135  O32 GCD     1      39.680  19.030  29.020  1.00  0.00            
ATOM    136  H65 GCD     1      40.510  18.540  29.050  1.00  0.00            
ATOM    137  C40 GCD     1      37.300  18.980  29.850  1.00  0.00            
ATOM    138  H66 GCD     1      37.590  19.160  30.890  1.00  0.00            
ATOM    139  O33 GCD     1      36.170  18.100  29.840  1.00  0.00            
ATOM    140  C41 GCD     1      35.750  17.770  28.550  1.00  0.00            
ATOM    141  H67 GCD     1      35.580  18.730  28.040  1.00  0.00            
ATOM    142  C42 GCD     1      34.420  16.990  28.770  1.00  0.00            
ATOM    143  H68 GCD     1      33.950  16.720  27.820  1.00  0.00            
ATOM    144  H69 GCD     1      33.790  17.710  29.300  1.00  0.00            
ATOM    145  O34 GCD     1      34.560  15.860  29.640  1.00  0.00            
ATOM    146  H70 GCD     1      34.980  16.180  30.450  1.00  0.00            
ATOM    147  O35 GCD     1      36.870  20.130  29.170  1.00  0.00            
ATOM    148  C43 GCD     1      37.430  21.400  29.650  1.00  0.00            
ATOM    149  H71 GCD     1      38.330  21.150  30.230  1.00  0.00            
ATOM    150  C44 GCD     1      37.910  22.170  28.460  1.00  0.00            
ATOM    151  H72 GCD     1      37.100  22.160  27.720  1.00  0.00            
ATOM    152  O36 GCD     1      39.090  21.470  27.900  1.00  0.00            
ATOM    153  H73 GCD     1      39.210  20.650  28.390  1.00  0.00            
ATOM    154  C45 GCD     1      38.280  23.610  28.890  1.00  0.00            
ATOM    155  H74 GCD     1      39.090  23.540  29.620  1.00  0.00            
ATOM    156  O37 GCD     1      38.640  24.310  27.730  1.00  0.00            
ATOM    157  H75 GCD     1      37.770  24.520  27.370  1.00  0.00            
ATOM    158  C46 GCD     1      37.100  24.250  29.610  1.00  0.00            
ATOM    159  H76 GCD     1      37.410  25.250  29.930  1.00  0.00            
ATOM    160  O38 GCD     1      36.090  24.360  28.650  1.00  0.00            
ATOM    161  O39 GCD     1      36.700  23.450  30.750  1.00  0.00            
ATOM    162  C47 GCD     1      36.290  22.190  30.360  1.00  0.00            
ATOM    163  H77 GCD     1      35.480  22.210  29.630  1.00  0.00            
ATOM    164  C48 GCD     1      35.700  21.380  31.560  1.00  0.00            
ATOM    165  H78 GCD     1      35.330  20.410  31.190  1.00  0.00            
ATOM    166  H79 GCD     1      34.870  21.960  31.960  1.00  0.00            
ATOM    167  O40 GCD     1      36.660  21.230  32.590  1.00  0.00            
ATOM    168  H80 GCD     1      36.980  22.110  32.850  1.00  0.00            
ATOM    169  C1  AB5     2      39.620  19.520  21.530  1.00  0.00            
ATOM    170  C2  AB5     2      38.740  19.170  22.560  1.00  0.00            
ATOM    171  C3  AB5     2      37.970  20.150  23.240  1.00  0.00            
ATOM    172  C4  AB5     2      37.170  19.810  24.330  1.00  0.00            
ATOM    173  C5  AB5     2      36.590  20.810  25.180  1.00  0.00            
ATOM    174  C6  AB5     2      36.820  22.110  24.760  1.00  0.00            
ATOM    175  C7  AB5     2      36.140  23.070  25.410  1.00  0.00            
ATOM    176  C8  AB5     2      36.410  24.390  25.180  1.00  0.00            
ATOM    177  C9  AB5     2      37.360  24.800  24.200  1.00  0.00            
ATOM    178  C10 AB5     2      37.910  23.790  23.390  1.00  0.00            
ATOM    179  C11 AB5     2      38.740  24.170  22.300  1.00  0.00            
ATOM    180  C12 AB5     2      39.230  23.190  21.460  1.00  0.00            
ATOM    181  C13 AB5     2      39.080  21.820  21.840  1.00  0.00            
ATOM    182  C14 AB5     2      39.800  20.840  21.100  1.00  0.00            
ATOM    183  C15 AB5     2      38.240  21.490  22.940  1.00  0.00            
ATOM    184  C16 AB5     2      37.610  22.470  23.680  1.00  0.00            
ATOM    185  H1  AB5     2      40.240  18.840  20.970  1.00  0.00            
ATOM    186  H2  AB5     2      38.670  18.110  22.810  1.00  0.00            
ATOM    187  H3  AB5     2      36.950  18.760  24.510  1.00  0.00            
ATOM    188  H4  AB5     2      35.850  20.620  25.950  1.00  0.00            
ATOM    189  H5  AB5     2      35.460  22.810  26.210  1.00  0.00            
ATOM    190  H6  AB5     2      35.850  25.100  25.780  1.00  0.00            
ATOM    191  H7  AB5     2      37.490  25.860  24.060  1.00  0.00            
ATOM    192  H8  AB5     2      38.800  25.240  22.090  1.00  0.00            
ATOM    193  H9  AB5     2      39.810  23.460  20.590  1.00  0.00            
ATOM    194  H10 AB5     2      40.480  21.130  20.310  1.00  0.00            
TER
ENDMDL
MODEL        1
ATOM      1  H1  GCD     1      32.530  22.860  27.900  1.00  0.00            
ATOM      2  O1  GCD     1      33.140  22.120  27.760  1.00  0.00            
ATOM      3  C1  GCD     1      33.790  22.320  26.530  1.00  0.00            
ATOM      4  H2  GCD     1      34.510  21.550  26.250  1.00  0.00            
ATOM      5  H3  GCD     1      32.940  22.360  25.830  1.00  0.00            
ATOM      6  C2  GCD     1      34.590  23.620  26.440  1.00  0.00            
ATOM      7  H4  GCD     1      35.000  23.780  25.440  1.00  0.00            
ATOM      8  C3  GCD     1      35.870  23.520  27.300  1.00  0.00            
ATOM      9  H5  GCD     1      35.520  23.170  28.280  1.00  0.00            
ATOM     10  C4  GCD     1      36.520  24.880  27.660  1.00  0.00
[truncated: 1,902,844 more chars]
