# Supplementary material for: Achieving Chemical Accuracy in Cyclodextrin Host–Guest Binding via Integrative Atomistic Modelling
Source: Adv Sci (Weinh). 2025 Dec 14;13(10):e19782. doi: 10.1002/advs.202519782 (PMC12915143; doi:10.1002/advs.202519782)
Supplement: Supplementary file 1 — Supporting Information [file ADVS-13-e19782-s003.zip › all_poses/GCD.AD3.pdb]

MODEL        1
ATOM      1  H1  GCD     1      29.770  28.940  23.910  1.00  0.00            
ATOM      2  O1  GCD     1      30.300  28.190  24.200  1.00  0.00            
ATOM      3  C1  GCD     1      29.360  27.190  24.540  1.00  0.00            
ATOM      4  H2  GCD     1      28.690  27.610  25.310  1.00  0.00            
ATOM      5  H3  GCD     1      28.760  27.190  23.620  1.00  0.00            
ATOM      6  C2  GCD     1      29.830  25.790  24.750  1.00  0.00            
ATOM      7  H4  GCD     1      30.550  25.480  23.990  1.00  0.00            
ATOM      8  C3  GCD     1      28.690  24.750  24.640  1.00  0.00            
ATOM      9  H5  GCD     1      27.940  24.930  25.410  1.00  0.00            
ATOM     10  C4  GCD     1      29.250  23.350  24.890  1.00  0.00            
ATOM     11  H6  GCD     1      29.850  22.990  24.050  1.00  0.00            
ATOM     12  O2  GCD     1      28.170  22.430  24.920  1.00  0.00            
ATOM     13  H7  GCD     1      27.430  22.730  25.470  1.00  0.00            
ATOM     14  C5  GCD     1      30.030  23.280  26.220  1.00  0.00            
ATOM     15  H8  GCD     1      29.280  23.480  26.990  1.00  0.00            
ATOM     16  O3  GCD     1      30.650  22.000  26.420  1.00  0.00            
ATOM     17  H9  GCD     1      31.410  21.890  25.830  1.00  0.00            
ATOM     18  C6  GCD     1      31.070  24.320  26.300  1.00  0.00            
ATOM     19  O4  GCD     1      30.430  25.640  26.070  1.00  0.00            
ATOM     20  H10 GCD     1      31.510  24.360  27.300  1.00  0.00            
ATOM     21  O5  GCD     1      32.130  24.230  25.430  1.00  0.00            
ATOM     22  C7  GCD     1      33.370  23.830  25.950  1.00  0.00            
ATOM     23  H11 GCD     1      33.290  23.310  26.920  1.00  0.00            
ATOM     24  C8  GCD     1      34.000  22.850  24.990  1.00  0.00            
ATOM     25  H12 GCD     1      33.940  23.310  23.990  1.00  0.00            
ATOM     26  O6  GCD     1      33.260  21.590  24.920  1.00  0.00            
ATOM     27  H13 GCD     1      33.760  21.160  24.220  1.00  0.00            
ATOM     28  C9  GCD     1      35.460  22.680  25.280  1.00  0.00            
ATOM     29  H14 GCD     1      35.510  22.130  26.230  1.00  0.00            
ATOM     30  O7  GCD     1      36.090  21.890  24.300  1.00  0.00            
ATOM     31  H15 GCD     1      36.420  22.510  23.640  1.00  0.00            
ATOM     32  C10 GCD     1      36.230  24.000  25.410  1.00  0.00            
ATOM     33  H16 GCD     1      37.250  23.830  25.770  1.00  0.00            
ATOM     34  O8  GCD     1      35.550  24.680  26.430  1.00  0.00            
ATOM     35  C11 GCD     1      34.220  25.120  26.160  1.00  0.00            
ATOM     36  H17 GCD     1      34.270  25.570  25.160  1.00  0.00            
ATOM     37  C12 GCD     1      33.800  26.040  27.320  1.00  0.00            
ATOM     38  H18 GCD     1      32.880  26.600  27.140  1.00  0.00            
ATOM     39  H19 GCD     1      34.600  26.760  27.540  1.00  0.00            
ATOM     40  O9  GCD     1      33.700  25.250  28.550  1.00  0.00            
ATOM     41  H20 GCD     1      34.510  24.740  28.510  1.00  0.00            
ATOM     42  O10 GCD     1      36.260  24.780  24.240  1.00  0.00            
ATOM     43  C13 GCD     1      37.500  25.320  23.930  1.00  0.00            
ATOM     44  H21 GCD     1      38.230  25.100  24.720  1.00  0.00            
ATOM     45  C14 GCD     1      38.090  24.780  22.630  1.00  0.00            
ATOM     46  H22 GCD     1      37.360  24.900  21.820  1.00  0.00            
ATOM     47  O11 GCD     1      38.340  23.430  22.730  1.00  0.00            
ATOM     48  H23 GCD     1      37.990  22.980  21.960  1.00  0.00            
ATOM     49  C15 GCD     1      39.410  25.490  22.160  1.00  0.00            
ATOM     50  H24 GCD     1      40.110  25.220  22.960  1.00  0.00            
ATOM     51  O12 GCD     1      39.990  24.960  21.030  1.00  0.00            
ATOM     52  H25 GCD     1      39.640  25.440  20.260  1.00  0.00            
ATOM     53  C16 GCD     1      39.140  26.990  22.230  1.00  0.00            
ATOM     54  H26 GCD     1      40.050  27.580  22.120  1.00  0.00            
ATOM     55  O13 GCD     1      38.610  27.340  23.470  1.00  0.00            
ATOM     56  C17 GCD     1      37.320  26.820  23.850  1.00  0.00            
ATOM     57  H27 GCD     1      36.530  27.160  23.160  1.00  0.00            
ATOM     58  C18 GCD     1      36.950  27.380  25.260  1.00  0.00            
ATOM     59  H28 GCD     1      37.870  27.310  25.850  1.00  0.00            
ATOM     60  H29 GCD     1      36.160  26.700  25.630  1.00  0.00            
ATOM     61  O14 GCD     1      36.530  28.750  25.290  1.00  0.00            
ATOM     62  H30 GCD     1      36.530  29.040  26.210  1.00  0.00            
ATOM     63  O15 GCD     1      38.200  27.330  21.200  1.00  0.00            
ATOM     64  C19 GCD     1      38.590  28.230  20.130  1.00  0.00            
ATOM     65  H31 GCD     1      39.680  28.380  20.140  1.00  0.00            
ATOM     66  C20 GCD     1      38.190  27.460  18.860  1.00  0.00            
ATOM     67  H32 GCD     1      37.100  27.330  18.860  1.00  0.00            
ATOM     68  O16 GCD     1      38.820  26.210  18.770  1.00  0.00            
ATOM     69  H33 GCD     1      39.730  26.400  18.520  1.00  0.00            
ATOM     70  C21 GCD     1      38.450  28.320  17.640  1.00  0.00            
ATOM     71  H34 GCD     1      39.520  28.560  17.560  1.00  0.00            
ATOM     72  O17 GCD     1      38.040  27.680  16.420  1.00  0.00            
ATOM     73  H35 GCD     1      37.370  28.180  15.940  1.00  0.00            
ATOM     74  C22 GCD     1      37.890  29.760  17.790  1.00  0.00            
ATOM     75  H36 GCD     1      38.250  30.400  16.980  1.00  0.00            
ATOM     76  O18 GCD     1      38.240  30.440  18.990  1.00  0.00            
ATOM     77  C23 GCD     1      37.920  29.650  20.110  1.00  0.00            
ATOM     78  H37 GCD     1      36.850  29.410  20.140  1.00  0.00            
ATOM     79  C24 GCD     1      38.430  30.410  21.330  1.00  0.00            
ATOM     80  H38 GCD     1      39.530  30.390  21.350  1.00  0.00            
ATOM     81  H39 GCD     1      38.170  29.860  22.240  1.00  0.00            
ATOM     82  O19 GCD     1      38.040  31.800  21.270  1.00  0.00            
ATOM     83  H40 GCD     1      37.740  32.020  22.160  1.00  0.00            
ATOM     84  O20 GCD     1      36.510  29.760  17.780  1.00  0.00            
ATOM     85  C25 GCD     1      35.930  30.750  16.920  1.00  0.00            
ATOM     86  H41 GCD     1      36.620  31.590  16.740  1.00  0.00            
ATOM     87  C26 GCD     1      35.620  30.210  15.510  1.00  0.00            
ATOM     88  H42 GCD     1      35.080  29.260  15.610  1.00  0.00            
ATOM     89  O21 GCD     1      36.890  29.960  14.900  1.00  0.00            
ATOM     90  H43 GCD     1      36.750  29.700  13.980  1.00  0.00            
ATOM     91  C27 GCD     1      34.870  31.200  14.670  1.00  0.00            
ATOM     92  H44 GCD     1      35.380  32.150  14.510  1.00  0.00            
ATOM     93  O22 GCD     1      34.610  30.620  13.320  1.00  0.00            
ATOM     94  H45 GCD     1      33.660  30.450  13.320  1.00  0.00            
ATOM     95  C28 GCD     1      33.630  31.680  15.310  1.00  0.00            
ATOM     96  H46 GCD     1      33.130  32.470  14.750  1.00  0.00            
ATOM     97  O23 GCD     1      33.950  32.240  16.600  1.00  0.00            
ATOM     98  C29 GCD     1      34.620  31.320  17.560  1.00  0.00            
ATOM     99  H47 GCD     1      33.970  30.460  17.790  1.00  0.00            
ATOM    100  C30 GCD     1      34.840  31.980  18.920  1.00  0.00            
ATOM    101  H48 GCD     1      35.600  32.760  18.790  1.00  0.00            
ATOM    102  H49 GCD     1      35.250  31.230  19.610  1.00  0.00            
ATOM    103  O24 GCD     1      33.730  32.680  19.500  1.00  0.00            
ATOM    104  H50 GCD     1      34.110  32.940  20.350  1.00  0.00            
ATOM    105  O25 GCD     1      32.690  30.570  15.430  1.00  0.00            
ATOM    106  C31 GCD     1      31.400  30.740  14.920  1.00  0.00            
ATOM    107  H51 GCD     1      31.430  31.610  14.250  1.00  0.00            
ATOM    108  C32 GCD     1      31.020  29.450  14.200  1.00  0.00            
ATOM    109  H52 GCD     1      30.960  28.620  14.910  1.00  0.00            
ATOM    110  O26 GCD     1      31.980  29.150  13.180  1.00  0.00            
ATOM    111  H53 GCD     1      32.170  28.230  13.410  1.00  0.00            
ATOM    112  C33 GCD     1      29.620  29.440  13.680  1.00  0.00            
ATOM    113  H54 GCD     1      29.470  30.220  12.920  1.00  0.00            
ATOM    114  O27 GCD     1      29.320  28.180  13.060  1.00  0.00            
ATOM    115  H55 GCD     1      29.900  28.030  12.300  1.00  0.00            
ATOM    116  C34 GCD     1      28.700  29.800  14.880  1.00  0.00            
ATOM    117  H56 GCD     1      27.660  29.950  14.570  1.00  0.00            
ATOM    118  O28 GCD     1      29.090  30.960  15.560  1.00  0.00            
ATOM    119  C35 GCD     1      30.440  30.970  16.040  1.00  0.00            
ATOM    120  H57 GCD     1      30.550  30.140  16.760  1.00  0.00            
ATOM    121  C36 GCD     1      30.700  32.210  16.970  1.00  0.00            
ATOM    122  H58 GCD     1      30.280  33.140  16.580  1.00  0.00            
ATOM    123  H59 GCD     1      31.740  32.410  17.250  1.00  0.00            
ATOM    124  O29 GCD     1      29.940  31.930  18.120  1.00  0.00            
ATOM    125  H60 GCD     1      29.070  32.040  17.710  1.00  0.00            
ATOM    126  O30 GCD     1      28.610  28.730  15.860  1.00  0.00            
ATOM    127  C37 GCD     1      27.300  28.150  16.150  1.00  0.00            
ATOM    128  H61 GCD     1      26.680  28.180  15.250  1.00  0.00            
ATOM    129  C38 GCD     1      27.590  26.660  16.330  1.00  0.00            
ATOM    130  H62 GCD     1      28.410  26.630  17.060  1.00  0.00            
ATOM    131  O31 GCD     1      28.210  26.190  15.080  1.00  0.00            
ATOM    132  H63 GCD     1      28.670  26.980  14.810  1.00  0.00            
ATOM    133  C39 GCD     1      26.370  25.840  16.790  1.00  0.00            
ATOM    134  H64 GCD     1      25.720  25.870  15.910  1.00  0.00            
ATOM    135  O32 GCD     1      26.800  24.510  17.180  1.00  0.00            
ATOM    136  H65 GCD     1      27.030  23.910  16.470  1.00  0.00            
ATOM    137  C40 GCD     1      25.670  26.550  18.010  1.00  0.00            
ATOM    138  H66 GCD     1      24.790  25.960  18.260  1.00  0.00            
ATOM    139  O33 GCD     1      25.400  27.910  17.720  1.00  0.00            
ATOM    140  C41 GCD     1      26.580  28.690  17.380  1.00  0.00            
ATOM    141  H67 GCD     1      27.110  28.640  18.340  1.00  0.00            
ATOM    142  C42 GCD     1      26.160  30.150  17.180  1.00  0.00            
ATOM    143  H68 GCD     1      27.050  30.790  17.230  1.00  0.00            
ATOM    144  H69 GCD     1      25.540  30.430  18.040  1.00  0.00            
ATOM    145  O34 GCD     1      25.430  30.400  15.970  1.00  0.00            
ATOM    146  H70 GCD     1      24.750  29.730  16.000  1.00  0.00            
ATOM    147  O35 GCD     1      26.520  26.450  19.100  1.00  0.00            
ATOM    148  C43 GCD     1      26.090  26.070  20.390  1.00  0.00            
ATOM    149  H71 GCD     1      25.040  26.280  20.640  1.00  0.00            
ATOM    150  C44 GCD     1      26.320  24.570  20.690  1.00  0.00            
ATOM    151  H72 GCD     1      27.410  24.480  20.610  1.00  0.00            
ATOM    152  O36 GCD     1      25.580  23.740  19.880  1.00  0.00            
ATOM    153  H73 GCD     1      26.020  23.750  19.030  1.00  0.00            
ATOM    154  C45 GCD     1      26.020  24.130  22.120  1.00  0.00            
ATOM    155  H74 GCD     1      24.930  24.250  22.160  1.00  0.00            
ATOM    156  O37 GCD     1      26.350  22.690  22.310  1.00  0.00            
ATOM    157  H75 GCD     1      27.280  22.670  22.560  1.00  0.00            
ATOM    158  C46 GCD     1      26.660  25.040  23.200  1.00  0.00            
ATOM    159  H76 GCD     1      26.200  25.010  24.190  1.00  0.00            
ATOM    160  O38 GCD     1      28.080  24.870  23.290  1.00  0.00            
ATOM    161  O39 GCD     1      26.420  26.380  22.770  1.00  0.00            
ATOM    162  C47 GCD     1      26.970  26.800  21.450  1.00  0.00            
ATOM    163  H77 GCD     1      28.050  26.650  21.380  1.00  0.00            
ATOM    164  C48 GCD     1      26.770  28.290  21.490  1.00  0.00            
ATOM    165  H78 GCD     1      25.720  28.450  21.770  1.00  0.00            
ATOM    166  H79 GCD     1      26.840  28.630  20.450  1.00  0.00            
ATOM    167  O40 GCD     1      27.710  29.030  22.230  1.00  0.00            
ATOM    168  H80 GCD     1      27.660  29.910  21.840  1.00  0.00            
ATOM    169  C1  AD3     2      29.580  21.490  20.660  1.00  0.00            
ATOM    170  C2  AD3     2      30.550  21.460  21.690  1.00  0.00            
ATOM    171  C3  AD3     2      31.210  22.620  22.140  1.00  0.00            
ATOM    172  C4  AD3     2      31.020  23.810  21.390  1.00  0.00            
ATOM    173  C5  AD3     2      31.820  24.920  21.730  1.00  0.00            
ATOM    174  C6  AD3     2      31.610  26.160  21.060  1.00  0.00            
ATOM    175  C7  AD3     2      30.550  26.270  20.110  1.00  0.00            
ATOM    176  C8  AD3     2      30.210  27.500  19.480  1.00  0.00            
ATOM    177  C9  AD3     2      31.010  28.580  19.780  1.00  0.00            
ATOM    178  C10 AD3     2      31.970  28.630  20.760  1.00  0.00            
ATOM    179  C11 AD3     2      32.570  29.860  21.180  1.00  0.00            
ATOM    180  C12 AD3     2      33.540  29.870  22.160  1.00  0.00            
ATOM    181  C13 AD3     2      33.940  28.660  22.670  1.00  0.00            
ATOM    182  C14 AD3     2      33.430  27.440  22.280  1.00  0.00            
ATOM    183  C15 AD3     2      32.410  27.370  21.310  1.00  0.00            
ATOM    184  C16 AD3     2      29.740  25.090  19.780  1.00  0.00            
ATOM    185  C17 AD3     2      30.010  23.890  20.380  1.00  0.00            
ATOM    186  C18 AD3     2      29.300  22.700  20.060  1.00  0.00            
ATOM    187  H1  AD3     2      29.030  20.570  20.460  1.00  0.00            
ATOM    188  H2  AD3     2      30.780  20.520  22.180  1.00  0.00            
ATOM    189  H3  AD3     2      31.840  22.670  23.030  1.00  0.00            
ATOM    190  H4  AD3     2      32.610  24.800  22.470  1.00  0.00            
ATOM    191  H5  AD3     2      29.350  27.580  18.830  1.00  0.00            
ATOM    192  H6  AD3     2      30.600  29.510  19.400  1.00  0.00            
ATOM    193  H7  AD3     2      32.220  30.820  20.790  1.00  0.00            
ATOM    194  H8  AD3     2      33.890  30.790  22.620  1.00  0.00            
ATOM    195  H9  AD3     2      34.740  28.640  23.390  1.00  0.00            
ATOM    196  H10 AD3     2      33.880  26.560  22.720  1.00  0.00            
ATOM    197  H11 AD3     2      29.060  25.040  18.930  1.00  0.00            
ATOM    198  H12 AD3     2      28.510  22.720  19.310  1.00  0.00            
TER
ENDMDL
MODEL        1
ATOM      1  H1  GCD     1      33.790  22.360  27.970  1.00  0.00            
ATOM      2  O1  GCD     1      32.940  22.340  27.520  1.00  0.00            
ATOM      3  C1  GCD     1      32.510  20.950  27.370  1.00  0.00            
ATOM      4  H2  GCD     1      32.250  20.510  28.340  1.00  0.00            
ATOM      5  H3  GCD     1      31.660  20.980  26.680  1.00  0.00            
ATOM      6  C2  GCD     1      33.640  20.030  26.730  1.00  0.00            
ATOM      7  H4  GCD     1      34.090  20.700  25.980  1.00  0.00            
ATOM      8  C3  GCD     1      33.180  18.770  26.070  1.00  0.00            
ATOM      9  H5  GCD     1      32.570  18.120  26.710  1.00  0.00            
ATOM     10  C4  GCD     1      34.380  17.900  25.610  1.00  0.00            
ATOM     11  H6  GCD     1      34.930  18.290  24.740  1.00  0.00            
ATOM     12  O2  GCD     1      33.850  16.670  25.180  1.00  0.00            
ATOM     13  H7  GCD     1      33.070  16.880  24.640  1.00  0.00            
ATOM     14  C5  GCD     1      35.350  17.720  26.720  1.00  0.00            
ATOM     15  H8  GCD     1      34.850  17.180  27.540  1.00  0.00            
ATOM     16  O3  GCD     1      36.490  16.960  26.420  1.00  0.00            
ATOM     17  H9  GCD     1      36.960  17.420  25.710  1.00  0.00            
ATOM     18  C6  GCD     1      35.800  19.040  27.240  1.00  0.00            
ATOM     19  O4  GCD     1      34.590  19.670  27.720  1.00  0.00            
ATOM     20  H10 GCD     1      36.480  19.040  28.100  1.00  0.00            
ATOM     21  O5  GCD     1      36.420  19.910  26.240  1.00  0.00            
ATOM     22  C7  GCD     1      37.780  19.710  26.110  1.00  0.00            
ATOM     23  H11 GCD     1      38.190  18.920  26.760  1.00  0.00            
ATOM     24  C8  GCD     1      38.270  19.380  24.660  1.00  0.00            
ATOM     25  H12 GCD     1      37.970  20.150  23.940  1.00  0.00            
ATOM     26  O6  GCD     1      37.650  18.210  24.270  1.00  0.00            
ATOM     27  H13 GCD     1      37.710  18.230  23.310  1.00  0.00            
ATOM     28  C9  GCD     1      39.770  19.290  24.620  1.00  0.00            
ATOM     29  H14 GCD     1      40.180  18.670  25.430  1.00  0.00            
ATOM     30  O7  GCD     1      40.340  18.790  23.420  1.00  0.00            
ATOM     31  H15 GCD     1      40.370  17.830  23.460  1.00  0.00            
ATOM     32  C10 GCD     1      40.250  20.730  24.890  1.00  0.00            
ATOM     33  H16 GCD     1      41.340  20.780  24.810  1.00  0.00            
ATOM     34  O8  GCD     1      39.870  21.170  26.160  1.00  0.00            
ATOM     35  C11 GCD     1      38.460  21.080  26.530  1.00  0.00            
ATOM     36  H17 GCD     1      37.910  21.880  26.020  1.00  0.00            
ATOM     37  C12 GCD     1      38.450  21.470  27.990  1.00  0.00            
ATOM     38  H18 GCD     1      37.470  21.770  28.380  1.00  0.00            
ATOM     39  H19 GCD     1      39.110  22.330  28.200  1.00  0.00            
ATOM     40  O9  GCD     1      38.870  20.370  28.770  1.00  0.00            
ATOM     41  H20 GCD     1      39.550  19.760  28.480  1.00  0.00            
ATOM     42  O10 GCD     1      39.720  21.570  23.900  1.00  0.00            
ATOM     43  C13 GCD     1      40.630  22.440  23.180  1.00  0.00            
ATOM     44  H21 GCD     1      41.660  22.230  23.490  1.00  0.00            
ATOM     45  C14 GCD     1      40.500  22.100  21.690  1.00  0.00            
ATOM     46  H22 GCD     1      39.480  22.320  21.360  1.00  0.00            
ATOM     47  O11 GCD     1      40.860  20.700  21.420  1.00  0.00            
ATOM     48  H23 GCD     1      40.620  20.200  22.210  1.00  0.00            
ATOM     49  C15 GCD     1      41.430  22.930  20.860  1.00  0.00            
ATOM     50  H24 GCD     1      42.460  22.780  21.210  1.00  0.00            
ATOM     51  O12 GCD     1      41.340  22.640  19.480  1.00  0.00            
ATOM     52  H25 GCD     1      41.080  21.710  19.430  1.00  0.00            
ATOM     53  C16 GCD     1      41.130  24.420  21.140  1.00  0.00            
ATOM     54  H26 GCD     1      41.830  25.090  20.620  1.00  0.00            
ATOM     55  O13 GCD     1      41.350  24.630  22.570  1.00  0.00            
ATOM     56  C17 GCD     1      40.430  23.950  23.410  1.00  0.00            
ATOM     57  H27 GCD     1      39.450  24.270  23.040  1.00  0.00            
ATOM     58  C18 GCD     1      40.600  24.420  24.850  1.00  0.00            
ATOM     59  H28 GCD     1      41.660  24.300  25.130  1.00  0.00            
ATOM     60  H29 GCD     1      40.050  23.760  25.530  1.00  0.00            
ATOM     61  O14 GCD     1      40.110  25.710  25.110  1.00  0.00            
ATOM     62  H30 GCD     1      39.190  25.610  24.840  1.00  0.00            
ATOM     63  O15 GCD     1      39.840  24.880  20.770  1.00  0.00            
ATOM     64  C19 GCD     1      39.830  26.040  19.910  1.00  0.00            
ATOM     65  H31 GCD     1      40.830  26.470  19.780  1.00  0.00            
ATOM     66  C20 GCD     1      39.220  25.660  18.600  1.00  0.00            
ATOM     67  H32 GCD     1      38.210  25.220  18.640  1.00  0.00            
ATOM     68  O16 GCD     1      40.010  24.740  18.000  1.00  0.00            
ATOM     69  H33 GCD     1      40.420  24.120  18.620  1.00  0.00            
ATOM     70  C21 GCD     1      39.240  26.900  17.650  1.00  0.00            
ATOM     71  H34 GCD     1      40.260  27.310  17.680  1.00  0.00            
ATOM     72  O17 GCD     1      38.890  26.720  16.340  1.00  0.00            
ATOM     73  H35 GCD     1      37.940  26.600  16.230  1.00  0.00            
ATOM     74  C22 GCD     1      38.450  27.990  18.340  1.00  0.00            
ATOM     75  H36 GCD     1      38.370  28.880  17.710  1.00  0.00            
ATOM     76  O18 GCD     1      39.000  28.260  19.640  1.00  0.00            
ATOM     77  C23 GCD     1      38.950  27.140  20.540  1.00  0.00            
ATOM     78  H37 GCD     1      37.910  26.790  20.560  1.00  0.00            
ATOM     79  C24 GCD     1      39.280  27.570  21.960  1.00  0.00            
ATOM     80  H38 GCD     1      40.300  27.970  22.010  1.00  0.00            
ATOM     81  H39 GCD     1      39.360  26.670  22.580  1.00  0.00            
ATOM     82  O19 GCD     1      38.370  28.560  22.450  1.00  0.00            
ATOM     83  H40 GCD     1      38.610  28.870  23.330  1.00  0.00            
ATOM     84  O20 GCD     1      37.090  27.520  18.450  1.00  0.00            
ATOM     85  C25 GCD     1      36.090  28.210  17.630  1.00  0.00            
ATOM     86  H41 GCD     1      36.540  28.940  16.950  1.00  0.00            
ATOM     87  C26 GCD     1      35.340  27.140  16.830  1.00  0.00            
ATOM     88  H42 GCD     1      34.890  26.420  17.520  1.00  0.00            
ATOM     89  O21 GCD     1      36.140  26.320  15.960  1.00  0.00            
ATOM     90  H43 GCD     1      36.130  25.400  16.260  1.00  0.00            
ATOM     91  C27 GCD     1      34.220  27.790  16.100  1.00  0.00            
ATOM     92  H44 GCD     1      34.620  28.570  15.430  1.00  0.00            
ATOM     93  O22 GCD     1      33.430  26.900  15.270  1.00  0.00            
ATOM     94  H45 GCD     1      33.910  26.660  14.470  1.00  0.00            
ATOM     95  C28 GCD     1      33.320  28.470  17.090  1.00  0.00            
ATOM     96  H46 GCD     1      32.480  28.940  16.580  1.00  0.00            
ATOM     97  O23 GCD     1      34.000  29.360  17.940  1.00  0.00            
ATOM     98  C29 GCD     1      35.180  28.840  18.650  1.00  0.00            
ATOM     99  H47 GCD     1      34.900  28.120  19.420  1.00  0.00            
ATOM    100  C30 GCD     1      35.840  30.020  19.320  1.00  0.00            
ATOM    101  H48 GCD     1      35.970  30.840  18.590  1.00  0.00            
ATOM    102  H49 GCD     1      36.820  29.690  19.680  1.00  0.00            
ATOM    103  O24 GCD     1      35.010  30.420  20.430  1.00  0.00            
ATOM    104  H50 GCD     1      35.490  31.100  20.910  1.00  0.00            
ATOM    105  O25 GCD     1      32.660  27.500  17.890  1.00  0.00            
ATOM    106  C31 GCD     1      31.200  27.490  17.970  1.00  0.00            
ATOM    107  H51 GCD     1      30.750  28.410  17.560  1.00  0.00            
ATOM    108  C32 GCD     1      30.680  26.280  17.220  1.00  0.00            
ATOM    109  H52 GCD     1      31.130  25.320  17.520  1.00  0.00            
ATOM    110  O26 GCD     1      30.930  26.500  15.880  1.00  0.00            
ATOM    111  H53 GCD     1      31.870  26.300  15.780  1.00  0.00            
ATOM    112  C33 GCD     1      29.240  26.010  17.490  1.00  0.00            
ATOM    113  H54 GCD     1      28.620  26.830  17.090  1.00  0.00            
ATOM    114  O27 GCD     1      28.880  24.770  16.840  1.00  0.00            
ATOM    115  H55 GCD     1      29.250  24.180  17.510  1.00  0.00            
ATOM    116  C34 GCD     1      28.990  25.970  19.000  1.00  0.00            
ATOM    117  H56 GCD     1      27.920  26.020  19.180  1.00  0.00            
ATOM    118  O28 GCD     1      29.480  27.200  19.580  1.00  0.00            
ATOM    119  C35 GCD     1      30.890  27.330  19.440  1.00  0.00            
ATOM    120  H57 GCD     1      31.410  26.470  19.890  1.00  0.00            
ATOM    121  C36 GCD     1      31.410  28.560  20.210  1.00  0.00            
ATOM    122  H58 GCD     1      31.100  29.470  19.690  1.00  0.00            
ATOM    123  H59 GCD     1      32.500  28.640  20.220  1.00  0.00            
ATOM    124  O29 GCD     1      30.810  28.640  21.500  1.00  0.00            
ATOM    125  H60 GCD     1      29.890  28.360  21.440  1.00  0.00            
ATOM    126  O30 GCD     1      29.560  24.770  19.520  1.00  0.00            
ATOM    127  C37 GCD     1      28.750  23.820  20.110  1.00  0.00            
ATOM    128  H61 GCD     1      27.710  24.090  19.890  1.00  0.00            
ATOM    129  C38 GCD     1      29.040  22.400  19.530  1.00  0.00            
ATOM    130  H62 GCD     1      30.070  22.200  19.840  1.00  0.00            
ATOM    131  O31 GCD     1      29.080  22.470  18.080  1.00  0.00            
ATOM    132  H63 GCD     1      29.000  21.620  17.630  1.00  0.00            
ATOM    133  C39 GCD     1      28.150  21.380  20.040  1.00  0.00            
ATOM    134  H64 GCD     1      27.070  21.520  19.870  1.00  0.00            
ATOM    135  O32 GCD     1      28.440  20.080  19.660  1.00  0.00            
ATOM    136  H65 GCD     1      29.050  19.690  20.300  1.00  0.00            
ATOM    137  C40 GCD     1      28.190  21.420  21.560  1.00  0.00            
ATOM    138  H66 GCD     1      27.440  20.780  22.030  1.00  0.00            
ATOM    139  O33 GCD     1      27.870  22.740  21.940  1.00  0.00            
ATOM    140  C41 GCD     1      28.880  23.760  21.590  1.00  0.00            
ATOM    141  H67 GCD     1      29.900  23.500  21.890  1.00  0.00            
ATOM    142  C42 GCD     1      28.620  25.140  22.230  1.00  0.00            
ATOM    143  H68 GCD     1      27.730  25.570  21.740  1.00  0.00            
ATOM    144  H69 GCD     1      29.510  25.710  21.960  1.00  0.00            
ATOM    145  O34 GCD     1      28.460  24.940  23.610  1.00  0.00            
ATOM    146  H70 GCD     1      27.590  24.610  23.860  1.00  0.00            
ATOM    147  O35 GCD     1      29.490  20.990  22.000  1.00  0.00            
ATOM    148  C43 GCD     1      29.640  19.970  22.990  1.00  0.00            
ATOM    149  H71 GCD     1      28.630  19.550  23.100  1.00  0.00            
ATOM    150  C44 GCD     1      30.680  18.980  22.510  1.00  0.00            
ATOM    151  H72 GCD     1      31.640  19.470  22.280  1.00  0.00            
ATOM    152  O36 GCD     1      30.270  18.430  21.230  1.00  0.00            
ATOM    153  H73 GCD     1      31.040  17.980  20.860  1.00  0.00            
ATOM    154  C45 GCD     1      30.860  17.920  23.550  1.00  0.00            
ATOM    155  H74 GCD     1      29.960  17.290  23.490  1.00  0.00            
ATOM    156  O37 GCD     1      31.930  17.090  23.200  1.00  0.00            
ATOM    157  H75 GCD     1      31.920  16.600  22.370  1.00  0.00            
ATOM    158  C46 GCD     1      31.090  18.500  24.970  1.00  0.00            
ATOM    159  H76 GCD     1      30.990  17.650  25.650  1.00  0.00            
ATOM    160  O38 GCD     1      32.390  19.090  25.000  1.00  0.00            
ATOM    161  O39 GCD     1      29.990  19.440  25.260  1.00  0.00            
ATOM    162  C47 GCD     1      30.010  20.560  24.330  1.00  0.00            
ATOM    163  H77 GCD     1      31.010  21.000  24.240  1.00  0.00            
ATOM    164  C48 GCD     1      28.900  21.530  24.850  1.00  0.00            
ATOM    165  H78 GCD     1      27.950  20.990  24.950  1.00  0.00            
ATOM    166  H79 GCD     1      28.720  22.350  24.150  1.00  0.00            
ATOM    167  O40 GCD     1      29.240  22.060  26.120  1.00  0.00            
ATOM    168  H80 GCD     1      29.840  22.810  26.010  1.00  0.00            
ATOM    169  C1  AD3     2      33.290  18.680  20.050  1.00  0.00            
ATOM    170  C2  AD3     2      34.180  18.270  21.040  1.00  0.00            
ATOM    171  C3  AD3     2      34.600  19.150  22.000  1.00  0.00            
ATOM    172  C4  AD3     2      34.180  20.500  21.990  1.00  0.00            
ATOM    173  C5  AD3     2      34.510  21.290  23.080  1.00  0.00            
ATOM    174  C6  AD3     2      34.030  22.670  23.160  1.00  0.00            
ATOM    175  C7  AD3     2      33.210  23.110  22.090  1.00  0.00            
ATOM    176  C8  AD3     2      32.660  24.400  22.100  1.00  0.00            
ATOM    177  C9  AD3     2      33.070  25.330  23.100  1.00  0.00            
ATOM    178  C10 AD3     2      34.000  24.890  24.080  1.00  0.00            
ATOM    179  C11 AD3     2      34.280  25.750  25.200  1.00  0.00            
ATOM    180  C12 AD3     2      35.040  25.350  26.250  1.00  0.00            
ATOM    181  C13 AD3     2      35.560  24.070  26.230  1.00  0.00            
ATOM    182  C14 AD3     2      35.230  23.110  25.220  1.00  0.00            
ATOM    183  C15 AD3     2      34.400  23.520  24.210  1.00  0.00            
ATOM    184  C16 AD3     2      32.860  22.280  21.000  1.00  0.00            
ATOM    185  C17 AD3     2      33.300  20.950  21.000  1.00  0.00            
ATOM    186  C18 AD3     2      32.840  20.030  20.050  1.00  0.00            
ATOM    187  H1  AD3     2      32.930  17.950  19.330  1.00  0.00            
ATOM    188  H2  AD3     2      34.420  17.210  21.160  1.00  0.00            
ATOM    189  H3  AD3     2      35.170  18.780  22.850  1.00  0.00            
ATOM    190  H4  AD3     2      35.150  20.840  23.840  1.00  0.00            
ATOM    191  H5  AD3     2      31.850  24.630  21.410  1.00  0.00            
ATOM    192  H6  AD3     2      32.480  26.240  23.080  1.00  0.00            
ATOM    193  H7  AD3     2      33.860  26.750  25.200  1.00  0.00            
ATOM    194  H8  AD3     2      35.210  26.050  27.060  1.00  0.00            
ATOM    195  H9  AD3     2      36.190  23.690  27.030  1.00  0.00            
ATOM    196  H10 AD3     2      35.590  22.090  25.320  1.00  0.00            
ATOM    197  H11 AD3     2      32.190  22.630  20.220  1.00  0.00            
ATOM    198  H12 AD3     2      32.200  20.340  19.230  1.00  0.00            
TER
ENDMDL
MODEL        1
ATOM      1  H1  GCD     1      27.540  27.230  26.630  1.00  0.00            
ATOM      2  O1  GCD     1      26.890  27.400  25.940  1.00  0.00            
ATOM      3  C1  GCD     1      25.770  26.430  25.940  1.00  0.00            
ATOM      4  H2  GCD     1      25.160  26.530  26.850  1.00  0.00            
ATOM      5  H3  GCD     1      25.070  26.660  25.130  1.00  0.00            
ATOM      6  C2  GCD     1      26.260  25.000  25.740  1.00  0.00            
ATOM      7  H4  GCD     1      26.810  24.980  24.790  1.00  0.00            
ATOM      8  C3  GCD     1      25.180  23.880  25.770  1.00  0.00            
ATOM      9  H5  GCD     1      24.500  24.020  26.630  1.00  0.00            
ATOM     10  C4  GCD     1      25.930  22.540  25.840  1.00  0.00            
ATOM     11  H6  GCD     1      26.410  22.420  24.870  1.00  0.00            
ATOM     12  O2  GCD     1      25.030  21.390  26.000  1.00  0.00            
ATOM     13  H7  GCD     1      24.320  21.530  25.350  1.00  0.00            
ATOM     14  C5  GCD     1      27.080  22.400  26.880  1.00  0.00            
ATOM     15  H8  GCD     1      26.590  22.540  27.860  1.00  0.00            
ATOM     16  O3  GCD     1      27.840  21.170  26.890  1.00  0.00            
ATOM     17  H9  GCD     1      28.170  21.130  25.990  1.00  0.00            
ATOM     18  C6  GCD     1      28.010  23.610  26.710  1.00  0.00            
ATOM     19  O4  GCD     1      27.160  24.730  26.830  1.00  0.00            
ATOM     20  H10 GCD     1      28.810  23.620  27.460  1.00  0.00            
ATOM     21  O5  GCD     1      28.620  23.550  25.420  1.00  0.00            
ATOM     22  C7  GCD     1      29.950  23.110  25.440  1.00  0.00            
ATOM     23  H11 GCD     1      30.160  22.590  26.380  1.00  0.00            
ATOM     24  C8  GCD     1      30.190  22.110  24.270  1.00  0.00            
ATOM     25  H12 GCD     1      29.970  22.630  23.330  1.00  0.00            
ATOM     26  O6  GCD     1      29.340  21.030  24.370  1.00  0.00            
ATOM     27  H13 GCD     1      29.430  20.500  23.570  1.00  0.00            
ATOM     28  C9  GCD     1      31.610  21.710  24.460  1.00  0.00            
ATOM     29  H14 GCD     1      31.800  21.340  25.470  1.00  0.00            
ATOM     30  O7  GCD     1      32.090  20.690  23.620  1.00  0.00            
ATOM     31  H15 GCD     1      32.100  21.110  22.760  1.00  0.00            
ATOM     32  C10 GCD     1      32.520  22.940  24.270  1.00  0.00            
ATOM     33  H16 GCD     1      33.580  22.710  24.410  1.00  0.00            
ATOM     34  O8  GCD     1      32.210  23.850  25.350  1.00  0.00            
ATOM     35  C11 GCD     1      30.870  24.300  25.240  1.00  0.00            
ATOM     36  H17 GCD     1      30.610  24.810  24.310  1.00  0.00            
ATOM     37  C12 GCD     1      30.700  25.440  26.260  1.00  0.00            
ATOM     38  H18 GCD     1      29.750  25.960  26.100  1.00  0.00            
ATOM     39  H19 GCD     1      31.450  26.220  26.090  1.00  0.00            
ATOM     40  O9  GCD     1      30.820  25.010  27.660  1.00  0.00            
ATOM     41  H20 GCD     1      31.670  24.560  27.660  1.00  0.00            
ATOM     42  O10 GCD     1      32.400  23.660  23.020  1.00  0.00            
ATOM     43  C13 GCD     1      33.620  24.000  22.300  1.00  0.00            
ATOM     44  H21 GCD     1      34.530  23.690  22.830  1.00  0.00            
ATOM     45  C14 GCD     1      33.700  23.280  20.960  1.00  0.00            
ATOM     46  H22 GCD     1      32.850  23.660  20.380  1.00  0.00            
ATOM     47  O11 GCD     1      33.810  21.810  21.100  1.00  0.00            
ATOM     48  H23 GCD     1      34.500  21.700  21.770  1.00  0.00            
ATOM     49  C15 GCD     1      34.910  23.700  20.090  1.00  0.00            
ATOM     50  H24 GCD     1      35.840  23.400  20.600  1.00  0.00            
ATOM     51  O12 GCD     1      34.920  23.110  18.850  1.00  0.00            
ATOM     52  H25 GCD     1      34.620  23.750  18.200  1.00  0.00            
ATOM     53  C16 GCD     1      34.830  25.220  19.990  1.00  0.00            
ATOM     54  H26 GCD     1      35.770  25.540  19.530  1.00  0.00            
ATOM     55  O13 GCD     1      34.900  25.800  21.280  1.00  0.00            
ATOM     56  C17 GCD     1      33.700  25.530  22.120  1.00  0.00            
ATOM     57  H27 GCD     1      32.840  25.980  21.620  1.00  0.00            
ATOM     58  C18 GCD     1      33.770  26.270  23.440  1.00  0.00            
ATOM     59  H28 GCD     1      34.630  25.950  24.040  1.00  0.00            
ATOM     60  H29 GCD     1      32.900  26.080  24.080  1.00  0.00            
ATOM     61  O14 GCD     1      33.770  27.680  23.260  1.00  0.00            
ATOM     62  H30 GCD     1      34.640  27.940  22.920  1.00  0.00            
ATOM     63  O15 GCD     1      33.650  25.820  19.300  1.00  0.00            
ATOM     64  C19 GCD     1      33.890  26.750  18.260  1.00  0.00            
ATOM     65  H31 GCD     1      34.940  27.060  18.320  1.00  0.00            
ATOM     66  C20 GCD     1      33.700  26.130  16.880  1.00  0.00            
ATOM     67  H32 GCD     1      32.680  25.720  16.790  1.00  0.00            
ATOM     68  O16 GCD     1      34.670  25.050  16.690  1.00  0.00            
ATOM     69  H33 GCD     1      35.490  25.520  16.480  1.00  0.00            
ATOM     70  C21 GCD     1      33.840  27.320  15.940  1.00  0.00            
ATOM     71  H34 GCD     1      34.870  27.700  16.050  1.00  0.00            
ATOM     72  O17 GCD     1      33.630  26.880  14.620  1.00  0.00            
ATOM     73  H35 GCD     1      32.710  26.660  14.440  1.00  0.00            
ATOM     74  C22 GCD     1      32.860  28.430  16.230  1.00  0.00            
ATOM     75  H36 GCD     1      33.160  29.110  15.430  1.00  0.00            
ATOM     76  O18 GCD     1      33.230  28.970  17.460  1.00  0.00            
ATOM     77  C23 GCD     1      33.010  28.000  18.480  1.00  0.00            
ATOM     78  H37 GCD     1      31.940  27.750  18.490  1.00  0.00            
ATOM     79  C24 GCD     1      33.420  28.680  19.780  1.00  0.00            
ATOM     80  H38 GCD     1      34.430  29.070  19.630  1.00  0.00            
ATOM     81  H39 GCD     1      33.480  27.950  20.590  1.00  0.00            
ATOM     82  O19 GCD     1      32.550  29.780  20.120  1.00  0.00            
ATOM     83  H40 GCD     1      33.030  30.440  20.650  1.00  0.00            
ATOM     84  O20 GCD     1      31.540  28.000  16.170  1.00  0.00            
ATOM     85  C25 GCD     1      30.750  28.070  14.950  1.00  0.00            
ATOM     86  H41 GCD     1      31.460  28.070  14.110  1.00  0.00            
ATOM     87  C26 GCD     1      30.010  26.690  14.910  1.00  0.00            
ATOM     88  H42 GCD     1      29.510  26.510  15.870  1.00  0.00            
ATOM     89  O21 GCD     1      31.050  25.730  14.680  1.00  0.00            
ATOM     90  H43 GCD     1      30.620  24.880  14.840  1.00  0.00            
ATOM     91  C27 GCD     1      29.050  26.710  13.740  1.00  0.00            
ATOM     92  H44 GCD     1      29.570  26.910  12.790  1.00  0.00            
ATOM     93  O22 GCD     1      28.320  25.450  13.450  1.00  0.00            
ATOM     94  H45 GCD     1      27.680  25.290  14.150  1.00  0.00            
ATOM     95  C28 GCD     1      28.080  27.960  13.930  1.00  0.00            
ATOM     96  H46 GCD     1      27.430  27.920  13.050  1.00  0.00            
ATOM     97  O23 GCD     1      28.940  29.150  13.880  1.00  0.00            
ATOM     98  C29 GCD     1      29.880  29.250  14.950  1.00  0.00            
ATOM     99  H47 GCD     1      29.330  29.240  15.900  1.00  0.00            
ATOM    100  C30 GCD     1      30.640  30.600  14.740  1.00  0.00            
ATOM    101  H48 GCD     1      31.170  30.890  15.660  1.00  0.00            
ATOM    102  H49 GCD     1      29.850  31.340  14.580  1.00  0.00            
ATOM    103  O24 GCD     1      31.650  30.540  13.650  1.00  0.00            
ATOM    104  H50 GCD     1      31.320  30.200  12.810  1.00  0.00            
ATOM    105  O25 GCD     1      27.310  27.750  15.110  1.00  0.00            
ATOM    106  C31 GCD     1      26.000  28.120  15.190  1.00  0.00            
ATOM    107  H51 GCD     1      25.800  28.790  14.340  1.00  0.00            
ATOM    108  C32 GCD     1      25.080  26.870  15.080  1.00  0.00            
ATOM    109  H52 GCD     1      25.240  26.210  15.950  1.00  0.00            
ATOM    110  O26 GCD     1      25.390  26.240  13.830  1.00  0.00            
ATOM    111  H53 GCD     1      25.280  26.850  13.100  1.00  0.00            
ATOM    112  C33 GCD     1      23.660  27.370  15.080  1.00  0.00            
ATOM    113  H54 GCD     1      23.520  28.070  14.240  1.00  0.00            
ATOM    114  O27 GCD     1      22.700  26.400  14.700  1.00  0.00            
ATOM    115  H55 GCD     1      22.610  25.680  15.340  1.00  0.00            
ATOM    116  C34 GCD     1      23.390  27.990  16.450  1.00  0.00            
ATOM    117  H56 GCD     1      22.350  28.300  16.310  1.00  0.00            
ATOM    118  O28 GCD     1      24.350  29.090  16.630  1.00  0.00            
ATOM    119  C35 GCD     1      25.740  28.720  16.600  1.00  0.00            
ATOM    120  H57 GCD     1      25.970  28.020  17.410  1.00  0.00            
ATOM    121  C36 GCD     1      26.580  29.940  16.720  1.00  0.00            
ATOM    122  H58 GCD     1      27.650  29.700  16.750  1.00  0.00            
ATOM    123  H59 GCD     1      26.380  30.290  17.740  1.00  0.00            
ATOM    124  O29 GCD     1      26.340  30.960  15.720  1.00  0.00            
ATOM    125  H60 GCD     1      25.420  31.200  15.850  1.00  0.00            
ATOM    126  O30 GCD     1      23.530  27.030  17.460  1.00  0.00            
ATOM    127  C37 GCD     1      22.290  26.560  18.030  1.00  0.00            
ATOM    128  H61 GCD     1      21.450  26.800  17.360  1.00  0.00            
ATOM    129  C38 GCD     1      22.330  25.040  18.160  1.00  0.00            
ATOM    130  H62 GCD     1      23.230  24.790  18.740  1.00  0.00            
ATOM    131  O31 GCD     1      22.420  24.520  16.850  1.00  0.00            
ATOM    132  H63 GCD     1      22.380  23.560  16.760  1.00  0.00            
ATOM    133  C39 GCD     1      21.120  24.530  18.970  1.00  0.00            
ATOM    134  H64 GCD     1      20.200  24.710  18.400  1.00  0.00            
ATOM    135  O32 GCD     1      21.030  23.120  19.160  1.00  0.00            
ATOM    136  H65 GCD     1      21.160  22.680  18.310  1.00  0.00            
ATOM    137  C40 GCD     1      21.080  25.240  20.260  1.00  0.00            
ATOM    138  H66 GCD     1      20.180  24.910  20.790  1.00  0.00            
ATOM    139  O33 GCD     1      20.920  26.610  20.060  1.00  0.00            
ATOM    140  C41 GCD     1      22.170  27.140  19.460  1.00  0.00            
ATOM    141  H67 GCD     1      23.110  26.870  19.960  1.00  0.00            
ATOM    142  C42 GCD     1      22.260  28.630  19.570  1.00  0.00            
ATOM    143  H68 GCD     1      23.280  28.970  19.360  1.00  0.00            
ATOM    144  H69 GCD     1      22.030  28.980  20.580  1.00  0.00            
ATOM    145  O34 GCD     1      21.370  29.250  18.630  1.00  0.00            
ATOM    146  H70 GCD     1      21.770  30.110  18.470  1.00  0.00            
ATOM    147  O35 GCD     1      22.180  24.950  21.140  1.00  0.00            
ATOM    148  C43 GCD     1      21.850  24.540  22.440  1.00  0.00            
ATOM    149  H71 GCD     1      20.760  24.560  22.590  1.00  0.00            
ATOM    150  C44 GCD     1      22.330  23.080  22.580  1.00  0.00            
ATOM    151  H72 GCD     1      23.340  23.250  22.180  1.00  0.00            
ATOM    152  O36 GCD     1      21.560  22.250  21.770  1.00  0.00            
ATOM    153  H73 GCD     1      21.560  22.580  20.860  1.00  0.00            
ATOM    154  C45 GCD     1      22.410  22.610  24.010  1.00  0.00            
ATOM    155  H74 GCD     1      21.380  22.400  24.320  1.00  0.00            
ATOM    156  O37 GCD     1      23.060  21.410  24.230  1.00  0.00            
ATOM    157  H75 GCD     1      22.750  20.830  23.530  1.00  0.00            
ATOM    158  C46 GCD     1      23.000  23.600  24.920  1.00  0.00            
ATOM    159  H76 GCD     1      22.940  23.260  25.960  1.00  0.00            
ATOM    160  O38 GCD     1      24.390  23.820  24.630  1.00  0.00            
ATOM    161  O39 GCD     1      22.290  24.890  24.780  1.00  0.00            
ATOM    162  C47 GCD     1      22.550  25.460  23.470  1.00  0.00            
ATOM    163  H77 GCD     1      23.610  25.560  23.220  1.00  0.00            
ATOM    164  C48 GCD     1      22.000  26.910  23.350  1.00  0.00            
ATOM    165  H78 GCD     1      20.970  26.980  23.720  1.00  0.00            
ATOM    166  H79 GCD     1      22.010  27.210  22.290  1.00  0.00            
ATOM    167  O40 GCD     1      22.880  27.760  24.090  1.00  0.00            
ATOM    168  H80 GCD     1      23.780  27.730  23.750  1.00  0.00            
ATOM    169  C1  AD3     2      24.660  20.930  20.270  1.00  0.00            
ATOM    170  C2  AD3     2      25.430  20.720  21.450  1.00  0.00            
ATOM    171  C3  AD3     2      26.300  21.740  21.980  1.00  0.00            
ATOM    172  C4  AD3     2      26.470  22.930  21.210  1.00  0.00            
ATOM    173  C5  AD3     2      27.420  23.850  21.700  1.00  0.00            
ATOM    174  C6  AD3     2      27.690  24.960  20.880  1.00  0.00            
ATOM    175  C7  AD3     2      27.130  25.020  19.570  1.00  0.00            
ATOM    176  C8  AD3     2      27.530  25.980  18.670  1.00  0.00            
ATOM    177  C9  AD3     2      28.500  26.920  19.050  1.00  0.00            
ATOM    178  C10 AD3     2      28.950  26.970  20.410  1.00  0.00            
ATOM    179  C11 AD3     2      29.860  27.980  20.760  1.00  0.00            
ATOM    180  C12 AD3     2      30.430  27.990  22.060  1.00  0.00            
ATOM    181  C13 AD3     2      29.900  27.140  23.050  1.00  0.00            
ATOM    182  C14 AD3     2      28.990  26.190  22.690  1.00  0.00            
ATOM    183  C15 AD3     2      28.560  26.030  21.360  1.00  0.00            
ATOM    184  C16 AD3     2      26.110  24.130  19.150  1.00  0.00            
ATOM    185  C17 AD3     2      25.760  23.100  19.990  1.00  0.00            
ATOM    186  C18 AD3     2      24.850  22.130  19.550  1.00  0.00            
ATOM    187  H1  AD3     2      23.960  20.210  19.870  1.00  0.00            
ATOM    188  H2  AD3     2      25.390  19.800  22.020  1.00  0.00            
ATOM    189  H3  AD3     2      26.870  21.590  22.890  1.00  0.00            
ATOM    190  H4  AD3     2      27.890  23.830  22.680  1.00  0.00            
ATOM    191  H5  AD3     2      27.140  25.840  17.670  1.00  0.00            
ATOM    192  H6  AD3     2      28.780  27.690  18.350  1.00  0.00            
ATOM    193  H7  AD3     2      30.270  28.580  19.960  1.00  0.00            
ATOM    194  H8  AD3     2      31.200  28.710  22.320  1.00  0.00            
ATOM    195  H9  AD3     2      30.100  27.350  24.100  1.00  0.00            
ATOM    196  H10 AD3     2      28.600  25.540  23.470  1.00  0.00            
ATOM    197  H11 AD3     2      25.560  24.240  18.220  1.00  0.00            
ATOM    198  H12 AD3     2      24.460  22.250  18.540  1.00  0.00            
TER
ENDMDL
MODEL        1
ATOM      1  H1  GCD     1      27.210  27.100  21.910  1.00  0.00            
ATOM      2  O1  GCD     1      27.660  27.830  21.470  1.00  0.00            
ATOM      3  C1  GCD     1      29.000  27.480  21.270  1.00  0.00            
ATOM      4  H2  GCD     1      29.620  28.380  21.160  1.00  0.00            
ATOM      5  H3  GCD     1      29.390  27.070  22.210  1.00  0.00            
ATOM      6  C2  GCD     1      29.310  26.420  20.200  1.00  0.00            
ATOM      7  H4  GCD     1      30.390  26.580  20.160  1.00  0.00            
ATOM      8  C3  GCD     1      28.530  26.760  18.930  1.00  0.00            
ATOM      9  H5  GCD     1      27.450  26.860  19.110  1.00  0.00            
ATOM     10  C4  GCD     1      28.560  25.530  17.940  1.00  0.00            
ATOM     11  H6  GCD     1      29.600  25.620  17.580  1.00  0.00            
ATOM     12  O2  GCD     1      27.690  25.740  16.800  1.00  0.00            
ATOM     13  H7  GCD     1      28.240  26.240  16.190  1.00  0.00            
ATOM     14  C5  GCD     1      28.270  24.220  18.610  1.00  0.00            
ATOM     15  H8  GCD     1      27.210  24.200  18.900  1.00  0.00            
ATOM     16  O3  GCD     1      28.570  23.210  17.600  1.00  0.00            
ATOM     17  H9  GCD     1      29.380  23.470  17.150  1.00  0.00            
ATOM     18  C6  GCD     1      29.180  24.160  19.850  1.00  0.00            
ATOM     19  O4  GCD     1      28.910  25.170  20.740  1.00  0.00            
ATOM     20  H10 GCD     1      28.950  23.200  20.320  1.00  0.00            
ATOM     21  O5  GCD     1      30.590  24.240  19.500  1.00  0.00            
ATOM     22  C7  GCD     1      31.380  23.080  19.740  1.00  0.00            
ATOM     23  H11 GCD     1      30.790  22.160  19.830  1.00  0.00            
ATOM     24  C8  GCD     1      32.320  23.020  18.530  1.00  0.00            
ATOM     25  H12 GCD     1      32.660  24.050  18.360  1.00  0.00            
ATOM     26  O6  GCD     1      31.610  22.800  17.320  1.00  0.00            
ATOM     27  H13 GCD     1      32.310  22.750  16.660  1.00  0.00            
ATOM     28  C9  GCD     1      33.550  22.160  18.680  1.00  0.00            
ATOM     29  H14 GCD     1      33.260  21.110  18.650  1.00  0.00            
ATOM     30  O7  GCD     1      34.430  22.360  17.560  1.00  0.00            
ATOM     31  H15 GCD     1      35.000  21.590  17.660  1.00  0.00            
ATOM     32  C10 GCD     1      34.200  22.390  20.060  1.00  0.00            
ATOM     33  H16 GCD     1      34.930  21.580  20.160  1.00  0.00            
ATOM     34  O8  GCD     1      33.190  22.320  21.070  1.00  0.00            
ATOM     35  C11 GCD     1      32.190  23.370  20.990  1.00  0.00            
ATOM     36  H17 GCD     1      32.770  24.290  20.830  1.00  0.00            
ATOM     37  C12 GCD     1      31.430  23.570  22.270  1.00  0.00            
ATOM     38  H18 GCD     1      30.980  24.570  22.350  1.00  0.00            
ATOM     39  H19 GCD     1      32.080  23.420  23.130  1.00  0.00            
ATOM     40  O9  GCD     1      30.340  22.610  22.510  1.00  0.00            
ATOM     41  H20 GCD     1      30.700  21.750  22.250  1.00  0.00            
ATOM     42  O10 GCD     1      34.950  23.620  20.030  1.00  0.00            
ATOM     43  C13 GCD     1      36.070  23.660  20.950  1.00  0.00            
ATOM     44  H21 GCD     1      35.780  23.040  21.810  1.00  0.00            
ATOM     45  C14 GCD     1      37.370  23.200  20.310  1.00  0.00            
ATOM     46  H22 GCD     1      37.620  23.830  19.440  1.00  0.00            
ATOM     47  O11 GCD     1      37.200  21.840  19.910  1.00  0.00            
ATOM     48  H23 GCD     1      37.650  21.350  20.610  1.00  0.00            
ATOM     49  C15 GCD     1      38.520  23.380  21.340  1.00  0.00            
ATOM     50  H24 GCD     1      38.310  22.630  22.110  1.00  0.00            
ATOM     51  O12 GCD     1      39.690  23.070  20.640  1.00  0.00            
ATOM     52  H25 GCD     1      39.960  23.780  20.050  1.00  0.00            
ATOM     53  C16 GCD     1      38.560  24.830  21.880  1.00  0.00            
ATOM     54  H26 GCD     1      39.300  24.850  22.680  1.00  0.00            
ATOM     55  O13 GCD     1      37.300  25.150  22.430  1.00  0.00            
ATOM     56  C17 GCD     1      36.200  25.050  21.490  1.00  0.00            
ATOM     57  H27 GCD     1      36.290  25.730  20.630  1.00  0.00            
ATOM     58  C18 GCD     1      34.840  25.440  22.150  1.00  0.00            
ATOM     59  H28 GCD     1      34.130  25.450  21.320  1.00  0.00            
ATOM     60  H29 GCD     1      35.050  26.490  22.410  1.00  0.00            
ATOM     61  O14 GCD     1      34.490  24.690  23.320  1.00  0.00            
ATOM     62  H30 GCD     1      35.190  24.840  23.970  1.00  0.00            
ATOM     63  O15 GCD     1      38.820  25.790  20.870  1.00  0.00            
ATOM     64  C19 GCD     1      40.050  26.520  20.990  1.00  0.00            
ATOM     65  H31 GCD     1      40.640  26.180  21.850  1.00  0.00            
ATOM     66  C20 GCD     1      40.710  26.380  19.640  1.00  0.00            
ATOM     67  H32 GCD     1      39.990  26.670  18.870  1.00  0.00            
ATOM     68  O16 GCD     1      41.140  25.050  19.470  1.00  0.00            
ATOM     69  H33 GCD     1      41.720  25.110  18.710  1.00  0.00            
ATOM     70  C21 GCD     1      41.940  27.250  19.670  1.00  0.00            
ATOM     71  H34 GCD     1      42.540  26.750  20.440  1.00  0.00            
ATOM     72  O17 GCD     1      42.520  27.260  18.410  1.00  0.00            
ATOM     73  H35 GCD     1      42.270  28.090  17.980  1.00  0.00            
ATOM     74  C22 GCD     1      41.660  28.710  20.070  1.00  0.00            
ATOM     75  H36 GCD     1      42.650  29.130  20.280  1.00  0.00            
ATOM     76  O18 GCD     1      40.990  28.640  21.330  1.00  0.00            
ATOM     77  C23 GCD     1      39.740  28.010  21.190  1.00  0.00            
ATOM     78  H37 GCD     1      39.110  28.430  20.390  1.00  0.00            
ATOM     79  C24 GCD     1      38.880  28.300  22.500  1.00  0.00            
ATOM     80  H38 GCD     1      37.890  27.990  22.140  1.00  0.00            
ATOM     81  H39 GCD     1      38.760  29.380  22.600  1.00  0.00            
ATOM     82  O19 GCD     1      39.340  27.620  23.730  1.00  0.00            
ATOM     83  H40 GCD     1      40.100  28.190  23.940  1.00  0.00            
ATOM     84  O20 GCD     1      40.960  29.290  18.960  1.00  0.00            
ATOM     85  C25 GCD     1      41.200  30.730  18.760  1.00  0.00            
ATOM     86  H41 GCD     1      42.070  31.050  19.340  1.00  0.00            
ATOM     87  C26 GCD     1      41.390  30.840  17.270  1.00  0.00            
ATOM     88  H42 GCD     1      40.480  30.440  16.800  1.00  0.00            
ATOM     89  O21 GCD     1      42.430  30.070  16.690  1.00  0.00            
ATOM     90  H43 GCD     1      42.280  30.110  15.740  1.00  0.00            
ATOM     91  C27 GCD     1      41.560  32.330  16.890  1.00  0.00            
ATOM     92  H44 GCD     1      42.420  32.810  17.370  1.00  0.00            
ATOM     93  O22 GCD     1      41.580  32.540  15.430  1.00  0.00            
ATOM     94  H45 GCD     1      40.770  32.390  14.940  1.00  0.00            
ATOM     95  C28 GCD     1      40.350  33.150  17.450  1.00  0.00            
ATOM     96  H46 GCD     1      40.520  34.220  17.340  1.00  0.00            
ATOM     97  O23 GCD     1      40.300  32.950  18.850  1.00  0.00            
ATOM     98  C29 GCD     1      40.010  31.640  19.230  1.00  0.00            
ATOM     99  H47 GCD     1      39.130  31.230  18.720  1.00  0.00            
ATOM    100  C30 GCD     1      39.840  31.570  20.710  1.00  0.00            
ATOM    101  H48 GCD     1      39.310  30.650  21.000  1.00  0.00            
ATOM    102  H49 GCD     1      39.120  32.360  20.980  1.00  0.00            
ATOM    103  O24 GCD     1      41.000  31.880  21.360  1.00  0.00            
ATOM    104  H50 GCD     1      40.990  32.830  21.170  1.00  0.00            
ATOM    105  O25 GCD     1      39.130  32.740  16.840  1.00  0.00            
ATOM    106  C31 GCD     1      38.640  33.570  15.820  1.00  0.00            
ATOM    107  H51 GCD     1      39.480  34.130  15.410  1.00  0.00            
ATOM    108  C32 GCD     1      38.130  32.680  14.740  1.00  0.00            
ATOM    109  H52 GCD     1      37.690  31.790  15.200  1.00  0.00            
ATOM    110  O26 GCD     1      39.340  32.110  14.080  1.00  0.00            
ATOM    111  H53 GCD     1      39.060  31.370  13.530  1.00  0.00            
ATOM    112  C33 GCD     1      37.220  33.430  13.740  1.00  0.00            
ATOM    113  H54 GCD     1      37.850  34.140  13.190  1.00  0.00            
ATOM    114  O27 GCD     1      36.740  32.530  12.670  1.00  0.00            
ATOM    115  H55 GCD     1      35.890  32.210  12.980  1.00  0.00            
ATOM    116  C34 GCD     1      36.100  34.120  14.450  1.00  0.00            
ATOM    117  H56 GCD     1      35.510  34.710  13.750  1.00  0.00            
ATOM    118  O28 GCD     1      36.730  35.040  15.380  1.00  0.00            
ATOM    119  C35 GCD     1      37.580  34.510  16.410  1.00  0.00            
ATOM    120  H57 GCD     1      36.990  33.850  17.060  1.00  0.00            
ATOM    121  C36 GCD     1      38.210  35.710  17.210  1.00  0.00            
ATOM    122  H58 GCD     1      38.650  36.390  16.470  1.00  0.00            
ATOM    123  H59 GCD     1      39.050  35.400  17.840  1.00  0.00            
ATOM    124  O29 GCD     1      37.230  36.530  17.870  1.00  0.00            
ATOM    125  H60 GCD     1      36.730  37.040  17.210  1.00  0.00            
ATOM    126  O30 GCD     1      35.280  33.240  15.180  1.00  0.00            
ATOM    127  C37 GCD     1      33.850  33.530  15.100  1.00  0.00            
ATOM    128  H61 GCD     1      33.660  34.530  14.690  1.00  0.00            
ATOM    129  C38 GCD     1      33.090  32.550  14.240  1.00  0.00            
ATOM    130  H62 GCD     1      33.180  31.540  14.670  1.00  0.00            
ATOM    131  O31 GCD     1      33.680  32.680  12.930  1.00  0.00            
ATOM    132  H63 GCD     1      33.200  32.130  12.300  1.00  0.00            
ATOM    133  C39 GCD     1      31.620  32.910  14.230  1.00  0.00            
ATOM    134  H64 GCD     1      31.610  33.960  13.900  1.00  0.00            
ATOM    135  O32 GCD     1      30.880  32.260  13.180  1.00  0.00            
ATOM    136  H65 GCD     1      30.560  31.410  13.520  1.00  0.00            
ATOM    137  C40 GCD     1      31.050  32.870  15.640  1.00  0.00            
ATOM    138  H66 GCD     1      30.030  33.250  15.700  1.00  0.00            
ATOM    139  O33 GCD     1      31.860  33.700  16.480  1.00  0.00            
ATOM    140  C41 GCD     1      33.280  33.340  16.490  1.00  0.00            
ATOM    141  H67 GCD     1      33.500  32.340  16.890  1.00  0.00            
ATOM    142  C42 GCD     1      33.850  34.370  17.390  1.00  0.00            
ATOM    143  H68 GCD     1      34.930  34.210  17.500  1.00  0.00            
ATOM    144  H69 GCD     1      33.320  34.350  18.350  1.00  0.00            
ATOM    145  O34 GCD     1      33.690  35.710  16.880  1.00  0.00            
ATOM    146  H70 GCD     1      33.790  35.670  15.920  1.00  0.00            
ATOM    147  O35 GCD     1      31.070  31.550  16.260  1.00  0.00            
ATOM    148  C43 GCD     1      29.950  31.270  17.110  1.00  0.00            
ATOM    149  H71 GCD     1      29.580  32.220  17.530  1.00  0.00            
ATOM    150  C44 GCD     1      28.920  30.470  16.340  1.00  0.00            
ATOM    151  H72 GCD     1      29.500  29.660  15.890  1.00  0.00            
ATOM    152  O36 GCD     1      28.220  31.200  15.340  1.00  0.00            
ATOM    153  H73 GCD     1      27.480  30.650  15.060  1.00  0.00            
ATOM    154  C45 GCD     1      27.910  29.810  17.290  1.00  0.00            
ATOM    155  H74 GCD     1      27.400  30.650  17.780  1.00  0.00            
ATOM    156  O37 GCD     1      26.960  28.910  16.620  1.00  0.00            
ATOM    157  H75 GCD     1      27.470  28.190  16.220  1.00  0.00            
ATOM    158  C46 GCD     1      28.560  29.150  18.520  1.00  0.00            
ATOM    159  H76 GCD     1      27.750  28.930  19.220  1.00  0.00            
ATOM    160  O38 GCD     1      29.150  27.880  18.210  1.00  0.00            
ATOM    161  O39 GCD     1      29.470  29.950  19.100  1.00  0.00            
ATOM    162  C47 GCD     1      30.510  30.520  18.290  1.00  0.00            
ATOM    163  H77 GCD     1      31.130  29.670  17.980  1.00  0.00            
ATOM    164  C48 GCD     1      31.280  31.330  19.240  1.00  0.00            
ATOM    165  H78 GCD     1      30.580  32.030  19.720  1.00  0.00            
ATOM    166  H79 GCD     1      32.050  31.900  18.700  1.00  0.00            
ATOM    167  O40 GCD     1      31.940  30.500  20.280  1.00  0.00            
ATOM    168  H80 GCD     1      32.730  30.940  20.610  1.00  0.00            
ATOM    169  C1  AD3     2      32.260  27.250  15.080  1.00  0.00            
ATOM    170  C2  AD3     2      31.690  26.610  16.190  1.00  0.00            
ATOM    171  C3  AD3     2      32.190  26.940  17.430  1.00  0.00            
ATOM    172  C4  AD3     2      33.160  27.970  17.550  1.00  0.00            
ATOM    173  C5  AD3     2      33.670  28.230  18.810  1.00  0.00            
ATOM    174  C6  AD3     2      34.480  29.360  19.030  1.00  0.00            
ATOM    175  C7  AD3     2      34.930  30.160  17.860  1.00  0.00            
ATOM    176  C8  AD3     2      35.830  31.170  18.040  1.00  0.00            
ATOM    177  C9  AD3     2      36.310  31.420  19.290  1.00  0.00            
ATOM    178  C10 AD3     2      35.890  30.760  20.440  1.00  0.00            
ATOM    179  C11 AD3     2      36.440  31.060  21.680  1.00  0.00            
ATOM    180  C12 AD3     2      35.980  30.400  22.830  1.00  0.00            
ATOM    181  C13 AD3     2      35.200  29.280  22.710  1.00  0.00            
ATOM    182  C14 AD3     2      34.590  28.990  21.490  1.00  0.00            
ATOM    183  C15 AD3     2      34.950  29.710  20.320  1.00  0.00            
ATOM    184  C16 AD3     2      34.430  29.860  16.580  1.00  0.00            
ATOM    185  C17 AD3     2      33.630  28.710  16.460  1.00  0.00            
ATOM    186  C18 AD3     2      33.040  28.380  15.190  1.00  0.00            
ATOM    187  H1  AD3     2      31.880  26.950  14.110  1.00  0.00            
ATOM    188  H2  AD3     2      30.930  25.840  16.030  1.00  0.00            
ATOM    189  H3  AD3     2      32.000  26.340  18.310  1.00  0.00            
ATOM    190  H4  AD3     2      33.250  27.620  19.610  1.00  0.00            
ATOM    191  H5  AD3     2      36.240  31.700  17.180  1.00  0.00            
ATOM    192  H6  AD3     2      37.020  32.220  19.440  1.00  0.00            
ATOM    193  H7  AD3     2      37.100  31.900  21.860  1.00  0.00            
ATOM    194  H8  AD3     2      36.190  30.770  23.840  1.00  0.00            
ATOM    195  H9  AD3     2      34.860  28.640  23.520  1.00  0.00            
ATOM    196  H10 AD3     2      33.840  28.200  21.470  1.00  0.00            
ATOM    197  H11 AD3     2      34.650  30.390  15.660  1.00  0.00            
ATOM    198  H12 AD3     2      33.320  28.930  14.290  1.00  0.00            
TER
ENDMDL
MODEL        1
ATOM      1  H1  GCD     1      28.650  21.960  32.020  1.00  0.00            
ATOM      2  O1  GCD     1      29.190  21.830  31.230  1.00  0.00            
ATOM      3  C1  GCD     1      28.950  22.910  30.320  1.00  0.00            
ATOM      4  H2  GCD     1      27.910  22.820  29.970  1.00  0.00            
ATOM      5  H3  GCD     1      28.970  23.870  30.850  1.00  0.00            
ATOM      6  C2  GCD     1      29.820  22.850  29.070  1.00  0.00            
ATOM      7  H4  GCD     1      29.510  23.700  28.440  1.00  0.00            
ATOM      8  C3  GCD     1      29.740  21.450  28.430  1.00  0.00            
ATOM      9  H5  GCD     1      30.030  20.670  29.150  1.00  0.00            
ATOM     10  C4  GCD     1      30.720  21.290  27.240  1.00  0.00            
ATOM     11  H6  GCD     1      30.290  21.960  26.490  1.00  0.00            
ATOM     12  O2  GCD     1      30.690  19.920  26.810  1.00  0.00            
ATOM     13  H7  GCD     1      31.340  19.780  26.110  1.00  0.00            
ATOM     14  C5  GCD     1      32.160  21.760  27.610  1.00  0.00            
ATOM     15  H8  GCD     1      32.500  21.110  28.420  1.00  0.00            
ATOM     16  O3  GCD     1      33.030  21.710  26.480  1.00  0.00            
ATOM     17  H9  GCD     1      33.050  20.780  26.220  1.00  0.00            
ATOM     18  C6  GCD     1      32.090  23.090  28.300  1.00  0.00            
ATOM     19  O4  GCD     1      31.210  23.070  29.410  1.00  0.00            
ATOM     20  H10 GCD     1      33.090  23.360  28.670  1.00  0.00            
ATOM     21  O5  GCD     1      31.650  24.070  27.380  1.00  0.00            
ATOM     22  C7  GCD     1      32.390  25.250  27.460  1.00  0.00            
ATOM     23  H11 GCD     1      32.640  25.480  28.500  1.00  0.00            
ATOM     24  C8  GCD     1      33.600  25.190  26.500  1.00  0.00            
ATOM     25  H12 GCD     1      33.260  25.080  25.470  1.00  0.00            
ATOM     26  O6  GCD     1      34.440  24.050  26.790  1.00  0.00            
ATOM     27  H13 GCD     1      33.770  23.360  26.720  1.00  0.00            
ATOM     28  C9  GCD     1      34.330  26.550  26.510  1.00  0.00            
ATOM     29  H14 GCD     1      34.620  26.830  27.530  1.00  0.00            
ATOM     30  O7  GCD     1      35.430  26.580  25.580  1.00  0.00            
ATOM     31  H15 GCD     1      36.160  27.160  25.800  1.00  0.00            
ATOM     32  C10 GCD     1      33.350  27.630  26.150  1.00  0.00            
ATOM     33  H16 GCD     1      33.850  28.590  26.290  1.00  0.00            
ATOM     34  O8  GCD     1      32.130  27.580  26.950  1.00  0.00            
ATOM     35  C11 GCD     1      31.430  26.420  26.970  1.00  0.00            
ATOM     36  H17 GCD     1      31.030  26.230  25.970  1.00  0.00            
ATOM     37  C12 GCD     1      30.200  26.480  27.830  1.00  0.00            
ATOM     38  H18 GCD     1      29.680  25.520  27.670  1.00  0.00            
ATOM     39  H19 GCD     1      29.570  27.240  27.350  1.00  0.00            
ATOM     40  O9  GCD     1      30.330  26.680  29.290  1.00  0.00            
ATOM     41  H20 GCD     1      29.510  26.490  29.750  1.00  0.00            
ATOM     42  O10 GCD     1      32.910  27.500  24.800  1.00  0.00            
ATOM     43  C13 GCD     1      32.790  28.680  24.010  1.00  0.00            
ATOM     44  H21 GCD     1      33.140  29.520  24.630  1.00  0.00            
ATOM     45  C14 GCD     1      33.630  28.460  22.830  1.00  0.00            
ATOM     46  H22 GCD     1      33.060  27.650  22.360  1.00  0.00            
ATOM     47  O11 GCD     1      34.940  28.010  23.220  1.00  0.00            
ATOM     48  H23 GCD     1      34.870  27.370  23.930  1.00  0.00            
ATOM     49  C15 GCD     1      33.700  29.680  21.880  1.00  0.00            
ATOM     50  H24 GCD     1      34.260  30.410  22.470  1.00  0.00            
ATOM     51  O12 GCD     1      34.440  29.530  20.700  1.00  0.00            
ATOM     52  H25 GCD     1      34.650  30.430  20.410  1.00  0.00            
ATOM     53  C16 GCD     1      32.300  30.130  21.570  1.00  0.00            
ATOM     54  H26 GCD     1      32.140  31.130  21.160  1.00  0.00            
ATOM     55  O13 GCD     1      31.480  30.240  22.750  1.00  0.00            
ATOM     56  C17 GCD     1      31.370  28.990  23.520  1.00  0.00            
ATOM     57  H27 GCD     1      31.000  28.170  22.880  1.00  0.00            
ATOM     58  C18 GCD     1      30.340  29.230  24.560  1.00  0.00            
ATOM     59  H28 GCD     1      30.660  30.100  25.150  1.00  0.00            
ATOM     60  H29 GCD     1      30.160  28.380  25.230  1.00  0.00            
ATOM     61  O14 GCD     1      29.100  29.540  23.950  1.00  0.00            
ATOM     62  H30 GCD     1      29.350  30.080  23.200  1.00  0.00            
ATOM     63  O15 GCD     1      31.670  29.220  20.640  1.00  0.00            
ATOM     64  C19 GCD     1      31.380  29.690  19.380  1.00  0.00            
ATOM     65  H31 GCD     1      31.690  30.710  19.140  1.00  0.00            
ATOM     66  C20 GCD     1      31.990  28.640  18.350  1.00  0.00            
ATOM     67  H32 GCD     1      31.640  27.650  18.680  1.00  0.00            
ATOM     68  O16 GCD     1      33.360  28.700  18.210  1.00  0.00            
ATOM     69  H33 GCD     1      33.670  28.570  19.120  1.00  0.00            
ATOM     70  C21 GCD     1      31.400  28.930  16.980  1.00  0.00            
ATOM     71  H34 GCD     1      31.790  29.850  16.520  1.00  0.00            
ATOM     72  O17 GCD     1      31.620  27.770  16.090  1.00  0.00            
ATOM     73  H35 GCD     1      32.570  27.660  16.160  1.00  0.00            
ATOM     74  C22 GCD     1      29.810  29.050  17.070  1.00  0.00            
ATOM     75  H36 GCD     1      29.440  29.420  16.110  1.00  0.00            
ATOM     76  O18 GCD     1      29.470  30.080  18.020  1.00  0.00            
ATOM     77  C23 GCD     1      29.840  29.650  19.350  1.00  0.00            
ATOM     78  H37 GCD     1      29.530  28.620  19.560  1.00  0.00            
ATOM     79  C24 GCD     1      29.170  30.580  20.340  1.00  0.00            
ATOM     80  H38 GCD     1      29.410  30.280  21.370  1.00  0.00            
ATOM     81  H39 GCD     1      28.100  30.380  20.210  1.00  0.00            
ATOM     82  O19 GCD     1      29.550  31.950  20.180  1.00  0.00            
ATOM     83  H40 GCD     1      29.750  32.190  21.090  1.00  0.00            
ATOM     84  O20 GCD     1      29.180  27.820  17.450  1.00  0.00            
ATOM     85  C25 GCD     1      28.310  27.170  16.570  1.00  0.00            
ATOM     86  H41 GCD     1      28.340  27.570  15.550  1.00  0.00            
ATOM     87  C26 GCD     1      28.760  25.700  16.570  1.00  0.00            
ATOM     88  H42 GCD     1      28.820  25.400  17.620  1.00  0.00            
ATOM     89  O21 GCD     1      30.050  25.600  15.990  1.00  0.00            
ATOM     90  H43 GCD     1      30.520  26.440  16.040  1.00  0.00            
ATOM     91  C27 GCD     1      27.690  24.890  15.950  1.00  0.00            
ATOM     92  H44 GCD     1      27.700  25.140  14.880  1.00  0.00            
ATOM     93  O22 GCD     1      27.960  23.450  16.120  1.00  0.00            
ATOM     94  H45 GCD     1      27.970  23.340  17.080  1.00  0.00            
ATOM     95  C28 GCD     1      26.260  25.170  16.440  1.00  0.00            
ATOM     96  H46 GCD     1      25.510  24.750  15.770  1.00  0.00            
ATOM     97  O23 GCD     1      26.010  26.600  16.450  1.00  0.00            
ATOM     98  C29 GCD     1      26.940  27.370  17.210  1.00  0.00            
ATOM     99  H47 GCD     1      26.950  27.050  18.260  1.00  0.00            
ATOM    100  C30 GCD     1      26.440  28.760  17.320  1.00  0.00            
ATOM    101  H48 GCD     1      26.720  29.410  16.480  1.00  0.00            
ATOM    102  H49 GCD     1      27.030  29.140  18.170  1.00  0.00            
ATOM    103  O24 GCD     1      25.100  28.870  17.580  1.00  0.00            
ATOM    104  H50 GCD     1      24.550  28.390  16.950  1.00  0.00            
ATOM    105  O25 GCD     1      26.040  24.590  17.710  1.00  0.00            
ATOM    106  C31 GCD     1      24.680  24.160  17.940  1.00  0.00            
ATOM    107  H51 GCD     1      24.010  24.350  17.090  1.00  0.00            
ATOM    108  C32 GCD     1      24.810  22.660  18.120  1.00  0.00            
ATOM    109  H52 GCD     1      25.590  22.500  18.880  1.00  0.00            
ATOM    110  O26 GCD     1      25.240  22.150  16.890  1.00  0.00            
ATOM    111  H53 GCD     1      26.050  22.610  16.650  1.00  0.00            
ATOM    112  C33 GCD     1      23.590  21.960  18.670  1.00  0.00            
ATOM    113  H54 GCD     1      22.740  22.030  17.980  1.00  0.00            
ATOM    114  O27 GCD     1      23.800  20.560  18.810  1.00  0.00            
ATOM    115  H55 GCD     1      24.210  20.430  19.670  1.00  0.00            
ATOM    116  C34 GCD     1      23.150  22.600  19.990  1.00  0.00            
ATOM    117  H56 GCD     1      22.160  22.340  20.380  1.00  0.00            
ATOM    118  O28 GCD     1      23.090  23.980  19.760  1.00  0.00            
ATOM    119  C35 GCD     1      24.280  24.680  19.270  1.00  0.00            
ATOM    120  H57 GCD     1      25.140  24.560  19.930  1.00  0.00            
ATOM    121  C36 GCD     1      23.970  26.170  19.250  1.00  0.00            
ATOM    122  H58 GCD     1      24.840  26.620  18.770  1.00  0.00            
ATOM    123  H59 GCD     1      23.890  26.480  20.300  1.00  0.00            
ATOM    124  O29 GCD     1      22.760  26.550  18.560  1.00  0.00            
ATOM    125  H60 GCD     1      22.810  26.300  17.640  1.00  0.00            
ATOM    126  O30 GCD     1      24.030  22.250  21.040  1.00  0.00            
ATOM    127  C37 GCD     1      23.450  21.690  22.260  1.00  0.00            
ATOM    128  H61 GCD     1      22.360  21.610  22.130  1.00  0.00            
ATOM    129  C38 GCD     1      24.040  20.340  22.620  1.00  0.00            
ATOM    130  H62 GCD     1      25.130  20.330  22.710  1.00  0.00            
ATOM    131  O31 GCD     1      23.570  19.480  21.580  1.00  0.00            
ATOM    132  H63 GCD     1      23.960  18.640  21.870  1.00  0.00            
ATOM    133  C39 GCD     1      23.410  19.880  23.930  1.00  0.00            
ATOM    134  H64 GCD     1      22.320  19.810  23.840  1.00  0.00            
ATOM    135  O32 GCD     1      23.850  18.600  24.430  1.00  0.00            
ATOM    136  H65 GCD     1      24.700  18.610  24.880  1.00  0.00            
ATOM    137  C40 GCD     1      23.720  20.880  25.030  1.00  0.00            
ATOM    138  H66 GCD     1      23.180  20.700  25.960  1.00  0.00            
ATOM    139  O33 GCD     1      23.270  22.200  24.680  1.00  0.00            
ATOM    140  C41 GCD     1      23.700  22.720  23.440  1.00  0.00            
ATOM    141  H67 GCD     1      24.790  22.790  23.530  1.00  0.00            
ATOM    142  C42 GCD     1      23.090  24.110  23.260  1.00  0.00            
ATOM    143  H68 GCD     1      23.620  24.600  22.430  1.00  0.00            
ATOM    144  H69 GCD     1      23.320  24.690  24.160  1.00  0.00            
ATOM    145  O34 GCD     1      21.690  24.160  23.130  1.00  0.00            
ATOM    146  H70 GCD     1      21.340  23.410  23.620  1.00  0.00            
ATOM    147  O35 GCD     1      25.100  20.840  25.320  1.00  0.00            
ATOM    148  C43 GCD     1      25.480  20.380  26.650  1.00  0.00            
ATOM    149  H71 GCD     1      24.620  19.840  27.080  1.00  0.00            
ATOM    150  C44 GCD     1      26.630  19.420  26.520  1.00  0.00            
ATOM    151  H72 GCD     1      27.280  19.950  25.810  1.00  0.00            
ATOM    152  O36 GCD     1      26.230  18.250  25.870  1.00  0.00            
ATOM    153  H73 GCD     1      27.060  17.820  25.630  1.00  0.00            
ATOM    154  C45 GCD     1      27.300  19.160  27.910  1.00  0.00            
ATOM    155  H74 GCD     1      26.610  18.690  28.620  1.00  0.00            
ATOM    156  O37 GCD     1      28.510  18.360  27.910  1.00  0.00            
ATOM    157  H75 GCD     1      29.220  18.950  27.630  1.00  0.00            
ATOM    158  C46 GCD     1      27.570  20.480  28.600  1.00  0.00            
ATOM    159  H76 GCD     1      28.050  20.300  29.570  1.00  0.00            
ATOM    160  O38 GCD     1      28.450  21.260  27.880  1.00  0.00            
ATOM    161  O39 GCD     1      26.400  21.210  28.770  1.00  0.00            
ATOM    162  C47 GCD     1      25.810  21.600  27.530  1.00  0.00            
ATOM    163  H77 GCD     1      26.500  22.190  26.910  1.00  0.00            
ATOM    164  C48 GCD     1      24.580  22.420  27.900  1.00  0.00            
ATOM    165  H78 GCD     1      23.780  21.930  28.470  1.00  0.00            
ATOM    166  H79 GCD     1      24.090  22.760  26.980  1.00  0.00            
ATOM    167  O40 GCD     1      24.990  23.600  28.600  1.00  0.00            
ATOM    168  H80 GCD     1      25.000  23.370  29.540  1.00  0.00            
ATOM    169  C1  AD3     2      32.500  23.910  22.980  1.00  0.00            
ATOM    170  C2  AD3     2      32.490  24.520  21.710  1.00  0.00            
ATOM    171  C3  AD3     2      31.470  25.440  21.460  1.00  0.00            
ATOM    172  C4  AD3     2      30.360  25.550  22.350  1.00  0.00            
ATOM    173  C5  AD3     2      29.250  26.400  22.040  1.00  0.00            
ATOM    174  C6  AD3     2      28.140  26.530  22.880  1.00  0.00            
ATOM    175  C7  AD3     2      28.160  25.730  24.050  1.00  0.00            
ATOM    176  C8  AD3     2      27.060  25.830  24.860  1.00  0.00            
ATOM    177  C9  AD3     2      25.960  26.620  24.640  1.00  0.00            
ATOM    178  C10 AD3     2      25.920  27.470  23.500  1.00  0.00            
ATOM    179  C11 AD3     2      24.810  28.260  23.280  1.00  0.00            
ATOM    180  C12 AD3     2      24.640  28.940  22.050  1.00  0.00            
ATOM    181  C13 AD3     2      25.680  28.950  21.140  1.00  0.00            
ATOM    182  C14 AD3     2      26.840  28.120  21.320  1.00  0.00            
ATOM    183  C15 AD3     2      27.010  27.400  22.600  1.00  0.00            
ATOM    184  C16 AD3     2      29.180  24.820  24.320  1.00  0.00            
ATOM    185  C17 AD3     2      30.320  24.800  23.520  1.00  0.00            
ATOM    186  C18 AD3     2      31.420  24.030  23.900  1.00  0.00            
ATOM    187  H1  AD3     2      33.270  23.190  23.240  1.00  0.00            
ATOM    188  H2  AD3     2      33.240  24.260  20.970  1.00  0.00            
ATOM    189  H3  AD3     2      31.520  26.010  20.540  1.00  0.00            
ATOM    190  H4  AD3     2      29.340  27.050  21.180  1.00  0.00            
ATOM    191  H5  AD3     2      27.050  25.290  25.800  1.00  0.00            
ATOM    192  H6  AD3     2      25.140  26.620  25.360  1.00  0.00            
ATOM    193  H7  AD3     2      24.110  28.310  24.110  1.00  0.00            
ATOM    194  H8  AD3     2      23.730  29.470  21.790  1.00  0.00            
ATOM    195  H9  AD3     2      25.470  29.350  20.150  1.00  0.00            
ATOM    196  H10 AD3     2      27.560  28.080  20.500  1.00  0.00            
ATOM    197  H11 AD3     2      29.130  24.130  25.160  1.00  0.00            
ATOM    198  H12 AD3     2      31.450  23.410  24.790  1.00  0.00            
TER
ENDMDL
MODEL        1
ATOM      1  H1  GCD     1      30.800  26.130  23.250  1.00  0.00            
ATOM      2  O1  GCD     1      30.590  25.980  22.320  1.00  0.00            
ATOM      3  C1  GCD     1      29.680  24.910  22.270  1.00  0.00            
ATOM      4  H2  GCD     1      28.630  25.200  22.440  1.00  0.00            
ATOM      5  H3  GCD     1      29.680  24.360  21.320  1.00  0.00            
ATOM      6  C2  GCD     1      30.180  23.770  23.260  1.00  0.00            
ATOM      7  H4  GCD     1      31.080  23.360  22.790  1.00  0.00            
ATOM      8  C3  GCD     1      29.260  22.610  23.380  1.00  0.00            
ATOM      9  H5  GCD     1      28.250  22.980  23.580  1.00  0.00            
ATOM     10  C4  GCD     1      29.620  21.680  24.550  1.00  0.00            
ATOM     11  H6  GCD     1      30.530  21.140  24.250  1.00  0.00            
ATOM     12  O2  GCD     1      28.540  20.730  24.770  1.00  0.00            
ATOM     13  H7  GCD     1      28.760  20.210  25.540  1.00  0.00            
ATOM     14  C5  GCD     1      30.060  22.340  25.870  1.00  0.00            
ATOM     15  H8  GCD     1      29.320  22.960  26.380  1.00  0.00            
ATOM     16  O3  GCD     1      30.580  21.410  26.810  1.00  0.00            
ATOM     17  H9  GCD     1      31.250  20.880  26.360  1.00  0.00            
ATOM     18  C6  GCD     1      31.130  23.400  25.470  1.00  0.00            
ATOM     19  O4  GCD     1      30.440  24.270  24.550  1.00  0.00            
ATOM     20  H10 GCD     1      31.420  23.910  26.390  1.00  0.00            
ATOM     21  O5  GCD     1      32.270  22.830  24.790  1.00  0.00            
ATOM     22  C7  GCD     1      33.640  23.020  25.360  1.00  0.00            
ATOM     23  H11 GCD     1      33.680  23.470  26.360  1.00  0.00            
ATOM     24  C8  GCD     1      34.370  21.670  25.400  1.00  0.00            
ATOM     25  H12 GCD     1      34.260  21.070  24.490  1.00  0.00            
ATOM     26  O6  GCD     1      33.850  20.830  26.470  1.00  0.00            
ATOM     27  H13 GCD     1      34.220  19.960  26.290  1.00  0.00            
ATOM     28  C9  GCD     1      35.880  21.820  25.590  1.00  0.00            
ATOM     29  H14 GCD     1      36.040  22.300  26.560  1.00  0.00            
ATOM     30  O7  GCD     1      36.700  20.620  25.460  1.00  0.00            
ATOM     31  H15 GCD     1      36.460  20.230  24.620  1.00  0.00            
ATOM     32  C10 GCD     1      36.490  22.890  24.740  1.00  0.00            
ATOM     33  H16 GCD     1      37.500  23.060  25.120  1.00  0.00            
ATOM     34  O8  GCD     1      35.720  24.100  24.930  1.00  0.00            
ATOM     35  C11 GCD     1      34.360  24.050  24.450  1.00  0.00            
ATOM     36  H17 GCD     1      34.370  23.820  23.380  1.00  0.00            
ATOM     37  C12 GCD     1      33.680  25.390  24.440  1.00  0.00            
ATOM     38  H18 GCD     1      32.730  25.390  23.900  1.00  0.00            
ATOM     39  H19 GCD     1      34.350  26.150  24.020  1.00  0.00            
ATOM     40  O9  GCD     1      33.460  25.880  25.790  1.00  0.00            
ATOM     41  H20 GCD     1      32.580  26.270  25.770  1.00  0.00            
ATOM     42  O10 GCD     1      36.590  22.610  23.330  1.00  0.00            
ATOM     43  C13 GCD     1      37.610  23.490  22.780  1.00  0.00            
ATOM     44  H21 GCD     1      37.750  24.360  23.430  1.00  0.00            
ATOM     45  C14 GCD     1      38.930  22.650  22.630  1.00  0.00            
ATOM     46  H22 GCD     1      38.820  21.790  21.960  1.00  0.00            
ATOM     47  O11 GCD     1      39.330  22.170  23.910  1.00  0.00            
ATOM     48  H23 GCD     1      38.620  21.570  24.170  1.00  0.00            
ATOM     49  C15 GCD     1      40.040  23.490  22.050  1.00  0.00            
ATOM     50  H24 GCD     1      40.110  24.360  22.720  1.00  0.00            
ATOM     51  O12 GCD     1      41.260  22.760  21.900  1.00  0.00            
ATOM     52  H25 GCD     1      41.310  22.380  21.020  1.00  0.00            
ATOM     53  C16 GCD     1      39.610  24.170  20.770  1.00  0.00            
ATOM     54  H26 GCD     1      40.380  24.900  20.520  1.00  0.00            
ATOM     55  O13 GCD     1      38.390  24.830  20.990  1.00  0.00            
ATOM     56  C17 GCD     1      37.230  24.070  21.430  1.00  0.00            
ATOM     57  H27 GCD     1      37.020  23.220  20.760  1.00  0.00            
ATOM     58  C18 GCD     1      36.030  24.930  21.370  1.00  0.00            
ATOM     59  H28 GCD     1      35.140  24.370  21.690  1.00  0.00            
ATOM     60  H29 GCD     1      35.900  25.200  20.310  1.00  0.00            
ATOM     61  O14 GCD     1      36.150  26.080  22.150  1.00  0.00            
ATOM     62  H30 GCD     1      35.390  26.670  22.100  1.00  0.00            
ATOM     63  O15 GCD     1      39.410  23.120  19.760  1.00  0.00            
ATOM     64  C19 GCD     1      40.240  23.270  18.590  1.00  0.00            
ATOM     65  H31 GCD     1      40.990  24.070  18.670  1.00  0.00            
ATOM     66  C20 GCD     1      40.930  21.890  18.440  1.00  0.00            
ATOM     67  H32 GCD     1      40.120  21.150  18.320  1.00  0.00            
ATOM     68  O16 GCD     1      41.760  21.580  19.560  1.00  0.00            
ATOM     69  H33 GCD     1      42.290  20.790  19.400  1.00  0.00            
ATOM     70  C21 GCD     1      41.610  21.940  17.070  1.00  0.00            
ATOM     71  H34 GCD     1      42.460  22.630  17.140  1.00  0.00            
ATOM     72  O17 GCD     1      42.120  20.650  16.670  1.00  0.00            
ATOM     73  H35 GCD     1      41.510  20.190  16.090  1.00  0.00            
ATOM     74  C22 GCD     1      40.690  22.420  15.930  1.00  0.00            
ATOM     75  H36 GCD     1      41.280  22.470  15.020  1.00  0.00            
ATOM     76  O18 GCD     1      40.070  23.630  16.310  1.00  0.00            
ATOM     77  C23 GCD     1      39.300  23.640  17.460  1.00  0.00            
ATOM     78  H37 GCD     1      38.620  22.790  17.330  1.00  0.00            
ATOM     79  C24 GCD     1      38.450  24.900  17.560  1.00  0.00            
ATOM     80  H38 GCD     1      37.780  24.820  18.430  1.00  0.00            
ATOM     81  H39 GCD     1      37.870  24.990  16.640  1.00  0.00            
ATOM     82  O19 GCD     1      39.400  25.990  17.690  1.00  0.00            
ATOM     83  H40 GCD     1      39.950  25.900  16.900  1.00  0.00            
ATOM     84  O20 GCD     1      39.670  21.410  15.790  1.00  0.00            
ATOM     85  C25 GCD     1      39.480  20.900  14.500  1.00  0.00            
ATOM     86  H41 GCD     1      40.360  21.020  13.850  1.00  0.00            
ATOM     87  C26 GCD     1      39.350  19.400  14.660  1.00  0.00            
ATOM     88  H42 GCD     1      38.560  19.330  15.410  1.00  0.00            
ATOM     89  O21 GCD     1      40.560  18.760  15.050  1.00  0.00            
ATOM     90  H43 GCD     1      40.280  17.950  15.490  1.00  0.00            
ATOM     91  C27 GCD     1      38.860  18.750  13.290  1.00  0.00            
ATOM     92  H44 GCD     1      39.650  18.950  12.550  1.00  0.00            
ATOM     93  O22 GCD     1      38.820  17.320  13.430  1.00  0.00            
ATOM     94  H45 GCD     1      38.160  17.050  14.080  1.00  0.00            
ATOM     95  C28 GCD     1      37.570  19.330  12.900  1.00  0.00            
ATOM     96  H46 GCD     1      37.180  18.960  11.950  1.00  0.00            
ATOM     97  O23 GCD     1      37.780  20.730  12.780  1.00  0.00            
ATOM     98  C29 GCD     1      38.110  21.470  14.010  1.00  0.00            
ATOM     99  H47 GCD     1      37.370  21.300  14.810  1.00  0.00            
ATOM    100  C30 GCD     1      38.270  22.940  13.600  1.00  0.00            
ATOM    101  H48 GCD     1      39.320  23.110  13.350  1.00  0.00            
ATOM    102  H49 GCD     1      38.220  23.480  14.560  1.00  0.00            
ATOM    103  O24 GCD     1      37.380  23.580  12.690  1.00  0.00            
ATOM    104  H50 GCD     1      37.480  23.130  11.840  1.00  0.00            
ATOM    105  O25 GCD     1      36.560  19.090  13.900  1.00  0.00            
ATOM    106  C31 GCD     1      35.800  17.920  13.710  1.00  0.00            
ATOM    107  H51 GCD     1      36.180  17.200  12.980  1.00  0.00            
ATOM    108  C32 GCD     1      35.740  17.070  15.010  1.00  0.00            
ATOM    109  H52 GCD     1      35.590  17.630  15.940  1.00  0.00            
ATOM    110  O26 GCD     1      36.910  16.280  15.000  1.00  0.00            
ATOM    111  H53 GCD     1      36.780  15.570  15.640  1.00  0.00            
ATOM    112  C33 GCD     1      34.610  16.060  14.840  1.00  0.00            
ATOM    113  H54 GCD     1      34.810  15.470  13.940  1.00  0.00            
ATOM    114  O27 GCD     1      34.560  15.140  15.910  1.00  0.00            
ATOM    115  H55 GCD     1      34.160  15.640  16.630  1.00  0.00            
ATOM    116  C34 GCD     1      33.290  16.760  14.550  1.00  0.00            
ATOM    117  H56 GCD     1      32.440  16.100  14.340  1.00  0.00            
ATOM    118  O28 GCD     1      33.440  17.420  13.350  1.00  0.00            
ATOM    119  C35 GCD     1      34.410  18.460  13.360  1.00  0.00            
ATOM    120  H57 GCD     1      34.090  19.220  14.090  1.00  0.00            
ATOM    121  C36 GCD     1      34.400  19.060  11.920  1.00  0.00            
ATOM    122  H58 GCD     1      34.970  19.990  11.970  1.00  0.00            
ATOM    123  H59 GCD     1      33.380  19.320  11.600  1.00  0.00            
ATOM    124  O29 GCD     1      34.990  18.340  10.810  1.00  0.00            
ATOM    125  H60 GCD     1      34.850  18.880  10.020  1.00  0.00            
ATOM    126  O30 GCD     1      32.910  17.600  15.650  1.00  0.00            
ATOM    127  C37 GCD     1      31.740  17.240  16.300  1.00  0.00            
ATOM    128  H61 GCD     1      31.310  16.300  15.920  1.00  0.00            
ATOM    129  C38 GCD     1      32.150  17.050  17.750  1.00  0.00            
ATOM    130  H62 GCD     1      32.700  17.930  18.110  1.00  0.00            
ATOM    131  O31 GCD     1      33.120  15.980  17.940  1.00  0.00            
ATOM    132  H63 GCD     1      32.770  15.420  18.640  1.00  0.00            
ATOM    133  C39 GCD     1      30.880  16.740  18.600  1.00  0.00            
ATOM    134  H64 GCD     1      30.480  15.800  18.220  1.00  0.00            
ATOM    135  O32 GCD     1      31.080  16.540  20.000  1.00  0.00            
ATOM    136  H65 GCD     1      31.180  17.400  20.420  1.00  0.00            
ATOM    137  C40 GCD     1      29.810  17.840  18.270  1.00  0.00            
ATOM    138  H66 GCD     1      28.840  17.630  18.730  1.00  0.00            
ATOM    139  O33 GCD     1      29.590  17.980  16.900  1.00  0.00            
ATOM    140  C41 GCD     1      30.700  18.390  16.200  1.00  0.00            
ATOM    141  H67 GCD     1      31.120  19.350  16.510  1.00  0.00            
ATOM    142  C42 GCD     1      30.260  18.660  14.760  1.00  0.00            
ATOM    143  H68 GCD     1      31.150  18.960  14.190  1.00  0.00            
ATOM    144  H69 GCD     1      29.510  19.460  14.820  1.00  0.00            
ATOM    145  O34 GCD     1      29.630  17.530  14.090  1.00  0.00            
ATOM    146  H70 GCD     1      28.890  17.300  14.660  1.00  0.00            
ATOM    147  O35 GCD     1      30.120  19.050  18.950  1.00  0.00            
ATOM    148  C43 GCD     1      29.050  19.920  19.260  1.00  0.00            
ATOM    149  H71 GCD     1      28.370  19.810  18.410  1.00  0.00            
ATOM    150  C44 GCD     1      28.370  19.620  20.620  1.00  0.00            
ATOM    151  H72 GCD     1      29.130  19.500  21.400  1.00  0.00            
ATOM    152  O36 GCD     1      27.470  18.470  20.540  1.00  0.00            
ATOM    153  H73 GCD     1      27.380  18.130  21.440  1.00  0.00            
ATOM    154  C45 GCD     1      27.410  20.710  21.140  1.00  0.00            
ATOM    155  H74 GCD     1      26.640  20.820  20.360  1.00  0.00            
ATOM    156  O37 GCD     1      26.850  20.330  22.340  1.00  0.00            
ATOM    157  H75 GCD     1      27.530  20.290  23.030  1.00  0.00            
ATOM    158  C46 GCD     1      28.170  22.030  21.260  1.00  0.00            
ATOM    159  H76 GCD     1      27.460  22.770  21.630  1.00  0.00            
ATOM    160  O38 GCD     1      29.320  21.900  22.140  1.00  0.00            
ATOM    161  O39 GCD     1      28.690  22.320  19.900  1.00  0.00            
ATOM    162  C47 GCD     1      29.570  21.330  19.230  1.00  0.00            
ATOM    163  H77 GCD     1      30.510  21.230  19.780  1.00  0.00            
ATOM    164  C48 GCD     1      30.020  21.730  17.840  1.00  0.00            
ATOM    165  H78 GCD     1      30.870  21.130  17.500  1.00  0.00            
ATOM    166  H79 GCD     1      30.470  22.730  17.920  1.00  0.00            
ATOM    167  O40 GCD     1      28.990  21.840  16.900  1.00  0.00            
ATOM    168  H80 GCD     1      29.350  22.210  16.090  1.00  0.00            
ATOM    169  C1  AD3     2      32.810  16.750  23.320  1.00  0.00            
ATOM    170  C2  AD3     2      33.550  16.110  22.340  1.00  0.00            
ATOM    171  C3  AD3     2      34.130  16.820  21.300  1.00  0.00            
ATOM    172  C4  AD3     2      33.950  18.200  21.280  1.00  0.00            
ATOM    173  C5  AD3     2      34.460  19.000  20.210  1.00  0.00            
ATOM    174  C6  AD3     2      34.130  20.360  20.000  1.00  0.00            
ATOM    175  C7  AD3     2      33.360  21.020  21.000  1.00  0.00            
ATOM    176  C8  AD3     2      33.140  22.390  20.940  1.00  0.00            
ATOM    177  C9  AD3     2      33.700  23.130  19.890  1.00  0.00            
ATOM    178  C10 AD3     2      34.370  22.470  18.820  1.00  0.00            
ATOM    179  C11 AD3     2      34.990  23.240  17.780  1.00  0.00            
ATOM    180  C12 AD3     2      35.670  22.630  16.740  1.00  0.00            
ATOM    181  C13 AD3     2      35.720  21.190  16.820  1.00  0.00            
ATOM    182  C14 AD3     2      35.160  20.460  17.790  1.00  0.00            
ATOM    183  C15 AD3     2      34.520  21.080  18.880  1.00  0.00            
ATOM    184  C16 AD3     2      32.900  20.290  22.080  1.00  0.00            
ATOM    185  C17 AD3     2      33.160  18.900  22.230  1.00  0.00            
ATOM    186  C18 AD3     2      32.540  18.150  23.250  1.00  0.00            
ATOM    187  H1  AD3     2      32.260  16.170  24.050  1.00  0.00            
ATOM    188  H2  AD3     2      33.600  15.030  22.230  1.00  0.00            
ATOM    189  H3  AD3     2      34.560  16.260  20.470  1.00  0.00            
ATOM    190  H4  AD3     2      34.970  18.480  19.400  1.00  0.00            
ATOM    191  H5  AD3     2      32.540  22.850  21.710  1.00  0.00            
ATOM    192  H6  AD3     2      33.750  24.210  19.860  1.00  0.00            
ATOM    193  H7  AD3     2      34.960  24.330  17.820  1.00  0.00            
ATOM    194  H8  AD3     2      36.320  23.160  16.050  1.00  0.00            
ATOM    195  H9  AD3     2      36.230  20.650  16.020  1.00  0.00            
ATOM    196  H10 AD3     2      35.150  19.380  17.610  1.00  0.00            
ATOM    197  H11 AD3     2      32.240  20.800  22.780  1.00  0.00            
ATOM    198  H12 AD3     2      31.980  18.630  24.040  1.00  0.00            
TER
ENDMDL
MODEL        1
ATOM      1  H1  GCD     1      23.480  31.830  22.040  1.00  0.00            
ATOM      2  O1  GCD     1      23.650  31.070  21.480  1.00  0.00            
ATOM      3  C1  GCD     1      24.970  31.170  20.980  1.00  0.00            
ATOM      4  H2  GCD     1      25.080  32.100  20.400  1.00  0.00            
ATOM      5  H3  GCD     1      25.670  31.230  21.820  1.00  0.00            
ATOM      6  C2  GCD     1      25.400  29.960  20.210  1.00  0.00            
ATOM      7  H4  GCD     1      26.450  30.020  19.920  1.00  0.00            
ATOM      8  C3  GCD     1      24.580  29.590  18.980  1.00  0.00            
ATOM      9  H5  GCD     1      23.540  29.420  19.300  1.00  0.00            
ATOM     10  C4  GCD     1      25.130  28.320  18.440  1.00  0.00            
ATOM     11  H6  GCD     1      26.180  28.500  18.160  1.00  0.00            
ATOM     12  O2  GCD     1      24.290  27.950  17.330  1.00  0.00            
ATOM     13  H7  GCD     1      24.520  27.080  17.000  1.00  0.00            
ATOM     14  C5  GCD     1      25.120  27.240  19.590  1.00  0.00            
ATOM     15  H8  GCD     1      24.080  27.130  19.910  1.00  0.00            
ATOM     16  O3  GCD     1      25.530  25.960  19.090  1.00  0.00            
ATOM     17  H9  GCD     1      26.480  26.000  18.940  1.00  0.00            
ATOM     18  C6  GCD     1      25.850  27.650  20.830  1.00  0.00            
ATOM     19  O4  GCD     1      25.300  28.900  21.190  1.00  0.00            
ATOM     20  H10 GCD     1      25.600  26.890  21.570  1.00  0.00            
ATOM     21  O5  GCD     1      27.310  27.760  20.730  1.00  0.00            
ATOM     22  C7  GCD     1      28.000  26.560  20.890  1.00  0.00            
ATOM     23  H11 GCD     1      27.340  25.690  21.010  1.00  0.00            
ATOM     24  C8  GCD     1      28.960  26.450  19.720  1.00  0.00            
ATOM     25  H12 GCD     1      29.470  27.400  19.540  1.00  0.00            
ATOM     26  O6  GCD     1      28.220  26.110  18.530  1.00  0.00            
ATOM     27  H13 GCD     1      28.810  25.490  18.080  1.00  0.00            
ATOM     28  C9  GCD     1      29.950  25.280  19.920  1.00  0.00            
ATOM     29  H14 GCD     1      29.410  24.320  19.820  1.00  0.00            
ATOM     30  O7  GCD     1      30.930  25.200  18.910  1.00  0.00            
ATOM     31  H15 GCD     1      31.380  26.040  18.810  1.00  0.00            
ATOM     32  C10 GCD     1      30.620  25.250  21.330  1.00  0.00            
ATOM     33  H16 GCD     1      31.070  24.270  21.500  1.00  0.00            
ATOM     34  O8  GCD     1      29.720  25.560  22.380  1.00  0.00            
ATOM     35  C11 GCD     1      28.810  26.700  22.180  1.00  0.00            
ATOM     36  H17 GCD     1      29.420  27.610  22.110  1.00  0.00            
ATOM     37  C12 GCD     1      28.080  26.860  23.460  1.00  0.00            
ATOM     38  H18 GCD     1      27.480  27.780  23.410  1.00  0.00            
ATOM     39  H19 GCD     1      28.890  27.010  24.190  1.00  0.00            
ATOM     40  O9  GCD     1      27.310  25.670  23.760  1.00  0.00            
ATOM     41  H20 GCD     1      27.850  24.890  23.650  1.00  0.00            
ATOM     42  O10 GCD     1      31.640  26.230  21.360  1.00  0.00            
ATOM     43  C13 GCD     1      32.830  25.920  22.210  1.00  0.00            
ATOM     44  H21 GCD     1      32.500  25.250  23.020  1.00  0.00            
ATOM     45  C14 GCD     1      34.000  25.270  21.400  1.00  0.00            
ATOM     46  H22 GCD     1      34.080  25.800  20.450  1.00  0.00            
ATOM     47  O11 GCD     1      33.650  23.960  21.030  1.00  0.00            
ATOM     48  H23 GCD     1      34.180  23.750  20.260  1.00  0.00            
ATOM     49  C15 GCD     1      35.320  25.130  22.210  1.00  0.00            
ATOM     50  H24 GCD     1      35.100  24.480  23.070  1.00  0.00            
ATOM     51  O12 GCD     1      36.500  24.710  21.470  1.00  0.00            
ATOM     52  H25 GCD     1      36.770  25.440  20.890  1.00  0.00            
ATOM     53  C16 GCD     1      35.660  26.570  22.660  1.00  0.00            
ATOM     54  H26 GCD     1      36.590  26.470  23.240  1.00  0.00            
ATOM     55  O13 GCD     1      34.580  27.000  23.500  1.00  0.00            
ATOM     56  C17 GCD     1      33.340  27.220  22.760  1.00  0.00            
ATOM     57  H27 GCD     1      33.570  27.980  22.000  1.00  0.00            
ATOM     58  C18 GCD     1      32.290  27.890  23.700  1.00  0.00            
ATOM     59  H28 GCD     1      31.420  28.150  23.080  1.00  0.00            
ATOM     60  H29 GCD     1      32.640  28.830  24.140  1.00  0.00            
ATOM     61  O14 GCD     1      31.980  27.030  24.790  1.00  0.00            
ATOM     62  H30 GCD     1      32.390  27.400  25.580  1.00  0.00            
ATOM     63  O15 GCD     1      35.900  27.380  21.480  1.00  0.00            
ATOM     64  C19 GCD     1      37.200  28.070  21.250  1.00  0.00            
ATOM     65  H31 GCD     1      37.950  27.520  21.820  1.00  0.00            
ATOM     66  C20 GCD     1      37.460  27.860  19.800  1.00  0.00            
ATOM     67  H32 GCD     1      36.630  28.270  19.200  1.00  0.00            
ATOM     68  O16 GCD     1      37.780  26.480  19.510  1.00  0.00            
ATOM     69  H33 GCD     1      37.660  26.400  18.560  1.00  0.00            
ATOM     70  C21 GCD     1      38.730  28.620  19.420  1.00  0.00            
ATOM     71  H34 GCD     1      39.620  28.290  19.970  1.00  0.00            
ATOM     72  O17 GCD     1      38.930  28.480  18.020  1.00  0.00            
ATOM     73  H35 GCD     1      38.200  29.020  17.680  1.00  0.00            
ATOM     74  C22 GCD     1      38.550  30.110  19.770  1.00  0.00            
ATOM     75  H36 GCD     1      39.480  30.600  19.440  1.00  0.00            
ATOM     76  O18 GCD     1      38.240  30.280  21.150  1.00  0.00            
ATOM     77  C23 GCD     1      37.100  29.580  21.680  1.00  0.00            
ATOM     78  H37 GCD     1      36.280  30.010  21.100  1.00  0.00            
ATOM     79  C24 GCD     1      36.860  29.840  23.200  1.00  0.00            
ATOM     80  H38 GCD     1      35.770  29.710  23.180  1.00  0.00            
ATOM     81  H39 GCD     1      37.050  30.920  23.310  1.00  0.00            
ATOM     82  O19 GCD     1      37.640  29.040  24.100  1.00  0.00            
ATOM     83  H40 GCD     1      38.560  29.290  23.930  1.00  0.00            
ATOM     84  O20 GCD     1      37.440  30.660  19.080  1.00  0.00            
ATOM     85  C25 GCD     1      37.610  31.990  18.590  1.00  0.00            
ATOM     86  H41 GCD     1      38.660  32.290  18.710  1.00  0.00            
ATOM     87  C26 GCD     1      37.320  32.000  17.130  1.00  0.00            
ATOM     88  H42 GCD     1      36.350  31.580  16.850  1.00  0.00            
ATOM     89  O21 GCD     1      38.300  31.200  16.580  1.00  0.00            
ATOM     90  H43 GCD     1      39.030  31.670  16.170  1.00  0.00            
ATOM     91  C27 GCD     1      37.460  33.490  16.610  1.00  0.00            
ATOM     92  H44 GCD     1      38.450  33.860  16.890  1.00  0.00            
ATOM     93  O22 GCD     1      37.390  33.500  15.160  1.00  0.00            
ATOM     94  H45 GCD     1      36.520  33.190  14.890  1.00  0.00            
ATOM     95  C28 GCD     1      36.430  34.290  17.270  1.00  0.00            
ATOM     96  H46 GCD     1      36.600  35.360  17.090  1.00  0.00            
ATOM     97  O23 GCD     1      36.580  34.270  18.710  1.00  0.00            
ATOM     98  C29 GCD     1      36.630  32.930  19.350  1.00  0.00            
ATOM     99  H47 GCD     1      35.630  32.480  19.290  1.00  0.00            
ATOM    100  C30 GCD     1      36.840  33.180  20.800  1.00  0.00            
ATOM    101  H48 GCD     1      36.720  32.250  21.360  1.00  0.00            
ATOM    102  H49 GCD     1      36.110  33.910  21.180  1.00  0.00            
ATOM    103  O24 GCD     1      38.210  33.570  21.050  1.00  0.00            
ATOM    104  H50 GCD     1      38.170  34.400  20.580  1.00  0.00            
ATOM    105  O25 GCD     1      35.130  33.870  16.840  1.00  0.00            
ATOM    106  C31 GCD     1      34.440  34.740  15.910  1.00  0.00            
ATOM    107  H51 GCD     1      35.150  35.400  15.390  1.00  0.00            
ATOM    108  C32 GCD     1      33.820  33.820  14.890  1.00  0.00            
ATOM    109  H52 GCD     1      33.180  33.120  15.450  1.00  0.00            
ATOM    110  O26 GCD     1      34.750  33.180  14.070  1.00  0.00            
ATOM    111  H53 GCD     1      34.320  32.910  13.250  1.00  0.00            
ATOM    112  C33 GCD     1      32.910  34.600  13.940  1.00  0.00            
ATOM    113  H54 GCD     1      33.640  35.290  13.490  1.00  0.00            
ATOM    114  O27 GCD     1      32.380  33.780  12.850  1.00  0.00            
ATOM    115  H55 GCD     1      32.280  32.850  13.100  1.00  0.00            
ATOM    116  C34 GCD     1      31.910  35.530  14.790  1.00  0.00            
ATOM    117  H56 GCD     1      31.600  36.350  14.130  1.00  0.00            
ATOM    118  O28 GCD     1      32.570  36.250  15.870  1.00  0.00            
ATOM    119  C35 GCD     1      33.370  35.470  16.730  1.00  0.00            
ATOM    120  H57 GCD     1      32.790  34.730  17.290  1.00  0.00            
ATOM    121  C36 GCD     1      33.940  36.390  17.810  1.00  0.00            
ATOM    122  H58 GCD     1      34.550  37.220  17.420  1.00  0.00            
ATOM    123  H59 GCD     1      34.610  35.770  18.430  1.00  0.00            
ATOM    124  O29 GCD     1      32.900  36.950  18.620  1.00  0.00            
ATOM    125  H60 GCD     1      32.200  37.190  18.010  1.00  0.00            
ATOM    126  O30 GCD     1      30.840  34.800  15.410  1.00  0.00            
ATOM    127  C37 GCD     1      29.600  35.330  15.150  1.00  0.00            
ATOM    128  H61 GCD     1      29.670  36.400  14.930  1.00  0.00            
ATOM    129  C38 GCD     1      28.900  34.550  13.990  1.00  0.00            
ATOM    130  H62 GCD     1      28.790  33.490  14.260  1.00  0.00            
ATOM    131  O31 GCD     1      29.670  34.700  12.760  1.00  0.00            
ATOM    132  H63 GCD     1      30.520  34.290  12.980  1.00  0.00            
ATOM    133  C39 GCD     1      27.410  35.050  13.930  1.00  0.00            
ATOM    134  H64 GCD     1      27.460  36.120  13.690  1.00  0.00            
ATOM    135  O32 GCD     1      26.610  34.330  13.000  1.00  0.00            
ATOM    136  H65 GCD     1      26.060  33.790  13.580  1.00  0.00            
ATOM    137  C40 GCD     1      26.710  34.970  15.220  1.00  0.00            
ATOM    138  H66 GCD     1      25.740  35.430  14.990  1.00  0.00            
ATOM    139  O33 GCD     1      27.540  35.720  16.160  1.00  0.00            
ATOM    140  C41 GCD     1      28.780  35.150  16.460  1.00  0.00            
ATOM    141  H67 GCD     1      28.590  34.100  16.730  1.00  0.00            
ATOM    142  C42 GCD     1      29.550  35.940  17.600  1.00  0.00            
ATOM    143  H68 GCD     1      30.570  35.600  17.780  1.00  0.00            
ATOM    144  H69 GCD     1      29.040  35.890  18.570  1.00  0.00            
ATOM    145  O34 GCD     1      29.600  37.410  17.180  1.00  0.00            
ATOM    146  H70 GCD     1      28.730  37.760  16.960  1.00  0.00            
ATOM    147  O35 GCD     1      26.490  33.610  15.570  1.00  0.00            
ATOM    148  C43 GCD     1      25.280  33.390  16.290  1.00  0.00            
ATOM    149  H71 GCD     1      24.530  34.150  16.040  1.00  0.00            
ATOM    150  C44 GCD     1      24.820  32.080  15.620  1.00  0.00            
ATOM    151  H72 GCD     1      25.600  31.310  15.730  1.00  0.00            
ATOM    152  O36 GCD     1      24.630  32.300  14.200  1.00  0.00            
ATOM    153  H73 GCD     1      24.180  31.510  13.880  1.00  0.00            
ATOM    154  C45 GCD     1      23.600  31.510  16.230  1.00  0.00            
ATOM    155  H74 GCD     1      22.800  32.200  15.930  1.00  0.00            
ATOM    156  O37 GCD     1      23.330  30.150  15.780  1.00  0.00            
ATOM    157  H75 GCD     1      23.600  29.500  16.450  1.00  0.00            
ATOM    158  C46 GCD     1      23.780  31.540  17.720  1.00  0.00            
ATOM    159  H76 GCD     1      22.920  31.080  18.210  1.00  0.00            
ATOM    160  O38 GCD     1      24.840  30.600  17.980  1.00  0.00            
ATOM    161  O39 GCD     1      24.220  32.800  18.230  1.00  0.00            
ATOM    162  C47 GCD     1      25.480  33.250  17.800  1.00  0.00            
ATOM    163  H77 GCD     1      26.190  32.480  18.130  1.00  0.00            
ATOM    164  C48 GCD     1      25.850  34.610  18.430  1.00  0.00            
ATOM    165  H78 GCD     1      25.150  35.320  17.970  1.00  0.00            
ATOM    166  H79 GCD     1      26.920  34.820  18.260  1.00  0.00            
ATOM    167  O40 GCD     1      25.710  34.700  19.890  1.00  0.00            
ATOM    168  H80 GCD     1      24.770  34.460  19.970  1.00  0.00            
ATOM    169  C1  AD3     2      30.220  28.800  15.310  1.00  0.00            
ATOM    170  C2  AD3     2      28.890  29.010  15.740  1.00  0.00            
ATOM    171  C3  AD3     2      28.610  29.820  16.850  1.00  0.00            
ATOM    172  C4  AD3     2      29.670  30.580  17.430  1.00  0.00            
ATOM    173  C5  AD3     2      29.410  31.560  18.370  1.00  0.00            
ATOM    174  C6  AD3     2      30.510  32.330  18.940  1.00  0.00            
ATOM    175  C7  AD3     2      31.810  32.120  18.460  1.00  0.00            
ATOM    176  C8  AD3     2      32.910  32.890  18.930  1.00  0.00            
ATOM    177  C9  AD3     2      32.800  33.780  20.000  1.00  0.00            
ATOM    178  C10 AD3     2      31.490  33.950  20.530  1.00  0.00            
ATOM    179  C11 AD3     2      31.290  34.750  21.670  1.00  0.00            
ATOM    180  C12 AD3     2      30.000  34.960  22.130  1.00  0.00            
ATOM    181  C13 AD3     2      28.830  34.500  21.510  1.00  0.00            
ATOM    182  C14 AD3     2      29.010  33.510  20.510  1.00  0.00            
ATOM    183  C15 AD3     2      30.310  33.260  20.010  1.00  0.00            
ATOM    184  C16 AD3     2      32.030  31.170  17.400  1.00  0.00            
ATOM    185  C17 AD3     2      30.930  30.440  16.920  1.00  0.00            
ATOM    186  C18 AD3     2      31.280  29.430  15.960  1.00  0.00            
ATOM    187  H1  AD3     2      30.350  28.040  14.540  1.00  0.00            
ATOM    188  H2  AD3     2      28.220  28.210  15.430  1.00  0.00            
ATOM    189  H3  AD3     2      27.600  29.930  17.250  1.00  0.00            
ATOM    190  H4  AD3     2      28.380  31.810  18.610  1.00  0.00            
ATOM    191  H5  AD3     2      33.900  32.650  18.550  1.00  0.00            
ATOM    192  H6  AD3     2      33.700  34.020  20.560  1.00  0.00            
ATOM    193  H7  AD3     2      32.160  35.180  22.150  1.00  0.00            
ATOM    194  H8  AD3     2      29.920  35.730  22.890  1.00  0.00            
ATOM    195  H9  AD3     2      27.830  34.760  21.840  1.00  0.00            
ATOM    196  H10 AD3     2      28.110  32.980  20.220  1.00  0.00            
ATOM    197  H11 AD3     2      33.010  31.080  16.930  1.00  0.00            
ATOM    198  H12 AD3     2      32.300  29.160  15.710  1.00  0.00            
TER
ENDMDL
MODEL        1
ATOM      1  H1  GCD     1      26.240  30.420  19.470  1.00  0.00            
ATOM      2  O1  GCD     1      26.170  30.280  20.420  1.00  0.00            
ATOM      3  C1  GCD     1      27.550  29.960  20.820  1.00  0.00            
ATOM      4  H2  GCD     1      28.150  30.430  20.030  1.00  0.00            
ATOM      5  H3  GCD     1      27.870  30.320  21.810  1.00  0.00            
ATOM      6  C2  GCD     1      27.790  28.540  20.810  1.00  0.00            
ATOM      7  H4  GCD     1      28.880  28.450  20.680  1.00  0.00            
ATOM      8  C3  GCD     1      27.150  27.710  19.660  1.00  0.00            
ATOM      9  H5  GCD     1      26.080  27.920  19.740  1.00  0.00            
ATOM     10  C4  GCD     1      27.320  26.190  19.920  1.00  0.00            
ATOM     11  H6  GCD     1      28.390  26.020  19.760  1.00  0.00            
ATOM     12  O2  GCD     1      26.630  25.440  18.950  1.00  0.00            
ATOM     13  H7  GCD     1      25.690  25.480  19.180  1.00  0.00            
ATOM     14  C5  GCD     1      26.960  25.800  21.350  1.00  0.00            
ATOM     15  H8  GCD     1      25.900  26.070  21.440  1.00  0.00            
ATOM     16  O3  GCD     1      27.130  24.390  21.690  1.00  0.00            
ATOM     17  H9  GCD     1      28.060  24.200  21.540  1.00  0.00            
ATOM     18  C6  GCD     1      27.750  26.660  22.430  1.00  0.00            
ATOM     19  O4  GCD     1      27.350  27.990  22.120  1.00  0.00            
ATOM     20  H10 GCD     1      27.480  26.510  23.480  1.00  0.00            
ATOM     21  O5  GCD     1      29.140  26.670  22.320  1.00  0.00            
ATOM     22  C7  GCD     1      29.800  25.680  23.050  1.00  0.00            
ATOM     23  H11 GCD     1      29.020  25.040  23.480  1.00  0.00            
ATOM     24  C8  GCD     1      30.580  24.750  22.190  1.00  0.00            
ATOM     25  H12 GCD     1      31.390  25.280  21.680  1.00  0.00            
ATOM     26  O6  GCD     1      29.710  24.110  21.220  1.00  0.00            
ATOM     27  H13 GCD     1      30.310  23.900  20.500  1.00  0.00            
ATOM     28  C9  GCD     1      31.340  23.720  23.080  1.00  0.00            
ATOM     29  H14 GCD     1      30.620  23.110  23.650  1.00  0.00            
ATOM     30  O7  GCD     1      32.140  22.790  22.440  1.00  0.00            
ATOM     31  H15 GCD     1      33.080  22.930  22.550  1.00  0.00            
ATOM     32  C10 GCD     1      32.250  24.450  24.120  1.00  0.00            
ATOM     33  H16 GCD     1      32.750  23.800  24.830  1.00  0.00            
ATOM     34  O8  GCD     1      31.330  25.330  24.840  1.00  0.00            
ATOM     35  C11 GCD     1      30.700  26.340  24.080  1.00  0.00            
ATOM     36  H17 GCD     1      31.350  27.010  23.510  1.00  0.00            
ATOM     37  C12 GCD     1      30.010  27.190  25.160  1.00  0.00            
ATOM     38  H18 GCD     1      29.700  28.090  24.620  1.00  0.00            
ATOM     39  H19 GCD     1      30.730  27.460  25.940  1.00  0.00            
ATOM     40  O9  GCD     1      29.000  26.540  25.860  1.00  0.00            
ATOM     41  H20 GCD     1      29.430  25.740  26.200  1.00  0.00            
ATOM     42  O10 GCD     1      33.160  25.230  23.380  1.00  0.00            
ATOM     43  C13 GCD     1      34.470  25.370  23.940  1.00  0.00            
ATOM     44  H21 GCD     1      34.400  24.890  24.920  1.00  0.00            
ATOM     45  C14 GCD     1      35.430  24.550  23.080  1.00  0.00            
ATOM     46  H22 GCD     1      35.340  24.840  22.020  1.00  0.00            
ATOM     47  O11 GCD     1      34.970  23.170  23.160  1.00  0.00            
ATOM     48  H23 GCD     1      35.570  22.640  22.630  1.00  0.00            
ATOM     49  C15 GCD     1      36.840  24.670  23.670  1.00  0.00            
ATOM     50  H24 GCD     1      36.750  24.180  24.650  1.00  0.00            
ATOM     51  O12 GCD     1      37.810  23.830  22.970  1.00  0.00            
ATOM     52  H25 GCD     1      38.040  24.180  22.110  1.00  0.00            
ATOM     53  C16 GCD     1      37.310  26.130  23.790  1.00  0.00            
ATOM     54  H26 GCD     1      38.290  26.140  24.270  1.00  0.00            
ATOM     55  O13 GCD     1      36.380  26.840  24.580  1.00  0.00            
ATOM     56  C17 GCD     1      35.000  26.800  24.200  1.00  0.00            
ATOM     57  H27 GCD     1      34.980  27.320  23.230  1.00  0.00            
ATOM     58  C18 GCD     1      34.120  27.540  25.220  1.00  0.00            
ATOM     59  H28 GCD     1      33.080  27.630  24.880  1.00  0.00            
ATOM     60  H29 GCD     1      34.480  28.570  25.230  1.00  0.00            
ATOM     61  O14 GCD     1      34.260  26.920  26.480  1.00  0.00            
ATOM     62  H30 GCD     1      35.130  26.540  26.670  1.00  0.00            
ATOM     63  O15 GCD     1      37.450  26.790  22.540  1.00  0.00            
ATOM     64  C19 GCD     1      38.770  26.890  21.940  1.00  0.00            
ATOM     65  H31 GCD     1      39.460  26.300  22.560  1.00  0.00            
ATOM     66  C20 GCD     1      38.750  26.250  20.530  1.00  0.00            
ATOM     67  H32 GCD     1      38.150  26.990  19.980  1.00  0.00            
ATOM     68  O16 GCD     1      38.270  24.850  20.430  1.00  0.00            
ATOM     69  H33 GCD     1      37.850  24.770  19.570  1.00  0.00            
ATOM     70  C21 GCD     1      40.130  26.390  19.910  1.00  0.00            
ATOM     71  H34 GCD     1      40.830  26.000  20.660  1.00  0.00            
ATOM     72  O17 GCD     1      40.280  25.810  18.610  1.00  0.00            
ATOM     73  H35 GCD     1      40.260  24.840  18.610  1.00  0.00            
ATOM     74  C22 GCD     1      40.450  27.890  19.880  1.00  0.00            
ATOM     75  H36 GCD     1      41.480  28.160  19.610  1.00  0.00            
ATOM     76  O18 GCD     1      40.370  28.430  21.160  1.00  0.00            
ATOM     77  C23 GCD     1      39.200  28.330  21.950  1.00  0.00            
ATOM     78  H37 GCD     1      38.410  29.010  21.600  1.00  0.00            
ATOM     79  C24 GCD     1      39.590  28.730  23.370  1.00  0.00            
ATOM     80  H38 GCD     1      38.630  28.780  23.880  1.00  0.00            
ATOM     81  H39 GCD     1      39.980  29.760  23.360  1.00  0.00            
ATOM     82  O19 GCD     1      40.470  27.870  24.160  1.00  0.00            
ATOM     83  H40 GCD     1      40.630  28.250  25.040  1.00  0.00            
ATOM     84  O20 GCD     1      39.620  28.660  19.020  1.00  0.00            
ATOM     85  C25 GCD     1      40.030  29.970  18.530  1.00  0.00            
ATOM     86  H41 GCD     1      40.990  30.260  18.950  1.00  0.00            
ATOM     87  C26 GCD     1      40.290  29.760  17.040  1.00  0.00            
ATOM     88  H42 GCD     1      39.560  29.120  16.530  1.00  0.00            
ATOM     89  O21 GCD     1      41.530  29.030  16.920  1.00  0.00            
ATOM     90  H43 GCD     1      41.320  28.280  16.360  1.00  0.00            
ATOM     91  C27 GCD     1      40.370  31.060  16.310  1.00  0.00            
ATOM     92  H44 GCD     1      41.180  31.650  16.770  1.00  0.00            
ATOM     93  O22 GCD     1      40.540  30.940  14.880  1.00  0.00            
ATOM     94  H45 GCD     1      39.670  30.710  14.520  1.00  0.00            
ATOM     95  C28 GCD     1      39.160  31.980  16.560  1.00  0.00            
ATOM     96  H46 GCD     1      39.310  32.980  16.150  1.00  0.00            
ATOM     97  O23 GCD     1      39.160  32.160  17.940  1.00  0.00            
ATOM     98  C29 GCD     1      38.960  31.060  18.910  1.00  0.00            
ATOM     99  H47 GCD     1      37.950  30.670  18.770  1.00  0.00            
ATOM    100  C30 GCD     1      39.090  31.610  20.300  1.00  0.00            
ATOM    101  H48 GCD     1      38.880  30.840  21.050  1.00  0.00            
ATOM    102  H49 GCD     1      38.390  32.450  20.390  1.00  0.00            
ATOM    103  O24 GCD     1      40.380  32.090  20.610  1.00  0.00            
ATOM    104  H50 GCD     1      40.500  32.780  19.950  1.00  0.00            
ATOM    105  O25 GCD     1      37.930  31.380  16.200  1.00  0.00            
ATOM    106  C31 GCD     1      37.390  31.860  14.970  1.00  0.00            
ATOM    107  H51 GCD     1      38.190  32.420  14.470  1.00  0.00            
ATOM    108  C32 GCD     1      36.970  30.660  14.110  1.00  0.00            
ATOM    109  H52 GCD     1      36.500  29.970  14.820  1.00  0.00            
ATOM    110  O26 GCD     1      38.140  30.010  13.640  1.00  0.00            
ATOM    111  H53 GCD     1      37.990  29.060  13.720  1.00  0.00            
ATOM    112  C33 GCD     1      36.020  31.040  12.950  1.00  0.00            
ATOM    113  H54 GCD     1      36.620  31.540  12.180  1.00  0.00            
ATOM    114  O27 GCD     1      35.350  29.870  12.480  1.00  0.00            
ATOM    115  H55 GCD     1      34.620  29.760  13.090  1.00  0.00            
ATOM    116  C34 GCD     1      34.930  32.080  13.370  1.00  0.00            
ATOM    117  H56 GCD     1      34.410  32.570  12.540  1.00  0.00            
ATOM    118  O28 GCD     1      35.580  33.120  13.940  1.00  0.00            
ATOM    119  C35 GCD     1      36.240  32.860  15.190  1.00  0.00            
ATOM    120  H57 GCD     1      35.480  32.420  15.850  1.00  0.00            
ATOM    121  C36 GCD     1      36.700  34.160  15.790  1.00  0.00            
ATOM    122  H58 GCD     1      37.060  33.990  16.810  1.00  0.00            
ATOM    123  H59 GCD     1      35.810  34.810  15.890  1.00  0.00            
ATOM    124  O29 GCD     1      37.690  34.850  15.030  1.00  0.00            
ATOM    125  H60 GCD     1      37.300  35.120  14.180  1.00  0.00            
ATOM    126  O30 GCD     1      33.960  31.440  14.270  1.00  0.00            
ATOM    127  C37 GCD     1      32.640  31.820  14.040  1.00  0.00            
ATOM    128  H61 GCD     1      32.630  32.740  13.430  1.00  0.00            
ATOM    129  C38 GCD     1      31.860  30.800  13.360  1.00  0.00            
ATOM    130  H62 GCD     1      31.860  29.870  13.940  1.00  0.00            
ATOM    131  O31 GCD     1      32.480  30.420  12.060  1.00  0.00            
ATOM    132  H63 GCD     1      32.430  31.220  11.530  1.00  0.00            
ATOM    133  C39 GCD     1      30.340  31.240  13.170  1.00  0.00            
ATOM    134  H64 GCD     1      30.490  32.100  12.510  1.00  0.00            
ATOM    135  O32 GCD     1      29.610  30.320  12.420  1.00  0.00            
ATOM    136  H65 GCD     1      29.400  29.580  13.000  1.00  0.00            
ATOM    137  C40 GCD     1      29.780  31.660  14.530  1.00  0.00            
ATOM    138  H66 GCD     1      28.790  32.130  14.480  1.00  0.00            
ATOM    139  O33 GCD     1      30.630  32.680  15.060  1.00  0.00            
ATOM    140  C41 GCD     1      31.970  32.210  15.340  1.00  0.00            
ATOM    141  H67 GCD     1      31.850  31.360  16.020  1.00  0.00            
ATOM    142  C42 GCD     1      32.620  33.390  16.080  1.00  0.00            
ATOM    143  H68 GCD     1      33.630  33.110  16.420  1.00  0.00            
ATOM    144  H69 GCD     1      32.080  33.570  17.010  1.00  0.00            
ATOM    145  O34 GCD     1      32.620  34.540  15.290  1.00  0.00            
ATOM    146  H70 GCD     1      31.760  34.910  15.530  1.00  0.00            
ATOM    147  O35 GCD     1      29.730  30.590  15.430  1.00  0.00            
ATOM    148  C43 GCD     1      28.360  30.080  15.700  1.00  0.00            
ATOM    149  H71 GCD     1      27.620  30.460  14.990  1.00  0.00            
ATOM    150  C44 GCD     1      28.350  28.570  15.510  1.00  0.00            
ATOM    151  H72 GCD     1      29.150  28.130  16.120  1.00  0.00            
ATOM    152  O36 GCD     1      28.590  28.330  14.110  1.00  0.00            
ATOM    153  H73 GCD     1      29.050  27.490  13.990  1.00  0.00            
ATOM    154  C45 GCD     1      26.970  27.990  16.030  1.00  0.00            
ATOM    155  H74 GCD     1      26.160  28.370  15.390  1.00  0.00            
ATOM    156  O37 GCD     1      27.000  26.550  16.120  1.00  0.00            
ATOM    157  H75 GCD     1      27.620  26.450  16.850  1.00  0.00            
ATOM    158  C46 GCD     1      26.740  28.570  17.460  1.00  0.00            
ATOM    159  H76 GCD     1      25.740  28.290  17.800  1.00  0.00            
ATOM    160  O38 GCD     1      27.670  28.090  18.400  1.00  0.00            
ATOM    161  O39 GCD     1      26.790  29.930  17.460  1.00  0.00            
ATOM    162  C47 GCD     1      27.980  30.580  17.100  1.00  0.00            
ATOM    163  H77 GCD     1      28.820  30.190  17.690  1.00  0.00            
ATOM    164  C48 GCD     1      27.870  32.120  17.220  1.00  0.00            
ATOM    165  H78 GCD     1      26.990  32.450  16.660  1.00  0.00            
ATOM    166  H79 GCD     1      28.690  32.650  16.710  1.00  0.00            
ATOM    167  O40 GCD     1      27.850  32.510  18.550  1.00  0.00            
ATOM    168  H80 GCD     1      27.050  32.260  19.030  1.00  0.00            
ATOM    169  C1  AD3     2      33.040  25.780  16.650  1.00  0.00            
ATOM    170  C2  AD3     2      31.750  25.840  17.160  1.00  0.00            
ATOM    171  C3  AD3     2      31.310  27.050  17.780  1.00  0.00            
ATOM    172  C4  AD3     2      32.230  28.130  17.830  1.00  0.00            
ATOM    173  C5  AD3     2      31.810  29.370  18.460  1.00  0.00            
ATOM    174  C6  AD3     2      32.750  30.410  18.620  1.00  0.00            
ATOM    175  C7  AD3     2      34.050  30.220  18.170  1.00  0.00            
ATOM    176  C8  AD3     2      35.100  31.170  18.330  1.00  0.00            
ATOM    177  C9  AD3     2      34.750  32.380  18.960  1.00  0.00            
ATOM    178  C10 AD3     2      33.460  32.560  19.480  1.00  0.00            
ATOM    179  C11 AD3     2      33.230  33.730  20.190  1.00  0.00            
ATOM    180  C12 AD3     2      31.960  34.110  20.670  1.00  0.00            
ATOM    181  C13 AD3     2      30.960  33.190  20.510  1.00  0.00            
ATOM    182  C14 AD3     2      31.100  32.010  19.720  1.00  0.00            
ATOM    183  C15 AD3     2      32.420  31.610  19.250  1.00  0.00            
ATOM    184  C16 AD3     2      34.390  29.060  17.480  1.00  0.00            
ATOM    185  C17 AD3     2      33.490  28.070  17.260  1.00  0.00            
ATOM    186  C18 AD3     2      33.910  26.860  16.690  1.00  0.00            
ATOM    187  H1  AD3     2      33.460  24.840  16.310  1.00  0.00            
ATOM    188  H2  AD3     2      31.150  24.940  17.110  1.00  0.00            
ATOM    189  H3  AD3     2      30.320  27.210  18.180  1.00  0.00            
ATOM    190  H4  AD3     2      30.820  29.450  18.890  1.00  0.00            
ATOM    191  H5  AD3     2      36.020  31.070  17.760  1.00  0.00            
ATOM    192  H6  AD3     2      35.480  33.180  19.090  1.00  0.00            
ATOM    193  H7  AD3     2      34.040  34.440  20.300  1.00  0.00            
ATOM    194  H8  AD3     2      31.770  35.030  21.220  1.00  0.00            
ATOM    195  H9  AD3     2      29.990  33.360  20.970  1.00  0.00            
ATOM    196  H10 AD3     2      30.290  31.310  19.570  1.00  0.00            
ATOM    197  H11 AD3     2      35.400  28.980  17.110  1.00  0.00            
ATOM    198  H12 AD3     2      34.950  26.800  16.400  1.00  0.00            
TER
ENDMDL
MODEL        1
ATOM      1  H1  GCD     1      21.670  30.120  23.650  1.00  0.00            
ATOM      2  O1  GCD     1      21.600  30.740  22.920  1.00  0.00            
ATOM      3  C1  GCD     1      22.440  30.400  21.820  1.00  0.00            
ATOM      4  H2  GCD     1      21.840  29.860  21.080  1.00  0.00            
ATOM      5  H3  GCD     1      22.860  31.340  21.440  1.00  0.00            
ATOM      6  C2  GCD     1      23.670  29.510  22.170  1.00  0.00            
ATOM      7  H4  GCD     1      24.320  29.490  21.280  1.00  0.00            
ATOM      8  C3  GCD     1      23.280  28.050  22.610  1.00  0.00            
ATOM      9  H5  GCD     1      22.480  28.020  23.360  1.00  0.00            
ATOM     10  C4  GCD     1      24.500  27.240  23.110  1.00  0.00            
ATOM     11  H6  GCD     1      25.070  26.880  22.240  1.00  0.00            
ATOM     12  O2  GCD     1      23.960  26.110  23.830  1.00  0.00            
ATOM     13  H7  GCD     1      23.540  25.570  23.140  1.00  0.00            
ATOM     14  C5  GCD     1      25.410  28.000  24.070  1.00  0.00            
ATOM     15  H8  GCD     1      24.790  27.950  24.980  1.00  0.00            
ATOM     16  O3  GCD     1      26.620  27.320  24.370  1.00  0.00            
ATOM     17  H9  GCD     1      26.420  26.480  24.790  1.00  0.00            
ATOM     18  C6  GCD     1      25.640  29.390  23.500  1.00  0.00            
ATOM     19  O4  GCD     1      24.530  30.120  23.160  1.00  0.00            
ATOM     20  H10 GCD     1      26.020  30.080  24.260  1.00  0.00            
ATOM     21  O5  GCD     1      26.600  29.340  22.410  1.00  0.00            
ATOM     22  C7  GCD     1      27.630  30.350  22.530  1.00  0.00            
ATOM     23  H11 GCD     1      27.350  31.110  23.280  1.00  0.00            
ATOM     24  C8  GCD     1      28.930  29.620  22.910  1.00  0.00            
ATOM     25  H12 GCD     1      29.050  28.740  22.260  1.00  0.00            
ATOM     26  O6  GCD     1      28.830  29.160  24.210  1.00  0.00            
ATOM     27  H13 GCD     1      28.210  28.420  24.180  1.00  0.00            
ATOM     28  C9  GCD     1      30.190  30.430  22.710  1.00  0.00            
ATOM     29  H14 GCD     1      30.180  31.120  23.560  1.00  0.00            
ATOM     30  O7  GCD     1      31.490  29.810  22.790  1.00  0.00            
ATOM     31  H15 GCD     1      31.520  29.480  23.690  1.00  0.00            
ATOM     32  C10 GCD     1      30.130  31.200  21.390  1.00  0.00            
ATOM     33  H16 GCD     1      30.940  31.930  21.340  1.00  0.00            
ATOM     34  O8  GCD     1      28.950  31.920  21.200  1.00  0.00            
ATOM     35  C11 GCD     1      27.830  31.030  21.130  1.00  0.00            
ATOM     36  H17 GCD     1      27.960  30.240  20.380  1.00  0.00            
ATOM     37  C12 GCD     1      26.710  31.940  20.700  1.00  0.00            
ATOM     38  H18 GCD     1      25.830  31.290  20.710  1.00  0.00            
ATOM     39  H19 GCD     1      26.810  32.400  19.710  1.00  0.00            
ATOM     40  O9  GCD     1      26.430  32.920  21.770  1.00  0.00            
ATOM     41  H20 GCD     1      27.220  33.470  21.720  1.00  0.00            
ATOM     42  O10 GCD     1      30.370  30.310  20.290  1.00  0.00            
ATOM     43  C13 GCD     1      31.230  30.700  19.180  1.00  0.00            
ATOM     44  H21 GCD     1      31.640  31.700  19.380  1.00  0.00            
ATOM     45  C14 GCD     1      32.400  29.780  18.960  1.00  0.00            
ATOM     46  H22 GCD     1      32.050  28.820  18.560  1.00  0.00            
ATOM     47  O11 GCD     1      33.130  29.640  20.150  1.00  0.00            
ATOM     48  H23 GCD     1      32.550  29.410  20.890  1.00  0.00            
ATOM     49  C15 GCD     1      33.270  30.210  17.770  1.00  0.00            
ATOM     50  H24 GCD     1      33.690  31.210  17.940  1.00  0.00            
ATOM     51  O12 GCD     1      34.290  29.290  17.450  1.00  0.00            
ATOM     52  H25 GCD     1      33.750  28.540  17.150  1.00  0.00            
ATOM     53  C16 GCD     1      32.420  30.360  16.500  1.00  0.00            
ATOM     54  H26 GCD     1      32.910  30.780  15.620  1.00  0.00            
ATOM     55  O13 GCD     1      31.280  31.210  16.760  1.00  0.00            
ATOM     56  C17 GCD     1      30.430  30.900  17.880  1.00  0.00            
ATOM     57  H27 GCD     1      29.980  29.910  17.740  1.00  0.00            
ATOM     58  C18 GCD     1      29.200  31.830  17.890  1.00  0.00            
ATOM     59  H28 GCD     1      29.520  32.870  17.740  1.00  0.00            
ATOM     60  H29 GCD     1      28.730  31.710  18.870  1.00  0.00            
ATOM     61  O14 GCD     1      28.240  31.410  16.890  1.00  0.00            
ATOM     62  H30 GCD     1      28.630  30.970  16.130  1.00  0.00            
ATOM     63  O15 GCD     1      31.800  29.150  16.050  1.00  0.00            
ATOM     64  C19 GCD     1      32.490  28.380  15.010  1.00  0.00            
ATOM     65  H31 GCD     1      33.520  28.730  14.900  1.00  0.00            
ATOM     66  C20 GCD     1      32.500  26.910  15.400  1.00  0.00            
ATOM     67  H32 GCD     1      31.450  26.610  15.560  1.00  0.00            
ATOM     68  O16 GCD     1      33.270  26.830  16.670  1.00  0.00            
ATOM     69  H33 GCD     1      33.270  25.940  17.030  1.00  0.00            
ATOM     70  C21 GCD     1      33.060  26.080  14.230  1.00  0.00            
ATOM     71  H34 GCD     1      34.150  26.250  14.180  1.00  0.00            
ATOM     72  O17 GCD     1      32.860  24.680  14.410  1.00  0.00            
ATOM     73  H35 GCD     1      31.960  24.520  14.110  1.00  0.00            
ATOM     74  C22 GCD     1      32.310  26.400  12.920  1.00  0.00            
ATOM     75  H36 GCD     1      32.770  25.770  12.160  1.00  0.00            
ATOM     76  O18 GCD     1      32.540  27.790  12.680  1.00  0.00            
ATOM     77  C23 GCD     1      31.850  28.590  13.660  1.00  0.00            
ATOM     78  H37 GCD     1      30.790  28.400  13.480  1.00  0.00            
ATOM     79  C24 GCD     1      32.080  29.990  13.220  1.00  0.00            
ATOM     80  H38 GCD     1      33.080  30.300  13.560  1.00  0.00            
ATOM     81  H39 GCD     1      31.420  30.700  13.730  1.00  0.00            
ATOM     82  O19 GCD     1      31.800  30.220  11.840  1.00  0.00            
ATOM     83  H40 GCD     1      32.300  29.500  11.440  1.00  0.00            
ATOM     84  O20 GCD     1      30.990  26.000  13.020  1.00  0.00            
ATOM     85  C25 GCD     1      30.310  25.450  11.910  1.00  0.00            
ATOM     86  H41 GCD     1      30.980  25.110  11.110  1.00  0.00            
ATOM     87  C26 GCD     1      29.620  24.210  12.480  1.00  0.00            
ATOM     88  H42 GCD     1      28.990  24.420  13.360  1.00  0.00            
ATOM     89  O21 GCD     1      30.710  23.460  13.020  1.00  0.00            
ATOM     90  H43 GCD     1      30.290  22.810  13.600  1.00  0.00            
ATOM     91  C27 GCD     1      28.780  23.420  11.480  1.00  0.00            
ATOM     92  H44 GCD     1      29.390  23.150  10.600  1.00  0.00            
ATOM     93  O22 GCD     1      28.190  22.220  12.000  1.00  0.00            
ATOM     94  H45 GCD     1      27.280  22.450  12.200  1.00  0.00            
ATOM     95  C28 GCD     1      27.730  24.440  11.060  1.00  0.00            
ATOM     96  H46 GCD     1      27.220  23.960  10.220  1.00  0.00            
ATOM     97  O23 GCD     1      28.380  25.580  10.520  1.00  0.00            
ATOM     98  C29 GCD     1      29.230  26.350  11.410  1.00  0.00            
ATOM     99  H47 GCD     1      28.720  26.840  12.250  1.00  0.00            
ATOM    100  C30 GCD     1      29.700  27.550  10.610  1.00  0.00            
ATOM    101  H48 GCD     1      30.050  27.170   9.640  1.00  0.00            
ATOM    102  H49 GCD     1      30.580  28.030  11.060  1.00  0.00            
ATOM    103  O24 GCD     1      28.790  28.580  10.300  1.00  0.00            
ATOM    104  H50 GCD     1      28.700  29.140  11.080  1.00  0.00            
ATOM    105  O25 GCD     1      26.770  24.880  12.030  1.00  0.00            
ATOM    106  C31 GCD     1      25.420  24.890  11.620  1.00  0.00            
ATOM    107  H51 GCD     1      25.300  24.760  10.530  1.00  0.00            
ATOM    108  C32 GCD     1      24.710  23.640  12.230  1.00  0.00            
ATOM    109  H52 GCD     1      24.780  23.630  13.320  1.00  0.00            
ATOM    110  O26 GCD     1      25.300  22.480  11.740  1.00  0.00            
ATOM    111  H53 GCD     1      24.860  21.810  12.280  1.00  0.00            
ATOM    112  C33 GCD     1      23.180  23.690  11.860  1.00  0.00            
ATOM    113  H54 GCD     1      23.100  23.630  10.760  1.00  0.00            
ATOM    114  O27 GCD     1      22.470  22.580  12.490  1.00  0.00            
ATOM    115  H55 GCD     1      22.300  22.710  13.430  1.00  0.00            
ATOM    116  C34 GCD     1      22.620  24.990  12.370  1.00  0.00            
ATOM    117  H56 GCD     1      21.590  25.120  12.020  1.00  0.00            
ATOM    118  O28 GCD     1      23.380  26.100  11.780  1.00  0.00            
ATOM    119  C35 GCD     1      24.790  26.210  12.050  1.00  0.00            
ATOM    120  H57 GCD     1      24.960  26.180  13.140  1.00  0.00            
ATOM    121  C36 GCD     1      25.420  27.430  11.460  1.00  0.00            
ATOM    122  H58 GCD     1      25.320  27.500  10.370  1.00  0.00            
ATOM    123  H59 GCD     1      26.500  27.470  11.660  1.00  0.00            
ATOM    124  O29 GCD     1      24.990  28.630  12.070  1.00  0.00            
ATOM    125  H60 GCD     1      25.310  29.380  11.550  1.00  0.00            
ATOM    126  O30 GCD     1      22.650  25.150  13.730  1.00  0.00            
ATOM    127  C37 GCD     1      21.360  25.070  14.390  1.00  0.00            
ATOM    128  H61 GCD     1      20.580  24.800  13.660  1.00  0.00            
ATOM    129  C38 GCD     1      21.360  23.970  15.450  1.00  0.00            
ATOM    130  H62 GCD     1      22.130  24.210  16.190  1.00  0.00            
ATOM    131  O31 GCD     1      21.600  22.620  14.920  1.00  0.00            
ATOM    132  H63 GCD     1      21.040  22.060  15.480  1.00  0.00            
ATOM    133  C39 GCD     1      20.060  24.080  16.210  1.00  0.00            
ATOM    134  H64 GCD     1      19.220  24.060  15.510  1.00  0.00            
ATOM    135  O32 GCD     1      20.010  23.070  17.240  1.00  0.00            
ATOM    136  H65 GCD     1      20.570  23.450  17.930  1.00  0.00            
ATOM    137  C40 GCD     1      19.880  25.480  16.810  1.00  0.00            
ATOM    138  H66 GCD     1      18.990  25.500  17.450  1.00  0.00            
ATOM    139  O33 GCD     1      19.780  26.400  15.760  1.00  0.00            
ATOM    140  C41 GCD     1      21.010  26.480  15.000  1.00  0.00            
ATOM    141  H67 GCD     1      21.880  26.730  15.610  1.00  0.00            
ATOM    142  C42 GCD     1      20.780  27.590  14.010  1.00  0.00            
ATOM    143  H68 GCD     1      21.760  27.890  13.600  1.00  0.00            
ATOM    144  H69 GCD     1      20.300  28.480  14.440  1.00  0.00            
ATOM    145  O34 GCD     1      19.900  27.190  12.940  1.00  0.00            
ATOM    146  H70 GCD     1      19.130  26.770  13.350  1.00  0.00            
ATOM    147  O35 GCD     1      20.970  25.910  17.610  1.00  0.00            
ATOM    148  C43 GCD     1      20.720  26.030  19.030  1.00  0.00            
ATOM    149  H71 GCD     1      19.740  25.580  19.230  1.00  0.00            
ATOM    150  C44 GCD     1      21.840  25.180  19.660  1.00  0.00            
ATOM    151  H72 GCD     1      22.840  25.570  19.440  1.00  0.00            
ATOM    152  O36 GCD     1      21.820  23.890  19.180  1.00  0.00            
ATOM    153  H73 GCD     1      22.720  23.540  19.110  1.00  0.00            
ATOM    154  C45 GCD     1      21.590  25.250  21.190  1.00  0.00            
ATOM    155  H74 GCD     1      20.620  24.760  21.320  1.00  0.00            
ATOM    156  O37 GCD     1      22.670  24.560  21.940  1.00  0.00            
ATOM    157  H75 GCD     1      22.840  23.680  21.570  1.00  0.00            
ATOM    158  C46 GCD     1      21.540  26.700  21.630  1.00  0.00            
ATOM    159  H76 GCD     1      21.110  26.820  22.620  1.00  0.00            
ATOM    160  O38 GCD     1      22.790  27.300  21.520  1.00  0.00            
ATOM    161  O39 GCD     1      20.550  27.440  20.890  1.00  0.00            
ATOM    162  C47 GCD     1      20.790  27.500  19.490  1.00  0.00            
ATOM    163  H77 GCD     1      21.780  27.940  19.300  1.00  0.00            
ATOM    164  C48 GCD     1      19.720  28.310  18.730  1.00  0.00            
ATOM    165  H78 GCD     1      18.720  27.930  18.980  1.00  0.00            
ATOM    166  H79 GCD     1      19.870  28.370  17.650  1.00  0.00            
ATOM    167  O40 GCD     1      19.840  29.700  19.130  1.00  0.00            
ATOM    168  H80 GCD     1      19.530  29.780  20.040  1.00  0.00            
ATOM    169  C1  AD3     2      30.200  21.490  15.390  1.00  0.00            
ATOM    170  C2  AD3     2      28.840  21.420  15.000  1.00  0.00            
ATOM    171  C3  AD3     2      27.830  22.410  15.200  1.00  0.00            
ATOM    172  C4  AD3     2      28.260  23.510  15.910  1.00  0.00            
ATOM    173  C5  AD3     2      27.290  24.470  16.210  1.00  0.00            
ATOM    174  C6  AD3     2      27.560  25.620  16.910  1.00  0.00            
ATOM    175  C7  AD3     2      28.880  25.750  17.400  1.00  0.00            
ATOM    176  C8  AD3     2      29.190  26.910  18.140  1.00  0.00            
ATOM    177  C9  AD3     2      28.270  27.830  18.460  1.00  0.00            
ATOM    178  C10 AD3     2      26.950  27.710  17.970  1.00  0.00            
ATOM    179  C11 AD3     2      26.070  28.750  18.310  1.00  0.00            
ATOM    180  C12 AD3     2      24.780  28.730  17.790  1.00  0.00            
ATOM    181  C13 AD3     2      24.300  27.600  17.090  1.00  0.00            
ATOM    182  C14 AD3     2      25.230  26.600  16.730  1.00  0.00            
ATOM    183  C15 AD3     2      26.550  26.610  17.160  1.00  0.00            
ATOM    184  C16 AD3     2      29.990  24.840  17.080  1.00  0.00            
ATOM    185  C17 AD3     2      29.610  23.690  16.360  1.00  0.00            
ATOM    186  C18 AD3     2      30.610  22.690  16.000  1.00  0.00            
ATOM    187  H1  AD3     2      30.910  20.770  15.010  1.00  0.00            
ATOM    188  H2  AD3     2      28.510  20.520  14.480  1.00  0.00            
ATOM    189  H3  AD3     2      26.810  22.310  14.870  1.00  0.00            
ATOM    190  H4  AD3     2      26.300  24.330  15.770  1.00  0.00            
ATOM    191  H5  AD3     2      30.220  27.080  18.450  1.00  0.00            
ATOM    192  H6  AD3     2      28.490  28.580  19.220  1.00  0.00            
ATOM    193  H7  AD3     2      26.480  29.680  18.700  1.00  0.00            
ATOM    194  H8  AD3     2      24.070  29.520  18.030  1.00  0.00            
ATOM    195  H9  AD3     2      23.270  27.660  16.730  1.00  0.00            
ATOM    196  H10 AD3     2      24.870  25.760  16.130  1.00  0.00            
ATOM    197  H11 AD3     2      30.960  24.860  17.560  1.00  0.00            
ATOM    198  H12 AD3     2      31.620  22.840  16.370  1.00  0.00            
TER
ENDMDL
MODEL        1
ATOM      1  H1  GCD     1      26.040  24.570  25.430  1.00  0.00            
ATOM      2  O1  GCD     1      26.240  24.040  24.650  1.00  0.00            
ATOM      3  C1  GCD     1      25.220  23.160  24.600  1.00  0.00            
ATOM      4  H2  GCD     1      24.270  23.680  24.400  1.00  0.00            
ATOM      5  H3  GCD     1      25.370  22.530  23.710  1.00  0.00            
ATOM      6  C2  GCD     1      25.210  22.420  25.950  1.00  0.00            
ATOM      7  H4  GCD     1      26.210  22.040  26.200  1.00  0.00            
ATOM      8  C3  GCD     1      24.160  21.330  25.820  1.00  0.00            
ATOM      9  H5  GCD     1      23.240  21.850  25.560  1.00  0.00            
ATOM     10  C4  GCD     1      24.030  20.570  27.150  1.00  0.00            
ATOM     11  H6  GCD     1      25.040  20.140  27.100  1.00  0.00            
ATOM     12  O2  GCD     1      23.020  19.550  27.180  1.00  0.00            
ATOM     13  H7  GCD     1      22.520  19.670  27.990  1.00  0.00            
ATOM     14  C5  GCD     1      23.920  21.450  28.420  1.00  0.00            
ATOM     15  H8  GCD     1      22.890  21.830  28.460  1.00  0.00            
ATOM     16  O3  GCD     1      24.070  20.610  29.560  1.00  0.00            
ATOM     17  H9  GCD     1      24.940  20.740  29.950  1.00  0.00            
ATOM     18  C6  GCD     1      24.860  22.690  28.330  1.00  0.00            
ATOM     19  O4  GCD     1      24.880  23.290  27.030  1.00  0.00            
ATOM     20  H10 GCD     1      24.530  23.460  29.040  1.00  0.00            
ATOM     21  O5  GCD     1      26.200  22.320  28.670  1.00  0.00            
ATOM     22  C7  GCD     1      26.840  23.020  29.760  1.00  0.00            
ATOM     23  H11 GCD     1      26.180  23.800  30.160  1.00  0.00            
ATOM     24  C8  GCD     1      27.180  21.980  30.860  1.00  0.00            
ATOM     25  H12 GCD     1      27.800  21.200  30.410  1.00  0.00            
ATOM     26  O6  GCD     1      25.930  21.420  31.460  1.00  0.00            
ATOM     27  H13 GCD     1      26.090  20.880  32.240  1.00  0.00            
ATOM     28  C9  GCD     1      28.040  22.650  31.920  1.00  0.00            
ATOM     29  H14 GCD     1      27.310  23.370  32.290  1.00  0.00            
ATOM     30  O7  GCD     1      28.500  21.710  33.000  1.00  0.00            
ATOM     31  H15 GCD     1      29.100  21.080  32.580  1.00  0.00            
ATOM     32  C10 GCD     1      29.220  23.440  31.350  1.00  0.00            
ATOM     33  H16 GCD     1      29.810  23.990  32.090  1.00  0.00            
ATOM     34  O8  GCD     1      28.660  24.330  30.470  1.00  0.00            
ATOM     35  C11 GCD     1      28.110  23.810  29.290  1.00  0.00            
ATOM     36  H17 GCD     1      28.790  23.140  28.760  1.00  0.00            
ATOM     37  C12 GCD     1      27.730  24.990  28.390  1.00  0.00            
ATOM     38  H18 GCD     1      27.270  25.720  29.080  1.00  0.00            
ATOM     39  H19 GCD     1      26.970  24.700  27.650  1.00  0.00            
ATOM     40  O9  GCD     1      28.860  25.530  27.800  1.00  0.00            
ATOM     41  H20 GCD     1      29.330  26.010  28.490  1.00  0.00            
ATOM     42  O10 GCD     1      30.080  22.530  30.700  1.00  0.00            
ATOM     43  C13 GCD     1      31.240  22.140  31.500  1.00  0.00            
ATOM     44  H21 GCD     1      31.200  22.440  32.560  1.00  0.00            
ATOM     45  C14 GCD     1      31.380  20.560  31.430  1.00  0.00            
ATOM     46  H22 GCD     1      31.320  20.280  30.370  1.00  0.00            
ATOM     47  O11 GCD     1      30.230  19.930  32.050  1.00  0.00            
ATOM     48  H23 GCD     1      30.380  18.980  31.930  1.00  0.00            
ATOM     49  C15 GCD     1      32.640  20.140  32.100  1.00  0.00            
ATOM     50  H24 GCD     1      32.670  20.520  33.130  1.00  0.00            
ATOM     51  O12 GCD     1      32.730  18.680  32.040  1.00  0.00            
ATOM     52  H25 GCD     1      33.260  18.530  31.250  1.00  0.00            
ATOM     53  C16 GCD     1      33.730  20.820  31.320  1.00  0.00            
ATOM     54  H26 GCD     1      34.700  20.590  31.780  1.00  0.00            
ATOM     55  O13 GCD     1      33.600  22.230  31.360  1.00  0.00            
ATOM     56  C17 GCD     1      32.380  22.750  30.780  1.00  0.00            
ATOM     57  H27 GCD     1      32.370  22.570  29.700  1.00  0.00            
ATOM     58  C18 GCD     1      32.410  24.280  31.080  1.00  0.00            
ATOM     59  H28 GCD     1      31.460  24.760  30.820  1.00  0.00            
ATOM     60  H29 GCD     1      33.070  24.690  30.310  1.00  0.00            
ATOM     61  O14 GCD     1      32.850  24.580  32.460  1.00  0.00            
ATOM     62  H30 GCD     1      33.690  24.120  32.560  1.00  0.00            
ATOM     63  O15 GCD     1      33.690  20.490  29.970  1.00  0.00            
ATOM     64  C19 GCD     1      34.700  19.620  29.500  1.00  0.00            
ATOM     65  H31 GCD     1      35.100  19.100  30.380  1.00  0.00            
ATOM     66  C20 GCD     1      34.150  18.510  28.650  1.00  0.00            
ATOM     67  H32 GCD     1      33.580  19.000  27.850  1.00  0.00            
ATOM     68  O16 GCD     1      33.280  17.740  29.410  1.00  0.00            
ATOM     69  H33 GCD     1      32.730  17.180  28.840  1.00  0.00            
ATOM     70  C21 GCD     1      35.270  17.710  27.980  1.00  0.00            
ATOM     71  H34 GCD     1      35.850  17.310  28.820  1.00  0.00            
ATOM     72  O17 GCD     1      34.710  16.730  27.100  1.00  0.00            
ATOM     73  H35 GCD     1      34.270  16.080  27.660  1.00  0.00            
ATOM     74  C22 GCD     1      36.220  18.560  27.220  1.00  0.00            
ATOM     75  H36 GCD     1      37.090  17.970  26.890  1.00  0.00            
ATOM     76  O18 GCD     1      36.710  19.510  28.170  1.00  0.00            
ATOM     77  C23 GCD     1      35.710  20.380  28.720  1.00  0.00            
ATOM     78  H37 GCD     1      35.110  20.960  28.010  1.00  0.00            
ATOM     79  C24 GCD     1      36.390  21.510  29.550  1.00  0.00            
ATOM     80  H38 GCD     1      35.650  22.260  29.860  1.00  0.00            
ATOM     81  H39 GCD     1      37.050  22.170  28.970  1.00  0.00            
ATOM     82  O19 GCD     1      37.150  20.960  30.570  1.00  0.00            
ATOM     83  H40 GCD     1      37.920  20.650  30.100  1.00  0.00            
ATOM     84  O20 GCD     1      35.490  19.140  26.130  1.00  0.00            
ATOM     85  C25 GCD     1      36.210  19.250  24.860  1.00  0.00            
ATOM     86  H41 GCD     1      37.210  19.680  25.030  1.00  0.00            
ATOM     87  C26 GCD     1      36.330  17.960  24.130  1.00  0.00            
ATOM     88  H42 GCD     1      35.360  17.450  24.190  1.00  0.00            
ATOM     89  O21 GCD     1      37.410  17.150  24.710  1.00  0.00            
ATOM     90  H43 GCD     1      37.980  16.830  24.010  1.00  0.00            
ATOM     91  C27 GCD     1      36.640  18.120  22.600  1.00  0.00            
ATOM     92  H44 GCD     1      37.630  18.590  22.520  1.00  0.00            
ATOM     93  O22 GCD     1      36.650  16.850  21.970  1.00  0.00            
ATOM     94  H45 GCD     1      35.760  16.500  22.090  1.00  0.00            
ATOM     95  C28 GCD     1      35.620  19.110  22.000  1.00  0.00            
ATOM     96  H46 GCD     1      35.800  19.300  20.940  1.00  0.00            
ATOM     97  O23 GCD     1      35.790  20.290  22.660  1.00  0.00            
ATOM     98  C29 GCD     1      35.360  20.300  24.040  1.00  0.00            
ATOM     99  H47 GCD     1      34.300  20.030  23.970  1.00  0.00            
ATOM    100  C30 GCD     1      35.400  21.660  24.730  1.00  0.00            
ATOM    101  H48 GCD     1      36.430  22.020  24.910  1.00  0.00            
ATOM    102  H49 GCD     1      34.960  21.550  25.730  1.00  0.00            
ATOM    103  O24 GCD     1      34.610  22.550  24.000  1.00  0.00            
ATOM    104  H50 GCD     1      34.890  22.510  23.080  1.00  0.00            
ATOM    105  O25 GCD     1      34.370  18.550  22.190  1.00  0.00            
ATOM    106  C31 GCD     1      33.800  17.930  21.060  1.00  0.00            
ATOM    107  H51 GCD     1      34.590  17.630  20.350  1.00  0.00            
ATOM    108  C32 GCD     1      33.170  16.670  21.560  1.00  0.00            
ATOM    109  H52 GCD     1      32.470  16.880  22.380  1.00  0.00            
ATOM    110  O26 GCD     1      34.230  15.830  22.060  1.00  0.00            
ATOM    111  H53 GCD     1      33.700  15.120  22.440  1.00  0.00            
ATOM    112  C33 GCD     1      32.410  16.030  20.330  1.00  0.00            
ATOM    113  H54 GCD     1      33.140  15.840  19.530  1.00  0.00            
ATOM    114  O27 GCD     1      31.780  14.820  20.560  1.00  0.00            
ATOM    115  H55 GCD     1      30.930  15.040  20.960  1.00  0.00            
ATOM    116  C34 GCD     1      31.410  17.080  19.810  1.00  0.00            
ATOM    117  H56 GCD     1      30.960  16.740  18.870  1.00  0.00            
ATOM    118  O28 GCD     1      32.000  18.320  19.440  1.00  0.00            
ATOM    119  C35 GCD     1      32.780  18.920  20.470  1.00  0.00            
ATOM    120  H57 GCD     1      32.080  19.070  21.300  1.00  0.00            
ATOM    121  C36 GCD     1      33.280  20.200  19.800  1.00  0.00            
ATOM    122  H58 GCD     1      34.000  20.670  20.480  1.00  0.00            
ATOM    123  H59 GCD     1      32.550  20.990  19.610  1.00  0.00            
ATOM    124  O29 GCD     1      33.920  19.970  18.520  1.00  0.00            
ATOM    125  H60 GCD     1      33.250  19.820  17.850  1.00  0.00            
ATOM    126  O30 GCD     1      30.440  17.280  20.810  1.00  0.00            
ATOM    127  C37 GCD     1      29.050  16.740  20.410  1.00  0.00            
ATOM    128  H61 GCD     1      29.130  15.960  19.650  1.00  0.00            
ATOM    129  C38 GCD     1      28.490  16.140  21.670  1.00  0.00            
ATOM    130  H62 GCD     1      28.500  16.910  22.450  1.00  0.00            
ATOM    131  O31 GCD     1      29.300  15.110  22.200  1.00  0.00            
ATOM    132  H63 GCD     1      28.950  14.230  22.050  1.00  0.00            
ATOM    133  C39 GCD     1      27.100  15.590  21.280  1.00  0.00            
ATOM    134  H64 GCD     1      27.250  14.830  20.490  1.00  0.00            
ATOM    135  O32 GCD     1      26.350  15.060  22.410  1.00  0.00            
ATOM    136  H65 GCD     1      25.620  15.660  22.600  1.00  0.00            
ATOM    137  C40 GCD     1      26.210  16.780  20.770  1.00  0.00            
ATOM    138  H66 GCD     1      25.230  16.440  20.410  1.00  0.00            
ATOM    139  O33 GCD     1      26.850  17.340  19.610  1.00  0.00            
ATOM    140  C41 GCD     1      28.190  17.890  19.910  1.00  0.00            
ATOM    141  H67 GCD     1      28.070  18.580  20.760  1.00  0.00            
ATOM    142  C42 GCD     1      28.740  18.520  18.630  1.00  0.00            
ATOM    143  H68 GCD     1      29.690  19.010  18.860  1.00  0.00            
ATOM    144  H69 GCD     1      27.990  19.290  18.390  1.00  0.00            
ATOM    145  O34 GCD     1      28.820  17.590  17.580  1.00  0.00            
ATOM    146  H70 GCD     1      27.910  17.270  17.560  1.00  0.00            
ATOM    147  O35 GCD     1      26.090  17.760  21.840  1.00  0.00            
ATOM    148  C43 GCD     1      24.860  18.360  22.010  1.00  0.00            
ATOM    149  H71 GCD     1      24.140  18.100  21.230  1.00  0.00            
ATOM    150  C44 GCD     1      24.370  17.850  23.380  1.00  0.00            
ATOM    151  H72 GCD     1      25.170  17.910  24.130  1.00  0.00            
ATOM    152  O36 GCD     1      24.080  16.420  23.160  1.00  0.00            
ATOM    153  H73 GCD     1      23.180  16.260  22.860  1.00  0.00            
ATOM    154  C45 GCD     1      23.110  18.560  23.870  1.00  0.00            
ATOM    155  H74 GCD     1      22.280  18.530  23.160  1.00  0.00            
ATOM    156  O37 GCD     1      22.600  18.020  25.100  1.00  0.00            
ATOM    157  H75 GCD     1      22.910  18.720  25.690  1.00  0.00            
ATOM    158  C46 GCD     1      23.450  20.080  23.890  1.00  0.00            
ATOM    159  H76 GCD     1      22.590  20.630  24.270  1.00  0.00            
ATOM    160  O38 GCD     1      24.510  20.310  24.790  1.00  0.00            
ATOM    161  O39 GCD     1      23.810  20.430  22.570  1.00  0.00            
ATOM    162  C47 GCD     1      25.020  19.850  22.100  1.00  0.00            
ATOM    163  H77 GCD     1      25.880  20.200  22.690  1.00  0.00            
ATOM    164  C48 GCD     1      25.480  20.330  20.720  1.00  0.00            
ATOM    165  H78 GCD     1      24.650  20.290  19.990  1.00  0.00            
ATOM    166  H79 GCD     1      26.360  19.790  20.350  1.00  0.00            
ATOM    167  O40 GCD     1      25.820  21.730  20.700  1.00  0.00            
ATOM    168  H80 GCD     1      26.420  21.900  21.430  1.00  0.00            
ATOM    169  C1  AD3     2      25.350  16.230  29.430  1.00  0.00            
ATOM    170  C2  AD3     2      24.940  16.050  28.110  1.00  0.00            
ATOM    171  C3  AD3     2      25.530  16.730  27.080  1.00  0.00            
ATOM    172  C4  AD3     2      26.620  17.590  27.340  1.00  0.00            
ATOM    173  C5  AD3     2      27.270  18.070  26.260  1.00  0.00            
ATOM    174  C6  AD3     2      28.390  18.970  26.470  1.00  0.00            
ATOM    175  C7  AD3     2      28.640  19.360  27.810  1.00  0.00            
ATOM    176  C8  AD3     2      29.690  20.300  28.040  1.00  0.00            
ATOM    177  C9  AD3     2      30.420  20.840  27.010  1.00  0.00            
ATOM    178  C10 AD3     2      30.180  20.490  25.690  1.00  0.00            
ATOM    179  C11 AD3     2      30.980  21.080  24.640  1.00  0.00            
ATOM    180  C12 AD3     2      30.770  20.760  23.250  1.00  0.00            
ATOM    181  C13 AD3     2      29.790  19.760  22.990  1.00  0.00            
ATOM    182  C14 AD3     2      29.010  19.150  24.000  1.00  0.00            
ATOM    183  C15 AD3     2      29.140  19.560  25.400  1.00  0.00            
ATOM    184  C16 AD3     2      27.990  18.820  28.910  1.00  0.00            
ATOM    185  C17 AD3     2      26.990  17.840  28.710  1.00  0.00            
ATOM    186  C18 AD3     2      26.350  17.140  29.750  1.00  0.00            
ATOM    187  H1  AD3     2      24.980  15.530  30.170  1.00  0.00            
ATOM    188  H2  AD3     2      24.330  15.190  27.880  1.00  0.00            
ATOM    189  H3  AD3     2      25.320  16.410  26.060  1.00  0.00            
ATOM    190  H4  AD3     2      27.120  17.590  25.290  1.00  0.00            
ATOM    191  H5  AD3     2      29.880  20.790  28.990  1.00  0.00            
ATOM    192  H6  AD3     2      31.210  21.530  27.300  1.00  0.00            
ATOM    193  H7  AD3     2      31.790  21.730  24.990  1.00  0.00            
ATOM    194  H8  AD3     2      31.330  21.140  22.400  1.00  0.00            
ATOM    195  H9  AD3     2      29.680  19.420  21.960  1.00  0.00            
ATOM    196  H10 AD3     2      28.210  18.480  23.720  1.00  0.00            
ATOM    197  H11 AD3     2      28.340  19.000  29.920  1.00  0.00            
ATOM    198  H12 AD3     2      26.760  17.200  30.760  1.00  0.00            
TER
ENDMDL
MODEL        1
ATOM      1  H1  GCD     1      29.520  30.230  19.640  1.00  0.00            
ATOM      2  O1  GCD     1      29.360  29.310  19.430  1.00  0.00            
ATOM      3  C1  GCD     1      30.540  28.890  18.730  1.00  0.00            
ATOM      4  H2  GCD     1      30.620  29.110  17.650  1.00  0.00            
ATOM      5  H3  GCD     1      31.340  29.490  19.180  1.00  0.00            
ATOM      6  C2  GCD     1      30.900  27.460  18.990  1.00  0.00            
ATOM      7  H4  GCD     1      31.840  27.180  18.500  1.00  0.00            
ATOM      8  C3  GCD     1      29.770  26.520  18.600  1.00  0.00            
ATOM      9  H5  GCD     1      28.890  26.770  19.220  1.00  0.00            
ATOM     10  C4  GCD     1      30.010  25.060  18.910  1.00  0.00            
ATOM     11  H6  GCD     1      30.850  24.690  18.290  1.00  0.00            
ATOM     12  O2  GCD     1      28.880  24.170  18.630  1.00  0.00            
ATOM     13  H7  GCD     1      29.140  23.350  19.070  1.00  0.00            
ATOM     14  C5  GCD     1      30.300  24.980  20.410  1.00  0.00            
ATOM     15  H8  GCD     1      29.410  25.290  20.980  1.00  0.00            
ATOM     16  O3  GCD     1      30.610  23.630  20.830  1.00  0.00            
ATOM     17  H9  GCD     1      30.820  23.710  21.770  1.00  0.00            
ATOM     18  C6  GCD     1      31.270  26.000  20.880  1.00  0.00            
ATOM     19  O4  GCD     1      30.890  27.260  20.370  1.00  0.00            
ATOM     20  H10 GCD     1      31.180  26.040  21.970  1.00  0.00            
ATOM     21  O5  GCD     1      32.600  25.800  20.380  1.00  0.00            
ATOM     22  C7  GCD     1      33.680  26.010  21.360  1.00  0.00            
ATOM     23  H11 GCD     1      33.260  25.940  22.380  1.00  0.00            
ATOM     24  C8  GCD     1      34.600  24.840  21.130  1.00  0.00            
ATOM     25  H12 GCD     1      34.690  24.770  20.030  1.00  0.00            
ATOM     26  O6  GCD     1      33.990  23.620  21.550  1.00  0.00            
ATOM     27  H13 GCD     1      34.180  23.490  22.490  1.00  0.00            
ATOM     28  C9  GCD     1      36.000  25.050  21.630  1.00  0.00            
ATOM     29  H14 GCD     1      35.990  25.040  22.730  1.00  0.00            
ATOM     30  O7  GCD     1      36.850  24.050  21.080  1.00  0.00            
ATOM     31  H15 GCD     1      36.770  23.460  21.840  1.00  0.00            
ATOM     32  C10 GCD     1      36.610  26.420  21.140  1.00  0.00            
ATOM     33  H16 GCD     1      37.630  26.560  21.520  1.00  0.00            
ATOM     34  O8  GCD     1      35.670  27.430  21.690  1.00  0.00            
ATOM     35  C11 GCD     1      34.350  27.380  21.180  1.00  0.00            
ATOM     36  H17 GCD     1      34.390  27.630  20.120  1.00  0.00            
ATOM     37  C12 GCD     1      33.620  28.530  21.800  1.00  0.00            
ATOM     38  H18 GCD     1      32.710  28.920  21.330  1.00  0.00            
ATOM     39  H19 GCD     1      34.350  29.350  21.860  1.00  0.00            
ATOM     40  O9  GCD     1      33.310  28.370  23.220  1.00  0.00            
ATOM     41  H20 GCD     1      34.230  28.220  23.470  1.00  0.00            
ATOM     42  O10 GCD     1      36.630  26.520  19.680  1.00  0.00            
ATOM     43  C13 GCD     1      37.710  27.260  19.170  1.00  0.00            
ATOM     44  H21 GCD     1      38.250  27.780  19.980  1.00  0.00            
ATOM     45  C14 GCD     1      38.690  26.280  18.500  1.00  0.00            
ATOM     46  H22 GCD     1      38.120  25.760  17.710  1.00  0.00            
ATOM     47  O11 GCD     1      39.040  25.400  19.550  1.00  0.00            
ATOM     48  H23 GCD     1      38.250  24.930  19.850  1.00  0.00            
ATOM     49  C15 GCD     1      39.900  27.060  17.950  1.00  0.00            
ATOM     50  H24 GCD     1      40.490  27.390  18.820  1.00  0.00            
ATOM     51  O12 GCD     1      40.880  26.240  17.260  1.00  0.00            
ATOM     52  H25 GCD     1      41.020  25.440  17.780  1.00  0.00            
ATOM     53  C16 GCD     1      39.350  28.250  17.040  1.00  0.00            
ATOM     54  H26 GCD     1      40.240  28.860  16.860  1.00  0.00            
ATOM     55  O13 GCD     1      38.450  29.060  17.770  1.00  0.00            
ATOM     56  C17 GCD     1      37.280  28.370  18.290  1.00  0.00            
ATOM     57  H27 GCD     1      36.660  27.990  17.470  1.00  0.00            
ATOM     58  C18 GCD     1      36.380  29.460  18.900  1.00  0.00            
ATOM     59  H28 GCD     1      35.530  28.930  19.360  1.00  0.00            
ATOM     60  H29 GCD     1      36.110  30.110  18.060  1.00  0.00            
ATOM     61  O14 GCD     1      37.100  30.230  19.850  1.00  0.00            
ATOM     62  H30 GCD     1      37.990  30.350  19.510  1.00  0.00            
ATOM     63  O15 GCD     1      38.820  27.720  15.790  1.00  0.00            
ATOM     64  C19 GCD     1      39.290  28.400  14.610  1.00  0.00            
ATOM     65  H31 GCD     1      40.030  29.150  14.930  1.00  0.00            
ATOM     66  C20 GCD     1      40.000  27.330  13.770  1.00  0.00            
ATOM     67  H32 GCD     1      39.360  26.460  13.610  1.00  0.00            
ATOM     68  O16 GCD     1      41.220  26.920  14.580  1.00  0.00            
ATOM     69  H33 GCD     1      40.830  26.730  15.440  1.00  0.00            
ATOM     70  C21 GCD     1      40.470  27.940  12.440  1.00  0.00            
ATOM     71  H34 GCD     1      41.210  28.720  12.670  1.00  0.00            
ATOM     72  O17 GCD     1      41.060  26.890  11.650  1.00  0.00            
ATOM     73  H35 GCD     1      40.350  26.310  11.360  1.00  0.00            
ATOM     74  C22 GCD     1      39.350  28.630  11.710  1.00  0.00            
ATOM     75  H36 GCD     1      39.790  29.180  10.870  1.00  0.00            
ATOM     76  O18 GCD     1      38.780  29.560  12.550  1.00  0.00            
ATOM     77  C23 GCD     1      38.200  29.000  13.800  1.00  0.00            
ATOM     78  H37 GCD     1      37.570  28.130  13.540  1.00  0.00            
ATOM     79  C24 GCD     1      37.380  29.990  14.580  1.00  0.00            
ATOM     80  H38 GCD     1      36.850  29.460  15.390  1.00  0.00            
ATOM     81  H39 GCD     1      36.570  30.240  13.880  1.00  0.00            
ATOM     82  O19 GCD     1      38.020  31.180  15.010  1.00  0.00            
ATOM     83  H40 GCD     1      37.630  31.480  15.840  1.00  0.00            
ATOM     84  O20 GCD     1      38.390  27.640  11.260  1.00  0.00            
ATOM     85  C25 GCD     1      38.250  27.580   9.870  1.00  0.00            
ATOM     86  H41 GCD     1      39.100  28.030   9.330  1.00  0.00            
ATOM     87  C26 GCD     1      38.070  26.120   9.470  1.00  0.00            
ATOM     88  H42 GCD     1      37.330  25.820  10.230  1.00  0.00            
ATOM     89  O21 GCD     1      39.300  25.350   9.660  1.00  0.00            
ATOM     90  H43 GCD     1      38.970  24.450   9.590  1.00  0.00            
ATOM     91  C27 GCD     1      37.500  25.890   8.050  1.00  0.00            
ATOM     92  H44 GCD     1      38.300  26.180   7.350  1.00  0.00            
ATOM     93  O22 GCD     1      37.120  24.570   7.790  1.00  0.00            
ATOM     94  H45 GCD     1      36.300  24.360   8.250  1.00  0.00            
ATOM     95  C28 GCD     1      36.380  26.830   7.720  1.00  0.00            
ATOM     96  H46 GCD     1      36.100  26.790   6.670  1.00  0.00            
ATOM     97  O23 GCD     1      36.730  28.140   8.090  1.00  0.00            
ATOM     98  C29 GCD     1      36.980  28.310   9.490  1.00  0.00            
ATOM     99  H47 GCD     1      36.130  27.970  10.100  1.00  0.00            
ATOM    100  C30 GCD     1      37.210  29.810   9.650  1.00  0.00            
ATOM    101  H48 GCD     1      37.330  30.110  10.690  1.00  0.00            
ATOM    102  H49 GCD     1      36.330  30.300   9.210  1.00  0.00            
ATOM    103  O24 GCD     1      38.250  30.390   8.800  1.00  0.00            
ATOM    104  H50 GCD     1      38.140  30.090   7.890  1.00  0.00            
ATOM    105  O25 GCD     1      35.230  26.420   8.530  1.00  0.00            
ATOM    106  C31 GCD     1      34.150  25.850   7.790  1.00  0.00            
ATOM    107  H51 GCD     1      34.400  25.770   6.730  1.00  0.00            
ATOM    108  C32 GCD     1      33.700  24.510   8.270  1.00  0.00            
ATOM    109  H52 GCD     1      33.620  24.590   9.360  1.00  0.00            
ATOM    110  O26 GCD     1      34.680  23.570   7.880  1.00  0.00            
ATOM    111  H53 GCD     1      34.350  22.780   8.320  1.00  0.00            
ATOM    112  C33 GCD     1      32.280  24.090   7.710  1.00  0.00            
ATOM    113  H54 GCD     1      32.340  23.960   6.620  1.00  0.00            
ATOM    114  O27 GCD     1      31.920  22.870   8.360  1.00  0.00            
ATOM    115  H55 GCD     1      32.390  22.140   7.940  1.00  0.00            
ATOM    116  C34 GCD     1      31.270  25.150   7.930  1.00  0.00            
ATOM    117  H56 GCD     1      30.330  24.900   7.430  1.00  0.00            
ATOM    118  O28 GCD     1      31.800  26.350   7.270  1.00  0.00            
ATOM    119  C35 GCD     1      32.970  26.860   7.980  1.00  0.00            
ATOM    120  H57 GCD     1      32.740  26.890   9.060  1.00  0.00            
ATOM    121  C36 GCD     1      33.250  28.300   7.550  1.00  0.00            
ATOM    122  H58 GCD     1      34.160  28.640   8.070  1.00  0.00            
ATOM    123  H59 GCD     1      32.410  28.920   7.890  1.00  0.00            
ATOM    124  O29 GCD     1      33.490  28.540   6.100  1.00  0.00            
ATOM    125  H60 GCD     1      32.820  27.970   5.710  1.00  0.00            
ATOM    126  O30 GCD     1      31.150  25.340   9.330  1.00  0.00            
ATOM    127  C37 GCD     1      29.780  25.420   9.800  1.00  0.00            
ATOM    128  H61 GCD     1      29.110  25.230   8.950  1.00  0.00            
ATOM    129  C38 GCD     1      29.500  24.410  10.780  1.00  0.00            
ATOM    130  H62 GCD     1      30.260  24.400  11.580  1.00  0.00            
ATOM    131  O31 GCD     1      29.690  23.180  10.020  1.00  0.00            
ATOM    132  H63 GCD     1      30.490  23.280   9.500  1.00  0.00            
ATOM    133  C39 GCD     1      28.060  24.490  11.380  1.00  0.00            
ATOM    134  H64 GCD     1      27.300  24.300  10.620  1.00  0.00            
ATOM    135  O32 GCD     1      27.880  23.580  12.480  1.00  0.00            
ATOM    136  H65 GCD     1      28.290  22.770  12.160  1.00  0.00            
ATOM    137  C40 GCD     1      27.880  25.910  11.830  1.00  0.00            
ATOM    138  H66 GCD     1      26.860  26.070  12.200  1.00  0.00            
ATOM    139  O33 GCD     1      28.070  26.800  10.740  1.00  0.00            
ATOM    140  C41 GCD     1      29.450  26.830  10.350  1.00  0.00            
ATOM    141  H67 GCD     1      30.030  26.990  11.270  1.00  0.00            
ATOM    142  C42 GCD     1      29.660  27.900   9.330  1.00  0.00            
ATOM    143  H68 GCD     1      29.010  27.700   8.470  1.00  0.00            
ATOM    144  H69 GCD     1      30.670  27.890   8.910  1.00  0.00            
ATOM    145  O34 GCD     1      29.230  29.190   9.790  1.00  0.00            
ATOM    146  H70 GCD     1      28.530  28.990  10.420  1.00  0.00            
ATOM    147  O35 GCD     1      28.760  26.190  12.920  1.00  0.00            
ATOM    148  C43 GCD     1      28.170  26.900  14.020  1.00  0.00            
ATOM    149  H71 GCD     1      27.370  27.490  13.570  1.00  0.00            
ATOM    150  C44 GCD     1      27.680  25.930  15.000  1.00  0.00            
ATOM    151  H72 GCD     1      28.550  25.280  15.160  1.00  0.00            
ATOM    152  O36 GCD     1      26.590  25.220  14.450  1.00  0.00            
ATOM    153  H73 GCD     1      27.030  24.780  13.710  1.00  0.00            
ATOM    154  C45 GCD     1      27.240  26.610  16.310  1.00  0.00            
ATOM    155  H74 GCD     1      26.390  27.250  16.040  1.00  0.00            
ATOM    156  O37 GCD     1      26.890  25.650  17.310  1.00  0.00            
ATOM    157  H75 GCD     1      27.660  25.300  17.760  1.00  0.00            
ATOM    158  C46 GCD     1      28.360  27.460  16.840  1.00  0.00            
ATOM    159  H76 GCD     1      28.060  28.020  17.730  1.00  0.00            
ATOM    160  O38 GCD     1      29.440  26.650  17.200  1.00  0.00            
ATOM    161  O39 GCD     1      28.680  28.400  15.860  1.00  0.00            
ATOM    162  C47 GCD     1      29.180  27.830  14.680  1.00  0.00            
ATOM    163  H77 GCD     1      30.050  27.240  14.980  1.00  0.00            
ATOM    164  C48 GCD     1      29.800  28.890  13.820  1.00  0.00            
ATOM    165  H78 GCD     1      30.180  28.550  12.850  1.00  0.00            
ATOM    166  H79 GCD     1      30.520  29.490  14.390  1.00  0.00            
ATOM    167  O40 GCD     1      28.740  29.840  13.450  1.00  0.00            
ATOM    168  H80 GCD     1      29.250  30.630  13.240  1.00  0.00            
ATOM    169  C1  AD3     2      31.750  21.790  17.170  1.00  0.00            
ATOM    170  C2  AD3     2      31.260  21.660  15.870  1.00  0.00            
ATOM    171  C3  AD3     2      31.410  22.650  14.890  1.00  0.00            
ATOM    172  C4  AD3     2      32.050  23.850  15.200  1.00  0.00            
ATOM    173  C5  AD3     2      32.050  24.960  14.340  1.00  0.00            
ATOM    174  C6  AD3     2      32.670  26.170  14.730  1.00  0.00            
ATOM    175  C7  AD3     2      33.170  26.280  16.070  1.00  0.00            
ATOM    176  C8  AD3     2      33.440  27.560  16.590  1.00  0.00            
ATOM    177  C9  AD3     2      33.370  28.650  15.730  1.00  0.00            
ATOM    178  C10 AD3     2      33.160  28.480  14.370  1.00  0.00            
ATOM    179  C11 AD3     2      33.390  29.620  13.590  1.00  0.00            
ATOM    180  C12 AD3     2      32.980  29.640  12.250  1.00  0.00            
ATOM    181  C13 AD3     2      32.600  28.380  11.640  1.00  0.00            
ATOM    182  C14 AD3     2      32.460  27.240  12.430  1.00  0.00            
ATOM    183  C15 AD3     2      32.740  27.240  13.830  1.00  0.00            
ATOM    184  C16 AD3     2      33.180  25.160  16.930  1.00  0.00            
ATOM    185  C17 AD3     2      32.610  23.950  16.530  1.00  0.00            
ATOM    186  C18 AD3     2      32.500  22.960  17.460  1.00  0.00            
ATOM    187  H1  AD3     2      31.610  20.990  17.890  1.00  0.00            
ATOM    188  H2  AD3     2      30.670  20.800  15.560  1.00  0.00            
ATOM    189  H3  AD3     2      30.890  22.570  13.940  1.00  0.00            
ATOM    190  H4  AD3     2      31.490  24.900  13.410  1.00  0.00            
ATOM    191  H5  AD3     2      33.770  27.750  17.610  1.00  0.00            
ATOM    192  H6  AD3     2      33.620  29.640  16.090  1.00  0.00            
ATOM    193  H7  AD3     2      33.800  30.470  14.120  1.00  0.00            
ATOM    194  H8  AD3     2      33.080  30.610  11.770  1.00  0.00            
ATOM    195  H9  AD3     2      32.280  28.310  10.600  1.00  0.00            
ATOM    196  H10 AD3     2      32.160  26.390  11.830  1.00  0.00            
ATOM    197  H11 AD3     2      33.590  25.280  17.930  1.00  0.00            
ATOM    198  H12 AD3     2      33.040  23.060  18.400  1.00  0.00            
TER
ENDMDL
MODEL        1
ATOM      1  H1  GCD     1      29.760  27.940  23.140  1.00  0.00            
ATOM      2  O1  GCD     1      29.090  28.100  22.480  1.00  0.00            
ATOM      3  C1  GCD     1      29.820  28.010  21.220  1.00  0.00            
ATOM      4  H2  GCD     1      29.130  28.270  20.410  1.00  0.00            
ATOM      5  H3  GCD     1      30.610  28.770  21.230  1.00  0.00            
ATOM      6  C2  GCD     1      30.360  26.620  21.010  1.00  0.00            
ATOM      7  H4  GCD     1      31.150  26.730  20.260  1.00  0.00            
ATOM      8  C3  GCD     1      29.390  25.520  20.640  1.00  0.00            
ATOM      9  H5  GCD     1      28.590  25.490  21.390  1.00  0.00            
ATOM     10  C4  GCD     1      30.130  24.170  20.530  1.00  0.00            
ATOM     11  H6  GCD     1      30.700  24.210  19.590  1.00  0.00            
ATOM     12  O2  GCD     1      29.230  23.060  20.310  1.00  0.00            
ATOM     13  H7  GCD     1      29.650  22.340  19.830  1.00  0.00            
ATOM     14  C5  GCD     1      30.990  23.870  21.690  1.00  0.00            
ATOM     15  H8  GCD     1      30.290  23.620  22.500  1.00  0.00            
ATOM     16  O3  GCD     1      31.810  22.770  21.430  1.00  0.00            
ATOM     17  H9  GCD     1      32.700  23.140  21.410  1.00  0.00            
ATOM     18  C6  GCD     1      31.820  25.080  22.060  1.00  0.00            
ATOM     19  O4  GCD     1      31.020  26.200  22.250  1.00  0.00            
ATOM     20  H10 GCD     1      32.320  24.910  23.020  1.00  0.00            
ATOM     21  O5  GCD     1      32.860  25.310  21.070  1.00  0.00            
ATOM     22  C7  GCD     1      34.170  25.460  21.680  1.00  0.00            
ATOM     23  H11 GCD     1      34.100  25.380  22.770  1.00  0.00            
ATOM     24  C8  GCD     1      35.080  24.350  21.280  1.00  0.00            
ATOM     25  H12 GCD     1      35.070  24.100  20.220  1.00  0.00            
ATOM     26  O6  GCD     1      34.720  23.160  21.920  1.00  0.00            
ATOM     27  H13 GCD     1      35.460  22.590  21.670  1.00  0.00            
ATOM     28  C9  GCD     1      36.540  24.580  21.620  1.00  0.00            
ATOM     29  H14 GCD     1      36.730  24.770  22.680  1.00  0.00            
ATOM     30  O7  GCD     1      37.340  23.570  21.090  1.00  0.00            
ATOM     31  H15 GCD     1      37.390  23.760  20.150  1.00  0.00            
ATOM     32  C10 GCD     1      36.830  25.970  20.920  1.00  0.00            
ATOM     33  H16 GCD     1      37.840  26.360  21.070  1.00  0.00            
ATOM     34  O8  GCD     1      36.020  26.980  21.510  1.00  0.00            
ATOM     35  C11 GCD     1      34.610  26.890  21.240  1.00  0.00            
ATOM     36  H17 GCD     1      34.490  27.040  20.160  1.00  0.00            
ATOM     37  C12 GCD     1      34.020  28.080  21.990  1.00  0.00            
ATOM     38  H18 GCD     1      32.930  28.040  21.880  1.00  0.00            
ATOM     39  H19 GCD     1      34.350  29.000  21.500  1.00  0.00            
ATOM     40  O9  GCD     1      34.200  28.040  23.400  1.00  0.00            
ATOM     41  H20 GCD     1      35.120  27.830  23.580  1.00  0.00            
ATOM     42  O10 GCD     1      36.530  25.850  19.530  1.00  0.00            
ATOM     43  C13 GCD     1      37.730  25.810  18.700  1.00  0.00            
ATOM     44  H21 GCD     1      38.610  25.580  19.320  1.00  0.00            
ATOM     45  C14 GCD     1      37.450  24.720  17.640  1.00  0.00            
ATOM     46  H22 GCD     1      36.470  24.950  17.200  1.00  0.00            
ATOM     47  O11 GCD     1      37.410  23.420  18.240  1.00  0.00            
ATOM     48  H23 GCD     1      36.520  23.110  18.040  1.00  0.00            
ATOM     49  C15 GCD     1      38.530  24.690  16.570  1.00  0.00            
ATOM     50  H24 GCD     1      39.460  24.360  17.040  1.00  0.00            
ATOM     51  O12 GCD     1      38.300  23.660  15.590  1.00  0.00            
ATOM     52  H25 GCD     1      38.080  24.160  14.800  1.00  0.00            
ATOM     53  C16 GCD     1      38.790  26.000  15.930  1.00  0.00            
ATOM     54  H26 GCD     1      39.700  25.980  15.310  1.00  0.00            
ATOM     55  O13 GCD     1      38.960  26.980  16.960  1.00  0.00            
ATOM     56  C17 GCD     1      37.870  27.160  17.950  1.00  0.00            
ATOM     57  H27 GCD     1      36.880  27.320  17.500  1.00  0.00            
ATOM     58  C18 GCD     1      38.110  28.390  18.730  1.00  0.00            
ATOM     59  H28 GCD     1      37.330  28.680  19.450  1.00  0.00            
ATOM     60  H29 GCD     1      38.390  29.200  18.050  1.00  0.00            
ATOM     61  O14 GCD     1      39.270  28.070  19.550  1.00  0.00            
ATOM     62  H30 GCD     1      40.000  28.430  19.030  1.00  0.00            
ATOM     63  O15 GCD     1      37.610  26.260  15.050  1.00  0.00            
ATOM     64  C19 GCD     1      37.620  27.430  14.200  1.00  0.00            
ATOM     65  H31 GCD     1      38.140  28.240  14.710  1.00  0.00            
ATOM     66  C20 GCD     1      38.210  27.080  12.820  1.00  0.00            
ATOM     67  H32 GCD     1      37.740  26.180  12.400  1.00  0.00            
ATOM     68  O16 GCD     1      39.610  26.750  12.990  1.00  0.00            
ATOM     69  H33 GCD     1      40.070  27.520  13.350  1.00  0.00            
ATOM     70  C21 GCD     1      38.070  28.240  11.860  1.00  0.00            
ATOM     71  H34 GCD     1      38.690  29.080  12.180  1.00  0.00            
ATOM     72  O17 GCD     1      38.570  27.860  10.560  1.00  0.00            
ATOM     73  H35 GCD     1      38.050  27.190  10.100  1.00  0.00            
ATOM     74  C22 GCD     1      36.560  28.560  11.730  1.00  0.00            
ATOM     75  H36 GCD     1      36.380  29.380  11.020  1.00  0.00            
ATOM     76  O18 GCD     1      36.050  28.840  13.030  1.00  0.00            
ATOM     77  C23 GCD     1      36.170  27.820  14.080  1.00  0.00            
ATOM     78  H37 GCD     1      35.530  26.970  13.820  1.00  0.00            
ATOM     79  C24 GCD     1      35.570  28.340  15.400  1.00  0.00            
ATOM     80  H38 GCD     1      35.570  27.530  16.130  1.00  0.00            
ATOM     81  H39 GCD     1      34.530  28.670  15.260  1.00  0.00            
ATOM     82  O19 GCD     1      36.250  29.370  15.950  1.00  0.00            
ATOM     83  H40 GCD     1      35.760  29.530  16.760  1.00  0.00            
ATOM     84  O20 GCD     1      36.020  27.350  11.240  1.00  0.00            
ATOM     85  C25 GCD     1      35.490  27.420   9.920  1.00  0.00            
ATOM     86  H41 GCD     1      36.070  28.130   9.320  1.00  0.00            
ATOM     87  C26 GCD     1      35.690  26.060   9.370  1.00  0.00            
ATOM     88  H42 GCD     1      35.380  25.310  10.110  1.00  0.00            
ATOM     89  O21 GCD     1      37.060  25.860   9.010  1.00  0.00            
ATOM     90  H43 GCD     1      37.260  24.920   9.010  1.00  0.00            
ATOM     91  C27 GCD     1      34.900  25.820   8.040  1.00  0.00            
ATOM     92  H44 GCD     1      35.330  26.560   7.350  1.00  0.00            
ATOM     93  O22 GCD     1      35.010  24.440   7.610  1.00  0.00            
ATOM     94  H45 GCD     1      35.920  24.130   7.590  1.00  0.00            
ATOM     95  C28 GCD     1      33.460  26.210   8.330  1.00  0.00            
ATOM     96  H46 GCD     1      32.860  26.170   7.420  1.00  0.00            
ATOM     97  O23 GCD     1      33.330  27.590   8.780  1.00  0.00            
ATOM     98  C29 GCD     1      34.030  27.830   9.990  1.00  0.00            
ATOM     99  H47 GCD     1      33.510  27.290  10.800  1.00  0.00            
ATOM    100  C30 GCD     1      33.710  29.270  10.250  1.00  0.00            
ATOM    101  H48 GCD     1      34.150  29.660  11.170  1.00  0.00            
ATOM    102  H49 GCD     1      32.640  29.440  10.340  1.00  0.00            
ATOM    103  O24 GCD     1      34.330  30.130   9.230  1.00  0.00            
ATOM    104  H50 GCD     1      34.210  29.780   8.340  1.00  0.00            
ATOM    105  O25 GCD     1      32.790  25.310   9.320  1.00  0.00            
ATOM    106  C31 GCD     1      31.650  24.550   8.840  1.00  0.00            
ATOM    107  H51 GCD     1      31.730  24.180   7.810  1.00  0.00            
ATOM    108  C32 GCD     1      31.590  23.290   9.650  1.00  0.00            
ATOM    109  H52 GCD     1      31.750  23.600  10.690  1.00  0.00            
ATOM    110  O26 GCD     1      32.750  22.470   9.230  1.00  0.00            
ATOM    111  H53 GCD     1      33.540  22.920   9.530  1.00  0.00            
ATOM    112  C33 GCD     1      30.290  22.580   9.630  1.00  0.00            
ATOM    113  H54 GCD     1      30.020  22.100   8.680  1.00  0.00            
ATOM    114  O27 GCD     1      30.210  21.570  10.640  1.00  0.00            
ATOM    115  H55 GCD     1      31.070  21.140  10.760  1.00  0.00            
ATOM    116  C34 GCD     1      29.150  23.630   9.850  1.00  0.00            
ATOM    117  H56 GCD     1      28.210  23.100   9.700  1.00  0.00            
ATOM    118  O28 GCD     1      29.260  24.610   8.890  1.00  0.00            
ATOM    119  C35 GCD     1      30.400  25.460   8.920  1.00  0.00            
ATOM    120  H57 GCD     1      30.330  26.010   9.870  1.00  0.00            
ATOM    121  C36 GCD     1      30.190  26.590   7.890  1.00  0.00            
ATOM    122  H58 GCD     1      31.000  27.320   7.800  1.00  0.00            
ATOM    123  H59 GCD     1      29.290  27.180   8.080  1.00  0.00            
ATOM    124  O29 GCD     1      30.030  26.050   6.580  1.00  0.00            
ATOM    125  H60 GCD     1      29.420  25.310   6.660  1.00  0.00            
ATOM    126  O30 GCD     1      29.190  24.070  11.210  1.00  0.00            
ATOM    127  C37 GCD     1      27.930  24.160  11.820  1.00  0.00            
ATOM    128  H61 GCD     1      27.100  23.980  11.130  1.00  0.00            
ATOM    129  C38 GCD     1      27.920  23.170  12.910  1.00  0.00            
ATOM    130  H62 GCD     1      28.780  23.330  13.570  1.00  0.00            
ATOM    131  O31 GCD     1      28.070  21.870  12.320  1.00  0.00            
ATOM    132  H63 GCD     1      28.930  21.830  11.890  1.00  0.00            
ATOM    133  C39 GCD     1      26.620  23.240  13.660  1.00  0.00            
ATOM    134  H64 GCD     1      25.810  23.140  12.920  1.00  0.00            
ATOM    135  O32 GCD     1      26.400  22.190  14.690  1.00  0.00            
ATOM    136  H65 GCD     1      27.140  22.260  15.300  1.00  0.00            
ATOM    137  C40 GCD     1      26.450  24.650  14.180  1.00  0.00            
ATOM    138  H66 GCD     1      25.530  24.780  14.760  1.00  0.00            
ATOM    139  O33 GCD     1      26.620  25.640  13.170  1.00  0.00            
ATOM    140  C41 GCD     1      27.840  25.610  12.420  1.00  0.00            
ATOM    141  H67 GCD     1      28.650  25.730  13.150  1.00  0.00            
ATOM    142  C42 GCD     1      27.830  26.790  11.400  1.00  0.00            
ATOM    143  H68 GCD     1      27.010  26.650  10.680  1.00  0.00            
ATOM    144  H69 GCD     1      28.860  26.790  11.020  1.00  0.00            
ATOM    145  O34 GCD     1      27.550  27.970  12.130  1.00  0.00            
ATOM    146  H70 GCD     1      26.960  27.780  12.870  1.00  0.00            
ATOM    147  O35 GCD     1      27.470  24.900  15.180  1.00  0.00            
ATOM    148  C43 GCD     1      27.050  25.560  16.380  1.00  0.00            
ATOM    149  H71 GCD     1      26.030  25.970  16.330  1.00  0.00            
ATOM    150  C44 GCD     1      26.920  24.540  17.510  1.00  0.00            
ATOM    151  H72 GCD     1      27.880  24.020  17.570  1.00  0.00            
ATOM    152  O36 GCD     1      25.840  23.610  17.240  1.00  0.00            
ATOM    153  H73 GCD     1      25.760  23.620  16.280  1.00  0.00            
ATOM    154  C45 GCD     1      26.590  25.170  18.800  1.00  0.00            
ATOM    155  H74 GCD     1      25.590  25.620  18.780  1.00  0.00            
ATOM    156  O37 GCD     1      26.550  24.230  19.900  1.00  0.00            
ATOM    157  H75 GCD     1      27.430  23.900  20.100  1.00  0.00            
ATOM    158  C46 GCD     1      27.620  26.260  19.070  1.00  0.00            
ATOM    159  H76 GCD     1      27.370  26.830  19.970  1.00  0.00            
ATOM    160  O38 GCD     1      28.960  25.770  19.270  1.00  0.00            
ATOM    161  O39 GCD     1      27.570  27.160  18.070  1.00  0.00            
ATOM    162  C47 GCD     1      28.040  26.710  16.790  1.00  0.00            
ATOM    163  H77 GCD     1      29.060  26.280  16.760  1.00  0.00            
ATOM    164  C48 GCD     1      28.050  27.790  15.720  1.00  0.00            
ATOM    165  H78 GCD     1      28.580  27.320  14.880  1.00  0.00            
ATOM    166  H79 GCD     1      28.630  28.650  16.090  1.00  0.00            
ATOM    167  O40 GCD     1      26.810  28.300  15.330  1.00  0.00            
ATOM    168  H80 GCD     1      26.350  28.760  16.040  1.00  0.00            
ATOM    169  C1  AD3     2      31.600  20.010  15.630  1.00  0.00            
ATOM    170  C2  AD3     2      31.270  20.390  14.320  1.00  0.00            
ATOM    171  C3  AD3     2      31.090  21.740  13.960  1.00  0.00            
ATOM    172  C4  AD3     2      31.340  22.720  14.920  1.00  0.00            
ATOM    173  C5  AD3     2      31.220  24.020  14.480  1.00  0.00            
ATOM    174  C6  AD3     2      31.560  25.040  15.320  1.00  0.00            
ATOM    175  C7  AD3     2      32.080  24.780  16.640  1.00  0.00            
ATOM    176  C8  AD3     2      32.480  25.810  17.530  1.00  0.00            
ATOM    177  C9  AD3     2      32.480  27.100  17.050  1.00  0.00            
ATOM    178  C10 AD3     2      31.950  27.420  15.810  1.00  0.00            
ATOM    179  C11 AD3     2      31.860  28.800  15.420  1.00  0.00            
ATOM    180  C12 AD3     2      31.660  29.180  14.100  1.00  0.00            
ATOM    181  C13 AD3     2      31.290  28.170  13.180  1.00  0.00            
ATOM    182  C14 AD3     2      31.190  26.790  13.600  1.00  0.00            
ATOM    183  C15 AD3     2      31.550  26.390  14.910  1.00  0.00            
ATOM    184  C16 AD3     2      32.170  23.400  17.040  1.00  0.00            
ATOM    185  C17 AD3     2      31.760  22.360  16.190  1.00  0.00            
ATOM    186  C18 AD3     2      31.950  21.030  16.530  1.00  0.00            
ATOM    187  H1  AD3     2      31.810  19.000  15.970  1.00  0.00            
ATOM    188  H2  AD3     2      31.100  19.620  13.570  1.00  0.00            
ATOM    189  H3  AD3     2      30.760  21.980  12.960  1.00  0.00            
ATOM    190  H4  AD3     2      30.810  24.240  13.490  1.00  0.00            
ATOM    191  H5  AD3     2      32.920  25.540  18.490  1.00  0.00            
ATOM    192  H6  AD3     2      32.800  27.910  17.700  1.00  0.00            
ATOM    193  H7  AD3     2      32.210  29.550  16.120  1.00  0.00            
ATOM    194  H8  AD3     2      31.670  30.200  13.740  1.00  0.00            
ATOM    195  H9  AD3     2      30.910  28.430  12.190  1.00  0.00            
ATOM    196  H10 AD3     2      30.960  26.050  12.840  1.00  0.00            
ATOM    197  H11 AD3     2      32.450  23.250  18.070  1.00  0.00            
ATOM    198  H12 AD3     2      32.280  20.810  17.540  1.00  0.00            
TER
ENDMDL
MODEL        1
ATOM      1  H1  GCD     1      22.820  23.930  28.240  1.00  0.00            
ATOM      2  O1  GCD     1      22.930  23.230  27.590  1.00  0.00            
ATOM      3  C1  GCD     1      23.420  23.910  26.380  1.00  0.00            
ATOM      4  H2  GCD     1      23.360  23.340  25.450  1.00  0.00            
ATOM      5  H3  GCD     1      22.730  24.750  26.240  1.00  0.00            
ATOM      6  C2  GCD     1      24.840  24.460  26.590  1.00  0.00            
ATOM      7  H4  GCD     1      25.040  24.900  25.610  1.00  0.00            
ATOM      8  C3  GCD     1      25.790  23.300  26.790  1.00  0.00            
ATOM      9  H5  GCD     1      25.420  22.640  27.580  1.00  0.00            
ATOM     10  C4  GCD     1      27.190  23.810  27.140  1.00  0.00            
ATOM     11  H6  GCD     1      27.510  24.300  26.220  1.00  0.00            
ATOM     12  O2  GCD     1      28.040  22.730  27.470  1.00  0.00            
ATOM     13  H7  GCD     1      28.960  22.960  27.300  1.00  0.00            
ATOM     14  C5  GCD     1      27.140  24.870  28.260  1.00  0.00            
ATOM     15  H8  GCD     1      26.940  24.340  29.200  1.00  0.00            
ATOM     16  O3  GCD     1      28.300  25.530  28.480  1.00  0.00            
ATOM     17  H9  GCD     1      28.210  26.410  28.090  1.00  0.00            
ATOM     18  C6  GCD     1      26.050  25.950  28.030  1.00  0.00            
ATOM     19  O4  GCD     1      24.830  25.320  27.730  1.00  0.00            
ATOM     20  H10 GCD     1      25.840  26.590  28.890  1.00  0.00            
ATOM     21  O5  GCD     1      26.520  26.730  26.910  1.00  0.00            
ATOM     22  C7  GCD     1      26.140  28.070  27.020  1.00  0.00            
ATOM     23  H11 GCD     1      25.420  28.160  27.850  1.00  0.00            
ATOM     24  C8  GCD     1      27.330  28.860  27.400  1.00  0.00            
ATOM     25  H12 GCD     1      28.190  28.760  26.730  1.00  0.00            
ATOM     26  O6  GCD     1      27.790  28.420  28.690  1.00  0.00            
ATOM     27  H13 GCD     1      28.540  28.980  28.950  1.00  0.00            
ATOM     28  C9  GCD     1      26.920  30.360  27.480  1.00  0.00            
ATOM     29  H14 GCD     1      26.170  30.480  28.280  1.00  0.00            
ATOM     30  O7  GCD     1      28.010  31.150  27.880  1.00  0.00            
ATOM     31  H15 GCD     1      27.870  31.560  28.740  1.00  0.00            
ATOM     32  C10 GCD     1      26.330  30.890  26.200  1.00  0.00            
ATOM     33  H16 GCD     1      25.920  31.890  26.400  1.00  0.00            
ATOM     34  O8  GCD     1      25.270  30.070  25.790  1.00  0.00            
ATOM     35  C11 GCD     1      25.480  28.620  25.740  1.00  0.00            
ATOM     36  H17 GCD     1      26.110  28.220  24.940  1.00  0.00            
ATOM     37  C12 GCD     1      24.140  28.020  25.470  1.00  0.00            
ATOM     38  H18 GCD     1      24.250  26.920  25.450  1.00  0.00            
ATOM     39  H19 GCD     1      23.890  28.400  24.470  1.00  0.00            
ATOM     40  O9  GCD     1      23.070  28.350  26.440  1.00  0.00            
ATOM     41  H20 GCD     1      23.220  29.280  26.670  1.00  0.00            
ATOM     42  O10 GCD     1      27.290  30.930  25.140  1.00  0.00            
ATOM     43  C13 GCD     1      27.770  32.190  24.690  1.00  0.00            
ATOM     44  H21 GCD     1      27.380  32.960  25.360  1.00  0.00            
ATOM     45  C14 GCD     1      29.310  32.270  24.830  1.00  0.00            
ATOM     46  H22 GCD     1      29.560  31.250  24.500  1.00  0.00            
ATOM     47  O11 GCD     1      29.610  32.470  26.230  1.00  0.00            
ATOM     48  H23 GCD     1      29.120  31.850  26.790  1.00  0.00            
ATOM     49  C15 GCD     1      29.850  33.510  24.120  1.00  0.00            
ATOM     50  H24 GCD     1      29.470  34.360  24.710  1.00  0.00            
ATOM     51  O12 GCD     1      31.280  33.500  24.020  1.00  0.00            
ATOM     52  H25 GCD     1      31.480  34.430  23.870  1.00  0.00            
ATOM     53  C16 GCD     1      29.220  33.610  22.720  1.00  0.00            
ATOM     54  H26 GCD     1      29.460  34.570  22.250  1.00  0.00            
ATOM     55  O13 GCD     1      27.760  33.600  22.780  1.00  0.00            
ATOM     56  C17 GCD     1      27.280  32.400  23.300  1.00  0.00            
ATOM     57  H27 GCD     1      27.670  31.600  22.660  1.00  0.00            
ATOM     58  C18 GCD     1      25.800  32.280  23.170  1.00  0.00            
ATOM     59  H28 GCD     1      25.400  33.080  23.810  1.00  0.00            
ATOM     60  H29 GCD     1      25.500  31.470  23.850  1.00  0.00            
ATOM     61  O14 GCD     1      25.090  32.280  21.880  1.00  0.00            
ATOM     62  H30 GCD     1      24.380  32.930  21.920  1.00  0.00            
ATOM     63  O15 GCD     1      29.740  32.550  21.910  1.00  0.00            
ATOM     64  C19 GCD     1      30.340  32.870  20.640  1.00  0.00            
ATOM     65  H31 GCD     1      30.770  33.880  20.620  1.00  0.00            
ATOM     66  C20 GCD     1      31.460  31.850  20.520  1.00  0.00            
ATOM     67  H32 GCD     1      30.980  30.860  20.540  1.00  0.00            
ATOM     68  O16 GCD     1      32.340  32.000  21.640  1.00  0.00            
ATOM     69  H33 GCD     1      31.700  32.200  22.330  1.00  0.00            
ATOM     70  C21 GCD     1      32.110  32.140  19.190  1.00  0.00            
ATOM     71  H34 GCD     1      32.270  33.220  19.250  1.00  0.00            
ATOM     72  O17 GCD     1      33.310  31.390  18.970  1.00  0.00            
ATOM     73  H35 GCD     1      33.750  31.350  19.820  1.00  0.00            
ATOM     74  C22 GCD     1      31.170  31.900  17.960  1.00  0.00            
ATOM     75  H36 GCD     1      31.620  32.000  16.970  1.00  0.00            
ATOM     76  O18 GCD     1      30.120  32.780  18.140  1.00  0.00            
ATOM     77  C23 GCD     1      29.390  32.840  19.440  1.00  0.00            
ATOM     78  H37 GCD     1      28.750  31.940  19.430  1.00  0.00            
ATOM     79  C24 GCD     1      28.470  34.040  19.370  1.00  0.00            
ATOM     80  H38 GCD     1      27.900  34.070  20.310  1.00  0.00            
ATOM     81  H39 GCD     1      27.690  33.920  18.610  1.00  0.00            
ATOM     82  O19 GCD     1      29.300  35.240  19.250  1.00  0.00            
ATOM     83  H40 GCD     1      29.880  35.160  18.490  1.00  0.00            
ATOM     84  O20 GCD     1      30.600  30.560  17.980  1.00  0.00            
ATOM     85  C25 GCD     1      30.550  29.990  16.670  1.00  0.00            
ATOM     86  H41 GCD     1      30.670  30.710  15.850  1.00  0.00            
ATOM     87  C26 GCD     1      31.590  28.930  16.610  1.00  0.00            
ATOM     88  H42 GCD     1      31.410  28.230  17.440  1.00  0.00            
ATOM     89  O21 GCD     1      32.870  29.580  16.730  1.00  0.00            
ATOM     90  H43 GCD     1      32.930  30.050  17.580  1.00  0.00            
ATOM     91  C27 GCD     1      31.490  28.070  15.390  1.00  0.00            
ATOM     92  H44 GCD     1      31.670  28.680  14.500  1.00  0.00            
ATOM     93  O22 GCD     1      32.440  26.990  15.560  1.00  0.00            
ATOM     94  H45 GCD     1      33.280  27.460  15.590  1.00  0.00            
ATOM     95  C28 GCD     1      30.070  27.610  15.280  1.00  0.00            
ATOM     96  H46 GCD     1      30.130  27.170  14.280  1.00  0.00            
ATOM     97  O23 GCD     1      29.180  28.660  15.140  1.00  0.00            
ATOM     98  C29 GCD     1      29.160  29.410  16.370  1.00  0.00            
ATOM     99  H47 GCD     1      28.800  28.800  17.210  1.00  0.00            
ATOM    100  C30 GCD     1      28.120  30.560  16.400  1.00  0.00            
ATOM    101  H48 GCD     1      28.100  31.090  17.360  1.00  0.00            
ATOM    102  H49 GCD     1      27.140  30.050  16.380  1.00  0.00            
ATOM    103  O24 GCD     1      28.190  31.380  15.220  1.00  0.00            
ATOM    104  H50 GCD     1      28.510  30.720  14.590  1.00  0.00            
ATOM    105  O25 GCD     1      29.650  26.660  16.300  1.00  0.00            
ATOM    106  C31 GCD     1      28.950  25.490  15.820  1.00  0.00            
ATOM    107  H51 GCD     1      28.780  25.550  14.740  1.00  0.00            
ATOM    108  C32 GCD     1      29.800  24.300  16.010  1.00  0.00            
ATOM    109  H52 GCD     1      30.260  24.340  17.010  1.00  0.00            
ATOM    110  O26 GCD     1      30.900  24.450  15.140  1.00  0.00            
ATOM    111  H53 GCD     1      31.430  25.130  15.560  1.00  0.00            
ATOM    112  C33 GCD     1      29.060  22.940  15.670  1.00  0.00            
ATOM    113  H54 GCD     1      28.860  22.880  14.590  1.00  0.00            
ATOM    114  O27 GCD     1      29.790  21.740  16.040  1.00  0.00            
ATOM    115  H55 GCD     1      29.270  21.250  16.690  1.00  0.00            
ATOM    116  C34 GCD     1      27.670  22.970  16.360  1.00  0.00            
ATOM    117  H56 GCD     1      27.010  22.250  15.860  1.00  0.00            
ATOM    118  O28 GCD     1      26.970  24.220  16.150  1.00  0.00            
ATOM    119  C35 GCD     1      27.640  25.370  16.610  1.00  0.00            
ATOM    120  H57 GCD     1      27.910  25.150  17.650  1.00  0.00            
ATOM    121  C36 GCD     1      26.810  26.620  16.290  1.00  0.00            
ATOM    122  H58 GCD     1      26.680  26.530  15.200  1.00  0.00            
ATOM    123  H59 GCD     1      27.390  27.530  16.450  1.00  0.00            
ATOM    124  O29 GCD     1      25.490  26.570  16.910  1.00  0.00            
ATOM    125  H60 GCD     1      24.930  27.240  16.500  1.00  0.00            
ATOM    126  O30 GCD     1      27.780  22.520  17.690  1.00  0.00            
ATOM    127  C37 GCD     1      26.940  21.430  18.080  1.00  0.00            
ATOM    128  H61 GCD     1      26.560  20.910  17.190  1.00  0.00            
ATOM    129  C38 GCD     1      27.770  20.420  18.950  1.00  0.00            
ATOM    130  H62 GCD     1      28.120  21.000  19.810  1.00  0.00            
ATOM    131  O31 GCD     1      28.820  19.790  18.220  1.00  0.00            
ATOM    132  H63 GCD     1      29.020  18.990  18.720  1.00  0.00            
ATOM    133  C39 GCD     1      26.880  19.320  19.550  1.00  0.00            
ATOM    134  H64 GCD     1      26.440  18.740  18.730  1.00  0.00            
ATOM    135  O32 GCD     1      27.590  18.410  20.480  1.00  0.00            
ATOM    136  H65 GCD     1      27.830  18.820  21.320  1.00  0.00            
ATOM    137  C40 GCD     1      25.740  20.000  20.350  1.00  0.00            
ATOM    138  H66 GCD     1      25.100  19.190  20.710  1.00  0.00            
ATOM    139  O33 GCD     1      25.080  20.780  19.440  1.00  0.00            
ATOM    140  C41 GCD     1      25.700  21.870  18.830  1.00  0.00            
ATOM    141  H67 GCD     1      25.980  22.560  19.640  1.00  0.00            
ATOM    142  C42 GCD     1      24.680  22.730  18.070  1.00  0.00            
ATOM    143  H68 GCD     1      25.140  23.700  17.840  1.00  0.00            
ATOM    144  H69 GCD     1      23.880  23.030  18.760  1.00  0.00            
ATOM    145  O34 GCD     1      24.290  22.040  16.980  1.00  0.00            
ATOM    146  H70 GCD     1      24.150  21.120  17.230  1.00  0.00            
ATOM    147  O35 GCD     1      26.250  20.790  21.410  1.00  0.00            
ATOM    148  C43 GCD     1      26.020  20.370  22.740  1.00  0.00            
ATOM    149  H71 GCD     1      25.890  19.290  22.850  1.00  0.00            
ATOM    150  C44 GCD     1      27.230  20.620  23.600  1.00  0.00            
ATOM    151  H72 GCD     1      27.610  21.640  23.500  1.00  0.00            
ATOM    152  O36 GCD     1      28.310  19.800  23.150  1.00  0.00            
ATOM    153  H73 GCD     1      28.840  19.870  23.950  1.00  0.00            
ATOM    154  C45 GCD     1      26.920  20.390  25.090  1.00  0.00            
ATOM    155  H74 GCD     1      26.670  19.320  25.120  1.00  0.00            
ATOM    156  O37 GCD     1      28.140  20.510  25.900  1.00  0.00            
ATOM    157  H75 GCD     1      28.060  21.310  26.440  1.00  0.00            
ATOM    158  C46 GCD     1      25.690  21.220  25.540  1.00  0.00            
ATOM    159  H76 GCD     1      25.420  20.900  26.550  1.00  0.00            
ATOM    160  O38 GCD     1      25.990  22.590  25.510  1.00  0.00            
ATOM    161  O39 GCD     1      24.560  20.900  24.700  1.00  0.00            
ATOM    162  C47 GCD     1      24.830  21.210  23.310  1.00  0.00            
ATOM    163  H77 GCD     1      25.150  22.260  23.300  1.00  0.00            
ATOM    164  C48 GCD     1      23.510  21.030  22.520  1.00  0.00            
ATOM    165  H78 GCD     1      23.190  19.980  22.500  1.00  0.00            
ATOM    166  H79 GCD     1      23.670  21.430  21.510  1.00  0.00            
ATOM    167  O40 GCD     1      22.470  21.730  23.170  1.00  0.00            
ATOM    168  H80 GCD     1      22.360  21.190  23.970  1.00  0.00            
ATOM    169  C1  AD3     2      32.420  28.290  25.560  1.00  0.00            
ATOM    170  C2  AD3     2      31.650  27.350  26.300  1.00  0.00            
ATOM    171  C3  AD3     2      30.340  27.010  25.890  1.00  0.00            
ATOM    172  C4  AD3     2      29.840  27.550  24.670  1.00  0.00            
ATOM    173  C5  AD3     2      28.550  27.120  24.240  1.00  0.00            
ATOM    174  C6  AD3     2      28.100  27.430  22.970  1.00  0.00            
ATOM    175  C7  AD3     2      28.890  28.350  22.210  1.00  0.00            
ATOM    176  C8  AD3     2      28.500  28.710  20.920  1.00  0.00            
ATOM    177  C9  AD3     2      27.410  28.010  20.330  1.00  0.00            
ATOM    178  C10 AD3     2      26.630  27.070  21.020  1.00  0.00            
ATOM    179  C11 AD3     2      25.590  26.440  20.350  1.00  0.00            
ATOM    180  C12 AD3     2      24.870  25.420  21.040  1.00  0.00            
ATOM    181  C13 AD3     2      25.140  25.120  22.390  1.00  0.00            
ATOM    182  C14 AD3     2      26.230  25.800  23.000  1.00  0.00            
ATOM    183  C15 AD3     2      27.000  26.780  22.340  1.00  0.00            
ATOM    184  C16 AD3     2      30.110  28.860  22.740  1.00  0.00            
ATOM    185  C17 AD3     2      30.620  28.420  23.950  1.00  0.00            
ATOM    186  C18 AD3     2      31.860  28.880  24.390  1.00  0.00            
ATOM    187  H1  AD3     2      33.380  28.610  25.940  1.00  0.00            
ATOM    188  H2  AD3     2      32.080  26.890  27.180  1.00  0.00            
ATOM    189  H3  AD3     2      29.770  26.280  26.470  1.00  0.00            
ATOM    190  H4  AD3     2      28.090  26.360  24.870  1.00  0.00            
ATOM    191  H5  AD3     2      29.080  29.450  20.380  1.00  0.00            
ATOM    192  H6  AD3     2      27.170  28.250  19.300  1.00  0.00            
ATOM    193  H7  AD3     2      25.240  26.740  19.370  1.00  0.00            
ATOM    194  H8  AD3     2      24.020  24.960  20.540  1.00  0.00            
ATOM    195  H9  AD3     2      24.610  24.310  22.890  1.00  0.00            
ATOM    196  H10 AD3     2      26.430  25.380  23.980  1.00  0.00            
ATOM    197  H11 AD3     2      30.710  29.500  22.110  1.00  0.00            
ATOM    198  H12 AD3     2      32.420  29.520  23.710  1.00  0.00            
TER
ENDMDL
MODEL        1
ATOM      1  H1  GCD     1      31.990  25.230  16.020  1.00  0.00            
ATOM      2  O1  GCD     1      31.260  25.280  15.390  1.00  0.00            
ATOM      3  C1  GCD     1      30.070  24.700  15.980  1.00  0.00            
ATOM      4  H2  GCD     1      29.770  25.400  16.780  1.00  0.00            
ATOM      5  H3  GCD     1      29.240  24.740  15.270  1.00  0.00            
ATOM      6  C2  GCD     1      30.530  23.430  16.610  1.00  0.00            
ATOM      7  H4  GCD     1      31.220  22.890  15.950  1.00  0.00            
ATOM      8  C3  GCD     1      29.410  22.560  17.000  1.00  0.00            
ATOM      9  H5  GCD     1      28.840  23.110  17.760  1.00  0.00            
ATOM     10  C4  GCD     1      29.900  21.250  17.650  1.00  0.00            
ATOM     11  H6  GCD     1      30.580  20.780  16.930  1.00  0.00            
ATOM     12  O2  GCD     1      28.840  20.360  17.990  1.00  0.00            
ATOM     13  H7  GCD     1      29.140  19.450  17.940  1.00  0.00            
ATOM     14  C5  GCD     1      30.700  21.610  18.880  1.00  0.00            
ATOM     15  H8  GCD     1      30.000  22.160  19.520  1.00  0.00            
ATOM     16  O3  GCD     1      31.150  20.430  19.690  1.00  0.00            
ATOM     17  H9  GCD     1      32.060  20.550  19.980  1.00  0.00            
ATOM     18  C6  GCD     1      31.840  22.520  18.410  1.00  0.00            
ATOM     19  O4  GCD     1      31.280  23.660  17.790  1.00  0.00            
ATOM     20  H10 GCD     1      32.320  22.950  19.290  1.00  0.00            
ATOM     21  O5  GCD     1      32.760  21.830  17.580  1.00  0.00            
ATOM     22  C7  GCD     1      34.160  22.000  17.790  1.00  0.00            
ATOM     23  H11 GCD     1      34.260  23.020  18.170  1.00  0.00            
ATOM     24  C8  GCD     1      34.670  21.040  18.880  1.00  0.00            
ATOM     25  H12 GCD     1      34.440  20.030  18.500  1.00  0.00            
ATOM     26  O6  GCD     1      34.120  21.420  20.170  1.00  0.00            
ATOM     27  H13 GCD     1      34.680  20.970  20.810  1.00  0.00            
ATOM     28  C9  GCD     1      36.170  21.140  18.920  1.00  0.00            
ATOM     29  H14 GCD     1      36.320  22.100  19.430  1.00  0.00            
ATOM     30  O7  GCD     1      36.670  20.060  19.650  1.00  0.00            
ATOM     31  H15 GCD     1      36.590  19.380  18.980  1.00  0.00            
ATOM     32  C10 GCD     1      36.810  21.090  17.600  1.00  0.00            
ATOM     33  H16 GCD     1      37.870  21.350  17.690  1.00  0.00            
ATOM     34  O8  GCD     1      36.220  22.040  16.730  1.00  0.00            
ATOM     35  C11 GCD     1      34.860  21.910  16.450  1.00  0.00            
ATOM     36  H17 GCD     1      34.630  20.910  16.040  1.00  0.00            
ATOM     37  C12 GCD     1      34.440  23.090  15.590  1.00  0.00            
ATOM     38  H18 GCD     1      33.350  23.040  15.510  1.00  0.00            
ATOM     39  H19 GCD     1      34.940  23.100  14.620  1.00  0.00            
ATOM     40  O9  GCD     1      34.680  24.370  16.280  1.00  0.00            
ATOM     41  H20 GCD     1      35.210  24.280  17.080  1.00  0.00            
ATOM     42  O10 GCD     1      36.700  19.720  17.130  1.00  0.00            
ATOM     43  C13 GCD     1      37.840  19.100  16.470  1.00  0.00            
ATOM     44  H21 GCD     1      38.780  19.500  16.860  1.00  0.00            
ATOM     45  C14 GCD     1      37.810  17.650  16.870  1.00  0.00            
ATOM     46  H22 GCD     1      36.820  17.190  16.750  1.00  0.00            
ATOM     47  O11 GCD     1      38.170  17.510  18.300  1.00  0.00            
ATOM     48  H23 GCD     1      39.010  17.950  18.460  1.00  0.00            
ATOM     49  C15 GCD     1      38.810  16.810  16.150  1.00  0.00            
ATOM     50  H24 GCD     1      39.850  17.120  16.370  1.00  0.00            
ATOM     51  O12 GCD     1      38.720  15.390  16.460  1.00  0.00            
ATOM     52  H25 GCD     1      38.400  15.380  17.370  1.00  0.00            
ATOM     53  C16 GCD     1      38.800  17.060  14.630  1.00  0.00            
ATOM     54  H26 GCD     1      39.630  16.500  14.200  1.00  0.00            
ATOM     55  O13 GCD     1      38.920  18.490  14.390  1.00  0.00            
ATOM     56  C17 GCD     1      37.820  19.260  14.950  1.00  0.00            
ATOM     57  H27 GCD     1      36.880  18.840  14.590  1.00  0.00            
ATOM     58  C18 GCD     1      37.860  20.720  14.460  1.00  0.00            
ATOM     59  H28 GCD     1      36.840  21.120  14.520  1.00  0.00            
ATOM     60  H29 GCD     1      37.980  20.640  13.370  1.00  0.00            
ATOM     61  O14 GCD     1      38.910  21.490  15.140  1.00  0.00            
ATOM     62  H30 GCD     1      38.430  22.220  15.540  1.00  0.00            
ATOM     63  O15 GCD     1      37.540  16.580  13.990  1.00  0.00            
ATOM     64  C19 GCD     1      37.690  15.620  12.900  1.00  0.00            
ATOM     65  H31 GCD     1      38.670  15.720  12.420  1.00  0.00            
ATOM     66  C20 GCD     1      37.470  14.260  13.400  1.00  0.00            
ATOM     67  H32 GCD     1      36.620  14.270  14.090  1.00  0.00            
ATOM     68  O16 GCD     1      38.750  13.940  14.070  1.00  0.00            
ATOM     69  H33 GCD     1      38.620  14.370  14.930  1.00  0.00            
ATOM     70  C21 GCD     1      37.210  13.220  12.280  1.00  0.00            
ATOM     71  H34 GCD     1      38.180  13.060  11.790  1.00  0.00            
ATOM     72  O17 GCD     1      36.750  11.980  12.760  1.00  0.00            
ATOM     73  H35 GCD     1      37.110  11.660  13.610  1.00  0.00            
ATOM     74  C22 GCD     1      36.260  13.760  11.180  1.00  0.00            
ATOM     75  H36 GCD     1      36.350  13.060  10.340  1.00  0.00            
ATOM     76  O18 GCD     1      36.700  15.040  10.760  1.00  0.00            
ATOM     77  C23 GCD     1      36.610  15.960  11.870  1.00  0.00            
ATOM     78  H37 GCD     1      35.650  15.870  12.390  1.00  0.00            
ATOM     79  C24 GCD     1      36.760  17.360  11.380  1.00  0.00            
ATOM     80  H38 GCD     1      37.790  17.520  11.030  1.00  0.00            
ATOM     81  H39 GCD     1      36.490  18.030  12.210  1.00  0.00            
ATOM     82  O19 GCD     1      35.830  17.780  10.300  1.00  0.00            
ATOM     83  H40 GCD     1      35.160  17.080  10.310  1.00  0.00            
ATOM     84  O20 GCD     1      34.920  13.940  11.640  1.00  0.00            
ATOM     85  C25 GCD     1      33.980  12.910  11.210  1.00  0.00            
ATOM     86  H41 GCD     1      34.440  11.960  10.910  1.00  0.00            
ATOM     87  C26 GCD     1      33.170  12.610  12.400  1.00  0.00            
ATOM     88  H42 GCD     1      32.760  13.560  12.760  1.00  0.00            
ATOM     89  O21 GCD     1      33.890  12.090  13.510  1.00  0.00            
ATOM     90  H43 GCD     1      34.800  12.140  13.180  1.00  0.00            
ATOM     91  C27 GCD     1      32.050  11.680  12.100  1.00  0.00            
ATOM     92  H44 GCD     1      32.460  10.710  11.780  1.00  0.00            
ATOM     93  O22 GCD     1      31.190  11.520  13.210  1.00  0.00            
ATOM     94  H45 GCD     1      30.730  12.340  13.410  1.00  0.00            
ATOM     95  C28 GCD     1      31.270  12.230  10.910  1.00  0.00            
ATOM     96  H46 GCD     1      30.510  11.510  10.600  1.00  0.00            
ATOM     97  O23 GCD     1      32.120  12.530   9.830  1.00  0.00            
ATOM     98  C29 GCD     1      33.190  13.490   9.990  1.00  0.00            
ATOM     99  H47 GCD     1      32.750  14.450  10.280  1.00  0.00            
ATOM    100  C30 GCD     1      34.060  13.590   8.750  1.00  0.00            
ATOM    101  H48 GCD     1      34.730  14.440   8.960  1.00  0.00            
ATOM    102  H49 GCD     1      33.440  13.900   7.900  1.00  0.00            
ATOM    103  O24 GCD     1      34.890  12.460   8.510  1.00  0.00            
ATOM    104  H50 GCD     1      35.640  12.800   8.020  1.00  0.00            
ATOM    105  O25 GCD     1      30.550  13.420  11.290  1.00  0.00            
ATOM    106  C31 GCD     1      29.110  13.460  10.950  1.00  0.00            
ATOM    107  H51 GCD     1      28.680  12.650  10.340  1.00  0.00            
ATOM    108  C32 GCD     1      28.280  13.470  12.200  1.00  0.00            
ATOM    109  H52 GCD     1      28.580  14.250  12.920  1.00  0.00            
ATOM    110  O26 GCD     1      28.450  12.240  12.950  1.00  0.00            
ATOM    111  H53 GCD     1      28.130  12.450  13.830  1.00  0.00            
ATOM    112  C33 GCD     1      26.830  13.640  11.810  1.00  0.00            
ATOM    113  H54 GCD     1      26.430  12.750  11.300  1.00  0.00            
ATOM    114  O27 GCD     1      25.960  13.760  12.930  1.00  0.00            
ATOM    115  H55 GCD     1      26.040  13.060  13.580  1.00  0.00            
ATOM    116  C34 GCD     1      26.600  14.750  10.890  1.00  0.00            
ATOM    117  H56 GCD     1      25.560  14.640  10.580  1.00  0.00            
ATOM    118  O28 GCD     1      27.430  14.640   9.710  1.00  0.00            
ATOM    119  C35 GCD     1      28.850  14.720  10.050  1.00  0.00            
ATOM    120  H57 GCD     1      29.080  15.620  10.620  1.00  0.00            
ATOM    121  C36 GCD     1      29.720  14.680   8.740  1.00  0.00            
ATOM    122  H58 GCD     1      30.760  14.900   8.990  1.00  0.00            
ATOM    123  H59 GCD     1      29.290  15.560   8.240  1.00  0.00            
ATOM    124  O29 GCD     1      29.690  13.500   7.840  1.00  0.00            
ATOM    125  H60 GCD     1      30.130  12.770   8.290  1.00  0.00            
ATOM    126  O30 GCD     1      26.830  16.030  11.510  1.00  0.00            
ATOM    127  C37 GCD     1      25.830  17.020  11.400  1.00  0.00            
ATOM    128  H61 GCD     1      25.190  16.790  10.540  1.00  0.00            
ATOM    129  C38 GCD     1      25.170  17.130  12.740  1.00  0.00            
ATOM    130  H62 GCD     1      25.940  17.320  13.490  1.00  0.00            
ATOM    131  O31 GCD     1      24.370  15.900  12.950  1.00  0.00            
ATOM    132  H63 GCD     1      25.000  15.190  13.090  1.00  0.00            
ATOM    133  C39 GCD     1      24.290  18.410  12.820  1.00  0.00            
ATOM    134  H64 GCD     1      23.510  18.390  12.040  1.00  0.00            
ATOM    135  O32 GCD     1      23.710  18.610  14.170  1.00  0.00            
ATOM    136  H65 GCD     1      24.410  18.660  14.830  1.00  0.00            
ATOM    137  C40 GCD     1      25.170  19.570  12.440  1.00  0.00            
ATOM    138  H66 GCD     1      24.590  20.480  12.320  1.00  0.00            
ATOM    139  O33 GCD     1      25.800  19.360  11.140  1.00  0.00            
ATOM    140  C41 GCD     1      26.640  18.270  11.110  1.00  0.00            
ATOM    141  H67 GCD     1      27.400  18.380  11.900  1.00  0.00            
ATOM    142  C42 GCD     1      27.240  18.260   9.750  1.00  0.00            
ATOM    143  H68 GCD     1      26.470  18.350   8.980  1.00  0.00            
ATOM    144  H69 GCD     1      27.810  17.340   9.570  1.00  0.00            
ATOM    145  O34 GCD     1      28.160  19.290   9.600  1.00  0.00            
ATOM    146  H70 GCD     1      27.650  20.100   9.480  1.00  0.00            
ATOM    147  O35 GCD     1      26.200  19.820  13.450  1.00  0.00            
ATOM    148  C43 GCD     1      25.900  20.980  14.200  1.00  0.00            
ATOM    149  H71 GCD     1      24.840  21.220  14.040  1.00  0.00            
ATOM    150  C44 GCD     1      26.200  20.610  15.620  1.00  0.00            
ATOM    151  H72 GCD     1      27.240  20.240  15.610  1.00  0.00            
ATOM    152  O36 GCD     1      25.230  19.640  16.110  1.00  0.00            
ATOM    153  H73 GCD     1      25.570  19.390  16.980  1.00  0.00            
ATOM    154  C45 GCD     1      26.220  21.890  16.520  1.00  0.00            
ATOM    155  H74 GCD     1      25.230  22.360  16.440  1.00  0.00            
ATOM    156  O37 GCD     1      26.550  21.630  17.850  1.00  0.00            
ATOM    157  H75 GCD     1      27.220  20.940  17.940  1.00  0.00            
ATOM    158  C46 GCD     1      27.340  22.820  15.940  1.00  0.00            
ATOM    159  H76 GCD     1      27.260  23.750  16.510  1.00  0.00            
ATOM    160  O38 GCD     1      28.610  22.180  15.910  1.00  0.00            
ATOM    161  O39 GCD     1      26.890  23.180  14.620  1.00  0.00            
ATOM    162  C47 GCD     1      26.850  22.020  13.710  1.00  0.00            
ATOM    163  H77 GCD     1      27.860  21.610  13.650  1.00  0.00            
ATOM    164  C48 GCD     1      26.670  22.460  12.220  1.00  0.00            
ATOM    165  H78 GCD     1      26.870  21.610  11.560  1.00  0.00            
ATOM    166  H79 GCD     1      27.450  23.190  12.000  1.00  0.00            
ATOM    167  O40 GCD     1      25.360  23.000  12.120  1.00  0.00            
ATOM    168  H80 GCD     1      25.150  23.060  11.180  1.00  0.00            
ATOM    169  C1  AD3     2      29.170  13.400  15.610  1.00  0.00            
ATOM    170  C2  AD3     2      28.150  14.390  15.670  1.00  0.00            
ATOM    171  C3  AD3     2      28.410  15.750  15.270  1.00  0.00            
ATOM    172  C4  AD3     2      29.710  16.030  14.800  1.00  0.00            
ATOM    173  C5  AD3     2      29.980  17.360  14.410  1.00  0.00            
ATOM    174  C6  AD3     2      31.300  17.740  14.070  1.00  0.00            
ATOM    175  C7  AD3     2      32.290  16.820  14.210  1.00  0.00            
ATOM    176  C8  AD3     2      33.640  17.250  14.060  1.00  0.00            
ATOM    177  C9  AD3     2      33.900  18.550  13.660  1.00  0.00            
ATOM    178  C10 AD3     2      32.920  19.470  13.510  1.00  0.00            
ATOM    179  C11 AD3     2      33.210  20.810  13.130  1.00  0.00            
ATOM    180  C12 AD3     2      32.270  21.860  13.070  1.00  0.00            
ATOM    181  C13 AD3     2      30.980  21.460  13.350  1.00  0.00            
ATOM    182  C14 AD3     2      30.620  20.130  13.640  1.00  0.00            
ATOM    183  C15 AD3     2      31.560  19.100  13.680  1.00  0.00            
ATOM    184  C16 AD3     2      32.040  15.510  14.570  1.00  0.00            
ATOM    185  C17 AD3     2      30.740  15.090  14.880  1.00  0.00            
ATOM    186  C18 AD3     2      30.490  13.750  15.230  1.00  0.00            
ATOM    187  H1  AD3     2      28.960  12.380  15.920  1.00  0.00            
ATOM    188  H2  AD3     2      27.170  14.080  16.020  1.00  0.00            
ATOM    189  H3  AD3     2      27.730  16.600  15.360  1.00  0.00            
ATOM    190  H4  AD3     2      29.220  18.130  14.420  1.00  0.00            
ATOM    191  H5  AD3     2      34.420  16.510  14.180  1.00  0.00            
ATOM    192  H6  AD3     2      34.950  18.760  13.460  1.00  0.00            
ATOM    193  H7  AD3     2      34.240  21.070  12.910  1.00  0.00            
ATOM    194  H8  AD3     2      32.520  22.870  12.770  1.00  0.00            
ATOM    195  H9  AD3     2      30.250  22.270  13.370  1.00  0.00            
ATOM    196  H10 AD3     2      29.610  19.920  13.980  1.00  0.00            
ATOM    197  H11 AD3     2      32.900  14.850  14.700  1.00  0.00            
ATOM    198  H12 AD3     2      31.190  12.930  15.340  1.00  0.00            
TER
ENDMDL
MODEL        1
ATOM      1  H1  GCD     1      24.170  26.890  20.680  1.00  0.00            
ATOM      2  O1  GCD     1      24.650  26.890  21.520  1.00  0.00            
ATOM      3  C1  GCD     1      25.790  27.620  21.160  1.00  0.00            
ATOM      4  H2  GCD     1      26.170  27.140  20.250  1.00  0.00            
ATOM      5  H3  GCD     1      25.510  28.640  20.860  1.00  0.00            
ATOM      6  C2  GCD     1      26.820  27.800  22.250  1.00  0.00            
ATOM      7  H4  GCD     1      27.600  28.480  21.870  1.00  0.00            
ATOM      8  C3  GCD     1      27.500  26.450  22.650  1.00  0.00            
ATOM      9  H5  GCD     1      26.760  25.760  23.080  1.00  0.00            
ATOM     10  C4  GCD     1      28.580  26.770  23.620  1.00  0.00            
ATOM     11  H6  GCD     1      29.360  27.400  23.170  1.00  0.00            
ATOM     12  O2  GCD     1      29.190  25.630  24.020  1.00  0.00            
ATOM     13  H7  GCD     1      30.040  25.880  24.390  1.00  0.00            
ATOM     14  C5  GCD     1      27.960  27.640  24.790  1.00  0.00            
ATOM     15  H8  GCD     1      27.220  27.030  25.330  1.00  0.00            
ATOM     16  O3  GCD     1      28.920  27.980  25.780  1.00  0.00            
ATOM     17  H9  GCD     1      29.300  27.210  26.230  1.00  0.00            
ATOM     18  C6  GCD     1      27.140  28.870  24.410  1.00  0.00            
ATOM     19  O4  GCD     1      26.250  28.520  23.390  1.00  0.00            
ATOM     20  H10 GCD     1      26.490  29.270  25.190  1.00  0.00            
ATOM     21  O5  GCD     1      28.040  29.890  23.890  1.00  0.00            
ATOM     22  C7  GCD     1      27.850  31.260  24.340  1.00  0.00            
ATOM     23  H11 GCD     1      26.970  31.390  24.980  1.00  0.00            
ATOM     24  C8  GCD     1      29.100  31.750  25.110  1.00  0.00            
ATOM     25  H12 GCD     1      30.060  31.630  24.580  1.00  0.00            
ATOM     26  O6  GCD     1      29.190  30.950  26.290  1.00  0.00            
ATOM     27  H13 GCD     1      29.160  30.040  25.990  1.00  0.00            
ATOM     28  C9  GCD     1      28.910  33.220  25.370  1.00  0.00            
ATOM     29  H14 GCD     1      27.980  33.280  25.940  1.00  0.00            
ATOM     30  O7  GCD     1      30.010  33.700  26.100  1.00  0.00            
ATOM     31  H15 GCD     1      30.420  34.330  25.500  1.00  0.00            
ATOM     32  C10 GCD     1      28.740  34.030  24.100  1.00  0.00            
ATOM     33  H16 GCD     1      28.560  35.090  24.260  1.00  0.00            
ATOM     34  O8  GCD     1      27.550  33.490  23.510  1.00  0.00            
ATOM     35  C11 GCD     1      27.620  32.170  23.120  1.00  0.00            
ATOM     36  H17 GCD     1      28.560  31.940  22.600  1.00  0.00            
ATOM     37  C12 GCD     1      26.430  31.700  22.170  1.00  0.00            
ATOM     38  H18 GCD     1      26.710  30.750  21.700  1.00  0.00            
ATOM     39  H19 GCD     1      26.480  32.300  21.250  1.00  0.00            
ATOM     40  O9  GCD     1      25.200  31.770  22.830  1.00  0.00            
ATOM     41  H20 GCD     1      24.520  31.730  22.140  1.00  0.00            
ATOM     42  O10 GCD     1      29.860  34.030  23.200  1.00  0.00            
ATOM     43  C13 GCD     1      30.270  35.210  22.630  1.00  0.00            
ATOM     44  H21 GCD     1      29.570  36.010  22.910  1.00  0.00            
ATOM     45  C14 GCD     1      31.670  35.610  23.160  1.00  0.00            
ATOM     46  H22 GCD     1      32.270  34.700  23.060  1.00  0.00            
ATOM     47  O11 GCD     1      31.600  35.940  24.510  1.00  0.00            
ATOM     48  H23 GCD     1      32.430  36.350  24.780  1.00  0.00            
ATOM     49  C15 GCD     1      32.320  36.760  22.310  1.00  0.00            
ATOM     50  H24 GCD     1      31.750  37.700  22.390  1.00  0.00            
ATOM     51  O12 GCD     1      33.680  36.970  22.710  1.00  0.00            
ATOM     52  H25 GCD     1      33.970  37.890  22.800  1.00  0.00            
ATOM     53  C16 GCD     1      32.140  36.510  20.800  1.00  0.00            
ATOM     54  H26 GCD     1      32.400  37.360  20.160  1.00  0.00            
ATOM     55  O13 GCD     1      30.750  36.360  20.570  1.00  0.00            
ATOM     56  C17 GCD     1      30.210  35.090  21.070  1.00  0.00            
ATOM     57  H27 GCD     1      30.770  34.220  20.710  1.00  0.00            
ATOM     58  C18 GCD     1      28.720  35.010  20.650  1.00  0.00            
ATOM     59  H28 GCD     1      28.100  35.770  21.140  1.00  0.00            
ATOM     60  H29 GCD     1      28.240  34.060  20.930  1.00  0.00            
ATOM     61  O14 GCD     1      28.600  35.150  19.260  1.00  0.00            
ATOM     62  H30 GCD     1      27.690  35.240  18.960  1.00  0.00            
ATOM     63  O15 GCD     1      32.870  35.400  20.460  1.00  0.00            
ATOM     64  C19 GCD     1      33.900  35.600  19.540  1.00  0.00            
ATOM     65  H31 GCD     1      34.270  36.630  19.500  1.00  0.00            
ATOM     66  C20 GCD     1      35.020  34.780  19.970  1.00  0.00            
ATOM     67  H32 GCD     1      34.840  33.720  20.180  1.00  0.00            
ATOM     68  O16 GCD     1      35.400  35.320  21.280  1.00  0.00            
ATOM     69  H33 GCD     1      34.830  36.090  21.390  1.00  0.00            
ATOM     70  C21 GCD     1      36.230  34.930  18.990  1.00  0.00            
ATOM     71  H34 GCD     1      36.460  36.000  18.930  1.00  0.00            
ATOM     72  O17 GCD     1      37.410  34.260  19.500  1.00  0.00            
ATOM     73  H35 GCD     1      37.160  33.330  19.590  1.00  0.00            
ATOM     74  C22 GCD     1      35.840  34.550  17.590  1.00  0.00            
ATOM     75  H36 GCD     1      36.570  34.810  16.820  1.00  0.00            
ATOM     76  O18 GCD     1      34.720  35.330  17.290  1.00  0.00            
ATOM     77  C23 GCD     1      33.520  35.130  18.110  1.00  0.00            
ATOM     78  H37 GCD     1      33.100  34.120  18.090  1.00  0.00            
ATOM     79  C24 GCD     1      32.360  35.890  17.440  1.00  0.00            
ATOM     80  H38 GCD     1      31.420  35.610  17.940  1.00  0.00            
ATOM     81  H39 GCD     1      32.230  35.610  16.390  1.00  0.00            
ATOM     82  O19 GCD     1      32.650  37.340  17.350  1.00  0.00            
ATOM     83  H40 GCD     1      32.010  37.580  16.670  1.00  0.00            
ATOM     84  O20 GCD     1      35.400  33.160  17.460  1.00  0.00            
ATOM     85  C25 GCD     1      36.430  32.280  17.000  1.00  0.00            
ATOM     86  H41 GCD     1      37.380  32.830  16.910  1.00  0.00            
ATOM     87  C26 GCD     1      36.570  31.080  17.960  1.00  0.00            
ATOM     88  H42 GCD     1      35.530  30.740  17.950  1.00  0.00            
ATOM     89  O21 GCD     1      36.990  31.440  19.250  1.00  0.00            
ATOM     90  H43 GCD     1      36.750  30.760  19.880  1.00  0.00            
ATOM     91  C27 GCD     1      37.490  30.050  17.340  1.00  0.00            
ATOM     92  H44 GCD     1      38.490  30.510  17.280  1.00  0.00            
ATOM     93  O22 GCD     1      37.660  28.910  18.200  1.00  0.00            
ATOM     94  H45 GCD     1      38.000  28.280  17.550  1.00  0.00            
ATOM     95  C28 GCD     1      37.120  29.680  15.850  1.00  0.00            
ATOM     96  H46 GCD     1      37.890  29.000  15.470  1.00  0.00            
ATOM     97  O23 GCD     1      37.050  30.810  15.130  1.00  0.00            
ATOM     98  C29 GCD     1      36.050  31.800  15.590  1.00  0.00            
ATOM     99  H47 GCD     1      34.990  31.480  15.590  1.00  0.00            
ATOM    100  C30 GCD     1      36.110  32.900  14.580  1.00  0.00            
ATOM    101  H48 GCD     1      35.230  33.550  14.710  1.00  0.00            
ATOM    102  H49 GCD     1      35.840  32.320  13.690  1.00  0.00            
ATOM    103  O24 GCD     1      37.350  33.560  14.380  1.00  0.00            
ATOM    104  H50 GCD     1      37.980  33.020  14.880  1.00  0.00            
ATOM    105  O25 GCD     1      35.810  29.050  15.810  1.00  0.00            
ATOM    106  C31 GCD     1      35.790  27.850  15.000  1.00  0.00            
ATOM    107  H51 GCD     1      36.520  27.960  14.190  1.00  0.00            
ATOM    108  C32 GCD     1      36.110  26.550  15.720  1.00  0.00            
ATOM    109  H52 GCD     1      35.540  26.550  16.660  1.00  0.00            
ATOM    110  O26 GCD     1      37.480  26.690  16.060  1.00  0.00            
ATOM    111  H53 GCD     1      37.670  25.940  16.640  1.00  0.00            
ATOM    112  C33 GCD     1      35.890  25.260  14.910  1.00  0.00            
ATOM    113  H54 GCD     1      36.590  25.310  14.070  1.00  0.00            
ATOM    114  O27 GCD     1      36.240  24.140  15.720  1.00  0.00            
ATOM    115  H55 GCD     1      35.580  24.030  16.420  1.00  0.00            
ATOM    116  C34 GCD     1      34.430  25.230  14.530  1.00  0.00            
ATOM    117  H56 GCD     1      34.210  24.350  13.930  1.00  0.00            
ATOM    118  O28 GCD     1      34.140  26.420  13.750  1.00  0.00            
ATOM    119  C35 GCD     1      34.320  27.660  14.410  1.00  0.00            
ATOM    120  H57 GCD     1      33.650  27.810  15.270  1.00  0.00            
ATOM    121  C36 GCD     1      33.930  28.760  13.340  1.00  0.00            
ATOM    122  H58 GCD     1      34.340  28.300  12.430  1.00  0.00            
ATOM    123  H59 GCD     1      34.480  29.700  13.440  1.00  0.00            
ATOM    124  O29 GCD     1      32.530  29.050  13.190  1.00  0.00            
ATOM    125  H60 GCD     1      32.110  28.180  13.120  1.00  0.00            
ATOM    126  O30 GCD     1      33.660  25.260  15.720  1.00  0.00            
ATOM    127  C37 GCD     1      33.170  23.950  16.080  1.00  0.00            
ATOM    128  H61 GCD     1      33.820  23.230  15.560  1.00  0.00            
ATOM    129  C38 GCD     1      33.360  23.750  17.560  1.00  0.00            
ATOM    130  H62 GCD     1      33.000  24.570  18.190  1.00  0.00            
ATOM    131  O31 GCD     1      34.770  23.650  17.920  1.00  0.00            
ATOM    132  H63 GCD     1      34.880  23.330  18.820  1.00  0.00            
ATOM    133  C39 GCD     1      32.670  22.430  18.000  1.00  0.00            
ATOM    134  H64 GCD     1      33.110  21.730  17.280  1.00  0.00            
ATOM    135  O32 GCD     1      32.900  22.200  19.370  1.00  0.00            
ATOM    136  H65 GCD     1      32.140  22.580  19.820  1.00  0.00            
ATOM    137  C40 GCD     1      31.230  22.540  17.690  1.00  0.00            
ATOM    138  H66 GCD     1      30.650  21.690  18.060  1.00  0.00            
ATOM    139  O33 GCD     1      31.120  22.530  16.260  1.00  0.00            
ATOM    140  C41 GCD     1      31.680  23.740  15.660  1.00  0.00            
ATOM    141  H67 GCD     1      31.120  24.540  16.150  1.00  0.00            
ATOM    142  C42 GCD     1      31.540  23.720  14.170  1.00  0.00            
ATOM    143  H68 GCD     1      32.080  22.850  13.780  1.00  0.00            
ATOM    144  H69 GCD     1      31.970  24.630  13.720  1.00  0.00            
ATOM    145  O34 GCD     1      30.140  23.510  13.780  1.00  0.00            
ATOM    146  H70 GCD     1      29.960  22.610  13.480  1.00  0.00            
ATOM    147  O35 GCD     1      30.630  23.740  18.190  1.00  0.00            
ATOM    148  C43 GCD     1      29.460  23.660  19.010  1.00  0.00            
ATOM    149  H71 GCD     1      28.910  22.730  18.800  1.00  0.00            
ATOM    150  C44 GCD     1      29.790  23.660  20.510  1.00  0.00            
ATOM    151  H72 GCD     1      30.300  24.590  20.790  1.00  0.00            
ATOM    152  O36 GCD     1      30.730  22.610  20.940  1.00  0.00            
ATOM    153  H73 GCD     1      31.070  22.900  21.790  1.00  0.00            
ATOM    154  C45 GCD     1      28.410  23.450  21.250  1.00  0.00            
ATOM    155  H74 GCD     1      27.930  22.530  20.880  1.00  0.00            
ATOM    156  O37 GCD     1      28.560  23.200  22.660  1.00  0.00            
ATOM    157  H75 GCD     1      28.720  23.990  23.180  1.00  0.00            
ATOM    158  C46 GCD     1      27.460  24.680  20.970  1.00  0.00            
ATOM    159  H76 GCD     1      26.380  24.630  21.150  1.00  0.00            
ATOM    160  O38 GCD     1      28.070  25.960  21.410  1.00  0.00            
ATOM    161  O39 GCD     1      27.380  24.690  19.510  1.00  0.00            
ATOM    162  C47 GCD     1      28.550  24.910  18.810  1.00  0.00            
ATOM    163  H77 GCD     1      29.040  25.780  19.270  1.00  0.00            
ATOM    164  C48 GCD     1      28.250  25.250  17.390  1.00  0.00            
ATOM    165  H78 GCD     1      27.790  24.380  16.900  1.00  0.00            
ATOM    166  H79 GCD     1      29.170  25.430  16.830  1.00  0.00            
ATOM    167  O40 GCD     1      27.520  26.420  17.310  1.00  0.00            
ATOM    168  H80 GCD     1      26.790  26.440  17.950  1.00  0.00            
ATOM    169  C1  AD3     2      32.800  31.300  26.030  1.00  0.00            
ATOM    170  C2  AD3     2      32.370  30.000  26.030  1.00  0.00            
ATOM    171  C3  AD3     2      31.940  29.330  24.870  1.00  0.00            
ATOM    172  C4  AD3     2      32.070  29.910  23.620  1.00  0.00            
ATOM    173  C5  AD3     2      31.770  29.170  22.470  1.00  0.00            
ATOM    174  C6  AD3     2      31.910  29.770  21.170  1.00  0.00            
ATOM    175  C7  AD3     2      32.430  31.120  21.120  1.00  0.00            
ATOM    176  C8  AD3     2      32.680  31.770  19.940  1.00  0.00            
ATOM    177  C9  AD3     2      32.350  31.140  18.740  1.00  0.00            
ATOM    178  C10 AD3     2      31.980  29.730  18.740  1.00  0.00            
ATOM    179  C11 AD3     2      31.810  29.150  17.530  1.00  0.00            
ATOM    180  C12 AD3     2      31.370  27.860  17.420  1.00  0.00            
ATOM    181  C13 AD3     2      31.360  27.100  18.620  1.00  0.00            
ATOM    182  C14 AD3     2      31.520  27.690  19.880  1.00  0.00            
ATOM    183  C15 AD3     2      31.780  29.070  19.950  1.00  0.00            
ATOM    184  C16 AD3     2      32.800  31.790  22.330  1.00  0.00            
ATOM    185  C17 AD3     2      32.620  31.220  23.590  1.00  0.00            
ATOM    186  C18 AD3     2      32.870  31.940  24.800  1.00  0.00            
ATOM    187  H1  AD3     2      32.940  31.780  26.990  1.00  0.00            
ATOM    188  H2  AD3     2      32.240  29.510  26.990  1.00  0.00            
ATOM    189  H3  AD3     2      31.570  28.310  24.900  1.00  0.00            
ATOM    190  H4  AD3     2      31.480  28.130  22.550  1.00  0.00            
ATOM    191  H5  AD3     2      32.990  32.810  19.990  1.00  0.00            
ATOM    192  H6  AD3     2      32.480  31.550  17.740  1.00  0.00            
ATOM    193  H7  AD3     2      32.000  29.760  16.660  1.00  0.00            
ATOM    194  H8  AD3     2      31.140  27.420  16.450  1.00  0.00            
ATOM    195  H9  AD3     2      31.210  26.030  18.560  1.00  0.00            
ATOM    196  H10 AD3     2      31.320  27.090  20.770  1.00  0.00            
ATOM    197  H11 AD3     2      33.110  32.820  22.290  1.00  0.00            
ATOM    198  H12 AD3     2      33.170  32.990  24.790  1.00  0.00            
TER
ENDMDL
MODEL        1
ATOM      1  H1  GCD     1      15.810  15.240  30.190  1.00  0.00            
ATOM      2  O1  GCD     1      16.260  15.580  30.970  1.00  0.00            
ATOM      3  C1  GCD     1      17.370  16.400  30.400  1.00  0.00            
ATOM      4  H2  GCD     1      18.010  16.750  31.230  1.00  0.00            
ATOM      5  H3  GCD     1      18.070  15.810  29.800  1.00  0.00            
ATOM      6  C2  GCD     1      16.880  17.530  29.590  1.00  0.00            
ATOM      7  H4  GCD     1      17.670  18.150  29.140  1.00  0.00            
ATOM      8  C3  GCD     1      15.860  18.420  30.320  1.00  0.00            
ATOM      9  H5  GCD     1      15.030  17.830  30.730  1.00  0.00            
ATOM     10  C4  GCD     1      15.240  19.480  29.430  1.00  0.00            
ATOM     11  H6  GCD     1      16.080  20.110  29.100  1.00  0.00            
ATOM     12  O2  GCD     1      14.230  20.140  30.260  1.00  0.00            
ATOM     13  H7  GCD     1      14.680  20.170  31.110  1.00  0.00            
ATOM     14  C5  GCD     1      14.650  18.850  28.160  1.00  0.00            
ATOM     15  H8  GCD     1      13.820  18.190  28.440  1.00  0.00            
ATOM     16  O3  GCD     1      14.230  19.870  27.280  1.00  0.00            
ATOM     17  H9  GCD     1      15.030  20.040  26.760  1.00  0.00            
ATOM     18  C6  GCD     1      15.680  17.920  27.540  1.00  0.00            
ATOM     19  O4  GCD     1      16.220  16.970  28.470  1.00  0.00            
ATOM     20  H10 GCD     1      15.150  17.290  26.810  1.00  0.00            
ATOM     21  O5  GCD     1      16.690  18.730  26.930  1.00  0.00            
ATOM     22  C7  GCD     1      17.170  18.330  25.670  1.00  0.00            
ATOM     23  H11 GCD     1      16.470  17.570  25.290  1.00  0.00            
ATOM     24  C8  GCD     1      17.030  19.510  24.750  1.00  0.00            
ATOM     25  H12 GCD     1      17.700  20.360  24.960  1.00  0.00            
ATOM     26  O6  GCD     1      15.720  20.050  24.870  1.00  0.00            
ATOM     27  H13 GCD     1      15.130  19.350  24.580  1.00  0.00            
ATOM     28  C9  GCD     1      17.340  19.110  23.250  1.00  0.00            
ATOM     29  H14 GCD     1      16.660  18.310  22.920  1.00  0.00            
ATOM     30  O7  GCD     1      17.200  20.210  22.360  1.00  0.00            
ATOM     31  H15 GCD     1      18.010  20.730  22.330  1.00  0.00            
ATOM     32  C10 GCD     1      18.750  18.400  23.250  1.00  0.00            
ATOM     33  H16 GCD     1      19.000  17.920  22.300  1.00  0.00            
ATOM     34  O8  GCD     1      18.900  17.320  24.220  1.00  0.00            
ATOM     35  C11 GCD     1      18.550  17.770  25.580  1.00  0.00            
ATOM     36  H17 GCD     1      19.160  18.660  25.790  1.00  0.00            
ATOM     37  C12 GCD     1      18.840  16.630  26.550  1.00  0.00            
ATOM     38  H18 GCD     1      18.240  15.730  26.360  1.00  0.00            
ATOM     39  H19 GCD     1      18.580  16.910  27.580  1.00  0.00            
ATOM     40  O9  GCD     1      20.220  16.160  26.530  1.00  0.00            
ATOM     41  H20 GCD     1      20.250  15.700  25.680  1.00  0.00            
ATOM     42  O10 GCD     1      19.730  19.340  23.590  1.00  0.00            
ATOM     43  C13 GCD     1      20.670  19.660  22.560  1.00  0.00            
ATOM     44  H21 GCD     1      20.440  19.220  21.580  1.00  0.00            
ATOM     45  C14 GCD     1      20.730  21.170  22.490  1.00  0.00            
ATOM     46  H22 GCD     1      21.040  21.560  23.470  1.00  0.00            
ATOM     47  O11 GCD     1      19.470  21.670  22.070  1.00  0.00            
ATOM     48  H23 GCD     1      19.690  22.560  21.770  1.00  0.00            
ATOM     49  C15 GCD     1      21.770  21.530  21.390  1.00  0.00            
ATOM     50  H24 GCD     1      21.420  21.090  20.450  1.00  0.00            
ATOM     51  O12 GCD     1      21.890  22.920  21.290  1.00  0.00            
ATOM     52  H25 GCD     1      22.750  23.120  21.690  1.00  0.00            
ATOM     53  C16 GCD     1      23.110  20.920  21.780  1.00  0.00            
ATOM     54  H26 GCD     1      23.790  21.100  20.950  1.00  0.00            
ATOM     55  O13 GCD     1      22.950  19.490  22.010  1.00  0.00            
ATOM     56  C17 GCD     1      22.050  19.120  23.020  1.00  0.00            
ATOM     57  H27 GCD     1      22.240  19.610  23.990  1.00  0.00            
ATOM     58  C18 GCD     1      22.010  17.610  23.260  1.00  0.00            
ATOM     59  H28 GCD     1      21.620  17.130  22.350  1.00  0.00            
ATOM     60  H29 GCD     1      21.240  17.300  23.980  1.00  0.00            
ATOM     61  O14 GCD     1      23.260  17.090  23.690  1.00  0.00            
ATOM     62  H30 GCD     1      23.880  16.990  22.960  1.00  0.00            
ATOM     63  O15 GCD     1      23.490  21.470  23.030  1.00  0.00            
ATOM     64  C19 GCD     1      24.820  21.980  23.170  1.00  0.00            
ATOM     65  H31 GCD     1      25.360  21.580  22.290  1.00  0.00            
ATOM     66  C20 GCD     1      24.830  23.520  23.100  1.00  0.00            
ATOM     67  H32 GCD     1      24.090  23.840  23.840  1.00  0.00            
ATOM     68  O16 GCD     1      24.400  23.890  21.830  1.00  0.00            
ATOM     69  H33 GCD     1      25.140  23.980  21.220  1.00  0.00            
ATOM     70  C21 GCD     1      26.240  24.030  23.490  1.00  0.00            
ATOM     71  H34 GCD     1      26.920  23.600  22.750  1.00  0.00            
ATOM     72  O17 GCD     1      26.210  25.420  23.500  1.00  0.00            
ATOM     73  H35 GCD     1      27.060  25.800  23.220  1.00  0.00            
ATOM     74  C22 GCD     1      26.560  23.470  24.890  1.00  0.00            
ATOM     75  H36 GCD     1      27.600  23.700  25.130  1.00  0.00            
ATOM     76  O18 GCD     1      26.540  22.070  24.630  1.00  0.00            
ATOM     77  C23 GCD     1      25.330  21.450  24.500  1.00  0.00            
ATOM     78  H37 GCD     1      24.790  21.760  25.410  1.00  0.00            
ATOM     79  C24 GCD     1      25.470  19.940  24.520  1.00  0.00            
ATOM     80  H38 GCD     1      25.910  19.540  23.600  1.00  0.00            
ATOM     81  H39 GCD     1      24.460  19.530  24.620  1.00  0.00            
ATOM     82  O19 GCD     1      26.140  19.490  25.660  1.00  0.00            
ATOM     83  H40 GCD     1      26.950  19.990  25.730  1.00  0.00            
ATOM     84  O20 GCD     1      25.590  23.890  25.880  1.00  0.00            
ATOM     85  C25 GCD     1      26.230  24.740  26.880  1.00  0.00            
ATOM     86  H41 GCD     1      27.260  25.020  26.610  1.00  0.00            
ATOM     87  C26 GCD     1      25.400  26.060  27.010  1.00  0.00            
ATOM     88  H42 GCD     1      24.350  25.800  27.140  1.00  0.00            
ATOM     89  O21 GCD     1      25.670  26.770  25.830  1.00  0.00            
ATOM     90  H43 GCD     1      25.640  26.150  25.100  1.00  0.00            
ATOM     91  C27 GCD     1      25.830  26.870  28.230  1.00  0.00            
ATOM     92  H44 GCD     1      26.890  27.090  28.050  1.00  0.00            
ATOM     93  O22 GCD     1      25.080  28.070  28.450  1.00  0.00            
ATOM     94  H45 GCD     1      25.510  28.460  29.220  1.00  0.00            
ATOM     95  C28 GCD     1      25.840  26.010  29.460  1.00  0.00            
ATOM     96  H46 GCD     1      26.330  26.540  30.290  1.00  0.00            
ATOM     97  O23 GCD     1      26.670  24.850  29.270  1.00  0.00            
ATOM     98  C29 GCD     1      26.210  24.020  28.210  1.00  0.00            
ATOM     99  H47 GCD     1      25.190  23.700  28.490  1.00  0.00            
ATOM    100  C30 GCD     1      26.970  22.730  28.150  1.00  0.00            
ATOM    101  H48 GCD     1      26.490  22.100  27.390  1.00  0.00            
ATOM    102  H49 GCD     1      26.950  22.260  29.140  1.00  0.00            
ATOM    103  O24 GCD     1      28.350  22.890  27.860  1.00  0.00            
ATOM    104  H50 GCD     1      28.700  23.410  28.590  1.00  0.00            
ATOM    105  O25 GCD     1      24.530  25.690  29.890  1.00  0.00            
ATOM    106  C31 GCD     1      23.880  26.410  31.040  1.00  0.00            
ATOM    107  H51 GCD     1      24.390  27.370  31.150  1.00  0.00            
ATOM    108  C32 GCD     1      22.460  26.710  30.660  1.00  0.00            
ATOM    109  H52 GCD     1      22.030  25.750  30.330  1.00  0.00            
ATOM    110  O26 GCD     1      22.460  27.640  29.580  1.00  0.00            
ATOM    111  H53 GCD     1      23.250  27.450  29.060  1.00  0.00            
ATOM    112  C33 GCD     1      21.700  27.220  31.910  1.00  0.00            
ATOM    113  H54 GCD     1      22.160  28.160  32.250  1.00  0.00            
ATOM    114  O27 GCD     1      20.290  27.390  31.670  1.00  0.00            
ATOM    115  H55 GCD     1      20.270  28.110  31.040  1.00  0.00            
ATOM    116  C34 GCD     1      21.840  26.330  33.150  1.00  0.00            
ATOM    117  H56 GCD     1      21.370  26.820  34.000  1.00  0.00            
ATOM    118  O28 GCD     1      23.240  26.090  33.320  1.00  0.00            
ATOM    119  C35 GCD     1      23.950  25.550  32.270  1.00  0.00            
ATOM    120  H57 GCD     1      23.500  24.570  32.070  1.00  0.00            
ATOM    121  C36 GCD     1      25.400  25.370  32.720  1.00  0.00            
ATOM    122  H58 GCD     1      26.030  24.900  31.950  1.00  0.00            
ATOM    123  H59 GCD     1      25.410  24.770  33.640  1.00  0.00            
ATOM    124  O29 GCD     1      25.920  26.630  33.000  1.00  0.00            
ATOM    125  H60 GCD     1      26.770  26.580  33.440  1.00  0.00            
ATOM    126  O30 GCD     1      21.120  25.100  32.900  1.00  0.00            
ATOM    127  C37 GCD     1      20.450  24.700  34.110  1.00  0.00            
ATOM    128  H61 GCD     1      20.840  25.310  34.940  1.00  0.00            
ATOM    129  C38 GCD     1      18.930  24.990  33.900  1.00  0.00            
ATOM    130  H62 GCD     1      18.810  24.530  32.910  1.00  0.00            
ATOM    131  O31 GCD     1      18.670  26.410  33.780  1.00  0.00            
ATOM    132  H63 GCD     1      19.210  26.790  33.080  1.00  0.00            
ATOM    133  C39 GCD     1      18.190  24.210  34.980  1.00  0.00            
ATOM    134  H64 GCD     1      18.500  24.760  35.880  1.00  0.00            
ATOM    135  O32 GCD     1      16.780  24.240  34.660  1.00  0.00            
ATOM    136  H65 GCD     1      16.570  24.060  33.740  1.00  0.00            
ATOM    137  C40 GCD     1      18.640  22.780  35.150  1.00  0.00            
ATOM    138  H66 GCD     1      18.060  22.240  35.890  1.00  0.00            
ATOM    139  O33 GCD     1      20.010  22.710  35.360  1.00  0.00            
ATOM    140  C41 GCD     1      20.800  23.240  34.340  1.00  0.00            
ATOM    141  H67 GCD     1      20.630  22.740  33.380  1.00  0.00            
ATOM    142  C42 GCD     1      22.290  23.010  34.740  1.00  0.00            
ATOM    143  H68 GCD     1      22.570  23.360  35.740  1.00  0.00            
ATOM    144  H69 GCD     1      22.960  23.400  33.960  1.00  0.00            
ATOM    145  O34 GCD     1      22.550  21.690  34.810  1.00  0.00            
ATOM    146  H70 GCD     1      21.910  21.260  35.400  1.00  0.00            
ATOM    147  O35 GCD     1      18.390  21.990  33.940  1.00  0.00            
ATOM    148  C43 GCD     1      17.800  20.700  34.120  1.00  0.00            
ATOM    149  H71 GCD     1      17.920  20.290  35.130  1.00  0.00            
ATOM    150  C44 GCD     1      16.370  20.830  33.770  1.00  0.00            
ATOM    151  H72 GCD     1      16.240  21.310  32.790  1.00  0.00            
ATOM    152  O36 GCD     1      15.610  21.440  34.780  1.00  0.00            
ATOM    153  H73 GCD     1      15.890  22.360  34.710  1.00  0.00            
ATOM    154  C45 GCD     1      15.660  19.450  33.660  1.00  0.00            
ATOM    155  H74 GCD     1      15.720  18.900  34.610  1.00  0.00            
ATOM    156  O37 GCD     1      14.280  19.520  33.240  1.00  0.00            
ATOM    157  H75 GCD     1      13.750  19.840  33.980  1.00  0.00            
ATOM    158  C46 GCD     1      16.460  18.580  32.660  1.00  0.00            
ATOM    159  H76 GCD     1      15.990  17.590  32.660  1.00  0.00            
ATOM    160  O38 GCD     1      16.490  19.120  31.340  1.00  0.00            
ATOM    161  O39 GCD     1      17.820  18.450  33.110  1.00  0.00            
ATOM    162  C47 GCD     1      18.510  19.780  33.150  1.00  0.00            
ATOM    163  H77 GCD     1      18.520  20.140  32.110  1.00  0.00            
ATOM    164  C48 GCD     1      19.980  19.620  33.380  1.00  0.00            
ATOM    165  H78 GCD     1      20.150  19.080  34.310  1.00  0.00            
ATOM    166  H79 GCD     1      20.410  20.630  33.500  1.00  0.00            
ATOM    167  O40 GCD     1      20.630  18.930  32.310  1.00  0.00            
ATOM    168  H80 GCD     1      20.240  19.250  31.490  1.00  0.00            
ATOM    169  C1  AD3     2      15.830  25.200  28.920  1.00  0.00            
ATOM    170  C2  AD3     2      16.590  25.800  29.920  1.00  0.00            
ATOM    171  C3  AD3     2      17.870  25.430  30.100  1.00  0.00            
ATOM    172  C4  AD3     2      18.480  24.420  29.380  1.00  0.00            
ATOM    173  C5  AD3     2      19.800  23.910  29.590  1.00  0.00            
ATOM    174  C6  AD3     2      20.320  22.820  28.830  1.00  0.00            
ATOM    175  C7  AD3     2      19.500  22.320  27.800  1.00  0.00            
ATOM    176  C8  AD3     2      20.010  21.310  26.980  1.00  0.00            
ATOM    177  C9  AD3     2      21.310  20.800  27.120  1.00  0.00            
ATOM    178  C10 AD3     2      22.110  21.290  28.170  1.00  0.00            
ATOM    179  C11 AD3     2      23.370  20.710  28.300  1.00  0.00            
ATOM    180  C12 AD3     2      24.250  21.120  29.350  1.00  0.00            
ATOM    181  C13 AD3     2      23.720  22.120  30.240  1.00  0.00            
ATOM    182  C14 AD3     2      22.430  22.680  30.070  1.00  0.00            
ATOM    183  C15 AD3     2      21.600  22.290  29.020  1.00  0.00            
ATOM    184  C16 AD3     2      18.160  22.670  27.760  1.00  0.00            
ATOM    185  C17 AD3     2      17.670  23.760  28.400  1.00  0.00            
ATOM    186  C18 AD3     2      16.330  24.090  28.200  1.00  0.00            
ATOM    187  H1  AD3     2      14.850  25.620  28.700  1.00  0.00            
ATOM    188  H2  AD3     2      16.110  26.590  30.480  1.00  0.00            
ATOM    189  H3  AD3     2      18.470  25.910  30.870  1.00  0.00            
ATOM    190  H4  AD3     2      20.390  24.350  30.390  1.00  0.00            
ATOM    191  H5  AD3     2      19.310  21.010  26.190  1.00  0.00            
ATOM    192  H6  AD3     2      21.720  20.000  26.520  1.00  0.00            
ATOM    193  H7  AD3     2      23.660  19.920  27.610  1.00  0.00            
ATOM    194  H8  AD3     2      25.220  20.660  29.410  1.00  0.00            
ATOM    195  H9  AD3     2      24.400  22.420  31.030  1.00  0.00            
ATOM    196  H10 AD3     2      22.120  23.270  30.920  1.00  0.00            
ATOM    197  H11 AD3     2      17.600  22.120  27.010  1.00  0.00            
ATOM    198  H12 AD3     2      15.670  23.660  27.450  1.00  0.00            
TER
ENDMDL
MODEL        1
ATOM      1  H1  GCD     1      17.500  13.970  30.890  1.00  0.00            
ATOM      2  O1  GCD     1      16.910  14.670  30.600  1.00  0.00            
ATOM      3  C1  GCD     1      17.680  15.770  30.020  1.00  0.00            
ATOM      4  H2  GCD     1      18.330  16.300  30.740  1.00  0.00            
ATOM      5  H3  GCD     1      18.350  15.500  29.200  1.00  0.00            
ATOM      6  C2  GCD     1      16.710  16.810  29.380  1.00  0.00            
ATOM      7  H4  GCD     1      17.310  17.510  28.780  1.00  0.00            
ATOM      8  C3  GCD     1      15.910  17.740  30.280  1.00  0.00            
ATOM      9  H5  GCD     1      15.270  17.170  30.970  1.00  0.00            
ATOM     10  C4  GCD     1      15.080  18.740  29.410  1.00  0.00            
ATOM     11  H6  GCD     1      15.720  19.460  28.890  1.00  0.00            
ATOM     12  O2  GCD     1      14.220  19.530  30.280  1.00  0.00            
ATOM     13  H7  GCD     1      14.740  19.950  30.970  1.00  0.00            
ATOM     14  C5  GCD     1      14.280  17.940  28.310  1.00  0.00            
ATOM     15  H8  GCD     1      13.590  17.350  28.930  1.00  0.00            
ATOM     16  O3  GCD     1      13.460  18.720  27.430  1.00  0.00            
ATOM     17  H9  GCD     1      13.930  19.360  26.880  1.00  0.00            
ATOM     18  C6  GCD     1      15.230  17.110  27.510  1.00  0.00            
ATOM     19  O4  GCD     1      15.840  16.230  28.460  1.00  0.00            
ATOM     20  H10 GCD     1      14.760  16.490  26.750  1.00  0.00            
ATOM     21  O5  GCD     1      16.230  17.990  26.850  1.00  0.00            
ATOM     22  C7  GCD     1      15.850  18.320  25.520  1.00  0.00            
ATOM     23  H11 GCD     1      14.910  17.840  25.230  1.00  0.00            
ATOM     24  C8  GCD     1      15.780  19.800  25.220  1.00  0.00            
ATOM     25  H12 GCD     1      16.760  20.210  25.490  1.00  0.00            
ATOM     26  O6  GCD     1      14.810  20.490  26.020  1.00  0.00            
ATOM     27  H13 GCD     1      14.730  21.440  25.860  1.00  0.00            
ATOM     28  C9  GCD     1      15.470  19.940  23.730  1.00  0.00            
ATOM     29  H14 GCD     1      14.440  19.600  23.540  1.00  0.00            
ATOM     30  O7  GCD     1      15.500  21.270  23.280  1.00  0.00            
ATOM     31  H15 GCD     1      16.390  21.590  23.470  1.00  0.00            
ATOM     32  C10 GCD     1      16.440  19.190  22.810  1.00  0.00            
ATOM     33  H16 GCD     1      16.100  19.040  21.780  1.00  0.00            
ATOM     34  O8  GCD     1      16.550  17.840  23.160  1.00  0.00            
ATOM     35  C11 GCD     1      16.880  17.640  24.590  1.00  0.00            
ATOM     36  H17 GCD     1      17.850  17.970  24.970  1.00  0.00            
ATOM     37  C12 GCD     1      16.890  16.150  24.820  1.00  0.00            
ATOM     38  H18 GCD     1      15.860  15.780  24.790  1.00  0.00            
ATOM     39  H19 GCD     1      17.140  16.000  25.880  1.00  0.00            
ATOM     40  O9  GCD     1      17.870  15.510  23.980  1.00  0.00            
ATOM     41  H20 GCD     1      17.560  15.560  23.070  1.00  0.00            
ATOM     42  O10 GCD     1      17.770  19.780  22.830  1.00  0.00            
ATOM     43  C13 GCD     1      18.550  19.420  21.690  1.00  0.00            
ATOM     44  H21 GCD     1      18.210  18.470  21.280  1.00  0.00            
ATOM     45  C14 GCD     1      18.370  20.560  20.630  1.00  0.00            
ATOM     46  H22 GCD     1      18.420  21.560  21.080  1.00  0.00            
ATOM     47  O11 GCD     1      17.030  20.350  20.130  1.00  0.00            
ATOM     48  H23 GCD     1      16.800  21.220  19.780  1.00  0.00            
ATOM     49  C15 GCD     1      19.440  20.580  19.560  1.00  0.00            
ATOM     50  H24 GCD     1      19.350  19.640  18.990  1.00  0.00            
ATOM     51  O12 GCD     1      19.390  21.660  18.670  1.00  0.00            
ATOM     52  H25 GCD     1      19.630  22.420  19.220  1.00  0.00            
ATOM     53  C16 GCD     1      20.790  20.510  20.140  1.00  0.00            
ATOM     54  H26 GCD     1      21.520  20.220  19.380  1.00  0.00            
ATOM     55  O13 GCD     1      20.930  19.460  21.050  1.00  0.00            
ATOM     56  C17 GCD     1      20.030  19.430  22.210  1.00  0.00            
ATOM     57  H27 GCD     1      20.310  20.270  22.850  1.00  0.00            
ATOM     58  C18 GCD     1      20.270  18.130  22.900  1.00  0.00            
ATOM     59  H28 GCD     1      20.070  17.370  22.140  1.00  0.00            
ATOM     60  H29 GCD     1      19.570  18.080  23.740  1.00  0.00            
ATOM     61  O14 GCD     1      21.630  17.920  23.380  1.00  0.00            
ATOM     62  H30 GCD     1      22.270  17.970  22.670  1.00  0.00            
ATOM     63  O15 GCD     1      21.070  21.700  20.860  1.00  0.00            
ATOM     64  C19 GCD     1      22.330  22.290  20.550  1.00  0.00            
ATOM     65  H31 GCD     1      22.780  21.870  19.640  1.00  0.00            
ATOM     66  C20 GCD     1      22.100  23.780  20.220  1.00  0.00            
ATOM     67  H32 GCD     1      21.560  24.150  21.090  1.00  0.00            
ATOM     68  O16 GCD     1      21.320  23.920  19.090  1.00  0.00            
ATOM     69  H33 GCD     1      21.960  23.910  18.370  1.00  0.00            
ATOM     70  C21 GCD     1      23.420  24.480  19.990  1.00  0.00            
ATOM     71  H34 GCD     1      23.940  24.000  19.150  1.00  0.00            
ATOM     72  O17 GCD     1      23.370  25.920  19.730  1.00  0.00            
ATOM     73  H35 GCD     1      22.740  26.010  19.000  1.00  0.00            
ATOM     74  C22 GCD     1      24.390  24.240  21.250  1.00  0.00            
ATOM     75  H36 GCD     1      25.410  24.510  20.960  1.00  0.00            
ATOM     76  O18 GCD     1      24.480  22.850  21.330  1.00  0.00            
ATOM     77  C23 GCD     1      23.310  22.090  21.650  1.00  0.00            
ATOM     78  H37 GCD     1      22.810  22.400  22.570  1.00  0.00            
ATOM     79  C24 GCD     1      23.780  20.640  21.840  1.00  0.00            
ATOM     80  H38 GCD     1      24.140  20.230  20.880  1.00  0.00            
ATOM     81  H39 GCD     1      22.910  20.050  22.170  1.00  0.00            
ATOM     82  O19 GCD     1      24.730  20.660  22.920  1.00  0.00            
ATOM     83  H40 GCD     1      25.430  21.270  22.650  1.00  0.00            
ATOM     84  O20 GCD     1      23.930  24.800  22.470  1.00  0.00            
ATOM     85  C25 GCD     1      24.760  25.840  23.020  1.00  0.00            
ATOM     86  H41 GCD     1      25.360  26.360  22.260  1.00  0.00            
ATOM     87  C26 GCD     1      23.770  26.860  23.570  1.00  0.00            
ATOM     88  H42 GCD     1      23.040  26.230  24.110  1.00  0.00            
ATOM     89  O21 GCD     1      23.150  27.500  22.420  1.00  0.00            
ATOM     90  H43 GCD     1      22.880  26.750  21.890  1.00  0.00            
ATOM     91  C27 GCD     1      24.460  27.860  24.530  1.00  0.00            
ATOM     92  H44 GCD     1      25.220  28.440  23.990  1.00  0.00            
ATOM     93  O22 GCD     1      23.490  28.720  25.110  1.00  0.00            
ATOM     94  H45 GCD     1      23.470  28.660  26.080  1.00  0.00            
ATOM     95  C28 GCD     1      25.250  27.050  25.530  1.00  0.00            
ATOM     96  H46 GCD     1      25.660  27.780  26.230  1.00  0.00            
ATOM     97  O23 GCD     1      26.170  26.200  24.970  1.00  0.00            
ATOM     98  C29 GCD     1      25.670  25.220  24.070  1.00  0.00            
ATOM     99  H47 GCD     1      25.100  24.510  24.690  1.00  0.00            
ATOM    100  C30 GCD     1      26.790  24.350  23.440  1.00  0.00            
ATOM    101  H48 GCD     1      26.420  23.470  22.890  1.00  0.00            
ATOM    102  H49 GCD     1      27.330  24.000  24.330  1.00  0.00            
ATOM    103  O24 GCD     1      27.640  25.050  22.520  1.00  0.00            
ATOM    104  H50 GCD     1      27.980  25.800  23.030  1.00  0.00            
ATOM    105  O25 GCD     1      24.310  26.340  26.340  1.00  0.00            
ATOM    106  C31 GCD     1      24.470  26.520  27.770  1.00  0.00            
ATOM    107  H51 GCD     1      25.400  27.050  28.010  1.00  0.00            
ATOM    108  C32 GCD     1      23.220  27.210  28.220  1.00  0.00            
ATOM    109  H52 GCD     1      22.350  26.680  27.830  1.00  0.00            
ATOM    110  O26 GCD     1      23.340  28.640  27.910  1.00  0.00            
ATOM    111  H53 GCD     1      22.500  29.060  28.100  1.00  0.00            
ATOM    112  C33 GCD     1      23.030  27.120  29.750  1.00  0.00            
ATOM    113  H54 GCD     1      23.760  27.780  30.240  1.00  0.00            
ATOM    114  O27 GCD     1      21.670  27.510  30.190  1.00  0.00            
ATOM    115  H55 GCD     1      21.390  26.910  30.890  1.00  0.00            
ATOM    116  C34 GCD     1      23.390  25.770  30.390  1.00  0.00            
ATOM    117  H56 GCD     1      23.500  25.890  31.470  1.00  0.00            
ATOM    118  O28 GCD     1      24.560  25.290  29.780  1.00  0.00            
ATOM    119  C35 GCD     1      24.600  25.080  28.320  1.00  0.00            
ATOM    120  H57 GCD     1      23.640  24.610  28.050  1.00  0.00            
ATOM    121  C36 GCD     1      25.770  24.240  27.830  1.00  0.00            
ATOM    122  H58 GCD     1      25.690  24.100  26.750  1.00  0.00            
ATOM    123  H59 GCD     1      25.670  23.230  28.240  1.00  0.00            
ATOM    124  O29 GCD     1      27.080  24.760  28.030  1.00  0.00            
ATOM    125  H60 GCD     1      27.650  24.010  27.810  1.00  0.00            
ATOM    126  O30 GCD     1      22.350  24.800  30.250  1.00  0.00            
ATOM    127  C37 GCD     1      22.320  23.900  31.320  1.00  0.00            
ATOM    128  H61 GCD     1      23.310  23.810  31.780  1.00  0.00            
ATOM    129  C38 GCD     1      21.220  24.180  32.380  1.00  0.00            
ATOM    130  H62 GCD     1      20.220  24.240  31.930  1.00  0.00            
ATOM    131  O31 GCD     1      21.340  25.510  32.940  1.00  0.00            
ATOM    132  H63 GCD     1      20.710  25.690  33.650  1.00  0.00            
ATOM    133  C39 GCD     1      21.120  23.150  33.500  1.00  0.00            
ATOM    134  H64 GCD     1      22.030  23.270  34.110  1.00  0.00            
ATOM    135  O32 GCD     1      20.000  23.370  34.340  1.00  0.00            
ATOM    136  H65 GCD     1      19.990  22.700  35.040  1.00  0.00            
ATOM    137  C40 GCD     1      21.120  21.750  32.950  1.00  0.00            
ATOM    138  H66 GCD     1      21.360  21.070  33.770  1.00  0.00            
ATOM    139  O33 GCD     1      22.150  21.720  32.020  1.00  0.00            
ATOM    140  C41 GCD     1      22.090  22.520  30.790  1.00  0.00            
ATOM    141  H67 GCD     1      21.080  22.470  30.370  1.00  0.00            
ATOM    142  C42 GCD     1      23.040  22.050  29.710  1.00  0.00            
ATOM    143  H68 GCD     1      24.090  22.080  30.030  1.00  0.00            
ATOM    144  H69 GCD     1      22.810  22.750  28.900  1.00  0.00            
ATOM    145  O34 GCD     1      22.820  20.750  29.330  1.00  0.00            
ATOM    146  H70 GCD     1      23.110  20.200  30.060  1.00  0.00            
ATOM    147  O35 GCD     1      19.880  21.380  32.330  1.00  0.00            
ATOM    148  C43 GCD     1      19.060  20.430  32.910  1.00  0.00            
ATOM    149  H71 GCD     1      19.240  20.260  33.980  1.00  0.00            
ATOM    150  C44 GCD     1      17.620  20.880  32.720  1.00  0.00            
ATOM    151  H72 GCD     1      17.510  21.100  31.650  1.00  0.00            
ATOM    152  O36 GCD     1      17.380  22.050  33.480  1.00  0.00            
ATOM    153  H73 GCD     1      18.160  22.620  33.420  1.00  0.00            
ATOM    154  C45 GCD     1      16.680  19.710  33.140  1.00  0.00            
ATOM    155  H74 GCD     1      16.780  19.670  34.230  1.00  0.00            
ATOM    156  O37 GCD     1      15.340  20.010  32.820  1.00  0.00            
ATOM    157  H75 GCD     1      14.860  19.900  33.650  1.00  0.00            
ATOM    158  C46 GCD     1      17.020  18.490  32.340  1.00  0.00            
ATOM    159  H76 GCD     1      16.380  17.650  32.610  1.00  0.00            
ATOM    160  O38 GCD     1      16.820  18.610  30.930  1.00  0.00            
ATOM    161  O39 GCD     1      18.340  18.020  32.630  1.00  0.00            
ATOM    162  C47 GCD     1      19.290  19.050  32.200  1.00  0.00            
ATOM    163  H77 GCD     1      19.080  19.310  31.150  1.00  0.00            
ATOM    164  C48 GCD     1      20.730  18.550  32.310  1.00  0.00            
ATOM    165  H78 GCD     1      20.800  18.060  33.290  1.00  0.00            
ATOM    166  H79 GCD     1      21.500  19.320  32.460  1.00  0.00            
ATOM    167  O40 GCD     1      21.090  17.680  31.200  1.00  0.00            
ATOM    168  H80 GCD     1      20.690  18.030  30.400  1.00  0.00            
ATOM    169  C1  AD3     2      16.330  25.250  31.910  1.00  0.00            
ATOM    170  C2  AD3     2      17.380  26.150  31.710  1.00  0.00            
ATOM    171  C3  AD3     2      18.320  25.900  30.710  1.00  0.00            
ATOM    172  C4  AD3     2      18.320  24.670  29.960  1.00  0.00            
ATOM    173  C5  AD3     2      19.330  24.390  29.030  1.00  0.00            
ATOM    174  C6  AD3     2      19.210  23.190  28.230  1.00  0.00            
ATOM    175  C7  AD3     2      18.120  22.330  28.390  1.00  0.00            
ATOM    176  C8  AD3     2      18.100  21.130  27.720  1.00  0.00            
ATOM    177  C9  AD3     2      19.110  20.680  26.820  1.00  0.00            
ATOM    178  C10 AD3     2      20.210  21.490  26.620  1.00  0.00            
ATOM    179  C11 AD3     2      21.200  21.140  25.760  1.00  0.00            
ATOM    180  C12 AD3     2      22.270  22.050  25.540  1.00  0.00            
ATOM    181  C13 AD3     2      22.320  23.270  26.100  1.00  0.00            
ATOM    182  C14 AD3     2      21.300  23.640  26.990  1.00  0.00            
ATOM    183  C15 AD3     2      20.250  22.750  27.340  1.00  0.00            
ATOM    184  C16 AD3     2      17.170  22.630  29.310  1.00  0.00            
ATOM    185  C17 AD3     2      17.210  23.810  30.040  1.00  0.00            
ATOM    186  C18 AD3     2      16.250  24.080  31.080  1.00  0.00            
ATOM    187  H1  AD3     2      15.560  25.390  32.660  1.00  0.00            
ATOM    188  H2  AD3     2      17.390  27.050  32.320  1.00  0.00            
ATOM    189  H3  AD3     2      19.050  26.670  30.460  1.00  0.00            
ATOM    190  H4  AD3     2      20.280  24.920  28.980  1.00  0.00            
ATOM    191  H5  AD3     2      17.240  20.510  27.960  1.00  0.00            
ATOM    192  H6  AD3     2      18.940  19.680  26.420  1.00  0.00            
ATOM    193  H7  AD3     2      21.210  20.170  25.280  1.00  0.00            
ATOM    194  H8  AD3     2      22.980  21.690  24.800  1.00  0.00            
ATOM    195  H9  AD3     2      23.080  23.950  25.730  1.00  0.00            
ATOM    196  H10 AD3     2      21.320  24.660  27.360  1.00  0.00            
ATOM    197  H11 AD3     2      16.300  21.980  29.430  1.00  0.00            
ATOM    198  H12 AD3     2      15.580  23.260  31.330  1.00  0.00            
TER
ENDMDL
MODEL        1
ATOM      1  H1  GCD     1      23.390  25.070  26.000  1.00  0.00            
ATOM      2  O1  GCD     1      22.950  25.930  26.060  1.00  0.00            
ATOM      3  C1  GCD     1      23.420  26.650  24.970  1.00  0.00            
ATOM      4  H2  GCD     1      23.230  26.150  24.010  1.00  0.00            
ATOM      5  H3  GCD     1      22.860  27.590  25.000  1.00  0.00            
ATOM      6  C2  GCD     1      24.930  27.000  25.180  1.00  0.00            
ATOM      7  H4  GCD     1      25.200  27.770  24.450  1.00  0.00            
ATOM      8  C3  GCD     1      25.950  25.860  24.990  1.00  0.00            
ATOM      9  H5  GCD     1      25.750  25.060  25.710  1.00  0.00            
ATOM     10  C4  GCD     1      27.360  26.370  25.220  1.00  0.00            
ATOM     11  H6  GCD     1      27.550  27.000  24.330  1.00  0.00            
ATOM     12  O2  GCD     1      28.330  25.340  25.270  1.00  0.00            
ATOM     13  H7  GCD     1      28.730  25.280  26.150  1.00  0.00            
ATOM     14  C5  GCD     1      27.490  27.230  26.540  1.00  0.00            
ATOM     15  H8  GCD     1      27.320  26.600  27.420  1.00  0.00            
ATOM     16  O3  GCD     1      28.730  27.890  26.730  1.00  0.00            
ATOM     17  H9  GCD     1      28.680  28.830  26.510  1.00  0.00            
ATOM     18  C6  GCD     1      26.320  28.230  26.610  1.00  0.00            
ATOM     19  O4  GCD     1      25.120  27.510  26.420  1.00  0.00            
ATOM     20  H10 GCD     1      26.200  28.690  27.600  1.00  0.00            
ATOM     21  O5  GCD     1      26.410  29.290  25.690  1.00  0.00            
ATOM     22  C7  GCD     1      26.270  30.570  26.150  1.00  0.00            
ATOM     23  H11 GCD     1      26.030  30.620  27.220  1.00  0.00            
ATOM     24  C8  GCD     1      27.610  31.250  26.060  1.00  0.00            
ATOM     25  H12 GCD     1      27.870  31.150  25.000  1.00  0.00            
ATOM     26  O6  GCD     1      28.600  30.640  26.830  1.00  0.00            
ATOM     27  H13 GCD     1      29.370  31.190  26.630  1.00  0.00            
ATOM     28  C9  GCD     1      27.480  32.700  26.520  1.00  0.00            
ATOM     29  H14 GCD     1      27.070  32.630  27.540  1.00  0.00            
ATOM     30  O7  GCD     1      28.780  33.320  26.470  1.00  0.00            
ATOM     31  H15 GCD     1      28.810  33.850  25.670  1.00  0.00            
ATOM     32  C10 GCD     1      26.420  33.350  25.680  1.00  0.00            
ATOM     33  H16 GCD     1      26.190  34.380  25.940  1.00  0.00            
ATOM     34  O8  GCD     1      25.160  32.670  25.800  1.00  0.00            
ATOM     35  C11 GCD     1      25.170  31.330  25.320  1.00  0.00            
ATOM     36  H17 GCD     1      25.340  31.370  24.240  1.00  0.00            
ATOM     37  C12 GCD     1      23.900  30.630  25.670  1.00  0.00            
ATOM     38  H18 GCD     1      23.570  30.780  26.710  1.00  0.00            
ATOM     39  H19 GCD     1      23.920  29.570  25.390  1.00  0.00            
ATOM     40  O9  GCD     1      22.790  31.110  24.920  1.00  0.00            
ATOM     41  H20 GCD     1      22.760  32.070  24.970  1.00  0.00            
ATOM     42  O10 GCD     1      26.830  33.390  24.300  1.00  0.00            
ATOM     43  C13 GCD     1      27.090  34.520  23.590  1.00  0.00            
ATOM     44  H21 GCD     1      27.000  35.420  24.210  1.00  0.00            
ATOM     45  C14 GCD     1      28.510  34.570  23.040  1.00  0.00            
ATOM     46  H22 GCD     1      28.580  33.710  22.360  1.00  0.00            
ATOM     47  O11 GCD     1      29.500  34.440  24.070  1.00  0.00            
ATOM     48  H23 GCD     1      30.380  34.570  23.700  1.00  0.00            
ATOM     49  C15 GCD     1      28.720  35.830  22.160  1.00  0.00            
ATOM     50  H24 GCD     1      28.680  36.640  22.900  1.00  0.00            
ATOM     51  O12 GCD     1      29.980  36.020  21.550  1.00  0.00            
ATOM     52  H25 GCD     1      29.870  35.660  20.660  1.00  0.00            
ATOM     53  C16 GCD     1      27.610  36.160  21.150  1.00  0.00            
ATOM     54  H26 GCD     1      27.590  37.200  20.820  1.00  0.00            
ATOM     55  O13 GCD     1      26.370  35.960  21.790  1.00  0.00            
ATOM     56  C17 GCD     1      26.040  34.740  22.460  1.00  0.00            
ATOM     57  H27 GCD     1      26.210  33.950  21.710  1.00  0.00            
ATOM     58  C18 GCD     1      24.570  34.810  22.810  1.00  0.00            
ATOM     59  H28 GCD     1      24.160  33.810  23.030  1.00  0.00            
ATOM     60  H29 GCD     1      23.880  35.360  22.160  1.00  0.00            
ATOM     61  O14 GCD     1      24.520  35.530  24.010  1.00  0.00            
ATOM     62  H30 GCD     1      24.160  34.930  24.670  1.00  0.00            
ATOM     63  O15 GCD     1      27.640  35.190  20.140  1.00  0.00            
ATOM     64  C19 GCD     1      27.600  35.630  18.790  1.00  0.00            
ATOM     65  H31 GCD     1      27.550  36.720  18.630  1.00  0.00            
ATOM     66  C20 GCD     1      28.950  35.180  18.280  1.00  0.00            
ATOM     67  H32 GCD     1      28.930  34.110  18.500  1.00  0.00            
ATOM     68  O16 GCD     1      30.060  35.900  18.860  1.00  0.00            
ATOM     69  H33 GCD     1      29.760  36.810  18.940  1.00  0.00            
ATOM     70  C21 GCD     1      29.060  35.400  16.780  1.00  0.00            
ATOM     71  H34 GCD     1      29.080  36.490  16.630  1.00  0.00            
ATOM     72  O17 GCD     1      30.370  34.980  16.290  1.00  0.00            
ATOM     73  H35 GCD     1      31.000  35.520  16.780  1.00  0.00            
ATOM     74  C22 GCD     1      27.890  34.800  16.050  1.00  0.00            
ATOM     75  H36 GCD     1      27.900  35.040  14.980  1.00  0.00            
ATOM     76  O18 GCD     1      26.690  35.270  16.640  1.00  0.00            
ATOM     77  C23 GCD     1      26.470  35.040  18.020  1.00  0.00            
ATOM     78  H37 GCD     1      26.500  33.950  18.180  1.00  0.00            
ATOM     79  C24 GCD     1      25.070  35.470  18.360  1.00  0.00            
ATOM     80  H38 GCD     1      24.900  36.560  18.330  1.00  0.00            
ATOM     81  H39 GCD     1      24.880  35.300  19.430  1.00  0.00            
ATOM     82  O19 GCD     1      24.130  34.760  17.570  1.00  0.00            
ATOM     83  H40 GCD     1      24.510  34.840  16.680  1.00  0.00            
ATOM     84  O20 GCD     1      28.020  33.370  16.320  1.00  0.00            
ATOM     85  C25 GCD     1      27.900  32.560  15.110  1.00  0.00            
ATOM     86  H41 GCD     1      27.580  33.240  14.320  1.00  0.00            
ATOM     87  C26 GCD     1      29.230  31.980  14.690  1.00  0.00            
ATOM     88  H42 GCD     1      29.700  31.560  15.600  1.00  0.00            
ATOM     89  O21 GCD     1      30.060  33.020  14.240  1.00  0.00            
ATOM     90  H43 GCD     1      30.360  33.580  14.960  1.00  0.00            
ATOM     91  C27 GCD     1      29.080  30.970  13.520  1.00  0.00            
ATOM     92  H44 GCD     1      28.630  31.560  12.710  1.00  0.00            
ATOM     93  O22 GCD     1      30.260  30.300  13.040  1.00  0.00            
ATOM     94  H45 GCD     1      30.600  30.060  13.910  1.00  0.00            
ATOM     95  C28 GCD     1      27.910  29.970  13.890  1.00  0.00            
ATOM     96  H46 GCD     1      27.740  29.290  13.040  1.00  0.00            
ATOM     97  O23 GCD     1      26.700  30.720  14.080  1.00  0.00            
ATOM     98  C29 GCD     1      26.800  31.510  15.260  1.00  0.00            
ATOM     99  H47 GCD     1      26.980  30.860  16.130  1.00  0.00            
ATOM    100  C30 GCD     1      25.420  32.150  15.450  1.00  0.00            
ATOM    101  H48 GCD     1      25.320  32.840  14.600  1.00  0.00            
ATOM    102  H49 GCD     1      25.300  32.670  16.410  1.00  0.00            
ATOM    103  O24 GCD     1      24.470  31.140  15.350  1.00  0.00            
ATOM    104  H50 GCD     1      24.450  30.790  14.460  1.00  0.00            
ATOM    105  O25 GCD     1      28.370  29.220  15.010  1.00  0.00            
ATOM    106  C31 GCD     1      28.990  27.950  14.750  1.00  0.00            
ATOM    107  H51 GCD     1      29.260  27.990  13.690  1.00  0.00            
ATOM    108  C32 GCD     1      30.230  27.740  15.580  1.00  0.00            
ATOM    109  H52 GCD     1      29.890  27.890  16.610  1.00  0.00            
ATOM    110  O26 GCD     1      31.160  28.750  15.270  1.00  0.00            
ATOM    111  H53 GCD     1      31.400  29.150  16.120  1.00  0.00            
ATOM    112  C33 GCD     1      30.800  26.370  15.420  1.00  0.00            
ATOM    113  H54 GCD     1      31.300  26.390  14.450  1.00  0.00            
ATOM    114  O27 GCD     1      31.810  26.130  16.370  1.00  0.00            
ATOM    115  H55 GCD     1      32.130  25.240  16.180  1.00  0.00            
ATOM    116  C34 GCD     1      29.720  25.220  15.450  1.00  0.00            
ATOM    117  H56 GCD     1      30.210  24.280  15.190  1.00  0.00            
ATOM    118  O28 GCD     1      28.670  25.550  14.630  1.00  0.00            
ATOM    119  C35 GCD     1      28.010  26.780  14.910  1.00  0.00            
ATOM    120  H57 GCD     1      27.640  26.700  15.940  1.00  0.00            
ATOM    121  C36 GCD     1      26.740  26.950  14.070  1.00  0.00            
ATOM    122  H58 GCD     1      26.260  27.910  14.290  1.00  0.00            
ATOM    123  H59 GCD     1      26.030  26.180  14.420  1.00  0.00            
ATOM    124  O29 GCD     1      26.960  26.850  12.720  1.00  0.00            
ATOM    125  H60 GCD     1      27.460  26.050  12.570  1.00  0.00            
ATOM    126  O30 GCD     1      29.220  25.140  16.810  1.00  0.00            
ATOM    127  C37 GCD     1      29.420  23.900  17.510  1.00  0.00            
ATOM    128  H61 GCD     1      30.200  23.310  17.000  1.00  0.00            
ATOM    129  C38 GCD     1      29.900  24.200  18.950  1.00  0.00            
ATOM    130  H62 GCD     1      29.240  24.960  19.390  1.00  0.00            
ATOM    131  O31 GCD     1      31.200  24.800  18.820  1.00  0.00            
ATOM    132  H63 GCD     1      31.170  25.520  18.170  1.00  0.00            
ATOM    133  C39 GCD     1      29.940  22.930  19.750  1.00  0.00            
ATOM    134  H64 GCD     1      30.580  22.200  19.240  1.00  0.00            
ATOM    135  O32 GCD     1      30.310  23.140  21.070  1.00  0.00            
ATOM    136  H65 GCD     1      29.870  23.900  21.470  1.00  0.00            
ATOM    137  C40 GCD     1      28.480  22.360  19.860  1.00  0.00            
ATOM    138  H66 GCD     1      28.450  21.430  20.430  1.00  0.00            
ATOM    139  O33 GCD     1      28.120  22.020  18.540  1.00  0.00            
ATOM    140  C41 GCD     1      28.090  23.170  17.680  1.00  0.00            
ATOM    141  H67 GCD     1      27.370  23.820  18.200  1.00  0.00            
ATOM    142  C42 GCD     1      27.420  22.860  16.440  1.00  0.00            
ATOM    143  H68 GCD     1      27.350  23.740  15.780  1.00  0.00            
ATOM    144  H69 GCD     1      26.410  22.480  16.620  1.00  0.00            
ATOM    145  O34 GCD     1      28.230  21.890  15.820  1.00  0.00            
ATOM    146  H70 GCD     1      28.290  21.210  16.500  1.00  0.00            
ATOM    147  O35 GCD     1      27.600  23.300  20.440  1.00  0.00            
ATOM    148  C43 GCD     1      26.640  22.820  21.300  1.00  0.00            
ATOM    149  H71 GCD     1      26.370  21.780  21.110  1.00  0.00            
ATOM    150  C44 GCD     1      27.290  22.920  22.710  1.00  0.00            
ATOM    151  H72 GCD     1      27.780  23.900  22.750  1.00  0.00            
ATOM    152  O36 GCD     1      28.300  21.950  22.920  1.00  0.00            
ATOM    153  H73 GCD     1      28.880  22.130  23.670  1.00  0.00            
ATOM    154  C45 GCD     1      26.240  22.810  23.850  1.00  0.00            
ATOM    155  H74 GCD     1      25.680  21.880  23.690  1.00  0.00            
ATOM    156  O37 GCD     1      26.690  22.790  25.240  1.00  0.00            
ATOM    157  H75 GCD     1      27.470  23.370  25.260  1.00  0.00            
ATOM    158  C46 GCD     1      25.210  23.910  23.650  1.00  0.00            
ATOM    159  H76 GCD     1      24.430  23.810  24.420  1.00  0.00            
ATOM    160  O38 GCD     1      25.840  25.190  23.690  1.00  0.00            
ATOM    161  O39 GCD     1      24.620  23.640  22.410  1.00  0.00            
ATOM    162  C47 GCD     1      25.490  23.770  21.270  1.00  0.00            
ATOM    163  H77 GCD     1      25.820  24.820  21.200  1.00  0.00            
ATOM    164  C48 GCD     1      24.640  23.420  20.000  1.00  0.00            
ATOM    165  H78 GCD     1      25.230  23.620  19.100  1.00  0.00            
ATOM    166  H79 GCD     1      23.710  24.010  20.050  1.00  0.00            
ATOM    167  O40 GCD     1      24.060  22.150  19.920  1.00  0.00            
ATOM    168  H80 GCD     1      23.310  22.140  19.320  1.00  0.00            
ATOM    169  C1  AD3     2      31.460  28.720  21.320  1.00  0.00            
ATOM    170  C2  AD3     2      30.900  29.480  22.330  1.00  0.00            
ATOM    171  C3  AD3     2      29.490  29.610  22.410  1.00  0.00            
ATOM    172  C4  AD3     2      28.680  28.940  21.510  1.00  0.00            
ATOM    173  C5  AD3     2      27.250  29.070  21.630  1.00  0.00            
ATOM    174  C6  AD3     2      26.420  28.290  20.820  1.00  0.00            
ATOM    175  C7  AD3     2      27.020  27.490  19.870  1.00  0.00            
ATOM    176  C8  AD3     2      26.270  26.670  18.990  1.00  0.00            
ATOM    177  C9  AD3     2      24.910  26.740  19.010  1.00  0.00            
ATOM    178  C10 AD3     2      24.240  27.540  19.940  1.00  0.00            
ATOM    179  C11 AD3     2      22.840  27.510  20.200  1.00  0.00            
ATOM    180  C12 AD3     2      22.270  28.180  21.280  1.00  0.00            
ATOM    181  C13 AD3     2      23.000  28.890  22.160  1.00  0.00            
ATOM    182  C14 AD3     2      24.370  28.960  21.930  1.00  0.00            
ATOM    183  C15 AD3     2      25.020  28.290  20.890  1.00  0.00            
ATOM    184  C16 AD3     2      28.390  27.410  19.680  1.00  0.00            
ATOM    185  C17 AD3     2      29.270  28.130  20.570  1.00  0.00            
ATOM    186  C18 AD3     2      30.660  28.000  20.470  1.00  0.00            
ATOM    187  H1  AD3     2      32.550  28.680  21.240  1.00  0.00            
ATOM    188  H2  AD3     2      31.610  29.950  23.010  1.00  0.00            
ATOM    189  H3  AD3     2      29.060  30.300  23.130  1.00  0.00            
ATOM    190  H4  AD3     2      26.860  29.750  22.380  1.00  0.00            
ATOM    191  H5  AD3     2      26.690  25.980  18.260  1.00  0.00            
ATOM    192  H6  AD3     2      24.280  26.160  18.350  1.00  0.00            
ATOM    193  H7  AD3     2      22.190  26.850  19.630  1.00  0.00            
ATOM    194  H8  AD3     2      21.190  28.180  21.410  1.00  0.00            
ATOM    195  H9  AD3     2      22.520  29.360  23.010  1.00  0.00            
ATOM    196  H10 AD3     2      24.840  29.580  22.690  1.00  0.00            
ATOM    197  H11 AD3     2      28.880  26.840  18.890  1.00  0.00            
ATOM    198  H12 AD3     2      31.130  27.350  19.730  1.00  0.00            
TER
ENDMDL
MODEL        1
ATOM      1  H1  GCD     1      22.840  19.170  20.360  1.00  0.00            
ATOM      2  O1  GCD     1      23.270  19.990  20.090  1.00  0.00            
ATOM      3  C1  GCD     1      24.540  19.670  19.430  1.00  0.00            
ATOM      4  H2  GCD     1      24.470  19.180  18.450  1.00  0.00            
ATOM      5  H3  GCD     1      24.950  20.680  19.310  1.00  0.00            
ATOM      6  C2  GCD     1      25.480  18.880  20.380  1.00  0.00            
ATOM      7  H4  GCD     1      25.590  19.400  21.340  1.00  0.00            
ATOM      8  C3  GCD     1      26.850  18.600  19.800  1.00  0.00            
ATOM      9  H5  GCD     1      26.600  18.120  18.850  1.00  0.00            
ATOM     10  C4  GCD     1      27.670  17.660  20.760  1.00  0.00            
ATOM     11  H6  GCD     1      27.950  18.180  21.690  1.00  0.00            
ATOM     12  O2  GCD     1      28.810  17.230  20.020  1.00  0.00            
ATOM     13  H7  GCD     1      29.450  16.900  20.660  1.00  0.00            
ATOM     14  C5  GCD     1      26.840  16.460  21.120  1.00  0.00            
ATOM     15  H8  GCD     1      26.670  15.950  20.160  1.00  0.00            
ATOM     16  O3  GCD     1      27.430  15.560  22.130  1.00  0.00            
ATOM     17  H9  GCD     1      28.390  15.570  22.090  1.00  0.00            
ATOM     18  C6  GCD     1      25.470  16.880  21.660  1.00  0.00            
ATOM     19  O4  GCD     1      24.790  17.670  20.650  1.00  0.00            
ATOM     20  H10 GCD     1      24.820  16.020  21.860  1.00  0.00            
ATOM     21  O5  GCD     1      25.510  17.590  22.910  1.00  0.00            
ATOM     22  C7  GCD     1      24.580  17.250  23.960  1.00  0.00            
ATOM     23  H11 GCD     1      23.970  16.380  23.690  1.00  0.00            
ATOM     24  C8  GCD     1      25.390  17.010  25.200  1.00  0.00            
ATOM     25  H12 GCD     1      26.030  17.880  25.390  1.00  0.00            
ATOM     26  O6  GCD     1      26.190  15.870  24.880  1.00  0.00            
ATOM     27  H13 GCD     1      26.690  16.080  24.090  1.00  0.00            
ATOM     28  C9  GCD     1      24.600  16.880  26.560  1.00  0.00            
ATOM     29  H14 GCD     1      23.910  16.020  26.540  1.00  0.00            
ATOM     30  O7  GCD     1      25.490  16.610  27.650  1.00  0.00            
ATOM     31  H15 GCD     1      25.560  17.470  28.080  1.00  0.00            
ATOM     32  C10 GCD     1      23.730  18.070  26.770  1.00  0.00            
ATOM     33  H16 GCD     1      23.150  17.970  27.690  1.00  0.00            
ATOM     34  O8  GCD     1      22.980  18.230  25.530  1.00  0.00            
ATOM     35  C11 GCD     1      23.690  18.450  24.280  1.00  0.00            
ATOM     36  H17 GCD     1      24.420  19.270  24.390  1.00  0.00            
ATOM     37  C12 GCD     1      22.730  18.780  23.160  1.00  0.00            
ATOM     38  H18 GCD     1      22.130  17.890  22.930  1.00  0.00            
ATOM     39  H19 GCD     1      23.230  19.140  22.260  1.00  0.00            
ATOM     40  O9  GCD     1      21.890  19.810  23.670  1.00  0.00            
ATOM     41  H20 GCD     1      21.630  19.380  24.490  1.00  0.00            
ATOM     42  O10 GCD     1      24.470  19.310  26.950  1.00  0.00            
ATOM     43  C13 GCD     1      24.200  20.120  28.100  1.00  0.00            
ATOM     44  H21 GCD     1      23.420  19.620  28.700  1.00  0.00            
ATOM     45  C14 GCD     1      25.460  20.110  28.910  1.00  0.00            
ATOM     46  H22 GCD     1      26.330  20.490  28.360  1.00  0.00            
ATOM     47  O11 GCD     1      25.830  18.790  29.330  1.00  0.00            
ATOM     48  H23 GCD     1      26.620  18.870  29.880  1.00  0.00            
ATOM     49  C15 GCD     1      25.400  21.020  30.130  1.00  0.00            
ATOM     50  H24 GCD     1      24.720  20.590  30.880  1.00  0.00            
ATOM     51  O12 GCD     1      26.610  21.270  30.880  1.00  0.00            
ATOM     52  H25 GCD     1      26.620  22.220  30.990  1.00  0.00            
ATOM     53  C16 GCD     1      24.830  22.440  29.810  1.00  0.00            
ATOM     54  H26 GCD     1      24.600  23.080  30.670  1.00  0.00            
ATOM     55  O13 GCD     1      23.630  22.300  29.030  1.00  0.00            
ATOM     56  C17 GCD     1      23.780  21.570  27.830  1.00  0.00            
ATOM     57  H27 GCD     1      24.550  22.060  27.220  1.00  0.00            
ATOM     58  C18 GCD     1      22.550  21.680  26.990  1.00  0.00            
ATOM     59  H28 GCD     1      21.780  21.110  27.540  1.00  0.00            
ATOM     60  H29 GCD     1      22.640  21.110  26.060  1.00  0.00            
ATOM     61  O14 GCD     1      22.310  23.060  26.710  1.00  0.00            
ATOM     62  H30 GCD     1      22.500  23.560  27.510  1.00  0.00            
ATOM     63  O15 GCD     1      25.710  23.230  28.960  1.00  0.00            
ATOM     64  C19 GCD     1      25.800  24.640  29.070  1.00  0.00            
ATOM     65  H31 GCD     1      24.790  24.910  29.400  1.00  0.00            
ATOM     66  C20 GCD     1      26.920  25.000  30.050  1.00  0.00            
ATOM     67  H32 GCD     1      27.810  24.580  29.580  1.00  0.00            
ATOM     68  O16 GCD     1      26.820  24.410  31.320  1.00  0.00            
ATOM     69  H33 GCD     1      27.720  24.430  31.640  1.00  0.00            
ATOM     70  C21 GCD     1      27.110  26.520  30.200  1.00  0.00            
ATOM     71  H34 GCD     1      26.250  27.070  30.580  1.00  0.00            
ATOM     72  O17 GCD     1      28.200  26.970  30.960  1.00  0.00            
ATOM     73  H35 GCD     1      29.050  26.900  30.500  1.00  0.00            
ATOM     74  C22 GCD     1      27.350  27.070  28.790  1.00  0.00            
ATOM     75  H36 GCD     1      27.330  28.160  28.860  1.00  0.00            
ATOM     76  O18 GCD     1      26.300  26.630  27.930  1.00  0.00            
ATOM     77  C23 GCD     1      26.080  25.220  27.760  1.00  0.00            
ATOM     78  H37 GCD     1      27.020  24.830  27.340  1.00  0.00            
ATOM     79  C24 GCD     1      25.060  24.950  26.650  1.00  0.00            
ATOM     80  H38 GCD     1      24.860  23.900  26.420  1.00  0.00            
ATOM     81  H39 GCD     1      25.560  25.390  25.770  1.00  0.00            
ATOM     82  O19 GCD     1      23.840  25.640  26.990  1.00  0.00            
ATOM     83  H40 GCD     1      24.070  26.520  27.330  1.00  0.00            
ATOM     84  O20 GCD     1      28.570  26.700  28.190  1.00  0.00            
ATOM     85  C25 GCD     1      29.640  27.700  27.990  1.00  0.00            
ATOM     86  H41 GCD     1      29.300  28.630  28.470  1.00  0.00            
ATOM     87  C26 GCD     1      30.880  27.070  28.560  1.00  0.00            
ATOM     88  H42 GCD     1      30.960  26.030  28.220  1.00  0.00            
ATOM     89  O21 GCD     1      30.630  27.020  29.980  1.00  0.00            
ATOM     90  H43 GCD     1      31.220  26.420  30.470  1.00  0.00            
ATOM     91  C27 GCD     1      32.140  27.800  28.200  1.00  0.00            
ATOM     92  H44 GCD     1      32.110  28.770  28.710  1.00  0.00            
ATOM     93  O22 GCD     1      33.330  27.050  28.570  1.00  0.00            
ATOM     94  H45 GCD     1      33.460  26.330  27.940  1.00  0.00            
ATOM     95  C28 GCD     1      32.150  28.030  26.690  1.00  0.00            
ATOM     96  H46 GCD     1      32.990  28.670  26.420  1.00  0.00            
ATOM     97  O23 GCD     1      30.980  28.670  26.290  1.00  0.00            
ATOM     98  C29 GCD     1      29.780  27.850  26.470  1.00  0.00            
ATOM     99  H47 GCD     1      29.870  26.860  26.020  1.00  0.00            
ATOM    100  C30 GCD     1      28.640  28.610  25.920  1.00  0.00            
ATOM    101  H48 GCD     1      28.690  29.570  26.450  1.00  0.00            
ATOM    102  H49 GCD     1      27.650  28.240  26.220  1.00  0.00            
ATOM    103  O24 GCD     1      28.710  28.710  24.500  1.00  0.00            
ATOM    104  H50 GCD     1      29.370  29.410  24.360  1.00  0.00            
ATOM    105  O25 GCD     1      32.310  26.790  25.960  1.00  0.00            
ATOM    106  C31 GCD     1      33.540  26.430  25.380  1.00  0.00            
ATOM    107  H51 GCD     1      34.360  26.990  25.870  1.00  0.00            
ATOM    108  C32 GCD     1      33.810  24.980  25.680  1.00  0.00            
ATOM    109  H52 GCD     1      32.910  24.470  25.310  1.00  0.00            
ATOM    110  O26 GCD     1      33.970  24.860  27.080  1.00  0.00            
ATOM    111  H53 GCD     1      34.430  24.030  27.200  1.00  0.00            
ATOM    112  C33 GCD     1      35.120  24.550  24.880  1.00  0.00            
ATOM    113  H54 GCD     1      35.960  25.220  25.100  1.00  0.00            
ATOM    114  O27 GCD     1      35.390  23.150  25.080  1.00  0.00            
ATOM    115  H55 GCD     1      36.310  23.010  24.800  1.00  0.00            
ATOM    116  C34 GCD     1      34.730  24.790  23.360  1.00  0.00            
ATOM    117  H56 GCD     1      35.590  24.650  22.700  1.00  0.00            
ATOM    118  O28 GCD     1      34.390  26.190  23.150  1.00  0.00            
ATOM    119  C35 GCD     1      33.320  26.690  23.900  1.00  0.00            
ATOM    120  H57 GCD     1      32.390  26.190  23.600  1.00  0.00            
ATOM    121  C36 GCD     1      33.090  28.160  23.480  1.00  0.00            
ATOM    122  H58 GCD     1      32.100  28.530  23.770  1.00  0.00            
ATOM    123  H59 GCD     1      33.160  28.130  22.390  1.00  0.00            
ATOM    124  O29 GCD     1      34.190  29.010  23.910  1.00  0.00            
ATOM    125  H60 GCD     1      35.050  28.570  23.970  1.00  0.00            
ATOM    126  O30 GCD     1      33.660  23.840  22.990  1.00  0.00            
ATOM    127  C37 GCD     1      33.780  23.350  21.600  1.00  0.00            
ATOM    128  H61 GCD     1      34.780  23.460  21.150  1.00  0.00            
ATOM    129  C38 GCD     1      33.670  21.810  21.730  1.00  0.00            
ATOM    130  H62 GCD     1      32.690  21.540  22.160  1.00  0.00            
ATOM    131  O31 GCD     1      34.740  21.360  22.580  1.00  0.00            
ATOM    132  H63 GCD     1      34.750  21.970  23.330  1.00  0.00            
ATOM    133  C39 GCD     1      33.670  21.100  20.360  1.00  0.00            
ATOM    134  H64 GCD     1      34.690  21.140  19.940  1.00  0.00            
ATOM    135  O32 GCD     1      33.340  19.710  20.440  1.00  0.00            
ATOM    136  H65 GCD     1      33.050  19.430  19.570  1.00  0.00            
ATOM    137  C40 GCD     1      32.670  21.840  19.450  1.00  0.00            
ATOM    138  H66 GCD     1      32.740  21.590  18.390  1.00  0.00            
ATOM    139  O33 GCD     1      32.850  23.250  19.390  1.00  0.00            
ATOM    140  C41 GCD     1      32.700  23.850  20.690  1.00  0.00            
ATOM    141  H67 GCD     1      31.750  23.570  21.150  1.00  0.00            
ATOM    142  C42 GCD     1      32.760  25.360  20.530  1.00  0.00            
ATOM    143  H68 GCD     1      33.750  25.640  20.150  1.00  0.00            
ATOM    144  H69 GCD     1      32.490  25.730  21.530  1.00  0.00            
ATOM    145  O34 GCD     1      31.750  25.660  19.570  1.00  0.00            
ATOM    146  H70 GCD     1      31.750  24.920  18.950  1.00  0.00            
ATOM    147  O35 GCD     1      31.360  21.550  19.800  1.00  0.00            
ATOM    148  C43 GCD     1      30.360  21.340  18.780  1.00  0.00            
ATOM    149  H71 GCD     1      30.690  21.780  17.830  1.00  0.00            
ATOM    150  C44 GCD     1      30.210  19.890  18.550  1.00  0.00            
ATOM    151  H72 GCD     1      30.020  19.410  19.520  1.00  0.00            
ATOM    152  O36 GCD     1      31.440  19.350  18.020  1.00  0.00            
ATOM    153  H73 GCD     1      31.200  18.480  17.660  1.00  0.00            
ATOM    154  C45 GCD     1      29.070  19.600  17.640  1.00  0.00            
ATOM    155  H74 GCD     1      29.200  19.970  16.620  1.00  0.00            
ATOM    156  O37 GCD     1      28.970  18.160  17.480  1.00  0.00            
ATOM    157  H75 GCD     1      28.940  17.680  18.320  1.00  0.00            
ATOM    158  C46 GCD     1      27.840  20.240  18.220  1.00  0.00            
ATOM    159  H76 GCD     1      26.960  20.100  17.580  1.00  0.00            
ATOM    160  O38 GCD     1      27.480  19.870  19.550  1.00  0.00            
ATOM    161  O39 GCD     1      28.040  21.590  18.240  1.00  0.00            
ATOM    162  C47 GCD     1      29.060  22.110  19.160  1.00  0.00            
ATOM    163  H77 GCD     1      28.760  21.760  20.150  1.00  0.00            
ATOM    164  C48 GCD     1      29.120  23.650  18.970  1.00  0.00            
ATOM    165  H78 GCD     1      29.700  24.110  19.770  1.00  0.00            
ATOM    166  H79 GCD     1      28.080  23.990  19.100  1.00  0.00            
ATOM    167  O40 GCD     1      29.540  24.000  17.660  1.00  0.00            
ATOM    168  H80 GCD     1      28.930  23.560  17.060  1.00  0.00            
ATOM    169  C1  AD3     2      31.060  21.650  28.920  1.00  0.00            
ATOM    170  C2  AD3     2      30.050  20.660  28.880  1.00  0.00            
ATOM    171  C3  AD3     2      29.170  20.660  27.750  1.00  0.00            
ATOM    172  C4  AD3     2      29.170  21.750  26.880  1.00  0.00            
ATOM    173  C5  AD3     2      28.140  21.800  25.930  1.00  0.00            
ATOM    174  C6  AD3     2      28.220  22.770  24.880  1.00  0.00            
ATOM    175  C7  AD3     2      29.220  23.760  24.960  1.00  0.00            
ATOM    176  C8  AD3     2      29.190  24.930  24.160  1.00  0.00            
ATOM    177  C9  AD3     2      28.270  25.000  23.080  1.00  0.00            
ATOM    178  C10 AD3     2      27.330  23.920  22.880  1.00  0.00            
ATOM    179  C11 AD3     2      26.310  24.100  21.920  1.00  0.00            
ATOM    180  C12 AD3     2      25.360  23.070  21.810  1.00  0.00            
ATOM    181  C13 AD3     2      25.320  21.970  22.700  1.00  0.00            
ATOM    182  C14 AD3     2      26.310  21.810  23.640  1.00  0.00            
ATOM    183  C15 AD3     2      27.290  22.830  23.790  1.00  0.00            
ATOM    184  C16 AD3     2      30.200  23.770  26.010  1.00  0.00            
ATOM    185  C17 AD3     2      30.150  22.740  26.940  1.00  0.00            
ATOM    186  C18 AD3     2      31.100  22.660  28.000  1.00  0.00            
ATOM    187  H1  AD3     2      31.900  21.570  29.610  1.00  0.00            
ATOM    188  H2  AD3     2      29.920  19.890  29.640  1.00  0.00            
ATOM    189  H3  AD3     2      28.330  19.970  27.730  1.00  0.00            
ATOM    190  H4  AD3     2      27.390  21.020  25.970  1.00  0.00            
ATOM    191  H5  AD3     2      29.950  25.690  24.290  1.00  0.00            
ATOM    192  H6  AD3     2      28.350  25.890  22.470  1.00  0.00            
ATOM    193  H7  AD3     2      26.380  24.990  21.310  1.00  0.00            
ATOM    194  H8  AD3     2      24.580  23.190  21.070  1.00  0.00            
ATOM    195  H9  AD3     2      24.580  21.180  22.600  1.00  0.00            
ATOM    196  H10 AD3     2      26.340  20.900  24.220  1.00  0.00            
ATOM    197  H11 AD3     2      30.920  24.560  26.170  1.00  0.00            
ATOM    198  H12 AD3     2      31.910  23.370  28.150  1.00  0.00            
TER
ENDMDL
MODEL        1
ATOM      1  H1  GCD     1      35.130  25.280  26.640  1.00  0.00            
ATOM      2  O1  GCD     1      35.120  24.330  26.820  1.00  0.00            
ATOM      3  C1  GCD     1      34.430  24.170  28.070  1.00  0.00            
ATOM      4  H2  GCD     1      34.430  25.170  28.530  1.00  0.00            
ATOM      5  H3  GCD     1      33.370  23.920  27.920  1.00  0.00            
ATOM      6  C2  GCD     1      35.070  23.070  28.940  1.00  0.00            
ATOM      7  H4  GCD     1      35.070  22.100  28.440  1.00  0.00            
ATOM      8  C3  GCD     1      34.300  22.700  30.210  1.00  0.00            
ATOM      9  H5  GCD     1      34.070  23.620  30.750  1.00  0.00            
ATOM     10  C4  GCD     1      35.110  21.710  31.120  1.00  0.00            
ATOM     11  H6  GCD     1      35.090  20.760  30.580  1.00  0.00            
ATOM     12  O2  GCD     1      34.470  21.400  32.410  1.00  0.00            
ATOM     13  H7  GCD     1      34.700  22.110  33.020  1.00  0.00            
ATOM     14  C5  GCD     1      36.610  22.190  31.290  1.00  0.00            
ATOM     15  H8  GCD     1      36.420  23.110  31.870  1.00  0.00            
ATOM     16  O3  GCD     1      37.410  21.180  32.020  1.00  0.00            
ATOM     17  H9  GCD     1      37.410  20.410  31.440  1.00  0.00            
ATOM     18  C6  GCD     1      37.290  22.610  29.950  1.00  0.00            
ATOM     19  O4  GCD     1      36.360  23.540  29.350  1.00  0.00            
ATOM     20  H10 GCD     1      38.290  23.000  30.140  1.00  0.00            
ATOM     21  O5  GCD     1      37.410  21.570  29.040  1.00  0.00            
ATOM     22  C7  GCD     1      38.480  20.630  29.270  1.00  0.00            
ATOM     23  H11 GCD     1      38.960  20.830  30.240  1.00  0.00            
ATOM     24  C8  GCD     1      37.890  19.180  29.270  1.00  0.00            
ATOM     25  H12 GCD     1      37.370  18.900  28.340  1.00  0.00            
ATOM     26  O6  GCD     1      36.990  19.020  30.350  1.00  0.00            
ATOM     27  H13 GCD     1      36.680  18.110  30.230  1.00  0.00            
ATOM     28  C9  GCD     1      38.980  18.140  29.480  1.00  0.00            
ATOM     29  H14 GCD     1      39.420  18.390  30.450  1.00  0.00            
ATOM     30  O7  GCD     1      38.580  16.800  29.500  1.00  0.00            
ATOM     31  H15 GCD     1      38.040  16.610  28.720  1.00  0.00            
ATOM     32  C10 GCD     1      40.160  18.410  28.480  1.00  0.00            
ATOM     33  H16 GCD     1      40.940  17.710  28.790  1.00  0.00            
ATOM     34  O8  GCD     1      40.580  19.780  28.560  1.00  0.00            
ATOM     35  C11 GCD     1      39.570  20.680  28.200  1.00  0.00            
ATOM     36  H17 GCD     1      39.190  20.540  27.180  1.00  0.00            
ATOM     37  C12 GCD     1      40.120  22.080  28.150  1.00  0.00            
ATOM     38  H18 GCD     1      40.610  22.300  29.110  1.00  0.00            
ATOM     39  H19 GCD     1      39.310  22.820  28.050  1.00  0.00            
ATOM     40  O9  GCD     1      41.040  22.240  27.030  1.00  0.00            
ATOM     41  H20 GCD     1      41.580  21.440  26.970  1.00  0.00            
ATOM     42  O10 GCD     1      39.690  18.130  27.180  1.00  0.00            
ATOM     43  C13 GCD     1      40.710  17.670  26.280  1.00  0.00            
ATOM     44  H21 GCD     1      41.690  17.740  26.760  1.00  0.00            
ATOM     45  C14 GCD     1      40.370  16.140  26.020  1.00  0.00            
ATOM     46  H22 GCD     1      39.390  16.150  25.540  1.00  0.00            
ATOM     47  O11 GCD     1      40.270  15.370  27.190  1.00  0.00            
ATOM     48  H23 GCD     1      40.290  14.410  27.080  1.00  0.00            
ATOM     49  C15 GCD     1      41.410  15.440  25.080  1.00  0.00            
ATOM     50  H24 GCD     1      42.300  15.520  25.720  1.00  0.00            
ATOM     51  O12 GCD     1      41.160  14.050  24.890  1.00  0.00            
ATOM     52  H25 GCD     1      40.580  14.010  24.130  1.00  0.00            
ATOM     53  C16 GCD     1      41.480  16.330  23.850  1.00  0.00            
ATOM     54  H26 GCD     1      42.220  15.960  23.140  1.00  0.00            
ATOM     55  O13 GCD     1      41.710  17.660  24.280  1.00  0.00            
ATOM     56  C17 GCD     1      40.640  18.350  24.990  1.00  0.00            
ATOM     57  H27 GCD     1      39.600  18.230  24.650  1.00  0.00            
ATOM     58  C18 GCD     1      40.990  19.830  24.950  1.00  0.00            
ATOM     59  H28 GCD     1      40.160  20.450  25.320  1.00  0.00            
ATOM     60  H29 GCD     1      41.210  20.140  23.920  1.00  0.00            
ATOM     61  O14 GCD     1      42.160  20.100  25.750  1.00  0.00            
ATOM     62  H30 GCD     1      42.920  19.910  25.180  1.00  0.00            
ATOM     63  O15 GCD     1      40.220  16.320  23.240  1.00  0.00            
ATOM     64  C19 GCD     1      40.130  15.910  21.880  1.00  0.00            
ATOM     65  H31 GCD     1      41.140  15.560  21.640  1.00  0.00            
ATOM     66  C20 GCD     1      39.230  14.720  21.690  1.00  0.00            
ATOM     67  H32 GCD     1      38.260  14.960  22.120  1.00  0.00            
ATOM     68  O16 GCD     1      39.680  13.670  22.500  1.00  0.00            
ATOM     69  H33 GCD     1      39.320  12.820  22.220  1.00  0.00            
ATOM     70  C21 GCD     1      39.170  14.340  20.240  1.00  0.00            
ATOM     71  H34 GCD     1      40.170  14.050  19.900  1.00  0.00            
ATOM     72  O17 GCD     1      38.430  13.140  20.030  1.00  0.00            
ATOM     73  H35 GCD     1      37.480  13.300  19.980  1.00  0.00            
ATOM     74  C22 GCD     1      38.650  15.580  19.430  1.00  0.00            
ATOM     75  H36 GCD     1      38.590  15.330  18.370  1.00  0.00            
ATOM     76  O18 GCD     1      39.600  16.640  19.590  1.00  0.00            
ATOM     77  C23 GCD     1      39.740  17.060  20.940  1.00  0.00            
ATOM     78  H37 GCD     1      38.790  17.470  21.290  1.00  0.00            
ATOM     79  C24 GCD     1      40.740  18.190  21.050  1.00  0.00            
ATOM     80  H38 GCD     1      41.520  17.900  20.330  1.00  0.00            
ATOM     81  H39 GCD     1      41.210  18.480  21.990  1.00  0.00            
ATOM     82  O19 GCD     1      40.230  19.440  20.530  1.00  0.00            
ATOM     83  H40 GCD     1      40.030  19.330  19.600  1.00  0.00            
ATOM     84  O20 GCD     1      37.320  15.920  19.930  1.00  0.00            
ATOM     85  C25 GCD     1      36.310  15.830  18.910  1.00  0.00            
ATOM     86  H41 GCD     1      36.670  15.500  17.930  1.00  0.00            
ATOM     87  C26 GCD     1      35.220  14.940  19.450  1.00  0.00            
ATOM     88  H42 GCD     1      35.140  15.290  20.490  1.00  0.00            
ATOM     89  O21 GCD     1      35.670  13.580  19.440  1.00  0.00            
ATOM     90  H43 GCD     1      35.610  13.220  18.550  1.00  0.00            
ATOM     91  C27 GCD     1      33.970  15.030  18.740  1.00  0.00            
ATOM     92  H44 GCD     1      34.180  14.520  17.790  1.00  0.00            
ATOM     93  O22 GCD     1      32.890  14.390  19.420  1.00  0.00            
ATOM     94  H45 GCD     1      33.220  13.500  19.600  1.00  0.00            
ATOM     95  C28 GCD     1      33.580  16.530  18.600  1.00  0.00            
ATOM     96  H46 GCD     1      32.760  16.670  17.880  1.00  0.00            
ATOM     97  O23 GCD     1      34.670  17.310  18.020  1.00  0.00            
ATOM     98  C29 GCD     1      35.900  17.280  18.770  1.00  0.00            
ATOM     99  H47 GCD     1      35.840  17.720  19.770  1.00  0.00            
ATOM    100  C30 GCD     1      36.910  18.170  18.120  1.00  0.00            
ATOM    101  H48 GCD     1      37.790  18.450  18.720  1.00  0.00            
ATOM    102  H49 GCD     1      36.430  19.120  17.830  1.00  0.00            
ATOM    103  O24 GCD     1      37.350  17.590  16.830  1.00  0.00            
ATOM    104  H50 GCD     1      38.030  18.150  16.450  1.00  0.00            
ATOM    105  O25 GCD     1      33.240  17.140  19.840  1.00  0.00            
ATOM    106  C31 GCD     1      31.980  17.870  19.890  1.00  0.00            
ATOM    107  H51 GCD     1      31.480  17.880  18.910  1.00  0.00            
ATOM    108  C32 GCD     1      31.050  17.140  20.860  1.00  0.00            
ATOM    109  H52 GCD     1      31.480  17.200  21.870  1.00  0.00            
ATOM    110  O26 GCD     1      30.700  15.890  20.310  1.00  0.00            
ATOM    111  H53 GCD     1      31.520  15.410  20.120  1.00  0.00            
ATOM    112  C33 GCD     1      29.750  17.940  20.980  1.00  0.00            
ATOM    113  H54 GCD     1      29.390  17.940  19.940  1.00  0.00            
ATOM    114  O27 GCD     1      28.840  17.270  21.870  1.00  0.00            
ATOM    115  H55 GCD     1      29.180  17.270  22.770  1.00  0.00            
ATOM    116  C34 GCD     1      30.070  19.370  21.440  1.00  0.00            
ATOM    117  H56 GCD     1      29.180  20.000  21.410  1.00  0.00            
ATOM    118  O28 GCD     1      31.010  19.980  20.540  1.00  0.00            
ATOM    119  C35 GCD     1      32.270  19.300  20.460  1.00  0.00            
ATOM    120  H57 GCD     1      32.720  19.290  21.460  1.00  0.00            
ATOM    121  C36 GCD     1      33.210  20.090  19.560  1.00  0.00            
ATOM    122  H58 GCD     1      32.870  20.270  18.530  1.00  0.00            
ATOM    123  H59 GCD     1      34.220  19.680  19.430  1.00  0.00            
ATOM    124  O29 GCD     1      33.400  21.380  20.070  1.00  0.00            
ATOM    125  H60 GCD     1      32.520  21.760  20.210  1.00  0.00            
ATOM    126  O30 GCD     1      30.480  19.430  22.770  1.00  0.00            
ATOM    127  C37 GCD     1      29.450  19.600  23.790  1.00  0.00            
ATOM    128  H61 GCD     1      28.400  19.500  23.470  1.00  0.00            
ATOM    129  C38 GCD     1      29.780  18.650  25.000  1.00  0.00            
ATOM    130  H62 GCD     1      30.740  18.950  25.430  1.00  0.00            
ATOM    131  O31 GCD     1      29.830  17.300  24.490  1.00  0.00            
ATOM    132  H63 GCD     1      29.610  16.670  25.190  1.00  0.00            
ATOM    133  C39 GCD     1      28.750  18.890  26.100  1.00  0.00            
ATOM    134  H64 GCD     1      27.790  18.810  25.570  1.00  0.00            
ATOM    135  O32 GCD     1      29.020  18.100  27.230  1.00  0.00            
ATOM    136  H65 GCD     1      29.600  18.540  27.860  1.00  0.00            
ATOM    137  C40 GCD     1      28.760  20.390  26.430  1.00  0.00            
ATOM    138  H66 GCD     1      27.910  20.590  27.090  1.00  0.00            
ATOM    139  O33 GCD     1      28.550  21.190  25.310  1.00  0.00            
ATOM    140  C41 GCD     1      29.480  21.070  24.220  1.00  0.00            
ATOM    141  H67 GCD     1      30.480  21.250  24.610  1.00  0.00            
ATOM    142  C42 GCD     1      29.280  22.140  23.190  1.00  0.00            
ATOM    143  H68 GCD     1      30.040  22.020  22.410  1.00  0.00            
ATOM    144  H69 GCD     1      29.380  23.110  23.700  1.00  0.00            
ATOM    145  O34 GCD     1      27.920  22.030  22.720  1.00  0.00            
ATOM    146  H70 GCD     1      27.570  22.890  22.460  1.00  0.00            
ATOM    147  O35 GCD     1      30.090  20.670  26.980  1.00  0.00            
ATOM    148  C43 GCD     1      30.080  21.450  28.160  1.00  0.00            
ATOM    149  H71 GCD     1      29.070  21.840  28.370  1.00  0.00            
ATOM    150  C44 GCD     1      30.540  20.630  29.340  1.00  0.00            
ATOM    151  H72 GCD     1      31.420  20.090  28.970  1.00  0.00            
ATOM    152  O36 GCD     1      29.560  19.610  29.680  1.00  0.00            
ATOM    153  H73 GCD     1      29.920  19.030  30.370  1.00  0.00            
ATOM    154  C45 GCD     1      30.940  21.390  30.540  1.00  0.00            
ATOM    155  H74 GCD     1      30.030  21.910  30.860  1.00  0.00            
ATOM    156  O37 GCD     1      31.470  20.590  31.610  1.00  0.00            
ATOM    157  H75 GCD     1      32.430  20.650  31.650  1.00  0.00            
ATOM    158  C46 GCD     1      31.870  22.510  30.270  1.00  0.00            
ATOM    159  H76 GCD     1      31.940  23.220  31.100  1.00  0.00            
ATOM    160  O38 GCD     1      33.160  21.940  29.880  1.00  0.00            
ATOM    161  O39 GCD     1      31.350  23.270  29.120  1.00  0.00            
ATOM    162  C47 GCD     1      31.130  22.530  27.890  1.00  0.00            
ATOM    163  H77 GCD     1      32.060  22.030  27.590  1.00  0.00            
ATOM    164  C48 GCD     1      30.710  23.500  26.830  1.00  0.00            
ATOM    165  H78 GCD     1      30.740  23.010  25.840  1.00  0.00            
ATOM    166  H79 GCD     1      31.430  24.320  26.780  1.00  0.00            
ATOM    167  O40 GCD     1      29.400  24.010  27.130  1.00  0.00            
ATOM    168  H80 GCD     1      29.410  24.270  28.050  1.00  0.00            
ATOM    169  C1  AD3     2      32.240  16.720  27.410  1.00  0.00            
ATOM    170  C2  AD3     2      32.800  17.650  28.350  1.00  0.00            
ATOM    171  C3  AD3     2      33.740  18.560  27.910  1.00  0.00            
ATOM    172  C4  AD3     2      34.180  18.630  26.550  1.00  0.00            
ATOM    173  C5  AD3     2      35.120  19.590  26.120  1.00  0.00            
ATOM    174  C6  AD3     2      35.550  19.660  24.820  1.00  0.00            
ATOM    175  C7  AD3     2      35.020  18.720  23.870  1.00  0.00            
ATOM    176  C8  AD3     2      35.440  18.800  22.500  1.00  0.00            
ATOM    177  C9  AD3     2      36.500  19.670  22.190  1.00  0.00            
ATOM    178  C10 AD3     2      37.100  20.540  23.130  1.00  0.00            
ATOM    179  C11 AD3     2      38.230  21.350  22.790  1.00  0.00            
ATOM    180  C12 AD3     2      38.790  22.270  23.720  1.00  0.00            
ATOM    181  C13 AD3     2      38.120  22.410  24.900  1.00  0.00            
ATOM    182  C14 AD3     2      37.100  21.600  25.300  1.00  0.00            
ATOM    183  C15 AD3     2      36.570  20.600  24.450  1.00  0.00            
ATOM    184  C16 AD3     2      34.130  17.750  24.320  1.00  0.00            
ATOM    185  C17 AD3     2      33.670  17.660  25.650  1.00  0.00            
ATOM    186  C18 AD3     2      32.710  16.720  26.100  1.00  0.00            
ATOM    187  H1  AD3     2      31.390  16.110  27.680  1.00  0.00            
ATOM    188  H2  AD3     2      32.490  17.590  29.400  1.00  0.00            
ATOM    189  H3  AD3     2      34.200  19.210  28.650  1.00  0.00            
ATOM    190  H4  AD3     2      35.490  20.280  26.870  1.00  0.00            
ATOM    191  H5  AD3     2      35.020  18.140  21.740  1.00  0.00            
ATOM    192  H6  AD3     2      36.780  19.780  21.150  1.00  0.00            
ATOM    193  H7  AD3     2      38.680  21.270  21.810  1.00  0.00            
ATOM    194  H8  AD3     2      39.640  22.910  23.490  1.00  0.00            
ATOM    195  H9  AD3     2      38.510  23.110  25.630  1.00  0.00            
ATOM    196  H10 AD3     2      36.660  21.820  26.270  1.00  0.00            
ATOM    197  H11 AD3     2      33.710  17.070  23.580  1.00  0.00            
ATOM    198  H12 AD3     2      32.230  15.980  25.470  1.00  0.00            
TER
ENDMDL
MODEL        1
ATOM      1  H1  GCD     1      32.990  30.980  21.970  1.00  0.00            
ATOM      2  O1  GCD     1      33.700  30.760  21.360  1.00  0.00            
ATOM      3  C1  GCD     1      33.120  30.520  20.090  1.00  0.00            
ATOM      4  H2  GCD     1      32.550  29.600  20.300  1.00  0.00            
ATOM      5  H3  GCD     1      32.460  31.350  19.810  1.00  0.00            
ATOM      6  C2  GCD     1      34.170  30.180  19.050  1.00  0.00            
ATOM      7  H4  GCD     1      33.610  30.030  18.110  1.00  0.00            
ATOM      8  C3  GCD     1      34.960  28.930  19.310  1.00  0.00            
ATOM      9  H5  GCD     1      35.380  28.970  20.320  1.00  0.00            
ATOM     10  C4  GCD     1      36.150  28.710  18.350  1.00  0.00            
ATOM     11  H6  GCD     1      35.680  28.550  17.370  1.00  0.00            
ATOM     12  O2  GCD     1      37.010  27.620  18.770  1.00  0.00            
ATOM     13  H7  GCD     1      37.760  27.660  18.160  1.00  0.00            
ATOM     14  C5  GCD     1      36.950  30.060  18.230  1.00  0.00            
ATOM     15  H8  GCD     1      37.320  30.310  19.230  1.00  0.00            
ATOM     16  O3  GCD     1      38.000  29.870  17.290  1.00  0.00            
ATOM     17  H9  GCD     1      37.820  30.370  16.480  1.00  0.00            
ATOM     18  C6  GCD     1      35.960  31.140  17.840  1.00  0.00            
ATOM     19  O4  GCD     1      34.940  31.360  18.800  1.00  0.00            
ATOM     20  H10 GCD     1      36.610  32.020  17.750  1.00  0.00            
ATOM     21  O5  GCD     1      35.430  30.750  16.610  1.00  0.00            
ATOM     22  C7  GCD     1      35.540  31.720  15.560  1.00  0.00            
ATOM     23  H11 GCD     1      36.010  32.640  15.940  1.00  0.00            
ATOM     24  C8  GCD     1      36.480  31.160  14.460  1.00  0.00            
ATOM     25  H12 GCD     1      36.050  30.200  14.150  1.00  0.00            
ATOM     26  O6  GCD     1      37.840  31.070  15.010  1.00  0.00            
ATOM     27  H13 GCD     1      38.250  30.330  14.540  1.00  0.00            
ATOM     28  C9  GCD     1      36.470  32.020  13.180  1.00  0.00            
ATOM     29  H14 GCD     1      36.750  33.040  13.470  1.00  0.00            
ATOM     30  O7  GCD     1      37.360  31.570  12.090  1.00  0.00            
ATOM     31  H15 GCD     1      38.200  32.050  12.040  1.00  0.00            
ATOM     32  C10 GCD     1      35.100  32.260  12.730  1.00  0.00            
ATOM     33  H16 GCD     1      35.090  33.010  11.930  1.00  0.00            
ATOM     34  O8  GCD     1      34.300  32.840  13.800  1.00  0.00            
ATOM     35  C11 GCD     1      34.220  32.100  15.030  1.00  0.00            
ATOM     36  H17 GCD     1      33.660  31.170  14.850  1.00  0.00            
ATOM     37  C12 GCD     1      33.260  32.840  16.000  1.00  0.00            
ATOM     38  H18 GCD     1      33.290  32.210  16.890  1.00  0.00            
ATOM     39  H19 GCD     1      32.250  32.730  15.580  1.00  0.00            
ATOM     40  O9  GCD     1      33.600  34.200  16.240  1.00  0.00            
ATOM     41  H20 GCD     1      32.990  34.650  16.850  1.00  0.00            
ATOM     42  O10 GCD     1      34.480  31.030  12.310  1.00  0.00            
ATOM     43  C13 GCD     1      33.790  30.950  11.040  1.00  0.00            
ATOM     44  H21 GCD     1      33.440  31.980  10.850  1.00  0.00            
ATOM     45  C14 GCD     1      34.670  30.340   9.970  1.00  0.00            
ATOM     46  H22 GCD     1      34.810  29.290  10.260  1.00  0.00            
ATOM     47  O11 GCD     1      35.910  30.960   9.840  1.00  0.00            
ATOM     48  H23 GCD     1      36.230  31.060  10.750  1.00  0.00            
ATOM     49  C15 GCD     1      33.920  30.360   8.600  1.00  0.00            
ATOM     50  H24 GCD     1      33.860  31.400   8.240  1.00  0.00            
ATOM     51  O12 GCD     1      34.830  29.680   7.630  1.00  0.00            
ATOM     52  H25 GCD     1      35.730  29.990   7.780  1.00  0.00            
ATOM     53  C16 GCD     1      32.490  29.790   8.730  1.00  0.00            
ATOM     54  H26 GCD     1      31.930  30.020   7.820  1.00  0.00            
ATOM     55  O13 GCD     1      31.850  30.450   9.850  1.00  0.00            
ATOM     56  C17 GCD     1      32.520  30.150  11.120  1.00  0.00            
ATOM     57  H27 GCD     1      32.810  29.090  11.200  1.00  0.00            
ATOM     58  C18 GCD     1      31.670  30.620  12.310  1.00  0.00            
ATOM     59  H28 GCD     1      31.600  31.710  12.260  1.00  0.00            
ATOM     60  H29 GCD     1      32.150  30.350  13.260  1.00  0.00            
ATOM     61  O14 GCD     1      30.320  30.130  12.320  1.00  0.00            
ATOM     62  H30 GCD     1      29.840  30.560  11.610  1.00  0.00            
ATOM     63  O15 GCD     1      32.570  28.360   8.980  1.00  0.00            
ATOM     64  C19 GCD     1      31.710  27.520   8.190  1.00  0.00            
ATOM     65  H31 GCD     1      31.080  28.140   7.530  1.00  0.00            
ATOM     66  C20 GCD     1      32.680  26.660   7.460  1.00  0.00            
ATOM     67  H32 GCD     1      33.340  26.120   8.160  1.00  0.00            
ATOM     68  O16 GCD     1      33.520  27.470   6.590  1.00  0.00            
ATOM     69  H33 GCD     1      33.880  28.170   7.140  1.00  0.00            
ATOM     70  C21 GCD     1      31.930  25.560   6.680  1.00  0.00            
ATOM     71  H34 GCD     1      31.350  26.050   5.890  1.00  0.00            
ATOM     72  O17 GCD     1      32.690  24.630   6.020  1.00  0.00            
ATOM     73  H35 GCD     1      33.220  24.210   6.720  1.00  0.00            
ATOM     74  C22 GCD     1      30.930  24.900   7.590  1.00  0.00            
ATOM     75  H36 GCD     1      30.450  24.130   6.990  1.00  0.00            
ATOM     76  O18 GCD     1      30.020  25.850   8.140  1.00  0.00            
ATOM     77  C23 GCD     1      30.590  26.810   9.030  1.00  0.00            
ATOM     78  H37 GCD     1      30.980  26.240   9.890  1.00  0.00            
ATOM     79  C24 GCD     1      29.360  27.710   9.420  1.00  0.00            
ATOM     80  H38 GCD     1      28.730  27.820   8.530  1.00  0.00            
ATOM     81  H39 GCD     1      29.590  28.700   9.840  1.00  0.00            
ATOM     82  O19 GCD     1      28.530  27.080  10.410  1.00  0.00            
ATOM     83  H40 GCD     1      28.350  26.270   9.920  1.00  0.00            
ATOM     84  O20 GCD     1      31.680  24.310   8.640  1.00  0.00            
ATOM     85  C25 GCD     1      31.880  22.870   8.580  1.00  0.00            
ATOM     86  H41 GCD     1      31.550  22.540   7.590  1.00  0.00            
ATOM     87  C26 GCD     1      33.320  22.550   8.750  1.00  0.00            
ATOM     88  H42 GCD     1      33.710  22.990   9.680  1.00  0.00            
ATOM     89  O21 GCD     1      33.990  23.000   7.590  1.00  0.00            
ATOM     90  H43 GCD     1      34.950  22.960   7.670  1.00  0.00            
ATOM     91  C27 GCD     1      33.470  21.010   8.790  1.00  0.00            
ATOM     92  H44 GCD     1      33.010  20.700   7.840  1.00  0.00            
ATOM     93  O22 GCD     1      34.830  20.640   8.980  1.00  0.00            
ATOM     94  H45 GCD     1      34.950  20.940   9.880  1.00  0.00            
ATOM     95  C28 GCD     1      32.670  20.510   9.990  1.00  0.00            
ATOM     96  H46 GCD     1      32.710  19.420  10.110  1.00  0.00            
ATOM     97  O23 GCD     1      31.250  20.920   9.890  1.00  0.00            
ATOM     98  C29 GCD     1      31.050  22.320   9.730  1.00  0.00            
ATOM     99  H47 GCD     1      31.490  22.720  10.650  1.00  0.00            
ATOM    100  C30 GCD     1      29.590  22.670   9.730  1.00  0.00            
ATOM    101  H48 GCD     1      28.990  22.190   8.950  1.00  0.00            
ATOM    102  H49 GCD     1      29.300  23.720   9.560  1.00  0.00            
ATOM    103  O24 GCD     1      28.990  22.360  10.990  1.00  0.00            
ATOM    104  H50 GCD     1      29.060  21.410  11.140  1.00  0.00            
ATOM    105  O25 GCD     1      33.130  21.140  11.180  1.00  0.00            
ATOM    106  C31 GCD     1      33.930  20.260  12.020  1.00  0.00            
ATOM    107  H51 GCD     1      34.160  19.310  11.500  1.00  0.00            
ATOM    108  C32 GCD     1      35.110  21.040  12.530  1.00  0.00            
ATOM    109  H52 GCD     1      34.840  22.040  12.890  1.00  0.00            
ATOM    110  O26 GCD     1      36.060  21.150  11.380  1.00  0.00            
ATOM    111  H53 GCD     1      36.410  22.050  11.480  1.00  0.00            
ATOM    112  C33 GCD     1      35.800  20.370  13.700  1.00  0.00            
ATOM    113  H54 GCD     1      36.150  19.360  13.420  1.00  0.00            
ATOM    114  O27 GCD     1      36.820  21.230  14.230  1.00  0.00            
ATOM    115  H55 GCD     1      37.300  20.720  14.890  1.00  0.00            
ATOM    116  C34 GCD     1      34.800  20.050  14.740  1.00  0.00            
ATOM    117  H56 GCD     1      35.430  19.620  15.530  1.00  0.00            
ATOM    118  O28 GCD     1      33.750  19.220  14.250  1.00  0.00            
ATOM    119  C35 GCD     1      32.970  19.750  13.120  1.00  0.00            
ATOM    120  H57 GCD     1      32.350  20.560  13.540  1.00  0.00            
ATOM    121  C36 GCD     1      31.950  18.700  12.610  1.00  0.00            
ATOM    122  H58 GCD     1      32.490  17.800  12.280  1.00  0.00            
ATOM    123  H59 GCD     1      31.400  19.100  11.750  1.00  0.00            
ATOM    124  O29 GCD     1      30.990  18.440  13.600  1.00  0.00            
ATOM    125  H60 GCD     1      30.870  19.280  14.060  1.00  0.00            
ATOM    126  O30 GCD     1      34.310  21.320  15.250  1.00  0.00            
ATOM    127  C37 GCD     1      33.620  21.120  16.420  1.00  0.00            
ATOM    128  H61 GCD     1      32.970  20.230  16.450  1.00  0.00            
ATOM    129  C38 GCD     1      34.570  21.050  17.600  1.00  0.00            
ATOM    130  H62 GCD     1      35.340  21.830  17.500  1.00  0.00            
ATOM    131  O31 GCD     1      35.180  19.780  17.690  1.00  0.00            
ATOM    132  H63 GCD     1      36.020  19.850  18.170  1.00  0.00            
ATOM    133  C39 GCD     1      33.820  21.240  18.940  1.00  0.00            
ATOM    134  H64 GCD     1      33.240  20.360  19.240  1.00  0.00            
ATOM    135  O32 GCD     1      34.790  21.530  19.960  1.00  0.00            
ATOM    136  H65 GCD     1      34.860  22.480  20.120  1.00  0.00            
ATOM    137  C40 GCD     1      32.760  22.390  18.820  1.00  0.00            
ATOM    138  H66 GCD     1      32.090  22.380  19.690  1.00  0.00            
ATOM    139  O33 GCD     1      32.000  22.260  17.730  1.00  0.00            
ATOM    140  C41 GCD     1      32.650  22.280  16.420  1.00  0.00            
ATOM    141  H67 GCD     1      33.310  23.160  16.390  1.00  0.00            
ATOM    142  C42 GCD     1      31.550  22.260  15.360  1.00  0.00            
ATOM    143  H68 GCD     1      32.040  22.500  14.410  1.00  0.00            
ATOM    144  H69 GCD     1      30.810  23.040  15.590  1.00  0.00            
ATOM    145  O34 GCD     1      30.930  20.980  15.350  1.00  0.00            
ATOM    146  H70 GCD     1      30.040  21.030  15.720  1.00  0.00            
ATOM    147  O35 GCD     1      33.520  23.600  18.730  1.00  0.00            
ATOM    148  C43 GCD     1      33.370  24.530  19.880  1.00  0.00            
ATOM    149  H71 GCD     1      33.140  24.010  20.820  1.00  0.00            
ATOM    150  C44 GCD     1      34.760  25.120  20.060  1.00  0.00            
ATOM    151  H72 GCD     1      35.150  25.550  19.130  1.00  0.00            
ATOM    152  O36 GCD     1      35.750  24.140  20.520  1.00  0.00            
ATOM    153  H73 GCD     1      36.600  24.590  20.590  1.00  0.00            
ATOM    154  C45 GCD     1      34.690  26.320  21.010  1.00  0.00            
ATOM    155  H74 GCD     1      34.280  25.930  21.950  1.00  0.00            
ATOM    156  O37 GCD     1      35.900  26.940  21.300  1.00  0.00            
ATOM    157  H75 GCD     1      36.420  27.030  20.490  1.00  0.00            
ATOM    158  C46 GCD     1      33.580  27.370  20.570  1.00  0.00            
ATOM    159  H76 GCD     1      33.520  28.140  21.340  1.00  0.00            
ATOM    160  O38 GCD     1      33.970  27.930  19.300  1.00  0.00            
ATOM    161  O39 GCD     1      32.380  26.720  20.360  1.00  0.00            
ATOM    162  C47 GCD     1      32.290  25.550  19.510  1.00  0.00            
ATOM    163  H77 GCD     1      32.450  25.870  18.470  1.00  0.00            
ATOM    164  C48 GCD     1      30.790  25.040  19.690  1.00  0.00            
ATOM    165  H78 GCD     1      30.630  24.300  18.890  1.00  0.00            
ATOM    166  H79 GCD     1      29.980  25.750  19.490  1.00  0.00            
ATOM    167  O40 GCD     1      30.560  24.400  20.920  1.00  0.00            
ATOM    168  H80 GCD     1      30.830  25.090  21.530  1.00  0.00            
ATOM    169  C1  AD3     2      37.540  27.190   9.640  1.00  0.00            
ATOM    170  C2  AD3     2      36.800  26.230   8.990  1.00  0.00            
ATOM    171  C3  AD3     2      35.640  25.720   9.610  1.00  0.00            
ATOM    172  C4  AD3     2      35.210  26.240  10.800  1.00  0.00            
ATOM    173  C5  AD3     2      34.060  25.750  11.350  1.00  0.00            
ATOM    174  C6  AD3     2      33.570  26.320  12.580  1.00  0.00            
ATOM    175  C7  AD3     2      34.320  27.290  13.270  1.00  0.00            
ATOM    176  C8  AD3     2      33.890  27.900  14.490  1.00  0.00            
ATOM    177  C9  AD3     2      32.700  27.430  15.050  1.00  0.00            
ATOM    178  C10 AD3     2      31.930  26.520  14.320  1.00  0.00            
ATOM    179  C11 AD3     2      30.730  26.040  14.940  1.00  0.00            
ATOM    180  C12 AD3     2      29.820  25.210  14.360  1.00  0.00            
ATOM    181  C13 AD3     2      30.130  24.740  13.030  1.00  0.00            
ATOM    182  C14 AD3     2      31.390  25.070  12.400  1.00  0.00            
ATOM    183  C15 AD3     2      32.310  25.920  13.090  1.00  0.00            
ATOM    184  C16 AD3     2      35.510  27.790  12.700  1.00  0.00            
ATOM    185  C17 AD3     2      35.970  27.250  11.470  1.00  0.00            
ATOM    186  C18 AD3     2      37.090  27.750  10.870  1.00  0.00            
ATOM    187  H1  AD3     2      38.350  27.710   9.160  1.00  0.00            
ATOM    188  H2  AD3     2      37.150  25.960   8.000  1.00  0.00            
ATOM    189  H3  AD3     2      35.010  25.020   9.070  1.00  0.00            
ATOM    190  H4  AD3     2      33.490  24.970  10.850  1.00  0.00            
ATOM    191  H5  AD3     2      34.490  28.710  14.890  1.00  0.00            
ATOM    192  H6  AD3     2      32.370  27.850  16.000  1.00  0.00            
ATOM    193  H7  AD3     2      30.580  26.500  15.920  1.00  0.00            
ATOM    194  H8  AD3     2      28.840  25.040  14.800  1.00  0.00            
ATOM    195  H9  AD3     2      29.440  24.240  12.370  1.00  0.00            
ATOM    196  H10 AD3     2      31.530  24.780  11.360  1.00  0.00            
ATOM    197  H11 AD3     2      36.090  28.540  13.220  1.00  0.00            
ATOM    198  H12 AD3     2      37.540  28.690  11.180  1.00  0.00            
TER
ENDMDL
MODEL        1
ATOM      1  H1  GCD     1      26.280  21.460  14.120  1.00  0.00            
ATOM      2  O1  GCD     1      27.020  22.080  14.110  1.00  0.00            
ATOM      3  C1  GCD     1      26.570  23.230  13.380  1.00  0.00            
ATOM      4  H2  GCD     1      27.440  23.650  12.860  1.00  0.00            
ATOM      5  H3  GCD     1      25.790  22.970  12.650  1.00  0.00            
ATOM      6  C2  GCD     1      25.960  24.300  14.280  1.00  0.00            
ATOM      7  H4  GCD     1      25.110  23.920  14.860  1.00  0.00            
ATOM      8  C3  GCD     1      25.440  25.510  13.440  1.00  0.00            
ATOM      9  H5  GCD     1      26.220  25.830  12.740  1.00  0.00            
ATOM     10  C4  GCD     1      24.990  26.700  14.350  1.00  0.00            
ATOM     11  H6  GCD     1      24.130  26.370  14.940  1.00  0.00            
ATOM     12  O2  GCD     1      24.530  27.860  13.580  1.00  0.00            
ATOM     13  H7  GCD     1      25.320  28.150  13.110  1.00  0.00            
ATOM     14  C5  GCD     1      26.160  27.150  15.210  1.00  0.00            
ATOM     15  H8  GCD     1      26.910  27.510  14.490  1.00  0.00            
ATOM     16  O3  GCD     1      25.890  28.210  16.100  1.00  0.00            
ATOM     17  H9  GCD     1      25.150  28.680  15.710  1.00  0.00            
ATOM     18  C6  GCD     1      26.660  25.940  16.050  1.00  0.00            
ATOM     19  O4  GCD     1      26.930  24.850  15.130  1.00  0.00            
ATOM     20  H10 GCD     1      27.600  26.240  16.530  1.00  0.00            
ATOM     21  O5  GCD     1      25.680  25.630  17.070  1.00  0.00            
ATOM     22  C7  GCD     1      26.220  25.080  18.300  1.00  0.00            
ATOM     23  H11 GCD     1      27.310  25.100  18.200  1.00  0.00            
ATOM     24  C8  GCD     1      25.890  26.120  19.310  1.00  0.00            
ATOM     25  H12 GCD     1      24.800  26.140  19.420  1.00  0.00            
ATOM     26  O6  GCD     1      26.400  27.450  18.870  1.00  0.00            
ATOM     27  H13 GCD     1      26.060  27.630  17.990  1.00  0.00            
ATOM     28  C9  GCD     1      26.410  25.700  20.710  1.00  0.00            
ATOM     29  H14 GCD     1      27.510  25.710  20.690  1.00  0.00            
ATOM     30  O7  GCD     1      26.050  26.600  21.640  1.00  0.00            
ATOM     31  H15 GCD     1      26.030  27.420  21.130  1.00  0.00            
ATOM     32  C10 GCD     1      25.980  24.280  21.080  1.00  0.00            
ATOM     33  H16 GCD     1      26.490  23.910  21.980  1.00  0.00            
ATOM     34  O8  GCD     1      26.290  23.330  19.960  1.00  0.00            
ATOM     35  C11 GCD     1      25.730  23.690  18.650  1.00  0.00            
ATOM     36  H17 GCD     1      24.630  23.700  18.660  1.00  0.00            
ATOM     37  C12 GCD     1      26.200  22.600  17.680  1.00  0.00            
ATOM     38  H18 GCD     1      27.270  22.430  17.860  1.00  0.00            
ATOM     39  H19 GCD     1      25.900  22.740  16.630  1.00  0.00            
ATOM     40  O9  GCD     1      25.530  21.330  18.020  1.00  0.00            
ATOM     41  H20 GCD     1      24.580  21.360  17.830  1.00  0.00            
ATOM     42  O10 GCD     1      24.560  24.130  21.380  1.00  0.00            
ATOM     43  C13 GCD     1      24.260  23.570  22.640  1.00  0.00            
ATOM     44  H21 GCD     1      25.110  23.020  23.060  1.00  0.00            
ATOM     45  C14 GCD     1      23.890  24.610  23.600  1.00  0.00            
ATOM     46  H22 GCD     1      23.080  25.230  23.190  1.00  0.00            
ATOM     47  O11 GCD     1      25.020  25.490  23.890  1.00  0.00            
ATOM     48  H23 GCD     1      25.440  25.760  23.060  1.00  0.00            
ATOM     49  C15 GCD     1      23.320  23.950  24.860  1.00  0.00            
ATOM     50  H24 GCD     1      24.130  23.450  25.400  1.00  0.00            
ATOM     51  O12 GCD     1      22.810  25.000  25.800  1.00  0.00            
ATOM     52  H25 GCD     1      22.120  25.500  25.350  1.00  0.00            
ATOM     53  C16 GCD     1      22.110  23.110  24.470  1.00  0.00            
ATOM     54  H26 GCD     1      21.690  22.620  25.360  1.00  0.00            
ATOM     55  O13 GCD     1      22.570  22.050  23.640  1.00  0.00            
ATOM     56  C17 GCD     1      23.150  22.570  22.400  1.00  0.00            
ATOM     57  H27 GCD     1      22.300  22.890  21.780  1.00  0.00            
ATOM     58  C18 GCD     1      23.710  21.410  21.640  1.00  0.00            
ATOM     59  H28 GCD     1      24.350  20.830  22.320  1.00  0.00            
ATOM     60  H29 GCD     1      24.380  21.700  20.820  1.00  0.00            
ATOM     61  O14 GCD     1      22.780  20.520  21.070  1.00  0.00            
ATOM     62  H30 GCD     1      23.210  19.740  20.700  1.00  0.00            
ATOM     63  O15 GCD     1      21.130  23.820  23.740  1.00  0.00            
ATOM     64  C19 GCD     1      20.230  24.590  24.460  1.00  0.00            
ATOM     65  H31 GCD     1      20.430  24.510  25.540  1.00  0.00            
ATOM     66  C20 GCD     1      20.260  26.080  23.950  1.00  0.00            
ATOM     67  H32 GCD     1      20.210  25.970  22.860  1.00  0.00            
ATOM     68  O16 GCD     1      21.410  26.760  24.550  1.00  0.00            
ATOM     69  H33 GCD     1      21.270  27.710  24.450  1.00  0.00            
ATOM     70  C21 GCD     1      18.990  26.880  24.220  1.00  0.00            
ATOM     71  H34 GCD     1      18.870  27.040  25.300  1.00  0.00            
ATOM     72  O17 GCD     1      19.010  28.150  23.620  1.00  0.00            
ATOM     73  H35 GCD     1      18.960  27.920  22.690  1.00  0.00            
ATOM     74  C22 GCD     1      17.820  26.020  23.670  1.00  0.00            
ATOM     75  H36 GCD     1      16.870  26.520  23.810  1.00  0.00            
ATOM     76  O18 GCD     1      17.780  24.740  24.410  1.00  0.00            
ATOM     77  C23 GCD     1      18.870  23.900  24.300  1.00  0.00            
ATOM     78  H37 GCD     1      18.770  23.610  23.250  1.00  0.00            
ATOM     79  C24 GCD     1      18.670  22.650  25.150  1.00  0.00            
ATOM     80  H38 GCD     1      18.160  22.950  26.070  1.00  0.00            
ATOM     81  H39 GCD     1      19.700  22.370  25.390  1.00  0.00            
ATOM     82  O19 GCD     1      17.940  21.640  24.460  1.00  0.00            
ATOM     83  H40 GCD     1      18.480  21.430  23.690  1.00  0.00            
ATOM     84  O20 GCD     1      18.120  25.810  22.280  1.00  0.00            
ATOM     85  C25 GCD     1      17.340  26.610  21.410  1.00  0.00            
ATOM     86  H41 GCD     1      16.870  27.470  21.890  1.00  0.00            
ATOM     87  C26 GCD     1      18.350  27.100  20.400  1.00  0.00            
ATOM     88  H42 GCD     1      18.940  26.240  20.080  1.00  0.00            
ATOM     89  O21 GCD     1      19.170  28.130  20.870  1.00  0.00            
ATOM     90  H43 GCD     1      19.870  28.380  20.250  1.00  0.00            
ATOM     91  C27 GCD     1      17.590  27.570  19.210  1.00  0.00            
ATOM     92  H44 GCD     1      16.950  28.440  19.380  1.00  0.00            
ATOM     93  O22 GCD     1      18.450  27.860  18.110  1.00  0.00            
ATOM     94  H45 GCD     1      18.620  27.010  17.690  1.00  0.00            
ATOM     95  C28 GCD     1      16.770  26.450  18.540  1.00  0.00            
ATOM     96  H46 GCD     1      16.230  26.920  17.720  1.00  0.00            
ATOM     97  O23 GCD     1      15.840  25.980  19.530  1.00  0.00            
ATOM     98  C29 GCD     1      16.270  25.630  20.850  1.00  0.00            
ATOM     99  H47 GCD     1      16.780  24.660  20.810  1.00  0.00            
ATOM    100  C30 GCD     1      15.000  25.620  21.660  1.00  0.00            
ATOM    101  H48 GCD     1      15.210  25.140  22.630  1.00  0.00            
ATOM    102  H49 GCD     1      14.220  25.060  21.130  1.00  0.00            
ATOM    103  O24 GCD     1      14.520  26.950  21.980  1.00  0.00            
ATOM    104  H50 GCD     1      13.730  26.920  22.550  1.00  0.00            
ATOM    105  O25 GCD     1      17.600  25.330  18.120  1.00  0.00            
ATOM    106  C31 GCD     1      16.930  24.090  17.850  1.00  0.00            
ATOM    107  H51 GCD     1      16.210  23.790  18.630  1.00  0.00            
ATOM    108  C32 GCD     1      16.290  24.080  16.460  1.00  0.00            
ATOM    109  H52 GCD     1      17.050  24.470  15.780  1.00  0.00            
ATOM    110  O26 GCD     1      15.060  24.970  16.430  1.00  0.00            
ATOM    111  H53 GCD     1      14.410  24.550  17.000  1.00  0.00            
ATOM    112  C33 GCD     1      15.900  22.640  16.040  1.00  0.00            
ATOM    113  H54 GCD     1      15.300  22.240  16.870  1.00  0.00            
ATOM    114  O27 GCD     1      15.120  22.550  14.860  1.00  0.00            
ATOM    115  H55 GCD     1      15.560  23.200  14.300  1.00  0.00            
ATOM    116  C34 GCD     1      17.220  21.810  16.030  1.00  0.00            
ATOM    117  H56 GCD     1      17.010  20.780  15.740  1.00  0.00            
ATOM    118  O28 GCD     1      17.680  21.790  17.320  1.00  0.00            
ATOM    119  C35 GCD     1      18.050  23.000  18.000  1.00  0.00            
ATOM    120  H57 GCD     1      18.900  23.470  17.500  1.00  0.00            
ATOM    121  C36 GCD     1      18.550  22.800  19.460  1.00  0.00            
ATOM    122  H58 GCD     1      17.710  22.380  20.020  1.00  0.00            
ATOM    123  H59 GCD     1      18.820  23.760  19.920  1.00  0.00            
ATOM    124  O29 GCD     1      19.590  21.840  19.620  1.00  0.00            
ATOM    125  H60 GCD     1      20.230  22.220  19.010  1.00  0.00            
ATOM    126  O30 GCD     1      18.160  22.360  15.220  1.00  0.00            
ATOM    127  C37 GCD     1      18.000  22.170  13.800  1.00  0.00            
ATOM    128  H61 GCD     1      17.100  21.640  13.470  1.00  0.00            
ATOM    129  C38 GCD     1      17.990  23.520  13.060  1.00  0.00            
ATOM    130  H62 GCD     1      18.880  24.030  13.450  1.00  0.00            
ATOM    131  O31 GCD     1      16.740  24.230  13.350  1.00  0.00            
ATOM    132  H63 GCD     1      16.890  25.120  13.020  1.00  0.00            
ATOM    133  C39 GCD     1      18.130  23.200  11.530  1.00  0.00            
ATOM    134  H64 GCD     1      17.280  22.600  11.200  1.00  0.00            
ATOM    135  O32 GCD     1      18.080  24.380  10.760  1.00  0.00            
ATOM    136  H65 GCD     1      18.860  24.930  10.780  1.00  0.00            
ATOM    137  C40 GCD     1      19.410  22.490  11.210  1.00  0.00            
ATOM    138  H66 GCD     1      19.500  22.230  10.150  1.00  0.00            
ATOM    139  O33 GCD     1      19.220  21.250  11.960  1.00  0.00            
ATOM    140  C41 GCD     1      19.220  21.330  13.420  1.00  0.00            
ATOM    141  H67 GCD     1      20.180  21.760  13.760  1.00  0.00            
ATOM    142  C42 GCD     1      19.170  19.950  14.090  1.00  0.00            
ATOM    143  H68 GCD     1      18.270  19.380  13.820  1.00  0.00            
ATOM    144  H69 GCD     1      19.060  20.000  15.180  1.00  0.00            
ATOM    145  O34 GCD     1      20.370  19.250  13.830  1.00  0.00            
ATOM    146  H70 GCD     1      20.180  18.300  13.780  1.00  0.00            
ATOM    147  O35 GCD     1      20.490  23.250  11.780  1.00  0.00            
ATOM    148  C43 GCD     1      21.520  23.880  10.990  1.00  0.00            
ATOM    149  H71 GCD     1      21.120  23.790   9.980  1.00  0.00            
ATOM    150  C44 GCD     1      21.720  25.370  11.350  1.00  0.00            
ATOM    151  H72 GCD     1      21.870  25.560  12.420  1.00  0.00            
ATOM    152  O36 GCD     1      20.690  26.090  10.700  1.00  0.00            
ATOM    153  H73 GCD     1      20.590  26.900  11.220  1.00  0.00            
ATOM    154  C45 GCD     1      23.010  25.920  10.840  1.00  0.00            
ATOM    155  H74 GCD     1      23.070  25.810   9.750  1.00  0.00            
ATOM    156  O37 GCD     1      23.270  27.320  11.090  1.00  0.00            
ATOM    157  H75 GCD     1      23.440  27.480  12.030  1.00  0.00            
ATOM    158  C46 GCD     1      24.170  25.090  11.320  1.00  0.00            
ATOM    159  H76 GCD     1      25.180  25.360  10.990  1.00  0.00            
ATOM    160  O38 GCD     1      24.230  25.060  12.750  1.00  0.00            
ATOM    161  O39 GCD     1      23.910  23.820  10.740  1.00  0.00            
ATOM    162  C47 GCD     1      22.780  23.060  11.280  1.00  0.00            
ATOM    163  H77 GCD     1      22.890  22.900  12.360  1.00  0.00            
ATOM    164  C48 GCD     1      22.690  21.680  10.540  1.00  0.00            
ATOM    165  H78 GCD     1      22.670  21.740   9.440  1.00  0.00            
ATOM    166  H79 GCD     1      21.820  21.150  10.950  1.00  0.00            
ATOM    167  O40 GCD     1      23.890  20.990  10.750  1.00  0.00            
ATOM    168  H80 GCD     1      23.890  20.780  11.690  1.00  0.00            
ATOM    169  C1  AD3     2      21.690  29.720  20.150  1.00  0.00            
ATOM    170  C2  AD3     2      22.050  28.750  21.100  1.00  0.00            
ATOM    171  C3  AD3     2      22.210  27.410  20.720  1.00  0.00            
ATOM    172  C4  AD3     2      22.030  27.030  19.380  1.00  0.00            
ATOM    173  C5  AD3     2      22.170  25.650  18.990  1.00  0.00            
ATOM    174  C6  AD3     2      21.850  25.260  17.710  1.00  0.00            
ATOM    175  C7  AD3     2      21.610  26.290  16.770  1.00  0.00            
ATOM    176  C8  AD3     2      21.510  25.940  15.420  1.00  0.00            
ATOM    177  C9  AD3     2      21.630  24.550  14.930  1.00  0.00            
ATOM    178  C10 AD3     2      21.900  23.570  15.850  1.00  0.00            
ATOM    179  C11 AD3     2      22.030  22.260  15.420  1.00  0.00            
ATOM    180  C12 AD3     2      22.010  21.220  16.340  1.00  0.00            
ATOM    181  C13 AD3     2      22.100  21.550  17.690  1.00  0.00            
ATOM    182  C14 AD3     2      22.020  22.820  18.170  1.00  0.00            
ATOM    183  C15 AD3     2      21.880  23.910  17.270  1.00  0.00            
ATOM    184  C16 AD3     2      21.520  27.650  17.120  1.00  0.00            
ATOM    185  C17 AD3     2      21.590  28.010  18.490  1.00  0.00            
ATOM    186  C18 AD3     2      21.440  29.370  18.840  1.00  0.00            
ATOM    187  H1  AD3     2      21.560  30.750  20.490  1.00  0.00            
ATOM    188  H2  AD3     2      22.180  29.030  22.140  1.00  0.00            
ATOM    189  H3  AD3     2      22.520  26.680  21.470  1.00  0.00            
ATOM    190  H4  AD3     2      22.470  24.920  19.740  1.00  0.00            
ATOM    191  H5  AD3     2      21.200  26.620  14.630  1.00  0.00            
ATOM    192  H6  AD3     2      21.490  24.280  13.890  1.00  0.00            
ATOM    193  H7  AD3     2      22.110  22.020  14.360  1.00  0.00            
ATOM    194  H8  AD3     2      21.990  20.210  15.950  1.00  0.00            
ATOM    195  H9  AD3     2      22.190  20.780  18.450  1.00  0.00            
ATOM    196  H10 AD3     2      22.150  23.010  19.240  1.00  0.00            
ATOM    197  H11 AD3     2      21.420  28.410  16.360  1.00  0.00            
ATOM    198  H12 AD3     2      21.180  30.060  18.050  1.00  0.00            
TER
ENDMDL
MODEL        1
ATOM      1  H1  GCD     1      22.120  24.720  15.150  1.00  0.00            
ATOM      2  O1  GCD     1      22.260  25.340  14.430  1.00  0.00            
ATOM      3  C1  GCD     1      23.630  25.600  14.350  1.00  0.00            
ATOM      4  H2  GCD     1      23.810  26.140  13.410  1.00  0.00            
ATOM      5  H3  GCD     1      24.030  26.260  15.130  1.00  0.00            
ATOM      6  C2  GCD     1      24.460  24.320  14.420  1.00  0.00            
ATOM      7  H4  GCD     1      25.520  24.580  14.280  1.00  0.00            
ATOM      8  C3  GCD     1      24.130  23.300  13.310  1.00  0.00            
ATOM      9  H5  GCD     1      23.060  23.100  13.410  1.00  0.00            
ATOM     10  C4  GCD     1      24.820  21.990  13.530  1.00  0.00            
ATOM     11  H6  GCD     1      25.890  22.130  13.370  1.00  0.00            
ATOM     12  O2  GCD     1      24.150  21.100  12.600  1.00  0.00            
ATOM     13  H7  GCD     1      24.550  20.220  12.570  1.00  0.00            
ATOM     14  C5  GCD     1      24.520  21.450  14.880  1.00  0.00            
ATOM     15  H8  GCD     1      23.440  21.290  14.890  1.00  0.00            
ATOM     16  O3  GCD     1      25.180  20.250  15.250  1.00  0.00            
ATOM     17  H9  GCD     1      26.130  20.340  15.130  1.00  0.00            
ATOM     18  C6  GCD     1      25.080  22.530  15.870  1.00  0.00            
ATOM     19  O4  GCD     1      24.410  23.750  15.700  1.00  0.00            
ATOM     20  H10 GCD     1      24.920  22.210  16.900  1.00  0.00            
ATOM     21  O5  GCD     1      26.540  22.700  15.660  1.00  0.00            
ATOM     22  C7  GCD     1      27.380  23.480  16.480  1.00  0.00            
ATOM     23  H11 GCD     1      26.720  24.300  16.820  1.00  0.00            
ATOM     24  C8  GCD     1      27.830  22.810  17.730  1.00  0.00            
ATOM     25  H12 GCD     1      28.330  21.850  17.530  1.00  0.00            
ATOM     26  O6  GCD     1      26.750  22.490  18.540  1.00  0.00            
ATOM     27  H13 GCD     1      26.370  21.640  18.280  1.00  0.00            
ATOM     28  C9  GCD     1      28.770  23.750  18.410  1.00  0.00            
ATOM     29  H14 GCD     1      28.280  24.680  18.730  1.00  0.00            
ATOM     30  O7  GCD     1      29.360  23.160  19.620  1.00  0.00            
ATOM     31  H15 GCD     1      28.710  22.960  20.300  1.00  0.00            
ATOM     32  C10 GCD     1      29.940  24.110  17.510  1.00  0.00            
ATOM     33  H16 GCD     1      30.600  24.820  18.030  1.00  0.00            
ATOM     34  O8  GCD     1      29.330  24.840  16.420  1.00  0.00            
ATOM     35  C11 GCD     1      28.500  24.060  15.620  1.00  0.00            
ATOM     36  H17 GCD     1      29.110  23.190  15.350  1.00  0.00            
ATOM     37  C12 GCD     1      28.250  24.940  14.470  1.00  0.00            
ATOM     38  H18 GCD     1      27.660  24.380  13.720  1.00  0.00            
ATOM     39  H19 GCD     1      29.160  25.250  13.950  1.00  0.00            
ATOM     40  O9  GCD     1      27.570  26.200  14.750  1.00  0.00            
ATOM     41  H20 GCD     1      27.740  26.310  15.690  1.00  0.00            
ATOM     42  O10 GCD     1      30.770  23.000  17.080  1.00  0.00            
ATOM     43  C13 GCD     1      32.110  23.020  17.520  1.00  0.00            
ATOM     44  H21 GCD     1      32.280  23.560  18.460  1.00  0.00            
ATOM     45  C14 GCD     1      32.430  21.510  17.790  1.00  0.00            
ATOM     46  H22 GCD     1      32.410  20.890  16.880  1.00  0.00            
ATOM     47  O11 GCD     1      31.500  21.050  18.770  1.00  0.00            
ATOM     48  H23 GCD     1      30.760  21.650  18.610  1.00  0.00            
ATOM     49  C15 GCD     1      33.910  21.390  18.240  1.00  0.00            
ATOM     50  H24 GCD     1      34.080  21.780  19.250  1.00  0.00            
ATOM     51  O12 GCD     1      34.290  19.950  18.420  1.00  0.00            
ATOM     52  H25 GCD     1      33.630  19.630  19.050  1.00  0.00            
ATOM     53  C16 GCD     1      34.850  22.150  17.260  1.00  0.00            
ATOM     54  H26 GCD     1      35.890  22.250  17.580  1.00  0.00            
ATOM     55  O13 GCD     1      34.370  23.480  17.070  1.00  0.00            
ATOM     56  C17 GCD     1      33.090  23.590  16.470  1.00  0.00            
ATOM     57  H27 GCD     1      32.950  22.970  15.570  1.00  0.00            
ATOM     58  C18 GCD     1      32.780  25.050  16.220  1.00  0.00            
ATOM     59  H28 GCD     1      31.770  25.120  15.810  1.00  0.00            
ATOM     60  H29 GCD     1      33.520  25.390  15.480  1.00  0.00            
ATOM     61  O14 GCD     1      32.860  25.820  17.400  1.00  0.00            
ATOM     62  H30 GCD     1      33.670  26.350  17.330  1.00  0.00            
ATOM     63  O15 GCD     1      34.700  21.410  16.050  1.00  0.00            
ATOM     64  C19 GCD     1      35.810  20.890  15.390  1.00  0.00            
ATOM     65  H31 GCD     1      36.700  21.060  16.020  1.00  0.00            
ATOM     66  C20 GCD     1      35.570  19.430  15.120  1.00  0.00            
ATOM     67  H32 GCD     1      34.590  19.280  14.650  1.00  0.00            
ATOM     68  O16 GCD     1      35.490  18.740  16.420  1.00  0.00            
ATOM     69  H33 GCD     1      34.930  19.200  17.050  1.00  0.00            
ATOM     70  C21 GCD     1      36.530  18.830  14.050  1.00  0.00            
ATOM     71  H34 GCD     1      37.540  18.780  14.480  1.00  0.00            
ATOM     72  O17 GCD     1      36.230  17.520  13.580  1.00  0.00            
ATOM     73  H35 GCD     1      35.310  17.560  13.310  1.00  0.00            
ATOM     74  C22 GCD     1      36.680  19.780  12.840  1.00  0.00            
ATOM     75  H36 GCD     1      37.510  19.440  12.210  1.00  0.00            
ATOM     76  O18 GCD     1      36.920  21.100  13.280  1.00  0.00            
ATOM     77  C23 GCD     1      35.910  21.630  14.100  1.00  0.00            
ATOM     78  H37 GCD     1      34.910  21.510  13.650  1.00  0.00            
ATOM     79  C24 GCD     1      36.060  23.110  14.250  1.00  0.00            
ATOM     80  H38 GCD     1      35.100  23.510  14.620  1.00  0.00            
ATOM     81  H39 GCD     1      36.300  23.670  13.340  1.00  0.00            
ATOM     82  O19 GCD     1      37.050  23.530  15.190  1.00  0.00            
ATOM     83  H40 GCD     1      37.810  22.930  15.160  1.00  0.00            
ATOM     84  O20 GCD     1      35.550  19.780  11.990  1.00  0.00            
ATOM     85  C25 GCD     1      35.630  19.140  10.750  1.00  0.00            
ATOM     86  H41 GCD     1      36.370  18.340  10.720  1.00  0.00            
ATOM     87  C26 GCD     1      34.240  18.420  10.500  1.00  0.00            
ATOM     88  H42 GCD     1      33.400  19.130  10.480  1.00  0.00            
ATOM     89  O21 GCD     1      34.060  17.270  11.380  1.00  0.00            
ATOM     90  H43 GCD     1      33.540  17.720  12.070  1.00  0.00            
ATOM     91  C27 GCD     1      34.360  17.910   9.050  1.00  0.00            
ATOM     92  H44 GCD     1      35.280  17.320   9.020  1.00  0.00            
ATOM     93  O22 GCD     1      33.280  17.050   8.760  1.00  0.00            
ATOM     94  H45 GCD     1      33.440  16.190   9.170  1.00  0.00            
ATOM     95  C28 GCD     1      34.560  19.090   8.180  1.00  0.00            
ATOM     96  H46 GCD     1      34.600  18.800   7.120  1.00  0.00            
ATOM     97  O23 GCD     1      35.740  19.810   8.410  1.00  0.00            
ATOM     98  C29 GCD     1      35.860  20.290   9.750  1.00  0.00            
ATOM     99  H47 GCD     1      35.070  21.020   9.960  1.00  0.00            
ATOM    100  C30 GCD     1      37.140  21.020  10.000  1.00  0.00            
ATOM    101  H48 GCD     1      37.070  21.600  10.930  1.00  0.00            
ATOM    102  H49 GCD     1      37.190  21.810   9.230  1.00  0.00            
ATOM    103  O24 GCD     1      38.220  20.060   9.860  1.00  0.00            
ATOM    104  H50 GCD     1      38.990  20.390  10.330  1.00  0.00            
ATOM    105  O25 GCD     1      33.410  19.920   8.240  1.00  0.00            
ATOM    106  C31 GCD     1      32.770  20.310   7.000  1.00  0.00            
ATOM    107  H51 GCD     1      33.550  20.300   6.230  1.00  0.00            
ATOM    108  C32 GCD     1      31.640  19.380   6.540  1.00  0.00            
ATOM    109  H52 GCD     1      30.830  19.500   7.280  1.00  0.00            
ATOM    110  O26 GCD     1      32.090  18.080   6.490  1.00  0.00            
ATOM    111  H53 GCD     1      32.290  17.830   7.400  1.00  0.00            
ATOM    112  C33 GCD     1      31.030  19.910   5.210  1.00  0.00            
ATOM    113  H54 GCD     1      31.710  19.800   4.360  1.00  0.00            
ATOM    114  O27 GCD     1      29.920  19.170   4.740  1.00  0.00            
ATOM    115  H55 GCD     1      29.160  19.590   5.150  1.00  0.00            
ATOM    116  C34 GCD     1      30.660  21.390   5.350  1.00  0.00            
ATOM    117  H56 GCD     1      30.370  21.790   4.370  1.00  0.00            
ATOM    118  O28 GCD     1      31.840  22.080   5.800  1.00  0.00            
ATOM    119  C35 GCD     1      32.270  21.690   7.070  1.00  0.00            
ATOM    120  H57 GCD     1      31.450  21.750   7.800  1.00  0.00            
ATOM    121  C36 GCD     1      33.320  22.720   7.640  1.00  0.00            
ATOM    122  H58 GCD     1      34.150  22.800   6.930  1.00  0.00            
ATOM    123  H59 GCD     1      33.730  22.340   8.590  1.00  0.00            
ATOM    124  O29 GCD     1      32.680  23.970   7.900  1.00  0.00            
ATOM    125  H60 GCD     1      33.390  24.620   7.970  1.00  0.00            
ATOM    126  O30 GCD     1      29.590  21.530   6.280  1.00  0.00            
ATOM    127  C37 GCD     1      28.360  22.110   5.870  1.00  0.00            
ATOM    128  H61 GCD     1      28.210  22.130   4.780  1.00  0.00            
ATOM    129  C38 GCD     1      27.160  21.180   6.290  1.00  0.00            
ATOM    130  H62 GCD     1      27.290  21.000   7.360  1.00  0.00            
ATOM    131  O31 GCD     1      27.300  19.970   5.570  1.00  0.00            
ATOM    132  H63 GCD     1      26.650  19.300   5.800  1.00  0.00            
ATOM    133  C39 GCD     1      25.780  21.770   5.930  1.00  0.00            
ATOM    134  H64 GCD     1      25.810  21.920   4.850  1.00  0.00            
ATOM    135  O32 GCD     1      24.670  20.950   6.230  1.00  0.00            
ATOM    136  H65 GCD     1      24.790  20.850   7.180  1.00  0.00            
ATOM    137  C40 GCD     1      25.700  23.210   6.480  1.00  0.00            
ATOM    138  H66 GCD     1      24.810  23.740   6.150  1.00  0.00            
ATOM    139  O33 GCD     1      26.830  24.040   6.100  1.00  0.00            
ATOM    140  C41 GCD     1      28.100  23.500   6.570  1.00  0.00            
ATOM    141  H67 GCD     1      28.000  23.260   7.640  1.00  0.00            
ATOM    142  C42 GCD     1      29.120  24.590   6.380  1.00  0.00            
ATOM    143  H68 GCD     1      30.150  24.210   6.510  1.00  0.00            
ATOM    144  H69 GCD     1      28.920  25.310   7.190  1.00  0.00            
ATOM    145  O34 GCD     1      29.020  25.190   5.060  1.00  0.00            
ATOM    146  H70 GCD     1      28.080  25.190   4.870  1.00  0.00            
ATOM    147  O35 GCD     1      25.630  23.100   7.880  1.00  0.00            
ATOM    148  C43 GCD     1      24.530  23.840   8.500  1.00  0.00            
ATOM    149  H71 GCD     1      23.780  24.170   7.770  1.00  0.00            
ATOM    150  C44 GCD     1      23.900  22.820   9.330  1.00  0.00            
ATOM    151  H72 GCD     1      24.730  22.330   9.870  1.00  0.00            
ATOM    152  O36 GCD     1      23.140  22.020   8.480  1.00  0.00            
ATOM    153  H73 GCD     1      22.220  22.290   8.380  1.00  0.00            
ATOM    154  C45 GCD     1      22.920  23.440  10.250  1.00  0.00            
ATOM    155  H74 GCD     1      22.240  24.030   9.620  1.00  0.00            
ATOM    156  O37 GCD     1      22.200  22.490  11.040  1.00  0.00            
ATOM    157  H75 GCD     1      22.820  22.140  11.700  1.00  0.00            
ATOM    158  C46 GCD     1      23.610  24.450  11.270  1.00  0.00            
ATOM    159  H76 GCD     1      22.900  25.020  11.880  1.00  0.00            
ATOM    160  O38 GCD     1      24.580  23.890  12.070  1.00  0.00            
ATOM    161  O39 GCD     1      24.190  25.350  10.360  1.00  0.00            
ATOM    162  C47 GCD     1      25.140  24.930   9.340  1.00  0.00            
ATOM    163  H77 GCD     1      26.070  24.500   9.720  1.00  0.00            
ATOM    164  C48 GCD     1      25.440  26.200   8.430  1.00  0.00            
ATOM    165  H78 GCD     1      24.510  26.780   8.390  1.00  0.00            
ATOM    166  H79 GCD     1      25.580  25.950   7.370  1.00  0.00            
ATOM    167  O40 GCD     1      26.480  26.930   8.930  1.00  0.00            
ATOM    168  H80 GCD     1      26.300  27.030   9.870  1.00  0.00            
ATOM    169  C1  AD3     2      27.580  18.420  10.170  1.00  0.00            
ATOM    170  C2  AD3     2      28.840  17.910  10.170  1.00  0.00            
ATOM    171  C3  AD3     2      29.890  18.860  10.480  1.00  0.00            
ATOM    172  C4  AD3     2      29.670  20.210  10.630  1.00  0.00            
ATOM    173  C5  AD3     2      30.770  21.070  10.830  1.00  0.00            
ATOM    174  C6  AD3     2      30.600  22.460  11.050  1.00  0.00            
ATOM    175  C7  AD3     2      29.270  22.960  11.070  1.00  0.00            
ATOM    176  C8  AD3     2      29.020  24.350  11.240  1.00  0.00            
ATOM    177  C9  AD3     2      30.060  25.290  11.350  1.00  0.00            
ATOM    178  C10 AD3     2      31.380  24.790  11.360  1.00  0.00            
ATOM    179  C11 AD3     2      32.430  25.700  11.660  1.00  0.00            
ATOM    180  C12 AD3     2      33.780  25.230  11.560  1.00  0.00            
ATOM    181  C13 AD3     2      34.020  23.910  11.290  1.00  0.00            
ATOM    182  C14 AD3     2      33.020  23.000  11.040  1.00  0.00            
ATOM    183  C15 AD3     2      31.660  23.410  11.150  1.00  0.00            
ATOM    184  C16 AD3     2      28.150  22.110  10.820  1.00  0.00            
ATOM    185  C17 AD3     2      28.380  20.740  10.560  1.00  0.00            
ATOM    186  C18 AD3     2      27.340  19.830  10.350  1.00  0.00            
ATOM    187  H1  AD3     2      26.790  17.680  10.200  1.00  0.00            
ATOM    188  H2  AD3     2      29.110  16.870  10.040  1.00  0.00            
ATOM    189  H3  AD3     2      30.950  18.650  10.330  1.00  0.00            
ATOM    190  H4  AD3     2      31.790  20.680  10.800  1.00  0.00            
ATOM    191  H5  AD3     2      28.000  24.720  11.300  1.00  0.00            
ATOM    192  H6  AD3     2      29.960  26.370  11.440  1.00  0.00            
ATOM    193  H7  AD3     2      32.250  26.710  12.030  1.00  0.00            
ATOM    194  H8  AD3     2      34.590  25.900  11.850  1.00  0.00            
ATOM    195  H9  AD3     2      35.050  23.580  11.180  1.00  0.00            
ATOM    196  H10 AD3     2      33.350  21.980  10.880  1.00  0.00            
ATOM    197  H11 AD3     2      27.150  22.530  10.820  1.00  0.00            
ATOM    198  H12 AD3     2      26.290  20.130  10.300  1.00  0.00            
TER
ENDMDL
MODEL        1
ATOM      1  H1  GCD     1      31.710  26.130  31.550  1.00  0.00            
ATOM      2  O1  GCD     1      31.180  26.150  30.740  1.00  0.00            
ATOM      3  C1  GCD     1      31.310  24.870  30.180  1.00  0.00            
ATOM      4  H2  GCD     1      30.480  24.670  29.490  1.00  0.00            
ATOM      5  H3  GCD     1      32.250  24.800  29.630  1.00  0.00            
ATOM      6  C2  GCD     1      31.350  23.790  31.230  1.00  0.00            
ATOM      7  H4  GCD     1      31.490  22.820  30.730  1.00  0.00            
ATOM      8  C3  GCD     1      30.040  23.650  32.080  1.00  0.00            
ATOM      9  H5  GCD     1      29.700  24.660  32.320  1.00  0.00            
ATOM     10  C4  GCD     1      30.300  22.820  33.400  1.00  0.00            
ATOM     11  H6  GCD     1      30.320  21.740  33.170  1.00  0.00            
ATOM     12  O2  GCD     1      29.110  23.110  34.230  1.00  0.00            
ATOM     13  H7  GCD     1      28.950  24.060  34.210  1.00  0.00            
ATOM     14  C5  GCD     1      31.620  23.270  34.150  1.00  0.00            
ATOM     15  H8  GCD     1      31.470  24.310  34.460  1.00  0.00            
ATOM     16  O3  GCD     1      31.730  22.490  35.260  1.00  0.00            
ATOM     17  H9  GCD     1      31.860  21.570  35.030  1.00  0.00            
ATOM     18  C6  GCD     1      32.800  23.200  33.200  1.00  0.00            
ATOM     19  O4  GCD     1      32.480  24.020  32.070  1.00  0.00            
ATOM     20  H10 GCD     1      33.750  23.500  33.630  1.00  0.00            
ATOM     21  O5  GCD     1      32.890  21.870  32.610  1.00  0.00            
ATOM     22  C7  GCD     1      33.890  21.050  33.170  1.00  0.00            
ATOM     23  H11 GCD     1      34.240  21.540  34.090  1.00  0.00            
ATOM     24  C8  GCD     1      33.330  19.760  33.600  1.00  0.00            
ATOM     25  H12 GCD     1      32.810  19.430  32.690  1.00  0.00            
ATOM     26  O6  GCD     1      32.340  19.960  34.600  1.00  0.00            
ATOM     27  H13 GCD     1      32.040  19.190  35.110  1.00  0.00            
ATOM     28  C9  GCD     1      34.420  18.790  33.980  1.00  0.00            
ATOM     29  H14 GCD     1      34.960  19.200  34.840  1.00  0.00            
ATOM     30  O7  GCD     1      33.770  17.520  34.370  1.00  0.00            
ATOM     31  H15 GCD     1      33.270  17.180  33.610  1.00  0.00            
ATOM     32  C10 GCD     1      35.360  18.610  32.780  1.00  0.00            
ATOM     33  H16 GCD     1      36.170  17.960  33.120  1.00  0.00            
ATOM     34  O8  GCD     1      35.900  19.930  32.510  1.00  0.00            
ATOM     35  C11 GCD     1      34.930  20.850  32.040  1.00  0.00            
ATOM     36  H17 GCD     1      34.440  20.480  31.130  1.00  0.00            
ATOM     37  C12 GCD     1      35.490  22.220  31.640  1.00  0.00            
ATOM     38  H18 GCD     1      36.110  22.730  32.390  1.00  0.00            
ATOM     39  H19 GCD     1      34.710  22.870  31.250  1.00  0.00            
ATOM     40  O9  GCD     1      36.390  22.010  30.450  1.00  0.00            
ATOM     41  H20 GCD     1      37.010  21.360  30.810  1.00  0.00            
ATOM     42  O10 GCD     1      34.690  18.070  31.640  1.00  0.00            
ATOM     43  C13 GCD     1      34.880  16.680  31.430  1.00  0.00            
ATOM     44  H21 GCD     1      35.440  16.240  32.260  1.00  0.00            
ATOM     45  C14 GCD     1      33.530  15.940  31.170  1.00  0.00            
ATOM     46  H22 GCD     1      33.080  16.390  30.270  1.00  0.00            
ATOM     47  O11 GCD     1      32.640  16.100  32.230  1.00  0.00            
ATOM     48  H23 GCD     1      31.830  15.720  31.880  1.00  0.00            
ATOM     49  C15 GCD     1      33.770  14.450  30.730  1.00  0.00            
ATOM     50  H24 GCD     1      34.170  13.910  31.600  1.00  0.00            
ATOM     51  O12 GCD     1      32.510  13.850  30.330  1.00  0.00            
ATOM     52  H25 GCD     1      31.980  14.380  29.720  1.00  0.00            
ATOM     53  C16 GCD     1      34.820  14.310  29.650  1.00  0.00            
ATOM     54  H26 GCD     1      35.210  13.290  29.570  1.00  0.00            
ATOM     55  O13 GCD     1      36.010  14.980  30.090  1.00  0.00            
ATOM     56  C17 GCD     1      35.870  16.390  30.220  1.00  0.00            
ATOM     57  H27 GCD     1      35.530  16.750  29.240  1.00  0.00            
ATOM     58  C18 GCD     1      37.250  17.030  30.460  1.00  0.00            
ATOM     59  H28 GCD     1      37.160  18.110  30.290  1.00  0.00            
ATOM     60  H29 GCD     1      37.940  16.690  29.690  1.00  0.00            
ATOM     61  O14 GCD     1      37.850  16.740  31.720  1.00  0.00            
ATOM     62  H30 GCD     1      37.770  15.780  31.800  1.00  0.00            
ATOM     63  O15 GCD     1      34.390  14.790  28.380  1.00  0.00            
ATOM     64  C19 GCD     1      34.810  14.120  27.200  1.00  0.00            
ATOM     65  H31 GCD     1      35.790  13.660  27.350  1.00  0.00            
ATOM     66  C20 GCD     1      33.770  13.090  26.770  1.00  0.00            
ATOM     67  H32 GCD     1      32.770  13.530  26.870  1.00  0.00            
ATOM     68  O16 GCD     1      33.860  12.060  27.710  1.00  0.00            
ATOM     69  H33 GCD     1      33.580  12.430  28.550  1.00  0.00            
ATOM     70  C21 GCD     1      33.970  12.530  25.440  1.00  0.00            
ATOM     71  H34 GCD     1      34.830  11.850  25.440  1.00  0.00            
ATOM     72  O17 GCD     1      32.780  11.770  25.090  1.00  0.00            
ATOM     73  H35 GCD     1      32.420  11.600  25.970  1.00  0.00            
ATOM     74  C22 GCD     1      34.330  13.630  24.420  1.00  0.00            
ATOM     75  H36 GCD     1      34.850  13.160  23.580  1.00  0.00            
ATOM     76  O18 GCD     1      35.350  14.540  24.930  1.00  0.00            
ATOM     77  C23 GCD     1      34.900  15.140  26.140  1.00  0.00            
ATOM     78  H37 GCD     1      33.950  15.680  26.110  1.00  0.00            
ATOM     79  C24 GCD     1      35.960  16.210  26.480  1.00  0.00            
ATOM     80  H38 GCD     1      35.440  16.750  27.280  1.00  0.00            
ATOM     81  H39 GCD     1      35.910  16.930  25.660  1.00  0.00            
ATOM     82  O19 GCD     1      37.200  15.660  26.970  1.00  0.00            
ATOM     83  H40 GCD     1      37.800  16.400  27.100  1.00  0.00            
ATOM     84  O20 GCD     1      33.200  14.420  24.100  1.00  0.00            
ATOM     85  C25 GCD     1      32.970  14.740  22.760  1.00  0.00            
ATOM     86  H41 GCD     1      33.830  14.470  22.140  1.00  0.00            
ATOM     87  C26 GCD     1      31.770  14.010  22.380  1.00  0.00            
ATOM     88  H42 GCD     1      30.950  14.140  23.100  1.00  0.00            
ATOM     89  O21 GCD     1      32.190  12.560  22.290  1.00  0.00            
ATOM     90  H43 GCD     1      32.160  12.300  23.220  1.00  0.00            
ATOM     91  C27 GCD     1      31.270  14.440  21.040  1.00  0.00            
ATOM     92  H44 GCD     1      32.070  14.400  20.290  1.00  0.00            
ATOM     93  O22 GCD     1      30.140  13.820  20.490  1.00  0.00            
ATOM     94  H45 GCD     1      30.410  12.930  20.220  1.00  0.00            
ATOM     95  C28 GCD     1      31.010  15.930  21.150  1.00  0.00            
ATOM     96  H46 GCD     1      30.540  16.270  20.220  1.00  0.00            
ATOM     97  O23 GCD     1      32.260  16.620  21.310  1.00  0.00            
ATOM     98  C29 GCD     1      32.820  16.250  22.660  1.00  0.00            
ATOM     99  H47 GCD     1      32.150  16.650  23.420  1.00  0.00            
ATOM    100  C30 GCD     1      34.140  16.920  22.920  1.00  0.00            
ATOM    101  H48 GCD     1      34.980  16.440  22.400  1.00  0.00            
ATOM    102  H49 GCD     1      34.390  16.780  23.990  1.00  0.00            
ATOM    103  O24 GCD     1      34.080  18.320  22.610  1.00  0.00            
ATOM    104  H50 GCD     1      34.430  18.410  21.710  1.00  0.00            
ATOM    105  O25 GCD     1      30.080  16.130  22.190  1.00  0.00            
ATOM    106  C31 GCD     1      28.780  16.440  21.840  1.00  0.00            
ATOM    107  H51 GCD     1      28.390  15.920  20.960  1.00  0.00            
ATOM    108  C32 GCD     1      27.990  15.950  23.030  1.00  0.00            
ATOM    109  H52 GCD     1      28.450  16.290  23.960  1.00  0.00            
ATOM    110  O26 GCD     1      27.790  14.530  22.910  1.00  0.00            
ATOM    111  H53 GCD     1      28.140  14.230  22.060  1.00  0.00            
ATOM    112  C33 GCD     1      26.520  16.450  22.990  1.00  0.00            
ATOM    113  H54 GCD     1      26.150  16.160  21.990  1.00  0.00            
ATOM    114  O27 GCD     1      25.630  16.000  24.000  1.00  0.00            
ATOM    115  H55 GCD     1      25.650  15.040  24.090  1.00  0.00            
ATOM    116  C34 GCD     1      26.540  17.950  22.980  1.00  0.00            
ATOM    117  H56 GCD     1      25.510  18.300  22.890  1.00  0.00            
ATOM    118  O28 GCD     1      27.320  18.360  21.850  1.00  0.00            
ATOM    119  C35 GCD     1      28.670  18.030  21.840  1.00  0.00            
ATOM    120  H57 GCD     1      29.090  18.370  22.790  1.00  0.00            
ATOM    121  C36 GCD     1      29.300  18.700  20.770  1.00  0.00            
ATOM    122  H58 GCD     1      28.570  18.490  19.980  1.00  0.00            
ATOM    123  H59 GCD     1      30.250  18.180  20.590  1.00  0.00            
ATOM    124  O29 GCD     1      29.440  20.120  20.970  1.00  0.00            
ATOM    125  H60 GCD     1      28.600  20.530  21.220  1.00  0.00            
ATOM    126  O30 GCD     1      27.130  18.480  24.190  1.00  0.00            
ATOM    127  C37 GCD     1      26.460  19.600  24.740  1.00  0.00            
ATOM    128  H61 GCD     1      26.030  20.070  23.840  1.00  0.00            
ATOM    129  C38 GCD     1      25.450  19.360  25.840  1.00  0.00            
ATOM    130  H62 GCD     1      25.940  18.820  26.660  1.00  0.00            
ATOM    131  O31 GCD     1      24.440  18.450  25.390  1.00  0.00            
ATOM    132  H63 GCD     1      24.810  17.770  24.810  1.00  0.00            
ATOM    133  C39 GCD     1      24.870  20.730  26.310  1.00  0.00            
ATOM    134  H64 GCD     1      24.250  21.130  25.510  1.00  0.00            
ATOM    135  O32 GCD     1      24.130  20.710  27.490  1.00  0.00            
ATOM    136  H65 GCD     1      24.700  20.810  28.260  1.00  0.00            
ATOM    137  C40 GCD     1      25.930  21.820  26.540  1.00  0.00            
ATOM    138  H66 GCD     1      25.440  22.790  26.500  1.00  0.00            
ATOM    139  O33 GCD     1      26.840  21.860  25.450  1.00  0.00            
ATOM    140  C41 GCD     1      27.540  20.610  25.290  1.00  0.00            
ATOM    141  H67 GCD     1      27.910  20.280  26.270  1.00  0.00            
ATOM    142  C42 GCD     1      28.760  20.880  24.370  1.00  0.00            
ATOM    143  H68 GCD     1      28.420  21.380  23.450  1.00  0.00            
ATOM    144  H69 GCD     1      29.020  19.870  24.040  1.00  0.00            
ATOM    145  O34 GCD     1      29.830  21.490  25.100  1.00  0.00            
ATOM    146  H70 GCD     1      30.200  22.070  24.420  1.00  0.00            
ATOM    147  O35 GCD     1      26.720  21.700  27.800  1.00  0.00            
ATOM    148  C43 GCD     1      26.610  22.630  28.880  1.00  0.00            
ATOM    149  H71 GCD     1      25.660  23.180  28.790  1.00  0.00            
ATOM    150  C44 GCD     1      26.570  21.700  30.080  1.00  0.00            
ATOM    151  H72 GCD     1      27.490  21.110  30.110  1.00  0.00            
ATOM    152  O36 GCD     1      25.370  20.890  30.010  1.00  0.00            
ATOM    153  H73 GCD     1      25.240  20.430  30.850  1.00  0.00            
ATOM    154  C45 GCD     1      26.670  22.640  31.330  1.00  0.00            
ATOM    155  H74 GCD     1      25.760  23.250  31.350  1.00  0.00            
ATOM    156  O37 GCD     1      26.840  21.930  32.610  1.00  0.00            
ATOM    157  H75 GCD     1      27.720  22.200  32.880  1.00  0.00            
ATOM    158  C46 GCD     1      27.790  23.690  31.200  1.00  0.00            
ATOM    159  H76 GCD     1      27.700  24.440  31.990  1.00  0.00            
ATOM    160  O38 GCD     1      29.030  23.120  31.260  1.00  0.00            
ATOM    161  O39 GCD     1      27.580  24.360  29.970  1.00  0.00            
ATOM    162  C47 GCD     1      27.760  23.580  28.840  1.00  0.00            
ATOM    163  H77 GCD     1      28.680  22.990  28.930  1.00  0.00            
ATOM    164  C48 GCD     1      27.930  24.430  27.570  1.00  0.00            
ATOM    165  H78 GCD     1      28.080  23.650  26.800  1.00  0.00            
ATOM    166  H79 GCD     1      28.850  25.020  27.650  1.00  0.00            
ATOM    167  O40 GCD     1      26.830  25.270  27.440  1.00  0.00            
ATOM    168  H80 GCD     1      27.070  25.850  26.710  1.00  0.00            
ATOM    169  C1  AD3     2      27.020  18.120  31.300  1.00  0.00            
ATOM    170  C2  AD3     2      27.960  18.670  32.190  1.00  0.00            
ATOM    171  C3  AD3     2      29.230  19.060  31.680  1.00  0.00            
ATOM    172  C4  AD3     2      29.510  18.940  30.310  1.00  0.00            
ATOM    173  C5  AD3     2      30.800  19.230  29.830  1.00  0.00            
ATOM    174  C6  AD3     2      31.110  18.970  28.440  1.00  0.00            
ATOM    175  C7  AD3     2      30.080  18.580  27.500  1.00  0.00            
ATOM    176  C8  AD3     2      30.400  18.480  26.170  1.00  0.00            
ATOM    177  C9  AD3     2      31.670  18.680  25.590  1.00  0.00            
ATOM    178  C10 AD3     2      32.690  19.060  26.510  1.00  0.00            
ATOM    179  C11 AD3     2      34.000  19.140  26.020  1.00  0.00            
ATOM    180  C12 AD3     2      35.080  19.420  26.910  1.00  0.00            
ATOM    181  C13 AD3     2      34.840  19.310  28.260  1.00  0.00            
ATOM    182  C14 AD3     2      33.570  19.170  28.790  1.00  0.00            
ATOM    183  C15 AD3     2      32.460  19.030  27.910  1.00  0.00            
ATOM    184  C16 AD3     2      28.820  18.270  28.020  1.00  0.00            
ATOM    185  C17 AD3     2      28.520  18.400  29.450  1.00  0.00            
ATOM    186  C18 AD3     2      27.330  17.870  29.950  1.00  0.00            
ATOM    187  H1  AD3     2      26.030  17.860  31.680  1.00  0.00            
ATOM    188  H2  AD3     2      27.780  18.930  33.230  1.00  0.00            
ATOM    189  H3  AD3     2      30.010  19.370  32.360  1.00  0.00            
ATOM    190  H4  AD3     2      31.480  19.770  30.490  1.00  0.00            
ATOM    191  H5  AD3     2      29.550  18.090  25.610  1.00  0.00            
ATOM    192  H6  AD3     2      31.780  18.750  24.510  1.00  0.00            
ATOM    193  H7  AD3     2      34.200  19.040  24.960  1.00  0.00            
ATOM    194  H8  AD3     2      36.050  19.650  26.490  1.00  0.00            
ATOM    195  H9  AD3     2      35.590  19.500  29.030  1.00  0.00            
ATOM    196  H10 AD3     2      33.330  19.110  29.850  1.00  0.00            
ATOM    197  H11 AD3     2      28.090  17.880  27.320  1.00  0.00            
ATOM    198  H12 AD3     2      26.610  17.330  29.340  1.00  0.00            
TER
ENDMDL
MODEL        1
ATOM      1  H1  GCD     1      21.660  32.930  24.340  1.00  0.00            
ATOM      2  O1  GCD     1      22.480  32.430  24.470  1.00  0.00            
ATOM      3  C1  GCD     1      22.240  31.100  23.930  1.00  0.00            
ATOM      4  H2  GCD     1      23.160  30.530  24.130  1.00  0.00            
ATOM      5  H3  GCD     1      21.510  30.570  24.560  1.00  0.00            
ATOM      6  C2  GCD     1      21.920  31.050  22.410  1.00  0.00            
ATOM      7  H4  GCD     1      21.710  30.010  22.130  1.00  0.00            
ATOM      8  C3  GCD     1      23.030  31.530  21.530  1.00  0.00            
ATOM      9  H5  GCD     1      23.460  32.460  21.930  1.00  0.00            
ATOM     10  C4  GCD     1      22.520  31.800  20.150  1.00  0.00            
ATOM     11  H6  GCD     1      22.290  30.840  19.680  1.00  0.00            
ATOM     12  O2  GCD     1      23.550  32.490  19.390  1.00  0.00            
ATOM     13  H7  GCD     1      23.000  32.670  18.620  1.00  0.00            
ATOM     14  C5  GCD     1      21.300  32.700  20.140  1.00  0.00            
ATOM     15  H8  GCD     1      21.510  33.610  20.720  1.00  0.00            
ATOM     16  O3  GCD     1      20.700  33.070  18.840  1.00  0.00            
ATOM     17  H9  GCD     1      21.280  33.810  18.610  1.00  0.00            
ATOM     18  C6  GCD     1      20.190  31.930  20.930  1.00  0.00            
ATOM     19  O4  GCD     1      20.690  31.830  22.270  1.00  0.00            
ATOM     20  H10 GCD     1      19.300  32.560  21.060  1.00  0.00            
ATOM     21  O5  GCD     1      19.860  30.600  20.370  1.00  0.00            
ATOM     22  C7  GCD     1      18.470  30.400  20.120  1.00  0.00            
ATOM     23  H11 GCD     1      17.860  30.900  20.880  1.00  0.00            
ATOM     24  C8  GCD     1      18.070  30.820  18.670  1.00  0.00            
ATOM     25  H12 GCD     1      18.810  30.380  17.990  1.00  0.00            
ATOM     26  O6  GCD     1      18.000  32.250  18.570  1.00  0.00            
ATOM     27  H13 GCD     1      18.920  32.510  18.630  1.00  0.00            
ATOM     28  C9  GCD     1      16.690  30.200  18.410  1.00  0.00            
ATOM     29  H14 GCD     1      15.970  30.720  19.060  1.00  0.00            
ATOM     30  O7  GCD     1      16.400  30.290  17.030  1.00  0.00            
ATOM     31  H15 GCD     1      16.860  29.690  16.440  1.00  0.00            
ATOM     32  C10 GCD     1      16.530  28.710  18.750  1.00  0.00            
ATOM     33  H16 GCD     1      15.480  28.410  18.620  1.00  0.00            
ATOM     34  O8  GCD     1      16.850  28.550  20.100  1.00  0.00            
ATOM     35  C11 GCD     1      18.250  28.890  20.460  1.00  0.00            
ATOM     36  H17 GCD     1      18.860  28.240  19.820  1.00  0.00            
ATOM     37  C12 GCD     1      18.590  28.530  21.930  1.00  0.00            
ATOM     38  H18 GCD     1      18.070  29.140  22.680  1.00  0.00            
ATOM     39  H19 GCD     1      19.660  28.800  21.990  1.00  0.00            
ATOM     40  O9  GCD     1      18.570  27.120  22.170  1.00  0.00            
ATOM     41  H20 GCD     1      18.810  26.980  23.090  1.00  0.00            
ATOM     42  O10 GCD     1      17.350  27.820  17.980  1.00  0.00            
ATOM     43  C13 GCD     1      16.720  27.230  16.850  1.00  0.00            
ATOM     44  H21 GCD     1      15.800  27.750  16.560  1.00  0.00            
ATOM     45  C14 GCD     1      17.680  27.350  15.630  1.00  0.00            
ATOM     46  H22 GCD     1      18.630  26.830  15.830  1.00  0.00            
ATOM     47  O11 GCD     1      17.900  28.740  15.290  1.00  0.00            
ATOM     48  H23 GCD     1      18.360  28.920  14.470  1.00  0.00            
ATOM     49  C15 GCD     1      17.090  26.540  14.450  1.00  0.00            
ATOM     50  H24 GCD     1      16.160  27.090  14.240  1.00  0.00            
ATOM     51  O12 GCD     1      17.970  26.550  13.310  1.00  0.00            
ATOM     52  H25 GCD     1      18.270  27.460  13.200  1.00  0.00            
ATOM     53  C16 GCD     1      16.720  25.130  14.850  1.00  0.00            
ATOM     54  H26 GCD     1      16.200  24.730  13.970  1.00  0.00            
ATOM     55  O13 GCD     1      15.870  25.110  15.960  1.00  0.00            
ATOM     56  C17 GCD     1      16.490  25.720  17.120  1.00  0.00            
ATOM     57  H27 GCD     1      17.470  25.270  17.310  1.00  0.00            
ATOM     58  C18 GCD     1      15.660  25.550  18.470  1.00  0.00            
ATOM     59  H28 GCD     1      16.120  26.050  19.340  1.00  0.00            
ATOM     60  H29 GCD     1      15.530  24.510  18.790  1.00  0.00            
ATOM     61  O14 GCD     1      14.360  26.110  18.290  1.00  0.00            
ATOM     62  H30 GCD     1      14.010  25.550  17.600  1.00  0.00            
ATOM     63  O15 GCD     1      17.870  24.270  15.280  1.00  0.00            
ATOM     64  C19 GCD     1      17.960  22.930  14.870  1.00  0.00            
ATOM     65  H31 GCD     1      17.200  22.480  14.210  1.00  0.00            
ATOM     66  C20 GCD     1      19.200  22.860  14.000  1.00  0.00            
ATOM     67  H32 GCD     1      20.030  23.250  14.610  1.00  0.00            
ATOM     68  O16 GCD     1      18.890  23.540  12.830  1.00  0.00            
ATOM     69  H33 GCD     1      18.600  24.390  13.180  1.00  0.00            
ATOM     70  C21 GCD     1      19.480  21.380  13.640  1.00  0.00            
ATOM     71  H34 GCD     1      18.740  20.890  12.990  1.00  0.00            
ATOM     72  O17 GCD     1      20.610  21.170  12.810  1.00  0.00            
ATOM     73  H35 GCD     1      20.440  21.770  12.080  1.00  0.00            
ATOM     74  C22 GCD     1      19.520  20.560  14.870  1.00  0.00            
ATOM     75  H36 GCD     1      19.700  19.510  14.650  1.00  0.00            
ATOM     76  O18 GCD     1      18.360  20.710  15.710  1.00  0.00            
ATOM     77  C23 GCD     1      18.080  22.070  16.130  1.00  0.00            
ATOM     78  H37 GCD     1      18.880  22.430  16.790  1.00  0.00            
ATOM     79  C24 GCD     1      16.710  22.070  16.810  1.00  0.00            
ATOM     80  H38 GCD     1      15.960  21.720  16.080  1.00  0.00            
ATOM     81  H39 GCD     1      16.300  23.070  17.020  1.00  0.00            
ATOM     82  O19 GCD     1      16.460  21.290  17.980  1.00  0.00            
ATOM     83  H40 GCD     1      17.150  21.510  18.620  1.00  0.00            
ATOM     84  O20 GCD     1      20.700  20.900  15.610  1.00  0.00            
ATOM     85  C25 GCD     1      21.510  19.760  16.030  1.00  0.00            
ATOM     86  H41 GCD     1      21.080  18.750  15.950  1.00  0.00            
ATOM     87  C26 GCD     1      22.910  19.940  15.390  1.00  0.00            
ATOM     88  H42 GCD     1      23.400  20.890  15.650  1.00  0.00            
ATOM     89  O21 GCD     1      22.730  19.800  13.970  1.00  0.00            
ATOM     90  H43 GCD     1      21.910  20.250  13.720  1.00  0.00            
ATOM     91  C27 GCD     1      23.870  18.850  15.970  1.00  0.00            
ATOM     92  H44 GCD     1      23.440  17.850  15.820  1.00  0.00            
ATOM     93  O22 GCD     1      25.230  18.940  15.540  1.00  0.00            
ATOM     94  H45 GCD     1      25.350  18.720  14.610  1.00  0.00            
ATOM     95  C28 GCD     1      23.940  18.920  17.500  1.00  0.00            
ATOM     96  H46 GCD     1      24.530  18.140  18.010  1.00  0.00            
ATOM     97  O23 GCD     1      22.560  18.840  17.970  1.00  0.00            
ATOM     98  C29 GCD     1      21.670  19.840  17.550  1.00  0.00            
ATOM     99  H47 GCD     1      22.060  20.830  17.820  1.00  0.00            
ATOM    100  C30 GCD     1      20.410  19.700  18.340  1.00  0.00            
ATOM    101  H48 GCD     1      20.110  18.640  18.330  1.00  0.00            
ATOM    102  H49 GCD     1      19.600  20.290  17.890  1.00  0.00            
ATOM    103  O24 GCD     1      20.590  20.120  19.720  1.00  0.00            
ATOM    104  H50 GCD     1      19.830  19.870  20.270  1.00  0.00            
ATOM    105  O25 GCD     1      24.590  20.190  17.860  1.00  0.00            
ATOM    106  C31 GCD     1      25.650  20.220  18.870  1.00  0.00            
ATOM    107  H51 GCD     1      25.980  19.220  19.180  1.00  0.00            
ATOM    108  C32 GCD     1      26.780  21.020  18.190  1.00  0.00            
ATOM    109  H52 GCD     1      26.430  22.050  18.050  1.00  0.00            
ATOM    110  O26 GCD     1      27.190  20.430  16.940  1.00  0.00            
ATOM    111  H53 GCD     1      26.410  19.930  16.650  1.00  0.00            
ATOM    112  C33 GCD     1      27.910  21.090  19.220  1.00  0.00            
ATOM    113  H54 GCD     1      28.270  20.060  19.300  1.00  0.00            
ATOM    114  O27 GCD     1      28.970  21.900  18.920  1.00  0.00            
ATOM    115  H55 GCD     1      28.870  22.780  19.310  1.00  0.00            
ATOM    116  C34 GCD     1      27.470  21.550  20.620  1.00  0.00            
ATOM    117  H56 GCD     1      28.290  21.310  21.300  1.00  0.00            
ATOM    118  O28 GCD     1      26.260  20.950  21.100  1.00  0.00            
ATOM    119  C35 GCD     1      25.150  20.840  20.160  1.00  0.00            
ATOM    120  H57 GCD     1      24.740  21.840  19.960  1.00  0.00            
ATOM    121  C36 GCD     1      24.050  20.080  20.830  1.00  0.00            
ATOM    122  H58 GCD     1      23.160  20.160  20.200  1.00  0.00            
ATOM    123  H59 GCD     1      23.790  20.560  21.780  1.00  0.00            
ATOM    124  O29 GCD     1      24.310  18.720  21.260  1.00  0.00            
ATOM    125  H60 GCD     1      24.980  18.790  21.940  1.00  0.00            
ATOM    126  O30 GCD     1      27.240  22.940  20.480  1.00  0.00            
ATOM    127  C37 GCD     1      27.790  23.640  21.570  1.00  0.00            
ATOM    128  H61 GCD     1      28.350  23.030  22.280  1.00  0.00            
ATOM    129  C38 GCD     1      28.660  24.840  20.910  1.00  0.00            
ATOM    130  H62 GCD     1      28.080  25.250  20.080  1.00  0.00            
ATOM    131  O31 GCD     1      29.860  24.300  20.340  1.00  0.00            
ATOM    132  H63 GCD     1      30.500  25.020  20.420  1.00  0.00            
ATOM    133  C39 GCD     1      29.090  25.890  21.870  1.00  0.00            
ATOM    134  H64 GCD     1      29.750  25.430  22.620  1.00  0.00            
ATOM    135  O32 GCD     1      29.740  27.010  21.260  1.00  0.00            
ATOM    136  H65 GCD     1      29.120  27.710  21.050  1.00  0.00            
ATOM    137  C40 GCD     1      27.920  26.390  22.740  1.00  0.00            
ATOM    138  H66 GCD     1      28.310  27.040  23.530  1.00  0.00            
ATOM    139  O33 GCD     1      27.310  25.240  23.370  1.00  0.00            
ATOM    140  C41 GCD     1      26.700  24.300  22.440  1.00  0.00            
ATOM    141  H67 GCD     1      26.030  24.870  21.780  1.00  0.00            
ATOM    142  C42 GCD     1      25.950  23.330  23.290  1.00  0.00            
ATOM    143  H68 GCD     1      25.350  22.660  22.650  1.00  0.00            
ATOM    144  H69 GCD     1      25.330  23.890  24.000  1.00  0.00            
ATOM    145  O34 GCD     1      26.880  22.560  24.080  1.00  0.00            
ATOM    146  H70 GCD     1      27.010  23.260  24.730  1.00  0.00            
ATOM    147  O35 GCD     1      27.030  27.110  21.960  1.00  0.00            
ATOM    148  C43 GCD     1      26.870  28.480  22.310  1.00  0.00            
ATOM    149  H71 GCD     1      27.690  28.880  22.930  1.00  0.00            
ATOM    150  C44 GCD     1      26.770  29.270  21.060  1.00  0.00            
ATOM    151  H72 GCD     1      25.980  28.830  20.430  1.00  0.00            
ATOM    152  O36 GCD     1      27.980  29.180  20.340  1.00  0.00            
ATOM    153  H73 GCD     1      27.800  29.640  19.510  1.00  0.00            
ATOM    154  C45 GCD     1      26.440  30.700  21.310  1.00  0.00            
ATOM    155  H74 GCD     1      27.290  31.070  21.890  1.00  0.00            
ATOM    156  O37 GCD     1      26.240  31.490  20.120  1.00  0.00            
ATOM    157  H75 GCD     1      25.310  31.470  19.870  1.00  0.00            
ATOM    158  C46 GCD     1      25.230  30.830  22.260  1.00  0.00            
ATOM    159  H76 GCD     1      25.190  31.860  22.640  1.00  0.00            
ATOM    160  O38 GCD     1      24.020  30.560  21.570  1.00  0.00            
ATOM    161  O39 GCD     1      25.420  30.020  23.390  1.00  0.00            
ATOM    162  C47 GCD     1      25.590  28.660  23.050  1.00  0.00            
ATOM    163  H77 GCD     1      24.690  28.400  22.470  1.00  0.00            
ATOM    164  C48 GCD     1      25.570  27.970  24.450  1.00  0.00            
ATOM    165  H78 GCD     1      25.300  26.910  24.340  1.00  0.00            
ATOM    166  H79 GCD     1      24.760  28.450  25.010  1.00  0.00            
ATOM    167  O40 GCD     1      26.700  28.230  25.270  1.00  0.00            
ATOM    168  H80 GCD     1      26.960  27.520  25.880  1.00  0.00            
ATOM    169  C1  AD3     2      21.100  27.080  14.440  1.00  0.00            
ATOM    170  C2  AD3     2      21.010  28.340  15.040  1.00  0.00            
ATOM    171  C3  AD3     2      21.010  28.410  16.470  1.00  0.00            
ATOM    172  C4  AD3     2      21.100  27.220  17.270  1.00  0.00            
ATOM    173  C5  AD3     2      21.330  27.260  18.690  1.00  0.00            
ATOM    174  C6  AD3     2      21.610  26.040  19.410  1.00  0.00            
ATOM    175  C7  AD3     2      21.690  24.810  18.710  1.00  0.00            
ATOM    176  C8  AD3     2      21.980  23.620  19.370  1.00  0.00            
ATOM    177  C9  AD3     2      22.250  23.640  20.740  1.00  0.00            
ATOM    178  C10 AD3     2      22.040  24.850  21.440  1.00  0.00            
ATOM    179  C11 AD3     2      22.160  24.840  22.830  1.00  0.00            
ATOM    180  C12 AD3     2      22.000  26.010  23.560  1.00  0.00            
ATOM    181  C13 AD3     2      21.950  27.250  22.960  1.00  0.00            
ATOM    182  C14 AD3     2      21.960  27.310  21.530  1.00  0.00            
ATOM    183  C15 AD3     2      21.820  26.110  20.760  1.00  0.00            
ATOM    184  C16 AD3     2      21.520  24.800  17.300  1.00  0.00            
ATOM    185  C17 AD3     2      21.190  25.980  16.600  1.00  0.00            
ATOM    186  C18 AD3     2      21.170  25.910  15.230  1.00  0.00            
ATOM    187  H1  AD3     2      21.150  26.820  13.380  1.00  0.00            
ATOM    188  H2  AD3     2      20.950  29.230  14.420  1.00  0.00            
ATOM    189  H3  AD3     2      20.920  29.340  17.020  1.00  0.00            
ATOM    190  H4  AD3     2      21.320  28.230  19.180  1.00  0.00            
ATOM    191  H5  AD3     2      22.030  22.700  18.800  1.00  0.00            
ATOM    192  H6  AD3     2      22.510  22.760  21.320  1.00  0.00            
ATOM    193  H7  AD3     2      22.190  23.880  23.320  1.00  0.00            
ATOM    194  H8  AD3     2      22.210  25.990  24.630  1.00  0.00            
ATOM    195  H9  AD3     2      21.940  28.120  23.610  1.00  0.00            
ATOM    196  H10 AD3     2      21.780  28.280  21.100  1.00  0.00            
ATOM    197  H11 AD3     2      21.470  23.870  16.740  1.00  0.00            
ATOM    198  H12 AD3     2      21.290  24.950  14.750  1.00  0.00            
TER
ENDMDL
MODEL        1
ATOM      1  H1  GCD     1      20.030  20.010  32.940  1.00  0.00            
ATOM      2  O1  GCD     1      20.290  20.660  32.280  1.00  0.00            
ATOM      3  C1  GCD     1      20.320  20.050  30.960  1.00  0.00            
ATOM      4  H2  GCD     1      19.450  19.380  30.960  1.00  0.00            
ATOM      5  H3  GCD     1      20.240  20.830  30.180  1.00  0.00            
ATOM      6  C2  GCD     1      21.650  19.200  30.610  1.00  0.00            
ATOM      7  H4  GCD     1      22.540  19.830  30.580  1.00  0.00            
ATOM      8  C3  GCD     1      21.440  18.510  29.250  1.00  0.00            
ATOM      9  H5  GCD     1      20.450  18.030  29.290  1.00  0.00            
ATOM     10  C4  GCD     1      22.510  17.550  28.980  1.00  0.00            
ATOM     11  H6  GCD     1      23.410  18.140  28.750  1.00  0.00            
ATOM     12  O2  GCD     1      22.210  16.860  27.710  1.00  0.00            
ATOM     13  H7  GCD     1      22.910  16.190  27.640  1.00  0.00            
ATOM     14  C5  GCD     1      22.650  16.600  30.110  1.00  0.00            
ATOM     15  H8  GCD     1      21.740  16.020  30.300  1.00  0.00            
ATOM     16  O3  GCD     1      23.650  15.710  29.920  1.00  0.00            
ATOM     17  H9  GCD     1      24.420  16.240  30.160  1.00  0.00            
ATOM     18  C6  GCD     1      22.950  17.300  31.440  1.00  0.00            
ATOM     19  O4  GCD     1      21.830  18.220  31.640  1.00  0.00            
ATOM     20  H10 GCD     1      23.020  16.520  32.210  1.00  0.00            
ATOM     21  O5  GCD     1      24.100  18.050  31.320  1.00  0.00            
ATOM     22  C7  GCD     1      25.300  17.570  31.980  1.00  0.00            
ATOM     23  H11 GCD     1      25.020  16.590  32.390  1.00  0.00            
ATOM     24  C8  GCD     1      26.520  17.510  31.030  1.00  0.00            
ATOM     25  H12 GCD     1      26.560  18.440  30.450  1.00  0.00            
ATOM     26  O6  GCD     1      26.490  16.510  30.020  1.00  0.00            
ATOM     27  H13 GCD     1      27.390  16.260  29.760  1.00  0.00            
ATOM     28  C9  GCD     1      27.810  17.240  31.810  1.00  0.00            
ATOM     29  H14 GCD     1      27.750  16.220  32.210  1.00  0.00            
ATOM     30  O7  GCD     1      28.970  17.390  30.940  1.00  0.00            
ATOM     31  H15 GCD     1      29.220  18.320  30.980  1.00  0.00            
ATOM     32  C10 GCD     1      27.920  18.020  33.080  1.00  0.00            
ATOM     33  H16 GCD     1      28.730  17.620  33.700  1.00  0.00            
ATOM     34  O8  GCD     1      26.730  18.020  33.850  1.00  0.00            
ATOM     35  C11 GCD     1      25.550  18.500  33.110  1.00  0.00            
ATOM     36  H17 GCD     1      25.870  19.490  32.760  1.00  0.00            
ATOM     37  C12 GCD     1      24.350  18.660  34.120  1.00  0.00            
ATOM     38  H18 GCD     1      23.520  19.160  33.600  1.00  0.00            
ATOM     39  H19 GCD     1      24.670  19.200  35.020  1.00  0.00            
ATOM     40  O9  GCD     1      23.790  17.400  34.630  1.00  0.00            
ATOM     41  H20 GCD     1      24.570  16.850  34.480  1.00  0.00            
ATOM     42  O10 GCD     1      28.140  19.350  32.580  1.00  0.00            
ATOM     43  C13 GCD     1      29.260  20.010  33.260  1.00  0.00            
ATOM     44  H21 GCD     1      29.860  19.280  33.810  1.00  0.00            
ATOM     45  C14 GCD     1      30.120  20.680  32.190  1.00  0.00            
ATOM     46  H22 GCD     1      29.470  21.390  31.660  1.00  0.00            
ATOM     47  O11 GCD     1      30.590  19.630  31.260  1.00  0.00            
ATOM     48  H23 GCD     1      30.800  20.020  30.410  1.00  0.00            
ATOM     49  C15 GCD     1      31.310  21.490  32.720  1.00  0.00            
ATOM     50  H24 GCD     1      31.940  20.800  33.290  1.00  0.00            
ATOM     51  O12 GCD     1      32.050  22.170  31.740  1.00  0.00            
ATOM     52  H25 GCD     1      32.150  21.610  30.960  1.00  0.00            
ATOM     53  C16 GCD     1      30.760  22.510  33.730  1.00  0.00            
ATOM     54  H26 GCD     1      31.550  23.080  34.230  1.00  0.00            
ATOM     55  O13 GCD     1      29.880  22.000  34.650  1.00  0.00            
ATOM     56  C17 GCD     1      28.780  21.130  34.170  1.00  0.00            
ATOM     57  H27 GCD     1      28.020  21.710  33.640  1.00  0.00            
ATOM     58  C18 GCD     1      28.160  20.540  35.460  1.00  0.00            
ATOM     59  H28 GCD     1      27.150  20.320  35.100  1.00  0.00            
ATOM     60  H29 GCD     1      28.180  21.320  36.230  1.00  0.00            
ATOM     61  O14 GCD     1      28.820  19.380  35.920  1.00  0.00            
ATOM     62  H30 GCD     1      29.770  19.550  35.990  1.00  0.00            
ATOM     63  O15 GCD     1      30.080  23.510  32.900  1.00  0.00            
ATOM     64  C19 GCD     1      30.410  24.820  33.350  1.00  0.00            
ATOM     65  H31 GCD     1      31.100  24.890  34.200  1.00  0.00            
ATOM     66  C20 GCD     1      31.160  25.480  32.220  1.00  0.00            
ATOM     67  H32 GCD     1      30.530  25.240  31.350  1.00  0.00            
ATOM     68  O16 GCD     1      32.460  24.870  32.020  1.00  0.00            
ATOM     69  H33 GCD     1      32.320  23.980  31.680  1.00  0.00            
ATOM     70  C21 GCD     1      31.300  27.000  32.380  1.00  0.00            
ATOM     71  H34 GCD     1      31.920  27.150  33.270  1.00  0.00            
ATOM     72  O17 GCD     1      31.850  27.690  31.260  1.00  0.00            
ATOM     73  H35 GCD     1      32.390  27.090  30.730  1.00  0.00            
ATOM     74  C22 GCD     1      29.970  27.650  32.790  1.00  0.00            
ATOM     75  H36 GCD     1      30.100  28.650  33.220  1.00  0.00            
ATOM     76  O18 GCD     1      29.450  26.960  33.930  1.00  0.00            
ATOM     77  C23 GCD     1      29.140  25.550  33.660  1.00  0.00            
ATOM     78  H37 GCD     1      28.420  25.530  32.840  1.00  0.00            
ATOM     79  C24 GCD     1      28.230  24.930  34.730  1.00  0.00            
ATOM     80  H38 GCD     1      27.780  23.970  34.450  1.00  0.00            
ATOM     81  H39 GCD     1      27.370  25.580  34.930  1.00  0.00            
ATOM     82  O19 GCD     1      28.990  24.820  35.960  1.00  0.00            
ATOM     83  H40 GCD     1      29.390  23.940  35.990  1.00  0.00            
ATOM     84  O20 GCD     1      29.010  27.630  31.670  1.00  0.00            
ATOM     85  C25 GCD     1      28.290  28.870  31.390  1.00  0.00            
ATOM     86  H41 GCD     1      28.680  29.720  31.970  1.00  0.00            
ATOM     87  C26 GCD     1      28.490  29.210  29.950  1.00  0.00            
ATOM     88  H42 GCD     1      28.110  28.370  29.350  1.00  0.00            
ATOM     89  O21 GCD     1      29.880  29.440  29.760  1.00  0.00            
ATOM     90  H43 GCD     1      30.280  28.650  30.140  1.00  0.00            
ATOM     91  C27 GCD     1      27.720  30.440  29.640  1.00  0.00            
ATOM     92  H44 GCD     1      28.180  31.240  30.230  1.00  0.00            
ATOM     93  O22 GCD     1      27.820  30.770  28.250  1.00  0.00            
ATOM     94  H45 GCD     1      28.760  30.870  28.100  1.00  0.00            
ATOM     95  C28 GCD     1      26.200  30.200  29.850  1.00  0.00            
ATOM     96  H46 GCD     1      25.620  31.120  29.850  1.00  0.00            
ATOM     97  O23 GCD     1      26.050  29.730  31.300  1.00  0.00            
ATOM     98  C29 GCD     1      26.790  28.570  31.640  1.00  0.00            
ATOM     99  H47 GCD     1      26.440  27.730  31.020  1.00  0.00            
ATOM    100  C30 GCD     1      26.480  28.100  33.020  1.00  0.00            
ATOM    101  H48 GCD     1      26.740  28.890  33.730  1.00  0.00            
ATOM    102  H49 GCD     1      26.920  27.100  33.170  1.00  0.00            
ATOM    103  O24 GCD     1      25.100  27.830  33.200  1.00  0.00            
ATOM    104  H50 GCD     1      24.800  26.960  32.890  1.00  0.00
[truncated: 1,950,270 more chars]
