# Supplementary material for: Achieving Chemical Accuracy in Cyclodextrin Host–Guest Binding via Integrative Atomistic Modelling
Source: Adv Sci (Weinh). 2025 Dec 14;13(10):e19782. doi: 10.1002/advs.202519782 (PMC12915143; doi:10.1002/advs.202519782)
Supplement: Supplementary file 1 — Supporting Information [file ADVS-13-e19782-s003.zip › all_poses/GCD.AD4.pdb]

MODEL        1
ATOM      1  H1  GCD     1      15.180  34.800  27.240  1.00  0.00            
ATOM      2  O1  GCD     1      14.840  35.060  26.380  1.00  0.00            
ATOM      3  C1  GCD     1      13.970  34.060  25.920  1.00  0.00            
ATOM      4  H2  GCD     1      13.250  33.830  26.710  1.00  0.00            
ATOM      5  H3  GCD     1      13.350  34.540  25.150  1.00  0.00            
ATOM      6  C2  GCD     1      14.670  32.800  25.550  1.00  0.00            
ATOM      7  H4  GCD     1      15.470  33.090  24.860  1.00  0.00            
ATOM      8  C3  GCD     1      13.750  31.670  24.960  1.00  0.00            
ATOM      9  H5  GCD     1      13.010  31.400  25.720  1.00  0.00            
ATOM     10  C4  GCD     1      14.380  30.380  24.600  1.00  0.00            
ATOM     11  H6  GCD     1      15.070  30.610  23.780  1.00  0.00            
ATOM     12  O2  GCD     1      13.420  29.450  24.070  1.00  0.00            
ATOM     13  H7  GCD     1      13.960  28.870  23.520  1.00  0.00            
ATOM     14  C5  GCD     1      15.170  29.900  25.820  1.00  0.00            
ATOM     15  H8  GCD     1      14.430  29.570  26.560  1.00  0.00            
ATOM     16  O3  GCD     1      15.790  28.670  25.510  1.00  0.00            
ATOM     17  H9  GCD     1      15.140  28.000  25.240  1.00  0.00            
ATOM     18  C6  GCD     1      16.060  30.990  26.390  1.00  0.00            
ATOM     19  O4  GCD     1      15.280  32.160  26.750  1.00  0.00            
ATOM     20  H10 GCD     1      16.580  30.620  27.270  1.00  0.00            
ATOM     21  O5  GCD     1      17.070  31.280  25.390  1.00  0.00            
ATOM     22  C7  GCD     1      18.400  31.190  25.750  1.00  0.00            
ATOM     23  H11 GCD     1      18.520  30.910  26.800  1.00  0.00            
ATOM     24  C8  GCD     1      18.990  30.200  24.780  1.00  0.00            
ATOM     25  H12 GCD     1      18.850  30.440  23.720  1.00  0.00            
ATOM     26  O6  GCD     1      18.370  28.880  24.910  1.00  0.00            
ATOM     27  H13 GCD     1      17.480  29.040  25.240  1.00  0.00            
ATOM     28  C9  GCD     1      20.500  30.190  25.060  1.00  0.00            
ATOM     29  H14 GCD     1      20.640  29.760  26.050  1.00  0.00            
ATOM     30  O7  GCD     1      21.160  29.390  24.150  1.00  0.00            
ATOM     31  H15 GCD     1      21.140  29.770  23.270  1.00  0.00            
ATOM     32  C10 GCD     1      21.200  31.520  24.980  1.00  0.00            
ATOM     33  H16 GCD     1      22.210  31.350  25.360  1.00  0.00            
ATOM     34  O8  GCD     1      20.490  32.440  25.840  1.00  0.00            
ATOM     35  C11 GCD     1      19.110  32.540  25.510  1.00  0.00            
ATOM     36  H17 GCD     1      18.870  32.800  24.470  1.00  0.00            
ATOM     37  C12 GCD     1      18.600  33.670  26.380  1.00  0.00            
ATOM     38  H18 GCD     1      17.600  33.970  26.050  1.00  0.00            
ATOM     39  H19 GCD     1      19.190  34.590  26.250  1.00  0.00            
ATOM     40  O9  GCD     1      18.560  33.510  27.790  1.00  0.00            
ATOM     41  H20 GCD     1      19.420  33.100  27.990  1.00  0.00            
ATOM     42  O10 GCD     1      21.090  32.090  23.630  1.00  0.00            
ATOM     43  C13 GCD     1      22.210  32.170  22.780  1.00  0.00            
ATOM     44  H21 GCD     1      23.100  31.710  23.230  1.00  0.00            
ATOM     45  C14 GCD     1      21.890  31.650  21.380  1.00  0.00            
ATOM     46  H22 GCD     1      21.010  32.190  21.000  1.00  0.00            
ATOM     47  O11 GCD     1      21.790  30.190  21.460  1.00  0.00            
ATOM     48  H23 GCD     1      22.680  29.820  21.470  1.00  0.00            
ATOM     49  C15 GCD     1      23.120  31.960  20.450  1.00  0.00            
ATOM     50  H24 GCD     1      24.030  31.490  20.850  1.00  0.00            
ATOM     51  O12 GCD     1      22.970  31.420  19.140  1.00  0.00            
ATOM     52  H25 GCD     1      22.260  31.810  18.610  1.00  0.00            
ATOM     53  C16 GCD     1      23.350  33.460  20.340  1.00  0.00            
ATOM     54  H26 GCD     1      24.240  33.740  19.760  1.00  0.00            
ATOM     55  O13 GCD     1      23.510  34.000  21.610  1.00  0.00            
ATOM     56  C17 GCD     1      22.480  33.700  22.630  1.00  0.00            
ATOM     57  H27 GCD     1      21.480  34.130  22.470  1.00  0.00            
ATOM     58  C18 GCD     1      23.010  34.170  23.990  1.00  0.00            
ATOM     59  H28 GCD     1      24.070  33.900  24.130  1.00  0.00            
ATOM     60  H29 GCD     1      22.550  33.780  24.910  1.00  0.00            
ATOM     61  O14 GCD     1      22.890  35.590  24.170  1.00  0.00            
ATOM     62  H30 GCD     1      23.310  35.970  23.400  1.00  0.00            
ATOM     63  O15 GCD     1      22.140  33.970  19.820  1.00  0.00            
ATOM     64  C19 GCD     1      22.300  34.740  18.640  1.00  0.00            
ATOM     65  H31 GCD     1      23.340  34.590  18.300  1.00  0.00            
ATOM     66  C20 GCD     1      21.330  34.380  17.520  1.00  0.00            
ATOM     67  H32 GCD     1      20.310  34.380  17.920  1.00  0.00            
ATOM     68  O16 GCD     1      21.550  33.070  17.080  1.00  0.00            
ATOM     69  H33 GCD     1      22.160  33.060  16.330  1.00  0.00            
ATOM     70  C21 GCD     1      21.350  35.390  16.320  1.00  0.00            
ATOM     71  H34 GCD     1      22.200  35.280  15.630  1.00  0.00            
ATOM     72  O17 GCD     1      20.090  35.240  15.560  1.00  0.00            
ATOM     73  H35 GCD     1      19.650  36.100  15.510  1.00  0.00            
ATOM     74  C22 GCD     1      21.330  36.790  16.860  1.00  0.00            
ATOM     75  H36 GCD     1      21.520  37.480  16.040  1.00  0.00            
ATOM     76  O18 GCD     1      22.410  36.920  17.760  1.00  0.00            
ATOM     77  C23 GCD     1      22.210  36.170  18.970  1.00  0.00            
ATOM     78  H37 GCD     1      21.190  36.330  19.360  1.00  0.00            
ATOM     79  C24 GCD     1      23.080  36.670  20.030  1.00  0.00            
ATOM     80  H38 GCD     1      24.150  36.580  19.800  1.00  0.00            
ATOM     81  H39 GCD     1      23.020  36.160  21.000  1.00  0.00            
ATOM     82  O19 GCD     1      22.770  38.080  20.260  1.00  0.00            
ATOM     83  H40 GCD     1      23.360  38.600  19.710  1.00  0.00            
ATOM     84  O20 GCD     1      20.040  37.190  17.480  1.00  0.00            
ATOM     85  C25 GCD     1      19.470  38.430  17.110  1.00  0.00            
ATOM     86  H41 GCD     1      20.290  39.130  16.920  1.00  0.00            
ATOM     87  C26 GCD     1      18.480  38.230  15.950  1.00  0.00            
ATOM     88  H42 GCD     1      17.690  37.550  16.290  1.00  0.00            
ATOM     89  O21 GCD     1      19.110  37.710  14.800  1.00  0.00            
ATOM     90  H43 GCD     1      19.850  38.300  14.620  1.00  0.00            
ATOM     91  C27 GCD     1      17.770  39.530  15.630  1.00  0.00            
ATOM     92  H44 GCD     1      18.570  40.260  15.480  1.00  0.00            
ATOM     93  O22 GCD     1      16.910  39.580  14.500  1.00  0.00            
ATOM     94  H45 GCD     1      16.060  39.210  14.760  1.00  0.00            
ATOM     95  C28 GCD     1      17.060  40.130  16.800  1.00  0.00            
ATOM     96  H46 GCD     1      16.640  41.120  16.580  1.00  0.00            
ATOM     97  O23 GCD     1      18.040  40.270  17.840  1.00  0.00            
ATOM     98  C29 GCD     1      18.680  39.000  18.230  1.00  0.00            
ATOM     99  H47 GCD     1      17.900  38.270  18.480  1.00  0.00            
ATOM    100  C30 GCD     1      19.570  39.260  19.430  1.00  0.00            
ATOM    101  H48 GCD     1      20.300  40.050  19.180  1.00  0.00            
ATOM    102  H49 GCD     1      20.220  38.410  19.690  1.00  0.00            
ATOM    103  O24 GCD     1      18.850  39.690  20.620  1.00  0.00            
ATOM    104  H50 GCD     1      18.560  40.590  20.430  1.00  0.00            
ATOM    105  O25 GCD     1      16.000  39.280  17.280  1.00  0.00            
ATOM    106  C31 GCD     1      14.750  39.950  17.470  1.00  0.00            
ATOM    107  H51 GCD     1      14.810  41.010  17.210  1.00  0.00            
ATOM    108  C32 GCD     1      13.590  39.270  16.680  1.00  0.00            
ATOM    109  H52 GCD     1      13.550  38.190  16.880  1.00  0.00            
ATOM    110  O26 GCD     1      13.800  39.360  15.290  1.00  0.00            
ATOM    111  H53 GCD     1      14.250  40.190  15.090  1.00  0.00            
ATOM    112  C33 GCD     1      12.260  39.890  17.050  1.00  0.00            
ATOM    113  H54 GCD     1      12.380  40.920  16.710  1.00  0.00            
ATOM    114  O27 GCD     1      11.180  39.170  16.350  1.00  0.00            
ATOM    115  H55 GCD     1      11.220  39.440  15.430  1.00  0.00            
ATOM    116  C34 GCD     1      12.050  39.890  18.510  1.00  0.00            
ATOM    117  H56 GCD     1      11.130  40.460  18.690  1.00  0.00            
ATOM    118  O28 GCD     1      13.200  40.560  19.130  1.00  0.00            
ATOM    119  C35 GCD     1      14.430  39.820  19.020  1.00  0.00            
ATOM    120  H57 GCD     1      14.310  38.780  19.340  1.00  0.00            
ATOM    121  C36 GCD     1      15.530  40.490  19.790  1.00  0.00            
ATOM    122  H58 GCD     1      15.740  41.410  19.230  1.00  0.00            
ATOM    123  H59 GCD     1      16.430  39.870  19.860  1.00  0.00            
ATOM    124  O29 GCD     1      15.180  40.800  21.120  1.00  0.00            
ATOM    125  H60 GCD     1      15.770  40.380  21.760  1.00  0.00            
ATOM    126  O30 GCD     1      11.950  38.530  18.980  1.00  0.00            
ATOM    127  C37 GCD     1      10.710  38.130  19.500  1.00  0.00            
ATOM    128  H61 GCD     1      10.020  38.930  19.200  1.00  0.00            
ATOM    129  C38 GCD     1      10.290  36.800  18.850  1.00  0.00            
ATOM    130  H62 GCD     1      11.160  36.120  18.790  1.00  0.00            
ATOM    131  O31 GCD     1       9.860  37.110  17.560  1.00  0.00            
ATOM    132  H63 GCD     1      10.390  37.820  17.170  1.00  0.00            
ATOM    133  C39 GCD     1       9.270  35.960  19.630  1.00  0.00            
ATOM    134  H64 GCD     1       8.320  36.460  19.380  1.00  0.00            
ATOM    135  O32 GCD     1       9.150  34.690  19.060  1.00  0.00            
ATOM    136  H65 GCD     1       9.830  34.150  19.480  1.00  0.00            
ATOM    137  C40 GCD     1       9.560  36.010  21.140  1.00  0.00            
ATOM    138  H66 GCD     1       8.760  35.540  21.710  1.00  0.00            
ATOM    139  O33 GCD     1       9.610  37.400  21.500  1.00  0.00            
ATOM    140  C41 GCD     1      10.810  38.000  21.030  1.00  0.00            
ATOM    141  H67 GCD     1      11.680  37.360  21.250  1.00  0.00            
ATOM    142  C42 GCD     1      10.960  39.340  21.750  1.00  0.00            
ATOM    143  H68 GCD     1      11.870  39.860  21.410  1.00  0.00            
ATOM    144  H69 GCD     1      11.120  39.060  22.800  1.00  0.00            
ATOM    145  O34 GCD     1       9.940  40.320  21.640  1.00  0.00            
ATOM    146  H70 GCD     1      10.140  40.960  22.330  1.00  0.00            
ATOM    147  O35 GCD     1      10.760  35.360  21.470  1.00  0.00            
ATOM    148  C43 GCD     1      10.680  34.110  22.030  1.00  0.00            
ATOM    149  H71 GCD     1       9.670  33.680  22.080  1.00  0.00            
ATOM    150  C44 GCD     1      11.570  33.120  21.270  1.00  0.00            
ATOM    151  H72 GCD     1      12.560  33.580  21.340  1.00  0.00            
ATOM    152  O36 GCD     1      11.080  33.040  19.940  1.00  0.00            
ATOM    153  H73 GCD     1      11.870  32.980  19.390  1.00  0.00            
ATOM    154  C45 GCD     1      11.520  31.760  21.990  1.00  0.00            
ATOM    155  H74 GCD     1      10.450  31.590  21.810  1.00  0.00            
ATOM    156  O37 GCD     1      12.350  30.700  21.380  1.00  0.00            
ATOM    157  H75 GCD     1      11.930  29.850  21.220  1.00  0.00            
ATOM    158  C46 GCD     1      11.750  31.820  23.520  1.00  0.00            
ATOM    159  H76 GCD     1      11.610  30.850  24.000  1.00  0.00            
ATOM    160  O38 GCD     1      13.110  32.220  23.750  1.00  0.00            
ATOM    161  O39 GCD     1      10.930  32.860  24.080  1.00  0.00            
ATOM    162  C47 GCD     1      11.070  34.180  23.520  1.00  0.00            
ATOM    163  H77 GCD     1      12.130  34.450  23.640  1.00  0.00            
ATOM    164  C48 GCD     1      10.250  35.140  24.380  1.00  0.00            
ATOM    165  H78 GCD     1       9.240  34.710  24.430  1.00  0.00            
ATOM    166  H79 GCD     1      10.180  36.150  23.940  1.00  0.00            
ATOM    167  O40 GCD     1      10.800  35.060  25.680  1.00  0.00            
ATOM    168  H80 GCD     1      11.430  35.790  25.710  1.00  0.00            
ATOM    169  C1  AD4     2      15.720  35.490  17.200  1.00  0.00            
ATOM    170  C2  AD4     2      14.480  35.750  17.640  1.00  0.00            
ATOM    171  C3  AD4     2      14.190  35.880  19.070  1.00  0.00            
ATOM    172  C4  AD4     2      15.320  35.920  19.910  1.00  0.00            
ATOM    173  C5  AD4     2      15.180  36.270  21.260  1.00  0.00            
ATOM    174  C6  AD4     2      16.300  36.250  22.140  1.00  0.00            
ATOM    175  C7  AD4     2      16.170  36.660  23.470  1.00  0.00            
ATOM    176  C8  AD4     2      17.310  36.720  24.340  1.00  0.00            
ATOM    177  C9  AD4     2      18.550  36.470  23.740  1.00  0.00            
ATOM    178  C10 AD4     2      18.710  36.150  22.420  1.00  0.00            
ATOM    179  C11 AD4     2      17.600  36.060  21.610  1.00  0.00            
ATOM    180  C12 AD4     2      17.730  35.690  20.290  1.00  0.00            
ATOM    181  C13 AD4     2      16.640  35.690  19.420  1.00  0.00            
ATOM    182  C14 AD4     2      16.850  35.470  18.060  1.00  0.00            
ATOM    183  H1  AD4     2      15.960  35.190  16.180  1.00  0.00            
ATOM    184  H2  AD4     2      13.680  35.750  16.900  1.00  0.00            
ATOM    185  H3  AD4     2      13.190  35.960  19.480  1.00  0.00            
ATOM    186  H4  AD4     2      14.180  36.460  21.650  1.00  0.00            
ATOM    187  H5  AD4     2      15.160  36.920  23.780  1.00  0.00            
ATOM    188  H6  AD4     2      17.260  37.080  25.360  1.00  0.00            
ATOM    189  H7  AD4     2      19.440  36.480  24.360  1.00  0.00            
ATOM    190  H8  AD4     2      19.730  36.180  22.040  1.00  0.00            
ATOM    191  H9  AD4     2      18.730  35.500  19.920  1.00  0.00            
ATOM    192  H10 AD4     2      17.850  35.250  17.700  1.00  0.00            
TER
ENDMDL
MODEL        1
ATOM      1  H1  GCD     1      16.500  32.870  22.690  1.00  0.00            
ATOM      2  O1  GCD     1      15.710  32.880  23.230  1.00  0.00            
ATOM      3  C1  GCD     1      14.640  32.130  22.770  1.00  0.00            
ATOM      4  H2  GCD     1      13.870  32.070  23.550  1.00  0.00            
ATOM      5  H3  GCD     1      14.240  32.670  21.900  1.00  0.00            
ATOM      6  C2  GCD     1      14.910  30.740  22.320  1.00  0.00            
ATOM      7  H4  GCD     1      15.880  30.690  21.810  1.00  0.00            
ATOM      8  C3  GCD     1      13.680  30.050  21.750  1.00  0.00            
ATOM      9  H5  GCD     1      12.870  30.140  22.480  1.00  0.00            
ATOM     10  C4  GCD     1      13.920  28.630  21.470  1.00  0.00            
ATOM     11  H6  GCD     1      14.760  28.550  20.770  1.00  0.00            
ATOM     12  O2  GCD     1      12.730  27.980  21.090  1.00  0.00            
ATOM     13  H7  GCD     1      12.880  27.030  21.150  1.00  0.00            
ATOM     14  C5  GCD     1      14.360  27.960  22.770  1.00  0.00            
ATOM     15  H8  GCD     1      13.650  28.090  23.590  1.00  0.00            
ATOM     16  O3  GCD     1      14.550  26.600  22.540  1.00  0.00            
ATOM     17  H9  GCD     1      15.440  26.570  22.160  1.00  0.00            
ATOM     18  C6  GCD     1      15.620  28.630  23.240  1.00  0.00            
ATOM     19  O4  GCD     1      15.290  29.950  23.470  1.00  0.00            
ATOM     20  H10 GCD     1      15.970  28.210  24.180  1.00  0.00            
ATOM     21  O5  GCD     1      16.700  28.610  22.260  1.00  0.00            
ATOM     22  C7  GCD     1      17.790  27.850  22.490  1.00  0.00            
ATOM     23  H11 GCD     1      17.800  27.360  23.470  1.00  0.00            
ATOM     24  C8  GCD     1      17.940  26.640  21.590  1.00  0.00            
ATOM     25  H12 GCD     1      17.850  27.090  20.590  1.00  0.00            
ATOM     26  O6  GCD     1      16.940  25.700  21.800  1.00  0.00            
ATOM     27  H13 GCD     1      17.300  24.990  21.260  1.00  0.00            
ATOM     28  C9  GCD     1      19.260  25.930  21.860  1.00  0.00            
ATOM     29  H14 GCD     1      19.250  25.520  22.880  1.00  0.00            
ATOM     30  O7  GCD     1      19.450  24.920  20.900  1.00  0.00            
ATOM     31  H15 GCD     1      19.500  25.340  20.030  1.00  0.00            
ATOM     32  C10 GCD     1      20.470  26.880  21.860  1.00  0.00            
ATOM     33  H16 GCD     1      21.340  26.330  22.210  1.00  0.00            
ATOM     34  O8  GCD     1      20.200  27.870  22.810  1.00  0.00            
ATOM     35  C11 GCD     1      19.030  28.770  22.460  1.00  0.00            
ATOM     36  H17 GCD     1      19.220  29.120  21.440  1.00  0.00            
ATOM     37  C12 GCD     1      19.100  29.910  23.490  1.00  0.00            
ATOM     38  H18 GCD     1      18.330  30.610  23.140  1.00  0.00            
ATOM     39  H19 GCD     1      20.050  30.440  23.390  1.00  0.00            
ATOM     40  O9  GCD     1      18.890  29.600  24.880  1.00  0.00            
ATOM     41  H20 GCD     1      19.330  28.750  25.000  1.00  0.00            
ATOM     42  O10 GCD     1      20.510  27.390  20.550  1.00  0.00            
ATOM     43  C13 GCD     1      21.880  27.300  20.160  1.00  0.00            
ATOM     44  H21 GCD     1      22.450  26.530  20.690  1.00  0.00            
ATOM     45  C14 GCD     1      21.890  26.890  18.680  1.00  0.00            
ATOM     46  H22 GCD     1      21.230  27.600  18.170  1.00  0.00            
ATOM     47  O11 GCD     1      21.190  25.570  18.610  1.00  0.00            
ATOM     48  H23 GCD     1      21.090  25.250  17.710  1.00  0.00            
ATOM     49  C15 GCD     1      23.350  26.890  18.100  1.00  0.00            
ATOM     50  H24 GCD     1      23.890  26.110  18.650  1.00  0.00            
ATOM     51  O12 GCD     1      23.540  26.450  16.760  1.00  0.00            
ATOM     52  H25 GCD     1      23.450  27.250  16.240  1.00  0.00            
ATOM     53  C16 GCD     1      24.030  28.240  18.350  1.00  0.00            
ATOM     54  H26 GCD     1      25.080  28.210  18.040  1.00  0.00            
ATOM     55  O13 GCD     1      23.920  28.450  19.750  1.00  0.00            
ATOM     56  C17 GCD     1      22.630  28.690  20.260  1.00  0.00            
ATOM     57  H27 GCD     1      22.160  29.490  19.660  1.00  0.00            
ATOM     58  C18 GCD     1      22.740  29.320  21.690  1.00  0.00            
ATOM     59  H28 GCD     1      23.100  28.540  22.370  1.00  0.00            
ATOM     60  H29 GCD     1      21.750  29.700  21.980  1.00  0.00            
ATOM     61  O14 GCD     1      23.640  30.430  21.750  1.00  0.00            
ATOM     62  H30 GCD     1      24.360  30.170  22.340  1.00  0.00            
ATOM     63  O15 GCD     1      23.240  29.240  17.680  1.00  0.00            
ATOM     64  C19 GCD     1      24.060  30.160  16.930  1.00  0.00            
ATOM     65  H31 GCD     1      25.110  29.900  17.110  1.00  0.00            
ATOM     66  C20 GCD     1      23.710  29.990  15.450  1.00  0.00            
ATOM     67  H32 GCD     1      22.670  30.300  15.300  1.00  0.00            
ATOM     68  O16 GCD     1      23.980  28.630  15.070  1.00  0.00            
ATOM     69  H33 GCD     1      24.020  28.640  14.110  1.00  0.00            
ATOM     70  C21 GCD     1      24.510  31.000  14.600  1.00  0.00            
ATOM     71  H34 GCD     1      25.580  30.780  14.660  1.00  0.00            
ATOM     72  O17 GCD     1      24.000  31.050  13.190  1.00  0.00            
ATOM     73  H35 GCD     1      23.270  31.680  13.260  1.00  0.00            
ATOM     74  C22 GCD     1      24.400  32.350  15.200  1.00  0.00            
ATOM     75  H36 GCD     1      25.030  33.000  14.600  1.00  0.00            
ATOM     76  O18 GCD     1      24.700  32.360  16.580  1.00  0.00            
ATOM     77  C23 GCD     1      23.810  31.520  17.360  1.00  0.00            
ATOM     78  H37 GCD     1      22.760  31.790  17.190  1.00  0.00            
ATOM     79  C24 GCD     1      24.210  31.710  18.850  1.00  0.00            
ATOM     80  H38 GCD     1      25.220  31.330  19.070  1.00  0.00            
ATOM     81  H39 GCD     1      23.470  31.170  19.460  1.00  0.00            
ATOM     82  O19 GCD     1      24.150  33.100  19.170  1.00  0.00            
ATOM     83  H40 GCD     1      24.750  33.460  18.510  1.00  0.00            
ATOM     84  O20 GCD     1      23.050  32.930  15.070  1.00  0.00            
ATOM     85  C25 GCD     1      22.990  34.340  14.780  1.00  0.00            
ATOM     86  H41 GCD     1      23.970  34.810  14.930  1.00  0.00            
ATOM     87  C26 GCD     1      22.580  34.470  13.330  1.00  0.00            
ATOM     88  H42 GCD     1      21.600  33.990  13.280  1.00  0.00            
ATOM     89  O21 GCD     1      23.390  33.800  12.330  1.00  0.00            
ATOM     90  H43 GCD     1      22.860  33.780  11.520  1.00  0.00            
ATOM     91  C27 GCD     1      22.270  35.950  12.940  1.00  0.00            
ATOM     92  H44 GCD     1      23.220  36.500  13.000  1.00  0.00            
ATOM     93  O22 GCD     1      21.750  35.960  11.550  1.00  0.00            
ATOM     94  H45 GCD     1      20.900  35.510  11.660  1.00  0.00            
ATOM     95  C28 GCD     1      21.270  36.480  13.940  1.00  0.00            
ATOM     96  H46 GCD     1      21.190  37.520  13.610  1.00  0.00            
ATOM     97  O23 GCD     1      21.900  36.520  15.220  1.00  0.00            
ATOM     98  C29 GCD     1      22.110  35.200  15.720  1.00  0.00            
ATOM     99  H47 GCD     1      21.090  34.800  15.750  1.00  0.00            
ATOM    100  C30 GCD     1      22.630  35.260  17.150  1.00  0.00            
ATOM    101  H48 GCD     1      23.340  36.100  17.180  1.00  0.00            
ATOM    102  H49 GCD     1      23.180  34.340  17.400  1.00  0.00            
ATOM    103  O24 GCD     1      21.500  35.440  18.070  1.00  0.00            
ATOM    104  H50 GCD     1      21.190  36.330  17.860  1.00  0.00            
ATOM    105  O25 GCD     1      19.960  35.920  13.920  1.00  0.00            
ATOM    106  C31 GCD     1      18.890  36.630  13.290  1.00  0.00            
ATOM    107  H51 GCD     1      19.140  37.410  12.560  1.00  0.00            
ATOM    108  C32 GCD     1      18.180  35.620  12.350  1.00  0.00            
ATOM    109  H52 GCD     1      18.130  34.710  12.950  1.00  0.00            
ATOM    110  O26 GCD     1      19.070  35.280  11.250  1.00  0.00            
ATOM    111  H53 GCD     1      19.290  36.050  10.720  1.00  0.00            
ATOM    112  C33 GCD     1      16.780  36.010  11.940  1.00  0.00            
ATOM    113  H54 GCD     1      16.820  36.820  11.190  1.00  0.00            
ATOM    114  O27 GCD     1      16.120  34.980  11.270  1.00  0.00            
ATOM    115  H55 GCD     1      15.910  34.330  11.950  1.00  0.00            
ATOM    116  C34 GCD     1      15.960  36.500  13.190  1.00  0.00            
ATOM    117  H56 GCD     1      15.090  37.040  12.790  1.00  0.00            
ATOM    118  O28 GCD     1      16.690  37.450  13.940  1.00  0.00            
ATOM    119  C35 GCD     1      18.000  37.110  14.380  1.00  0.00            
ATOM    120  H57 GCD     1      17.900  36.300  15.110  1.00  0.00            
ATOM    121  C36 GCD     1      18.620  38.320  15.160  1.00  0.00            
ATOM    122  H58 GCD     1      18.620  39.230  14.540  1.00  0.00            
ATOM    123  H59 GCD     1      19.660  38.210  15.500  1.00  0.00            
ATOM    124  O29 GCD     1      17.800  38.500  16.330  1.00  0.00            
ATOM    125  H60 GCD     1      16.900  38.680  16.040  1.00  0.00            
ATOM    126  O30 GCD     1      15.720  35.390  14.070  1.00  0.00            
ATOM    127  C37 GCD     1      14.440  34.660  14.040  1.00  0.00            
ATOM    128  H61 GCD     1      13.920  34.850  13.100  1.00  0.00            
ATOM    129  C38 GCD     1      14.730  33.190  14.160  1.00  0.00            
ATOM    130  H62 GCD     1      15.360  33.070  15.050  1.00  0.00            
ATOM    131  O31 GCD     1      15.420  32.800  12.950  1.00  0.00            
ATOM    132  H63 GCD     1      15.350  31.840  12.950  1.00  0.00            
ATOM    133  C39 GCD     1      13.390  32.480  14.290  1.00  0.00            
ATOM    134  H64 GCD     1      12.800  32.770  13.410  1.00  0.00            
ATOM    135  O32 GCD     1      13.660  31.090  14.320  1.00  0.00            
ATOM    136  H65 GCD     1      14.160  30.960  15.130  1.00  0.00            
ATOM    137  C40 GCD     1      12.590  32.870  15.490  1.00  0.00            
ATOM    138  H66 GCD     1      11.560  32.510  15.510  1.00  0.00            
ATOM    139  O33 GCD     1      12.430  34.280  15.400  1.00  0.00            
ATOM    140  C41 GCD     1      13.610  35.060  15.240  1.00  0.00            
ATOM    141  H67 GCD     1      14.170  34.970  16.180  1.00  0.00            
ATOM    142  C42 GCD     1      13.160  36.530  15.160  1.00  0.00            
ATOM    143  H68 GCD     1      12.710  36.690  14.170  1.00  0.00            
ATOM    144  H69 GCD     1      14.020  37.220  15.230  1.00  0.00            
ATOM    145  O34 GCD     1      12.200  36.810  16.220  1.00  0.00            
ATOM    146  H70 GCD     1      11.800  35.930  16.310  1.00  0.00            
ATOM    147  O35 GCD     1      13.320  32.510  16.670  1.00  0.00            
ATOM    148  C43 GCD     1      12.490  32.330  17.810  1.00  0.00            
ATOM    149  H71 GCD     1      11.540  32.880  17.770  1.00  0.00            
ATOM    150  C44 GCD     1      12.120  30.850  17.970  1.00  0.00            
ATOM    151  H72 GCD     1      13.060  30.290  18.050  1.00  0.00            
ATOM    152  O36 GCD     1      11.430  30.320  16.740  1.00  0.00            
ATOM    153  H73 GCD     1      11.480  29.390  16.960  1.00  0.00            
ATOM    154  C45 GCD     1      11.300  30.650  19.270  1.00  0.00            
ATOM    155  H74 GCD     1      10.320  31.120  19.210  1.00  0.00            
ATOM    156  O37 GCD     1      11.050  29.250  19.550  1.00  0.00            
ATOM    157  H75 GCD     1      11.730  28.930  20.150  1.00  0.00            
ATOM    158  C46 GCD     1      12.120  31.330  20.450  1.00  0.00            
ATOM    159  H76 GCD     1      11.610  31.360  21.410  1.00  0.00            
ATOM    160  O38 GCD     1      13.320  30.670  20.570  1.00  0.00            
ATOM    161  O39 GCD     1      12.340  32.620  20.150  1.00  0.00            
ATOM    162  C47 GCD     1      13.140  32.890  19.010  1.00  0.00            
ATOM    163  H77 GCD     1      14.150  32.490  19.200  1.00  0.00            
ATOM    164  C48 GCD     1      13.260  34.410  18.970  1.00  0.00            
ATOM    165  H78 GCD     1      12.220  34.710  18.800  1.00  0.00            
ATOM    166  H79 GCD     1      13.820  34.800  18.110  1.00  0.00            
ATOM    167  O40 GCD     1      13.810  34.950  20.200  1.00  0.00            
ATOM    168  H80 GCD     1      13.200  34.650  20.890  1.00  0.00            
ATOM    169  C1  AD4     2      20.720  29.390  13.220  1.00  0.00            
ATOM    170  C2  AD4     2      20.790  28.350  14.120  1.00  0.00            
ATOM    171  C3  AD4     2      20.110  28.410  15.310  1.00  0.00            
ATOM    172  C4  AD4     2      19.460  29.640  15.700  1.00  0.00            
ATOM    173  C5  AD4     2      18.790  29.720  16.920  1.00  0.00            
ATOM    174  C6  AD4     2      18.230  30.950  17.210  1.00  0.00            
ATOM    175  C7  AD4     2      17.470  30.930  18.370  1.00  0.00            
ATOM    176  C8  AD4     2      16.880  32.080  18.880  1.00  0.00            
ATOM    177  C9  AD4     2      16.940  33.200  18.030  1.00  0.00            
ATOM    178  C10 AD4     2      17.650  33.150  16.850  1.00  0.00            
ATOM    179  C11 AD4     2      18.350  32.070  16.350  1.00  0.00            
ATOM    180  C12 AD4     2      19.080  32.060  15.230  1.00  0.00            
ATOM    181  C13 AD4     2      19.580  30.790  14.890  1.00  0.00            
ATOM    182  C14 AD4     2      20.200  30.640  13.630  1.00  0.00            
ATOM    183  H1  AD4     2      21.050  29.320  12.190  1.00  0.00            
ATOM    184  H2  AD4     2      21.300  27.440  13.810  1.00  0.00            
ATOM    185  H3  AD4     2      20.230  27.610  16.040  1.00  0.00            
ATOM    186  H4  AD4     2      18.900  28.910  17.630  1.00  0.00            
ATOM    187  H5  AD4     2      17.660  30.100  19.040  1.00  0.00            
ATOM    188  H6  AD4     2      16.360  32.080  19.830  1.00  0.00            
ATOM    189  H7  AD4     2      16.410  34.110  18.290  1.00  0.00            
ATOM    190  H8  AD4     2      17.590  34.070  16.270  1.00  0.00            
ATOM    191  H9  AD4     2      19.240  32.870  14.520  1.00  0.00            
ATOM    192  H10 AD4     2      20.290  31.470  12.950  1.00  0.00            
TER
ENDMDL
MODEL        1
ATOM      1  H1  GCD     1      13.270  29.780  28.610  1.00  0.00            
ATOM      2  O1  GCD     1      13.090  28.950  29.060  1.00  0.00            
ATOM      3  C1  GCD     1      12.400  28.170  28.060  1.00  0.00            
ATOM      4  H2  GCD     1      11.750  27.400  28.520  1.00  0.00            
ATOM      5  H3  GCD     1      11.680  28.770  27.490  1.00  0.00            
ATOM      6  C2  GCD     1      13.310  27.430  27.050  1.00  0.00            
ATOM      7  H4  GCD     1      13.960  28.260  26.740  1.00  0.00            
ATOM      8  C3  GCD     1      12.700  26.770  25.790  1.00  0.00            
ATOM      9  H5  GCD     1      12.070  25.940  26.140  1.00  0.00            
ATOM     10  C4  GCD     1      13.750  26.190  24.830  1.00  0.00            
ATOM     11  H6  GCD     1      14.380  26.980  24.410  1.00  0.00            
ATOM     12  O2  GCD     1      13.110  25.440  23.760  1.00  0.00            
ATOM     13  H7  GCD     1      12.280  24.960  23.910  1.00  0.00            
ATOM     14  C5  GCD     1      14.710  25.290  25.700  1.00  0.00            
ATOM     15  H8  GCD     1      14.140  24.410  26.030  1.00  0.00            
ATOM     16  O3  GCD     1      15.870  24.840  25.050  1.00  0.00            
ATOM     17  H9  GCD     1      15.530  24.100  24.540  1.00  0.00            
ATOM     18  C6  GCD     1      15.160  25.970  26.990  1.00  0.00            
ATOM     19  O4  GCD     1      14.060  26.460  27.690  1.00  0.00            
ATOM     20  H10 GCD     1      15.760  25.280  27.590  1.00  0.00            
ATOM     21  O5  GCD     1      16.030  27.080  26.730  1.00  0.00            
ATOM     22  C7  GCD     1      17.250  27.240  27.370  1.00  0.00            
ATOM     23  H11 GCD     1      17.060  27.000  28.430  1.00  0.00            
ATOM     24  C8  GCD     1      18.280  26.370  26.630  1.00  0.00            
ATOM     25  H12 GCD     1      18.180  26.610  25.560  1.00  0.00            
ATOM     26  O6  GCD     1      17.980  24.920  26.640  1.00  0.00            
ATOM     27  H13 GCD     1      17.230  24.750  26.070  1.00  0.00            
ATOM     28  C9  GCD     1      19.770  26.790  26.900  1.00  0.00            
ATOM     29  H14 GCD     1      19.960  26.490  27.940  1.00  0.00            
ATOM     30  O7  GCD     1      20.710  26.060  26.050  1.00  0.00            
ATOM     31  H15 GCD     1      20.510  26.510  25.230  1.00  0.00            
ATOM     32  C10 GCD     1      19.880  28.310  26.720  1.00  0.00            
ATOM     33  H16 GCD     1      20.890  28.550  27.060  1.00  0.00            
ATOM     34  O8  GCD     1      18.910  29.030  27.440  1.00  0.00            
ATOM     35  C11 GCD     1      17.530  28.660  27.180  1.00  0.00            
ATOM     36  H17 GCD     1      17.220  29.050  26.210  1.00  0.00            
ATOM     37  C12 GCD     1      16.740  29.560  28.040  1.00  0.00            
ATOM     38  H18 GCD     1      15.740  29.110  28.060  1.00  0.00            
ATOM     39  H19 GCD     1      16.570  30.560  27.610  1.00  0.00            
ATOM     40  O9  GCD     1      17.080  29.610  29.450  1.00  0.00            
ATOM     41  H20 GCD     1      18.040  29.650  29.540  1.00  0.00            
ATOM     42  O10 GCD     1      19.670  28.570  25.280  1.00  0.00            
ATOM     43  C13 GCD     1      20.800  28.820  24.510  1.00  0.00            
ATOM     44  H21 GCD     1      21.680  28.450  25.060  1.00  0.00            
ATOM     45  C14 GCD     1      20.760  28.130  23.160  1.00  0.00            
ATOM     46  H22 GCD     1      19.860  28.550  22.680  1.00  0.00            
ATOM     47  O11 GCD     1      20.640  26.760  23.370  1.00  0.00            
ATOM     48  H23 GCD     1      20.620  26.300  22.530  1.00  0.00            
ATOM     49  C15 GCD     1      21.910  28.500  22.180  1.00  0.00            
ATOM     50  H24 GCD     1      22.830  28.140  22.670  1.00  0.00            
ATOM     51  O12 GCD     1      21.790  27.750  20.880  1.00  0.00            
ATOM     52  H25 GCD     1      20.950  27.960  20.450  1.00  0.00            
ATOM     53  C16 GCD     1      21.910  29.980  22.130  1.00  0.00            
ATOM     54  H26 GCD     1      22.700  30.360  21.470  1.00  0.00            
ATOM     55  O13 GCD     1      22.110  30.400  23.420  1.00  0.00            
ATOM     56  C17 GCD     1      21.010  30.280  24.310  1.00  0.00            
ATOM     57  H27 GCD     1      20.090  30.720  23.890  1.00  0.00            
ATOM     58  C18 GCD     1      21.340  31.000  25.640  1.00  0.00            
ATOM     59  H28 GCD     1      22.220  30.560  26.130  1.00  0.00            
ATOM     60  H29 GCD     1      20.520  30.920  26.360  1.00  0.00            
ATOM     61  O14 GCD     1      21.550  32.410  25.440  1.00  0.00            
ATOM     62  H30 GCD     1      22.440  32.450  25.070  1.00  0.00            
ATOM     63  O15 GCD     1      20.700  30.500  21.530  1.00  0.00            
ATOM     64  C19 GCD     1      20.490  30.540  20.160  1.00  0.00            
ATOM     65  H31 GCD     1      21.310  30.070  19.590  1.00  0.00            
ATOM     66  C20 GCD     1      19.110  29.890  19.960  1.00  0.00            
ATOM     67  H32 GCD     1      18.380  30.350  20.640  1.00  0.00            
ATOM     68  O16 GCD     1      19.160  28.450  20.310  1.00  0.00            
ATOM     69  H33 GCD     1      18.260  28.170  20.510  1.00  0.00            
ATOM     70  C21 GCD     1      18.640  30.040  18.530  1.00  0.00            
ATOM     71  H34 GCD     1      19.310  29.540  17.830  1.00  0.00            
ATOM     72  O17 GCD     1      17.310  29.450  18.450  1.00  0.00            
ATOM     73  H35 GCD     1      16.660  30.050  18.830  1.00  0.00            
ATOM     74  C22 GCD     1      18.530  31.570  18.190  1.00  0.00            
ATOM     75  H36 GCD     1      18.260  31.730  17.150  1.00  0.00            
ATOM     76  O18 GCD     1      19.870  32.090  18.360  1.00  0.00            
ATOM     77  C23 GCD     1      20.320  32.020  19.740  1.00  0.00            
ATOM     78  H37 GCD     1      19.560  32.530  20.350  1.00  0.00            
ATOM     79  C24 GCD     1      21.740  32.740  19.840  1.00  0.00            
ATOM     80  H38 GCD     1      22.100  32.940  20.860  1.00  0.00            
ATOM     81  H39 GCD     1      21.640  33.720  19.360  1.00  0.00            
ATOM     82  O19 GCD     1      22.730  32.040  19.050  1.00  0.00            
ATOM     83  H40 GCD     1      22.580  32.190  18.110  1.00  0.00            
ATOM     84  O20 GCD     1      17.510  32.200  19.010  1.00  0.00            
ATOM     85  C25 GCD     1      17.400  33.640  18.910  1.00  0.00            
ATOM     86  H41 GCD     1      18.390  34.120  18.860  1.00  0.00            
ATOM     87  C26 GCD     1      16.480  34.060  17.750  1.00  0.00            
ATOM     88  H42 GCD     1      15.550  33.500  17.910  1.00  0.00            
ATOM     89  O21 GCD     1      16.970  33.700  16.450  1.00  0.00            
ATOM     90  H43 GCD     1      16.190  33.490  15.930  1.00  0.00            
ATOM     91  C27 GCD     1      16.200  35.550  17.850  1.00  0.00            
ATOM     92  H44 GCD     1      17.160  36.070  17.710  1.00  0.00            
ATOM     93  O22 GCD     1      15.360  35.880  16.730  1.00  0.00            
ATOM     94  H45 GCD     1      14.450  35.610  16.900  1.00  0.00            
ATOM     95  C28 GCD     1      15.530  35.870  19.160  1.00  0.00            
ATOM     96  H46 GCD     1      15.560  36.960  19.090  1.00  0.00            
ATOM     97  O23 GCD     1      16.400  35.470  20.210  1.00  0.00            
ATOM     98  C29 GCD     1      16.810  34.080  20.280  1.00  0.00            
ATOM     99  H47 GCD     1      15.930  33.440  20.440  1.00  0.00            
ATOM    100  C30 GCD     1      17.660  33.890  21.530  1.00  0.00            
ATOM    101  H48 GCD     1      17.820  32.800  21.590  1.00  0.00            
ATOM    102  H49 GCD     1      17.030  34.190  22.380  1.00  0.00            
ATOM    103  O24 GCD     1      18.820  34.640  21.610  1.00  0.00            
ATOM    104  H50 GCD     1      18.840  34.980  22.510  1.00  0.00            
ATOM    105  O25 GCD     1      14.210  35.220  19.250  1.00  0.00            
ATOM    106  C31 GCD     1      13.040  36.120  19.260  1.00  0.00            
ATOM    107  H51 GCD     1      13.170  37.130  18.840  1.00  0.00            
ATOM    108  C32 GCD     1      12.060  35.500  18.330  1.00  0.00            
ATOM    109  H52 GCD     1      11.970  34.480  18.720  1.00  0.00            
ATOM    110  O26 GCD     1      12.520  35.580  16.990  1.00  0.00            
ATOM    111  H53 GCD     1      11.870  35.160  16.400  1.00  0.00            
ATOM    112  C33 GCD     1      10.650  36.200  18.490  1.00  0.00            
ATOM    113  H54 GCD     1      10.790  37.250  18.210  1.00  0.00            
ATOM    114  O27 GCD     1       9.600  35.530  17.790  1.00  0.00            
ATOM    115  H55 GCD     1       9.620  34.610  18.070  1.00  0.00            
ATOM    116  C34 GCD     1      10.280  36.110  20.050  1.00  0.00            
ATOM    117  H56 GCD     1       9.320  36.590  20.220  1.00  0.00            
ATOM    118  O28 GCD     1      11.270  36.890  20.700  1.00  0.00            
ATOM    119  C35 GCD     1      12.590  36.240  20.650  1.00  0.00            
ATOM    120  H57 GCD     1      12.550  35.230  21.060  1.00  0.00            
ATOM    121  C36 GCD     1      13.610  37.040  21.520  1.00  0.00            
ATOM    122  H58 GCD     1      14.490  36.400  21.680  1.00  0.00            
ATOM    123  H59 GCD     1      13.150  37.230  22.500  1.00  0.00            
ATOM    124  O29 GCD     1      14.000  38.310  21.050  1.00  0.00            
ATOM    125  H60 GCD     1      14.870  38.310  21.460  1.00  0.00            
ATOM    126  O30 GCD     1      10.290  34.690  20.430  1.00  0.00            
ATOM    127  C37 GCD     1       9.270  34.270  21.380  1.00  0.00            
ATOM    128  H61 GCD     1       8.420  34.960  21.370  1.00  0.00            
ATOM    129  C38 GCD     1       8.810  32.870  20.970  1.00  0.00            
ATOM    130  H62 GCD     1       9.710  32.250  20.900  1.00  0.00            
ATOM    131  O31 GCD     1       8.240  32.970  19.690  1.00  0.00            
ATOM    132  H63 GCD     1       7.310  33.190  19.810  1.00  0.00            
ATOM    133  C39 GCD     1       7.920  32.320  21.960  1.00  0.00            
ATOM    134  H64 GCD     1       7.020  32.960  21.960  1.00  0.00            
ATOM    135  O32 GCD     1       7.560  30.980  21.670  1.00  0.00            
ATOM    136  H65 GCD     1       8.360  30.540  21.370  1.00  0.00            
ATOM    137  C40 GCD     1       8.520  32.390  23.300  1.00  0.00            
ATOM    138  H66 GCD     1       7.800  32.220  24.110  1.00  0.00            
ATOM    139  O33 GCD     1       8.870  33.730  23.600  1.00  0.00            
ATOM    140  C41 GCD     1       9.840  34.240  22.780  1.00  0.00            
ATOM    141  H67 GCD     1      10.780  33.680  22.750  1.00  0.00            
ATOM    142  C42 GCD     1      10.200  35.640  23.370  1.00  0.00            
ATOM    143  H68 GCD     1      11.180  35.980  23.000  1.00  0.00            
ATOM    144  H69 GCD     1      10.410  35.620  24.450  1.00  0.00            
ATOM    145  O34 GCD     1       9.170  36.580  23.120  1.00  0.00            
ATOM    146  H70 GCD     1       8.300  36.330  23.470  1.00  0.00            
ATOM    147  O35 GCD     1       9.720  31.540  23.430  1.00  0.00            
ATOM    148  C43 GCD     1       9.450  30.180  23.900  1.00  0.00            
ATOM    149  H71 GCD     1       8.380  29.950  23.820  1.00  0.00            
ATOM    150  C44 GCD     1      10.280  29.220  23.010  1.00  0.00            
ATOM    151  H72 GCD     1      11.350  29.420  23.170  1.00  0.00            
ATOM    152  O36 GCD     1       9.890  29.290  21.620  1.00  0.00            
ATOM    153  H73 GCD     1      10.250  28.530  21.150  1.00  0.00            
ATOM    154  C45 GCD     1      10.140  27.780  23.530  1.00  0.00            
ATOM    155  H74 GCD     1       9.050  27.620  23.500  1.00  0.00            
ATOM    156  O37 GCD     1      10.850  26.860  22.740  1.00  0.00            
ATOM    157  H75 GCD     1      11.750  26.740  23.070  1.00  0.00            
ATOM    158  C46 GCD     1      10.510  27.600  24.960  1.00  0.00            
ATOM    159  H76 GCD     1      10.150  26.650  25.370  1.00  0.00            
ATOM    160  O38 GCD     1      11.930  27.740  25.040  1.00  0.00            
ATOM    161  O39 GCD     1       9.830  28.630  25.680  1.00  0.00            
ATOM    162  C47 GCD     1      10.070  29.940  25.320  1.00  0.00            
ATOM    163  H77 GCD     1      11.160  30.060  25.320  1.00  0.00            
ATOM    164  C48 GCD     1       9.420  30.840  26.370  1.00  0.00            
ATOM    165  H78 GCD     1       9.620  31.870  26.060  1.00  0.00            
ATOM    166  H79 GCD     1       9.930  30.860  27.340  1.00  0.00            
ATOM    167  O40 GCD     1       8.030  30.620  26.410  1.00  0.00            
ATOM    168  H80 GCD     1       7.680  31.360  26.900  1.00  0.00            
ATOM    169  C1  AD4     2      16.820  26.670  21.290  1.00  0.00            
ATOM    170  C2  AD4     2      15.780  26.860  20.410  1.00  0.00            
ATOM    171  C3  AD4     2      15.020  28.040  20.500  1.00  0.00            
ATOM    172  C4  AD4     2      15.280  29.030  21.450  1.00  0.00            
ATOM    173  C5  AD4     2      14.430  30.190  21.610  1.00  0.00            
ATOM    174  C6  AD4     2      14.780  31.160  22.600  1.00  0.00            
ATOM    175  C7  AD4     2      14.030  32.350  22.710  1.00  0.00            
ATOM    176  C8  AD4     2      14.260  33.280  23.740  1.00  0.00            
ATOM    177  C9  AD4     2      15.360  33.110  24.570  1.00  0.00            
ATOM    178  C10 AD4     2      16.190  32.030  24.410  1.00  0.00            
ATOM    179  C11 AD4     2      15.860  30.970  23.470  1.00  0.00            
ATOM    180  C12 AD4     2      16.760  29.900  23.210  1.00  0.00            
ATOM    181  C13 AD4     2      16.370  28.860  22.310  1.00  0.00            
ATOM    182  C14 AD4     2      17.090  27.630  22.260  1.00  0.00            
ATOM    183  H1  AD4     2      17.260  25.680  21.310  1.00  0.00            
ATOM    184  H2  AD4     2      15.560  26.070  19.710  1.00  0.00            
ATOM    185  H3  AD4     2      14.130  28.170  19.890  1.00  0.00            
ATOM    186  H4  AD4     2      13.500  30.380  21.080  1.00  0.00            
ATOM    187  H5  AD4     2      13.110  32.390  22.130  1.00  0.00            
ATOM    188  H6  AD4     2      13.690  34.200  23.810  1.00  0.00            
ATOM    189  H7  AD4     2      15.510  33.890  25.310  1.00  0.00            
ATOM    190  H8  AD4     2      17.070  31.860  25.030  1.00  0.00            
ATOM    191  H9  AD4     2      17.620  29.720  23.850  1.00  0.00            
ATOM    192  H10 AD4     2      17.930  27.440  22.920  1.00  0.00            
TER
ENDMDL
MODEL        1
ATOM      1  H1  GCD     1      13.160  29.380  18.940  1.00  0.00            
ATOM      2  O1  GCD     1      13.160  29.890  19.760  1.00  0.00            
ATOM      3  C1  GCD     1      14.350  30.630  19.910  1.00  0.00            
ATOM      4  H2  GCD     1      14.280  31.540  20.510  1.00  0.00            
ATOM      5  H3  GCD     1      15.020  29.990  20.500  1.00  0.00            
ATOM      6  C2  GCD     1      15.120  30.840  18.650  1.00  0.00            
ATOM      7  H4  GCD     1      16.080  31.300  18.890  1.00  0.00            
ATOM      8  C3  GCD     1      14.420  31.800  17.720  1.00  0.00            
ATOM      9  H5  GCD     1      13.460  31.370  17.400  1.00  0.00            
ATOM     10  C4  GCD     1      15.330  32.060  16.560  1.00  0.00            
ATOM     11  H6  GCD     1      16.210  32.550  16.990  1.00  0.00            
ATOM     12  O2  GCD     1      14.670  32.860  15.620  1.00  0.00            
ATOM     13  H7  GCD     1      15.110  32.770  14.770  1.00  0.00            
ATOM     14  C5  GCD     1      15.830  30.770  15.900  1.00  0.00            
ATOM     15  H8  GCD     1      14.950  30.280  15.460  1.00  0.00            
ATOM     16  O3  GCD     1      16.730  31.130  14.890  1.00  0.00            
ATOM     17  H9  GCD     1      17.570  30.690  15.040  1.00  0.00            
ATOM     18  C6  GCD     1      16.350  29.780  16.860  1.00  0.00            
ATOM     19  O4  GCD     1      15.490  29.670  17.950  1.00  0.00            
ATOM     20  H10 GCD     1      16.340  28.850  16.280  1.00  0.00            
ATOM     21  O5  GCD     1      17.680  30.100  17.260  1.00  0.00            
ATOM     22  C7  GCD     1      18.610  28.990  17.210  1.00  0.00            
ATOM     23  H11 GCD     1      18.050  28.090  16.900  1.00  0.00            
ATOM     24  C8  GCD     1      19.780  29.340  16.270  1.00  0.00            
ATOM     25  H12 GCD     1      20.330  30.250  16.560  1.00  0.00            
ATOM     26  O6  GCD     1      19.290  29.490  14.950  1.00  0.00            
ATOM     27  H13 GCD     1      19.990  29.750  14.340  1.00  0.00            
ATOM     28  C9  GCD     1      20.850  28.180  16.260  1.00  0.00            
ATOM     29  H14 GCD     1      20.320  27.360  15.760  1.00  0.00            
ATOM     30  O7  GCD     1      21.960  28.550  15.300  1.00  0.00            
ATOM     31  H15 GCD     1      22.790  28.330  15.730  1.00  0.00            
ATOM     32  C10 GCD     1      21.320  27.800  17.700  1.00  0.00            
ATOM     33  H16 GCD     1      22.030  26.970  17.620  1.00  0.00            
ATOM     34  O8  GCD     1      20.120  27.600  18.490  1.00  0.00            
ATOM     35  C11 GCD     1      19.170  28.680  18.530  1.00  0.00            
ATOM     36  H17 GCD     1      19.580  29.590  18.980  1.00  0.00            
ATOM     37  C12 GCD     1      18.040  28.210  19.450  1.00  0.00            
ATOM     38  H18 GCD     1      17.580  27.390  18.880  1.00  0.00            
ATOM     39  H19 GCD     1      17.400  29.060  19.710  1.00  0.00            
ATOM     40  O9  GCD     1      18.550  27.700  20.670  1.00  0.00            
ATOM     41  H20 GCD     1      18.680  28.400  21.320  1.00  0.00            
ATOM     42  O10 GCD     1      22.020  28.880  18.320  1.00  0.00            
ATOM     43  C13 GCD     1      23.330  28.530  18.790  1.00  0.00            
ATOM     44  H21 GCD     1      23.380  27.450  18.970  1.00  0.00            
ATOM     45  C14 GCD     1      24.340  28.880  17.680  1.00  0.00            
ATOM     46  H22 GCD     1      24.080  29.870  17.280  1.00  0.00            
ATOM     47  O11 GCD     1      24.250  27.940  16.580  1.00  0.00            
ATOM     48  H23 GCD     1      24.750  27.150  16.820  1.00  0.00            
ATOM     49  C15 GCD     1      25.790  29.010  18.220  1.00  0.00            
ATOM     50  H24 GCD     1      26.210  28.020  18.450  1.00  0.00            
ATOM     51  O12 GCD     1      26.590  29.640  17.190  1.00  0.00            
ATOM     52  H25 GCD     1      26.270  30.520  16.960  1.00  0.00            
ATOM     53  C16 GCD     1      25.880  29.940  19.450  1.00  0.00            
ATOM     54  H26 GCD     1      26.830  29.780  19.970  1.00  0.00            
ATOM     55  O13 GCD     1      24.930  29.460  20.380  1.00  0.00            
ATOM     56  C17 GCD     1      23.550  29.340  19.980  1.00  0.00            
ATOM     57  H27 GCD     1      23.220  30.370  19.800  1.00  0.00            
ATOM     58  C18 GCD     1      22.680  28.860  21.140  1.00  0.00            
ATOM     59  H28 GCD     1      21.620  29.060  20.980  1.00  0.00            
ATOM     60  H29 GCD     1      22.990  29.420  22.040  1.00  0.00            
ATOM     61  O14 GCD     1      22.890  27.470  21.350  1.00  0.00            
ATOM     62  H30 GCD     1      23.830  27.270  21.220  1.00  0.00            
ATOM     63  O15 GCD     1      25.490  31.260  19.270  1.00  0.00            
ATOM     64  C19 GCD     1      26.440  32.210  19.090  1.00  0.00            
ATOM     65  H31 GCD     1      27.430  31.740  19.030  1.00  0.00            
ATOM     66  C20 GCD     1      26.090  32.950  17.710  1.00  0.00            
ATOM     67  H32 GCD     1      25.040  33.270  17.630  1.00  0.00            
ATOM     68  O16 GCD     1      26.410  32.100  16.580  1.00  0.00            
ATOM     69  H33 GCD     1      26.230  32.630  15.800  1.00  0.00            
ATOM     70  C21 GCD     1      26.880  34.210  17.650  1.00  0.00            
ATOM     71  H34 GCD     1      27.920  33.870  17.600  1.00  0.00            
ATOM     72  O17 GCD     1      26.510  34.990  16.470  1.00  0.00            
ATOM     73  H35 GCD     1      27.230  35.610  16.300  1.00  0.00            
ATOM     74  C22 GCD     1      26.770  35.130  18.860  1.00  0.00            
ATOM     75  H36 GCD     1      27.490  35.950  18.850  1.00  0.00            
ATOM     76  O18 GCD     1      27.270  34.320  19.920  1.00  0.00            
ATOM     77  C23 GCD     1      26.520  33.150  20.260  1.00  0.00            
ATOM     78  H37 GCD     1      25.480  33.450  20.410  1.00  0.00            
ATOM     79  C24 GCD     1      27.070  32.480  21.470  1.00  0.00            
ATOM     80  H38 GCD     1      28.140  32.240  21.370  1.00  0.00            
ATOM     81  H39 GCD     1      26.620  31.490  21.590  1.00  0.00            
ATOM     82  O19 GCD     1      26.820  33.260  22.680  1.00  0.00            
ATOM     83  H40 GCD     1      25.950  33.030  23.010  1.00  0.00            
ATOM     84  O20 GCD     1      25.420  35.450  19.090  1.00  0.00            
ATOM     85  C25 GCD     1      25.080  36.870  19.340  1.00  0.00            
ATOM     86  H41 GCD     1      25.960  37.530  19.390  1.00  0.00            
ATOM     87  C26 GCD     1      24.110  37.350  18.290  1.00  0.00            
ATOM     88  H42 GCD     1      23.150  36.820  18.340  1.00  0.00            
ATOM     89  O21 GCD     1      24.630  37.000  17.000  1.00  0.00            
ATOM     90  H43 GCD     1      25.190  36.210  16.980  1.00  0.00            
ATOM     91  C27 GCD     1      23.790  38.890  18.350  1.00  0.00            
ATOM     92  H44 GCD     1      24.710  39.470  18.230  1.00  0.00            
ATOM     93  O22 GCD     1      22.830  39.290  17.380  1.00  0.00            
ATOM     94  H45 GCD     1      22.070  38.760  17.640  1.00  0.00            
ATOM     95  C28 GCD     1      23.350  39.120  19.850  1.00  0.00            
ATOM     96  H46 GCD     1      23.320  40.190  20.080  1.00  0.00            
ATOM     97  O23 GCD     1      24.240  38.520  20.780  1.00  0.00            
ATOM     98  C29 GCD     1      24.490  37.130  20.680  1.00  0.00            
ATOM     99  H47 GCD     1      23.600  36.560  20.950  1.00  0.00            
ATOM    100  C30 GCD     1      25.500  36.830  21.790  1.00  0.00            
ATOM    101  H48 GCD     1      26.340  37.480  21.540  1.00  0.00            
ATOM    102  H49 GCD     1      25.880  35.810  21.610  1.00  0.00            
ATOM    103  O24 GCD     1      25.070  36.920  23.150  1.00  0.00            
ATOM    104  H50 GCD     1      24.680  37.800  23.190  1.00  0.00            
ATOM    105  O25 GCD     1      22.060  38.610  20.080  1.00  0.00            
ATOM    106  C31 GCD     1      21.330  39.380  21.010  1.00  0.00            
ATOM    107  H51 GCD     1      21.880  40.050  21.690  1.00  0.00            
ATOM    108  C32 GCD     1      20.330  40.300  20.190  1.00  0.00            
ATOM    109  H52 GCD     1      19.800  39.660  19.470  1.00  0.00            
ATOM    110  O26 GCD     1      21.120  41.340  19.460  1.00  0.00            
ATOM    111  H53 GCD     1      20.390  41.870  19.110  1.00  0.00            
ATOM    112  C33 GCD     1      19.250  40.990  21.030  1.00  0.00            
ATOM    113  H54 GCD     1      19.770  41.660  21.730  1.00  0.00            
ATOM    114  O27 GCD     1      18.330  41.700  20.230  1.00  0.00            
ATOM    115  H55 GCD     1      17.790  41.130  19.680  1.00  0.00            
ATOM    116  C34 GCD     1      18.550  39.950  21.870  1.00  0.00            
ATOM    117  H56 GCD     1      17.910  40.430  22.620  1.00  0.00            
ATOM    118  O28 GCD     1      19.480  39.120  22.580  1.00  0.00            
ATOM    119  C35 GCD     1      20.500  38.430  21.850  1.00  0.00            
ATOM    120  H57 GCD     1      20.020  37.720  21.170  1.00  0.00            
ATOM    121  C36 GCD     1      21.380  37.630  22.810  1.00  0.00            
ATOM    122  H58 GCD     1      21.950  38.250  23.520  1.00  0.00            
ATOM    123  H59 GCD     1      22.090  37.070  22.190  1.00  0.00            
ATOM    124  O29 GCD     1      20.650  36.630  23.510  1.00  0.00            
ATOM    125  H60 GCD     1      20.010  37.030  24.110  1.00  0.00            
ATOM    126  O30 GCD     1      17.730  38.970  21.080  1.00  0.00            
ATOM    127  C37 GCD     1      16.300  39.260  21.090  1.00  0.00            
ATOM    128  H61 GCD     1      16.120  40.270  21.470  1.00  0.00            
ATOM    129  C38 GCD     1      15.810  39.210  19.640  1.00  0.00            
ATOM    130  H62 GCD     1      16.010  38.250  19.140  1.00  0.00            
ATOM    131  O31 GCD     1      16.450  40.270  18.850  1.00  0.00            
ATOM    132  H63 GCD     1      16.310  40.240  17.900  1.00  0.00            
ATOM    133  C39 GCD     1      14.270  39.250  19.510  1.00  0.00            
ATOM    134  H64 GCD     1      13.990  40.230  19.930  1.00  0.00            
ATOM    135  O32 GCD     1      13.770  39.170  18.190  1.00  0.00            
ATOM    136  H65 GCD     1      14.270  39.680  17.550  1.00  0.00            
ATOM    137  C40 GCD     1      13.650  38.150  20.380  1.00  0.00            
ATOM    138  H66 GCD     1      12.560  38.200  20.270  1.00  0.00            
ATOM    139  O33 GCD     1      14.060  38.430  21.730  1.00  0.00            
ATOM    140  C41 GCD     1      15.500  38.250  22.010  1.00  0.00            
ATOM    141  H67 GCD     1      15.880  37.260  21.720  1.00  0.00            
ATOM    142  C42 GCD     1      15.730  38.450  23.500  1.00  0.00            
ATOM    143  H68 GCD     1      14.890  39.030  23.890  1.00  0.00            
ATOM    144  H69 GCD     1      16.620  39.070  23.680  1.00  0.00            
ATOM    145  O34 GCD     1      15.760  37.160  24.080  1.00  0.00            
ATOM    146  H70 GCD     1      16.050  37.330  24.980  1.00  0.00            
ATOM    147  O35 GCD     1      14.020  36.880  19.970  1.00  0.00            
ATOM    148  C43 GCD     1      13.070  35.870  19.750  1.00  0.00            
ATOM    149  H71 GCD     1      12.060  36.080  20.130  1.00  0.00            
ATOM    150  C44 GCD     1      12.950  35.640  18.220  1.00  0.00            
ATOM    151  H72 GCD     1      13.970  35.390  17.910  1.00  0.00            
ATOM    152  O36 GCD     1      12.360  36.780  17.560  1.00  0.00            
ATOM    153  H73 GCD     1      12.980  37.520  17.550  1.00  0.00            
ATOM    154  C45 GCD     1      12.090  34.370  17.900  1.00  0.00            
ATOM    155  H74 GCD     1      11.080  34.600  18.240  1.00  0.00            
ATOM    156  O37 GCD     1      12.180  33.850  16.550  1.00  0.00            
ATOM    157  H75 GCD     1      13.020  33.390  16.410  1.00  0.00            
ATOM    158  C46 GCD     1      12.700  33.240  18.810  1.00  0.00            
ATOM    159  H76 GCD     1      12.110  32.320  18.730  1.00  0.00            
ATOM    160  O38 GCD     1      14.080  33.020  18.390  1.00  0.00            
ATOM    161  O39 GCD     1      12.700  33.550  20.210  1.00  0.00            
ATOM    162  C47 GCD     1      13.610  34.660  20.550  1.00  0.00            
ATOM    163  H77 GCD     1      14.670  34.440  20.390  1.00  0.00            
ATOM    164  C48 GCD     1      13.390  34.890  22.070  1.00  0.00            
ATOM    165  H78 GCD     1      12.380  35.290  22.210  1.00  0.00            
ATOM    166  H79 GCD     1      14.200  35.580  22.310  1.00  0.00            
ATOM    167  O40 GCD     1      13.620  33.760  22.880  1.00  0.00            
ATOM    168  H80 GCD     1      13.080  33.090  22.450  1.00  0.00            
ATOM    169  C1  AD4     2      22.640  31.850  15.420  1.00  0.00            
ATOM    170  C2  AD4     2      21.850  31.810  14.310  1.00  0.00            
ATOM    171  C3  AD4     2      20.600  32.510  14.350  1.00  0.00            
ATOM    172  C4  AD4     2      20.210  33.250  15.530  1.00  0.00            
ATOM    173  C5  AD4     2      18.960  33.930  15.550  1.00  0.00            
ATOM    174  C6  AD4     2      18.650  34.630  16.740  1.00  0.00            
ATOM    175  C7  AD4     2      17.410  35.310  16.790  1.00  0.00            
ATOM    176  C8  AD4     2      16.970  35.800  18.040  1.00  0.00            
ATOM    177  C9  AD4     2      17.880  35.760  19.110  1.00  0.00            
ATOM    178  C10 AD4     2      19.160  35.270  18.990  1.00  0.00            
ATOM    179  C11 AD4     2      19.540  34.610  17.800  1.00  0.00            
ATOM    180  C12 AD4     2      20.750  33.870  17.830  1.00  0.00            
ATOM    181  C13 AD4     2      21.040  33.180  16.640  1.00  0.00            
ATOM    182  C14 AD4     2      22.280  32.570  16.580  1.00  0.00            
ATOM    183  H1  AD4     2      23.630  31.410  15.380  1.00  0.00            
ATOM    184  H2  AD4     2      22.180  31.360  13.380  1.00  0.00            
ATOM    185  H3  AD4     2      19.880  32.450  13.550  1.00  0.00            
ATOM    186  H4  AD4     2      18.400  34.190  14.660  1.00  0.00            
ATOM    187  H5  AD4     2      16.800  35.140  15.910  1.00  0.00            
ATOM    188  H6  AD4     2      15.950  36.190  18.060  1.00  0.00            
ATOM    189  H7  AD4     2      17.520  36.140  20.070  1.00  0.00            
ATOM    190  H8  AD4     2      19.780  35.280  19.880  1.00  0.00            
ATOM    191  H9  AD4     2      21.360  33.760  18.730  1.00  0.00            
ATOM    192  H10 AD4     2      22.940  32.640  17.440  1.00  0.00            
TER
ENDMDL
MODEL        1
ATOM      1  H1  GCD     1      17.860  25.740  21.780  1.00  0.00            
ATOM      2  O1  GCD     1      16.980  26.130  21.740  1.00  0.00            
ATOM      3  C1  GCD     1      17.170  27.570  21.730  1.00  0.00            
ATOM      4  H2  GCD     1      16.160  27.960  21.620  1.00  0.00            
ATOM      5  H3  GCD     1      17.580  27.870  22.700  1.00  0.00            
ATOM      6  C2  GCD     1      18.170  28.020  20.640  1.00  0.00            
ATOM      7  H4  GCD     1      18.310  29.100  20.640  1.00  0.00            
ATOM      8  C3  GCD     1      17.820  27.520  19.280  1.00  0.00            
ATOM      9  H5  GCD     1      17.540  26.460  19.320  1.00  0.00            
ATOM     10  C4  GCD     1      18.920  27.750  18.160  1.00  0.00            
ATOM     11  H6  GCD     1      19.160  28.820  18.080  1.00  0.00            
ATOM     12  O2  GCD     1      18.600  27.050  16.950  1.00  0.00            
ATOM     13  H7  GCD     1      17.790  27.440  16.590  1.00  0.00            
ATOM     14  C5  GCD     1      20.240  27.220  18.710  1.00  0.00            
ATOM     15  H8  GCD     1      20.130  26.130  18.760  1.00  0.00            
ATOM     16  O3  GCD     1      21.310  27.540  17.820  1.00  0.00            
ATOM     17  H9  GCD     1      21.170  28.440  17.510  1.00  0.00            
ATOM     18  C6  GCD     1      20.520  27.750  20.140  1.00  0.00            
ATOM     19  O4  GCD     1      19.440  27.420  21.000  1.00  0.00            
ATOM     20  H10 GCD     1      21.410  27.360  20.650  1.00  0.00            
ATOM     21  O5  GCD     1      20.730  29.180  20.210  1.00  0.00            
ATOM     22  C7  GCD     1      22.090  29.630  19.980  1.00  0.00            
ATOM     23  H11 GCD     1      22.790  28.820  19.720  1.00  0.00            
ATOM     24  C8  GCD     1      22.010  30.700  18.930  1.00  0.00            
ATOM     25  H12 GCD     1      21.250  31.420  19.260  1.00  0.00            
ATOM     26  O6  GCD     1      21.690  30.170  17.610  1.00  0.00            
ATOM     27  H13 GCD     1      21.260  30.850  17.080  1.00  0.00            
ATOM     28  C9  GCD     1      23.260  31.550  18.820  1.00  0.00            
ATOM     29  H14 GCD     1      24.060  30.930  18.390  1.00  0.00            
ATOM     30  O7  GCD     1      23.040  32.530  17.850  1.00  0.00            
ATOM     31  H15 GCD     1      23.010  32.170  16.960  1.00  0.00            
ATOM     32  C10 GCD     1      23.690  32.130  20.160  1.00  0.00            
ATOM     33  H16 GCD     1      24.620  32.680  20.020  1.00  0.00            
ATOM     34  O8  GCD     1      23.810  30.980  21.040  1.00  0.00            
ATOM     35  C11 GCD     1      22.620  30.250  21.270  1.00  0.00            
ATOM     36  H17 GCD     1      21.830  30.880  21.700  1.00  0.00            
ATOM     37  C12 GCD     1      22.920  29.210  22.230  1.00  0.00            
ATOM     38  H18 GCD     1      22.010  28.670  22.530  1.00  0.00            
ATOM     39  H19 GCD     1      23.370  29.750  23.070  1.00  0.00            
ATOM     40  O9  GCD     1      23.900  28.230  21.790  1.00  0.00            
ATOM     41  H20 GCD     1      24.540  28.670  21.210  1.00  0.00            
ATOM     42  O10 GCD     1      22.690  33.030  20.660  1.00  0.00            
ATOM     43  C13 GCD     1      23.070  34.380  20.910  1.00  0.00            
ATOM     44  H21 GCD     1      24.100  34.630  20.660  1.00  0.00            
ATOM     45  C14 GCD     1      22.270  35.390  20.100  1.00  0.00            
ATOM     46  H22 GCD     1      21.200  35.170  20.260  1.00  0.00            
ATOM     47  O11 GCD     1      22.550  35.230  18.650  1.00  0.00            
ATOM     48  H23 GCD     1      22.480  34.320  18.330  1.00  0.00            
ATOM     49  C15 GCD     1      22.630  36.820  20.520  1.00  0.00            
ATOM     50  H24 GCD     1      23.690  36.850  20.230  1.00  0.00            
ATOM     51  O12 GCD     1      21.990  37.800  19.650  1.00  0.00            
ATOM     52  H25 GCD     1      21.280  38.310  20.070  1.00  0.00            
ATOM     53  C16 GCD     1      22.500  37.060  21.980  1.00  0.00            
ATOM     54  H26 GCD     1      22.970  38.020  22.210  1.00  0.00            
ATOM     55  O13 GCD     1      23.220  36.040  22.610  1.00  0.00            
ATOM     56  C17 GCD     1      22.840  34.660  22.350  1.00  0.00            
ATOM     57  H27 GCD     1      21.780  34.500  22.620  1.00  0.00            
ATOM     58  C18 GCD     1      23.710  33.680  23.170  1.00  0.00            
ATOM     59  H28 GCD     1      23.420  32.630  23.100  1.00  0.00            
ATOM     60  H29 GCD     1      23.580  34.190  24.140  1.00  0.00            
ATOM     61  O14 GCD     1      25.100  33.810  22.860  1.00  0.00            
ATOM     62  H30 GCD     1      25.270  34.660  22.440  1.00  0.00            
ATOM     63  O15 GCD     1      21.210  37.210  22.430  1.00  0.00            
ATOM     64  C19 GCD     1      21.000  38.270  23.290  1.00  0.00            
ATOM     65  H31 GCD     1      21.910  38.770  23.650  1.00  0.00            
ATOM     66  C20 GCD     1      20.160  39.280  22.560  1.00  0.00            
ATOM     67  H32 GCD     1      19.260  38.740  22.250  1.00  0.00            
ATOM     68  O16 GCD     1      20.940  39.800  21.460  1.00  0.00            
ATOM     69  H33 GCD     1      20.240  40.040  20.840  1.00  0.00            
ATOM     70  C21 GCD     1      19.710  40.380  23.530  1.00  0.00            
ATOM     71  H34 GCD     1      20.630  40.800  23.960  1.00  0.00            
ATOM     72  O17 GCD     1      18.880  41.340  22.870  1.00  0.00            
ATOM     73  H35 GCD     1      18.560  42.050  23.440  1.00  0.00            
ATOM     74  C22 GCD     1      18.930  39.700  24.690  1.00  0.00            
ATOM     75  H36 GCD     1      18.690  40.500  25.400  1.00  0.00            
ATOM     76  O18 GCD     1      19.830  38.830  25.290  1.00  0.00            
ATOM     77  C23 GCD     1      20.200  37.710  24.500  1.00  0.00            
ATOM     78  H37 GCD     1      19.310  37.150  24.180  1.00  0.00            
ATOM     79  C24 GCD     1      21.130  36.780  25.310  1.00  0.00            
ATOM     80  H38 GCD     1      22.080  37.300  25.490  1.00  0.00            
ATOM     81  H39 GCD     1      21.480  35.880  24.780  1.00  0.00            
ATOM     82  O19 GCD     1      20.580  36.470  26.530  1.00  0.00            
ATOM     83  H40 GCD     1      20.620  37.240  27.110  1.00  0.00            
ATOM     84  O20 GCD     1      17.860  39.010  24.150  1.00  0.00            
ATOM     85  C25 GCD     1      16.570  39.230  24.800  1.00  0.00            
ATOM     86  H41 GCD     1      16.620  39.930  25.650  1.00  0.00            
ATOM     87  C26 GCD     1      15.650  39.780  23.690  1.00  0.00            
ATOM     88  H42 GCD     1      15.680  39.090  22.830  1.00  0.00            
ATOM     89  O21 GCD     1      16.180  41.090  23.320  1.00  0.00            
ATOM     90  H43 GCD     1      16.980  40.750  22.900  1.00  0.00            
ATOM     91  C27 GCD     1      14.280  39.810  24.190  1.00  0.00            
ATOM     92  H44 GCD     1      14.200  40.480  25.060  1.00  0.00            
ATOM     93  O22 GCD     1      13.390  40.270  23.120  1.00  0.00            
ATOM     94  H45 GCD     1      13.270  39.550  22.480  1.00  0.00            
ATOM     95  C28 GCD     1      13.790  38.420  24.690  1.00  0.00            
ATOM     96  H46 GCD     1      12.810  38.460  25.180  1.00  0.00            
ATOM     97  O23 GCD     1      14.640  37.930  25.710  1.00  0.00            
ATOM     98  C29 GCD     1      16.050  37.840  25.340  1.00  0.00            
ATOM     99  H47 GCD     1      16.110  37.070  24.570  1.00  0.00            
ATOM    100  C30 GCD     1      16.810  37.430  26.570  1.00  0.00            
ATOM    101  H48 GCD     1      16.860  38.260  27.290  1.00  0.00            
ATOM    102  H49 GCD     1      17.840  37.300  26.220  1.00  0.00            
ATOM    103  O24 GCD     1      16.280  36.280  27.240  1.00  0.00            
ATOM    104  H50 GCD     1      15.360  36.530  27.110  1.00  0.00            
ATOM    105  O25 GCD     1      13.740  37.520  23.600  1.00  0.00            
ATOM    106  C31 GCD     1      12.470  37.140  23.030  1.00  0.00            
ATOM    107  H51 GCD     1      11.700  37.780  23.450  1.00  0.00            
ATOM    108  C32 GCD     1      12.480  37.270  21.500  1.00  0.00            
ATOM    109  H52 GCD     1      13.260  36.620  21.080  1.00  0.00            
ATOM    110  O26 GCD     1      12.740  38.600  21.090  1.00  0.00            
ATOM    111  H53 GCD     1      12.780  38.580  20.130  1.00  0.00            
ATOM    112  C33 GCD     1      11.150  36.850  20.840  1.00  0.00            
ATOM    113  H54 GCD     1      10.330  37.510  21.150  1.00  0.00            
ATOM    114  O27 GCD     1      11.050  36.790  19.380  1.00  0.00            
ATOM    115  H55 GCD     1      11.400  35.980  19.010  1.00  0.00            
ATOM    116  C34 GCD     1      10.810  35.400  21.390  1.00  0.00            
ATOM    117  H56 GCD     1       9.830  35.140  20.980  1.00  0.00            
ATOM    118  O28 GCD     1      10.820  35.350  22.870  1.00  0.00            
ATOM    119  C35 GCD     1      12.080  35.660  23.430  1.00  0.00            
ATOM    120  H57 GCD     1      12.890  35.010  23.080  1.00  0.00            
ATOM    121  C36 GCD     1      11.920  35.450  24.920  1.00  0.00            
ATOM    122  H58 GCD     1      12.910  35.590  25.360  1.00  0.00            
ATOM    123  H59 GCD     1      11.670  34.390  25.000  1.00  0.00            
ATOM    124  O29 GCD     1      10.880  36.210  25.550  1.00  0.00            
ATOM    125  H60 GCD     1      10.180  35.570  25.380  1.00  0.00            
ATOM    126  O30 GCD     1      11.730  34.470  20.870  1.00  0.00            
ATOM    127  C37 GCD     1      11.260  33.550  19.840  1.00  0.00            
ATOM    128  H61 GCD     1      10.300  33.840  19.400  1.00  0.00            
ATOM    129  C38 GCD     1      12.240  33.590  18.640  1.00  0.00            
ATOM    130  H62 GCD     1      13.200  33.260  19.070  1.00  0.00            
ATOM    131  O31 GCD     1      12.410  34.900  17.980  1.00  0.00            
ATOM    132  H63 GCD     1      13.080  34.640  17.330  1.00  0.00            
ATOM    133  C39 GCD     1      11.860  32.560  17.540  1.00  0.00            
ATOM    134  H64 GCD     1      10.890  32.870  17.130  1.00  0.00            
ATOM    135  O32 GCD     1      12.870  32.660  16.440  1.00  0.00            
ATOM    136  H65 GCD     1      13.450  31.890  16.530  1.00  0.00            
ATOM    137  C40 GCD     1      11.730  31.150  18.080  1.00  0.00            
ATOM    138  H66 GCD     1      11.330  30.450  17.340  1.00  0.00            
ATOM    139  O33 GCD     1      10.880  31.290  19.280  1.00  0.00            
ATOM    140  C41 GCD     1      11.280  32.090  20.350  1.00  0.00            
ATOM    141  H67 GCD     1      12.310  31.910  20.680  1.00  0.00            
ATOM    142  C42 GCD     1      10.410  31.960  21.640  1.00  0.00            
ATOM    143  H68 GCD     1      10.870  32.550  22.450  1.00  0.00            
ATOM    144  H69 GCD     1      10.520  30.940  22.020  1.00  0.00            
ATOM    145  O34 GCD     1       9.030  32.280  21.410  1.00  0.00            
ATOM    146  H70 GCD     1       8.550  31.470  21.620  1.00  0.00            
ATOM    147  O35 GCD     1      12.980  30.720  18.540  1.00  0.00            
ATOM    148  C43 GCD     1      13.530  29.510  18.110  1.00  0.00            
ATOM    149  H71 GCD     1      12.780  29.010  17.480  1.00  0.00            
ATOM    150  C44 GCD     1      14.790  29.880  17.330  1.00  0.00            
ATOM    151  H72 GCD     1      15.550  30.310  18.000  1.00  0.00            
ATOM    152  O36 GCD     1      14.580  30.670  16.160  1.00  0.00            
ATOM    153  H73 GCD     1      15.380  31.150  15.910  1.00  0.00            
ATOM    154  C45 GCD     1      15.390  28.520  16.880  1.00  0.00            
ATOM    155  H74 GCD     1      14.620  27.950  16.350  1.00  0.00            
ATOM    156  O37 GCD     1      16.540  28.680  16.070  1.00  0.00            
ATOM    157  H75 GCD     1      16.110  28.900  15.240  1.00  0.00            
ATOM    158  C46 GCD     1      15.730  27.640  18.130  1.00  0.00            
ATOM    159  H76 GCD     1      16.000  26.650  17.770  1.00  0.00            
ATOM    160  O38 GCD     1      16.720  28.350  18.900  1.00  0.00            
ATOM    161  O39 GCD     1      14.580  27.490  18.950  1.00  0.00            
ATOM    162  C47 GCD     1      13.770  28.610  19.300  1.00  0.00            
ATOM    163  H77 GCD     1      14.280  29.160  20.100  1.00  0.00            
ATOM    164  C48 GCD     1      12.520  28.100  19.940  1.00  0.00            
ATOM    165  H78 GCD     1      12.030  27.340  19.320  1.00  0.00            
ATOM    166  H79 GCD     1      11.740  28.870  19.950  1.00  0.00            
ATOM    167  O40 GCD     1      12.850  27.530  21.170  1.00  0.00            
ATOM    168  H80 GCD     1      12.020  27.180  21.520  1.00  0.00            
ATOM    169  C1  AD4     2      15.450  35.570  18.900  1.00  0.00            
ATOM    170  C2  AD4     2      15.590  34.290  18.320  1.00  0.00            
ATOM    171  C3  AD4     2      15.780  33.130  19.170  1.00  0.00            
ATOM    172  C4  AD4     2      15.830  33.320  20.530  1.00  0.00            
ATOM    173  C5  AD4     2      16.010  32.180  21.330  1.00  0.00            
ATOM    174  C6  AD4     2      16.080  32.380  22.730  1.00  0.00            
ATOM    175  C7  AD4     2      16.370  31.240  23.530  1.00  0.00            
ATOM    176  C8  AD4     2      16.370  31.360  24.960  1.00  0.00            
ATOM    177  C9  AD4     2      16.260  32.600  25.570  1.00  0.00            
ATOM    178  C10 AD4     2      15.980  33.770  24.740  1.00  0.00            
ATOM    179  C11 AD4     2      15.860  33.660  23.370  1.00  0.00            
ATOM    180  C12 AD4     2      15.730  34.810  22.510  1.00  0.00            
ATOM    181  C13 AD4     2      15.680  34.580  21.100  1.00  0.00            
ATOM    182  C14 AD4     2      15.500  35.660  20.270  1.00  0.00            
ATOM    183  H1  AD4     2      15.200  36.500  18.410  1.00  0.00            
ATOM    184  H2  AD4     2      15.420  34.250  17.240  1.00  0.00            
ATOM    185  H3  AD4     2      15.780  32.110  18.790  1.00  0.00            
ATOM    186  H4  AD4     2      16.130  31.210  20.850  1.00  0.00            
ATOM    187  H5  AD4     2      16.610  30.300  23.040  1.00  0.00            
ATOM    188  H6  AD4     2      16.570  30.520  25.620  1.00  0.00            
ATOM    189  H7  AD4     2      16.320  32.730  26.650  1.00  0.00            
ATOM    190  H8  AD4     2      15.860  34.700  25.280  1.00  0.00            
ATOM    191  H9  AD4     2      15.780  35.820  22.900  1.00  0.00            
ATOM    192  H10 AD4     2      15.330  36.640  20.700  1.00  0.00            
TER
ENDMDL
MODEL        1
ATOM      1  H1  GCD     1      12.520  31.700  22.470  1.00  0.00            
ATOM      2  O1  GCD     1      11.740  31.160  22.300  1.00  0.00            
ATOM      3  C1  GCD     1      12.000  29.980  21.560  1.00  0.00            
ATOM      4  H2  GCD     1      11.410  29.130  21.930  1.00  0.00            
ATOM      5  H3  GCD     1      11.590  30.170  20.570  1.00  0.00            
ATOM      6  C2  GCD     1      13.480  29.720  21.360  1.00  0.00            
ATOM      7  H4  GCD     1      13.950  30.640  20.980  1.00  0.00            
ATOM      8  C3  GCD     1      13.690  28.680  20.240  1.00  0.00            
ATOM      9  H5  GCD     1      13.130  27.810  20.600  1.00  0.00            
ATOM     10  C4  GCD     1      15.200  28.340  20.170  1.00  0.00            
ATOM     11  H6  GCD     1      15.660  29.310  19.970  1.00  0.00            
ATOM     12  O2  GCD     1      15.550  27.400  19.130  1.00  0.00            
ATOM     13  H7  GCD     1      15.070  27.680  18.340  1.00  0.00            
ATOM     14  C5  GCD     1      15.700  27.840  21.520  1.00  0.00            
ATOM     15  H8  GCD     1      15.080  27.000  21.860  1.00  0.00            
ATOM     16  O3  GCD     1      17.070  27.450  21.480  1.00  0.00            
ATOM     17  H9  GCD     1      17.190  27.070  22.360  1.00  0.00            
ATOM     18  C6  GCD     1      15.430  28.980  22.500  1.00  0.00            
ATOM     19  O4  GCD     1      14.040  29.240  22.530  1.00  0.00            
ATOM     20  H10 GCD     1      15.570  28.690  23.540  1.00  0.00            
ATOM     21  O5  GCD     1      16.230  30.140  22.200  1.00  0.00            
ATOM     22  C7  GCD     1      16.370  31.070  23.270  1.00  0.00            
ATOM     23  H11 GCD     1      15.520  31.030  23.960  1.00  0.00            
ATOM     24  C8  GCD     1      17.620  30.770  24.140  1.00  0.00            
ATOM     25  H12 GCD     1      18.510  30.710  23.520  1.00  0.00            
ATOM     26  O6  GCD     1      17.400  29.480  24.820  1.00  0.00            
ATOM     27  H13 GCD     1      18.270  29.100  25.010  1.00  0.00            
ATOM     28  C9  GCD     1      17.870  31.940  25.090  1.00  0.00            
ATOM     29  H14 GCD     1      16.950  31.900  25.700  1.00  0.00            
ATOM     30  O7  GCD     1      19.040  31.740  25.860  1.00  0.00            
ATOM     31  H15 GCD     1      19.770  31.670  25.240  1.00  0.00            
ATOM     32  C10 GCD     1      17.820  33.320  24.540  1.00  0.00            
ATOM     33  H16 GCD     1      17.890  34.140  25.260  1.00  0.00            
ATOM     34  O8  GCD     1      16.600  33.460  23.900  1.00  0.00            
ATOM     35  C11 GCD     1      16.400  32.540  22.820  1.00  0.00            
ATOM     36  H17 GCD     1      17.240  32.590  22.120  1.00  0.00            
ATOM     37  C12 GCD     1      15.190  32.980  22.010  1.00  0.00            
ATOM     38  H18 GCD     1      15.200  32.430  21.060  1.00  0.00            
ATOM     39  H19 GCD     1      15.380  34.000  21.660  1.00  0.00            
ATOM     40  O9  GCD     1      13.980  32.950  22.610  1.00  0.00            
ATOM     41  H20 GCD     1      14.180  33.410  23.440  1.00  0.00            
ATOM     42  O10 GCD     1      18.880  33.610  23.600  1.00  0.00            
ATOM     43  C13 GCD     1      20.170  33.990  24.150  1.00  0.00            
ATOM     44  H21 GCD     1      20.140  33.850  25.240  1.00  0.00            
ATOM     45  C14 GCD     1      21.140  33.060  23.510  1.00  0.00            
ATOM     46  H22 GCD     1      20.950  32.950  22.430  1.00  0.00            
ATOM     47  O11 GCD     1      20.990  31.710  23.940  1.00  0.00            
ATOM     48  H23 GCD     1      21.340  31.260  23.160  1.00  0.00            
ATOM     49  C15 GCD     1      22.510  33.530  23.730  1.00  0.00            
ATOM     50  H24 GCD     1      22.640  33.590  24.810  1.00  0.00            
ATOM     51  O12 GCD     1      23.500  32.640  23.030  1.00  0.00            
ATOM     52  H25 GCD     1      23.220  32.700  22.110  1.00  0.00            
ATOM     53  C16 GCD     1      22.590  34.940  23.180  1.00  0.00            
ATOM     54  H26 GCD     1      23.590  35.360  23.320  1.00  0.00            
ATOM     55  O13 GCD     1      21.730  35.860  23.810  1.00  0.00            
ATOM     56  C17 GCD     1      20.290  35.530  23.720  1.00  0.00            
ATOM     57  H27 GCD     1      19.920  35.790  22.720  1.00  0.00            
ATOM     58  C18 GCD     1      19.460  36.420  24.680  1.00  0.00            
ATOM     59  H28 GCD     1      18.370  36.320  24.660  1.00  0.00            
ATOM     60  H29 GCD     1      19.680  37.420  24.300  1.00  0.00            
ATOM     61  O14 GCD     1      19.840  36.210  26.000  1.00  0.00            
ATOM     62  H30 GCD     1      19.550  36.880  26.620  1.00  0.00            
ATOM     63  O15 GCD     1      22.230  35.000  21.820  1.00  0.00            
ATOM     64  C19 GCD     1      23.190  35.060  20.790  1.00  0.00            
ATOM     65  H31 GCD     1      24.190  34.920  21.220  1.00  0.00            
ATOM     66  C20 GCD     1      22.780  33.960  19.770  1.00  0.00            
ATOM     67  H32 GCD     1      21.710  34.180  19.620  1.00  0.00            
ATOM     68  O16 GCD     1      23.030  32.650  20.280  1.00  0.00            
ATOM     69  H33 GCD     1      22.430  32.020  19.860  1.00  0.00            
ATOM     70  C21 GCD     1      23.450  34.060  18.480  1.00  0.00            
ATOM     71  H34 GCD     1      24.530  33.900  18.640  1.00  0.00            
ATOM     72  O17 GCD     1      22.910  33.190  17.470  1.00  0.00            
ATOM     73  H35 GCD     1      23.250  32.320  17.710  1.00  0.00            
ATOM     74  C22 GCD     1      23.220  35.490  17.940  1.00  0.00            
ATOM     75  H36 GCD     1      23.910  35.610  17.100  1.00  0.00            
ATOM     76  O18 GCD     1      23.670  36.440  18.840  1.00  0.00            
ATOM     77  C23 GCD     1      23.090  36.450  20.120  1.00  0.00            
ATOM     78  H37 GCD     1      22.040  36.680  19.900  1.00  0.00            
ATOM     79  C24 GCD     1      23.620  37.690  20.870  1.00  0.00            
ATOM     80  H38 GCD     1      23.440  38.590  20.260  1.00  0.00            
ATOM     81  H39 GCD     1      24.670  37.490  21.100  1.00  0.00            
ATOM     82  O19 GCD     1      22.780  38.060  22.090  1.00  0.00            
ATOM     83  H40 GCD     1      22.600  37.340  22.690  1.00  0.00            
ATOM     84  O20 GCD     1      21.810  35.800  17.700  1.00  0.00            
ATOM     85  C25 GCD     1      21.530  36.410  16.480  1.00  0.00            
ATOM     86  H41 GCD     1      22.440  36.850  16.040  1.00  0.00            
ATOM     87  C26 GCD     1      21.200  35.250  15.520  1.00  0.00            
ATOM     88  H42 GCD     1      20.450  34.680  16.070  1.00  0.00            
ATOM     89  O21 GCD     1      22.400  34.490  15.310  1.00  0.00            
ATOM     90  H43 GCD     1      22.350  33.930  16.090  1.00  0.00            
ATOM     91  C27 GCD     1      20.660  35.720  14.200  1.00  0.00            
ATOM     92  H44 GCD     1      21.440  36.360  13.770  1.00  0.00            
ATOM     93  O22 GCD     1      20.400  34.710  13.200  1.00  0.00            
ATOM     94  H45 GCD     1      21.130  34.090  13.220  1.00  0.00            
ATOM     95  C28 GCD     1      19.520  36.740  14.390  1.00  0.00            
ATOM     96  H46 GCD     1      19.260  37.210  13.440  1.00  0.00            
ATOM     97  O23 GCD     1      19.890  37.760  15.320  1.00  0.00            
ATOM     98  C29 GCD     1      20.270  37.270  16.600  1.00  0.00            
ATOM     99  H47 GCD     1      19.450  36.630  16.950  1.00  0.00            
ATOM    100  C30 GCD     1      20.540  38.460  17.520  1.00  0.00            
ATOM    101  H48 GCD     1      21.250  38.150  18.300  1.00  0.00            
ATOM    102  H49 GCD     1      19.540  38.670  17.900  1.00  0.00            
ATOM    103  O24 GCD     1      21.200  39.520  16.780  1.00  0.00            
ATOM    104  H50 GCD     1      21.050  39.290  15.850  1.00  0.00            
ATOM    105  O25 GCD     1      18.280  36.190  14.810  1.00  0.00            
ATOM    106  C31 GCD     1      17.130  36.860  14.300  1.00  0.00            
ATOM    107  H51 GCD     1      17.320  37.880  13.940  1.00  0.00            
ATOM    108  C32 GCD     1      16.680  36.030  13.130  1.00  0.00            
ATOM    109  H52 GCD     1      16.550  34.980  13.410  1.00  0.00            
ATOM    110  O26 GCD     1      17.610  36.070  12.060  1.00  0.00            
ATOM    111  H53 GCD     1      18.430  35.650  12.330  1.00  0.00            
ATOM    112  C33 GCD     1      15.370  36.580  12.550  1.00  0.00            
ATOM    113  H54 GCD     1      15.620  37.560  12.120  1.00  0.00            
ATOM    114  O27 GCD     1      14.950  35.700  11.500  1.00  0.00            
ATOM    115  H55 GCD     1      14.670  34.870  11.910  1.00  0.00            
ATOM    116  C34 GCD     1      14.360  36.610  13.700  1.00  0.00            
ATOM    117  H56 GCD     1      13.400  37.110  13.520  1.00  0.00            
ATOM    118  O28 GCD     1      14.870  37.360  14.770  1.00  0.00            
ATOM    119  C35 GCD     1      16.070  36.810  15.380  1.00  0.00            
ATOM    120  H57 GCD     1      15.870  35.810  15.770  1.00  0.00            
ATOM    121  C36 GCD     1      16.510  37.760  16.480  1.00  0.00            
ATOM    122  H58 GCD     1      17.490  37.420  16.850  1.00  0.00            
ATOM    123  H59 GCD     1      15.810  37.860  17.320  1.00  0.00            
ATOM    124  O29 GCD     1      16.630  39.140  15.990  1.00  0.00            
ATOM    125  H60 GCD     1      15.720  39.370  15.810  1.00  0.00            
ATOM    126  O30 GCD     1      14.150  35.230  14.190  1.00  0.00            
ATOM    127  C37 GCD     1      12.860  34.650  14.000  1.00  0.00            
ATOM    128  H61 GCD     1      12.360  35.280  13.250  1.00  0.00            
ATOM    129  C38 GCD     1      13.100  33.310  13.440  1.00  0.00            
ATOM    130  H62 GCD     1      13.880  32.760  13.980  1.00  0.00            
ATOM    131  O31 GCD     1      13.640  33.470  12.130  1.00  0.00            
ATOM    132  H63 GCD     1      13.990  32.580  12.010  1.00  0.00            
ATOM    133  C39 GCD     1      11.850  32.430  13.460  1.00  0.00            
ATOM    134  H64 GCD     1      11.200  32.920  12.730  1.00  0.00            
ATOM    135  O32 GCD     1      11.890  31.100  12.960  1.00  0.00            
ATOM    136  H65 GCD     1      12.260  30.550  13.670  1.00  0.00            
ATOM    137  C40 GCD     1      11.180  32.420  14.840  1.00  0.00            
ATOM    138  H66 GCD     1      10.220  31.890  14.800  1.00  0.00            
ATOM    139  O33 GCD     1      10.890  33.770  15.120  1.00  0.00            
ATOM    140  C41 GCD     1      12.150  34.530  15.290  1.00  0.00            
ATOM    141  H67 GCD     1      12.880  34.090  15.980  1.00  0.00            
ATOM    142  C42 GCD     1      11.700  35.880  15.820  1.00  0.00            
ATOM    143  H68 GCD     1      10.940  36.330  15.170  1.00  0.00            
ATOM    144  H69 GCD     1      12.540  36.580  15.860  1.00  0.00            
ATOM    145  O34 GCD     1      11.150  35.760  17.140  1.00  0.00            
ATOM    146  H70 GCD     1      10.360  35.220  17.040  1.00  0.00            
ATOM    147  O35 GCD     1      11.900  31.820  15.900  1.00  0.00            
ATOM    148  C43 GCD     1      11.630  30.390  16.230  1.00  0.00            
ATOM    149  H71 GCD     1      10.810  30.070  15.560  1.00  0.00            
ATOM    150  C44 GCD     1      13.010  29.670  16.100  1.00  0.00            
ATOM    151  H72 GCD     1      13.680  30.310  16.680  1.00  0.00            
ATOM    152  O36 GCD     1      13.360  29.510  14.740  1.00  0.00            
ATOM    153  H73 GCD     1      14.060  28.860  14.630  1.00  0.00            
ATOM    154  C45 GCD     1      13.030  28.320  16.800  1.00  0.00            
ATOM    155  H74 GCD     1      12.380  27.680  16.180  1.00  0.00            
ATOM    156  O37 GCD     1      14.300  27.670  16.690  1.00  0.00            
ATOM    157  H75 GCD     1      14.180  26.720  16.640  1.00  0.00            
ATOM    158  C46 GCD     1      12.550  28.470  18.230  1.00  0.00            
ATOM    159  H76 GCD     1      12.500  27.500  18.730  1.00  0.00            
ATOM    160  O38 GCD     1      13.380  29.320  18.990  1.00  0.00            
ATOM    161  O39 GCD     1      11.200  28.990  18.150  1.00  0.00            
ATOM    162  C47 GCD     1      11.100  30.290  17.620  1.00  0.00            
ATOM    163  H77 GCD     1      11.670  30.910  18.310  1.00  0.00            
ATOM    164  C48 GCD     1       9.640  30.690  17.640  1.00  0.00            
ATOM    165  H78 GCD     1       9.100  29.870  17.160  1.00  0.00            
ATOM    166  H79 GCD     1       9.520  31.600  17.030  1.00  0.00            
ATOM    167  O40 GCD     1       9.070  30.930  18.950  1.00  0.00            
ATOM    168  H80 GCD     1       9.350  31.830  19.180  1.00  0.00            
ATOM    169  C1  AD4     2      14.210  32.940  18.090  1.00  0.00            
ATOM    170  C2  AD4     2      15.300  32.090  18.250  1.00  0.00            
ATOM    171  C3  AD4     2      16.530  32.690  18.660  1.00  0.00            
ATOM    172  C4  AD4     2      16.650  34.090  18.960  1.00  0.00            
ATOM    173  C5  AD4     2      17.870  34.580  19.450  1.00  0.00            
ATOM    174  C6  AD4     2      17.970  35.910  19.780  1.00  0.00            
ATOM    175  C7  AD4     2      19.260  36.460  20.210  1.00  0.00            
ATOM    176  C8  AD4     2      19.330  37.750  20.600  1.00  0.00            
ATOM    177  C9  AD4     2      18.160  38.610  20.540  1.00  0.00            
ATOM    178  C10 AD4     2      16.930  38.100  20.090  1.00  0.00            
ATOM    179  C11 AD4     2      16.830  36.760  19.710  1.00  0.00            
ATOM    180  C12 AD4     2      15.530  36.250  19.260  1.00  0.00            
ATOM    181  C13 AD4     2      15.470  34.860  18.920  1.00  0.00            
ATOM    182  C14 AD4     2      14.290  34.240  18.520  1.00  0.00            
ATOM    183  H1  AD4     2      13.280  32.510  17.740  1.00  0.00            
ATOM    184  H2  AD4     2      15.270  31.040  17.960  1.00  0.00            
ATOM    185  H3  AD4     2      17.400  32.040  18.720  1.00  0.00            
ATOM    186  H4  AD4     2      18.760  33.960  19.370  1.00  0.00            
ATOM    187  H5  AD4     2      20.150  35.830  20.240  1.00  0.00            
ATOM    188  H6  AD4     2      20.240  38.160  21.010  1.00  0.00            
ATOM    189  H7  AD4     2      18.180  39.660  20.810  1.00  0.00            
ATOM    190  H8  AD4     2      16.000  38.650  20.180  1.00  0.00            
ATOM    191  H9  AD4     2      14.590  36.770  19.400  1.00  0.00            
ATOM    192  H10 AD4     2      13.320  34.730  18.480  1.00  0.00            
TER
ENDMDL
MODEL        1
ATOM      1  H1  GCD     1      19.690  39.680  24.720  1.00  0.00            
ATOM      2  O1  GCD     1      18.960  40.170  24.340  1.00  0.00            
ATOM      3  C1  GCD     1      18.160  39.190  23.800  1.00  0.00            
ATOM      4  H2  GCD     1      17.630  38.630  24.590  1.00  0.00            
ATOM      5  H3  GCD     1      17.630  39.710  23.000  1.00  0.00            
ATOM      6  C2  GCD     1      19.070  38.190  23.130  1.00  0.00            
ATOM      7  H4  GCD     1      19.640  38.720  22.350  1.00  0.00            
ATOM      8  C3  GCD     1      18.210  37.100  22.460  1.00  0.00            
ATOM      9  H5  GCD     1      17.620  36.540  23.200  1.00  0.00            
ATOM     10  C4  GCD     1      19.060  36.100  21.720  1.00  0.00            
ATOM     11  H6  GCD     1      19.610  36.620  20.920  1.00  0.00            
ATOM     12  O2  GCD     1      18.260  34.970  21.240  1.00  0.00            
ATOM     13  H7  GCD     1      18.860  34.260  20.980  1.00  0.00            
ATOM     14  C5  GCD     1      20.100  35.520  22.700  1.00  0.00            
ATOM     15  H8  GCD     1      19.540  34.970  23.470  1.00  0.00            
ATOM     16  O3  GCD     1      21.000  34.710  22.060  1.00  0.00            
ATOM     17  H9  GCD     1      21.840  35.150  21.900  1.00  0.00            
ATOM     18  C6  GCD     1      20.840  36.600  23.460  1.00  0.00            
ATOM     19  O4  GCD     1      19.990  37.570  24.010  1.00  0.00            
ATOM     20  H10 GCD     1      21.400  36.120  24.260  1.00  0.00            
ATOM     21  O5  GCD     1      21.750  37.180  22.520  1.00  0.00            
ATOM     22  C7  GCD     1      22.940  37.620  23.120  1.00  0.00            
ATOM     23  H11 GCD     1      22.770  37.710  24.200  1.00  0.00            
ATOM     24  C8  GCD     1      23.980  36.540  22.860  1.00  0.00            
ATOM     25  H12 GCD     1      24.190  36.590  21.780  1.00  0.00            
ATOM     26  O6  GCD     1      23.530  35.270  23.280  1.00  0.00            
ATOM     27  H13 GCD     1      24.240  34.620  23.160  1.00  0.00            
ATOM     28  C9  GCD     1      25.260  37.010  23.530  1.00  0.00            
ATOM     29  H14 GCD     1      25.040  37.060  24.600  1.00  0.00            
ATOM     30  O7  GCD     1      26.420  36.200  23.350  1.00  0.00            
ATOM     31  H15 GCD     1      26.930  36.650  22.660  1.00  0.00            
ATOM     32  C10 GCD     1      25.630  38.430  23.050  1.00  0.00            
ATOM     33  H16 GCD     1      26.510  38.820  23.570  1.00  0.00            
ATOM     34  O8  GCD     1      24.580  39.320  23.260  1.00  0.00            
ATOM     35  C11 GCD     1      23.360  39.040  22.610  1.00  0.00            
ATOM     36  H17 GCD     1      23.460  38.980  21.510  1.00  0.00            
ATOM     37  C12 GCD     1      22.440  40.120  23.090  1.00  0.00            
ATOM     38  H18 GCD     1      21.510  40.130  22.520  1.00  0.00            
ATOM     39  H19 GCD     1      22.790  41.110  22.770  1.00  0.00            
ATOM     40  O9  GCD     1      22.170  40.170  24.390  1.00  0.00            
ATOM     41  H20 GCD     1      22.830  40.770  24.750  1.00  0.00            
ATOM     42  O10 GCD     1      25.870  38.490  21.670  1.00  0.00            
ATOM     43  C13 GCD     1      27.050  39.190  21.160  1.00  0.00            
ATOM     44  H21 GCD     1      27.600  39.710  21.950  1.00  0.00            
ATOM     45  C14 GCD     1      27.860  38.140  20.360  1.00  0.00            
ATOM     46  H22 GCD     1      27.110  37.610  19.780  1.00  0.00            
ATOM     47  O11 GCD     1      28.540  37.270  21.260  1.00  0.00            
ATOM     48  H23 GCD     1      29.070  36.630  20.770  1.00  0.00            
ATOM     49  C15 GCD     1      28.780  38.790  19.390  1.00  0.00            
ATOM     50  H24 GCD     1      29.400  39.490  19.960  1.00  0.00            
ATOM     51  O12 GCD     1      29.650  37.900  18.750  1.00  0.00            
ATOM     52  H25 GCD     1      30.460  37.810  19.270  1.00  0.00            
ATOM     53  C16 GCD     1      28.040  39.640  18.400  1.00  0.00            
ATOM     54  H26 GCD     1      28.760  40.110  17.720  1.00  0.00            
ATOM     55  O13 GCD     1      27.350  40.610  19.130  1.00  0.00            
ATOM     56  C17 GCD     1      26.430  40.190  20.170  1.00  0.00            
ATOM     57  H27 GCD     1      25.640  39.620  19.660  1.00  0.00            
ATOM     58  C18 GCD     1      25.750  41.410  20.740  1.00  0.00            
ATOM     59  H28 GCD     1      24.930  41.060  21.390  1.00  0.00            
ATOM     60  H29 GCD     1      25.310  41.930  19.880  1.00  0.00            
ATOM     61  O14 GCD     1      26.640  42.340  21.500  1.00  0.00            
ATOM     62  H30 GCD     1      27.510  42.180  21.120  1.00  0.00            
ATOM     63  O15 GCD     1      27.090  38.900  17.570  1.00  0.00            
ATOM     64  C19 GCD     1      27.500  38.190  16.480  1.00  0.00            
ATOM     65  H31 GCD     1      28.590  38.190  16.380  1.00  0.00            
ATOM     66  C20 GCD     1      26.980  36.760  16.670  1.00  0.00            
ATOM     67  H32 GCD     1      25.900  36.770  16.840  1.00  0.00            
ATOM     68  O16 GCD     1      27.770  36.060  17.710  1.00  0.00            
ATOM     69  H33 GCD     1      28.300  36.710  18.170  1.00  0.00            
ATOM     70  C21 GCD     1      27.170  36.010  15.350  1.00  0.00            
ATOM     71  H34 GCD     1      28.250  36.050  15.130  1.00  0.00            
ATOM     72  O17 GCD     1      26.650  34.690  15.330  1.00  0.00            
ATOM     73  H35 GCD     1      25.710  34.880  15.450  1.00  0.00            
ATOM     74  C22 GCD     1      26.480  36.830  14.220  1.00  0.00            
ATOM     75  H36 GCD     1      26.580  36.220  13.310  1.00  0.00            
ATOM     76  O18 GCD     1      27.040  38.120  14.120  1.00  0.00            
ATOM     77  C23 GCD     1      26.900  38.920  15.310  1.00  0.00            
ATOM     78  H37 GCD     1      25.820  39.000  15.490  1.00  0.00            
ATOM     79  C24 GCD     1      27.570  40.250  14.970  1.00  0.00            
ATOM     80  H38 GCD     1      28.510  39.960  14.470  1.00  0.00            
ATOM     81  H39 GCD     1      27.880  40.870  15.810  1.00  0.00            
ATOM     82  O19 GCD     1      26.730  41.060  14.090  1.00  0.00            
ATOM     83  H40 GCD     1      27.280  41.610  13.520  1.00  0.00            
ATOM     84  O20 GCD     1      25.040  37.000  14.540  1.00  0.00            
ATOM     85  C25 GCD     1      24.170  36.170  13.860  1.00  0.00            
ATOM     86  H41 GCD     1      24.780  35.350  13.470  1.00  0.00            
ATOM     87  C26 GCD     1      23.190  35.570  14.830  1.00  0.00            
ATOM     88  H42 GCD     1      22.720  36.430  15.320  1.00  0.00            
ATOM     89  O21 GCD     1      23.910  34.800  15.750  1.00  0.00            
ATOM     90  H43 GCD     1      23.220  34.470  16.330  1.00  0.00            
ATOM     91  C27 GCD     1      22.180  34.640  14.180  1.00  0.00            
ATOM     92  H44 GCD     1      22.730  33.780  13.770  1.00  0.00            
ATOM     93  O22 GCD     1      21.150  34.180  15.040  1.00  0.00            
ATOM     94  H45 GCD     1      20.690  34.940  15.410  1.00  0.00            
ATOM     95  C28 GCD     1      21.610  35.380  12.960  1.00  0.00            
ATOM     96  H46 GCD     1      21.080  34.690  12.300  1.00  0.00            
ATOM     97  O23 GCD     1      22.580  36.000  12.160  1.00  0.00            
ATOM     98  C29 GCD     1      23.470  36.910  12.780  1.00  0.00            
ATOM     99  H47 GCD     1      22.930  37.800  13.130  1.00  0.00            
ATOM    100  C30 GCD     1      24.290  37.690  11.690  1.00  0.00            
ATOM    101  H48 GCD     1      24.750  38.590  12.110  1.00  0.00            
ATOM    102  H49 GCD     1      23.620  37.940  10.860  1.00  0.00            
ATOM    103  O24 GCD     1      25.310  36.870  11.120  1.00  0.00            
ATOM    104  H50 GCD     1      25.030  35.960  10.950  1.00  0.00            
ATOM    105  O25 GCD     1      20.780  36.420  13.380  1.00  0.00            
ATOM    106  C31 GCD     1      19.560  36.570  12.640  1.00  0.00            
ATOM    107  H51 GCD     1      19.520  36.280  11.580  1.00  0.00            
ATOM    108  C32 GCD     1      18.460  35.850  13.330  1.00  0.00            
ATOM    109  H52 GCD     1      18.620  36.170  14.370  1.00  0.00            
ATOM    110  O26 GCD     1      18.550  34.420  13.150  1.00  0.00            
ATOM    111  H53 GCD     1      18.030  34.020  13.850  1.00  0.00            
ATOM    112  C33 GCD     1      17.080  36.280  12.850  1.00  0.00            
ATOM    113  H54 GCD     1      17.020  36.060  11.780  1.00  0.00            
ATOM    114  O27 GCD     1      16.020  35.730  13.650  1.00  0.00            
ATOM    115  H55 GCD     1      16.220  34.840  13.970  1.00  0.00            
ATOM    116  C34 GCD     1      16.890  37.770  12.950  1.00  0.00            
ATOM    117  H56 GCD     1      15.920  38.100  12.570  1.00  0.00            
ATOM    118  O28 GCD     1      17.970  38.260  12.160  1.00  0.00            
ATOM    119  C35 GCD     1      19.260  38.050  12.720  1.00  0.00            
ATOM    120  H57 GCD     1      19.330  38.440  13.750  1.00  0.00            
ATOM    121  C36 GCD     1      20.200  38.900  11.910  1.00  0.00            
ATOM    122  H58 GCD     1      19.970  38.800  10.840  1.00  0.00            
ATOM    123  H59 GCD     1      21.220  38.580  12.150  1.00  0.00            
ATOM    124  O29 GCD     1      20.120  40.230  12.350  1.00  0.00            
ATOM    125  H60 GCD     1      19.210  40.480  12.150  1.00  0.00            
ATOM    126  O30 GCD     1      16.980  38.260  14.320  1.00  0.00            
ATOM    127  C37 GCD     1      15.900  39.140  14.670  1.00  0.00            
ATOM    128  H61 GCD     1      15.470  39.650  13.800  1.00  0.00            
ATOM    129  C38 GCD     1      14.900  38.280  15.450  1.00  0.00            
ATOM    130  H62 GCD     1      15.400  37.670  16.210  1.00  0.00            
ATOM    131  O31 GCD     1      14.190  37.460  14.490  1.00  0.00            
ATOM    132  H63 GCD     1      14.780  36.700  14.400  1.00  0.00            
ATOM    133  C39 GCD     1      13.890  39.200  16.190  1.00  0.00            
ATOM    134  H64 GCD     1      13.230  39.750  15.500  1.00  0.00            
ATOM    135  O32 GCD     1      13.070  38.420  16.970  1.00  0.00            
ATOM    136  H65 GCD     1      13.680  37.910  17.510  1.00  0.00            
ATOM    137  C40 GCD     1      14.720  40.200  17.140  1.00  0.00            
ATOM    138  H66 GCD     1      14.010  40.670  17.820  1.00  0.00            
ATOM    139  O33 GCD     1      15.510  40.980  16.190  1.00  0.00            
ATOM    140  C41 GCD     1      16.580  40.180  15.590  1.00  0.00            
ATOM    141  H67 GCD     1      17.140  39.580  16.320  1.00  0.00            
ATOM    142  C42 GCD     1      17.470  41.100  14.830  1.00  0.00            
ATOM    143  H68 GCD     1      18.350  40.510  14.540  1.00  0.00            
ATOM    144  H69 GCD     1      17.860  41.910  15.450  1.00  0.00            
ATOM    145  O34 GCD     1      16.830  41.820  13.790  1.00  0.00            
ATOM    146  H70 GCD     1      17.230  41.450  13.010  1.00  0.00            
ATOM    147  O35 GCD     1      15.580  39.420  18.020  1.00  0.00            
ATOM    148  C43 GCD     1      15.040  38.900  19.210  1.00  0.00            
ATOM    149  H71 GCD     1      13.960  39.080  19.300  1.00  0.00            
ATOM    150  C44 GCD     1      15.300  37.420  19.470  1.00  0.00            
ATOM    151  H72 GCD     1      16.330  37.140  19.200  1.00  0.00            
ATOM    152  O36 GCD     1      14.410  36.690  18.650  1.00  0.00            
ATOM    153  H73 GCD     1      14.610  35.760  18.810  1.00  0.00            
ATOM    154  C45 GCD     1      15.140  36.980  20.890  1.00  0.00            
ATOM    155  H74 GCD     1      14.050  37.000  21.060  1.00  0.00            
ATOM    156  O37 GCD     1      15.540  35.600  21.070  1.00  0.00            
ATOM    157  H75 GCD     1      16.490  35.610  20.910  1.00  0.00            
ATOM    158  C46 GCD     1      15.920  37.830  21.740  1.00  0.00            
ATOM    159  H76 GCD     1      15.780  37.620  22.800  1.00  0.00            
ATOM    160  O38 GCD     1      17.300  37.650  21.460  1.00  0.00            
ATOM    161  O39 GCD     1      15.460  39.150  21.580  1.00  0.00            
ATOM    162  C47 GCD     1      15.800  39.710  20.310  1.00  0.00            
ATOM    163  H77 GCD     1      16.890  39.740  20.200  1.00  0.00            
ATOM    164  C48 GCD     1      15.350  41.160  20.240  1.00  0.00            
ATOM    165  H78 GCD     1      15.670  41.760  19.380  1.00  0.00            
ATOM    166  H79 GCD     1      15.700  41.730  21.100  1.00  0.00            
ATOM    167  O40 GCD     1      13.910  41.310  20.390  1.00  0.00            
ATOM    168  H80 GCD     1      13.770  42.250  20.220  1.00  0.00            
ATOM    169  C1  AD4     2      17.090  35.000  17.220  1.00  0.00            
ATOM    170  C2  AD4     2      17.530  33.710  17.560  1.00  0.00            
ATOM    171  C3  AD4     2      18.900  33.490  17.910  1.00  0.00            
ATOM    172  C4  AD4     2      19.760  34.600  17.950  1.00  0.00            
ATOM    173  C5  AD4     2      21.060  34.440  18.400  1.00  0.00            
ATOM    174  C6  AD4     2      21.990  35.490  18.420  1.00  0.00            
ATOM    175  C7  AD4     2      23.280  35.380  18.950  1.00  0.00            
ATOM    176  C8  AD4     2      24.100  36.480  19.040  1.00  0.00            
ATOM    177  C9  AD4     2      23.710  37.690  18.460  1.00  0.00            
ATOM    178  C10 AD4     2      22.420  37.920  18.030  1.00  0.00            
ATOM    179  C11 AD4     2      21.570  36.810  18.100  1.00  0.00            
ATOM    180  C12 AD4     2      20.230  37.000  17.680  1.00  0.00            
ATOM    181  C13 AD4     2      19.310  35.920  17.580  1.00  0.00            
ATOM    182  C14 AD4     2      17.980  36.120  17.250  1.00  0.00            
ATOM    183  H1  AD4     2      16.060  35.240  16.980  1.00  0.00            
ATOM    184  H2  AD4     2      16.800  32.920  17.690  1.00  0.00            
ATOM    185  H3  AD4     2      19.190  32.510  18.270  1.00  0.00            
ATOM    186  H4  AD4     2      21.430  33.420  18.450  1.00  0.00            
ATOM    187  H5  AD4     2      23.540  34.380  19.280  1.00  0.00            
ATOM    188  H6  AD4     2      25.090  36.380  19.480  1.00  0.00            
ATOM    189  H7  AD4     2      24.430  38.510  18.500  1.00  0.00            
ATOM    190  H8  AD4     2      22.110  38.920  17.740  1.00  0.00            
ATOM    191  H9  AD4     2      19.850  38.000  17.540  1.00  0.00            
ATOM    192  H10 AD4     2      17.670  37.120  16.970  1.00  0.00            
TER
ENDMDL
MODEL        1
ATOM      1  H1  GCD     1      12.280  36.230  21.800  1.00  0.00            
ATOM      2  O1  GCD     1      13.130  36.080  21.380  1.00  0.00            
ATOM      3  C1  GCD     1      13.380  34.660  21.280  1.00  0.00            
ATOM      4  H2  GCD     1      13.460  34.330  22.320  1.00  0.00            
ATOM      5  H3  GCD     1      12.500  34.180  20.840  1.00  0.00            
ATOM      6  C2  GCD     1      14.760  34.270  20.580  1.00  0.00            
ATOM      7  H4  GCD     1      14.610  34.720  19.590  1.00  0.00            
ATOM      8  C3  GCD     1      14.960  32.720  20.500  1.00  0.00            
ATOM      9  H5  GCD     1      14.890  32.300  21.510  1.00  0.00            
ATOM     10  C4  GCD     1      16.330  32.360  19.940  1.00  0.00            
ATOM     11  H6  GCD     1      16.300  32.780  18.920  1.00  0.00            
ATOM     12  O2  GCD     1      16.470  30.940  19.890  1.00  0.00            
ATOM     13  H7  GCD     1      15.740  30.780  19.290  1.00  0.00            
ATOM     14  C5  GCD     1      17.380  32.990  20.780  1.00  0.00            
ATOM     15  H8  GCD     1      17.340  32.520  21.770  1.00  0.00            
ATOM     16  O3  GCD     1      18.660  32.740  20.270  1.00  0.00            
ATOM     17  H9  GCD     1      18.880  33.330  19.540  1.00  0.00            
ATOM     18  C6  GCD     1      17.130  34.510  20.980  1.00  0.00            
ATOM     19  O4  GCD     1      15.840  34.930  21.340  1.00  0.00            
ATOM     20  H10 GCD     1      17.840  34.920  21.700  1.00  0.00            
ATOM     21  O5  GCD     1      17.430  35.200  19.810  1.00  0.00            
ATOM     22  C7  GCD     1      18.460  36.140  19.710  1.00  0.00            
ATOM     23  H11 GCD     1      19.030  36.130  20.650  1.00  0.00            
ATOM     24  C8  GCD     1      19.410  35.670  18.590  1.00  0.00            
ATOM     25  H12 GCD     1      18.890  35.290  17.700  1.00  0.00            
ATOM     26  O6  GCD     1      20.220  34.530  19.090  1.00  0.00            
ATOM     27  H13 GCD     1      20.680  34.700  19.920  1.00  0.00            
ATOM     28  C9  GCD     1      20.370  36.770  18.200  1.00  0.00            
ATOM     29  H14 GCD     1      21.010  36.970  19.070  1.00  0.00            
ATOM     30  O7  GCD     1      21.270  36.400  17.120  1.00  0.00            
ATOM     31  H15 GCD     1      21.690  37.200  16.790  1.00  0.00            
ATOM     32  C10 GCD     1      19.640  38.100  17.820  1.00  0.00            
ATOM     33  H16 GCD     1      20.240  39.000  17.630  1.00  0.00            
ATOM     34  O8  GCD     1      18.860  38.350  18.940  1.00  0.00            
ATOM     35  C11 GCD     1      17.850  37.440  19.320  1.00  0.00            
ATOM     36  H17 GCD     1      17.110  37.340  18.510  1.00  0.00            
ATOM     37  C12 GCD     1      17.160  38.140  20.480  1.00  0.00            
ATOM     38  H18 GCD     1      17.910  38.360  21.240  1.00  0.00            
ATOM     39  H19 GCD     1      16.380  37.570  21.000  1.00  0.00            
ATOM     40  O9  GCD     1      16.610  39.420  20.150  1.00  0.00            
ATOM     41  H20 GCD     1      16.950  39.590  19.260  1.00  0.00            
ATOM     42  O10 GCD     1      18.870  37.800  16.630  1.00  0.00            
ATOM     43  C13 GCD     1      19.080  38.660  15.510  1.00  0.00            
ATOM     44  H21 GCD     1      20.060  39.150  15.530  1.00  0.00            
ATOM     45  C14 GCD     1      19.020  37.760  14.300  1.00  0.00            
ATOM     46  H22 GCD     1      18.080  37.210  14.420  1.00  0.00            
ATOM     47  O11 GCD     1      20.000  36.770  14.470  1.00  0.00            
ATOM     48  H23 GCD     1      20.020  36.470  15.390  1.00  0.00            
ATOM     49  C15 GCD     1      19.040  38.440  12.940  1.00  0.00            
ATOM     50  H24 GCD     1      20.020  38.940  12.890  1.00  0.00            
ATOM     51  O12 GCD     1      18.910  37.560  11.850  1.00  0.00            
ATOM     52  H25 GCD     1      18.930  36.700  12.280  1.00  0.00            
ATOM     53  C16 GCD     1      17.980  39.560  12.910  1.00  0.00            
ATOM     54  H26 GCD     1      18.190  40.300  12.130  1.00  0.00            
ATOM     55  O13 GCD     1      18.050  40.370  14.090  1.00  0.00            
ATOM     56  C17 GCD     1      17.880  39.610  15.280  1.00  0.00            
ATOM     57  H27 GCD     1      16.970  39.000  15.280  1.00  0.00            
ATOM     58  C18 GCD     1      17.660  40.530  16.510  1.00  0.00            
ATOM     59  H28 GCD     1      17.320  40.010  17.410  1.00  0.00            
ATOM     60  H29 GCD     1      16.790  41.170  16.340  1.00  0.00            
ATOM     61  O14 GCD     1      18.800  41.320  16.910  1.00  0.00            
ATOM     62  H30 GCD     1      18.630  41.840  17.700  1.00  0.00            
ATOM     63  O15 GCD     1      16.780  38.940  12.650  1.00  0.00            
ATOM     64  C19 GCD     1      16.060  39.750  11.730  1.00  0.00            
ATOM     65  H31 GCD     1      16.430  40.750  11.490  1.00  0.00            
ATOM     66  C20 GCD     1      15.800  38.940  10.430  1.00  0.00            
ATOM     67  H32 GCD     1      15.440  37.970  10.780  1.00  0.00            
ATOM     68  O16 GCD     1      17.070  38.730   9.780  1.00  0.00            
ATOM     69  H33 GCD     1      17.680  38.380  10.440  1.00  0.00            
ATOM     70  C21 GCD     1      14.840  39.660   9.550  1.00  0.00            
ATOM     71  H34 GCD     1      15.430  40.540   9.290  1.00  0.00            
ATOM     72  O17 GCD     1      14.470  38.920   8.380  1.00  0.00            
ATOM     73  H35 GCD     1      13.930  38.160   8.620  1.00  0.00            
ATOM     74  C22 GCD     1      13.560  40.040  10.350  1.00  0.00            
ATOM     75  H36 GCD     1      12.840  40.690   9.830  1.00  0.00            
ATOM     76  O18 GCD     1      13.870  40.750  11.510  1.00  0.00            
ATOM     77  C23 GCD     1      14.720  40.060  12.430  1.00  0.00            
ATOM     78  H37 GCD     1      14.250  39.110  12.750  1.00  0.00            
ATOM     79  C24 GCD     1      14.820  40.850  13.750  1.00  0.00            
ATOM     80  H38 GCD     1      15.330  41.820  13.680  1.00  0.00            
ATOM     81  H39 GCD     1      15.450  40.300  14.450  1.00  0.00            
ATOM     82  O19 GCD     1      13.520  40.980  14.330  1.00  0.00            
ATOM     83  H40 GCD     1      12.920  41.070  13.580  1.00  0.00            
ATOM     84  O20 GCD     1      12.870  38.890  10.790  1.00  0.00            
ATOM     85  C25 GCD     1      11.690  38.540  10.100  1.00  0.00            
ATOM     86  H41 GCD     1      11.670  38.960   9.080  1.00  0.00            
ATOM     87  C26 GCD     1      11.790  37.060   9.890  1.00  0.00            
ATOM     88  H42 GCD     1      12.060  36.550  10.820  1.00  0.00            
ATOM     89  O21 GCD     1      12.940  36.750   9.030  1.00  0.00            
ATOM     90  H43 GCD     1      12.760  35.840   8.730  1.00  0.00            
ATOM     91  C27 GCD     1      10.530  36.490   9.280  1.00  0.00            
ATOM     92  H44 GCD     1      10.400  36.900   8.270  1.00  0.00            
ATOM     93  O22 GCD     1      10.620  35.060   9.200  1.00  0.00            
ATOM     94  H45 GCD     1      10.040  34.860   9.940  1.00  0.00            
ATOM     95  C28 GCD     1       9.280  37.040  10.030  1.00  0.00            
ATOM     96  H46 GCD     1       8.340  36.820   9.520  1.00  0.00            
ATOM     97  O23 GCD     1       9.330  38.440  10.200  1.00  0.00            
ATOM     98  C29 GCD     1      10.510  38.840  10.920  1.00  0.00            
ATOM     99  H47 GCD     1      10.690  38.260  11.830  1.00  0.00            
ATOM    100  C30 GCD     1      10.430  40.260  11.290  1.00  0.00            
ATOM    101  H48 GCD     1      11.290  40.550  11.920  1.00  0.00            
ATOM    102  H49 GCD     1       9.570  40.390  11.960  1.00  0.00            
ATOM    103  O24 GCD     1      10.190  41.100  10.190  1.00  0.00            
ATOM    104  H50 GCD     1       9.430  40.650   9.810  1.00  0.00            
ATOM    105  O25 GCD     1       9.210  36.410  11.280  1.00  0.00            
ATOM    106  C31 GCD     1       7.900  35.910  11.770  1.00  0.00            
ATOM    107  H51 GCD     1       7.110  36.360  11.160  1.00  0.00            
ATOM    108  C32 GCD     1       7.750  34.370  11.560  1.00  0.00            
ATOM    109  H52 GCD     1       8.600  33.850  12.010  1.00  0.00            
ATOM    110  O26 GCD     1       7.700  34.080  10.160  1.00  0.00            
ATOM    111  H53 GCD     1       7.290  33.210  10.070  1.00  0.00            
ATOM    112  C33 GCD     1       6.430  33.900  12.270  1.00  0.00            
ATOM    113  H54 GCD     1       5.560  34.410  11.820  1.00  0.00            
ATOM    114  O27 GCD     1       6.180  32.490  12.120  1.00  0.00            
ATOM    115  H55 GCD     1       6.840  31.880  12.460  1.00  0.00            
ATOM    116  C34 GCD     1       6.410  34.370  13.700  1.00  0.00            
ATOM    117  H56 GCD     1       5.510  34.060  14.240  1.00  0.00            
ATOM    118  O28 GCD     1       6.470  35.860  13.630  1.00  0.00            
ATOM    119  C35 GCD     1       7.730  36.360  13.220  1.00  0.00            
ATOM    120  H57 GCD     1       8.520  35.920  13.840  1.00  0.00            
ATOM    121  C36 GCD     1       7.740  37.850  13.380  1.00  0.00            
ATOM    122  H58 GCD     1       6.780  38.240  13.010  1.00  0.00            
ATOM    123  H59 GCD     1       8.550  38.310  12.790  1.00  0.00            
ATOM    124  O29 GCD     1       7.750  38.260  14.710  1.00  0.00            
ATOM    125  H60 GCD     1       7.070  37.760  15.190  1.00  0.00            
ATOM    126  O30 GCD     1       7.520  33.880  14.380  1.00  0.00            
ATOM    127  C37 GCD     1       7.480  32.720  15.270  1.00  0.00            
ATOM    128  H61 GCD     1       6.560  32.150  15.100  1.00  0.00            
ATOM    129  C38 GCD     1       8.590  31.800  14.770  1.00  0.00            
ATOM    130  H62 GCD     1       9.570  32.290  14.700  1.00  0.00            
ATOM    131  O31 GCD     1       8.340  31.260  13.470  1.00  0.00            
ATOM    132  H63 GCD     1       9.220  31.160  13.090  1.00  0.00            
ATOM    133  C39 GCD     1       8.620  30.590  15.740  1.00  0.00            
ATOM    134  H64 GCD     1       7.660  30.070  15.710  1.00  0.00            
ATOM    135  O32 GCD     1       9.690  29.640  15.370  1.00  0.00            
ATOM    136  H65 GCD     1       9.340  28.980  14.760  1.00  0.00            
ATOM    137  C40 GCD     1       8.800  31.010  17.230  1.00  0.00            
ATOM    138  H66 GCD     1       8.650  30.080  17.790  1.00  0.00            
ATOM    139  O33 GCD     1       7.770  31.940  17.560  1.00  0.00            
ATOM    140  C41 GCD     1       7.730  33.110  16.740  1.00  0.00            
ATOM    141  H67 GCD     1       8.700  33.600  16.870  1.00  0.00            
ATOM    142  C42 GCD     1       6.660  34.120  17.200  1.00  0.00            
ATOM    143  H68 GCD     1       5.710  33.570  17.240  1.00  0.00            
ATOM    144  H69 GCD     1       6.560  34.940  16.470  1.00  0.00            
ATOM    145  O34 GCD     1       6.960  34.730  18.400  1.00  0.00            
ATOM    146  H70 GCD     1       6.170  34.640  18.940  1.00  0.00            
ATOM    147  O35 GCD     1      10.110  31.580  17.500  1.00  0.00            
ATOM    148  C43 GCD     1      10.960  30.850  18.380  1.00  0.00            
ATOM    149  H71 GCD     1      10.440  29.990  18.850  1.00  0.00            
ATOM    150  C44 GCD     1      12.260  30.490  17.640  1.00  0.00            
ATOM    151  H72 GCD     1      12.670  31.400  17.170  1.00  0.00            
ATOM    152  O36 GCD     1      12.000  29.550  16.660  1.00  0.00            
ATOM    153  H73 GCD     1      11.340  29.910  16.060  1.00  0.00            
ATOM    154  C45 GCD     1      13.270  30.010  18.670  1.00  0.00            
ATOM    155  H74 GCD     1      12.750  29.130  19.070  1.00  0.00            
ATOM    156  O37 GCD     1      14.590  29.700  18.160  1.00  0.00            
ATOM    157  H75 GCD     1      14.500  29.320  17.280  1.00  0.00            
ATOM    158  C46 GCD     1      13.380  30.980  19.830  1.00  0.00            
ATOM    159  H76 GCD     1      13.920  30.380  20.580  1.00  0.00            
ATOM    160  O38 GCD     1      14.040  32.190  19.500  1.00  0.00            
ATOM    161  O39 GCD     1      12.090  31.150  20.390  1.00  0.00            
ATOM    162  C47 GCD     1      11.120  31.800  19.570  1.00  0.00            
ATOM    163  H77 GCD     1      11.540  32.770  19.270  1.00  0.00            
ATOM    164  C48 GCD     1       9.890  32.020  20.350  1.00  0.00            
ATOM    165  H78 GCD     1       9.590  31.040  20.750  1.00  0.00            
ATOM    166  H79 GCD     1       9.060  32.260  19.670  1.00  0.00            
ATOM    167  O40 GCD     1       9.980  33.020  21.330  1.00  0.00            
ATOM    168  H80 GCD     1       9.880  33.780  20.740  1.00  0.00            
ATOM    169  C1  AD4     2      14.210  31.580  14.490  1.00  0.00            
ATOM    170  C2  AD4     2      15.230  31.980  15.360  1.00  0.00            
ATOM    171  C3  AD4     2      15.160  33.200  16.150  1.00  0.00            
ATOM    172  C4  AD4     2      13.970  33.920  16.110  1.00  0.00            
ATOM    173  C5  AD4     2      13.790  34.980  17.040  1.00  0.00            
ATOM    174  C6  AD4     2      12.640  35.820  17.050  1.00  0.00            
ATOM    175  C7  AD4     2      12.480  36.880  17.940  1.00  0.00            
ATOM    176  C8  AD4     2      11.230  37.450  17.980  1.00  0.00            
ATOM    177  C9  AD4     2      10.200  37.120  17.060  1.00  0.00            
ATOM    178  C10 AD4     2      10.390  36.090  16.190  1.00  0.00            
ATOM    179  C11 AD4     2      11.590  35.410  16.190  1.00  0.00            
ATOM    180  C12 AD4     2      11.740  34.270  15.330  1.00  0.00            
ATOM    181  C13 AD4     2      12.920  33.520  15.320  1.00  0.00            
ATOM    182  C14 AD4     2      13.060  32.390  14.480  1.00  0.00            
ATOM    183  H1  AD4     2      14.260  30.710  13.850  1.00  0.00            
ATOM    184  H2  AD4     2      16.040  31.270  15.430  1.00  0.00            
ATOM    185  H3  AD4     2      15.910  33.370  16.920  1.00  0.00            
ATOM    186  H4  AD4     2      14.620  35.170  17.720  1.00  0.00            
ATOM    187  H5  AD4     2      13.250  37.150  18.660  1.00  0.00            
ATOM    188  H6  AD4     2      10.950  38.140  18.770  1.00  0.00            
ATOM    189  H7  AD4     2       9.200  37.460  17.300  1.00  0.00            
ATOM    190  H8  AD4     2       9.610  35.870  15.470  1.00  0.00            
ATOM    191  H9  AD4     2      10.930  34.030  14.650  1.00  0.00            
ATOM    192  H10 AD4     2      12.230  32.060  13.860  1.00  0.00            
TER
ENDMDL
MODEL        1
ATOM      1  H1  GCD     1       5.750  22.400  17.080  1.00  0.00            
ATOM      2  O1  GCD     1       5.230  22.970  16.510  1.00  0.00            
ATOM      3  C1  GCD     1       5.610  22.730  15.180  1.00  0.00            
ATOM      4  H2  GCD     1       5.250  21.710  14.960  1.00  0.00            
ATOM      5  H3  GCD     1       5.100  23.410  14.490  1.00  0.00            
ATOM      6  C2  GCD     1       7.200  22.770  15.030  1.00  0.00            
ATOM      7  H4  GCD     1       7.450  23.820  15.230  1.00  0.00            
ATOM      8  C3  GCD     1       7.640  22.190  13.650  1.00  0.00            
ATOM      9  H5  GCD     1       7.090  21.250  13.490  1.00  0.00            
ATOM     10  C4  GCD     1       9.170  22.080  13.520  1.00  0.00            
ATOM     11  H6  GCD     1       9.540  23.110  13.500  1.00  0.00            
ATOM     12  O2  GCD     1       9.470  21.340  12.280  1.00  0.00            
ATOM     13  H7  GCD     1       9.090  21.790  11.520  1.00  0.00            
ATOM     14  C5  GCD     1       9.710  21.410  14.780  1.00  0.00            
ATOM     15  H8  GCD     1       9.430  20.350  14.790  1.00  0.00            
ATOM     16  O3  GCD     1      11.120  21.400  14.770  1.00  0.00            
ATOM     17  H9  GCD     1      11.500  22.230  15.080  1.00  0.00            
ATOM     18  C6  GCD     1       9.280  22.040  16.090  1.00  0.00            
ATOM     19  O4  GCD     1       7.870  22.090  16.190  1.00  0.00            
ATOM     20  H10 GCD     1       9.720  21.590  16.990  1.00  0.00            
ATOM     21  O5  GCD     1       9.670  23.420  16.000  1.00  0.00            
ATOM     22  C7  GCD     1      10.330  23.900  17.200  1.00  0.00            
ATOM     23  H11 GCD     1      10.260  23.140  17.990  1.00  0.00            
ATOM     24  C8  GCD     1      11.790  24.190  16.870  1.00  0.00            
ATOM     25  H12 GCD     1      11.680  24.660  15.890  1.00  0.00            
ATOM     26  O6  GCD     1      12.580  23.020  16.670  1.00  0.00            
ATOM     27  H13 GCD     1      12.840  22.760  17.560  1.00  0.00            
ATOM     28  C9  GCD     1      12.490  25.210  17.830  1.00  0.00            
ATOM     29  H14 GCD     1      12.720  24.750  18.800  1.00  0.00            
ATOM     30  O7  GCD     1      13.720  25.710  17.260  1.00  0.00            
ATOM     31  H15 GCD     1      13.510  26.300  16.530  1.00  0.00            
ATOM     32  C10 GCD     1      11.610  26.380  18.250  1.00  0.00            
ATOM     33  H16 GCD     1      12.010  26.770  19.180  1.00  0.00            
ATOM     34  O8  GCD     1      10.290  25.880  18.550  1.00  0.00            
ATOM     35  C11 GCD     1       9.560  25.210  17.560  1.00  0.00            
ATOM     36  H17 GCD     1       9.530  25.840  16.670  1.00  0.00            
ATOM     37  C12 GCD     1       8.200  24.910  18.080  1.00  0.00            
ATOM     38  H18 GCD     1       8.360  24.660  19.140  1.00  0.00            
ATOM     39  H19 GCD     1       7.700  24.070  17.580  1.00  0.00            
ATOM     40  O9  GCD     1       7.290  26.060  17.940  1.00  0.00            
ATOM     41  H20 GCD     1       6.440  25.630  18.110  1.00  0.00            
ATOM     42  O10 GCD     1      11.580  27.360  17.260  1.00  0.00            
ATOM     43  C13 GCD     1      11.470  28.680  17.780  1.00  0.00            
ATOM     44  H21 GCD     1      11.140  28.690  18.820  1.00  0.00            
ATOM     45  C14 GCD     1      12.820  29.340  17.820  1.00  0.00            
ATOM     46  H22 GCD     1      13.440  29.310  16.910  1.00  0.00            
ATOM     47  O11 GCD     1      13.630  28.580  18.750  1.00  0.00            
ATOM     48  H23 GCD     1      13.790  29.120  19.530  1.00  0.00            
ATOM     49  C15 GCD     1      12.660  30.820  18.180  1.00  0.00            
ATOM     50  H24 GCD     1      12.130  30.880  19.140  1.00  0.00            
ATOM     51  O12 GCD     1      13.960  31.430  18.290  1.00  0.00            
ATOM     52  H25 GCD     1      14.310  31.530  17.400  1.00  0.00            
ATOM     53  C16 GCD     1      11.780  31.520  17.220  1.00  0.00            
ATOM     54  H26 GCD     1      11.570  32.530  17.580  1.00  0.00            
ATOM     55  O13 GCD     1      10.490  30.900  17.290  1.00  0.00            
ATOM     56  C17 GCD     1      10.450  29.490  16.940  1.00  0.00            
ATOM     57  H27 GCD     1      10.700  29.420  15.880  1.00  0.00            
ATOM     58  C18 GCD     1       9.040  28.900  17.060  1.00  0.00            
ATOM     59  H28 GCD     1       9.000  28.080  16.340  1.00  0.00            
ATOM     60  H29 GCD     1       8.350  29.620  16.590  1.00  0.00            
ATOM     61  O14 GCD     1       8.570  28.630  18.370  1.00  0.00            
ATOM     62  H30 GCD     1       8.120  27.780  18.270  1.00  0.00            
ATOM     63  O15 GCD     1      12.450  31.490  15.960  1.00  0.00            
ATOM     64  C19 GCD     1      12.850  32.650  15.360  1.00  0.00            
ATOM     65  H31 GCD     1      12.810  33.430  16.130  1.00  0.00            
ATOM     66  C20 GCD     1      14.300  32.490  14.810  1.00  0.00            
ATOM     67  H32 GCD     1      14.200  31.630  14.140  1.00  0.00            
ATOM     68  O16 GCD     1      15.150  32.110  15.940  1.00  0.00            
ATOM     69  H33 GCD     1      15.540  32.950  16.220  1.00  0.00            
ATOM     70  C21 GCD     1      14.710  33.690  13.940  1.00  0.00            
ATOM     71  H34 GCD     1      14.930  34.420  14.740  1.00  0.00            
ATOM     72  O17 GCD     1      15.860  33.320  13.190  1.00  0.00            
ATOM     73  H35 GCD     1      15.530  33.000  12.340  1.00  0.00            
ATOM     74  C22 GCD     1      13.640  34.190  13.010  1.00  0.00            
ATOM     75  H36 GCD     1      13.870  35.200  12.660  1.00  0.00            
ATOM     76  O18 GCD     1      12.420  34.290  13.730  1.00  0.00            
ATOM     77  C23 GCD     1      11.880  33.040  14.350  1.00  0.00            
ATOM     78  H37 GCD     1      11.760  32.360  13.510  1.00  0.00            
ATOM     79  C24 GCD     1      10.470  33.260  14.890  1.00  0.00            
ATOM     80  H38 GCD     1       9.940  32.330  15.140  1.00  0.00            
ATOM     81  H39 GCD     1       9.970  33.820  14.090  1.00  0.00            
ATOM     82  O19 GCD     1      10.540  34.110  16.000  1.00  0.00            
ATOM     83  H40 GCD     1      10.510  35.020  15.700  1.00  0.00            
ATOM     84  O20 GCD     1      13.400  33.350  11.890  1.00  0.00            
ATOM     85  C25 GCD     1      13.820  33.860  10.660  1.00  0.00            
ATOM     86  H41 GCD     1      14.620  34.580  10.870  1.00  0.00            
ATOM     87  C26 GCD     1      14.420  32.680   9.880  1.00  0.00            
ATOM     88  H42 GCD     1      13.790  31.800  10.040  1.00  0.00            
ATOM     89  O21 GCD     1      15.740  32.420  10.460  1.00  0.00            
ATOM     90  H43 GCD     1      16.210  31.750   9.960  1.00  0.00            
ATOM     91  C27 GCD     1      14.560  32.950   8.390  1.00  0.00            
ATOM     92  H44 GCD     1      15.280  33.770   8.260  1.00  0.00            
ATOM     93  O22 GCD     1      15.040  31.790   7.640  1.00  0.00            
ATOM     94  H45 GCD     1      15.930  31.680   7.990  1.00  0.00            
ATOM     95  C28 GCD     1      13.280  33.510   7.800  1.00  0.00            
ATOM     96  H46 GCD     1      13.340  33.750   6.740  1.00  0.00            
ATOM     97  O23 GCD     1      12.950  34.680   8.490  1.00  0.00            
ATOM     98  C29 GCD     1      12.700  34.580   9.900  1.00  0.00            
ATOM     99  H47 GCD     1      11.830  33.920   9.970  1.00  0.00            
ATOM    100  C30 GCD     1      12.240  35.900  10.490  1.00  0.00            
ATOM    101  H48 GCD     1      11.860  35.790  11.510  1.00  0.00            
ATOM    102  H49 GCD     1      11.470  36.430   9.920  1.00  0.00            
ATOM    103  O24 GCD     1      13.360  36.840  10.500  1.00  0.00            
ATOM    104  H50 GCD     1      13.250  37.290  11.340  1.00  0.00            
ATOM    105  O25 GCD     1      12.270  32.580   7.900  1.00  0.00            
ATOM    106  C31 GCD     1      11.380  32.170   6.810  1.00  0.00            
ATOM    107  H51 GCD     1      11.650  32.700   5.880  1.00  0.00            
ATOM    108  C32 GCD     1      11.760  30.700   6.630  1.00  0.00            
ATOM    109  H52 GCD     1      11.750  30.150   7.580  1.00  0.00            
ATOM    110  O26 GCD     1      13.100  30.660   6.110  1.00  0.00            
ATOM    111  H53 GCD     1      13.690  31.070   6.760  1.00  0.00            
ATOM    112  C33 GCD     1      10.700  29.960   5.700  1.00  0.00            
ATOM    113  H54 GCD     1      10.900  30.510   4.770  1.00  0.00            
ATOM    114  O27 GCD     1      10.980  28.560   5.560  1.00  0.00            
ATOM    115  H55 GCD     1      11.930  28.380   5.580  1.00  0.00            
ATOM    116  C34 GCD     1       9.290  30.300   6.110  1.00  0.00            
ATOM    117  H56 GCD     1       8.620  29.950   5.320  1.00  0.00            
ATOM    118  O28 GCD     1       9.060  31.700   6.270  1.00  0.00            
ATOM    119  C35 GCD     1       9.920  32.290   7.300  1.00  0.00            
ATOM    120  H57 GCD     1       9.830  31.740   8.250  1.00  0.00            
ATOM    121  C36 GCD     1       9.410  33.670   7.610  1.00  0.00            
ATOM    122  H58 GCD     1       9.350  34.260   6.690  1.00  0.00            
ATOM    123  H59 GCD     1      10.080  34.160   8.320  1.00  0.00            
ATOM    124  O29 GCD     1       8.180  33.670   8.310  1.00  0.00            
ATOM    125  H60 GCD     1       7.590  33.360   7.620  1.00  0.00            
ATOM    126  O30 GCD     1       9.020  29.600   7.300  1.00  0.00            
ATOM    127  C37 GCD     1       7.710  28.990   7.320  1.00  0.00            
ATOM    128  H61 GCD     1       7.080  29.550   6.620  1.00  0.00            
ATOM    129  C38 GCD     1       7.890  27.510   6.920  1.00  0.00            
ATOM    130  H62 GCD     1       8.730  27.050   7.470  1.00  0.00            
ATOM    131  O31 GCD     1       8.270  27.400   5.560  1.00  0.00            
ATOM    132  H63 GCD     1       9.090  27.900   5.520  1.00  0.00            
ATOM    133  C39 GCD     1       6.530  26.800   7.080  1.00  0.00            
ATOM    134  H64 GCD     1       5.810  27.270   6.390  1.00  0.00            
ATOM    135  O32 GCD     1       6.490  25.420   6.630  1.00  0.00            
ATOM    136  H65 GCD     1       6.810  25.440   5.720  1.00  0.00            
ATOM    137  C40 GCD     1       6.070  27.000   8.520  1.00  0.00            
ATOM    138  H66 GCD     1       5.050  26.600   8.540  1.00  0.00            
ATOM    139  O33 GCD     1       5.970  28.380   8.880  1.00  0.00            
ATOM    140  C41 GCD     1       7.200  29.070   8.800  1.00  0.00            
ATOM    141  H67 GCD     1       7.950  28.650   9.490  1.00  0.00            
ATOM    142  C42 GCD     1       6.920  30.490   9.240  1.00  0.00            
ATOM    143  H68 GCD     1       7.810  31.130   9.200  1.00  0.00            
ATOM    144  H69 GCD     1       6.670  30.440  10.310  1.00  0.00            
ATOM    145  O34 GCD     1       5.960  31.150   8.420  1.00  0.00            
ATOM    146  H70 GCD     1       5.550  30.410   7.950  1.00  0.00            
ATOM    147  O35 GCD     1       6.830  26.200   9.340  1.00  0.00            
ATOM    148  C43 GCD     1       6.080  25.120   9.930  1.00  0.00            
ATOM    149  H71 GCD     1       5.080  24.990   9.510  1.00  0.00            
ATOM    150  C44 GCD     1       6.830  23.820   9.790  1.00  0.00            
ATOM    151  H72 GCD     1       7.740  24.140  10.300  1.00  0.00            
ATOM    152  O36 GCD     1       7.050  23.510   8.450  1.00  0.00            
ATOM    153  H73 GCD     1       6.970  24.330   7.950  1.00  0.00            
ATOM    154  C45 GCD     1       6.160  22.680  10.590  1.00  0.00            
ATOM    155  H74 GCD     1       5.170  22.480  10.160  1.00  0.00            
ATOM    156  O37 GCD     1       6.770  21.450  10.290  1.00  0.00            
ATOM    157  H75 GCD     1       7.090  21.550   9.390  1.00  0.00            
ATOM    158  C46 GCD     1       5.990  23.060  12.000  1.00  0.00            
ATOM    159  H76 GCD     1       5.340  22.310  12.460  1.00  0.00            
ATOM    160  O38 GCD     1       7.270  23.100  12.560  1.00  0.00            
ATOM    161  O39 GCD     1       5.290  24.340  12.100  1.00  0.00            
ATOM    162  C47 GCD     1       5.940  25.410  11.380  1.00  0.00            
ATOM    163  H77 GCD     1       6.910  25.520  11.880  1.00  0.00            
ATOM    164  C48 GCD     1       5.050  26.620  11.640  1.00  0.00            
ATOM    165  H78 GCD     1       5.540  27.560  11.350  1.00  0.00            
ATOM    166  H79 GCD     1       4.920  26.810  12.720  1.00  0.00            
ATOM    167  O40 GCD     1       3.760  26.540  11.030  1.00  0.00            
ATOM    168  H80 GCD     1       3.420  25.710  11.390  1.00  0.00            
ATOM    169  C1  AD4     2      10.960  30.850  10.590  1.00  0.00            
ATOM    170  C2  AD4     2      11.530  29.600  10.520  1.00  0.00            
ATOM    171  C3  AD4     2      10.910  28.420  10.990  1.00  0.00            
ATOM    172  C4  AD4     2       9.840  28.590  11.870  1.00  0.00            
ATOM    173  C5  AD4     2       9.330  27.430  12.500  1.00  0.00            
ATOM    174  C6  AD4     2       8.230  27.600  13.360  1.00  0.00            
ATOM    175  C7  AD4     2       7.680  26.470  14.020  1.00  0.00            
ATOM    176  C8  AD4     2       6.570  26.510  14.900  1.00  0.00            
ATOM    177  C9  AD4     2       5.970  27.800  14.930  1.00  0.00            
ATOM    178  C10 AD4     2       6.510  28.970  14.320  1.00  0.00            
ATOM    179  C11 AD4     2       7.710  28.930  13.650  1.00  0.00            
ATOM    180  C12 AD4     2       8.270  30.090  13.030  1.00  0.00            
ATOM    181  C13 AD4     2       9.320  29.940  12.080  1.00  0.00            
ATOM    182  C14 AD4     2       9.850  31.010  11.380  1.00  0.00            
ATOM    183  H1  AD4     2      11.440  31.640  10.020  1.00  0.00            
ATOM    184  H2  AD4     2      12.310  29.440   9.780  1.00  0.00            
ATOM    185  H3  AD4     2      11.370  27.460  10.740  1.00  0.00            
ATOM    186  H4  AD4     2       9.880  26.500  12.370  1.00  0.00            
ATOM    187  H5  AD4     2       8.170  25.510  13.870  1.00  0.00            
ATOM    188  H6  AD4     2       6.150  25.710  15.500  1.00  0.00            
ATOM    189  H7  AD4     2       5.110  28.020  15.570  1.00  0.00            
ATOM    190  H8  AD4     2       6.130  29.960  14.570  1.00  0.00            
ATOM    191  H9  AD4     2       7.860  31.080  13.210  1.00  0.00            
ATOM    192  H10 AD4     2       9.300  31.950  11.430  1.00  0.00            
TER
ENDMDL
MODEL        1
ATOM      1  H1  GCD     1       8.280  23.130  14.660  1.00  0.00            
ATOM      2  O1  GCD     1       7.420  23.350  14.280  1.00  0.00            
ATOM      3  C1  GCD     1       7.620  23.480  12.920  1.00  0.00            
ATOM      4  H2  GCD     1       7.390  22.510  12.470  1.00  0.00            
ATOM      5  H3  GCD     1       6.850  24.230  12.720  1.00  0.00            
ATOM      6  C2  GCD     1       9.030  24.000  12.620  1.00  0.00            
ATOM      7  H4  GCD     1       9.120  25.040  12.970  1.00  0.00            
ATOM      8  C3  GCD     1       9.450  23.920  11.160  1.00  0.00            
ATOM      9  H5  GCD     1       9.370  22.900  10.790  1.00  0.00            
ATOM     10  C4  GCD     1      10.880  24.340  11.030  1.00  0.00            
ATOM     11  H6  GCD     1      11.000  25.430  11.060  1.00  0.00            
ATOM     12  O2  GCD     1      11.280  23.940   9.710  1.00  0.00            
ATOM     13  H7  GCD     1      10.450  23.960   9.220  1.00  0.00            
ATOM     14  C5  GCD     1      11.750  23.590  12.100  1.00  0.00            
ATOM     15  H8  GCD     1      11.620  22.530  11.840  1.00  0.00            
ATOM     16  O3  GCD     1      13.170  23.890  12.120  1.00  0.00            
ATOM     17  H9  GCD     1      13.370  24.550  12.800  1.00  0.00            
ATOM     18  C6  GCD     1      11.190  23.760  13.570  1.00  0.00            
ATOM     19  O4  GCD     1       9.920  23.250  13.470  1.00  0.00            
ATOM     20  H10 GCD     1      11.690  23.120  14.300  1.00  0.00            
ATOM     21  O5  GCD     1      11.320  25.110  13.940  1.00  0.00            
ATOM     22  C7  GCD     1      11.760  25.490  15.270  1.00  0.00            
ATOM     23  H11 GCD     1      11.540  24.670  15.970  1.00  0.00            
ATOM     24  C8  GCD     1      13.250  25.970  15.180  1.00  0.00            
ATOM     25  H12 GCD     1      13.230  26.660  14.330  1.00  0.00            
ATOM     26  O6  GCD     1      14.170  24.990  14.770  1.00  0.00            
ATOM     27  H13 GCD     1      15.060  25.360  14.670  1.00  0.00            
ATOM     28  C9  GCD     1      13.670  26.850  16.340  1.00  0.00            
ATOM     29  H14 GCD     1      13.620  26.230  17.250  1.00  0.00            
ATOM     30  O7  GCD     1      14.920  27.410  16.150  1.00  0.00            
ATOM     31  H15 GCD     1      15.540  26.680  16.190  1.00  0.00            
ATOM     32  C10 GCD     1      12.690  27.940  16.670  1.00  0.00            
ATOM     33  H16 GCD     1      13.160  28.310  17.590  1.00  0.00            
ATOM     34  O8  GCD     1      11.440  27.350  16.900  1.00  0.00            
ATOM     35  C11 GCD     1      10.930  26.710  15.720  1.00  0.00            
ATOM     36  H17 GCD     1      10.820  27.400  14.870  1.00  0.00            
ATOM     37  C12 GCD     1       9.530  26.320  15.970  1.00  0.00            
ATOM     38  H18 GCD     1       9.540  25.620  16.830  1.00  0.00            
ATOM     39  H19 GCD     1       9.190  25.840  15.050  1.00  0.00            
ATOM     40  O9  GCD     1       8.530  27.310  16.170  1.00  0.00            
ATOM     41  H20 GCD     1       7.680  26.880  15.970  1.00  0.00            
ATOM     42  O10 GCD     1      12.580  28.960  15.690  1.00  0.00            
ATOM     43  C13 GCD     1      12.300  30.260  16.220  1.00  0.00            
ATOM     44  H21 GCD     1      11.690  30.030  17.110  1.00  0.00            
ATOM     45  C14 GCD     1      13.500  31.060  16.660  1.00  0.00            
ATOM     46  H22 GCD     1      14.250  31.060  15.860  1.00  0.00            
ATOM     47  O11 GCD     1      14.050  30.420  17.780  1.00  0.00            
ATOM     48  H23 GCD     1      14.630  31.050  18.230  1.00  0.00            
ATOM     49  C15 GCD     1      13.100  32.490  17.050  1.00  0.00            
ATOM     50  H24 GCD     1      12.570  32.420  18.000  1.00  0.00            
ATOM     51  O12 GCD     1      14.310  33.300  17.240  1.00  0.00            
ATOM     52  H25 GCD     1      14.820  33.260  16.420  1.00  0.00            
ATOM     53  C16 GCD     1      12.140  33.150  16.050  1.00  0.00            
ATOM     54  H26 GCD     1      11.820  34.090  16.500  1.00  0.00            
ATOM     55  O13 GCD     1      11.040  32.310  15.940  1.00  0.00            
ATOM     56  C17 GCD     1      11.360  31.050  15.370  1.00  0.00            
ATOM     57  H27 GCD     1      11.850  31.140  14.390  1.00  0.00            
ATOM     58  C18 GCD     1      10.060  30.350  15.150  1.00  0.00            
ATOM     59  H28 GCD     1      10.190  29.550  14.410  1.00  0.00            
ATOM     60  H29 GCD     1       9.390  31.030  14.620  1.00  0.00            
ATOM     61  O14 GCD     1       9.360  29.880  16.280  1.00  0.00            
ATOM     62  H30 GCD     1       9.550  28.940  16.320  1.00  0.00            
ATOM     63  O15 GCD     1      12.770  33.310  14.760  1.00  0.00            
ATOM     64  C19 GCD     1      13.400  34.580  14.520  1.00  0.00            
ATOM     65  H31 GCD     1      13.630  35.200  15.390  1.00  0.00            
ATOM     66  C20 GCD     1      14.680  34.310  13.740  1.00  0.00            
ATOM     67  H32 GCD     1      14.540  33.580  12.930  1.00  0.00            
ATOM     68  O16 GCD     1      15.590  33.660  14.640  1.00  0.00            
ATOM     69  H33 GCD     1      16.310  33.320  14.080  1.00  0.00            
ATOM     70  C21 GCD     1      15.360  35.510  13.190  1.00  0.00            
ATOM     71  H34 GCD     1      15.770  36.160  13.970  1.00  0.00            
ATOM     72  O17 GCD     1      16.500  35.200  12.340  1.00  0.00            
ATOM     73  H35 GCD     1      17.250  34.790  12.790  1.00  0.00            
ATOM     74  C22 GCD     1      14.340  36.300  12.400  1.00  0.00            
ATOM     75  H36 GCD     1      14.820  37.230  12.080  1.00  0.00            
ATOM     76  O18 GCD     1      13.160  36.500  13.120  1.00  0.00            
ATOM     77  C23 GCD     1      12.510  35.350  13.640  1.00  0.00            
ATOM     78  H37 GCD     1      12.220  34.680  12.820  1.00  0.00            
ATOM     79  C24 GCD     1      11.120  35.670  14.330  1.00  0.00            
ATOM     80  H38 GCD     1      10.600  34.720  14.550  1.00  0.00            
ATOM     81  H39 GCD     1      10.550  36.260  13.600  1.00  0.00            
ATOM     82  O19 GCD     1      11.140  36.370  15.580  1.00  0.00            
ATOM     83  H40 GCD     1      11.480  37.260  15.390  1.00  0.00            
ATOM     84  O20 GCD     1      14.010  35.550  11.190  1.00  0.00            
ATOM     85  C25 GCD     1      14.160  36.250   9.950  1.00  0.00            
ATOM     86  H41 GCD     1      14.920  37.030  10.040  1.00  0.00            
ATOM     87  C26 GCD     1      14.660  35.140   9.040  1.00  0.00            
ATOM     88  H42 GCD     1      14.120  34.210   9.260  1.00  0.00            
ATOM     89  O21 GCD     1      15.960  34.840   9.400  1.00  0.00            
ATOM     90  H43 GCD     1      16.100  34.930  10.350  1.00  0.00            
ATOM     91  C27 GCD     1      14.650  35.510   7.550  1.00  0.00            
ATOM     92  H44 GCD     1      15.320  36.360   7.360  1.00  0.00            
ATOM     93  O22 GCD     1      14.940  34.450   6.660  1.00  0.00            
ATOM     94  H45 GCD     1      15.860  34.200   6.830  1.00  0.00            
ATOM     95  C28 GCD     1      13.170  35.840   7.330  1.00  0.00            
ATOM     96  H46 GCD     1      13.140  36.110   6.270  1.00  0.00            
ATOM     97  O23 GCD     1      12.740  36.950   8.080  1.00  0.00            
ATOM     98  C29 GCD     1      12.790  36.720   9.530  1.00  0.00            
ATOM     99  H47 GCD     1      12.050  35.940   9.790  1.00  0.00            
ATOM    100  C30 GCD     1      12.350  38.020  10.200  1.00  0.00            
ATOM    101  H48 GCD     1      12.250  37.940  11.290  1.00  0.00            
ATOM    102  H49 GCD     1      11.320  38.260   9.890  1.00  0.00            
ATOM    103  O24 GCD     1      13.170  39.170   9.960  1.00  0.00            
ATOM    104  H50 GCD     1      12.710  39.870  10.430  1.00  0.00            
ATOM    105  O25 GCD     1      12.250  34.710   7.480  1.00  0.00            
ATOM    106  C31 GCD     1      11.300  34.520   6.460  1.00  0.00            
ATOM    107  H51 GCD     1      11.430  35.260   5.660  1.00  0.00            
ATOM    108  C32 GCD     1      11.680  33.080   5.940  1.00  0.00            
ATOM    109  H52 GCD     1      11.620  32.310   6.730  1.00  0.00            
ATOM    110  O26 GCD     1      13.030  33.070   5.430  1.00  0.00            
ATOM    111  H53 GCD     1      13.630  33.460   6.070  1.00  0.00            
ATOM    112  C33 GCD     1      10.600  32.710   4.890  1.00  0.00            
ATOM    113  H54 GCD     1      10.760  33.330   4.000  1.00  0.00            
ATOM    114  O27 GCD     1      10.760  31.390   4.340  1.00  0.00            
ATOM    115  H55 GCD     1      11.260  30.840   4.950  1.00  0.00            
ATOM    116  C34 GCD     1       9.170  32.960   5.450  1.00  0.00            
ATOM    117  H56 GCD     1       8.390  32.810   4.710  1.00  0.00            
ATOM    118  O28 GCD     1       9.030  34.290   5.900  1.00  0.00            
ATOM    119  C35 GCD     1       9.840  34.580   7.040  1.00  0.00            
ATOM    120  H57 GCD     1       9.670  33.920   7.900  1.00  0.00            
ATOM    121  C36 GCD     1       9.550  36.030   7.470  1.00  0.00            
ATOM    122  H58 GCD     1       9.980  36.880   6.920  1.00  0.00            
ATOM    123  H59 GCD     1      10.200  36.220   8.340  1.00  0.00            
ATOM    124  O29 GCD     1       8.160  36.140   7.750  1.00  0.00            
ATOM    125  H60 GCD     1       7.710  35.740   6.990  1.00  0.00            
ATOM    126  O30 GCD     1       8.890  31.930   6.400  1.00  0.00            
ATOM    127  C37 GCD     1       7.640  31.170   6.310  1.00  0.00            
ATOM    128  H61 GCD     1       6.900  31.760   5.750  1.00  0.00            
ATOM    129  C38 GCD     1       7.930  29.900   5.610  1.00  0.00            
ATOM    130  H62 GCD     1       8.680  29.290   6.140  1.00  0.00            
ATOM    131  O31 GCD     1       8.220  30.030   4.190  1.00  0.00            
ATOM    132  H63 GCD     1       9.070  30.490   4.140  1.00  0.00            
ATOM    133  C39 GCD     1       6.600  29.100   5.610  1.00  0.00            
ATOM    134  H64 GCD     1       5.770  29.660   5.160  1.00  0.00            
ATOM    135  O32 GCD     1       6.710  27.900   4.850  1.00  0.00            
ATOM    136  H65 GCD     1       7.100  28.150   4.010  1.00  0.00            
ATOM    137  C40 GCD     1       6.180  28.860   7.090  1.00  0.00            
ATOM    138  H66 GCD     1       5.270  28.270   7.250  1.00  0.00            
ATOM    139  O33 GCD     1       5.980  30.110   7.750  1.00  0.00            
ATOM    140  C41 GCD     1       7.180  30.960   7.700  1.00  0.00            
ATOM    141  H67 GCD     1       8.000  30.500   8.260  1.00  0.00            
ATOM    142  C42 GCD     1       6.860  32.310   8.380  1.00  0.00            
ATOM    143  H68 GCD     1       7.780  32.910   8.290  1.00  0.00            
ATOM    144  H69 GCD     1       6.700  32.170   9.460  1.00  0.00            
ATOM    145  O34 GCD     1       5.750  33.050   7.840  1.00  0.00            
ATOM    146  H70 GCD     1       4.980  32.500   8.010  1.00  0.00            
ATOM    147  O35 GCD     1       7.130  28.130   7.750  1.00  0.00            
ATOM    148  C43 GCD     1       6.730  26.770   8.070  1.00  0.00            
ATOM    149  H71 GCD     1       5.860  26.390   7.510  1.00  0.00            
ATOM    150  C44 GCD     1       7.910  25.880   7.660  1.00  0.00            
ATOM    151  H72 GCD     1       8.760  26.320   8.200  1.00  0.00            
ATOM    152  O36 GCD     1       7.960  26.060   6.300  1.00  0.00            
ATOM    153  H73 GCD     1       7.660  26.970   6.230  1.00  0.00            
ATOM    154  C45 GCD     1       7.750  24.390   8.090  1.00  0.00            
ATOM    155  H74 GCD     1       6.910  23.900   7.580  1.00  0.00            
ATOM    156  O37 GCD     1       8.960  23.600   7.760  1.00  0.00            
ATOM    157  H75 GCD     1       8.800  22.670   7.960  1.00  0.00            
ATOM    158  C46 GCD     1       7.540  24.390   9.590  1.00  0.00            
ATOM    159  H76 GCD     1       7.380  23.370   9.940  1.00  0.00            
ATOM    160  O38 GCD     1       8.660  24.840  10.330  1.00  0.00            
ATOM    161  O39 GCD     1       6.340  25.150   9.820  1.00  0.00            
ATOM    162  C47 GCD     1       6.440  26.570   9.520  1.00  0.00            
ATOM    163  H77 GCD     1       7.290  27.090   9.970  1.00  0.00            
ATOM    164  C48 GCD     1       5.130  27.320   9.960  1.00  0.00            
ATOM    165  H78 GCD     1       5.290  28.410  10.040  1.00  0.00            
ATOM    166  H79 GCD     1       4.900  27.060  11.000  1.00  0.00            
ATOM    167  O40 GCD     1       4.090  27.100   9.040  1.00  0.00            
ATOM    168  H80 GCD     1       3.930  26.160   9.140  1.00  0.00            
ATOM    169  C1  AD4     2      10.630  33.450  10.570  1.00  0.00            
ATOM    170  C2  AD4     2      11.650  32.510  10.220  1.00  0.00            
ATOM    171  C3  AD4     2      11.400  31.160  10.420  1.00  0.00            
ATOM    172  C4  AD4     2      10.170  30.740  11.120  1.00  0.00            
ATOM    173  C5  AD4     2      10.020  29.430  11.590  1.00  0.00            
ATOM    174  C6  AD4     2       8.790  29.010  12.180  1.00  0.00            
ATOM    175  C7  AD4     2       8.550  27.650  12.470  1.00  0.00            
ATOM    176  C8  AD4     2       7.290  27.240  12.930  1.00  0.00            
ATOM    177  C9  AD4     2       6.370  28.180  13.330  1.00  0.00            
ATOM    178  C10 AD4     2       6.590  29.530  13.080  1.00  0.00            
ATOM    179  C11 AD4     2       7.730  29.950  12.440  1.00  0.00            
ATOM    180  C12 AD4     2       8.020  31.340  12.130  1.00  0.00            
ATOM    181  C13 AD4     2       9.190  31.700  11.450  1.00  0.00            
ATOM    182  C14 AD4     2       9.450  33.060  11.200  1.00  0.00            
ATOM    183  H1  AD4     2      10.820  34.500  10.360  1.00  0.00            
ATOM    184  H2  AD4     2      12.560  32.830   9.720  1.00  0.00            
ATOM    185  H3  AD4     2      12.150  30.440  10.100  1.00  0.00            
ATOM    186  H4  AD4     2      10.820  28.710  11.500  1.00  0.00            
ATOM    187  H5  AD4     2       9.320  26.910  12.240  1.00  0.00            
ATOM    188  H6  AD4     2       7.130  26.190  13.130  1.00  0.00            
ATOM    189  H7  AD4     2       5.490  27.800  13.840  1.00  0.00            
ATOM    190  H8  AD4     2       5.870  30.210  13.520  1.00  0.00            
ATOM    191  H9  AD4     2       7.340  32.090  12.510  1.00  0.00            
ATOM    192  H10 AD4     2       8.670  33.790  11.390  1.00  0.00            
TER
ENDMDL
MODEL        1
ATOM      1  H1  GCD     1      13.140  27.850  27.400  1.00  0.00            
ATOM      2  O1  GCD     1      12.700  28.480  26.810  1.00  0.00            
ATOM      3  C1  GCD     1      11.340  28.170  26.630  1.00  0.00            
ATOM      4  H2  GCD     1      10.960  27.910  27.620  1.00  0.00            
ATOM      5  H3  GCD     1      10.830  29.040  26.200  1.00  0.00            
ATOM      6  C2  GCD     1      11.110  26.960  25.730  1.00  0.00            
ATOM      7  H4  GCD     1      11.400  27.210  24.700  1.00  0.00            
ATOM      8  C3  GCD     1       9.700  26.420  25.830  1.00  0.00            
ATOM      9  H5  GCD     1       9.590  26.140  26.890  1.00  0.00            
ATOM     10  C4  GCD     1       9.430  25.200  24.970  1.00  0.00            
ATOM     11  H6  GCD     1       9.700  25.550  23.970  1.00  0.00            
ATOM     12  O2  GCD     1       8.080  24.800  25.230  1.00  0.00            
ATOM     13  H7  GCD     1       7.710  24.320  24.480  1.00  0.00            
ATOM     14  C5  GCD     1      10.540  24.130  25.330  1.00  0.00            
ATOM     15  H8  GCD     1      10.450  23.720  26.340  1.00  0.00            
ATOM     16  O3  GCD     1      10.530  23.040  24.360  1.00  0.00            
ATOM     17  H9  GCD     1      11.310  22.970  23.800  1.00  0.00            
ATOM     18  C6  GCD     1      11.960  24.740  25.380  1.00  0.00            
ATOM     19  O4  GCD     1      11.880  25.880  26.200  1.00  0.00            
ATOM     20  H10 GCD     1      12.770  24.140  25.800  1.00  0.00            
ATOM     21  O5  GCD     1      12.410  25.120  24.100  1.00  0.00            
ATOM     22  C7  GCD     1      13.620  24.600  23.600  1.00  0.00            
ATOM     23  H11 GCD     1      14.170  24.100  24.400  1.00  0.00            
ATOM     24  C8  GCD     1      13.400  23.570  22.520  1.00  0.00            
ATOM     25  H12 GCD     1      12.600  23.930  21.860  1.00  0.00            
ATOM     26  O6  GCD     1      12.880  22.410  23.010  1.00  0.00            
ATOM     27  H13 GCD     1      13.290  22.050  23.810  1.00  0.00            
ATOM     28  C9  GCD     1      14.750  23.160  21.870  1.00  0.00            
ATOM     29  H14 GCD     1      15.400  22.610  22.570  1.00  0.00            
ATOM     30  O7  GCD     1      14.570  22.270  20.830  1.00  0.00            
ATOM     31  H15 GCD     1      14.070  22.750  20.160  1.00  0.00            
ATOM     32  C10 GCD     1      15.590  24.420  21.510  1.00  0.00            
ATOM     33  H16 GCD     1      16.610  24.130  21.220  1.00  0.00            
ATOM     34  O8  GCD     1      15.670  25.310  22.610  1.00  0.00            
ATOM     35  C11 GCD     1      14.390  25.780  23.100  1.00  0.00            
ATOM     36  H17 GCD     1      13.890  26.320  22.290  1.00  0.00            
ATOM     37  C12 GCD     1      14.730  26.750  24.240  1.00  0.00            
ATOM     38  H18 GCD     1      13.780  27.040  24.710  1.00  0.00            
ATOM     39  H19 GCD     1      15.160  27.610  23.720  1.00  0.00            
ATOM     40  O9  GCD     1      15.700  26.250  25.150  1.00  0.00            
ATOM     41  H20 GCD     1      16.380  25.960  24.520  1.00  0.00            
ATOM     42  O10 GCD     1      15.060  25.120  20.410  1.00  0.00            
ATOM     43  C13 GCD     1      15.610  24.810  19.150  1.00  0.00            
ATOM     44  H21 GCD     1      16.250  23.920  19.120  1.00  0.00            
ATOM     45  C14 GCD     1      14.410  24.620  18.140  1.00  0.00            
ATOM     46  H22 GCD     1      13.810  25.520  18.290  1.00  0.00            
ATOM     47  O11 GCD     1      13.620  23.500  18.620  1.00  0.00            
ATOM     48  H23 GCD     1      13.010  23.340  17.900  1.00  0.00            
ATOM     49  C15 GCD     1      14.950  24.600  16.700  1.00  0.00            
ATOM     50  H24 GCD     1      15.490  23.660  16.570  1.00  0.00            
ATOM     51  O12 GCD     1      13.980  24.530  15.720  1.00  0.00            
ATOM     52  H25 GCD     1      13.890  25.450  15.470  1.00  0.00            
ATOM     53  C16 GCD     1      15.850  25.810  16.500  1.00  0.00            
ATOM     54  H26 GCD     1      16.340  25.880  15.520  1.00  0.00            
ATOM     55  O13 GCD     1      16.850  25.880  17.410  1.00  0.00            
ATOM     56  C17 GCD     1      16.500  26.010  18.800  1.00  0.00            
ATOM     57  H27 GCD     1      15.860  26.900  18.880  1.00  0.00            
ATOM     58  C18 GCD     1      17.700  26.230  19.700  1.00  0.00            
ATOM     59  H28 GCD     1      18.340  25.350  19.850  1.00  0.00            
ATOM     60  H29 GCD     1      17.210  26.390  20.670  1.00  0.00            
ATOM     61  O14 GCD     1      18.460  27.360  19.280  1.00  0.00            
ATOM     62  H30 GCD     1      18.840  27.170  18.420  1.00  0.00            
ATOM     63  O15 GCD     1      15.070  26.980  16.690  1.00  0.00            
ATOM     64  C19 GCD     1      15.060  28.070  15.770  1.00  0.00            
ATOM     65  H31 GCD     1      15.840  27.850  15.030  1.00  0.00            
ATOM     66  C20 GCD     1      13.650  28.180  15.200  1.00  0.00            
ATOM     67  H32 GCD     1      12.900  28.350  15.980  1.00  0.00            
ATOM     68  O16 GCD     1      13.340  27.020  14.390  1.00  0.00            
ATOM     69  H33 GCD     1      12.690  27.230  13.710  1.00  0.00            
ATOM     70  C21 GCD     1      13.480  29.450  14.300  1.00  0.00            
ATOM     71  H34 GCD     1      14.180  29.350  13.460  1.00  0.00            
ATOM     72  O17 GCD     1      12.230  29.560  13.690  1.00  0.00            
ATOM     73  H35 GCD     1      11.540  29.670  14.360  1.00  0.00            
ATOM     74  C22 GCD     1      13.850  30.690  15.090  1.00  0.00            
ATOM     75  H36 GCD     1      13.920  31.520  14.380  1.00  0.00            
ATOM     76  O18 GCD     1      15.170  30.460  15.560  1.00  0.00            
ATOM     77  C23 GCD     1      15.320  29.330  16.500  1.00  0.00            
ATOM     78  H37 GCD     1      14.590  29.460  17.320  1.00  0.00            
ATOM     79  C24 GCD     1      16.660  29.450  17.100  1.00  0.00            
ATOM     80  H38 GCD     1      16.770  28.710  17.900  1.00  0.00            
ATOM     81  H39 GCD     1      16.640  30.460  17.550  1.00  0.00            
ATOM     82  O19 GCD     1      17.830  29.240  16.320  1.00  0.00            
ATOM     83  H40 GCD     1      18.540  29.680  16.820  1.00  0.00            
ATOM     84  O20 GCD     1      12.940  30.930  16.200  1.00  0.00            
ATOM     85  C25 GCD     1      12.680  32.370  16.320  1.00  0.00            
ATOM     86  H41 GCD     1      13.180  32.960  15.540  1.00  0.00            
ATOM     87  C26 GCD     1      11.210  32.680  16.220  1.00  0.00            
ATOM     88  H42 GCD     1      10.800  32.090  17.050  1.00  0.00            
ATOM     89  O21 GCD     1      10.750  32.260  14.950  1.00  0.00            
ATOM     90  H43 GCD     1      10.780  31.330  15.180  1.00  0.00            
ATOM     91  C27 GCD     1      10.910  34.180  16.370  1.00  0.00            
ATOM     92  H44 GCD     1      11.380  34.680  15.520  1.00  0.00            
ATOM     93  O22 GCD     1       9.410  34.410  16.450  1.00  0.00            
ATOM     94  H45 GCD     1       9.150  34.220  17.360  1.00  0.00            
ATOM     95  C28 GCD     1      11.500  34.640  17.700  1.00  0.00            
ATOM     96  H46 GCD     1      11.400  35.730  17.660  1.00  0.00            
ATOM     97  O23 GCD     1      12.880  34.260  17.870  1.00  0.00            
ATOM     98  C29 GCD     1      13.160  32.860  17.730  1.00  0.00            
ATOM     99  H47 GCD     1      12.620  32.330  18.520  1.00  0.00            
ATOM    100  C30 GCD     1      14.670  32.630  17.990  1.00  0.00            
ATOM    101  H48 GCD     1      14.960  31.570  17.990  1.00  0.00            
ATOM    102  H49 GCD     1      14.910  32.890  19.030  1.00  0.00            
ATOM    103  O24 GCD     1      15.460  33.320  17.070  1.00  0.00            
ATOM    104  H50 GCD     1      15.220  34.230  17.290  1.00  0.00            
ATOM    105  O25 GCD     1      10.590  34.230  18.700  1.00  0.00            
ATOM    106  C31 GCD     1      10.520  35.130  19.800  1.00  0.00            
ATOM    107  H51 GCD     1      11.090  36.040  19.560  1.00  0.00            
ATOM    108  C32 GCD     1       8.990  35.480  20.020  1.00  0.00            
ATOM    109  H52 GCD     1       8.300  34.650  20.200  1.00  0.00            
ATOM    110  O26 GCD     1       8.420  36.040  18.860  1.00  0.00            
ATOM    111  H53 GCD     1       7.530  36.280  19.140  1.00  0.00            
ATOM    112  C33 GCD     1       8.780  36.310  21.240  1.00  0.00            
ATOM    113  H54 GCD     1       9.230  37.260  20.930  1.00  0.00            
ATOM    114  O27 GCD     1       7.390  36.520  21.520  1.00  0.00            
ATOM    115  H55 GCD     1       6.950  35.700  21.770  1.00  0.00            
ATOM    116  C34 GCD     1       9.570  35.740  22.490  1.00  0.00            
ATOM    117  H56 GCD     1       9.560  36.440  23.330  1.00  0.00            
ATOM    118  O28 GCD     1      10.870  35.520  22.180  1.00  0.00            
ATOM    119  C35 GCD     1      11.210  34.620  21.060  1.00  0.00            
ATOM    120  H57 GCD     1      10.710  33.660  21.270  1.00  0.00            
ATOM    121  C36 GCD     1      12.670  34.340  20.960  1.00  0.00            
ATOM    122  H58 GCD     1      13.000  33.710  20.120  1.00  0.00            
ATOM    123  H59 GCD     1      12.920  33.820  21.900  1.00  0.00            
ATOM    124  O29 GCD     1      13.480  35.570  20.890  1.00  0.00            
ATOM    125  H60 GCD     1      13.370  36.000  20.040  1.00  0.00            
ATOM    126  O30 GCD     1       9.080  34.450  22.940  1.00  0.00            
ATOM    127  C37 GCD     1       8.110  34.430  23.970  1.00  0.00            
ATOM    128  H61 GCD     1       7.730  35.430  24.200  1.00  0.00            
ATOM    129  C38 GCD     1       6.840  33.570  23.540  1.00  0.00            
ATOM    130  H62 GCD     1       7.240  32.600  23.210  1.00  0.00            
ATOM    131  O31 GCD     1       6.160  34.210  22.410  1.00  0.00            
ATOM    132  H63 GCD     1       5.620  33.530  22.000  1.00  0.00            
ATOM    133  C39 GCD     1       5.920  33.460  24.780  1.00  0.00            
ATOM    134  H64 GCD     1       5.600  34.430  25.190  1.00  0.00            
ATOM    135  O32 GCD     1       4.820  32.600  24.490  1.00  0.00            
ATOM    136  H65 GCD     1       5.230  31.780  24.190  1.00  0.00            
ATOM    137  C40 GCD     1       6.710  32.830  25.930  1.00  0.00            
ATOM    138  H66 GCD     1       6.050  32.670  26.790  1.00  0.00            
ATOM    139  O33 GCD     1       7.730  33.780  26.280  1.00  0.00            
ATOM    140  C41 GCD     1       8.760  33.910  25.260  1.00  0.00            
ATOM    141  H67 GCD     1       9.290  32.980  25.010  1.00  0.00            
ATOM    142  C42 GCD     1       9.770  34.910  25.740  1.00  0.00            
ATOM    143  H68 GCD     1      10.530  34.940  24.950  1.00  0.00            
ATOM    144  H69 GCD     1      10.240  34.540  26.660  1.00  0.00            
ATOM    145  O34 GCD     1       9.210  36.190  25.970  1.00  0.00            
ATOM    146  H70 GCD     1       9.820  36.930  25.880  1.00  0.00            
ATOM    147  O35 GCD     1       7.370  31.690  25.490  1.00  0.00            
ATOM    148  C43 GCD     1       7.020  30.440  26.060  1.00  0.00            
ATOM    149  H71 GCD     1       6.160  30.570  26.740  1.00  0.00            
ATOM    150  C44 GCD     1       6.700  29.490  24.930  1.00  0.00            
ATOM    151  H72 GCD     1       7.550  29.390  24.230  1.00  0.00            
ATOM    152  O36 GCD     1       5.600  29.920  24.270  1.00  0.00            
ATOM    153  H73 GCD     1       5.140  29.150  23.930  1.00  0.00            
ATOM    154  C45 GCD     1       6.560  28.130  25.500  1.00  0.00            
ATOM    155  H74 GCD     1       5.690  28.260  26.160  1.00  0.00            
ATOM    156  O37 GCD     1       6.260  27.110  24.530  1.00  0.00            
ATOM    157  H75 GCD     1       7.060  26.740  24.140  1.00  0.00            
ATOM    158  C46 GCD     1       7.740  27.680  26.350  1.00  0.00            
ATOM    159  H76 GCD     1       7.490  26.740  26.850  1.00  0.00            
ATOM    160  O38 GCD     1       8.800  27.410  25.380  1.00  0.00            
ATOM    161  O39 GCD     1       8.190  28.650  27.360  1.00  0.00            
ATOM    162  C47 GCD     1       8.220  30.020  26.930  1.00  0.00            
ATOM    163  H77 GCD     1       9.090  30.250  26.300  1.00  0.00            
ATOM    164  C48 GCD     1       8.410  30.910  28.110  1.00  0.00            
ATOM    165  H78 GCD     1       8.660  31.910  27.730  1.00  0.00            
ATOM    166  H79 GCD     1       9.230  30.570  28.760  1.00  0.00            
ATOM    167  O40 GCD     1       7.240  31.110  28.870  1.00  0.00            
ATOM    168  H80 GCD     1       6.710  30.310  28.810  1.00  0.00            
ATOM    169  C1  AD4     2      10.940  25.090  20.150  1.00  0.00            
ATOM    170  C2  AD4     2       9.680  25.250  20.730  1.00  0.00            
ATOM    171  C3  AD4     2       9.300  26.390  21.480  1.00  0.00            
ATOM    172  C4  AD4     2      10.230  27.430  21.670  1.00  0.00            
ATOM    173  C5  AD4     2       9.970  28.590  22.480  1.00  0.00            
ATOM    174  C6  AD4     2      10.910  29.570  22.740  1.00  0.00            
ATOM    175  C7  AD4     2      10.640  30.690  23.480  1.00  0.00            
ATOM    176  C8  AD4     2      11.660  31.630  23.730  1.00  0.00            
ATOM    177  C9  AD4     2      12.980  31.480  23.270  1.00  0.00            
ATOM    178  C10 AD4     2      13.290  30.350  22.490  1.00  0.00            
ATOM    179  C11 AD4     2      12.250  29.420  22.210  1.00  0.00            
ATOM    180  C12 AD4     2      12.500  28.280  21.420  1.00  0.00            
ATOM    181  C13 AD4     2      11.560  27.320  21.180  1.00  0.00            
ATOM    182  C14 AD4     2      11.850  26.130  20.430  1.00  0.00            
ATOM    183  H1  AD4     2      11.310  24.300  19.500  1.00  0.00            
ATOM    184  H2  AD4     2       8.930  24.490  20.530  1.00  0.00            
ATOM    185  H3  AD4     2       8.290  26.490  21.850  1.00  0.00            
ATOM    186  H4  AD4     2       9.010  28.680  22.980  1.00  0.00            
ATOM    187  H5  AD4     2       9.620  30.870  23.810  1.00  0.00            
ATOM    188  H6  AD4     2      11.460  32.520  24.320  1.00  0.00            
ATOM    189  H7  AD4     2      13.720  32.230  23.540  1.00  0.00            
ATOM    190  H8  AD4     2      14.230  30.160  21.990  1.00  0.00            
ATOM    191  H9  AD4     2      13.510  28.130  21.040  1.00  0.00            
ATOM    192  H10 AD4     2      12.850  25.950  20.040  1.00  0.00            
TER
ENDMDL
MODEL        1
ATOM      1  H1  GCD     1      26.090  27.430  20.570  1.00  0.00            
ATOM      2  O1  GCD     1      25.560  28.080  20.090  1.00  0.00            
ATOM      3  C1  GCD     1      24.270  27.550  19.950  1.00  0.00            
ATOM      4  H2  GCD     1      23.670  27.720  20.840  1.00  0.00            
ATOM      5  H3  GCD     1      23.810  28.100  19.120  1.00  0.00            
ATOM      6  C2  GCD     1      24.190  26.050  19.720  1.00  0.00            
ATOM      7  H4  GCD     1      24.820  25.780  18.860  1.00  0.00            
ATOM      8  C3  GCD     1      22.810  25.480  19.500  1.00  0.00            
ATOM      9  H5  GCD     1      22.170  25.620  20.390  1.00  0.00            
ATOM     10  C4  GCD     1      22.850  23.960  19.170  1.00  0.00            
ATOM     11  H6  GCD     1      23.430  23.900  18.250  1.00  0.00            
ATOM     12  O2  GCD     1      21.590  23.280  18.930  1.00  0.00            
ATOM     13  H7  GCD     1      21.940  22.410  18.700  1.00  0.00            
ATOM     14  C5  GCD     1      23.540  23.260  20.310  1.00  0.00            
ATOM     15  H8  GCD     1      22.960  23.560  21.180  1.00  0.00            
ATOM     16  O3  GCD     1      23.730  21.930  19.980  1.00  0.00            
ATOM     17  H9  GCD     1      24.460  21.550  20.490  1.00  0.00            
ATOM     18  C6  GCD     1      24.870  23.950  20.560  1.00  0.00            
ATOM     19  O4  GCD     1      24.570  25.320  20.900  1.00  0.00            
ATOM     20  H10 GCD     1      25.230  23.580  21.520  1.00  0.00            
ATOM     21  O5  GCD     1      25.830  23.800  19.530  1.00  0.00            
ATOM     22  C7  GCD     1      27.200  23.460  19.950  1.00  0.00            
ATOM     23  H11 GCD     1      27.350  23.800  20.990  1.00  0.00            
ATOM     24  C8  GCD     1      27.410  21.990  19.780  1.00  0.00            
ATOM     25  H12 GCD     1      27.110  21.790  18.740  1.00  0.00            
ATOM     26  O6  GCD     1      26.470  21.230  20.550  1.00  0.00            
ATOM     27  H13 GCD     1      26.640  20.280  20.500  1.00  0.00            
ATOM     28  C9  GCD     1      28.870  21.560  20.040  1.00  0.00            
ATOM     29  H14 GCD     1      29.080  21.830  21.080  1.00  0.00            
ATOM     30  O7  GCD     1      29.080  20.170  19.780  1.00  0.00            
ATOM     31  H15 GCD     1      29.100  20.130  18.820  1.00  0.00            
ATOM     32  C10 GCD     1      29.760  22.420  19.190  1.00  0.00            
ATOM     33  H16 GCD     1      30.810  22.360  19.510  1.00  0.00            
ATOM     34  O8  GCD     1      29.470  23.830  19.390  1.00  0.00            
ATOM     35  C11 GCD     1      28.130  24.250  19.050  1.00  0.00            
ATOM     36  H17 GCD     1      27.900  23.920  18.030  1.00  0.00            
ATOM     37  C12 GCD     1      28.050  25.830  19.110  1.00  0.00            
ATOM     38  H18 GCD     1      27.220  26.300  18.580  1.00  0.00            
ATOM     39  H19 GCD     1      28.980  26.240  18.690  1.00  0.00            
ATOM     40  O9  GCD     1      27.960  26.390  20.440  1.00  0.00            
ATOM     41  H20 GCD     1      28.790  26.060  20.820  1.00  0.00            
ATOM     42  O10 GCD     1      29.620  22.110  17.810  1.00  0.00            
ATOM     43  C13 GCD     1      30.730  21.700  17.000  1.00  0.00            
ATOM     44  H21 GCD     1      31.570  21.320  17.600  1.00  0.00            
ATOM     45  C14 GCD     1      30.300  20.500  16.210  1.00  0.00            
ATOM     46  H22 GCD     1      29.450  20.670  15.540  1.00  0.00            
ATOM     47  O11 GCD     1      29.970  19.490  17.110  1.00  0.00            
ATOM     48  H23 GCD     1      29.560  18.760  16.650  1.00  0.00            
ATOM     49  C15 GCD     1      31.400  20.040  15.230  1.00  0.00            
ATOM     50  H24 GCD     1      32.360  19.840  15.730  1.00  0.00            
ATOM     51  O12 GCD     1      31.160  18.830  14.510  1.00  0.00            
ATOM     52  H25 GCD     1      30.670  18.960  13.680  1.00  0.00            
ATOM     53  C16 GCD     1      31.690  21.150  14.360  1.00  0.00            
ATOM     54  H26 GCD     1      32.530  20.820  13.740  1.00  0.00            
ATOM     55  O13 GCD     1      32.150  22.180  15.240  1.00  0.00            
ATOM     56  C17 GCD     1      31.100  22.680  16.020  1.00  0.00            
ATOM     57  H27 GCD     1      30.190  23.050  15.530  1.00  0.00            
ATOM     58  C18 GCD     1      31.610  23.920  16.740  1.00  0.00            
ATOM     59  H28 GCD     1      32.480  23.710  17.360  1.00  0.00            
ATOM     60  H29 GCD     1      30.930  24.450  17.420  1.00  0.00            
ATOM     61  O14 GCD     1      32.060  25.000  15.860  1.00  0.00            
ATOM     62  H30 GCD     1      32.490  24.500  15.160  1.00  0.00            
ATOM     63  O15 GCD     1      30.560  21.480  13.490  1.00  0.00            
ATOM     64  C19 GCD     1      30.870  21.380  12.070  1.00  0.00            
ATOM     65  H31 GCD     1      31.890  21.000  11.890  1.00  0.00            
ATOM     66  C20 GCD     1      29.810  20.510  11.480  1.00  0.00            
ATOM     67  H32 GCD     1      28.830  20.950  11.700  1.00  0.00            
ATOM     68  O16 GCD     1      29.750  19.190  12.060  1.00  0.00            
ATOM     69  H33 GCD     1      28.970  18.700  11.780  1.00  0.00            
ATOM     70  C21 GCD     1      30.090  20.420  10.020  1.00  0.00            
ATOM     71  H34 GCD     1      31.010  19.880   9.780  1.00  0.00            
ATOM     72  O17 GCD     1      29.000  19.790   9.320  1.00  0.00            
ATOM     73  H35 GCD     1      28.310  20.440   9.170  1.00  0.00            
ATOM     74  C22 GCD     1      30.150  21.880   9.470  1.00  0.00            
ATOM     75  H36 GCD     1      30.360  21.990   8.400  1.00  0.00            
ATOM     76  O18 GCD     1      31.250  22.570   9.990  1.00  0.00            
ATOM     77  C23 GCD     1      31.060  22.750  11.390  1.00  0.00            
ATOM     78  H37 GCD     1      30.150  23.340  11.510  1.00  0.00            
ATOM     79  C24 GCD     1      32.330  23.460  11.930  1.00  0.00            
ATOM     80  H38 GCD     1      32.250  23.690  13.000  1.00  0.00            
ATOM     81  H39 GCD     1      32.480  24.420  11.420  1.00  0.00            
ATOM     82  O19 GCD     1      33.520  22.680  11.610  1.00  0.00            
ATOM     83  H40 GCD     1      33.220  21.830  11.250  1.00  0.00            
ATOM     84  O20 GCD     1      28.930  22.590   9.710  1.00  0.00            
ATOM     85  C25 GCD     1      28.200  23.080   8.590  1.00  0.00            
ATOM     86  H41 GCD     1      28.480  22.530   7.680  1.00  0.00            
ATOM     87  C26 GCD     1      26.740  22.710   8.940  1.00  0.00            
ATOM     88  H42 GCD     1      26.490  23.190   9.890  1.00  0.00            
ATOM     89  O21 GCD     1      26.680  21.310   8.920  1.00  0.00            
ATOM     90  H43 GCD     1      25.730  21.150   8.910  1.00  0.00            
ATOM     91  C27 GCD     1      25.860  23.360   7.880  1.00  0.00            
ATOM     92  H44 GCD     1      26.100  22.830   6.950  1.00  0.00            
ATOM     93  O22 GCD     1      24.460  23.270   8.320  1.00  0.00            
ATOM     94  H45 GCD     1      24.390  23.500   9.250  1.00  0.00            
ATOM     95  C28 GCD     1      26.170  24.880   7.600  1.00  0.00            
ATOM     96  H46 GCD     1      25.650  25.160   6.680  1.00  0.00            
ATOM     97  O23 GCD     1      27.560  25.040   7.320  1.00  0.00            
ATOM     98  C29 GCD     1      28.350  24.580   8.390  1.00  0.00            
ATOM     99  H47 GCD     1      27.950  25.000   9.310  1.00  0.00            
ATOM    100  C30 GCD     1      29.790  25.010   8.180  1.00  0.00            
ATOM    101  H48 GCD     1      30.200  24.560   7.260  1.00  0.00            
ATOM    102  H49 GCD     1      30.560  24.700   8.900  1.00  0.00            
ATOM    103  O24 GCD     1      29.910  26.440   8.080  1.00  0.00            
ATOM    104  H50 GCD     1      29.330  26.680   7.350  1.00  0.00            
ATOM    105  O25 GCD     1      25.610  25.600   8.660  1.00  0.00            
ATOM    106  C31 GCD     1      24.710  26.690   8.350  1.00  0.00            
ATOM    107  H51 GCD     1      24.770  26.930   7.270  1.00  0.00            
ATOM    108  C32 GCD     1      23.220  26.310   8.560  1.00  0.00            
ATOM    109  H52 GCD     1      23.070  26.110   9.630  1.00  0.00            
ATOM    110  O26 GCD     1      22.880  25.270   7.670  1.00  0.00            
ATOM    111  H53 GCD     1      23.520  24.570   7.830  1.00  0.00            
ATOM    112  C33 GCD     1      22.280  27.510   8.280  1.00  0.00            
ATOM    113  H54 GCD     1      22.380  27.780   7.220  1.00  0.00            
ATOM    114  O27 GCD     1      20.910  27.260   8.550  1.00  0.00            
ATOM    115  H55 GCD     1      20.940  26.310   8.730  1.00  0.00            
ATOM    116  C34 GCD     1      22.730  28.690   9.120  1.00  0.00            
ATOM    117  H56 GCD     1      22.170  29.590   8.840  1.00  0.00            
ATOM    118  O28 GCD     1      24.090  29.000   8.920  1.00  0.00            
ATOM    119  C35 GCD     1      25.040  27.970   9.100  1.00  0.00            
ATOM    120  H57 GCD     1      25.070  27.820  10.190  1.00  0.00            
ATOM    121  C36 GCD     1      26.400  28.460   8.620  1.00  0.00            
ATOM    122  H58 GCD     1      26.230  28.890   7.630  1.00  0.00            
ATOM    123  H59 GCD     1      27.030  27.560   8.540  1.00  0.00            
ATOM    124  O29 GCD     1      27.010  29.400   9.460  1.00  0.00            
ATOM    125  H60 GCD     1      26.770  29.170  10.370  1.00  0.00            
ATOM    126  O30 GCD     1      22.520  28.330  10.520  1.00  0.00            
ATOM    127  C37 GCD     1      21.860  29.280  11.390  1.00  0.00            
ATOM    128  H61 GCD     1      21.580  30.190  10.850  1.00  0.00            
ATOM    129  C38 GCD     1      20.550  28.630  11.850  1.00  0.00            
ATOM    130  H62 GCD     1      20.850  27.610  12.150  1.00  0.00            
ATOM    131  O31 GCD     1      19.570  28.550  10.810  1.00  0.00            
ATOM    132  H63 GCD     1      19.850  28.230   9.950  1.00  0.00            
ATOM    133  C39 GCD     1      19.960  29.520  13.050  1.00  0.00            
ATOM    134  H64 GCD     1      19.630  30.500  12.700  1.00  0.00            
ATOM    135  O32 GCD     1      18.830  28.870  13.550  1.00  0.00            
ATOM    136  H65 GCD     1      19.190  28.130  14.050  1.00  0.00            
ATOM    137  C40 GCD     1      20.980  29.800  14.100  1.00  0.00            
ATOM    138  H66 GCD     1      20.490  30.520  14.770  1.00  0.00            
ATOM    139  O33 GCD     1      22.130  30.490  13.550  1.00  0.00            
ATOM    140  C41 GCD     1      22.800  29.650  12.610  1.00  0.00            
ATOM    141  H67 GCD     1      23.240  28.760  13.080  1.00  0.00            
ATOM    142  C42 GCD     1      23.990  30.460  12.080  1.00  0.00            
ATOM    143  H68 GCD     1      24.660  29.790  11.530  1.00  0.00            
ATOM    144  H69 GCD     1      24.610  30.810  12.920  1.00  0.00            
ATOM    145  O34 GCD     1      23.580  31.700  11.430  1.00  0.00            
ATOM    146  H70 GCD     1      23.090  32.190  12.110  1.00  0.00            
ATOM    147  O35 GCD     1      21.390  28.640  14.870  1.00  0.00            
ATOM    148  C43 GCD     1      20.850  28.470  16.170  1.00  0.00            
ATOM    149  H71 GCD     1      20.050  29.190  16.390  1.00  0.00            
ATOM    150  C44 GCD     1      20.350  26.990  16.200  1.00  0.00            
ATOM    151  H72 GCD     1      21.130  26.300  15.860  1.00  0.00            
ATOM    152  O36 GCD     1      19.210  26.730  15.310  1.00  0.00            
ATOM    153  H73 GCD     1      18.380  26.710  15.810  1.00  0.00            
ATOM    154  C45 GCD     1      20.020  26.670  17.650  1.00  0.00            
ATOM    155  H74 GCD     1      19.150  27.300  17.870  1.00  0.00            
ATOM    156  O37 GCD     1      19.780  25.290  17.940  1.00  0.00            
ATOM    157  H75 GCD     1      20.670  24.920  17.940  1.00  0.00            
ATOM    158  C46 GCD     1      21.110  26.970  18.600  1.00  0.00            
ATOM    159  H76 GCD     1      20.740  26.800  19.620  1.00  0.00            
ATOM    160  O38 GCD     1      22.280  26.200  18.360  1.00  0.00            
ATOM    161  O39 GCD     1      21.400  28.380  18.530  1.00  0.00            
ATOM    162  C47 GCD     1      21.930  28.740  17.190  1.00  0.00            
ATOM    163  H77 GCD     1      22.900  28.230  17.050  1.00  0.00            
ATOM    164  C48 GCD     1      22.310  30.220  17.300  1.00  0.00            
ATOM    165  H78 GCD     1      21.370  30.780  17.420  1.00  0.00            
ATOM    166  H79 GCD     1      22.770  30.480  16.330  1.00  0.00            
ATOM    167  O40 GCD     1      23.160  30.480  18.440  1.00  0.00            
ATOM    168  H80 GCD     1      22.860  30.070  19.260  1.00  0.00            
ATOM    169  C1  AD4     2      24.770  19.470  16.510  1.00  0.00            
ATOM    170  C2  AD4     2      23.480  19.890  16.400  1.00  0.00            
ATOM    171  C3  AD4     2      23.160  21.230  16.190  1.00  0.00            
ATOM    172  C4  AD4     2      24.170  22.180  16.130  1.00  0.00            
ATOM    173  C5  AD4     2      23.820  23.510  15.870  1.00  0.00            
ATOM    174  C6  AD4     2      24.850  24.460  15.700  1.00  0.00            
ATOM    175  C7  AD4     2      24.400  25.750  15.470  1.00  0.00            
ATOM    176  C8  AD4     2      25.340  26.800  15.330  1.00  0.00            
ATOM    177  C9  AD4     2      26.720  26.530  15.350  1.00  0.00            
ATOM    178  C10 AD4     2      27.140  25.180  15.620  1.00  0.00            
ATOM    179  C11 AD4     2      26.180  24.160  15.870  1.00  0.00            
ATOM    180  C12 AD4     2      26.530  22.820  16.110  1.00  0.00            
ATOM    181  C13 AD4     2      25.550  21.830  16.280  1.00  0.00            
ATOM    182  C14 AD4     2      25.880  20.420  16.490  1.00  0.00            
ATOM    183  H1  AD4     2      24.970  18.410  16.650  1.00  0.00            
ATOM    184  H2  AD4     2      22.660  19.190  16.530  1.00  0.00            
ATOM    185  H3  AD4     2      22.130  21.570  16.180  1.00  0.00            
ATOM    186  H4  AD4     2      22.770  23.770  15.740  1.00  0.00            
ATOM    187  H5  AD4     2      23.340  25.970  15.450  1.00  0.00            
ATOM    188  H6  AD4     2      25.070  27.840  15.220  1.00  0.00            
ATOM    189  H7  AD4     2      27.440  27.340  15.290  1.00  0.00            
ATOM    190  H8  AD4     2      28.180  24.890  15.720  1.00  0.00            
ATOM    191  H9  AD4     2      27.540  22.440  16.110  1.00  0.00            
ATOM    192  H10 AD4     2      26.880  20.130  16.790  1.00  0.00            
TER
ENDMDL
MODEL        1
ATOM      1  H1  GCD     1      12.510  27.660  26.540  1.00  0.00            
ATOM      2  O1  GCD     1      11.890  28.370  26.330  1.00  0.00            
ATOM      3  C1  GCD     1      12.610  29.470  25.690  1.00  0.00            
ATOM      4  H2  GCD     1      12.030  30.390  25.840  1.00  0.00            
ATOM      5  H3  GCD     1      13.600  29.630  26.130  1.00  0.00            
ATOM      6  C2  GCD     1      12.760  29.070  24.220  1.00  0.00            
ATOM      7  H4  GCD     1      13.180  29.920  23.660  1.00  0.00            
ATOM      8  C3  GCD     1      11.570  28.550  23.430  1.00  0.00            
ATOM      9  H5  GCD     1      11.180  27.650  23.930  1.00  0.00            
ATOM     10  C4  GCD     1      11.990  27.990  22.040  1.00  0.00            
ATOM     11  H6  GCD     1      12.300  28.820  21.390  1.00  0.00            
ATOM     12  O2  GCD     1      10.930  27.290  21.450  1.00  0.00            
ATOM     13  H7  GCD     1      11.240  26.870  20.640  1.00  0.00            
ATOM     14  C5  GCD     1      13.110  27.020  22.190  1.00  0.00            
ATOM     15  H8  GCD     1      12.670  26.230  22.820  1.00  0.00            
ATOM     16  O3  GCD     1      13.520  26.440  20.950  1.00  0.00            
ATOM     17  H9  GCD     1      13.970  27.160  20.480  1.00  0.00            
ATOM     18  C6  GCD     1      14.280  27.650  23.030  1.00  0.00            
ATOM     19  O4  GCD     1      13.750  28.000  24.310  1.00  0.00            
ATOM     20  H10 GCD     1      14.990  26.820  23.170  1.00  0.00            
ATOM     21  O5  GCD     1      14.940  28.730  22.350  1.00  0.00            
ATOM     22  C7  GCD     1      16.130  28.420  21.580  1.00  0.00            
ATOM     23  H11 GCD     1      16.070  27.400  21.190  1.00  0.00            
ATOM     24  C8  GCD     1      16.050  29.420  20.420  1.00  0.00            
ATOM     25  H12 GCD     1      15.690  30.380  20.810  1.00  0.00            
ATOM     26  O6  GCD     1      15.000  29.000  19.510  1.00  0.00            
ATOM     27  H13 GCD     1      14.960  29.610  18.770  1.00  0.00            
ATOM     28  C9  GCD     1      17.320  29.660  19.690  1.00  0.00            
ATOM     29  H14 GCD     1      17.550  28.740  19.140  1.00  0.00            
ATOM     30  O7  GCD     1      17.220  30.740  18.720  1.00  0.00            
ATOM     31  H15 GCD     1      17.730  31.470  19.100  1.00  0.00            
ATOM     32  C10 GCD     1      18.450  29.880  20.660  1.00  0.00            
ATOM     33  H16 GCD     1      19.340  29.880  20.030  1.00  0.00            
ATOM     34  O8  GCD     1      18.600  28.800  21.570  1.00  0.00            
ATOM     35  C11 GCD     1      17.440  28.640  22.410  1.00  0.00            
ATOM     36  H17 GCD     1      17.330  29.610  22.900  1.00  0.00            
ATOM     37  C12 GCD     1      17.740  27.550  23.480  1.00  0.00            
ATOM     38  H18 GCD     1      17.040  27.650  24.320  1.00  0.00            
ATOM     39  H19 GCD     1      18.760  27.740  23.850  1.00  0.00            
ATOM     40  O9  GCD     1      17.750  26.270  22.960  1.00  0.00            
ATOM     41  H20 GCD     1      18.660  26.030  22.740  1.00  0.00            
ATOM     42  O10 GCD     1      18.360  31.140  21.310  1.00  0.00            
ATOM     43  C13 GCD     1      19.530  31.970  21.400  1.00  0.00            
ATOM     44  H21 GCD     1      20.390  31.300  21.290  1.00  0.00            
ATOM     45  C14 GCD     1      19.420  33.010  20.340  1.00  0.00            
ATOM     46  H22 GCD     1      18.510  33.600  20.500  1.00  0.00            
ATOM     47  O11 GCD     1      19.270  32.360  19.110  1.00  0.00            
ATOM     48  H23 GCD     1      19.640  32.960  18.440  1.00  0.00            
ATOM     49  C15 GCD     1      20.630  33.890  20.470  1.00  0.00            
ATOM     50  H24 GCD     1      21.550  33.290  20.490  1.00  0.00            
ATOM     51  O12 GCD     1      20.610  34.820  19.390  1.00  0.00            
ATOM     52  H25 GCD     1      21.470  35.250  19.520  1.00  0.00            
ATOM     53  C16 GCD     1      20.610  34.620  21.830  1.00  0.00            
ATOM     54  H26 GCD     1      21.530  35.210  21.890  1.00  0.00            
ATOM     55  O13 GCD     1      20.640  33.540  22.840  1.00  0.00            
ATOM     56  C17 GCD     1      19.500  32.710  22.750  1.00  0.00            
ATOM     57  H27 GCD     1      18.640  33.380  22.780  1.00  0.00            
ATOM     58  C18 GCD     1      19.460  31.760  23.970  1.00  0.00            
ATOM     59  H28 GCD     1      18.520  31.200  23.890  1.00  0.00            
ATOM     60  H29 GCD     1      19.480  32.380  24.880  1.00  0.00            
ATOM     61  O14 GCD     1      20.460  30.760  23.950  1.00  0.00            
ATOM     62  H30 GCD     1      20.340  30.160  24.700  1.00  0.00            
ATOM     63  O15 GCD     1      19.490  35.430  22.020  1.00  0.00            
ATOM     64  C19 GCD     1      19.820  36.750  22.570  1.00  0.00            
ATOM     65  H31 GCD     1      20.870  37.020  22.490  1.00  0.00            
ATOM     66  C20 GCD     1      19.190  37.930  21.890  1.00  0.00            
ATOM     67  H32 GCD     1      18.100  37.810  21.940  1.00  0.00            
ATOM     68  O16 GCD     1      19.580  37.960  20.490  1.00  0.00            
ATOM     69  H33 GCD     1      18.940  38.500  20.000  1.00  0.00            
ATOM     70  C21 GCD     1      19.490  39.240  22.560  1.00  0.00            
ATOM     71  H34 GCD     1      20.570  39.430  22.550  1.00  0.00            
ATOM     72  O17 GCD     1      18.750  40.330  21.920  1.00  0.00            
ATOM     73  H35 GCD     1      19.270  40.460  21.120  1.00  0.00            
ATOM     74  C22 GCD     1      19.210  39.240  24.090  1.00  0.00            
ATOM     75  H36 GCD     1      19.650  40.110  24.600  1.00  0.00            
ATOM     76  O18 GCD     1      19.850  38.050  24.580  1.00  0.00            
ATOM     77  C23 GCD     1      19.360  36.810  24.060  1.00  0.00            
ATOM     78  H37 GCD     1      18.260  36.780  24.060  1.00  0.00            
ATOM     79  C24 GCD     1      19.750  35.730  24.980  1.00  0.00            
ATOM     80  H38 GCD     1      20.850  35.710  24.970  1.00  0.00            
ATOM     81  H39 GCD     1      19.390  34.810  24.510  1.00  0.00            
ATOM     82  O19 GCD     1      19.250  35.760  26.300  1.00  0.00            
ATOM     83  H40 GCD     1      19.790  36.420  26.760  1.00  0.00            
ATOM     84  O20 GCD     1      17.850  39.170  24.340  1.00  0.00            
ATOM     85  C25 GCD     1      17.330  39.940  25.410  1.00  0.00            
ATOM     86  H41 GCD     1      18.180  40.500  25.840  1.00  0.00            
ATOM     87  C26 GCD     1      16.460  41.030  24.820  1.00  0.00            
ATOM     88  H42 GCD     1      15.710  40.500  24.220  1.00  0.00            
ATOM     89  O21 GCD     1      17.140  42.000  24.050  1.00  0.00            
ATOM     90  H43 GCD     1      16.520  42.390  23.420  1.00  0.00            
ATOM     91  C27 GCD     1      15.520  41.760  25.920  1.00  0.00            
ATOM     92  H44 GCD     1      16.250  42.210  26.620  1.00  0.00            
ATOM     93  O22 GCD     1      14.700  42.760  25.300  1.00  0.00            
ATOM     94  H45 GCD     1      14.030  42.220  24.860  1.00  0.00            
ATOM     95  C28 GCD     1      14.870  40.800  26.750  1.00  0.00            
ATOM     96  H46 GCD     1      14.300  41.350  27.500  1.00  0.00            
ATOM     97  O23 GCD     1      15.850  39.930  27.290  1.00  0.00            
ATOM     98  C29 GCD     1      16.680  39.150  26.410  1.00  0.00            
ATOM     99  H47 GCD     1      16.030  38.420  25.910  1.00  0.00            
ATOM    100  C30 GCD     1      17.620  38.430  27.300  1.00  0.00            
ATOM    101  H48 GCD     1      18.240  39.100  27.910  1.00  0.00            
ATOM    102  H49 GCD     1      18.300  37.880  26.630  1.00  0.00            
ATOM    103  O24 GCD     1      16.920  37.610  28.180  1.00  0.00            
ATOM    104  H50 GCD     1      16.120  38.100  28.430  1.00  0.00            
ATOM    105  O25 GCD     1      13.940  40.080  25.910  1.00  0.00            
ATOM    106  C31 GCD     1      12.580  40.280  26.060  1.00  0.00            
ATOM    107  H51 GCD     1      12.430  41.240  26.570  1.00  0.00            
ATOM    108  C32 GCD     1      12.030  40.520  24.610  1.00  0.00            
ATOM    109  H52 GCD     1      12.470  39.790  23.920  1.00  0.00            
ATOM    110  O26 GCD     1      12.510  41.840  24.060  1.00  0.00            
ATOM    111  H53 GCD     1      12.470  41.870  23.100  1.00  0.00            
ATOM    112  C33 GCD     1      10.480  40.400  24.560  1.00  0.00            
ATOM    113  H54 GCD     1      10.140  41.310  25.080  1.00  0.00            
ATOM    114  O27 GCD     1      10.010  40.450  23.280  1.00  0.00            
ATOM    115  H55 GCD     1      10.260  39.580  22.970  1.00  0.00            
ATOM    116  C34 GCD     1       9.850  39.220  25.340  1.00  0.00            
ATOM    117  H56 GCD     1       8.790  39.400  25.530  1.00  0.00            
ATOM    118  O28 GCD     1      10.500  39.120  26.640  1.00  0.00            
ATOM    119  C35 GCD     1      11.920  39.030  26.680  1.00  0.00            
ATOM    120  H57 GCD     1      12.230  38.150  26.100  1.00  0.00            
ATOM    121  C36 GCD     1      12.330  38.710  28.150  1.00  0.00            
ATOM    122  H58 GCD     1      13.420  38.610  28.240  1.00  0.00            
ATOM    123  H59 GCD     1      11.930  37.750  28.500  1.00  0.00            
ATOM    124  O29 GCD     1      12.020  39.750  29.060  1.00  0.00            
ATOM    125  H60 GCD     1      12.630  39.510  29.760  1.00  0.00            
ATOM    126  O30 GCD     1      10.090  38.000  24.620  1.00  0.00            
ATOM    127  C37 GCD     1       8.990  37.050  24.640  1.00  0.00            
ATOM    128  H61 GCD     1       8.060  37.540  24.940  1.00  0.00            
ATOM    129  C38 GCD     1       8.890  36.480  23.310  1.00  0.00            
ATOM    130  H62 GCD     1       9.830  35.980  23.080  1.00  0.00            
ATOM    131  O31 GCD     1       8.640  37.500  22.380  1.00  0.00            
ATOM    132  H63 GCD     1       9.520  37.880  22.290  1.00  0.00            
ATOM    133  C39 GCD     1       7.720  35.470  23.210  1.00  0.00            
ATOM    134  H64 GCD     1       6.840  36.090  23.400  1.00  0.00            
ATOM    135  O32 GCD     1       7.540  34.850  21.880  1.00  0.00            
ATOM    136  H65 GCD     1       7.920  33.960  21.920  1.00  0.00            
ATOM    137  C40 GCD     1       7.780  34.460  24.280  1.00  0.00            
ATOM    138  H66 GCD     1       6.790  33.990  24.300  1.00  0.00            
ATOM    139  O33 GCD     1       8.060  35.000  25.570  1.00  0.00            
ATOM    140  C41 GCD     1       9.120  35.960  25.670  1.00  0.00            
ATOM    141  H67 GCD     1      10.100  35.480  25.530  1.00  0.00            
ATOM    142  C42 GCD     1       9.100  36.460  27.100  1.00  0.00            
ATOM    143  H68 GCD     1       9.930  37.150  27.300  1.00  0.00            
ATOM    144  H69 GCD     1       9.220  35.580  27.750  1.00  0.00            
ATOM    145  O34 GCD     1       8.020  37.230  27.490  1.00  0.00            
ATOM    146  H70 GCD     1       8.290  37.850  28.190  1.00  0.00            
ATOM    147  O35 GCD     1       8.890  33.570  23.920  1.00  0.00            
ATOM    148  C43 GCD     1       8.550  32.250  24.360  1.00  0.00            
ATOM    149  H71 GCD     1       7.710  32.220  25.060  1.00  0.00            
ATOM    150  C44 GCD     1       8.180  31.430  23.120  1.00  0.00            
ATOM    151  H72 GCD     1       8.950  31.660  22.370  1.00  0.00            
ATOM    152  O36 GCD     1       6.870  31.680  22.620  1.00  0.00            
ATOM    153  H73 GCD     1       6.810  31.240  21.760  1.00  0.00            
ATOM    154  C45 GCD     1       8.260  29.910  23.330  1.00  0.00            
ATOM    155  H74 GCD     1       7.330  29.500  23.750  1.00  0.00            
ATOM    156  O37 GCD     1       8.330  29.220  22.080  1.00  0.00            
ATOM    157  H75 GCD     1       9.270  29.210  21.890  1.00  0.00            
ATOM    158  C46 GCD     1       9.420  29.420  24.140  1.00  0.00            
ATOM    159  H76 GCD     1       9.310  28.380  24.430  1.00  0.00            
ATOM    160  O38 GCD     1      10.590  29.580  23.300  1.00  0.00            
ATOM    161  O39 GCD     1       9.530  30.220  25.320  1.00  0.00            
ATOM    162  C47 GCD     1       9.750  31.620  25.050  1.00  0.00            
ATOM    163  H77 GCD     1      10.630  31.690  24.400  1.00  0.00            
ATOM    164  C48 GCD     1      10.060  32.300  26.400  1.00  0.00            
ATOM    165  H78 GCD     1      10.520  33.230  26.070  1.00  0.00            
ATOM    166  H79 GCD     1      10.790  31.750  27.010  1.00  0.00            
ATOM    167  O40 GCD     1       8.970  32.590  27.290  1.00  0.00            
ATOM    168  H80 GCD     1       9.400  32.580  28.150  1.00  0.00            
ATOM    169  C1  AD4     2      15.930  35.830  20.880  1.00  0.00            
ATOM    170  C2  AD4     2      15.630  34.660  20.240  1.00  0.00            
ATOM    171  C3  AD4     2      15.550  33.430  20.970  1.00  0.00            
ATOM    172  C4  AD4     2      15.840  33.450  22.340  1.00  0.00            
ATOM    173  C5  AD4     2      15.890  32.320  23.100  1.00  0.00            
ATOM    174  C6  AD4     2      16.200  32.360  24.450  1.00  0.00            
ATOM    175  C7  AD4     2      16.100  31.160  25.190  1.00  0.00            
ATOM    176  C8  AD4     2      16.200  31.210  26.610  1.00  0.00            
ATOM    177  C9  AD4     2      16.440  32.440  27.280  1.00  0.00            
ATOM    178  C10 AD4     2      16.530  33.610  26.520  1.00  0.00            
ATOM    179  C11 AD4     2      16.430  33.570  25.100  1.00  0.00            
ATOM    180  C12 AD4     2      16.360  34.770  24.380  1.00  0.00            
ATOM    181  C13 AD4     2      16.090  34.680  23.000  1.00  0.00            
ATOM    182  C14 AD4     2      16.170  35.910  22.240  1.00  0.00            
ATOM    183  H1  AD4     2      15.970  36.700  20.230  1.00  0.00            
ATOM    184  H2  AD4     2      15.470  34.690  19.160  1.00  0.00            
ATOM    185  H3  AD4     2      15.330  32.530  20.410  1.00  0.00            
ATOM    186  H4  AD4     2      15.580  31.350  22.700  1.00  0.00            
ATOM    187  H5  AD4     2      15.850  30.200  24.750  1.00  0.00            
ATOM    188  H6  AD4     2      16.250  30.320  27.230  1.00  0.00            
ATOM    189  H7  AD4     2      16.780  32.480  28.310  1.00  0.00            
ATOM    190  H8  AD4     2      16.630  34.560  27.030  1.00  0.00            
ATOM    191  H9  AD4     2      16.530  35.660  24.970  1.00  0.00            
ATOM    192  H10 AD4     2      16.450  36.800  22.790  1.00  0.00            
TER
ENDMDL
MODEL        1
ATOM      1  H1  GCD     1       9.330  27.590  19.620  1.00  0.00            
ATOM      2  O1  GCD     1      10.280  27.470  19.720  1.00  0.00            
ATOM      3  C1  GCD     1      11.030  28.250  18.720  1.00  0.00            
ATOM      4  H2  GCD     1      10.700  27.970  17.710  1.00  0.00            
ATOM      5  H3  GCD     1      10.800  29.320  18.760  1.00  0.00            
ATOM      6  C2  GCD     1      12.610  28.190  18.830  1.00  0.00            
ATOM      7  H4  GCD     1      12.970  28.910  18.080  1.00  0.00            
ATOM      8  C3  GCD     1      13.280  26.790  18.600  1.00  0.00            
ATOM      9  H5  GCD     1      12.880  26.060  19.310  1.00  0.00            
ATOM     10  C4  GCD     1      14.820  26.870  18.750  1.00  0.00            
ATOM     11  H6  GCD     1      15.220  27.500  17.940  1.00  0.00            
ATOM     12  O2  GCD     1      15.480  25.590  18.720  1.00  0.00            
ATOM     13  H7  GCD     1      15.200  25.200  17.880  1.00  0.00            
ATOM     14  C5  GCD     1      15.040  27.550  20.050  1.00  0.00            
ATOM     15  H8  GCD     1      14.690  26.900  20.860  1.00  0.00            
ATOM     16  O3  GCD     1      16.470  27.800  20.350  1.00  0.00            
ATOM     17  H9  GCD     1      17.000  27.000  20.230  1.00  0.00            
ATOM     18  C6  GCD     1      14.300  28.830  20.320  1.00  0.00            
ATOM     19  O4  GCD     1      12.930  28.710  20.100  1.00  0.00            
ATOM     20  H10 GCD     1      14.510  29.160  21.340  1.00  0.00            
ATOM     21  O5  GCD     1      14.780  29.870  19.440  1.00  0.00            
ATOM     22  C7  GCD     1      14.930  31.070  20.150  1.00  0.00            
ATOM     23  H11 GCD     1      14.570  31.050  21.180  1.00  0.00            
ATOM     24  C8  GCD     1      16.410  31.250  20.250  1.00  0.00            
ATOM     25  H12 GCD     1      16.840  31.000  19.270  1.00  0.00            
ATOM     26  O6  GCD     1      16.920  30.290  21.170  1.00  0.00            
ATOM     27  H13 GCD     1      16.680  29.420  20.840  1.00  0.00            
ATOM     28  C9  GCD     1      16.810  32.680  20.840  1.00  0.00            
ATOM     29  H14 GCD     1      16.450  32.700  21.870  1.00  0.00            
ATOM     30  O7  GCD     1      18.220  32.980  20.710  1.00  0.00            
ATOM     31  H15 GCD     1      18.490  33.000  19.790  1.00  0.00            
ATOM     32  C10 GCD     1      16.040  33.700  20.020  1.00  0.00            
ATOM     33  H16 GCD     1      16.080  34.730  20.370  1.00  0.00            
ATOM     34  O8  GCD     1      14.630  33.370  20.100  1.00  0.00            
ATOM     35  C11 GCD     1      14.230  32.200  19.430  1.00  0.00            
ATOM     36  H17 GCD     1      14.480  32.310  18.370  1.00  0.00            
ATOM     37  C12 GCD     1      12.690  32.100  19.520  1.00  0.00            
ATOM     38  H18 GCD     1      12.350  32.110  20.560  1.00  0.00            
ATOM     39  H19 GCD     1      12.370  31.200  18.990  1.00  0.00            
ATOM     40  O9  GCD     1      12.020  33.250  18.960  1.00  0.00            
ATOM     41  H20 GCD     1      12.730  33.910  19.000  1.00  0.00            
ATOM     42  O10 GCD     1      16.420  33.670  18.620  1.00  0.00            
ATOM     43  C13 GCD     1      17.180  34.730  18.200  1.00  0.00            
ATOM     44  H21 GCD     1      17.780  35.130  19.020  1.00  0.00            
ATOM     45  C14 GCD     1      18.210  33.960  17.340  1.00  0.00            
ATOM     46  H22 GCD     1      17.710  33.410  16.540  1.00  0.00            
ATOM     47  O11 GCD     1      19.010  33.080  18.110  1.00  0.00            
ATOM     48  H23 GCD     1      19.630  32.660  17.500  1.00  0.00            
ATOM     49  C15 GCD     1      19.160  34.930  16.640  1.00  0.00            
ATOM     50  H24 GCD     1      19.660  35.420  17.500  1.00  0.00            
ATOM     51  O12 GCD     1      20.170  34.260  15.850  1.00  0.00            
ATOM     52  H25 GCD     1      19.730  34.160  15.000  1.00  0.00            
ATOM     53  C16 GCD     1      18.320  35.960  15.880  1.00  0.00            
ATOM     54  H26 GCD     1      19.010  36.760  15.620  1.00  0.00            
ATOM     55  O13 GCD     1      17.330  36.580  16.730  1.00  0.00            
ATOM     56  C17 GCD     1      16.400  35.670  17.330  1.00  0.00            
ATOM     57  H27 GCD     1      15.950  35.140  16.490  1.00  0.00            
ATOM     58  C18 GCD     1      15.230  36.380  18.050  1.00  0.00            
ATOM     59  H28 GCD     1      14.430  35.700  18.380  1.00  0.00            
ATOM     60  H29 GCD     1      14.780  37.090  17.350  1.00  0.00            
ATOM     61  O14 GCD     1      15.710  37.120  19.230  1.00  0.00            
ATOM     62  H30 GCD     1      16.290  37.790  18.860  1.00  0.00            
ATOM     63  O15 GCD     1      17.670  35.380  14.750  1.00  0.00            
ATOM     64  C19 GCD     1      18.030  35.890  13.510  1.00  0.00            
ATOM     65  H31 GCD     1      18.830  36.630  13.600  1.00  0.00            
ATOM     66  C20 GCD     1      18.530  34.740  12.620  1.00  0.00            
ATOM     67  H32 GCD     1      17.900  33.850  12.690  1.00  0.00            
ATOM     68  O16 GCD     1      19.860  34.330  13.100  1.00  0.00            
ATOM     69  H33 GCD     1      20.360  33.920  12.380  1.00  0.00            
ATOM     70  C21 GCD     1      18.530  35.110  11.200  1.00  0.00            
ATOM     71  H34 GCD     1      19.360  35.820  11.100  1.00  0.00            
ATOM     72  O17 GCD     1      18.920  34.020  10.330  1.00  0.00            
ATOM     73  H35 GCD     1      18.560  34.190   9.460  1.00  0.00            
ATOM     74  C22 GCD     1      17.320  35.840  10.740  1.00  0.00            
ATOM     75  H36 GCD     1      17.500  36.250   9.740  1.00  0.00            
ATOM     76  O18 GCD     1      17.130  36.940  11.560  1.00  0.00            
ATOM     77  C23 GCD     1      16.800  36.610  12.890  1.00  0.00            
ATOM     78  H37 GCD     1      15.900  35.980  12.930  1.00  0.00            
ATOM     79  C24 GCD     1      16.330  37.900  13.600  1.00  0.00            
ATOM     80  H38 GCD     1      15.780  37.720  14.540  1.00  0.00            
ATOM     81  H39 GCD     1      15.510  38.310  13.000  1.00  0.00            
ATOM     82  O19 GCD     1      17.370  38.880  13.790  1.00  0.00            
ATOM     83  H40 GCD     1      17.840  39.060  12.970  1.00  0.00            
ATOM     84  O20 GCD     1      16.250  34.960  10.700  1.00  0.00            
ATOM     85  C25 GCD     1      15.340  35.110   9.560  1.00  0.00            
ATOM     86  H41 GCD     1      15.460  36.130   9.190  1.00  0.00            
ATOM     87  C26 GCD     1      15.750  34.100   8.470  1.00  0.00            
ATOM     88  H42 GCD     1      15.790  33.050   8.790  1.00  0.00            
ATOM     89  O21 GCD     1      17.000  34.480   7.940  1.00  0.00            
ATOM     90  H43 GCD     1      16.920  34.160   7.030  1.00  0.00            
ATOM     91  C27 GCD     1      14.740  34.270   7.330  1.00  0.00            
ATOM     92  H44 GCD     1      14.630  35.300   6.940  1.00  0.00            
ATOM     93  O22 GCD     1      15.050  33.370   6.300  1.00  0.00            
ATOM     94  H45 GCD     1      14.920  32.450   6.570  1.00  0.00            
ATOM     95  C28 GCD     1      13.340  33.930   7.880  1.00  0.00            
ATOM     96  H46 GCD     1      12.570  33.970   7.100  1.00  0.00            
ATOM     97  O23 GCD     1      12.980  34.870   8.890  1.00  0.00            
ATOM     98  C29 GCD     1      13.890  34.860  10.050  1.00  0.00            
ATOM     99  H47 GCD     1      13.720  33.870  10.490  1.00  0.00            
ATOM    100  C30 GCD     1      13.420  35.990  10.960  1.00  0.00            
ATOM    101  H48 GCD     1      13.590  36.930  10.410  1.00  0.00            
ATOM    102  H49 GCD     1      14.090  36.130  11.820  1.00  0.00            
ATOM    103  O24 GCD     1      12.060  35.850  11.470  1.00  0.00            
ATOM    104  H50 GCD     1      11.520  36.120  10.720  1.00  0.00            
ATOM    105  O25 GCD     1      13.220  32.610   8.430  1.00  0.00            
ATOM    106  C31 GCD     1      12.190  31.730   7.970  1.00  0.00            
ATOM    107  H51 GCD     1      11.770  32.060   7.010  1.00  0.00            
ATOM    108  C32 GCD     1      12.810  30.340   7.670  1.00  0.00            
ATOM    109  H52 GCD     1      13.290  30.060   8.610  1.00  0.00            
ATOM    110  O26 GCD     1      13.840  30.550   6.620  1.00  0.00            
ATOM    111  H53 GCD     1      14.720  30.570   7.010  1.00  0.00            
ATOM    112  C33 GCD     1      11.700  29.300   7.250  1.00  0.00            
ATOM    113  H54 GCD     1      11.210  29.620   6.320  1.00  0.00            
ATOM    114  O27 GCD     1      12.370  27.990   6.990  1.00  0.00            
ATOM    115  H55 GCD     1      11.740  27.370   6.590  1.00  0.00            
ATOM    116  C34 GCD     1      10.690  29.230   8.310  1.00  0.00            
ATOM    117  H56 GCD     1       9.890  28.490   8.210  1.00  0.00            
ATOM    118  O28 GCD     1      10.160  30.550   8.480  1.00  0.00            
ATOM    119  C35 GCD     1      11.080  31.580   8.930  1.00  0.00            
ATOM    120  H57 GCD     1      11.540  31.220   9.860  1.00  0.00            
ATOM    121  C36 GCD     1      10.370  32.830   9.260  1.00  0.00            
ATOM    122  H58 GCD     1      10.900  33.570   9.870  1.00  0.00            
ATOM    123  H59 GCD     1       9.470  32.560   9.830  1.00  0.00            
ATOM    124  O29 GCD     1       9.920  33.430   7.980  1.00  0.00            
ATOM    125  H60 GCD     1       9.270  32.880   7.520  1.00  0.00            
ATOM    126  O30 GCD     1      11.330  28.830   9.510  1.00  0.00            
ATOM    127  C37 GCD     1      11.280  27.540   9.980  1.00  0.00            
ATOM    128  H61 GCD     1      10.870  26.870   9.220  1.00  0.00            
ATOM    129  C38 GCD     1      12.670  27.070  10.370  1.00  0.00            
ATOM    130  H62 GCD     1      13.080  27.690  11.180  1.00  0.00            
ATOM    131  O31 GCD     1      13.620  27.100   9.220  1.00  0.00            
ATOM    132  H63 GCD     1      13.140  27.670   8.610  1.00  0.00            
ATOM    133  C39 GCD     1      12.670  25.620  10.800  1.00  0.00            
ATOM    134  H64 GCD     1      12.270  24.980  10.000  1.00  0.00            
ATOM    135  O32 GCD     1      13.960  25.270  11.240  1.00  0.00            
ATOM    136  H65 GCD     1      14.530  25.430  10.480  1.00  0.00            
ATOM    137  C40 GCD     1      11.580  25.470  11.880  1.00  0.00            
ATOM    138  H66 GCD     1      11.340  24.410  12.030  1.00  0.00            
ATOM    139  O33 GCD     1      10.270  25.990  11.470  1.00  0.00            
ATOM    140  C41 GCD     1      10.330  27.440  11.200  1.00  0.00            
ATOM    141  H67 GCD     1      10.630  28.070  12.050  1.00  0.00            
ATOM    142  C42 GCD     1       8.840  27.930  10.980  1.00  0.00            
ATOM    143  H68 GCD     1       8.400  27.450  10.100  1.00  0.00            
ATOM    144  H69 GCD     1       8.800  29.030  10.890  1.00  0.00            
ATOM    145  O34 GCD     1       8.070  27.470  12.060  1.00  0.00            
ATOM    146  H70 GCD     1       8.220  26.520  12.100  1.00  0.00            
ATOM    147  O35 GCD     1      11.820  25.990  13.120  1.00  0.00            
ATOM    148  C43 GCD     1      11.710  25.140  14.270  1.00  0.00            
ATOM    149  H71 GCD     1      11.400  24.110  14.050  1.00  0.00            
ATOM    150  C44 GCD     1      13.140  25.020  14.680  1.00  0.00            
ATOM    151  H72 GCD     1      13.770  25.920  14.690  1.00  0.00            
ATOM    152  O36 GCD     1      13.830  24.140  13.720  1.00  0.00            
ATOM    153  H73 GCD     1      13.660  24.520  12.850  1.00  0.00            
ATOM    154  C45 GCD     1      13.200  24.370  16.100  1.00  0.00            
ATOM    155  H74 GCD     1      12.810  23.350  15.980  1.00  0.00            
ATOM    156  O37 GCD     1      14.600  24.150  16.530  1.00  0.00            
ATOM    157  H75 GCD     1      14.770  23.320  16.070  1.00  0.00            
ATOM    158  C46 GCD     1      12.340  25.090  17.090  1.00  0.00            
ATOM    159  H76 GCD     1      12.360  24.540  18.040  1.00  0.00            
ATOM    160  O38 GCD     1      12.880  26.390  17.250  1.00  0.00            
ATOM    161  O39 GCD     1      10.990  25.130  16.560  1.00  0.00            
ATOM    162  C47 GCD     1      10.830  25.790  15.340  1.00  0.00            
ATOM    163  H77 GCD     1      11.100  26.820  15.600  1.00  0.00            
ATOM    164  C48 GCD     1       9.360  25.800  14.920  1.00  0.00            
ATOM    165  H78 GCD     1       9.070  24.740  14.860  1.00  0.00            
ATOM    166  H79 GCD     1       9.330  26.350  13.970  1.00  0.00            
ATOM    167  O40 GCD     1       8.500  26.460  15.810  1.00  0.00            
ATOM    168  H80 GCD     1       8.470  25.900  16.590  1.00  0.00            
ATOM    169  C1  AD4     2      16.350  30.920  12.730  1.00  0.00            
ATOM    170  C2  AD4     2      16.050  29.550  12.830  1.00  0.00            
ATOM    171  C3  AD4     2      14.670  29.180  12.930  1.00  0.00            
ATOM    172  C4  AD4     2      13.620  30.130  12.960  1.00  0.00            
ATOM    173  C5  AD4     2      12.260  29.750  13.320  1.00  0.00            
ATOM    174  C6  AD4     2      11.210  30.690  13.170  1.00  0.00            
ATOM    175  C7  AD4     2       9.910  30.330  13.300  1.00  0.00            
ATOM    176  C8  AD4     2       8.890  31.240  13.200  1.00  0.00            
ATOM    177  C9  AD4     2       9.200  32.540  12.880  1.00  0.00            
ATOM    178  C10 AD4     2      10.510  32.920  12.640  1.00  0.00            
ATOM    179  C11 AD4     2      11.570  32.020  12.860  1.00  0.00            
ATOM    180  C12 AD4     2      12.920  32.420  12.730  1.00  0.00            
ATOM    181  C13 AD4     2      13.970  31.520  12.810  1.00  0.00            
ATOM    182  C14 AD4     2      15.340  31.900  12.750  1.00  0.00            
ATOM    183  H1  AD4     2      17.390  31.250  12.760  1.00  0.00            
ATOM    184  H2  AD4     2      16.910  28.890  12.870  1.00  0.00            
ATOM    185  H3  AD4     2      14.390  28.130  13.050  1.00  0.00            
ATOM    186  H4  AD4     2      11.980  28.730  13.580  1.00  0.00            
ATOM    187  H5  AD4     2       9.650  29.310  13.580  1.00  0.00            
ATOM    188  H6  AD4     2       7.870  30.880  13.230  1.00  0.00            
ATOM    189  H7  AD4     2       8.380  33.260  12.880  1.00  0.00            
ATOM    190  H8  AD4     2      10.790  33.930  12.360  1.00  0.00            
ATOM    191  H9  AD4     2      13.190  33.450  12.510  1.00  0.00            
ATOM    192  H10 AD4     2      15.610  32.950  12.700  1.00  0.00            
TER
ENDMDL
MODEL        1
ATOM      1  H1  GCD     1      17.930   4.830  30.280  1.00  0.00            
ATOM      2  O1  GCD     1      18.550   4.150  29.990  1.00  0.00            
ATOM      3  C1  GCD     1      18.340   4.060  28.620  1.00  0.00            
ATOM      4  H2  GCD     1      17.310   3.800  28.340  1.00  0.00            
ATOM      5  H3  GCD     1      18.450   5.090  28.230  1.00  0.00            
ATOM      6  C2  GCD     1      19.210   2.960  27.860  1.00  0.00            
ATOM      7  H4  GCD     1      18.930   2.750  26.830  1.00  0.00            
ATOM      8  C3  GCD     1      19.150   1.660  28.640  1.00  0.00            
ATOM      9  H5  GCD     1      19.090   1.860  29.720  1.00  0.00            
ATOM     10  C4  GCD     1      20.300   0.670  28.290  1.00  0.00            
ATOM     11  H6  GCD     1      19.990   0.190  27.360  1.00  0.00            
ATOM     12  O2  GCD     1      20.380  -0.250  29.440  1.00  0.00            
ATOM     13  H7  GCD     1      20.880  -0.990  29.080  1.00  0.00            
ATOM     14  C5  GCD     1      21.680   1.310  28.190  1.00  0.00            
ATOM     15  H8  GCD     1      21.990   1.700  29.170  1.00  0.00            
ATOM     16  O3  GCD     1      22.770   0.490  27.820  1.00  0.00            
ATOM     17  H9  GCD     1      22.570   0.070  26.980  1.00  0.00            
ATOM     18  C6  GCD     1      21.500   2.540  27.320  1.00  0.00            
ATOM     19  O4  GCD     1      20.550   3.480  27.810  1.00  0.00            
ATOM     20  H10 GCD     1      22.450   3.080  27.380  1.00  0.00            
ATOM     21  O5  GCD     1      21.230   2.180  25.970  1.00  0.00            
ATOM     22  C7  GCD     1      22.350   2.220  25.080  1.00  0.00            
ATOM     23  H11 GCD     1      23.320   2.120  25.590  1.00  0.00            
ATOM     24  C8  GCD     1      22.200   0.960  24.210  1.00  0.00            
ATOM     25  H12 GCD     1      21.170   1.010  23.820  1.00  0.00            
ATOM     26  O6  GCD     1      22.330  -0.170  25.110  1.00  0.00            
ATOM     27  H13 GCD     1      21.520  -0.660  24.950  1.00  0.00            
ATOM     28  C9  GCD     1      23.170   1.060  23.060  1.00  0.00            
ATOM     29  H14 GCD     1      24.170   1.170  23.530  1.00  0.00            
ATOM     30  O7  GCD     1      23.100  -0.150  22.230  1.00  0.00            
ATOM     31  H15 GCD     1      23.940  -0.140  21.750  1.00  0.00            
ATOM     32  C10 GCD     1      22.870   2.290  22.290  1.00  0.00            
ATOM     33  H16 GCD     1      23.450   2.500  21.390  1.00  0.00            
ATOM     34  O8  GCD     1      23.110   3.470  23.080  1.00  0.00            
ATOM     35  C11 GCD     1      22.230   3.500  24.180  1.00  0.00            
ATOM     36  H17 GCD     1      21.220   3.460  23.760  1.00  0.00            
ATOM     37  C12 GCD     1      22.360   4.810  24.930  1.00  0.00            
ATOM     38  H18 GCD     1      21.650   4.800  25.760  1.00  0.00            
ATOM     39  H19 GCD     1      22.140   5.630  24.230  1.00  0.00            
ATOM     40  O9  GCD     1      23.650   4.970  25.530  1.00  0.00            
ATOM     41  H20 GCD     1      23.620   5.830  25.980  1.00  0.00            
ATOM     42  O10 GCD     1      21.470   2.230  21.840  1.00  0.00            
ATOM     43  C13 GCD     1      21.130   1.770  20.510  1.00  0.00            
ATOM     44  H21 GCD     1      21.930   1.160  20.070  1.00  0.00            
ATOM     45  C14 GCD     1      19.950   0.900  20.790  1.00  0.00            
ATOM     46  H22 GCD     1      19.140   1.360  21.370  1.00  0.00            
ATOM     47  O11 GCD     1      20.290  -0.310  21.520  1.00  0.00            
ATOM     48  H23 GCD     1      21.020  -0.200  22.150  1.00  0.00            
ATOM     49  C15 GCD     1      19.300   0.550  19.400  1.00  0.00            
ATOM     50  H24 GCD     1      20.010   0.110  18.680  1.00  0.00            
ATOM     51  O12 GCD     1      18.120  -0.210  19.540  1.00  0.00            
ATOM     52  H25 GCD     1      18.160  -0.790  18.770  1.00  0.00            
ATOM     53  C16 GCD     1      18.930   1.910  18.720  1.00  0.00            
ATOM     54  H26 GCD     1      18.430   1.620  17.790  1.00  0.00            
ATOM     55  O13 GCD     1      20.150   2.560  18.420  1.00  0.00            
ATOM     56  C17 GCD     1      20.760   2.950  19.630  1.00  0.00            
ATOM     57  H27 GCD     1      20.160   3.660  20.220  1.00  0.00            
ATOM     58  C18 GCD     1      22.090   3.710  19.080  1.00  0.00            
ATOM     59  H28 GCD     1      22.680   2.980  18.500  1.00  0.00            
ATOM     60  H29 GCD     1      22.790   3.930  19.900  1.00  0.00            
ATOM     61  O14 GCD     1      21.810   4.820  18.210  1.00  0.00            
ATOM     62  H30 GCD     1      21.270   4.540  17.470  1.00  0.00            
ATOM     63  O15 GCD     1      18.020   2.740  19.500  1.00  0.00            
ATOM     64  C19 GCD     1      16.870   3.210  18.770  1.00  0.00            
ATOM     65  H31 GCD     1      17.020   3.020  17.700  1.00  0.00            
ATOM     66  C20 GCD     1      15.620   2.360  19.210  1.00  0.00            
ATOM     67  H32 GCD     1      15.610   2.240  20.300  1.00  0.00            
ATOM     68  O16 GCD     1      15.740   1.040  18.760  1.00  0.00            
ATOM     69  H33 GCD     1      16.570   0.730  19.130  1.00  0.00            
ATOM     70  C21 GCD     1      14.270   2.890  18.710  1.00  0.00            
ATOM     71  H34 GCD     1      14.220   2.650  17.640  1.00  0.00            
ATOM     72  O17 GCD     1      13.170   2.200  19.280  1.00  0.00            
ATOM     73  H35 GCD     1      13.180   1.260  19.080  1.00  0.00            
ATOM     74  C22 GCD     1      14.130   4.320  19.030  1.00  0.00            
ATOM     75  H36 GCD     1      13.230   4.660  18.510  1.00  0.00            
ATOM     76  O18 GCD     1      15.340   4.910  18.490  1.00  0.00            
ATOM     77  C23 GCD     1      16.580   4.670  19.130  1.00  0.00            
ATOM     78  H37 GCD     1      16.620   4.710  20.230  1.00  0.00            
ATOM     79  C24 GCD     1      17.680   5.540  18.600  1.00  0.00            
ATOM     80  H38 GCD     1      17.550   5.780  17.540  1.00  0.00            
ATOM     81  H39 GCD     1      18.650   5.050  18.770  1.00  0.00            
ATOM     82  O19 GCD     1      17.620   6.870  19.270  1.00  0.00            
ATOM     83  H40 GCD     1      16.800   7.300  19.010  1.00  0.00            
ATOM     84  O20 GCD     1      14.130   4.610  20.450  1.00  0.00            
ATOM     85  C25 GCD     1      13.140   5.610  20.850  1.00  0.00            
ATOM     86  H41 GCD     1      13.000   6.420  20.120  1.00  0.00            
ATOM     87  C26 GCD     1      11.740   4.970  21.030  1.00  0.00            
ATOM     88  H42 GCD     1      11.860   4.330  21.920  1.00  0.00            
ATOM     89  O21 GCD     1      11.280   4.250  19.870  1.00  0.00            
ATOM     90  H43 GCD     1      11.580   3.330  19.900  1.00  0.00            
ATOM     91  C27 GCD     1      10.850   6.220  21.380  1.00  0.00            
ATOM     92  H44 GCD     1      10.920   6.790  20.440  1.00  0.00            
ATOM     93  O22 GCD     1       9.520   5.740  21.530  1.00  0.00            
ATOM     94  H45 GCD     1       9.330   5.280  22.350  1.00  0.00            
ATOM     95  C28 GCD     1      11.250   6.890  22.650  1.00  0.00            
ATOM     96  H46 GCD     1      10.650   7.780  22.820  1.00  0.00            
ATOM     97  O23 GCD     1      12.530   7.340  22.520  1.00  0.00            
ATOM     98  C29 GCD     1      13.530   6.370  22.210  1.00  0.00            
ATOM     99  H47 GCD     1      13.530   5.680  23.060  1.00  0.00            
ATOM    100  C30 GCD     1      14.940   7.060  22.190  1.00  0.00            
ATOM    101  H48 GCD     1      15.740   6.360  21.930  1.00  0.00            
ATOM    102  H49 GCD     1      15.170   7.320  23.230  1.00  0.00            
ATOM    103  O24 GCD     1      14.920   8.230  21.280  1.00  0.00            
ATOM    104  H50 GCD     1      15.450   8.870  21.770  1.00  0.00            
ATOM    105  O25 GCD     1      11.210   5.980  23.770  1.00  0.00            
ATOM    106  C31 GCD     1      10.210   6.020  24.830  1.00  0.00            
ATOM    107  H51 GCD     1       9.420   6.700  24.490  1.00  0.00            
ATOM    108  C32 GCD     1       9.700   4.590  25.100  1.00  0.00            
ATOM    109  H52 GCD     1      10.510   3.870  25.300  1.00  0.00            
ATOM    110  O26 GCD     1       9.130   4.040  23.930  1.00  0.00            
ATOM    111  H53 GCD     1       9.600   3.240  23.660  1.00  0.00            
ATOM    112  C33 GCD     1       8.660   4.450  26.200  1.00  0.00            
ATOM    113  H54 GCD     1       7.890   5.140  25.840  1.00  0.00            
ATOM    114  O27 GCD     1       8.220   3.130  26.450  1.00  0.00            
ATOM    115  H55 GCD     1       7.580   2.940  25.760  1.00  0.00            
ATOM    116  C34 GCD     1       9.340   5.040  27.390  1.00  0.00            
ATOM    117  H56 GCD     1       8.560   5.110  28.150  1.00  0.00            
ATOM    118  O28 GCD     1       9.810   6.350  27.110  1.00  0.00            
ATOM    119  C35 GCD     1      10.820   6.480  26.090  1.00  0.00            
ATOM    120  H57 GCD     1      11.740   5.910  26.300  1.00  0.00            
ATOM    121  C36 GCD     1      11.330   7.870  26.000  1.00  0.00            
ATOM    122  H58 GCD     1      10.590   8.530  25.520  1.00  0.00            
ATOM    123  H59 GCD     1      12.150   7.910  25.270  1.00  0.00            
ATOM    124  O29 GCD     1      11.740   8.450  27.240  1.00  0.00            
ATOM    125  H60 GCD     1      11.020   8.320  27.880  1.00  0.00            
ATOM    126  O30 GCD     1      10.480   4.160  27.730  1.00  0.00            
ATOM    127  C37 GCD     1      10.610   3.760  29.110  1.00  0.00            
ATOM    128  H61 GCD     1       9.750   4.040  29.730  1.00  0.00            
ATOM    129  C38 GCD     1      10.670   2.230  29.120  1.00  0.00            
ATOM    130  H62 GCD     1      11.320   1.940  28.280  1.00  0.00            
ATOM    131  O31 GCD     1       9.430   1.650  28.850  1.00  0.00            
ATOM    132  H63 GCD     1       9.160   2.010  27.990  1.00  0.00            
ATOM    133  C39 GCD     1      11.320   1.640  30.410  1.00  0.00            
ATOM    134  H64 GCD     1      10.690   1.990  31.230  1.00  0.00            
ATOM    135  O32 GCD     1      11.500   0.200  30.380  1.00  0.00            
ATOM    136  H65 GCD     1      10.610  -0.150  30.520  1.00  0.00            
ATOM    137  C40 GCD     1      12.650   2.310  30.650  1.00  0.00            
ATOM    138  H66 GCD     1      13.050   2.050  31.640  1.00  0.00            
ATOM    139  O33 GCD     1      12.310   3.700  30.900  1.00  0.00            
ATOM    140  C41 GCD     1      11.940   4.360  29.730  1.00  0.00            
ATOM    141  H67 GCD     1      12.660   4.180  28.920  1.00  0.00            
ATOM    142  C42 GCD     1      11.810   5.860  30.090  1.00  0.00            
ATOM    143  H68 GCD     1      11.490   6.400  29.190  1.00  0.00            
ATOM    144  H69 GCD     1      12.770   6.330  30.330  1.00  0.00            
ATOM    145  O34 GCD     1      10.830   6.170  31.040  1.00  0.00            
ATOM    146  H70 GCD     1      11.200   5.920  31.890  1.00  0.00            
ATOM    147  O35 GCD     1      13.600   2.110  29.590  1.00  0.00            
ATOM    148  C43 GCD     1      14.610   1.120  29.950  1.00  0.00            
ATOM    149  H71 GCD     1      14.340   0.360  30.690  1.00  0.00            
ATOM    150  C44 GCD     1      14.860   0.450  28.540  1.00  0.00            
ATOM    151  H72 GCD     1      15.210   1.250  27.880  1.00  0.00            
ATOM    152  O36 GCD     1      13.660  -0.140  28.030  1.00  0.00            
ATOM    153  H73 GCD     1      13.060   0.580  28.280  1.00  0.00            
ATOM    154  C45 GCD     1      16.060  -0.610  28.700  1.00  0.00            
ATOM    155  H74 GCD     1      15.790  -1.320  29.490  1.00  0.00            
ATOM    156  O37 GCD     1      16.280  -1.250  27.400  1.00  0.00            
ATOM    157  H75 GCD     1      16.880  -0.640  26.950  1.00  0.00            
ATOM    158  C46 GCD     1      17.300   0.140  29.180  1.00  0.00            
ATOM    159  H76 GCD     1      18.020  -0.650  29.390  1.00  0.00            
ATOM    160  O38 GCD     1      17.930   1.000  28.230  1.00  0.00            
ATOM    161  O39 GCD     1      16.960   0.840  30.410  1.00  0.00            
ATOM    162  C47 GCD     1      15.890   1.820  30.470  1.00  0.00            
ATOM    163  H77 GCD     1      16.210   2.690  29.880  1.00  0.00            
ATOM    164  C48 GCD     1      15.840   2.320  31.840  1.00  0.00            
ATOM    165  H78 GCD     1      15.170   3.180  31.960  1.00  0.00            
ATOM    166  H79 GCD     1      16.850   2.680  32.060  1.00  0.00            
ATOM    167  O40 GCD     1      15.520   1.300  32.760  1.00  0.00            
ATOM    168  H80 GCD     1      16.210   0.620  32.740  1.00  0.00            
ATOM    169  C1  AD4     2      13.000   2.590  24.530  1.00  0.00            
ATOM    170  C2  AD4     2      13.100   2.930  25.920  1.00  0.00            
ATOM    171  C3  AD4     2      14.120   3.780  26.330  1.00  0.00            
ATOM    172  C4  AD4     2      15.230   4.080  25.450  1.00  0.00            
ATOM    173  C5  AD4     2      16.350   4.770  25.940  1.00  0.00            
ATOM    174  C6  AD4     2      17.420   5.110  25.130  1.00  0.00            
ATOM    175  C7  AD4     2      18.480   5.870  25.640  1.00  0.00            
ATOM    176  C8  AD4     2      19.520   6.210  24.780  1.00  0.00            
ATOM    177  C9  AD4     2      19.540   5.750  23.380  1.00  0.00            
ATOM    178  C10 AD4     2      18.540   4.830  22.990  1.00  0.00            
ATOM    179  C11 AD4     2      17.420   4.550  23.800  1.00  0.00            
ATOM    180  C12 AD4     2      16.330   3.780  23.320  1.00  0.00            
ATOM    181  C13 AD4     2      15.200   3.650  24.150  1.00  0.00            
ATOM    182  C14 AD4     2      14.070   2.940  23.670  1.00  0.00            
ATOM    183  H1  AD4     2      12.210   1.940  24.160  1.00  0.00            
ATOM    184  H2  AD4     2      12.250   2.710  26.560  1.00  0.00            
ATOM    185  H3  AD4     2      14.130   4.140  27.360  1.00  0.00            
ATOM    186  H4  AD4     2      16.230   5.140  26.950  1.00  0.00            
ATOM    187  H5  AD4     2      18.280   6.330  26.600  1.00  0.00            
ATOM    188  H6  AD4     2      20.210   7.020  25.010  1.00  0.00            
ATOM    189  H7  AD4     2      20.360   5.870  22.680  1.00  0.00            
ATOM    190  H8  AD4     2      18.510   4.540  21.950  1.00  0.00            
ATOM    191  H9  AD4     2      16.420   3.430  22.300  1.00  0.00            
ATOM    192  H10 AD4     2      13.960   2.860  22.590  1.00  0.00            
TER
ENDMDL
MODEL        1
ATOM      1  H1  GCD     1      10.510  32.670  31.290  1.00  0.00            
ATOM      2  O1  GCD     1       9.790  33.110  30.840  1.00  0.00            
ATOM      3  C1  GCD     1       8.680  32.770  31.690  1.00  0.00            
ATOM      4  H2  GCD     1       8.950  33.080  32.710  1.00  0.00            
ATOM      5  H3  GCD     1       7.820  33.330  31.300  1.00  0.00            
ATOM      6  C2  GCD     1       8.400  31.240  31.720  1.00  0.00            
ATOM      7  H4  GCD     1       8.310  30.840  30.700  1.00  0.00            
ATOM      8  C3  GCD     1       7.180  30.990  32.590  1.00  0.00            
ATOM      9  H5  GCD     1       7.280  31.560  33.530  1.00  0.00            
ATOM     10  C4  GCD     1       6.880  29.460  32.830  1.00  0.00            
ATOM     11  H6  GCD     1       6.560  28.950  31.910  1.00  0.00            
ATOM     12  O2  GCD     1       5.780  29.340  33.720  1.00  0.00            
ATOM     13  H7  GCD     1       6.150  29.650  34.550  1.00  0.00            
ATOM     14  C5  GCD     1       8.180  28.840  33.410  1.00  0.00            
ATOM     15  H8  GCD     1       8.500  29.380  34.310  1.00  0.00            
ATOM     16  O3  GCD     1       8.010  27.430  33.780  1.00  0.00            
ATOM     17  H9  GCD     1       7.820  26.900  33.000  1.00  0.00            
ATOM     18  C6  GCD     1       9.340  29.060  32.420  1.00  0.00            
ATOM     19  O4  GCD     1       9.520  30.510  32.300  1.00  0.00            
ATOM     20  H10 GCD     1      10.320  28.710  32.770  1.00  0.00            
ATOM     21  O5  GCD     1       8.930  28.480  31.200  1.00  0.00            
ATOM     22  C7  GCD     1       9.640  27.410  30.740  1.00  0.00            
ATOM     23  H11 GCD     1      10.310  27.090  31.540  1.00  0.00            
ATOM     24  C8  GCD     1       8.720  26.210  30.350  1.00  0.00            
ATOM     25  H12 GCD     1       7.960  26.530  29.630  1.00  0.00            
ATOM     26  O6  GCD     1       8.150  25.740  31.590  1.00  0.00            
ATOM     27  H13 GCD     1       7.290  25.410  31.300  1.00  0.00            
ATOM     28  C9  GCD     1       9.580  25.100  29.720  1.00  0.00            
ATOM     29  H14 GCD     1      10.310  24.900  30.520  1.00  0.00            
ATOM     30  O7  GCD     1       8.780  24.020  29.310  1.00  0.00            
ATOM     31  H15 GCD     1       8.660  24.080  28.350  1.00  0.00            
ATOM     32  C10 GCD     1      10.440  25.590  28.560  1.00  0.00            
ATOM     33  H16 GCD     1      11.160  24.790  28.340  1.00  0.00            
ATOM     34  O8  GCD     1      11.180  26.660  28.960  1.00  0.00            
ATOM     35  C11 GCD     1      10.450  27.820  29.490  1.00  0.00            
ATOM     36  H17 GCD     1       9.780  28.200  28.710  1.00  0.00            
ATOM     37  C12 GCD     1      11.430  29.040  29.720  1.00  0.00            
ATOM     38  H18 GCD     1      10.840  29.920  30.020  1.00  0.00            
ATOM     39  H19 GCD     1      11.870  29.270  28.750  1.00  0.00            
ATOM     40  O9  GCD     1      12.410  28.710  30.650  1.00  0.00            
ATOM     41  H20 GCD     1      12.670  27.840  30.340  1.00  0.00            
ATOM     42  O10 GCD     1       9.770  25.830  27.370  1.00  0.00            
ATOM     43  C13 GCD     1      10.160  25.050  26.190  1.00  0.00            
ATOM     44  H21 GCD     1      10.880  24.260  26.400  1.00  0.00            
ATOM     45  C14 GCD     1       8.870  24.380  25.760  1.00  0.00            
ATOM     46  H22 GCD     1       8.090  25.150  25.680  1.00  0.00            
ATOM     47  O11 GCD     1       8.520  23.290  26.640  1.00  0.00            
ATOM     48  H23 GCD     1       7.640  22.990  26.390  1.00  0.00            
ATOM     49  C15 GCD     1       9.030  23.710  24.400  1.00  0.00            
ATOM     50  H24 GCD     1       9.780  22.910  24.390  1.00  0.00            
ATOM     51  O12 GCD     1       7.790  23.060  23.920  1.00  0.00            
ATOM     52  H25 GCD     1       7.090  23.710  23.830  1.00  0.00            
ATOM     53  C16 GCD     1       9.520  24.790  23.420  1.00  0.00            
ATOM     54  H26 GCD     1       9.670  24.400  22.400  1.00  0.00            
ATOM     55  O13 GCD     1      10.730  25.310  23.900  1.00  0.00            
ATOM     56  C17 GCD     1      10.620  26.060  25.200  1.00  0.00            
ATOM     57  H27 GCD     1       9.830  26.820  25.110  1.00  0.00            
ATOM     58  C18 GCD     1      11.910  26.790  25.530  1.00  0.00            
ATOM     59  H28 GCD     1      12.790  26.160  25.690  1.00  0.00            
ATOM     60  H29 GCD     1      11.710  27.420  26.410  1.00  0.00            
ATOM     61  O14 GCD     1      12.300  27.570  24.380  1.00  0.00            
ATOM     62  H30 GCD     1      12.250  26.980  23.620  1.00  0.00            
ATOM     63  O15 GCD     1       8.520  25.800  23.260  1.00  0.00            
ATOM     64  C19 GCD     1       7.610  25.790  22.140  1.00  0.00            
ATOM     65  H31 GCD     1       7.770  24.900  21.530  1.00  0.00            
ATOM     66  C20 GCD     1       6.180  25.990  22.510  1.00  0.00            
ATOM     67  H32 GCD     1       6.260  26.900  23.120  1.00  0.00            
ATOM     68  O16 GCD     1       5.620  24.940  23.320  1.00  0.00            
ATOM     69  H33 GCD     1       4.760  25.260  23.620  1.00  0.00            
ATOM     70  C21 GCD     1       5.320  26.250  21.240  1.00  0.00            
ATOM     71  H34 GCD     1       5.460  25.380  20.590  1.00  0.00            
ATOM     72  O17 GCD     1       3.950  26.550  21.620  1.00  0.00            
ATOM     73  H35 GCD     1       3.910  27.450  21.980  1.00  0.00            
ATOM     74  C22 GCD     1       5.840  27.500  20.610  1.00  0.00            
ATOM     75  H36 GCD     1       5.220  27.610  19.710  1.00  0.00            
ATOM     76  O18 GCD     1       7.200  27.340  20.250  1.00  0.00            
ATOM     77  C23 GCD     1       8.080  27.050  21.400  1.00  0.00            
ATOM     78  H37 GCD     1       7.980  27.860  22.130  1.00  0.00            
ATOM     79  C24 GCD     1       9.470  27.120  20.740  1.00  0.00            
ATOM     80  H38 GCD     1      10.250  27.020  21.500  1.00  0.00            
ATOM     81  H39 GCD     1       9.640  28.070  20.210  1.00  0.00            
ATOM     82  O19 GCD     1       9.670  26.030  19.840  1.00  0.00            
ATOM     83  H40 GCD     1       9.160  26.330  19.080  1.00  0.00            
ATOM     84  O20 GCD     1       5.740  28.680  21.320  1.00  0.00            
ATOM     85  C25 GCD     1       5.570  29.960  20.630  1.00  0.00            
ATOM     86  H41 GCD     1       6.060  29.750  19.670  1.00  0.00            
ATOM     87  C26 GCD     1       4.000  30.230  20.460  1.00  0.00            
ATOM     88  H42 GCD     1       3.530  30.250  21.450  1.00  0.00            
ATOM     89  O21 GCD     1       3.400  29.210  19.690  1.00  0.00            
ATOM     90  H43 GCD     1       2.470  29.180  19.940  1.00  0.00            
ATOM     91  C27 GCD     1       3.810  31.640  19.840  1.00  0.00            
ATOM     92  H44 GCD     1       4.250  31.710  18.830  1.00  0.00            
ATOM     93  O22 GCD     1       2.410  32.080  19.740  1.00  0.00            
ATOM     94  H45 GCD     1       2.080  32.210  20.640  1.00  0.00            
ATOM     95  C28 GCD     1       4.620  32.630  20.700  1.00  0.00            
ATOM     96  H46 GCD     1       4.430  33.660  20.390  1.00  0.00            
ATOM     97  O23 GCD     1       5.990  32.320  20.590  1.00  0.00            
ATOM     98  C29 GCD     1       6.270  31.040  21.290  1.00  0.00            
ATOM     99  H47 GCD     1       5.930  31.090  22.330  1.00  0.00            
ATOM    100  C30 GCD     1       7.780  30.940  21.470  1.00  0.00            
ATOM    101  H48 GCD     1       7.940  29.920  21.860  1.00  0.00            
ATOM    102  H49 GCD     1       8.110  31.590  22.290  1.00  0.00            
ATOM    103  O24 GCD     1       8.500  31.100  20.270  1.00  0.00            
ATOM    104  H50 GCD     1       9.460  31.080  20.390  1.00  0.00            
ATOM    105  O25 GCD     1       4.110  32.640  21.990  1.00  0.00            
ATOM    106  C31 GCD     1       3.330  33.770  22.410  1.00  0.00            
ATOM    107  H51 GCD     1       2.770  34.310  21.630  1.00  0.00            
ATOM    108  C32 GCD     1       2.140  33.260  23.210  1.00  0.00            
ATOM    109  H52 GCD     1       2.410  32.730  24.130  1.00  0.00            
ATOM    110  O26 GCD     1       1.440  32.310  22.420  1.00  0.00            
ATOM    111  H53 GCD     1       0.850  31.850  23.030  1.00  0.00            
ATOM    112  C33 GCD     1       1.290  34.400  23.630  1.00  0.00            
ATOM    113  H54 GCD     1       0.880  34.710  22.660  1.00  0.00            
ATOM    114  O27 GCD     1       0.120  34.010  24.510  1.00  0.00            
ATOM    115  H55 GCD     1       0.590  33.800  25.330  1.00  0.00            
ATOM    116  C34 GCD     1       2.150  35.480  24.430  1.00  0.00            
ATOM    117  H56 GCD     1       1.620  36.410  24.640  1.00  0.00            
ATOM    118  O28 GCD     1       3.250  35.770  23.630  1.00  0.00            
ATOM    119  C35 GCD     1       4.140  34.750  23.240  1.00  0.00            
ATOM    120  H57 GCD     1       4.460  34.270  24.180  1.00  0.00            
ATOM    121  C36 GCD     1       5.340  35.380  22.500  1.00  0.00            
ATOM    122  H58 GCD     1       6.110  34.600  22.420  1.00  0.00            
ATOM    123  H59 GCD     1       5.730  36.190  23.120  1.00  0.00            
ATOM    124  O29 GCD     1       5.030  35.890  21.180  1.00  0.00            
ATOM    125  H60 GCD     1       4.570  36.720  21.360  1.00  0.00            
ATOM    126  O30 GCD     1       2.580  34.890  25.660  1.00  0.00            
ATOM    127  C37 GCD     1       2.320  35.650  26.790  1.00  0.00            
ATOM    128  H61 GCD     1       1.880  36.620  26.530  1.00  0.00            
ATOM    129  C38 GCD     1       1.450  35.000  27.820  1.00  0.00            
ATOM    130  H62 GCD     1       1.890  33.990  27.900  1.00  0.00            
ATOM    131  O31 GCD     1       0.130  34.920  27.390  1.00  0.00            
ATOM    132  H63 GCD     1      -0.440  34.350  27.900  1.00  0.00            
ATOM    133  C39 GCD     1       1.580  35.610  29.230  1.00  0.00            
ATOM    134  H64 GCD     1       1.100  36.590  29.120  1.00  0.00            
ATOM    135  O32 GCD     1       0.970  34.840  30.310  1.00  0.00            
ATOM    136  H65 GCD     1       1.440  34.000  30.300  1.00  0.00            
ATOM    137  C40 GCD     1       3.000  35.890  29.660  1.00  0.00            
ATOM    138  H66 GCD     1       3.090  36.470  30.580  1.00  0.00            
ATOM    139  O33 GCD     1       3.720  36.630  28.620  1.00  0.00            
ATOM    140  C41 GCD     1       3.740  35.980  27.320  1.00  0.00            
ATOM    141  H67 GCD     1       4.300  35.040  27.380  1.00  0.00            
ATOM    142  C42 GCD     1       4.480  37.000  26.350  1.00  0.00            
ATOM    143  H68 GCD     1       4.540  36.610  25.320  1.00  0.00            
ATOM    144  H69 GCD     1       5.540  37.140  26.580  1.00  0.00            
ATOM    145  O34 GCD     1       3.790  38.190  26.270  1.00  0.00            
ATOM    146  H70 GCD     1       4.200  38.770  25.620  1.00  0.00            
ATOM    147  O35 GCD     1       3.740  34.750  29.850  1.00  0.00            
ATOM    148  C43 GCD     1       3.780  34.120  31.130  1.00  0.00            
ATOM    149  H71 GCD     1       3.070  34.480  31.870  1.00  0.00            
ATOM    150  C44 GCD     1       3.440  32.620  30.900  1.00  0.00            
ATOM    151  H72 GCD     1       4.170  32.490  30.090  1.00  0.00            
ATOM    152  O36 GCD     1       2.100  32.370  30.360  1.00  0.00            
ATOM    153  H73 GCD     1       2.060  31.420  30.250  1.00  0.00            
ATOM    154  C45 GCD     1       3.750  31.710  32.080  1.00  0.00            
ATOM    155  H74 GCD     1       3.060  31.890  32.910  1.00  0.00            
ATOM    156  O37 GCD     1       3.560  30.380  31.770  1.00  0.00            
ATOM    157  H75 GCD     1       3.960  29.870  32.490  1.00  0.00            
ATOM    158  C46 GCD     1       5.090  32.060  32.670  1.00  0.00            
ATOM    159  H76 GCD     1       5.110  31.560  33.640  1.00  0.00            
ATOM    160  O38 GCD     1       6.150  31.620  31.830  1.00  0.00            
ATOM    161  O39 GCD     1       5.170  33.430  32.940  1.00  0.00            
ATOM    162  C47 GCD     1       5.120  34.280  31.820  1.00  0.00            
ATOM    163  H77 GCD     1       5.920  34.110  31.090  1.00  0.00            
ATOM    164  C48 GCD     1       5.160  35.720  32.340  1.00  0.00            
ATOM    165  H78 GCD     1       4.380  35.900  33.090  1.00  0.00            
ATOM    166  H79 GCD     1       4.980  36.300  31.430  1.00  0.00            
ATOM    167  O40 GCD     1       6.420  36.100  32.900  1.00  0.00            
ATOM    168  H80 GCD     1       6.620  35.570  33.680  1.00  0.00            
ATOM    169  C1  AD4     2       5.460  26.970  28.290  1.00  0.00            
ATOM    170  C2  AD4     2       5.130  27.970  29.220  1.00  0.00            
ATOM    171  C3  AD4     2       5.870  29.190  29.260  1.00  0.00            
ATOM    172  C4  AD4     2       6.860  29.460  28.310  1.00  0.00            
ATOM    173  C5  AD4     2       7.470  30.670  28.250  1.00  0.00            
ATOM    174  C6  AD4     2       8.470  30.960  27.250  1.00  0.00            
ATOM    175  C7  AD4     2       9.060  32.230  27.230  1.00  0.00            
ATOM    176  C8  AD4     2      10.090  32.410  26.270  1.00  0.00            
ATOM    177  C9  AD4     2      10.380  31.440  25.270  1.00  0.00            
ATOM    178  C10 AD4     2       9.620  30.210  25.250  1.00  0.00            
ATOM    179  C11 AD4     2       8.770  29.960  26.300  1.00  0.00            
ATOM    180  C12 AD4     2       8.020  28.780  26.320  1.00  0.00            
ATOM    181  C13 AD4     2       7.100  28.530  27.320  1.00  0.00            
ATOM    182  C14 AD4     2       6.480  27.260  27.300  1.00  0.00            
ATOM    183  H1  AD4     2       4.940  26.020  28.340  1.00  0.00            
ATOM    184  H2  AD4     2       4.330  27.810  29.930  1.00  0.00            
ATOM    185  H3  AD4     2       5.460  29.900  29.980  1.00  0.00            
ATOM    186  H4  AD4     2       7.210  31.430  28.980  1.00  0.00            
ATOM    187  H5  AD4     2       8.710  32.960  27.960  1.00  0.00            
ATOM    188  H6  AD4     2      10.630  33.330  26.080  1.00  0.00            
ATOM    189  H7  AD4     2      11.150  31.650  24.540  1.00  0.00            
ATOM    190  H8  AD4     2       9.800  29.480  24.470  1.00  0.00            
ATOM    191  H9  AD4     2       8.300  28.030  25.600  1.00  0.00            
ATOM    192  H10 AD4     2       6.670  26.530  26.520  1.00  0.00            
TER
ENDMDL
MODEL        1
ATOM      1  H1  GCD     1      11.410  28.960  29.770  1.00  0.00            
ATOM      2  O1  GCD     1      10.760  29.670  29.820  1.00  0.00            
ATOM      3  C1  GCD     1       9.680  29.050  30.590  1.00  0.00            
ATOM      4  H2  GCD     1       9.910  29.270  31.640  1.00  0.00            
ATOM      5  H3  GCD     1       8.720  29.470  30.260  1.00  0.00            
ATOM      6  C2  GCD     1       9.500  27.550  30.400  1.00  0.00            
ATOM      7  H4  GCD     1       9.220  27.330  29.360  1.00  0.00            
ATOM      8  C3  GCD     1       8.490  27.030  31.390  1.00  0.00            
ATOM      9  H5  GCD     1       8.910  27.290  32.370  1.00  0.00            
ATOM     10  C4  GCD     1       8.360  25.520  31.310  1.00  0.00            
ATOM     11  H6  GCD     1       7.990  25.080  30.380  1.00  0.00            
ATOM     12  O2  GCD     1       7.480  24.990  32.340  1.00  0.00            
ATOM     13  H7  GCD     1       8.100  24.780  33.050  1.00  0.00            
ATOM     14  C5  GCD     1       9.790  24.900  31.550  1.00  0.00            
ATOM     15  H8  GCD     1      10.130  25.320  32.510  1.00  0.00            
ATOM     16  O3  GCD     1       9.750  23.490  31.650  1.00  0.00            
ATOM     17  H9  GCD     1       9.670  23.080  30.780  1.00  0.00            
ATOM     18  C6  GCD     1      10.800  25.490  30.620  1.00  0.00            
ATOM     19  O4  GCD     1      10.770  26.940  30.690  1.00  0.00            
ATOM     20  H10 GCD     1      11.800  25.080  30.790  1.00  0.00            
ATOM     21  O5  GCD     1      10.450  25.110  29.310  1.00  0.00            
ATOM     22  C7  GCD     1      11.300  24.140  28.660  1.00  0.00            
ATOM     23  H11 GCD     1      11.930  23.650  29.410  1.00  0.00            
ATOM     24  C8  GCD     1      10.400  23.140  27.890  1.00  0.00            
ATOM     25  H12 GCD     1       9.660  23.670  27.280  1.00  0.00            
ATOM     26  O6  GCD     1       9.620  22.340  28.770  1.00  0.00            
ATOM     27  H13 GCD     1       8.960  21.910  28.220  1.00  0.00            
ATOM     28  C9  GCD     1      11.290  22.200  27.060  1.00  0.00            
ATOM     29  H14 GCD     1      12.000  21.640  27.680  1.00  0.00            
ATOM     30  O7  GCD     1      10.500  21.270  26.330  1.00  0.00            
ATOM     31  H15 GCD     1      10.040  21.680  25.590  1.00  0.00            
ATOM     32  C10 GCD     1      12.200  22.980  26.140  1.00  0.00            
ATOM     33  H16 GCD     1      12.880  22.310  25.610  1.00  0.00            
ATOM     34  O8  GCD     1      12.930  24.000  26.900  1.00  0.00            
ATOM     35  C11 GCD     1      12.140  24.930  27.600  1.00  0.00            
ATOM     36  H17 GCD     1      11.450  25.490  26.960  1.00  0.00            
ATOM     37  C12 GCD     1      13.000  25.950  28.320  1.00  0.00            
ATOM     38  H18 GCD     1      12.420  26.720  28.820  1.00  0.00            
ATOM     39  H19 GCD     1      13.670  26.470  27.620  1.00  0.00            
ATOM     40  O9  GCD     1      13.860  25.460  29.280  1.00  0.00            
ATOM     41  H20 GCD     1      14.340  24.720  28.900  1.00  0.00            
ATOM     42  O10 GCD     1      11.470  23.630  25.100  1.00  0.00            
ATOM     43  C13 GCD     1      11.720  23.500  23.670  1.00  0.00            
ATOM     44  H21 GCD     1      12.410  22.670  23.500  1.00  0.00            
ATOM     45  C14 GCD     1      10.330  23.150  23.080  1.00  0.00            
ATOM     46  H22 GCD     1       9.570  23.920  23.280  1.00  0.00            
ATOM     47  O11 GCD     1       9.980  21.830  23.580  1.00  0.00            
ATOM     48  H23 GCD     1       9.100  21.610  23.270  1.00  0.00            
ATOM     49  C15 GCD     1      10.550  23.190  21.560  1.00  0.00            
ATOM     50  H24 GCD     1      11.320  22.450  21.300  1.00  0.00            
ATOM     51  O12 GCD     1       9.370  22.780  20.820  1.00  0.00            
ATOM     52  H25 GCD     1       8.580  23.260  21.100  1.00  0.00            
ATOM     53  C16 GCD     1      11.030  24.600  21.120  1.00  0.00            
ATOM     54  H26 GCD     1      11.200  24.620  20.040  1.00  0.00            
ATOM     55  O13 GCD     1      12.320  24.750  21.680  1.00  0.00            
ATOM     56  C17 GCD     1      12.310  24.830  23.110  1.00  0.00            
ATOM     57  H27 GCD     1      11.770  25.720  23.480  1.00  0.00            
ATOM     58  C18 GCD     1      13.700  25.020  23.590  1.00  0.00            
ATOM     59  H28 GCD     1      14.330  24.170  23.290  1.00  0.00            
ATOM     60  H29 GCD     1      13.780  25.170  24.670  1.00  0.00            
ATOM     61  O14 GCD     1      14.210  26.250  23.060  1.00  0.00            
ATOM     62  H30 GCD     1      14.320  26.120  22.110  1.00  0.00            
ATOM     63  O15 GCD     1      10.170  25.650  21.590  1.00  0.00            
ATOM     64  C19 GCD     1       9.190  26.100  20.670  1.00  0.00            
ATOM     65  H31 GCD     1       9.260  25.460  19.780  1.00  0.00            
ATOM     66  C20 GCD     1       7.800  26.030  21.300  1.00  0.00            
ATOM     67  H32 GCD     1       7.940  26.680  22.180  1.00  0.00            
ATOM     68  O16 GCD     1       7.530  24.660  21.450  1.00  0.00            
ATOM     69  H33 GCD     1       6.720  24.540  21.950  1.00  0.00            
ATOM     70  C21 GCD     1       6.860  26.770  20.380  1.00  0.00            
ATOM     71  H34 GCD     1       6.870  26.200  19.450  1.00  0.00            
ATOM     72  O17 GCD     1       5.630  26.910  21.010  1.00  0.00            
ATOM     73  H35 GCD     1       5.060  27.070  20.260  1.00  0.00            
ATOM     74  C22 GCD     1       7.420  28.100  19.940  1.00  0.00            
ATOM     75  H36 GCD     1       6.790  28.510  19.150  1.00  0.00            
ATOM     76  O18 GCD     1       8.690  27.960  19.380  1.00  0.00            
ATOM     77  C23 GCD     1       9.610  27.500  20.290  1.00  0.00            
ATOM     78  H37 GCD     1       9.590  28.070  21.230  1.00  0.00            
ATOM     79  C24 GCD     1      11.000  27.530  19.620  1.00  0.00            
ATOM     80  H38 GCD     1      11.770  27.240  20.350  1.00  0.00            
ATOM     81  H39 GCD     1      11.160  28.600  19.400  1.00  0.00            
ATOM     82  O19 GCD     1      11.120  26.740  18.450  1.00  0.00            
ATOM     83  H40 GCD     1      10.560  27.110  17.750  1.00  0.00            
ATOM     84  O20 GCD     1       7.350  29.010  20.950  1.00  0.00            
ATOM     85  C25 GCD     1       7.370  30.370  20.410  1.00  0.00            
ATOM     86  H41 GCD     1       7.820  30.490  19.410  1.00  0.00            
ATOM     87  C26 GCD     1       5.890  30.810  20.210  1.00  0.00            
ATOM     88  H42 GCD     1       5.360  30.640  21.150  1.00  0.00            
ATOM     89  O21 GCD     1       5.080  30.190  19.200  1.00  0.00            
ATOM     90  H43 GCD     1       5.390  30.690  18.440  1.00  0.00            
ATOM     91  C27 GCD     1       5.790  32.320  20.130  1.00  0.00            
ATOM     92  H44 GCD     1       6.290  32.620  19.200  1.00  0.00            
ATOM     93  O22 GCD     1       4.480  32.810  19.960  1.00  0.00            
ATOM     94  H45 GCD     1       3.970  32.460  20.690  1.00  0.00            
ATOM     95  C28 GCD     1       6.480  33.020  21.290  1.00  0.00            
ATOM     96  H46 GCD     1       6.320  34.090  21.150  1.00  0.00            
ATOM     97  O23 GCD     1       7.800  32.560  21.150  1.00  0.00            
ATOM     98  C29 GCD     1       8.040  31.210  21.460  1.00  0.00            
ATOM     99  H47 GCD     1       7.570  30.940  22.410  1.00  0.00            
ATOM    100  C30 GCD     1       9.550  30.990  21.610  1.00  0.00            
ATOM    101  H48 GCD     1       9.730  29.980  22.000  1.00  0.00            
ATOM    102  H49 GCD     1       9.990  31.710  22.320  1.00  0.00            
ATOM    103  O24 GCD     1      10.230  31.100  20.390  1.00  0.00            
ATOM    104  H50 GCD     1       9.720  31.840  20.030  1.00  0.00            
ATOM    105  O25 GCD     1       6.050  32.640  22.610  1.00  0.00            
ATOM    106  C31 GCD     1       4.810  33.270  23.050  1.00  0.00            
ATOM    107  H51 GCD     1       4.440  33.810  22.170  1.00  0.00            
ATOM    108  C32 GCD     1       3.730  32.220  23.290  1.00  0.00            
ATOM    109  H52 GCD     1       4.200  31.460  23.930  1.00  0.00            
ATOM    110  O26 GCD     1       3.500  31.490  22.060  1.00  0.00            
ATOM    111  H53 GCD     1       3.400  30.550  22.230  1.00  0.00            
ATOM    112  C33 GCD     1       2.540  32.850  23.910  1.00  0.00            
ATOM    113  H54 GCD     1       2.120  33.610  23.230  1.00  0.00            
ATOM    114  O27 GCD     1       1.560  31.900  24.460  1.00  0.00            
ATOM    115  H55 GCD     1       1.810  31.740  25.380  1.00  0.00            
ATOM    116  C34 GCD     1       2.870  33.640  25.130  1.00  0.00            
ATOM    117  H56 GCD     1       1.980  34.120  25.530  1.00  0.00            
ATOM    118  O28 GCD     1       3.740  34.680  24.780  1.00  0.00            
ATOM    119  C35 GCD     1       5.030  34.250  24.200  1.00  0.00            
ATOM    120  H57 GCD     1       5.520  33.640  24.970  1.00  0.00            
ATOM    121  C36 GCD     1       5.850  35.510  23.790  1.00  0.00            
ATOM    122  H58 GCD     1       6.930  35.270  23.770  1.00  0.00            
ATOM    123  H59 GCD     1       5.710  36.320  24.520  1.00  0.00            
ATOM    124  O29 GCD     1       5.550  36.040  22.470  1.00  0.00            
ATOM    125  H60 GCD     1       4.820  36.670  22.510  1.00  0.00            
ATOM    126  O30 GCD     1       3.490  32.770  26.080  1.00  0.00            
ATOM    127  C37 GCD     1       3.120  33.000  27.370  1.00  0.00            
ATOM    128  H61 GCD     1       2.360  33.800  27.430  1.00  0.00            
ATOM    129  C38 GCD     1       2.490  31.630  27.830  1.00  0.00            
ATOM    130  H62 GCD     1       3.200  30.790  27.800  1.00  0.00            
ATOM    131  O31 GCD     1       1.220  31.380  27.240  1.00  0.00            
ATOM    132  H63 GCD     1       0.690  31.080  27.990  1.00  0.00            
ATOM    133  C39 GCD     1       2.140  31.930  29.260  1.00  0.00            
ATOM    134  H64 GCD     1       1.530  32.850  29.240  1.00  0.00            
ATOM    135  O32 GCD     1       1.330  30.900  29.880  1.00  0.00            
ATOM    136  H65 GCD     1       2.030  30.270  30.100  1.00  0.00            
ATOM    137  C40 GCD     1       3.440  32.060  30.100  1.00  0.00            
ATOM    138  H66 GCD     1       3.280  32.220  31.170  1.00  0.00            
ATOM    139  O33 GCD     1       4.050  33.210  29.620  1.00  0.00            
ATOM    140  C41 GCD     1       4.350  33.360  28.210  1.00  0.00            
ATOM    141  H67 GCD     1       5.190  32.710  27.970  1.00  0.00            
ATOM    142  C42 GCD     1       4.680  34.840  28.070  1.00  0.00            
ATOM    143  H68 GCD     1       4.850  35.130  27.030  1.00  0.00            
ATOM    144  H69 GCD     1       5.490  34.990  28.790  1.00  0.00            
ATOM    145  O34 GCD     1       3.590  35.690  28.520  1.00  0.00            
ATOM    146  H70 GCD     1       3.110  36.020  27.750  1.00  0.00            
ATOM    147  O35 GCD     1       4.360  30.960  29.920  1.00  0.00            
ATOM    148  C43 GCD     1       4.820  30.330  31.090  1.00  0.00            
ATOM    149  H71 GCD     1       4.520  30.810  32.030  1.00  0.00            
ATOM    150  C44 GCD     1       4.400  28.890  30.950  1.00  0.00            
ATOM    151  H72 GCD     1       4.720  28.460  29.990  1.00  0.00            
ATOM    152  O36 GCD     1       2.980  28.860  30.970  1.00  0.00            
ATOM    153  H73 GCD     1       2.590  28.250  30.330  1.00  0.00            
ATOM    154  C45 GCD     1       5.070  28.070  32.130  1.00  0.00            
ATOM    155  H74 GCD     1       4.700  28.440  33.100  1.00  0.00            
ATOM    156  O37 GCD     1       4.870  26.620  32.160  1.00  0.00            
ATOM    157  H75 GCD     1       5.780  26.330  32.270  1.00  0.00            
ATOM    158  C46 GCD     1       6.620  28.350  32.190  1.00  0.00            
ATOM    159  H76 GCD     1       7.040  28.090  33.170  1.00  0.00            
ATOM    160  O38 GCD     1       7.250  27.640  31.110  1.00  0.00            
ATOM    161  O39 GCD     1       6.850  29.730  32.110  1.00  0.00            
ATOM    162  C47 GCD     1       6.300  30.430  30.980  1.00  0.00            
ATOM    163  H77 GCD     1       6.690  30.040  30.020  1.00  0.00            
ATOM    164  C48 GCD     1       6.810  31.940  30.930  1.00  0.00            
ATOM    165  H78 GCD     1       6.270  32.590  31.630  1.00  0.00            
ATOM    166  H79 GCD     1       6.500  32.350  29.960  1.00  0.00            
ATOM    167  O40 GCD     1       8.290  32.140  31.040  1.00  0.00            
ATOM    168  H80 GCD     1       8.430  32.020  31.980  1.00  0.00            
ATOM    169  C1  AD4     2       6.560  24.950  26.550  1.00  0.00            
ATOM    170  C2  AD4     2       6.150  25.730  27.650  1.00  0.00            
ATOM    171  C3  AD4     2       6.720  27.030  27.820  1.00  0.00            
ATOM    172  C4  AD4     2       7.720  27.500  26.940  1.00  0.00            
ATOM    173  C5  AD4     2       8.380  28.750  27.140  1.00  0.00            
ATOM    174  C6  AD4     2       9.480  29.160  26.320  1.00  0.00            
ATOM    175  C7  AD4     2      10.120  30.390  26.660  1.00  0.00            
ATOM    176  C8  AD4     2      11.220  30.750  25.920  1.00  0.00            
ATOM    177  C9  AD4     2      11.610  30.010  24.750  1.00  0.00            
ATOM    178  C10 AD4     2      10.980  28.820  24.430  1.00  0.00            
ATOM    179  C11 AD4     2       9.920  28.400  25.230  1.00  0.00            
ATOM    180  C12 AD4     2       9.220  27.170  25.090  1.00  0.00            
ATOM    181  C13 AD4     2       8.210  26.660  25.900  1.00  0.00            
ATOM    182  C14 AD4     2       7.660  25.380  25.760  1.00  0.00            
ATOM    183  H1  AD4     2       6.130  23.960  26.410  1.00  0.00            
ATOM    184  H2  AD4     2       5.370  25.300  28.270  1.00  0.00            
ATOM    185  H3  AD4     2       6.250  27.620  28.610  1.00  0.00            
ATOM    186  H4  AD4     2       8.140  29.390  27.990  1.00  0.00            
ATOM    187  H5  AD4     2       9.840  30.950  27.550  1.00  0.00            
ATOM    188  H6  AD4     2      11.690  31.720  26.060  1.00  0.00            
ATOM    189  H7  AD4     2      12.440  30.450  24.210  1.00  0.00            
ATOM    190  H8  AD4     2      11.270  28.290  23.530  1.00  0.00            
ATOM    191  H9  AD4     2       9.590  26.530  24.300  1.00  0.00            
ATOM    192  H10 AD4     2       8.070  24.660  25.050  1.00  0.00            
TER
ENDMDL
MODEL        1
ATOM      1  H1  GCD     1      28.020  28.210  22.520  1.00  0.00            
ATOM      2  O1  GCD     1      27.210  28.070  22.010  1.00  0.00            
ATOM      3  C1  GCD     1      27.760  27.750  20.710  1.00  0.00            
ATOM      4  H2  GCD     1      26.930  27.610  20.000  1.00  0.00            
ATOM      5  H3  GCD     1      28.330  28.600  20.340  1.00  0.00            
ATOM      6  C2  GCD     1      28.530  26.480  20.730  1.00  0.00            
ATOM      7  H4  GCD     1      28.790  26.200  19.700  1.00  0.00            
ATOM      8  C3  GCD     1      27.620  25.360  21.270  1.00  0.00            
ATOM      9  H5  GCD     1      27.270  25.600  22.280  1.00  0.00            
ATOM     10  C4  GCD     1      28.440  24.090  21.540  1.00  0.00            
ATOM     11  H6  GCD     1      28.820  23.630  20.610  1.00  0.00            
ATOM     12  O2  GCD     1      27.710  23.040  22.140  1.00  0.00            
ATOM     13  H7  GCD     1      28.110  22.270  21.710  1.00  0.00            
ATOM     14  C5  GCD     1      29.720  24.370  22.390  1.00  0.00            
ATOM     15  H8  GCD     1      29.470  24.820  23.360  1.00  0.00            
ATOM     16  O3  GCD     1      30.490  23.290  22.730  1.00  0.00            
ATOM     17  H9  GCD     1      30.110  22.770  23.450  1.00  0.00            
ATOM     18  C6  GCD     1      30.430  25.420  21.520  1.00  0.00            
ATOM     19  O4  GCD     1      29.740  26.630  21.470  1.00  0.00            
ATOM     20  H10 GCD     1      31.260  25.650  22.190  1.00  0.00            
ATOM     21  O5  GCD     1      30.850  24.880  20.260  1.00  0.00            
ATOM     22  C7  GCD     1      32.180  25.090  19.950  1.00  0.00            
ATOM     23  H11 GCD     1      32.760  25.420  20.820  1.00  0.00            
ATOM     24  C8  GCD     1      32.810  23.720  19.670  1.00  0.00            
ATOM     25  H12 GCD     1      32.200  23.190  18.930  1.00  0.00            
ATOM     26  O6  GCD     1      32.750  23.010  20.930  1.00  0.00            
ATOM     27  H13 GCD     1      31.840  23.100  21.250  1.00  0.00            
ATOM     28  C9  GCD     1      34.320  23.880  19.240  1.00  0.00            
ATOM     29  H14 GCD     1      34.880  24.270  20.090  1.00  0.00            
ATOM     30  O7  GCD     1      34.900  22.610  18.830  1.00  0.00            
ATOM     31  H15 GCD     1      34.870  22.600  17.870  1.00  0.00            
ATOM     32  C10 GCD     1      34.410  24.880  18.170  1.00  0.00            
ATOM     33  H16 GCD     1      35.460  25.160  18.110  1.00  0.00            
ATOM     34  O8  GCD     1      33.740  26.120  18.480  1.00  0.00            
ATOM     35  C11 GCD     1      32.390  25.980  18.730  1.00  0.00            
ATOM     36  H17 GCD     1      31.900  25.560  17.840  1.00  0.00            
ATOM     37  C12 GCD     1      31.780  27.420  18.940  1.00  0.00            
ATOM     38  H18 GCD     1      32.300  27.940  19.760  1.00  0.00            
ATOM     39  H19 GCD     1      30.760  27.270  19.310  1.00  0.00            
ATOM     40  O9  GCD     1      31.580  28.220  17.810  1.00  0.00            
ATOM     41  H20 GCD     1      30.630  28.150  17.700  1.00  0.00            
ATOM     42  O10 GCD     1      33.920  24.430  16.900  1.00  0.00            
ATOM     43  C13 GCD     1      35.060  24.290  15.990  1.00  0.00            
ATOM     44  H21 GCD     1      36.060  24.170  16.410  1.00  0.00            
ATOM     45  C14 GCD     1      34.920  22.960  15.320  1.00  0.00            
ATOM     46  H22 GCD     1      33.950  22.720  14.860  1.00  0.00            
ATOM     47  O11 GCD     1      35.120  21.940  16.340  1.00  0.00            
ATOM     48  H23 GCD     1      35.020  21.100  15.870  1.00  0.00            
ATOM     49  C15 GCD     1      35.860  22.760  14.180  1.00  0.00            
ATOM     50  H24 GCD     1      36.880  22.970  14.520  1.00  0.00            
ATOM     51  O12 GCD     1      35.810  21.520  13.490  1.00  0.00            
ATOM     52  H25 GCD     1      35.250  21.610  12.710  1.00  0.00            
ATOM     53  C16 GCD     1      35.640  23.910  13.190  1.00  0.00            
ATOM     54  H26 GCD     1      36.250  23.750  12.300  1.00  0.00            
ATOM     55  O13 GCD     1      35.990  25.180  13.840  1.00  0.00            
ATOM     56  C17 GCD     1      35.120  25.410  14.990  1.00  0.00            
ATOM     57  H27 GCD     1      34.080  25.430  14.660  1.00  0.00            
ATOM     58  C18 GCD     1      35.610  26.670  15.680  1.00  0.00            
ATOM     59  H28 GCD     1      34.860  26.910  16.450  1.00  0.00            
ATOM     60  H29 GCD     1      35.580  27.540  15.010  1.00  0.00            
ATOM     61  O14 GCD     1      36.880  26.640  16.340  1.00  0.00            
ATOM     62  H30 GCD     1      37.240  27.520  16.510  1.00  0.00            
ATOM     63  O15 GCD     1      34.300  23.930  12.730  1.00  0.00            
ATOM     64  C19 GCD     1      34.100  23.870  11.320  1.00  0.00            
ATOM     65  H31 GCD     1      35.090  23.880  10.840  1.00  0.00            
ATOM     66  C20 GCD     1      33.380  22.680  10.920  1.00  0.00            
ATOM     67  H32 GCD     1      32.440  22.650  11.490  1.00  0.00            
ATOM     68  O16 GCD     1      34.290  21.720  11.230  1.00  0.00            
ATOM     69  H33 GCD     1      33.950  20.870  10.930  1.00  0.00            
ATOM     70  C21 GCD     1      33.140  22.700   9.420  1.00  0.00            
ATOM     71  H34 GCD     1      34.070  22.910   8.870  1.00  0.00            
ATOM     72  O17 GCD     1      32.540  21.530   8.940  1.00  0.00            
ATOM     73  H35 GCD     1      31.730  21.310   9.410  1.00  0.00            
ATOM     74  C22 GCD     1      32.320  23.960   9.190  1.00  0.00            
ATOM     75  H36 GCD     1      32.020  24.000   8.140  1.00  0.00            
ATOM     76  O18 GCD     1      32.990  25.130   9.600  1.00  0.00            
ATOM     77  C23 GCD     1      33.420  25.140  10.980  1.00  0.00            
ATOM     78  H37 GCD     1      32.640  25.180  11.750  1.00  0.00            
ATOM     79  C24 GCD     1      34.330  26.350  11.120  1.00  0.00            
ATOM     80  H38 GCD     1      34.700  26.410  12.150  1.00  0.00            
ATOM     81  H39 GCD     1      33.770  27.270  10.930  1.00  0.00            
ATOM     82  O19 GCD     1      35.340  26.270  10.160  1.00  0.00            
ATOM     83  H40 GCD     1      35.790  27.120  10.040  1.00  0.00            
ATOM     84  O20 GCD     1      31.060  23.850   9.830  1.00  0.00            
ATOM     85  C25 GCD     1      29.940  23.170   9.240  1.00  0.00            
ATOM     86  H41 GCD     1      30.220  22.530   8.390  1.00  0.00            
ATOM     87  C26 GCD     1      29.390  22.160  10.260  1.00  0.00            
ATOM     88  H42 GCD     1      29.000  22.710  11.120  1.00  0.00            
ATOM     89  O21 GCD     1      30.410  21.270  10.760  1.00  0.00            
ATOM     90  H43 GCD     1      30.270  21.190  11.710  1.00  0.00            
ATOM     91  C27 GCD     1      28.100  21.370   9.730  1.00  0.00            
ATOM     92  H44 GCD     1      28.320  20.660   8.930  1.00  0.00            
ATOM     93  O22 GCD     1      27.450  20.730  10.840  1.00  0.00            
ATOM     94  H45 GCD     1      27.910  19.890  10.960  1.00  0.00            
ATOM     95  C28 GCD     1      27.120  22.440   9.180  1.00  0.00            
ATOM     96  H46 GCD     1      26.330  22.020   8.550  1.00  0.00            
ATOM     97  O23 GCD     1      27.770  23.320   8.240  1.00  0.00            
ATOM     98  C29 GCD     1      28.830  24.100   8.830  1.00  0.00            
ATOM     99  H47 GCD     1      28.550  24.690   9.710  1.00  0.00            
ATOM    100  C30 GCD     1      29.320  25.120   7.800  1.00  0.00            
ATOM    101  H48 GCD     1      29.610  24.640   6.860  1.00  0.00            
ATOM    102  H49 GCD     1      30.220  25.570   8.250  1.00  0.00            
ATOM    103  O24 GCD     1      28.340  26.100   7.530  1.00  0.00            
ATOM    104  H50 GCD     1      27.550  25.640   7.240  1.00  0.00            
ATOM    105  O25 GCD     1      26.460  23.140  10.300  1.00  0.00            
ATOM    106  C31 GCD     1      25.010  23.310  10.200  1.00  0.00            
ATOM    107  H51 GCD     1      24.720  23.280   9.140  1.00  0.00            
ATOM    108  C32 GCD     1      24.360  22.170  10.960  1.00  0.00            
ATOM    109  H52 GCD     1      24.770  22.160  11.980  1.00  0.00            
ATOM    110  O26 GCD     1      24.710  21.020  10.250  1.00  0.00            
ATOM    111  H53 GCD     1      25.650  20.920  10.470  1.00  0.00            
ATOM    112  C33 GCD     1      22.860  22.430  10.950  1.00  0.00            
ATOM    113  H54 GCD     1      22.580  22.640   9.910  1.00  0.00            
ATOM    114  O27 GCD     1      22.090  21.410  11.580  1.00  0.00            
ATOM    115  H55 GCD     1      22.300  21.560  12.510  1.00  0.00            
ATOM    116  C34 GCD     1      22.680  23.760  11.780  1.00  0.00            
ATOM    117  H56 GCD     1      21.590  23.820  11.860  1.00  0.00            
ATOM    118  O28 GCD     1      23.250  24.810  11.080  1.00  0.00            
ATOM    119  C35 GCD     1      24.670  24.650  10.850  1.00  0.00            
ATOM    120  H57 GCD     1      25.260  24.890  11.740  1.00  0.00            
ATOM    121  C36 GCD     1      24.960  25.700   9.820  1.00  0.00            
ATOM    122  H58 GCD     1      24.270  25.590   8.980  1.00  0.00            
ATOM    123  H59 GCD     1      25.980  25.610   9.420  1.00  0.00            
ATOM    124  O29 GCD     1      24.980  27.050  10.320  1.00  0.00            
ATOM    125  H60 GCD     1      25.070  27.730   9.630  1.00  0.00            
ATOM    126  O30 GCD     1      23.180  23.670  13.070  1.00  0.00            
ATOM    127  C37 GCD     1      22.230  23.780  14.190  1.00  0.00            
ATOM    128  H61 GCD     1      21.190  23.710  13.850  1.00  0.00            
ATOM    129  C38 GCD     1      22.480  22.700  15.230  1.00  0.00            
ATOM    130  H62 GCD     1      23.550  22.720  15.490  1.00  0.00            
ATOM    131  O31 GCD     1      22.270  21.430  14.600  1.00  0.00            
ATOM    132  H63 GCD     1      21.300  21.420  14.610  1.00  0.00            
ATOM    133  C39 GCD     1      21.660  22.940  16.490  1.00  0.00            
ATOM    134  H64 GCD     1      20.620  22.940  16.140  1.00  0.00            
ATOM    135  O32 GCD     1      21.770  21.970  17.470  1.00  0.00            
ATOM    136  H65 GCD     1      21.450  21.100  17.200  1.00  0.00            
ATOM    137  C40 GCD     1      22.010  24.300  17.020  1.00  0.00            
ATOM    138  H66 GCD     1      21.320  24.540  17.830  1.00  0.00            
ATOM    139  O33 GCD     1      21.840  25.330  16.030  1.00  0.00            
ATOM    140  C41 GCD     1      22.500  25.140  14.800  1.00  0.00            
ATOM    141  H67 GCD     1      23.570  25.150  15.050  1.00  0.00            
ATOM    142  C42 GCD     1      22.240  26.420  13.970  1.00  0.00            
ATOM    143  H68 GCD     1      23.030  26.470  13.210  1.00  0.00            
ATOM    144  H69 GCD     1      22.490  27.260  14.630  1.00  0.00            
ATOM    145  O34 GCD     1      20.910  26.530  13.460  1.00  0.00            
ATOM    146  H70 GCD     1      20.270  26.180  14.090  1.00  0.00            
ATOM    147  O35 GCD     1      23.250  24.390  17.510  1.00  0.00            
ATOM    148  C43 GCD     1      23.500  24.880  18.850  1.00  0.00            
ATOM    149  H71 GCD     1      22.610  25.240  19.370  1.00  0.00            
ATOM    150  C44 GCD     1      23.990  23.880  19.760  1.00  0.00            
ATOM    151  H72 GCD     1      24.910  23.390  19.400  1.00  0.00            
ATOM    152  O36 GCD     1      23.000  22.830  20.030  1.00  0.00            
ATOM    153  H73 GCD     1      22.890  22.300  19.230  1.00  0.00            
ATOM    154  C45 GCD     1      24.300  24.500  21.130  1.00  0.00            
ATOM    155  H74 GCD     1      23.340  24.900  21.480  1.00  0.00            
ATOM    156  O37 GCD     1      24.820  23.530  22.050  1.00  0.00            
ATOM    157  H75 GCD     1      25.730  23.400  21.750  1.00  0.00            
ATOM    158  C46 GCD     1      25.280  25.640  21.010  1.00  0.00            
ATOM    159  H76 GCD     1      25.500  26.260  21.890  1.00  0.00            
ATOM    160  O38 GCD     1      26.480  25.130  20.450  1.00  0.00            
ATOM    161  O39 GCD     1      24.660  26.490  20.130  1.00  0.00            
ATOM    162  C47 GCD     1      24.560  26.040  18.810  1.00  0.00            
ATOM    163  H77 GCD     1      25.530  25.760  18.360  1.00  0.00            
ATOM    164  C48 GCD     1      24.050  27.220  17.960  1.00  0.00            
ATOM    165  H78 GCD     1      23.070  27.570  18.300  1.00  0.00            
ATOM    166  H79 GCD     1      23.940  26.900  16.910  1.00  0.00            
ATOM    167  O40 GCD     1      25.010  28.280  17.990  1.00  0.00            
ATOM    168  H80 GCD     1      24.950  28.710  18.850  1.00  0.00            
ATOM    169  C1  AD4     2      26.220  22.620  16.350  1.00  0.00            
ATOM    170  C2  AD4     2      27.000  22.990  17.370  1.00  0.00            
ATOM    171  C3  AD4     2      28.020  23.950  17.280  1.00  0.00            
ATOM    172  C4  AD4     2      28.290  24.550  16.030  1.00  0.00            
ATOM    173  C5  AD4     2      29.390  25.380  15.760  1.00  0.00            
ATOM    174  C6  AD4     2      29.590  25.880  14.470  1.00  0.00            
ATOM    175  C7  AD4     2      30.690  26.670  14.210  1.00  0.00            
ATOM    176  C8  AD4     2      30.970  26.970  12.840  1.00  0.00            
ATOM    177  C9  AD4     2      30.050  26.620  11.830  1.00  0.00            
ATOM    178  C10 AD4     2      28.870  25.990  12.220  1.00  0.00            
ATOM    179  C11 AD4     2      28.680  25.500  13.500  1.00  0.00            
ATOM    180  C12 AD4     2      27.580  24.740  13.690  1.00  0.00            
ATOM    181  C13 AD4     2      27.330  24.310  15.000  1.00  0.00            
ATOM    182  C14 AD4     2      26.290  23.390  15.170  1.00  0.00            
ATOM    183  H1  AD4     2      25.440  21.910  16.610  1.00  0.00            
ATOM    184  H2  AD4     2      26.750  22.450  18.280  1.00  0.00            
ATOM    185  H3  AD4     2      28.600  24.180  18.170  1.00  0.00            
ATOM    186  H4  AD4     2      30.130  25.550  16.540  1.00  0.00            
ATOM    187  H5  AD4     2      31.370  26.950  15.010  1.00  0.00            
ATOM    188  H6  AD4     2      31.840  27.600  12.690  1.00  0.00            
ATOM    189  H7  AD4     2      30.270  26.890  10.800  1.00  0.00            
ATOM    190  H8  AD4     2      28.190  25.740  11.410  1.00  0.00            
ATOM    191  H9  AD4     2      27.000  24.490  12.800  1.00  0.00            
ATOM    192  H10 AD4     2      25.640  23.170  14.330  1.00  0.00            
TER
ENDMDL
MODEL        1
ATOM      1  H1  GCD     1      19.020  34.300  29.460  1.00  0.00            
ATOM      2  O1  GCD     1      18.420  34.780  28.870  1.00  0.00            
ATOM      3  C1  GCD     1      18.680  36.210  29.060  1.00  0.00            
ATOM      4  H2  GCD     1      17.810  36.830  28.800  1.00  0.00            
ATOM      5  H3  GCD     1      18.770  36.320  30.140  1.00  0.00            
ATOM      6  C2  GCD     1      19.940  36.800  28.420  1.00  0.00            
ATOM      7  H4  GCD     1      19.850  37.840  28.760  1.00  0.00            
ATOM      8  C3  GCD     1      20.040  36.920  26.910  1.00  0.00            
ATOM      9  H5  GCD     1      20.160  35.940  26.420  1.00  0.00            
ATOM     10  C4  GCD     1      21.320  37.630  26.490  1.00  0.00            
ATOM     11  H6  GCD     1      21.260  38.620  26.960  1.00  0.00            
ATOM     12  O2  GCD     1      21.410  37.840  25.110  1.00  0.00            
ATOM     13  H7  GCD     1      22.360  37.820  24.950  1.00  0.00            
ATOM     14  C5  GCD     1      22.530  36.870  27.110  1.00  0.00            
ATOM     15  H8  GCD     1      22.590  35.890  26.620  1.00  0.00            
ATOM     16  O3  GCD     1      23.830  37.510  26.740  1.00  0.00            
ATOM     17  H9  GCD     1      23.820  38.440  26.990  1.00  0.00            
ATOM     18  C6  GCD     1      22.370  36.790  28.660  1.00  0.00            
ATOM     19  O4  GCD     1      21.150  36.190  28.960  1.00  0.00            
ATOM     20  H10 GCD     1      23.110  36.120  29.110  1.00  0.00            
ATOM     21  O5  GCD     1      22.380  38.140  29.210  1.00  0.00            
ATOM     22  C7  GCD     1      23.610  38.610  29.740  1.00  0.00            
ATOM     23  H11 GCD     1      24.410  37.910  29.470  1.00  0.00            
ATOM     24  C8  GCD     1      23.990  40.000  29.100  1.00  0.00            
ATOM     25  H12 GCD     1      23.030  40.510  29.230  1.00  0.00            
ATOM     26  O6  GCD     1      24.400  39.990  27.760  1.00  0.00            
ATOM     27  H13 GCD     1      24.610  40.900  27.540  1.00  0.00            
ATOM     28  C9  GCD     1      25.060  40.580  29.930  1.00  0.00            
ATOM     29  H14 GCD     1      25.940  39.930  29.810  1.00  0.00            
ATOM     30  O7  GCD     1      25.540  41.880  29.540  1.00  0.00            
ATOM     31  H15 GCD     1      26.390  42.160  29.900  1.00  0.00            
ATOM     32  C10 GCD     1      24.790  40.540  31.420  1.00  0.00            
ATOM     33  H16 GCD     1      25.660  40.830  32.020  1.00  0.00            
ATOM     34  O8  GCD     1      24.610  39.190  31.810  1.00  0.00            
ATOM     35  C11 GCD     1      23.480  38.530  31.250  1.00  0.00            
ATOM     36  H17 GCD     1      22.600  39.130  31.530  1.00  0.00            
ATOM     37  C12 GCD     1      23.350  37.100  31.750  1.00  0.00            
ATOM     38  H18 GCD     1      22.370  36.680  31.490  1.00  0.00            
ATOM     39  H19 GCD     1      23.400  37.150  32.840  1.00  0.00            
ATOM     40  O9  GCD     1      24.330  36.270  31.210  1.00  0.00            
ATOM     41  H20 GCD     1      23.970  35.380  31.320  1.00  0.00            
ATOM     42  O10 GCD     1      23.650  41.310  31.810  1.00  0.00            
ATOM     43  C13 GCD     1      23.700  41.930  33.120  1.00  0.00            
ATOM     44  H21 GCD     1      24.270  41.260  33.780  1.00  0.00            
ATOM     45  C14 GCD     1      24.350  43.320  32.960  1.00  0.00            
ATOM     46  H22 GCD     1      23.700  43.820  32.230  1.00  0.00            
ATOM     47  O11 GCD     1      25.680  43.360  32.410  1.00  0.00            
ATOM     48  H23 GCD     1      26.210  43.300  33.210  1.00  0.00            
ATOM     49  C15 GCD     1      24.270  44.180  34.170  1.00  0.00            
ATOM     50  H24 GCD     1      24.940  43.660  34.870  1.00  0.00            
ATOM     51  O12 GCD     1      24.940  45.450  34.090  1.00  0.00            
ATOM     52  H25 GCD     1      24.630  46.030  33.390  1.00  0.00            
ATOM     53  C16 GCD     1      22.820  44.260  34.650  1.00  0.00            
ATOM     54  H26 GCD     1      22.810  44.710  35.650  1.00  0.00            
ATOM     55  O13 GCD     1      22.330  42.940  34.780  1.00  0.00            
ATOM     56  C17 GCD     1      22.260  42.070  33.620  1.00  0.00            
ATOM     57  H27 GCD     1      21.510  42.480  32.930  1.00  0.00            
ATOM     58  C18 GCD     1      21.790  40.730  34.060  1.00  0.00            
ATOM     59  H28 GCD     1      21.450  40.040  33.270  1.00  0.00            
ATOM     60  H29 GCD     1      20.840  41.010  34.540  1.00  0.00            
ATOM     61  O14 GCD     1      22.620  40.110  35.030  1.00  0.00            
ATOM     62  H30 GCD     1      22.400  40.340  35.940  1.00  0.00            
ATOM     63  O15 GCD     1      21.960  45.010  33.790  1.00  0.00            
ATOM     64  C19 GCD     1      21.060  46.010  34.420  1.00  0.00            
ATOM     65  H31 GCD     1      21.340  46.160  35.470  1.00  0.00            
ATOM     66  C20 GCD     1      21.260  47.340  33.690  1.00  0.00            
ATOM     67  H32 GCD     1      21.090  47.170  32.620  1.00  0.00            
ATOM     68  O16 GCD     1      22.590  47.890  33.860  1.00  0.00            
ATOM     69  H33 GCD     1      23.080  47.630  33.070  1.00  0.00            
ATOM     70  C21 GCD     1      20.250  48.320  34.290  1.00  0.00            
ATOM     71  H34 GCD     1      20.470  48.490  35.350  1.00  0.00            
ATOM     72  O17 GCD     1      20.250  49.590  33.700  1.00  0.00            
ATOM     73  H35 GCD     1      19.900  49.460  32.810  1.00  0.00            
ATOM     74  C22 GCD     1      18.800  47.790  34.270  1.00  0.00            
ATOM     75  H36 GCD     1      18.200  48.530  34.810  1.00  0.00            
ATOM     76  O18 GCD     1      18.740  46.560  34.900  1.00  0.00            
ATOM     77  C23 GCD     1      19.590  45.610  34.230  1.00  0.00            
ATOM     78  H37 GCD     1      19.360  45.550  33.160  1.00  0.00            
ATOM     79  C24 GCD     1      19.370  44.240  34.700  1.00  0.00            
ATOM     80  H38 GCD     1      19.730  43.470  34.000  1.00  0.00            
ATOM     81  H39 GCD     1      18.270  44.200  34.800  1.00  0.00            
ATOM     82  O19 GCD     1      19.910  43.940  35.940  1.00  0.00            
ATOM     83  H40 GCD     1      20.180  43.020  35.930  1.00  0.00            
ATOM     84  O20 GCD     1      18.430  47.670  32.850  1.00  0.00            
ATOM     85  C25 GCD     1      17.110  48.190  32.520  1.00  0.00            
ATOM     86  H41 GCD     1      16.680  48.790  33.330  1.00  0.00            
ATOM     87  C26 GCD     1      17.330  49.090  31.300  1.00  0.00            
ATOM     88  H42 GCD     1      17.900  48.440  30.620  1.00  0.00            
ATOM     89  O21 GCD     1      18.130  50.240  31.690  1.00  0.00            
ATOM     90  H43 GCD     1      18.510  50.520  30.850  1.00  0.00            
ATOM     91  C27 GCD     1      16.050  49.590  30.690  1.00  0.00            
ATOM     92  H44 GCD     1      15.580  50.340  31.340  1.00  0.00            
ATOM     93  O22 GCD     1      16.460  50.190  29.430  1.00  0.00            
ATOM     94  H45 GCD     1      16.570  49.470  28.800  1.00  0.00            
ATOM     95  C28 GCD     1      14.980  48.510  30.530  1.00  0.00            
ATOM     96  H46 GCD     1      14.080  49.040  30.190  1.00  0.00            
ATOM     97  O23 GCD     1      14.810  47.810  31.740  1.00  0.00            
ATOM     98  C29 GCD     1      16.010  47.140  32.180  1.00  0.00            
ATOM     99  H47 GCD     1      16.380  46.640  31.270  1.00  0.00            
ATOM    100  C30 GCD     1      15.780  46.240  33.380  1.00  0.00            
ATOM    101  H48 GCD     1      15.450  46.860  34.220  1.00  0.00            
ATOM    102  H49 GCD     1      16.760  45.860  33.690  1.00  0.00            
ATOM    103  O24 GCD     1      15.060  45.050  33.110  1.00  0.00            
ATOM    104  H50 GCD     1      14.900  44.880  32.170  1.00  0.00            
ATOM    105  O25 GCD     1      15.350  47.560  29.510  1.00  0.00            
ATOM    106  C31 GCD     1      14.770  47.570  28.240  1.00  0.00            
ATOM    107  H51 GCD     1      14.330  48.550  28.040  1.00  0.00            
ATOM    108  C32 GCD     1      15.960  47.320  27.340  1.00  0.00            
ATOM    109  H52 GCD     1      16.410  46.390  27.700  1.00  0.00            
ATOM    110  O26 GCD     1      16.950  48.390  27.480  1.00  0.00            
ATOM    111  H53 GCD     1      17.720  48.200  26.940  1.00  0.00            
ATOM    112  C33 GCD     1      15.410  47.210  25.870  1.00  0.00            
ATOM    113  H54 GCD     1      14.940  48.170  25.610  1.00  0.00            
ATOM    114  O27 GCD     1      16.420  46.960  24.840  1.00  0.00            
ATOM    115  H55 GCD     1      16.820  46.120  25.080  1.00  0.00            
ATOM    116  C34 GCD     1      14.400  46.140  25.760  1.00  0.00            
ATOM    117  H56 GCD     1      13.890  46.030  24.800  1.00  0.00            
ATOM    118  O28 GCD     1      13.350  46.370  26.700  1.00  0.00            
ATOM    119  C35 GCD     1      13.780  46.450  28.050  1.00  0.00            
ATOM    120  H57 GCD     1      14.090  45.470  28.440  1.00  0.00            
ATOM    121  C36 GCD     1      12.530  46.830  28.810  1.00  0.00            
ATOM    122  H58 GCD     1      12.030  47.650  28.270  1.00  0.00            
ATOM    123  H59 GCD     1      12.740  47.060  29.860  1.00  0.00            
ATOM    124  O29 GCD     1      11.600  45.690  28.900  1.00  0.00            
ATOM    125  H60 GCD     1      11.940  45.090  29.560  1.00  0.00            
ATOM    126  O30 GCD     1      15.030  44.910  25.850  1.00  0.00            
ATOM    127  C37 GCD     1      14.550  43.860  25.010  1.00  0.00            
ATOM    128  H61 GCD     1      13.680  44.030  24.370  1.00  0.00            
ATOM    129  C38 GCD     1      15.530  43.430  24.080  1.00  0.00            
ATOM    130  H62 GCD     1      16.390  43.180  24.710  1.00  0.00            
ATOM    131  O31 GCD     1      15.890  44.590  23.260  1.00  0.00            
ATOM    132  H63 GCD     1      16.640  44.400  22.700  1.00  0.00            
ATOM    133  C39 GCD     1      15.060  42.240  23.270  1.00  0.00            
ATOM    134  H64 GCD     1      14.060  42.480  22.890  1.00  0.00            
ATOM    135  O32 GCD     1      15.910  41.800  22.190  1.00  0.00            
ATOM    136  H65 GCD     1      15.980  42.470  21.490  1.00  0.00            
ATOM    137  C40 GCD     1      14.710  41.050  24.130  1.00  0.00            
ATOM    138  H66 GCD     1      14.190  40.230  23.630  1.00  0.00            
ATOM    139  O33 GCD     1      13.760  41.510  25.100  1.00  0.00            
ATOM    140  C41 GCD     1      14.200  42.660  25.920  1.00  0.00            
ATOM    141  H67 GCD     1      15.080  42.350  26.500  1.00  0.00            
ATOM    142  C42 GCD     1      12.970  42.980  26.820  1.00  0.00            
ATOM    143  H68 GCD     1      12.040  43.060  26.240  1.00  0.00            
ATOM    144  H69 GCD     1      13.110  43.930  27.360  1.00  0.00            
ATOM    145  O34 GCD     1      12.750  42.040  27.850  1.00  0.00            
ATOM    146  H70 GCD     1      12.330  41.320  27.350  1.00  0.00            
ATOM    147  O35 GCD     1      15.940  40.500  24.780  1.00  0.00            
ATOM    148  C43 GCD     1      16.180  39.100  24.660  1.00  0.00            
ATOM    149  H71 GCD     1      15.410  38.610  24.050  1.00  0.00            
ATOM    150  C44 GCD     1      17.460  39.010  23.970  1.00  0.00            
ATOM    151  H72 GCD     1      18.180  39.750  24.330  1.00  0.00            
ATOM    152  O36 GCD     1      17.260  39.360  22.550  1.00  0.00            
ATOM    153  H73 GCD     1      16.840  40.220  22.630  1.00  0.00            
ATOM    154  C45 GCD     1      18.050  37.560  24.090  1.00  0.00            
ATOM    155  H74 GCD     1      17.290  37.040  23.490  1.00  0.00            
ATOM    156  O37 GCD     1      19.300  37.380  23.480  1.00  0.00            
ATOM    157  H75 GCD     1      20.010  37.620  24.080  1.00  0.00            
ATOM    158  C46 GCD     1      18.050  36.990  25.560  1.00  0.00            
ATOM    159  H76 GCD     1      18.230  35.920  25.660  1.00  0.00            
ATOM    160  O38 GCD     1      18.950  37.700  26.390  1.00  0.00            
ATOM    161  O39 GCD     1      16.740  37.160  26.140  1.00  0.00            
ATOM    162  C47 GCD     1      16.260  38.500  26.120  1.00  0.00            
ATOM    163  H77 GCD     1      16.950  39.090  26.730  1.00  0.00            
ATOM    164  C48 GCD     1      14.960  38.460  26.810  1.00  0.00            
ATOM    165  H78 GCD     1      14.190  37.880  26.280  1.00  0.00            
ATOM    166  H79 GCD     1      14.520  39.460  26.920  1.00  0.00            
ATOM    167  O40 GCD     1      15.060  37.880  28.130  1.00  0.00            
ATOM    168  H80 GCD     1      15.740  37.200  28.060  1.00  0.00            
ATOM    169  C1  AD4     2      20.250  47.100  29.690  1.00  0.00            
ATOM    170  C2  AD4     2      21.460  46.530  29.190  1.00  0.00            
ATOM    171  C3  AD4     2      21.780  45.170  29.340  1.00  0.00            
ATOM    172  C4  AD4     2      20.860  44.300  29.930  1.00  0.00            
ATOM    173  C5  AD4     2      21.090  42.910  30.070  1.00  0.00            
ATOM    174  C6  AD4     2      20.080  42.100  30.630  1.00  0.00            
ATOM    175  C7  AD4     2      20.280  40.680  30.590  1.00  0.00            
ATOM    176  C8  AD4     2      19.250  39.860  31.130  1.00  0.00            
ATOM    177  C9  AD4     2      18.080  40.390  31.730  1.00  0.00            
ATOM    178  C10 AD4     2      17.920  41.780  31.670  1.00  0.00            
ATOM    179  C11 AD4     2      18.880  42.610  31.050  1.00  0.00            
ATOM    180  C12 AD4     2      18.640  43.980  30.940  1.00  0.00            
ATOM    181  C13 AD4     2      19.570  44.830  30.300  1.00  0.00            
ATOM    182  C14 AD4     2      19.250  46.190  30.160  1.00  0.00            
ATOM    183  H1  AD4     2      20.020  48.160  29.640  1.00  0.00            
ATOM    184  H2  AD4     2      22.230  47.210  28.840  1.00  0.00            
ATOM    185  H3  AD4     2      22.740  44.700  29.120  1.00  0.00            
ATOM    186  H4  AD4     2      22.060  42.460  29.840  1.00  0.00            
ATOM    187  H5  AD4     2      21.160  40.230  30.160  1.00  0.00            
ATOM    188  H6  AD4     2      19.400  38.780  31.160  1.00  0.00            
ATOM    189  H7  AD4     2      17.270  39.800  32.140  1.00  0.00            
ATOM    190  H8  AD4     2      17.010  42.260  32.030  1.00  0.00            
ATOM    191  H9  AD4     2      17.660  44.330  31.270  1.00  0.00            
ATOM    192  H10 AD4     2      18.270  46.550  30.450  1.00  0.00            
TER
ENDMDL
MODEL        1
ATOM      1  H1  GCD     1       8.810  37.570  22.110  1.00  0.00            
ATOM      2  O1  GCD     1       8.690  38.530  22.140  1.00  0.00            
ATOM      3  C1  GCD     1       9.830  39.200  22.690  1.00  0.00            
ATOM      4  H2  GCD     1       9.580  40.240  22.920  1.00  0.00            
ATOM      5  H3  GCD     1      10.250  38.760  23.600  1.00  0.00            
ATOM      6  C2  GCD     1      10.990  39.290  21.720  1.00  0.00            
ATOM      7  H4  GCD     1      11.690  40.000  22.180  1.00  0.00            
ATOM      8  C3  GCD     1      10.630  39.890  20.440  1.00  0.00            
ATOM      9  H5  GCD     1       9.940  39.200  19.940  1.00  0.00            
ATOM     10  C4  GCD     1      11.870  39.890  19.540  1.00  0.00            
ATOM     11  H6  GCD     1      12.520  40.600  20.050  1.00  0.00            
ATOM     12  O2  GCD     1      11.460  40.350  18.220  1.00  0.00            
ATOM     13  H7  GCD     1      10.820  41.070  18.290  1.00  0.00            
ATOM     14  C5  GCD     1      12.480  38.490  19.470  1.00  0.00            
ATOM     15  H8  GCD     1      11.690  37.880  19.020  1.00  0.00            
ATOM     16  O3  GCD     1      13.580  38.420  18.630  1.00  0.00            
ATOM     17  H9  GCD     1      13.420  39.230  18.140  1.00  0.00            
ATOM     18  C6  GCD     1      12.890  37.950  20.890  1.00  0.00            
ATOM     19  O4  GCD     1      11.620  38.010  21.530  1.00  0.00            
ATOM     20  H10 GCD     1      13.250  36.910  20.880  1.00  0.00            
ATOM     21  O5  GCD     1      13.840  38.830  21.480  1.00  0.00            
ATOM     22  C7  GCD     1      14.780  38.190  22.350  1.00  0.00            
ATOM     23  H11 GCD     1      14.610  37.110  22.430  1.00  0.00            
ATOM     24  C8  GCD     1      16.160  38.450  21.850  1.00  0.00            
ATOM     25  H12 GCD     1      16.300  39.520  21.670  1.00  0.00            
ATOM     26  O6  GCD     1      16.330  37.830  20.540  1.00  0.00            
ATOM     27  H13 GCD     1      15.650  38.220  19.990  1.00  0.00            
ATOM     28  C9  GCD     1      17.230  37.930  22.810  1.00  0.00            
ATOM     29  H14 GCD     1      17.010  36.890  23.090  1.00  0.00            
ATOM     30  O7  GCD     1      18.530  37.980  22.280  1.00  0.00            
ATOM     31  H15 GCD     1      18.700  37.220  21.710  1.00  0.00            
ATOM     32  C10 GCD     1      17.100  38.760  24.080  1.00  0.00            
ATOM     33  H16 GCD     1      17.900  38.540  24.790  1.00  0.00            
ATOM     34  O8  GCD     1      15.830  38.420  24.620  1.00  0.00            
ATOM     35  C11 GCD     1      14.700  38.880  23.730  1.00  0.00            
ATOM     36  H17 GCD     1      14.780  39.960  23.550  1.00  0.00            
ATOM     37  C12 GCD     1      13.390  38.480  24.410  1.00  0.00            
ATOM     38  H18 GCD     1      13.430  37.440  24.780  1.00  0.00            
ATOM     39  H19 GCD     1      12.510  38.540  23.750  1.00  0.00            
ATOM     40  O9  GCD     1      13.160  39.410  25.490  1.00  0.00            
ATOM     41  H20 GCD     1      12.270  39.180  25.770  1.00  0.00            
ATOM     42  O10 GCD     1      17.210  40.220  23.820  1.00  0.00            
ATOM     43  C13 GCD     1      18.350  40.800  24.460  1.00  0.00            
ATOM     44  H21 GCD     1      19.060  40.040  24.800  1.00  0.00            
ATOM     45  C14 GCD     1      18.980  41.560  23.290  1.00  0.00            
ATOM     46  H22 GCD     1      18.240  42.200  22.790  1.00  0.00            
ATOM     47  O11 GCD     1      19.420  40.580  22.320  1.00  0.00            
ATOM     48  H23 GCD     1      18.650  40.010  22.420  1.00  0.00            
ATOM     49  C15 GCD     1      20.030  42.550  23.730  1.00  0.00            
ATOM     50  H24 GCD     1      20.900  41.980  24.080  1.00  0.00            
ATOM     51  O12 GCD     1      20.320  43.500  22.730  1.00  0.00            
ATOM     52  H25 GCD     1      19.710  44.240  22.840  1.00  0.00            
ATOM     53  C16 GCD     1      19.650  43.230  25.030  1.00  0.00            
ATOM     54  H26 GCD     1      20.570  43.640  25.440  1.00  0.00            
ATOM     55  O13 GCD     1      19.120  42.310  26.000  1.00  0.00            
ATOM     56  C17 GCD     1      17.900  41.710  25.610  1.00  0.00            
ATOM     57  H27 GCD     1      17.190  42.420  25.170  1.00  0.00            
ATOM     58  C18 GCD     1      17.220  40.950  26.690  1.00  0.00            
ATOM     59  H28 GCD     1      16.320  40.490  26.270  1.00  0.00            
ATOM     60  H29 GCD     1      17.010  41.640  27.520  1.00  0.00            
ATOM     61  O14 GCD     1      18.080  39.970  27.270  1.00  0.00            
ATOM     62  H30 GCD     1      18.870  40.470  27.500  1.00  0.00            
ATOM     63  O15 GCD     1      18.620  44.240  24.880  1.00  0.00            
ATOM     64  C19 GCD     1      18.980  45.600  25.200  1.00  0.00            
ATOM     65  H31 GCD     1      20.060  45.770  25.280  1.00  0.00            
ATOM     66  C20 GCD     1      18.480  46.500  24.130  1.00  0.00            
ATOM     67  H32 GCD     1      17.390  46.380  24.080  1.00  0.00            
ATOM     68  O16 GCD     1      19.020  46.230  22.850  1.00  0.00            
ATOM     69  H33 GCD     1      18.290  45.930  22.300  1.00  0.00            
ATOM     70  C21 GCD     1      18.880  47.940  24.510  1.00  0.00            
ATOM     71  H34 GCD     1      19.970  47.970  24.540  1.00  0.00            
ATOM     72  O17 GCD     1      18.480  48.930  23.500  1.00  0.00            
ATOM     73  H35 GCD     1      19.030  48.720  22.730  1.00  0.00            
ATOM     74  C22 GCD     1      18.270  48.330  25.870  1.00  0.00            
ATOM     75  H36 GCD     1      18.650  49.270  26.270  1.00  0.00            
ATOM     76  O18 GCD     1      18.610  47.340  26.830  1.00  0.00            
ATOM     77  C23 GCD     1      18.250  46.030  26.470  1.00  0.00            
ATOM     78  H37 GCD     1      17.160  45.900  26.420  1.00  0.00            
ATOM     79  C24 GCD     1      18.730  45.230  27.640  1.00  0.00            
ATOM     80  H38 GCD     1      18.330  44.210  27.590  1.00  0.00            
ATOM     81  H39 GCD     1      18.320  45.620  28.580  1.00  0.00            
ATOM     82  O19 GCD     1      20.160  45.180  27.800  1.00  0.00            
ATOM     83  H40 GCD     1      20.430  46.080  27.610  1.00  0.00            
ATOM     84  O20 GCD     1      16.830  48.330  25.720  1.00  0.00            
ATOM     85  C25 GCD     1      16.040  49.260  26.510  1.00  0.00            
ATOM     86  H41 GCD     1      16.720  49.690  27.260  1.00  0.00            
ATOM     87  C26 GCD     1      15.640  50.430  25.610  1.00  0.00            
ATOM     88  H42 GCD     1      15.170  49.970  24.730  1.00  0.00            
ATOM     89  O21 GCD     1      16.810  51.200  25.210  1.00  0.00            
ATOM     90  H43 GCD     1      17.530  50.650  24.890  1.00  0.00            
ATOM     91  C27 GCD     1      14.700  51.270  26.400  1.00  0.00            
ATOM     92  H44 GCD     1      15.210  51.680  27.290  1.00  0.00            
ATOM     93  O22 GCD     1      14.260  52.320  25.580  1.00  0.00            
ATOM     94  H45 GCD     1      13.500  52.030  25.060  1.00  0.00            
ATOM     95  C28 GCD     1      13.570  50.450  26.930  1.00  0.00            
ATOM     96  H46 GCD     1      12.980  51.130  27.570  1.00  0.00            
ATOM     97  O23 GCD     1      13.970  49.390  27.730  1.00  0.00            
ATOM     98  C29 GCD     1      14.850  48.490  27.040  1.00  0.00            
ATOM     99  H47 GCD     1      14.350  48.060  26.160  1.00  0.00            
ATOM    100  C30 GCD     1      15.150  47.400  28.070  1.00  0.00            
ATOM    101  H48 GCD     1      15.470  47.850  29.020  1.00  0.00            
ATOM    102  H49 GCD     1      16.030  46.810  27.830  1.00  0.00            
ATOM    103  O24 GCD     1      14.010  46.570  28.300  1.00  0.00            
ATOM    104  H50 GCD     1      13.670  46.420  27.410  1.00  0.00            
ATOM    105  O25 GCD     1      12.690  49.940  25.910  1.00  0.00            
ATOM    106  C31 GCD     1      11.360  50.490  25.770  1.00  0.00            
ATOM    107  H51 GCD     1      11.230  51.420  26.330  1.00  0.00            
ATOM    108  C32 GCD     1      11.060  50.730  24.260  1.00  0.00            
ATOM    109  H52 GCD     1      11.180  49.830  23.650  1.00  0.00            
ATOM    110  O26 GCD     1      11.980  51.700  23.770  1.00  0.00            
ATOM    111  H53 GCD     1      11.500  52.030  23.010  1.00  0.00            
ATOM    112  C33 GCD     1       9.570  51.150  24.110  1.00  0.00            
ATOM    113  H54 GCD     1       9.350  52.000  24.770  1.00  0.00            
ATOM    114  O27 GCD     1       9.290  51.460  22.780  1.00  0.00            
ATOM    115  H55 GCD     1       9.530  50.640  22.310  1.00  0.00            
ATOM    116  C34 GCD     1       8.740  49.990  24.660  1.00  0.00            
ATOM    117  H56 GCD     1       7.670  50.190  24.620  1.00  0.00            
ATOM    118  O28 GCD     1       9.030  49.720  26.060  1.00  0.00            
ATOM    119  C35 GCD     1      10.410  49.430  26.390  1.00  0.00            
ATOM    120  H57 GCD     1      10.710  48.460  25.980  1.00  0.00            
ATOM    121  C36 GCD     1      10.590  49.230  27.910  1.00  0.00            
ATOM    122  H58 GCD     1      11.560  48.770  28.090  1.00  0.00            
ATOM    123  H59 GCD     1       9.810  48.580  28.340  1.00  0.00            
ATOM    124  O29 GCD     1      10.610  50.510  28.620  1.00  0.00            
ATOM    125  H60 GCD     1      10.110  51.180  28.140  1.00  0.00            
ATOM    126  O30 GCD     1       9.090  48.800  23.950  1.00  0.00            
ATOM    127  C37 GCD     1       8.180  48.380  22.930  1.00  0.00            
ATOM    128  H61 GCD     1       7.420  49.120  22.630  1.00  0.00            
ATOM    129  C38 GCD     1       8.960  48.090  21.720  1.00  0.00            
ATOM    130  H62 GCD     1       9.720  47.330  21.940  1.00  0.00            
ATOM    131  O31 GCD     1       9.550  49.260  21.230  1.00  0.00            
ATOM    132  H63 GCD     1      10.150  48.920  20.550  1.00  0.00            
ATOM    133  C39 GCD     1       8.010  47.520  20.610  1.00  0.00            
ATOM    134  H64 GCD     1       7.250  48.270  20.350  1.00  0.00            
ATOM    135  O32 GCD     1       8.640  47.100  19.400  1.00  0.00            
ATOM    136  H65 GCD     1       7.980  47.210  18.710  1.00  0.00            
ATOM    137  C40 GCD     1       7.270  46.340  21.170  1.00  0.00            
ATOM    138  H66 GCD     1       6.490  46.050  20.460  1.00  0.00            
ATOM    139  O33 GCD     1       6.630  46.590  22.430  1.00  0.00            
ATOM    140  C41 GCD     1       7.560  47.060  23.430  1.00  0.00            
ATOM    141  H67 GCD     1       8.310  46.300  23.690  1.00  0.00            
ATOM    142  C42 GCD     1       6.770  47.130  24.820  1.00  0.00            
ATOM    143  H68 GCD     1       5.880  47.780  24.760  1.00  0.00            
ATOM    144  H69 GCD     1       7.400  47.510  25.640  1.00  0.00            
ATOM    145  O34 GCD     1       6.230  45.950  25.300  1.00  0.00            
ATOM    146  H70 GCD     1       5.380  46.170  25.710  1.00  0.00            
ATOM    147  O35 GCD     1       8.210  45.320  21.370  1.00  0.00            
ATOM    148  C43 GCD     1       7.770  44.070  20.860  1.00  0.00            
ATOM    149  H71 GCD     1       6.710  43.990  20.590  1.00  0.00            
ATOM    150  C44 GCD     1       8.500  43.650  19.540  1.00  0.00            
ATOM    151  H72 GCD     1       9.580  43.680  19.720  1.00  0.00            
ATOM    152  O36 GCD     1       8.150  44.460  18.400  1.00  0.00            
ATOM    153  H73 GCD     1       8.500  45.340  18.530  1.00  0.00            
ATOM    154  C45 GCD     1       8.150  42.160  19.150  1.00  0.00            
ATOM    155  H74 GCD     1       7.070  42.090  19.000  1.00  0.00            
ATOM    156  O37 GCD     1       8.810  41.720  17.930  1.00  0.00            
ATOM    157  H75 GCD     1       8.220  41.070  17.530  1.00  0.00            
ATOM    158  C46 GCD     1       8.570  41.310  20.390  1.00  0.00            
ATOM    159  H76 GCD     1       8.070  40.360  20.140  1.00  0.00            
ATOM    160  O38 GCD     1      10.060  41.180  20.490  1.00  0.00            
ATOM    161  O39 GCD     1       7.960  41.720  21.560  1.00  0.00            
ATOM    162  C47 GCD     1       8.090  43.050  22.010  1.00  0.00            
ATOM    163  H77 GCD     1       9.090  43.290  22.410  1.00  0.00            
ATOM    164  C48 GCD     1       7.190  43.170  23.170  1.00  0.00            
ATOM    165  H78 GCD     1       7.710  43.880  23.820  1.00  0.00            
ATOM    166  H79 GCD     1       7.050  42.210  23.690  1.00  0.00            
ATOM    167  O40 GCD     1       5.850  43.710  22.940  1.00  0.00            
ATOM    168  H80 GCD     1       5.790  44.650  22.740  1.00  0.00            
ATOM    169  C1  AD4     2      13.070  44.840  20.930  1.00  0.00            
ATOM    170  C2  AD4     2      13.400  43.440  20.900  1.00  0.00            
ATOM    171  C3  AD4     2      12.890  42.600  21.950  1.00  0.00            
ATOM    172  C4  AD4     2      12.160  43.130  22.940  1.00  0.00            
ATOM    173  C5  AD4     2      11.620  42.360  24.020  1.00  0.00            
ATOM    174  C6  AD4     2      10.750  42.880  24.970  1.00  0.00            
ATOM    175  C7  AD4     2      10.180  42.120  26.020  1.00  0.00            
ATOM    176  C8  AD4     2       9.250  42.650  26.940  1.00  0.00            
ATOM    177  C9  AD4     2       8.930  44.060  26.810  1.00  0.00            
ATOM    178  C10 AD4     2       9.490  44.830  25.770  1.00  0.00            
ATOM    179  C11 AD4     2      10.430  44.260  24.920  1.00  0.00            
ATOM    180  C12 AD4     2      10.990  45.100  23.900  1.00  0.00            
ATOM    181  C13 AD4     2      11.820  44.540  22.960  1.00  0.00            
ATOM    182  C14 AD4     2      12.330  45.410  21.970  1.00  0.00            
ATOM    183  H1  AD4     2      13.660  45.430  20.230  1.00  0.00            
ATOM    184  H2  AD4     2      13.930  43.030  20.050  1.00  0.00            
ATOM    185  H3  AD4     2      13.050  41.530  21.920  1.00  0.00            
ATOM    186  H4  AD4     2      11.880  41.310  24.060  1.00  0.00            
ATOM    187  H5  AD4     2      10.280  41.040  26.060  1.00  0.00            
ATOM    188  H6  AD4     2       8.720  42.020  27.640  1.00  0.00            
ATOM    189  H7  AD4     2       8.320  44.560  27.560  1.00  0.00            
ATOM    190  H8  AD4     2       9.230  45.880  25.680  1.00  0.00            
ATOM    191  H9  AD4     2      10.640  46.130  23.900  1.00  0.00            
ATOM    192  H10 AD4     2      12.120  46.470  22.040  1.00  0.00            
TER
ENDMDL
MODEL        1
ATOM      1  H1  GCD     1       9.720  22.730  29.440  1.00  0.00            
ATOM      2  O1  GCD     1       9.390  23.120  28.620  1.00  0.00            
ATOM      3  C1  GCD     1      10.560  23.740  28.140  1.00  0.00            
ATOM      4  H2  GCD     1      10.260  24.210  27.190  1.00  0.00            
ATOM      5  H3  GCD     1      10.830  24.470  28.920  1.00  0.00            
ATOM      6  C2  GCD     1      11.800  22.880  27.950  1.00  0.00            
ATOM      7  H4  GCD     1      12.490  23.640  27.570  1.00  0.00            
ATOM      8  C3  GCD     1      11.710  21.730  26.930  1.00  0.00            
ATOM      9  H5  GCD     1      10.860  21.110  27.240  1.00  0.00            
ATOM     10  C4  GCD     1      13.110  21.050  26.820  1.00  0.00            
ATOM     11  H6  GCD     1      13.810  21.800  26.430  1.00  0.00            
ATOM     12  O2  GCD     1      13.150  19.880  25.860  1.00  0.00            
ATOM     13  H7  GCD     1      12.850  20.170  24.990  1.00  0.00            
ATOM     14  C5  GCD     1      13.550  20.600  28.230  1.00  0.00            
ATOM     15  H8  GCD     1      12.930  19.730  28.510  1.00  0.00            
ATOM     16  O3  GCD     1      14.890  20.210  28.320  1.00  0.00            
ATOM     17  H9  GCD     1      15.130  19.830  27.460  1.00  0.00            
ATOM     18  C6  GCD     1      13.390  21.790  29.210  1.00  0.00            
ATOM     19  O4  GCD     1      12.110  22.360  29.220  1.00  0.00            
ATOM     20  H10 GCD     1      13.590  21.500  30.250  1.00  0.00            
ATOM     21  O5  GCD     1      14.340  22.890  28.930  1.00  0.00            
ATOM     22  C7  GCD     1      15.090  23.350  30.070  1.00  0.00            
ATOM     23  H11 GCD     1      14.860  22.730  30.950  1.00  0.00            
ATOM     24  C8  GCD     1      16.550  23.160  29.690  1.00  0.00            
ATOM     25  H12 GCD     1      16.730  23.820  28.830  1.00  0.00            
ATOM     26  O6  GCD     1      16.780  21.790  29.450  1.00  0.00            
ATOM     27  H13 GCD     1      15.910  21.440  29.250  1.00  0.00            
ATOM     28  C9  GCD     1      17.420  23.740  30.900  1.00  0.00            
ATOM     29  H14 GCD     1      17.330  23.090  31.780  1.00  0.00            
ATOM     30  O7  GCD     1      18.800  23.940  30.580  1.00  0.00            
ATOM     31  H15 GCD     1      18.900  24.720  30.020  1.00  0.00            
ATOM     32  C10 GCD     1      16.960  25.140  31.300  1.00  0.00            
ATOM     33  H16 GCD     1      17.500  25.450  32.200  1.00  0.00            
ATOM     34  O8  GCD     1      15.630  25.190  31.540  1.00  0.00            
ATOM     35  C11 GCD     1      14.850  24.800  30.450  1.00  0.00            
ATOM     36  H17 GCD     1      15.140  25.410  29.590  1.00  0.00            
ATOM     37  C12 GCD     1      13.380  25.170  30.810  1.00  0.00            
ATOM     38  H18 GCD     1      12.770  25.010  29.910  1.00  0.00            
ATOM     39  H19 GCD     1      13.310  26.250  30.980  1.00  0.00            
ATOM     40  O9  GCD     1      12.800  24.460  31.940  1.00  0.00            
ATOM     41  H20 GCD     1      13.340  24.640  32.720  1.00  0.00            
ATOM     42  O10 GCD     1      17.260  25.990  30.210  1.00  0.00            
ATOM     43  C13 GCD     1      17.990  27.180  30.490  1.00  0.00            
ATOM     44  H21 GCD     1      18.540  27.190  31.440  1.00  0.00            
ATOM     45  C14 GCD     1      19.010  27.280  29.340  1.00  0.00            
ATOM     46  H22 GCD     1      18.620  27.000  28.360  1.00  0.00            
ATOM     47  O11 GCD     1      20.120  26.390  29.620  1.00  0.00            
ATOM     48  H23 GCD     1      20.590  26.610  30.430  1.00  0.00            
ATOM     49  C15 GCD     1      19.560  28.670  29.240  1.00  0.00            
ATOM     50  H24 GCD     1      20.000  28.940  30.200  1.00  0.00            
ATOM     51  O12 GCD     1      20.460  28.820  28.160  1.00  0.00            
ATOM     52  H25 GCD     1      19.930  28.640  27.380  1.00  0.00            
ATOM     53  C16 GCD     1      18.400  29.650  29.150  1.00  0.00            
ATOM     54  H26 GCD     1      18.810  30.660  29.060  1.00  0.00            
ATOM     55  O13 GCD     1      17.690  29.550  30.340  1.00  0.00            
ATOM     56  C17 GCD     1      16.950  28.380  30.510  1.00  0.00            
ATOM     57  H27 GCD     1      16.240  28.280  29.680  1.00  0.00            
ATOM     58  C18 GCD     1      16.160  28.430  31.810  1.00  0.00            
ATOM     59  H28 GCD     1      16.820  28.800  32.600  1.00  0.00            
ATOM     60  H29 GCD     1      15.860  27.400  32.030  1.00  0.00            
ATOM     61  O14 GCD     1      15.120  29.410  31.700  1.00  0.00            
ATOM     62  H30 GCD     1      14.620  28.920  31.040  1.00  0.00            
ATOM     63  O15 GCD     1      17.590  29.380  28.010  1.00  0.00            
ATOM     64  C19 GCD     1      17.610  30.420  27.030  1.00  0.00            
ATOM     65  H31 GCD     1      18.520  31.020  26.990  1.00  0.00            
ATOM     66  C20 GCD     1      17.400  29.850  25.600  1.00  0.00            
ATOM     67  H32 GCD     1      16.460  29.300  25.530  1.00  0.00            
ATOM     68  O16 GCD     1      18.460  28.960  25.400  1.00  0.00            
ATOM     69  H33 GCD     1      18.090  28.080  25.260  1.00  0.00            
ATOM     70  C21 GCD     1      17.330  30.990  24.540  1.00  0.00            
ATOM     71  H34 GCD     1      18.230  31.610  24.570  1.00  0.00            
ATOM     72  O17 GCD     1      17.140  30.470  23.210  1.00  0.00            
ATOM     73  H35 GCD     1      17.810  29.790  23.070  1.00  0.00            
ATOM     74  C22 GCD     1      16.320  32.080  24.840  1.00  0.00            
ATOM     75  H36 GCD     1      16.530  32.930  24.190  1.00  0.00            
ATOM     76  O18 GCD     1      16.520  32.500  26.120  1.00  0.00            
ATOM     77  C23 GCD     1      16.420  31.400  27.110  1.00  0.00            
ATOM     78  H37 GCD     1      15.470  30.850  27.050  1.00  0.00            
ATOM     79  C24 GCD     1      16.460  32.160  28.430  1.00  0.00            
ATOM     80  H38 GCD     1      16.230  31.370  29.160  1.00  0.00            
ATOM     81  H39 GCD     1      15.660  32.900  28.420  1.00  0.00            
ATOM     82  O19 GCD     1      17.660  32.830  28.860  1.00  0.00            
ATOM     83  H40 GCD     1      17.340  33.580  29.360  1.00  0.00            
ATOM     84  O20 GCD     1      15.000  31.510  24.550  1.00  0.00            
ATOM     85  C25 GCD     1      14.040  32.430  24.010  1.00  0.00            
ATOM     86  H41 GCD     1      14.420  33.460  24.090  1.00  0.00            
ATOM     87  C26 GCD     1      13.930  32.250  22.460  1.00  0.00            
ATOM     88  H42 GCD     1      14.010  31.170  22.270  1.00  0.00            
ATOM     89  O21 GCD     1      15.170  32.800  21.970  1.00  0.00            
ATOM     90  H43 GCD     1      15.930  32.260  22.210  1.00  0.00            
ATOM     91  C27 GCD     1      12.720  33.010  21.860  1.00  0.00            
ATOM     92  H44 GCD     1      13.030  34.060  21.840  1.00  0.00            
ATOM     93  O22 GCD     1      12.510  32.590  20.540  1.00  0.00            
ATOM     94  H45 GCD     1      13.270  32.800  19.990  1.00  0.00            
ATOM     95  C28 GCD     1      11.460  32.910  22.650  1.00  0.00            
ATOM     96  H46 GCD     1      10.780  33.730  22.400  1.00  0.00            
ATOM     97  O23 GCD     1      11.730  33.080  24.030  1.00  0.00            
ATOM     98  C29 GCD     1      12.670  32.150  24.670  1.00  0.00            
ATOM     99  H47 GCD     1      12.320  31.150  24.370  1.00  0.00            
ATOM    100  C30 GCD     1      12.680  32.160  26.190  1.00  0.00            
ATOM    101  H48 GCD     1      13.030  33.160  26.480  1.00  0.00            
ATOM    102  H49 GCD     1      13.420  31.450  26.580  1.00  0.00            
ATOM    103  O24 GCD     1      11.360  31.970  26.800  1.00  0.00            
ATOM    104  H50 GCD     1      10.790  32.650  26.420  1.00  0.00            
ATOM    105  O25 GCD     1      10.880  31.650  22.470  1.00  0.00            
ATOM    106  C31 GCD     1       9.580  31.590  21.970  1.00  0.00            
ATOM    107  H51 GCD     1       9.190  32.610  21.840  1.00  0.00            
ATOM    108  C32 GCD     1       9.630  30.860  20.650  1.00  0.00            
ATOM    109  H52 GCD     1      10.300  29.990  20.660  1.00  0.00            
ATOM    110  O26 GCD     1      10.120  31.700  19.710  1.00  0.00            
ATOM    111  H53 GCD     1      11.040  31.850  19.930  1.00  0.00            
ATOM    112  C33 GCD     1       8.170  30.520  20.190  1.00  0.00            
ATOM    113  H54 GCD     1       7.580  31.440  20.160  1.00  0.00            
ATOM    114  O27 GCD     1       8.180  29.860  18.880  1.00  0.00            
ATOM    115  H55 GCD     1       8.570  28.990  18.940  1.00  0.00            
ATOM    116  C34 GCD     1       7.630  29.610  21.260  1.00  0.00            
ATOM    117  H56 GCD     1       6.650  29.250  20.950  1.00  0.00            
ATOM    118  O28 GCD     1       7.500  30.250  22.500  1.00  0.00            
ATOM    119  C35 GCD     1       8.730  30.820  23.050  1.00  0.00            
ATOM    120  H57 GCD     1       9.390  30.010  23.380  1.00  0.00            
ATOM    121  C36 GCD     1       8.570  31.570  24.340  1.00  0.00            
ATOM    122  H58 GCD     1       9.600  31.670  24.710  1.00  0.00            
ATOM    123  H59 GCD     1       8.000  30.890  24.990  1.00  0.00            
ATOM    124  O29 GCD     1       7.870  32.830  24.260  1.00  0.00            
ATOM    125  H60 GCD     1       7.130  32.610  23.680  1.00  0.00            
ATOM    126  O30 GCD     1       8.490  28.400  21.580  1.00  0.00            
ATOM    127  C37 GCD     1       7.990  27.210  20.980  1.00  0.00            
ATOM    128  H61 GCD     1       7.410  27.450  20.080  1.00  0.00            
ATOM    129  C38 GCD     1       9.230  26.490  20.550  1.00  0.00            
ATOM    130  H62 GCD     1       9.930  26.600  21.390  1.00  0.00            
ATOM    131  O31 GCD     1       9.820  27.120  19.440  1.00  0.00            
ATOM    132  H63 GCD     1      10.660  27.370  19.830  1.00  0.00            
ATOM    133  C39 GCD     1       9.010  25.040  20.170  1.00  0.00            
ATOM    134  H64 GCD     1       8.340  25.000  19.300  1.00  0.00            
ATOM    135  O32 GCD     1      10.200  24.260  19.940  1.00  0.00            
ATOM    136  H65 GCD     1      10.810  24.800  19.430  1.00  0.00            
ATOM    137  C40 GCD     1       8.200  24.360  21.220  1.00  0.00            
ATOM    138  H66 GCD     1       7.940  23.340  20.910  1.00  0.00            
ATOM    139  O33 GCD     1       7.010  25.050  21.450  1.00  0.00            
ATOM    140  C41 GCD     1       7.150  26.390  22.000  1.00  0.00            
ATOM    141  H67 GCD     1       7.680  26.300  22.960  1.00  0.00            
ATOM    142  C42 GCD     1       5.720  26.840  22.230  1.00  0.00            
ATOM    143  H68 GCD     1       5.010  26.460  21.480  1.00  0.00            
ATOM    144  H69 GCD     1       5.640  27.930  22.190  1.00  0.00            
ATOM    145  O34 GCD     1       5.130  26.350  23.420  1.00  0.00            
ATOM    146  H70 GCD     1       4.790  25.450  23.370  1.00  0.00            
ATOM    147  O35 GCD     1       8.880  24.230  22.490  1.00  0.00            
ATOM    148  C43 GCD     1       9.020  22.950  23.060  1.00  0.00            
ATOM    149  H71 GCD     1       8.370  22.240  22.540  1.00  0.00            
ATOM    150  C44 GCD     1      10.490  22.580  22.940  1.00  0.00            
ATOM    151  H72 GCD     1      11.070  23.340  23.480  1.00  0.00            
ATOM    152  O36 GCD     1      10.990  22.480  21.590  1.00  0.00            
ATOM    153  H73 GCD     1      10.620  23.180  21.040  1.00  0.00            
ATOM    154  C45 GCD     1      10.770  21.250  23.540  1.00  0.00            
ATOM    155  H74 GCD     1      10.230  20.480  22.980  1.00  0.00            
ATOM    156  O37 GCD     1      12.140  20.850  23.550  1.00  0.00            
ATOM    157  H75 GCD     1      12.690  21.560  23.210  1.00  0.00            
ATOM    158  C46 GCD     1      10.290  21.330  24.990  1.00  0.00            
ATOM    159  H76 GCD     1      10.340  20.350  25.460  1.00  0.00            
ATOM    160  O38 GCD     1      11.260  22.240  25.610  1.00  0.00            
ATOM    161  O39 GCD     1       8.940  21.790  25.160  1.00  0.00            
ATOM    162  C47 GCD     1       8.630  23.060  24.590  1.00  0.00            
ATOM    163  H77 GCD     1       9.250  23.860  25.030  1.00  0.00            
ATOM    164  C48 GCD     1       7.120  23.320  24.850  1.00  0.00            
ATOM    165  H78 GCD     1       6.420  22.550  24.510  1.00  0.00            
ATOM    166  H79 GCD     1       6.800  24.240  24.350  1.00  0.00            
ATOM    167  O40 GCD     1       6.900  23.590  26.200  1.00  0.00            
ATOM    168  H80 GCD     1       7.120  22.800  26.710  1.00  0.00            
ATOM    169  C1  AD4     2      16.040  23.980  25.780  1.00  0.00            
ATOM    170  C2  AD4     2      16.680  25.030  26.530  1.00  0.00            
ATOM    171  C3  AD4     2      16.070  26.270  26.660  1.00  0.00            
ATOM    172  C4  AD4     2      14.790  26.450  26.200  1.00  0.00            
ATOM    173  C5  AD4     2      14.050  27.590  26.540  1.00  0.00            
ATOM    174  C6  AD4     2      12.710  27.680  26.060  1.00  0.00            
ATOM    175  C7  AD4     2      11.910  28.820  26.400  1.00  0.00            
ATOM    176  C8  AD4     2      10.580  28.950  26.000  1.00  0.00            
ATOM    177  C9  AD4     2       9.980  27.870  25.380  1.00  0.00            
ATOM    178  C10 AD4     2      10.750  26.760  24.980  1.00  0.00            
ATOM    179  C11 AD4     2      12.090  26.660  25.340  1.00  0.00            
ATOM    180  C12 AD4     2      12.750  25.450  25.140  1.00  0.00            
ATOM    181  C13 AD4     2      14.070  25.350  25.560  1.00  0.00            
ATOM    182  C14 AD4     2      14.770  24.170  25.290  1.00  0.00            
ATOM    183  H1  AD4     2      16.530  23.020  25.820  1.00  0.00            
ATOM    184  H2  AD4     2      17.640  24.860  27.020  1.00  0.00            
ATOM    185  H3  AD4     2      16.650  27.010  27.220  1.00  0.00            
ATOM    186  H4  AD4     2      14.600  28.420  26.980  1.00  0.00            
ATOM    187  H5  AD4     2      12.320  29.670  26.940  1.00  0.00            
ATOM    188  H6  AD4     2       9.970  29.830  26.210  1.00  0.00            
ATOM    189  H7  AD4     2       8.910  27.920  25.210  1.00  0.00            
ATOM    190  H8  AD4     2      10.320  25.880  24.530  1.00  0.00            
ATOM    191  H9  AD4     2      12.210  24.550  24.850  1.00  0.00            
ATOM    192  H10 AD4     2      14.240  23.360  24.790  1.00  0.00            
TER
ENDMDL
MODEL        1
ATOM      1  H1  GCD     1      11.780  39.930  12.270  1.00  0.00            
ATOM      2  O1  GCD     1      11.960  40.870  12.120  1.00  0.00            
ATOM      3  C1  GCD     1      13.270  40.810  11.540  1.00  0.00            
ATOM      4  H2  GCD     1      14.000  40.870  12.350  1.00  0.00            
ATOM      5  H3  GCD     1      13.370  39.820  11.080  1.00  0.00            
ATOM      6  C2  GCD     1      13.450  41.820  10.440  1.00  0.00            
ATOM      7  H4  GCD     1      14.460  41.610  10.050  1.00  0.00            
ATOM      8  C3  GCD     1      13.360  43.280  11.010  1.00  0.00            
ATOM      9  H5  GCD     1      12.360  43.410  11.460  1.00  0.00            
ATOM     10  C4  GCD     1      13.720  44.190   9.830  1.00  0.00            
ATOM     11  H6  GCD     1      14.740  43.970   9.480  1.00  0.00            
ATOM     12  O2  GCD     1      13.630  45.580  10.250  1.00  0.00            
ATOM     13  H7  GCD     1      14.530  45.930  10.220  1.00  0.00            
ATOM     14  C5  GCD     1      12.720  43.930   8.670  1.00  0.00            
ATOM     15  H8  GCD     1      11.700  44.110   9.020  1.00  0.00            
ATOM     16  O3  GCD     1      12.950  44.790   7.580  1.00  0.00            
ATOM     17  H9  GCD     1      12.560  45.630   7.810  1.00  0.00            
ATOM     18  C6  GCD     1      12.780  42.430   8.220  1.00  0.00            
ATOM     19  O4  GCD     1      12.440  41.700   9.410  1.00  0.00            
ATOM     20  H10 GCD     1      12.020  42.110   7.510  1.00  0.00            
ATOM     21  O5  GCD     1      14.110  42.180   7.710  1.00  0.00            
ATOM     22  C7  GCD     1      14.330  41.740   6.390  1.00  0.00            
ATOM     23  H11 GCD     1      13.500  41.990   5.720  1.00  0.00            
ATOM     24  C8  GCD     1      15.560  42.570   6.010  1.00  0.00            
ATOM     25  H12 GCD     1      16.330  42.280   6.740  1.00  0.00            
ATOM     26  O6  GCD     1      15.180  43.960   6.110  1.00  0.00            
ATOM     27  H13 GCD     1      14.480  43.980   6.770  1.00  0.00            
ATOM     28  C9  GCD     1      16.020  42.190   4.590  1.00  0.00            
ATOM     29  H14 GCD     1      15.260  42.420   3.840  1.00  0.00            
ATOM     30  O7  GCD     1      17.190  42.910   4.140  1.00  0.00            
ATOM     31  H15 GCD     1      16.850  43.800   4.050  1.00  0.00            
ATOM     32  C10 GCD     1      16.340  40.690   4.570  1.00  0.00            
ATOM     33  H16 GCD     1      16.550  40.350   3.550  1.00  0.00            
ATOM     34  O8  GCD     1      15.150  40.010   5.040  1.00  0.00            
ATOM     35  C11 GCD     1      14.670  40.270   6.340  1.00  0.00            
ATOM     36  H17 GCD     1      15.320  40.040   7.190  1.00  0.00            
ATOM     37  C12 GCD     1      13.480  39.290   6.410  1.00  0.00            
ATOM     38  H18 GCD     1      13.070  39.280   7.430  1.00  0.00            
ATOM     39  H19 GCD     1      13.800  38.260   6.210  1.00  0.00            
ATOM     40  O9  GCD     1      12.320  39.510   5.640  1.00  0.00            
ATOM     41  H20 GCD     1      12.730  39.690   4.780  1.00  0.00            
ATOM     42  O10 GCD     1      17.450  40.340   5.460  1.00  0.00            
ATOM     43  C13 GCD     1      18.440  39.490   4.940  1.00  0.00            
ATOM     44  H21 GCD     1      18.030  38.990   4.060  1.00  0.00            
ATOM     45  C14 GCD     1      19.730  40.230   4.440  1.00  0.00            
ATOM     46  H22 GCD     1      20.320  40.540   5.310  1.00  0.00            
ATOM     47  O11 GCD     1      19.420  41.260   3.520  1.00  0.00            
ATOM     48  H23 GCD     1      18.850  41.910   3.950  1.00  0.00            
ATOM     49  C15 GCD     1      20.550  39.200   3.760  1.00  0.00            
ATOM     50  H24 GCD     1      19.920  38.720   3.000  1.00  0.00            
ATOM     51  O12 GCD     1      21.690  39.820   3.150  1.00  0.00            
ATOM     52  H25 GCD     1      21.450  40.670   2.760  1.00  0.00            
ATOM     53  C16 GCD     1      20.990  38.140   4.780  1.00  0.00            
ATOM     54  H26 GCD     1      21.540  37.420   4.170  1.00  0.00            
ATOM     55  O13 GCD     1      19.890  37.610   5.460  1.00  0.00            
ATOM     56  C17 GCD     1      18.930  38.480   5.980  1.00  0.00            
ATOM     57  H27 GCD     1      19.410  39.000   6.820  1.00  0.00            
ATOM     58  C18 GCD     1      17.880  37.580   6.500  1.00  0.00            
ATOM     59  H28 GCD     1      17.050  38.250   6.770  1.00  0.00            
ATOM     60  H29 GCD     1      18.090  37.080   7.450  1.00  0.00            
ATOM     61  O14 GCD     1      17.310  36.700   5.490  1.00  0.00            
ATOM     62  H30 GCD     1      18.080  36.580   4.930  1.00  0.00            
ATOM     63  O15 GCD     1      21.740  38.730   5.730  1.00  0.00            
ATOM     64  C19 GCD     1      23.050  38.140   5.930  1.00  0.00            
ATOM     65  H31 GCD     1      23.230  37.280   5.270  1.00  0.00            
ATOM     66  C20 GCD     1      24.150  39.140   5.500  1.00  0.00            
ATOM     67  H32 GCD     1      24.010  40.060   6.070  1.00  0.00            
ATOM     68  O16 GCD     1      24.110  39.400   4.080  1.00  0.00            
ATOM     69  H33 GCD     1      23.200  39.480   3.790  1.00  0.00            
ATOM     70  C21 GCD     1      25.510  38.590   5.930  1.00  0.00            
ATOM     71  H34 GCD     1      25.670  37.630   5.420  1.00  0.00            
ATOM     72  O17 GCD     1      26.610  39.360   5.440  1.00  0.00            
ATOM     73  H35 GCD     1      26.550  39.430   4.480  1.00  0.00            
ATOM     74  C22 GCD     1      25.580  38.300   7.420  1.00  0.00            
ATOM     75  H36 GCD     1      26.530  37.850   7.710  1.00  0.00            
ATOM     76  O18 GCD     1      24.470  37.460   7.810  1.00  0.00            
ATOM     77  C23 GCD     1      23.160  37.890   7.490  1.00  0.00            
ATOM     78  H37 GCD     1      22.860  38.790   8.050  1.00  0.00            
ATOM     79  C24 GCD     1      22.310  36.750   7.900  1.00  0.00            
ATOM     80  H38 GCD     1      22.590  35.930   7.230  1.00  0.00            
ATOM     81  H39 GCD     1      21.260  36.950   7.660  1.00  0.00            
ATOM     82  O19 GCD     1      22.390  36.580   9.300  1.00  0.00            
ATOM     83  H40 GCD     1      23.230  36.160   9.530  1.00  0.00            
ATOM     84  O20 GCD     1      25.470  39.570   8.060  1.00  0.00            
ATOM     85  C25 GCD     1      26.470  39.930   8.960  1.00  0.00            
ATOM     86  H41 GCD     1      27.360  39.310   8.750  1.00  0.00            
ATOM     87  C26 GCD     1      26.830  41.350   8.490  1.00  0.00            
ATOM     88  H42 GCD     1      25.840  41.810   8.350  1.00  0.00            
ATOM     89  O21 GCD     1      27.490  41.400   7.260  1.00  0.00            
ATOM     90  H43 GCD     1      26.830  41.240   6.570  1.00  0.00            
ATOM     91  C27 GCD     1      27.590  42.110   9.560  1.00  0.00            
ATOM     92  H44 GCD     1      28.610  41.720   9.610  1.00  0.00            
ATOM     93  O22 GCD     1      27.750  43.500   9.150  1.00  0.00            
ATOM     94  H45 GCD     1      26.880  43.910   9.220  1.00  0.00            
ATOM     95  C28 GCD     1      26.940  41.940  10.940  1.00  0.00            
ATOM     96  H46 GCD     1      27.610  42.410  11.670  1.00  0.00            
ATOM     97  O23 GCD     1      26.830  40.540  11.290  1.00  0.00            
ATOM     98  C29 GCD     1      25.870  39.860  10.430  1.00  0.00            
ATOM     99  H47 GCD     1      24.910  40.400  10.470  1.00  0.00            
ATOM    100  C30 GCD     1      25.770  38.450  11.040  1.00  0.00            
ATOM    101  H48 GCD     1      25.050  37.750  10.600  1.00  0.00            
ATOM    102  H49 GCD     1      25.310  38.650  12.020  1.00  0.00            
ATOM    103  O24 GCD     1      27.060  37.910  11.250  1.00  0.00            
ATOM    104  H50 GCD     1      27.520  38.560  11.790  1.00  0.00            
ATOM    105  O25 GCD     1      25.690  42.590  10.990  1.00  0.00            
ATOM    106  C31 GCD     1      25.530  43.880  11.540  1.00  0.00            
ATOM    107  H51 GCD     1      26.480  44.430  11.600  1.00  0.00            
ATOM    108  C32 GCD     1      24.640  44.640  10.570  1.00  0.00            
ATOM    109  H52 GCD     1      23.720  44.070  10.440  1.00  0.00            
ATOM    110  O26 GCD     1      25.200  44.850   9.230  1.00  0.00            
ATOM    111  H53 GCD     1      24.530  45.330   8.740  1.00  0.00            
ATOM    112  C33 GCD     1      24.200  45.950  11.190  1.00  0.00            
ATOM    113  H54 GCD     1      25.030  46.620  11.430  1.00  0.00            
ATOM    114  O27 GCD     1      23.150  46.620  10.410  1.00  0.00            
ATOM    115  H55 GCD     1      22.490  45.940  10.570  1.00  0.00            
ATOM    116  C34 GCD     1      23.500  45.660  12.550  1.00  0.00            
ATOM    117  H56 GCD     1      23.210  46.610  13.020  1.00  0.00            
ATOM    118  O28 GCD     1      24.450  45.040  13.470  1.00  0.00            
ATOM    119  C35 GCD     1      24.970  43.770  13.000  1.00  0.00            
ATOM    120  H57 GCD     1      24.110  43.100  12.870  1.00  0.00            
ATOM    121  C36 GCD     1      25.850  43.170  14.050  1.00  0.00            
ATOM    122  H58 GCD     1      26.430  42.330  13.640  1.00  0.00            
ATOM    123  H59 GCD     1      25.320  42.810  14.940  1.00  0.00            
ATOM    124  O29 GCD     1      26.870  44.090  14.340  1.00  0.00            
ATOM    125  H60 GCD     1      26.430  44.910  14.600  1.00  0.00            
ATOM    126  O30 GCD     1      22.430  44.810  12.440  1.00  0.00            
ATOM    127  C37 GCD     1      21.630  44.660  13.610  1.00  0.00            
ATOM    128  H61 GCD     1      22.250  44.440  14.490  1.00  0.00            
ATOM    129  C38 GCD     1      20.680  45.830  13.850  1.00  0.00            
ATOM    130  H62 GCD     1      19.950  45.760  13.030  1.00  0.00            
ATOM    131  O31 GCD     1      21.340  47.030  14.030  1.00  0.00            
ATOM    132  H63 GCD     1      21.830  47.000  14.860  1.00  0.00            
ATOM    133  C39 GCD     1      19.770  45.520  15.050  1.00  0.00            
ATOM    134  H64 GCD     1      20.520  45.410  15.850  1.00  0.00            
ATOM    135  O32 GCD     1      18.770  46.530  15.400  1.00  0.00            
ATOM    136  H65 GCD     1      17.980  46.460  14.860  1.00  0.00            
ATOM    137  C40 GCD     1      19.080  44.190  14.860  1.00  0.00            
ATOM    138  H66 GCD     1      18.680  44.050  15.870  1.00  0.00            
ATOM    139  O33 GCD     1      20.010  43.130  14.590  1.00  0.00            
ATOM    140  C41 GCD     1      20.800  43.300  13.460  1.00  0.00            
ATOM    141  H67 GCD     1      20.120  43.540  12.630  1.00  0.00            
ATOM    142  C42 GCD     1      21.580  42.050  13.290  1.00  0.00            
ATOM    143  H68 GCD     1      22.090  42.060  12.310  1.00  0.00            
ATOM    144  H69 GCD     1      20.860  41.230  13.260  1.00  0.00            
ATOM    145  O34 GCD     1      22.600  41.860  14.320  1.00  0.00            
ATOM    146  H70 GCD     1      23.080  41.060  14.060  1.00  0.00            
ATOM    147  O35 GCD     1      18.090  44.210  13.830  1.00  0.00            
ATOM    148  C43 GCD     1      16.740  44.010  14.280  1.00  0.00            
ATOM    149  H71 GCD     1      16.680  43.850  15.370  1.00  0.00            
ATOM    150  C44 GCD     1      15.850  45.140  13.700  1.00  0.00            
ATOM    151  H72 GCD     1      16.070  45.150  12.630  1.00  0.00            
ATOM    152  O36 GCD     1      16.260  46.420  14.380  1.00  0.00            
ATOM    153  H73 GCD     1      15.720  47.160  14.090  1.00  0.00            
ATOM    154  C45 GCD     1      14.420  44.830  13.980  1.00  0.00            
ATOM    155  H74 GCD     1      14.300  44.760  15.070  1.00  0.00            
ATOM    156  O37 GCD     1      13.470  45.750  13.470  1.00  0.00            
ATOM    157  H75 GCD     1      13.580  45.750  12.510  1.00  0.00            
ATOM    158  C46 GCD     1      14.080  43.460  13.420  1.00  0.00            
ATOM    159  H76 GCD     1      13.040  43.170  13.540  1.00  0.00            
ATOM    160  O38 GCD     1      14.380  43.450  11.970  1.00  0.00            
ATOM    161  O39 GCD     1      14.890  42.460  14.010  1.00  0.00            
ATOM    162  C47 GCD     1      16.270  42.650  13.750  1.00  0.00            
ATOM    163  H77 GCD     1      16.510  42.480  12.690  1.00  0.00            
ATOM    164  C48 GCD     1      16.950  41.500  14.490  1.00  0.00            
ATOM    165  H78 GCD     1      16.700  41.680  15.540  1.00  0.00            
ATOM    166  H79 GCD     1      18.030  41.520  14.330  1.00  0.00            
ATOM    167  O40 GCD     1      16.390  40.240  14.170  1.00  0.00            
ATOM    168  H80 GCD     1      15.430  40.310  14.250  1.00  0.00            
ATOM    169  C1  AD4     2      21.890  43.530   5.710  1.00  0.00            
ATOM    170  C2  AD4     2      20.530  43.950   5.770  1.00  0.00            
ATOM    171  C3  AD4     2      19.680  43.510   6.840  1.00  0.00            
ATOM    172  C4  AD4     2      20.180  42.600   7.790  1.00  0.00            
ATOM    173  C5  AD4     2      19.450  42.090   8.880  1.00  0.00            
ATOM    174  C6  AD4     2      20.010  41.230   9.840  1.00  0.00            
ATOM    175  C7  AD4     2      19.230  40.650  10.800  1.00  0.00            
ATOM    176  C8  AD4     2      19.790  39.630  11.630  1.00  0.00            
ATOM    177  C9  AD4     2      21.100  39.250  11.480  1.00  0.00            
ATOM    178  C10 AD4     2      21.960  39.960  10.550  1.00  0.00            
ATOM    179  C11 AD4     2      21.360  40.880   9.690  1.00  0.00            
ATOM    180  C12 AD4     2      22.120  41.440   8.690  1.00  0.00            
ATOM    181  C13 AD4     2      21.570  42.250   7.750  1.00  0.00            
ATOM    182  C14 AD4     2      22.450  42.730   6.740  1.00  0.00            
ATOM    183  H1  AD4     2      22.640  44.000   5.070  1.00  0.00            
ATOM    184  H2  AD4     2      20.160  44.680   5.050  1.00  0.00            
ATOM    185  H3  AD4     2      18.680  43.930   6.920  1.00  0.00            
ATOM    186  H4  AD4     2      18.430  42.400   9.100  1.00  0.00            
ATOM    187  H5  AD4     2      18.160  40.800  10.780  1.00  0.00            
ATOM    188  H6  AD4     2      19.140  39.100  12.320  1.00  0.00            
ATOM    189  H7  AD4     2      21.510  38.440  12.070  1.00  0.00            
ATOM    190  H8  AD4     2      23.000  39.730  10.350  1.00  0.00            
ATOM    191  H9  AD4     2      23.170  41.150   8.650  1.00  0.00            
ATOM    192  H10 AD4     2      23.480  42.390   6.770  1.00  0.00            
TER
ENDMDL
MODEL        1
ATOM      1  H1  GCD     1      11.100  38.950   9.540  1.00  0.00            
ATOM      2  O1  GCD     1      11.410  38.090   9.840  1.00  0.00            
ATOM      3  C1  GCD     1      12.830  38.280  10.020  1.00  0.00            
ATOM      4  H2  GCD     1      13.080  38.110  11.080  1.00  0.00            
ATOM      5  H3  GCD     1      13.300  37.530   9.370  1.00  0.00            
ATOM      6  C2  GCD     1      13.240  39.660   9.510  1.00  0.00            
ATOM      7  H4  GCD     1      14.300  39.760   9.250  1.00  0.00            
ATOM      8  C3  GCD     1      12.850  40.690  10.520  1.00  0.00            
ATOM      9  H5  GCD     1      11.880  40.580  11.010  1.00  0.00            
ATOM     10  C4  GCD     1      13.000  42.090   9.960  1.00  0.00            
ATOM     11  H6  GCD     1      14.080  42.220   9.810  1.00  0.00            
ATOM     12  O2  GCD     1      12.470  43.150  10.860  1.00  0.00            
ATOM     13  H7  GCD     1      11.890  43.600  10.240  1.00  0.00            
ATOM     14  C5  GCD     1      12.390  42.230   8.540  1.00  0.00            
ATOM     15  H8  GCD     1      11.300  42.130   8.670  1.00  0.00            
ATOM     16  O3  GCD     1      12.680  43.560   8.000  1.00  0.00            
ATOM     17  H9  GCD     1      11.980  44.130   8.320  1.00  0.00            
ATOM     18  C6  GCD     1      12.920  41.150   7.640  1.00  0.00            
ATOM     19  O4  GCD     1      12.550  39.950   8.280  1.00  0.00            
ATOM     20  H10 GCD     1      12.420  41.180   6.660  1.00  0.00            
ATOM     21  O5  GCD     1      14.370  41.160   7.460  1.00  0.00            
ATOM     22  C7  GCD     1      14.790  41.840   6.350  1.00  0.00            
ATOM     23  H11 GCD     1      14.030  42.570   6.030  1.00  0.00            
ATOM     24  C8  GCD     1      16.010  42.660   6.740  1.00  0.00            
ATOM     25  H12 GCD     1      16.700  41.960   7.220  1.00  0.00            
ATOM     26  O6  GCD     1      15.640  43.630   7.720  1.00  0.00            
ATOM     27  H13 GCD     1      14.680  43.710   7.630  1.00  0.00            
ATOM     28  C9  GCD     1      16.570  43.230   5.520  1.00  0.00            
ATOM     29  H14 GCD     1      15.810  43.800   4.970  1.00  0.00            
ATOM     30  O7  GCD     1      17.770  43.940   5.770  1.00  0.00            
ATOM     31  H15 GCD     1      17.680  44.490   6.560  1.00  0.00            
ATOM     32  C10 GCD     1      16.860  42.120   4.420  1.00  0.00            
ATOM     33  H16 GCD     1      17.110  42.560   3.460  1.00  0.00            
ATOM     34  O8  GCD     1      15.750  41.310   4.230  1.00  0.00            
ATOM     35  C11 GCD     1      15.170  40.730   5.350  1.00  0.00            
ATOM     36  H17 GCD     1      15.940  40.090   5.790  1.00  0.00            
ATOM     37  C12 GCD     1      14.010  39.790   4.850  1.00  0.00            
ATOM     38  H18 GCD     1      13.710  39.110   5.660  1.00  0.00            
ATOM     39  H19 GCD     1      14.260  39.130   4.010  1.00  0.00            
ATOM     40  O9  GCD     1      12.940  40.470   4.290  1.00  0.00            
ATOM     41  H20 GCD     1      12.300  39.850   3.930  1.00  0.00            
ATOM     42  O10 GCD     1      17.930  41.330   4.760  1.00  0.00            
ATOM     43  C13 GCD     1      18.900  41.050   3.750  1.00  0.00            
ATOM     44  H21 GCD     1      18.710  41.290   2.700  1.00  0.00            
ATOM     45  C14 GCD     1      20.190  41.740   4.090  1.00  0.00            
ATOM     46  H22 GCD     1      20.500  41.360   5.070  1.00  0.00            
ATOM     47  O11 GCD     1      19.980  43.200   4.120  1.00  0.00            
ATOM     48  H23 GCD     1      19.340  43.360   4.820  1.00  0.00            
ATOM     49  C15 GCD     1      21.250  41.310   3.020  1.00  0.00            
ATOM     50  H24 GCD     1      20.780  41.600   2.070  1.00  0.00            
ATOM     51  O12 GCD     1      22.560  41.920   3.040  1.00  0.00            
ATOM     52  H25 GCD     1      23.170  41.250   3.360  1.00  0.00            
ATOM     53  C16 GCD     1      21.460  39.850   2.920  1.00  0.00            
ATOM     54  H26 GCD     1      22.170  39.540   2.160  1.00  0.00            
ATOM     55  O13 GCD     1      20.140  39.190   2.780  1.00  0.00            
ATOM     56  C17 GCD     1      19.160  39.510   3.760  1.00  0.00            
ATOM     57  H27 GCD     1      19.670  39.240   4.700  1.00  0.00            
ATOM     58  C18 GCD     1      17.930  38.650   3.600  1.00  0.00            
ATOM     59  H28 GCD     1      17.320  38.720   4.510  1.00  0.00            
ATOM     60  H29 GCD     1      18.250  37.600   3.650  1.00  0.00            
ATOM     61  O14 GCD     1      17.090  38.970   2.470  1.00  0.00            
ATOM     62  H30 GCD     1      17.600  38.910   1.650  1.00  0.00            
ATOM     63  O15 GCD     1      21.970  39.350   4.140  1.00  0.00            
ATOM     64  C19 GCD     1      23.040  38.440   4.140  1.00  0.00            
ATOM     65  H31 GCD     1      23.020  37.770   3.270  1.00  0.00            
ATOM     66  C20 GCD     1      24.460  39.220   4.130  1.00  0.00            
ATOM     67  H32 GCD     1      24.360  40.090   4.790  1.00  0.00            
ATOM     68  O16 GCD     1      24.720  39.760   2.900  1.00  0.00            
ATOM     69  H33 GCD     1      25.670  39.900   2.780  1.00  0.00            
ATOM     70  C21 GCD     1      25.600  38.350   4.540  1.00  0.00            
ATOM     71  H34 GCD     1      25.790  37.550   3.820  1.00  0.00            
ATOM     72  O17 GCD     1      26.770  39.120   4.690  1.00  0.00            
ATOM     73  H35 GCD     1      27.040  39.510   3.850  1.00  0.00            
ATOM     74  C22 GCD     1      25.230  37.760   5.950  1.00  0.00            
ATOM     75  H36 GCD     1      25.980  37.070   6.360  1.00  0.00            
ATOM     76  O18 GCD     1      24.080  36.880   5.760  1.00  0.00            
ATOM     77  C23 GCD     1      22.860  37.650   5.430  1.00  0.00            
ATOM     78  H37 GCD     1      22.550  38.330   6.240  1.00  0.00            
ATOM     79  C24 GCD     1      21.640  36.700   5.350  1.00  0.00            
ATOM     80  H38 GCD     1      21.900  35.710   4.970  1.00  0.00            
ATOM     81  H39 GCD     1      20.890  37.170   4.700  1.00  0.00            
ATOM     82  O19 GCD     1      21.030  36.550   6.640  1.00  0.00            
ATOM     83  H40 GCD     1      21.400  35.810   7.140  1.00  0.00            
ATOM     84  O20 GCD     1      24.890  38.730   6.960  1.00  0.00            
ATOM     85  C25 GCD     1      25.890  39.250   7.820  1.00  0.00            
ATOM     86  H41 GCD     1      26.890  38.910   7.540  1.00  0.00            
ATOM     87  C26 GCD     1      25.830  40.760   7.590  1.00  0.00            
ATOM     88  H42 GCD     1      24.780  41.070   7.550  1.00  0.00            
ATOM     89  O21 GCD     1      26.390  41.080   6.270  1.00  0.00            
ATOM     90  H43 GCD     1      26.480  40.300   5.720  1.00  0.00            
ATOM     91  C27 GCD     1      26.620  41.540   8.670  1.00  0.00            
ATOM     92  H44 GCD     1      27.690  41.340   8.520  1.00  0.00            
ATOM     93  O22 GCD     1      26.320  42.960   8.620  1.00  0.00            
ATOM     94  H45 GCD     1      25.620  43.120   9.270  1.00  0.00            
ATOM     95  C28 GCD     1      26.230  40.930  10.070  1.00  0.00            
ATOM     96  H46 GCD     1      26.790  41.550  10.770  1.00  0.00            
ATOM     97  O23 GCD     1      26.590  39.520  10.130  1.00  0.00            
ATOM     98  C29 GCD     1      25.730  38.800   9.230  1.00  0.00            
ATOM     99  H47 GCD     1      24.680  38.950   9.510  1.00  0.00            
ATOM    100  C30 GCD     1      26.030  37.290   9.320  1.00  0.00            
ATOM    101  H48 GCD     1      25.430  36.670   8.650  1.00  0.00            
ATOM    102  H49 GCD     1      25.680  36.890  10.280  1.00  0.00            
ATOM    103  O24 GCD     1      27.430  37.180   9.090  1.00  0.00            
ATOM    104  H50 GCD     1      27.880  37.740   9.730  1.00  0.00            
ATOM    105  O25 GCD     1      24.840  41.110  10.330  1.00  0.00            
ATOM    106  C31 GCD     1      24.370  42.160  11.260  1.00  0.00            
ATOM    107  H51 GCD     1      25.140  42.910  11.470  1.00  0.00            
ATOM    108  C32 GCD     1      23.320  42.900  10.530  1.00  0.00            
ATOM    109  H52 GCD     1      22.660  42.200  10.000  1.00  0.00            
ATOM    110  O26 GCD     1      23.840  43.750   9.480  1.00  0.00            
ATOM    111  H53 GCD     1      23.190  44.420   9.250  1.00  0.00            
ATOM    112  C33 GCD     1      22.440  43.730  11.460  1.00  0.00            
ATOM    113  H54 GCD     1      22.980  44.650  11.730  1.00  0.00            
ATOM    114  O27 GCD     1      21.270  44.070  10.690  1.00  0.00            
ATOM    115  H55 GCD     1      20.720  43.300  10.880  1.00  0.00            
ATOM    116  C34 GCD     1      21.950  43.030  12.670  1.00  0.00            
ATOM    117  H56 GCD     1      21.530  43.770  13.350  1.00  0.00            
ATOM    118  O28 GCD     1      23.090  42.370  13.260  1.00  0.00            
ATOM    119  C35 GCD     1      23.840  41.400  12.490  1.00  0.00            
ATOM    120  H57 GCD     1      23.170  40.570  12.220  1.00  0.00            
ATOM    121  C36 GCD     1      25.020  40.920  13.430  1.00  0.00            
ATOM    122  H58 GCD     1      25.620  40.360  12.710  1.00  0.00            
ATOM    123  H59 GCD     1      24.600  40.230  14.180  1.00  0.00            
ATOM    124  O29 GCD     1      25.660  42.090  13.990  1.00  0.00            
ATOM    125  H60 GCD     1      26.160  41.720  14.720  1.00  0.00            
ATOM    126  O30 GCD     1      20.910  42.130  12.350  1.00  0.00            
ATOM    127  C37 GCD     1      20.480  41.210  13.410  1.00  0.00            
ATOM    128  H61 GCD     1      21.360  40.950  14.000  1.00  0.00            
ATOM    129  C38 GCD     1      19.500  41.950  14.300  1.00  0.00            
ATOM    130  H62 GCD     1      18.730  42.330  13.630  1.00  0.00            
ATOM    131  O31 GCD     1      20.110  43.000  15.020  1.00  0.00            
ATOM    132  H63 GCD     1      20.870  42.630  15.490  1.00  0.00            
ATOM    133  C39 GCD     1      18.820  41.150  15.340  1.00  0.00            
ATOM    134  H64 GCD     1      19.580  40.700  15.990  1.00  0.00            
ATOM    135  O32 GCD     1      17.850  41.810  16.090  1.00  0.00            
ATOM    136  H65 GCD     1      16.990  41.870  15.660  1.00  0.00            
ATOM    137  C40 GCD     1      18.190  39.910  14.670  1.00  0.00            
ATOM    138  H66 GCD     1      17.920  39.130  15.390  1.00  0.00            
ATOM    139  O33 GCD     1      19.140  39.320  13.780  1.00  0.00            
ATOM    140  C41 GCD     1      19.750  40.050  12.780  1.00  0.00            
ATOM    141  H67 GCD     1      18.980  40.460  12.110  1.00  0.00            
ATOM    142  C42 GCD     1      20.650  39.200  11.940  1.00  0.00            
ATOM    143  H68 GCD     1      20.920  39.720  11.010  1.00  0.00            
ATOM    144  H69 GCD     1      20.020  38.400  11.520  1.00  0.00            
ATOM    145  O34 GCD     1      21.800  38.630  12.550  1.00  0.00            
ATOM    146  H70 GCD     1      22.090  37.790  12.170  1.00  0.00            
ATOM    147  O35 GCD     1      17.130  40.280  13.760  1.00  0.00            
ATOM    148  C43 GCD     1      15.790  40.140  14.220  1.00  0.00            
ATOM    149  H71 GCD     1      15.730  39.880  15.290  1.00  0.00            
ATOM    150  C44 GCD     1      15.050  41.410  13.920  1.00  0.00            
ATOM    151  H72 GCD     1      15.390  41.770  12.950  1.00  0.00            
ATOM    152  O36 GCD     1      15.510  42.350  14.980  1.00  0.00            
ATOM    153  H73 GCD     1      14.820  43.030  15.020  1.00  0.00            
ATOM    154  C45 GCD     1      13.530  41.350  13.860  1.00  0.00            
ATOM    155  H74 GCD     1      13.130  41.050  14.840  1.00  0.00            
ATOM    156  O37 GCD     1      12.860  42.540  13.400  1.00  0.00            
ATOM    157  H75 GCD     1      12.740  42.380  12.450  1.00  0.00            
ATOM    158  C46 GCD     1      13.190  40.230  12.890  1.00  0.00            
ATOM    159  H76 GCD     1      12.110  40.040  12.840  1.00  0.00            
ATOM    160  O38 GCD     1      13.760  40.550  11.600  1.00  0.00            
ATOM    161  O39 GCD     1      13.810  39.040  13.350  1.00  0.00            
ATOM    162  C47 GCD     1      15.270  39.040  13.370  1.00  0.00            
ATOM    163  H77 GCD     1      15.630  39.230  12.350  1.00  0.00            
ATOM    164  C48 GCD     1      15.770  37.680  13.780  1.00  0.00            
ATOM    165  H78 GCD     1      15.510  37.430  14.820  1.00  0.00            
ATOM    166  H79 GCD     1      16.830  37.980  13.830  1.00  0.00            
ATOM    167  O40 GCD     1      15.560  36.590  12.880  1.00  0.00            
ATOM    168  H80 GCD     1      14.620  36.370  12.890  1.00  0.00            
ATOM    169  C1  AD4     2      22.900  42.410   6.590  1.00  0.00            
ATOM    170  C2  AD4     2      22.330  43.650   6.880  1.00  0.00            
ATOM    171  C3  AD4     2      21.120  43.750   7.440  1.00  0.00            
ATOM    172  C4  AD4     2      20.490  42.520   7.840  1.00  0.00            
ATOM    173  C5  AD4     2      19.300  42.640   8.520  1.00  0.00            
ATOM    174  C6  AD4     2      18.670  41.510   8.960  1.00  0.00            
ATOM    175  C7  AD4     2      17.510  41.650   9.780  1.00  0.00            
ATOM    176  C8  AD4     2      16.870  40.550  10.280  1.00  0.00            
ATOM    177  C9  AD4     2      17.300  39.230   9.860  1.00  0.00            
ATOM    178  C10 AD4     2      18.390  39.040   9.030  1.00  0.00            
ATOM    179  C11 AD4     2      19.070  40.190   8.590  1.00  0.00            
ATOM    180  C12 AD4     2      20.300  40.090   7.890  1.00  0.00            
ATOM    181  C13 AD4     2      21.020  41.240   7.580  1.00  0.00            
ATOM    182  C14 AD4     2      22.270  41.190   6.950  1.00  0.00            
ATOM    183  H1  AD4     2      23.860  42.440   6.080  1.00  0.00            
ATOM    184  H2  AD4     2      22.900  44.520   6.560  1.00  0.00            
ATOM    185  H3  AD4     2      20.670  44.690   7.760  1.00  0.00            
ATOM    186  H4  AD4     2      18.940  43.590   8.900  1.00  0.00            
ATOM    187  H5  AD4     2      17.030  42.610   9.960  1.00  0.00            
ATOM    188  H6  AD4     2      16.070  40.710  11.000  1.00  0.00            
ATOM    189  H7  AD4     2      16.750  38.360  10.220  1.00  0.00            
ATOM    190  H8  AD4     2      18.710  38.050   8.700  1.00  0.00            
ATOM    191  H9  AD4     2      20.690  39.110   7.600  1.00  0.00            
ATOM    192  H10 AD4     2      22.760  40.270   6.650  1.00  0.00            
TER
ENDMDL
MODEL        1
ATOM      1  H1  GCD     1      27.850  28.490  28.710  1.00  0.00            
ATOM      2  O1  GCD     1      27.100  29.100  28.750  1.00  0.00            
ATOM      3  C1  GCD     1      26.420  28.690  27.520  1.00  0.00            
ATOM      4  H2  GCD     1      27.030  28.950  26.640  1.00  0.00            
ATOM      5  H3  GCD     1      26.350  27.590  27.440  1.00  0.00            
ATOM      6  C2  GCD     1      25.030  29.340  27.440  1.00  0.00            
ATOM      7  H4  GCD     1      24.650  29.140  26.430  1.00  0.00            
ATOM      8  C3  GCD     1      25.110  30.820  27.620  1.00  0.00            
ATOM      9  H5  GCD     1      25.630  31.210  28.500  1.00  0.00            
ATOM     10  C4  GCD     1      23.790  31.490  27.750  1.00  0.00            
ATOM     11  H6  GCD     1      23.280  31.430  26.780  1.00  0.00            
ATOM     12  O2  GCD     1      23.970  32.900  28.090  1.00  0.00            
ATOM     13  H7  GCD     1      24.720  33.190  27.560  1.00  0.00            
ATOM     14  C5  GCD     1      22.910  30.830  28.860  1.00  0.00            
ATOM     15  H8  GCD     1      23.430  30.920  29.820  1.00  0.00            
ATOM     16  O3  GCD     1      21.630  31.490  28.890  1.00  0.00            
ATOM     17  H9  GCD     1      21.710  32.250  29.480  1.00  0.00            
ATOM     18  C6  GCD     1      22.840  29.310  28.510  1.00  0.00            
ATOM     19  O4  GCD     1      24.130  28.780  28.450  1.00  0.00            
ATOM     20  H10 GCD     1      22.240  28.800  29.260  1.00  0.00            
ATOM     21  O5  GCD     1      22.210  29.140  27.290  1.00  0.00            
ATOM     22  C7  GCD     1      21.270  28.100  27.260  1.00  0.00            
ATOM     23  H11 GCD     1      21.390  27.480  28.160  1.00  0.00            
ATOM     24  C8  GCD     1      19.870  28.700  27.330  1.00  0.00            
ATOM     25  H12 GCD     1      19.810  29.390  26.480  1.00  0.00            
ATOM     26  O6  GCD     1      19.600  29.400  28.530  1.00  0.00            
ATOM     27  H13 GCD     1      20.180  30.160  28.650  1.00  0.00            
ATOM     28  C9  GCD     1      18.770  27.640  27.150  1.00  0.00            
ATOM     29  H14 GCD     1      18.780  27.050  28.080  1.00  0.00            
ATOM     30  O7  GCD     1      17.430  28.240  27.110  1.00  0.00            
ATOM     31  H15 GCD     1      17.320  28.690  26.260  1.00  0.00            
ATOM     32  C10 GCD     1      18.980  26.730  25.960  1.00  0.00            
ATOM     33  H16 GCD     1      18.260  25.910  25.940  1.00  0.00            
ATOM     34  O8  GCD     1      20.330  26.210  26.140  1.00  0.00            
ATOM     35  C11 GCD     1      21.400  27.130  26.040  1.00  0.00            
ATOM     36  H17 GCD     1      21.400  27.620  25.060  1.00  0.00            
ATOM     37  C12 GCD     1      22.730  26.380  25.980  1.00  0.00            
ATOM     38  H18 GCD     1      23.510  27.150  25.840  1.00  0.00            
ATOM     39  H19 GCD     1      22.800  25.910  24.990  1.00  0.00            
ATOM     40  O9  GCD     1      23.050  25.520  27.050  1.00  0.00            
ATOM     41  H20 GCD     1      23.440  26.050  27.760  1.00  0.00            
ATOM     42  O10 GCD     1      18.940  27.520  24.750  1.00  0.00            
ATOM     43  C13 GCD     1      17.740  27.280  23.920  1.00  0.00            
ATOM     44  H21 GCD     1      16.930  26.750  24.450  1.00  0.00            
ATOM     45  C14 GCD     1      17.260  28.720  23.540  1.00  0.00            
ATOM     46  H22 GCD     1      18.120  29.120  22.970  1.00  0.00            
ATOM     47  O11 GCD     1      17.020  29.510  24.690  1.00  0.00            
ATOM     48  H23 GCD     1      16.830  30.420  24.430  1.00  0.00            
ATOM     49  C15 GCD     1      16.040  28.600  22.640  1.00  0.00            
ATOM     50  H24 GCD     1      15.190  28.200  23.190  1.00  0.00            
ATOM     51  O12 GCD     1      15.590  29.910  22.140  1.00  0.00            
ATOM     52  H25 GCD     1      15.740  29.920  21.180  1.00  0.00            
ATOM     53  C16 GCD     1      16.260  27.720  21.390  1.00  0.00            
ATOM     54  H26 GCD     1      15.270  27.480  21.000  1.00  0.00            
ATOM     55  O13 GCD     1      16.880  26.500  21.750  1.00  0.00            
ATOM     56  C17 GCD     1      18.020  26.480  22.710  1.00  0.00            
ATOM     57  H27 GCD     1      18.850  26.970  22.180  1.00  0.00            
ATOM     58  C18 GCD     1      18.410  25.050  22.970  1.00  0.00            
ATOM     59  H28 GCD     1      17.620  24.440  23.430  1.00  0.00            
ATOM     60  H29 GCD     1      19.340  25.150  23.550  1.00  0.00            
ATOM     61  O14 GCD     1      18.870  24.470  21.720  1.00  0.00            
ATOM     62  H30 GCD     1      18.090  24.390  21.160  1.00  0.00            
ATOM     63  O15 GCD     1      17.130  28.380  20.410  1.00  0.00            
ATOM     64  C19 GCD     1      16.850  27.930  19.040  1.00  0.00            
ATOM     65  H31 GCD     1      16.310  26.980  18.960  1.00  0.00            
ATOM     66  C20 GCD     1      16.020  29.070  18.270  1.00  0.00            
ATOM     67  H32 GCD     1      16.670  29.960  18.320  1.00  0.00            
ATOM     68  O16 GCD     1      14.720  29.300  18.920  1.00  0.00            
ATOM     69  H33 GCD     1      14.230  30.090  18.670  1.00  0.00            
ATOM     70  C21 GCD     1      15.900  28.760  16.880  1.00  0.00            
ATOM     71  H34 GCD     1      15.330  27.840  16.680  1.00  0.00            
ATOM     72  O17 GCD     1      15.210  29.820  16.260  1.00  0.00            
ATOM     73  H35 GCD     1      15.840  30.470  15.950  1.00  0.00            
ATOM     74  C22 GCD     1      17.320  28.580  16.300  1.00  0.00            
ATOM     75  H36 GCD     1      17.290  28.300  15.250  1.00  0.00            
ATOM     76  O18 GCD     1      17.970  27.530  16.950  1.00  0.00            
ATOM     77  C23 GCD     1      18.170  27.650  18.350  1.00  0.00            
ATOM     78  H37 GCD     1      18.770  28.540  18.560  1.00  0.00            
ATOM     79  C24 GCD     1      18.810  26.360  18.830  1.00  0.00            
ATOM     80  H38 GCD     1      18.140  25.490  18.730  1.00  0.00            
ATOM     81  H39 GCD     1      19.040  26.410  19.900  1.00  0.00            
ATOM     82  O19 GCD     1      20.090  26.180  18.160  1.00  0.00            
ATOM     83  H40 GCD     1      19.860  25.770  17.320  1.00  0.00            
ATOM     84  O20 GCD     1      18.140  29.750  16.440  1.00  0.00            
ATOM     85  C25 GCD     1      18.440  30.560  15.320  1.00  0.00            
ATOM     86  H41 GCD     1      17.780  30.340  14.480  1.00  0.00            
ATOM     87  C26 GCD     1      18.290  32.070  15.690  1.00  0.00            
ATOM     88  H42 GCD     1      18.780  32.200  16.660  1.00  0.00            
ATOM     89  O21 GCD     1      16.960  32.400  15.800  1.00  0.00            
ATOM     90  H43 GCD     1      16.910  33.360  15.800  1.00  0.00            
ATOM     91  C27 GCD     1      19.000  33.020  14.700  1.00  0.00            
ATOM     92  H44 GCD     1      18.620  32.900  13.680  1.00  0.00            
ATOM     93  O22 GCD     1      18.740  34.370  15.150  1.00  0.00            
ATOM     94  H45 GCD     1      19.250  34.480  15.960  1.00  0.00            
ATOM     95  C28 GCD     1      20.520  32.570  14.560  1.00  0.00            
ATOM     96  H46 GCD     1      21.150  33.130  13.860  1.00  0.00            
ATOM     97  O23 GCD     1      20.440  31.260  14.040  1.00  0.00            
ATOM     98  C29 GCD     1      19.940  30.260  14.930  1.00  0.00            
ATOM     99  H47 GCD     1      20.480  30.310  15.880  1.00  0.00            
ATOM    100  C30 GCD     1      20.180  28.890  14.400  1.00  0.00            
ATOM    101  H48 GCD     1      19.830  28.220  15.200  1.00  0.00            
ATOM    102  H49 GCD     1      21.260  28.710  14.350  1.00  0.00            
ATOM    103  O24 GCD     1      19.570  28.610  13.170  1.00  0.00            
ATOM    104  H50 GCD     1      19.650  27.650  13.110  1.00  0.00            
ATOM    105  O25 GCD     1      21.120  32.580  15.860  1.00  0.00            
ATOM    106  C31 GCD     1      21.890  33.670  16.100  1.00  0.00            
ATOM    107  H51 GCD     1      21.680  34.490  15.410  1.00  0.00            
ATOM    108  C32 GCD     1      21.550  34.170  17.450  1.00  0.00            
ATOM    109  H52 GCD     1      21.670  33.310  18.120  1.00  0.00            
ATOM    110  O26 GCD     1      20.240  34.700  17.590  1.00  0.00            
ATOM    111  H53 GCD     1      20.060  34.840  18.530  1.00  0.00            
ATOM    112  C33 GCD     1      22.550  35.260  17.880  1.00  0.00            
ATOM    113  H54 GCD     1      22.470  36.020  17.090  1.00  0.00            
ATOM    114  O27 GCD     1      22.300  35.940  19.070  1.00  0.00            
ATOM    115  H55 GCD     1      22.570  35.380  19.800  1.00  0.00            
ATOM    116  C34 GCD     1      23.930  34.750  17.740  1.00  0.00            
ATOM    117  H56 GCD     1      24.530  35.640  17.960  1.00  0.00            
ATOM    118  O28 GCD     1      24.180  34.250  16.410  1.00  0.00            
ATOM    119  C35 GCD     1      23.350  33.210  16.000  1.00  0.00            
ATOM    120  H57 GCD     1      23.570  32.310  16.580  1.00  0.00            
ATOM    121  C36 GCD     1      23.650  32.860  14.560  1.00  0.00            
ATOM    122  H58 GCD     1      23.080  31.980  14.240  1.00  0.00            
ATOM    123  H59 GCD     1      24.710  32.590  14.550  1.00  0.00            
ATOM    124  O29 GCD     1      23.370  33.880  13.540  1.00  0.00            
ATOM    125  H60 GCD     1      23.570  33.560  12.650  1.00  0.00            
ATOM    126  O30 GCD     1      24.240  33.750  18.740  1.00  0.00            
ATOM    127  C37 GCD     1      25.610  33.660  19.170  1.00  0.00            
ATOM    128  H61 GCD     1      26.240  33.840  18.290  1.00  0.00            
ATOM    129  C38 GCD     1      25.970  34.730  20.240  1.00  0.00            
ATOM    130  H62 GCD     1      25.180  34.720  21.000  1.00  0.00            
ATOM    131  O31 GCD     1      26.070  36.040  19.760  1.00  0.00            
ATOM    132  H63 GCD     1      26.310  36.580  20.530  1.00  0.00            
ATOM    133  C39 GCD     1      27.390  34.400  20.800  1.00  0.00            
ATOM    134  H64 GCD     1      28.110  34.640  20.010  1.00  0.00            
ATOM    135  O32 GCD     1      27.820  35.290  21.850  1.00  0.00            
ATOM    136  H65 GCD     1      27.470  34.910  22.670  1.00  0.00            
ATOM    137  C40 GCD     1      27.530  32.950  21.180  1.00  0.00            
ATOM    138  H66 GCD     1      28.560  32.720  21.440  1.00  0.00            
ATOM    139  O33 GCD     1      27.180  32.200  20.070  1.00  0.00            
ATOM    140  C41 GCD     1      25.890  32.200  19.600  1.00  0.00            
ATOM    141  H67 GCD     1      25.160  31.970  20.390  1.00  0.00            
ATOM    142  C42 GCD     1      25.840  31.150  18.520  1.00  0.00            
ATOM    143  H68 GCD     1      24.760  31.070  18.340  1.00  0.00            
ATOM    144  H69 GCD     1      26.310  30.290  19.000  1.00  0.00            
ATOM    145  O34 GCD     1      26.540  31.450  17.350  1.00  0.00            
ATOM    146  H70 GCD     1      26.280  31.020  16.530  1.00  0.00            
ATOM    147  O35 GCD     1      26.660  32.620  22.290  1.00  0.00            
ATOM    148  C43 GCD     1      27.210  32.510  23.560  1.00  0.00            
ATOM    149  H71 GCD     1      28.240  32.880  23.560  1.00  0.00            
ATOM    150  C44 GCD     1      26.500  33.380  24.570  1.00  0.00            
ATOM    151  H72 GCD     1      25.440  33.120  24.480  1.00  0.00            
ATOM    152  O36 GCD     1      26.630  34.740  24.220  1.00  0.00            
ATOM    153  H73 GCD     1      26.010  35.150  24.840  1.00  0.00            
ATOM    154  C45 GCD     1      27.020  33.180  26.030  1.00  0.00            
ATOM    155  H74 GCD     1      28.080  33.480  26.080  1.00  0.00            
ATOM    156  O37 GCD     1      26.330  34.080  26.900  1.00  0.00            
ATOM    157  H75 GCD     1      26.960  34.430  27.540  1.00  0.00            
ATOM    158  C46 GCD     1      26.940  31.710  26.410  1.00  0.00            
ATOM    159  H76 GCD     1      27.430  31.430  27.350  1.00  0.00            
ATOM    160  O38 GCD     1      25.590  31.280  26.390  1.00  0.00            
ATOM    161  O39 GCD     1      27.680  31.090  25.380  1.00  0.00            
ATOM    162  C47 GCD     1      27.070  31.100  24.050  1.00  0.00            
ATOM    163  H77 GCD     1      26.000  30.890  24.100  1.00  0.00            
ATOM    164  C48 GCD     1      27.900  30.140  23.250  1.00  0.00            
ATOM    165  H78 GCD     1      27.390  30.230  22.280  1.00  0.00            
ATOM    166  H79 GCD     1      27.940  29.160  23.740  1.00  0.00            
ATOM    167  O40 GCD     1      29.300  30.570  23.080  1.00  0.00            
ATOM    168  H80 GCD     1      29.690  29.690  23.180  1.00  0.00            
ATOM    169  C1  AD4     2      18.620  31.550  20.720  1.00  0.00            
ATOM    170  C2  AD4     2      19.010  31.170  19.430  1.00  0.00            
ATOM    171  C3  AD4     2      20.360  30.680  19.230  1.00  0.00            
ATOM    172  C4  AD4     2      21.150  30.360  20.290  1.00  0.00            
ATOM    173  C5  AD4     2      22.400  29.710  20.070  1.00  0.00            
ATOM    174  C6  AD4     2      23.190  29.410  21.220  1.00  0.00            
ATOM    175  C7  AD4     2      24.410  28.780  21.020  1.00  0.00            
ATOM    176  C8  AD4     2      25.200  28.420  22.150  1.00  0.00            
ATOM    177  C9  AD4     2      24.750  28.620  23.440  1.00  0.00            
ATOM    178  C10 AD4     2      23.530  29.350  23.640  1.00  0.00            
ATOM    179  C11 AD4     2      22.720  29.730  22.530  1.00  0.00            
ATOM    180  C12 AD4     2      21.520  30.330  22.740  1.00  0.00            
ATOM    181  C13 AD4     2      20.700  30.600  21.600  1.00  0.00            
ATOM    182  C14 AD4     2      19.430  31.190  21.860  1.00  0.00            
ATOM    183  H1  AD4     2      17.700  32.080  20.920  1.00  0.00            
ATOM    184  H2  AD4     2      18.300  31.400  18.640  1.00  0.00            
ATOM    185  H3  AD4     2      20.670  30.550  18.200  1.00  0.00            
ATOM    186  H4  AD4     2      22.820  29.470  19.090  1.00  0.00            
ATOM    187  H5  AD4     2      24.730  28.500  20.020  1.00  0.00            
ATOM    188  H6  AD4     2      26.110  27.880  21.900  1.00  0.00            
ATOM    189  H7  AD4     2      25.280  28.010  24.170  1.00  0.00            
ATOM    190  H8  AD4     2      23.110  29.470  24.640  1.00  0.00            
ATOM    191  H9  AD4     2      21.250  30.460  23.780  1.00  0.00            
ATOM    192  H10 AD4     2      19.270  31.600  22.850  1.00  0.00            
TER
ENDMDL
MODEL        1
ATOM      1  H1  GCD     1      20.200  30.330  29.160  1.00  0.00            
ATOM      2  O1  GCD     1      20.870  30.980  28.950  1.00  0.00            
ATOM      3  C1  GCD     1      19.940  32.080  29.040  1.00  0.00            
ATOM      4  H2  GCD     1      19.400  32.130  28.090  1.00  0.00            
ATOM      5  H3  GCD     1      19.100  31.950  29.730  1.00  0.00            
ATOM      6  C2  GCD     1      20.690  33.380  29.210  1.00  0.00            
ATOM      7  H4  GCD     1      19.930  34.160  29.150  1.00  0.00            
ATOM      8  C3  GCD     1      21.710  33.750  28.160  1.00  0.00            
ATOM      9  H5  GCD     1      22.450  32.950  28.050  1.00  0.00            
ATOM     10  C4  GCD     1      22.380  35.040  28.580  1.00  0.00            
ATOM     11  H6  GCD     1      21.590  35.800  28.540  1.00  0.00            
ATOM     12  O2  GCD     1      23.380  35.350  27.640  1.00  0.00            
ATOM     13  H7  GCD     1      23.990  34.610  27.540  1.00  0.00            
ATOM     14  C5  GCD     1      22.960  34.910  29.950  1.00  0.00            
ATOM     15  H8  GCD     1      23.820  34.230  29.890  1.00  0.00            
ATOM     16  O3  GCD     1      23.560  36.120  30.450  1.00  0.00            
ATOM     17  H9  GCD     1      23.280  36.890  29.940  1.00  0.00            
ATOM     18  C6  GCD     1      21.940  34.480  30.920  1.00  0.00            
ATOM     19  O4  GCD     1      21.320  33.310  30.470  1.00  0.00            
ATOM     20  H10 GCD     1      22.500  34.250  31.830  1.00  0.00            
ATOM     21  O5  GCD     1      20.930  35.480  31.220  1.00  0.00            
ATOM     22  C7  GCD     1      20.310  35.370  32.510  1.00  0.00            
ATOM     23  H11 GCD     1      20.690  34.450  32.960  1.00  0.00            
ATOM     24  C8  GCD     1      20.710  36.670  33.240  1.00  0.00            
ATOM     25  H12 GCD     1      20.590  37.470  32.500  1.00  0.00            
ATOM     26  O6  GCD     1      22.120  36.600  33.530  1.00  0.00            
ATOM     27  H13 GCD     1      22.550  37.050  32.790  1.00  0.00            
ATOM     28  C9  GCD     1      19.900  36.770  34.490  1.00  0.00            
ATOM     29  H14 GCD     1      20.100  35.880  35.100  1.00  0.00            
ATOM     30  O7  GCD     1      20.310  37.940  35.180  1.00  0.00            
ATOM     31  H15 GCD     1      21.260  37.810  35.150  1.00  0.00            
ATOM     32  C10 GCD     1      18.430  36.920  34.160  1.00  0.00            
ATOM     33  H16 GCD     1      17.870  36.960  35.100  1.00  0.00            
ATOM     34  O8  GCD     1      18.080  35.630  33.620  1.00  0.00            
ATOM     35  C11 GCD     1      18.750  35.400  32.310  1.00  0.00            
ATOM     36  H17 GCD     1      18.480  36.220  31.640  1.00  0.00            
ATOM     37  C12 GCD     1      18.280  34.180  31.590  1.00  0.00            
ATOM     38  H18 GCD     1      18.540  34.250  30.530  1.00  0.00            
ATOM     39  H19 GCD     1      17.200  34.270  31.770  1.00  0.00            
ATOM     40  O9  GCD     1      18.770  33.020  32.230  1.00  0.00            
ATOM     41  H20 GCD     1      18.120  32.310  32.190  1.00  0.00            
ATOM     42  O10 GCD     1      18.130  38.000  33.330  1.00  0.00            
ATOM     43  C13 GCD     1      17.140  38.900  33.810  1.00  0.00            
ATOM     44  H21 GCD     1      16.680  38.430  34.680  1.00  0.00            
ATOM     45  C14 GCD     1      17.750  40.300  34.100  1.00  0.00            
ATOM     46  H22 GCD     1      18.400  40.720  33.320  1.00  0.00            
ATOM     47  O11 GCD     1      18.630  40.110  35.210  1.00  0.00            
ATOM     48  H23 GCD     1      19.280  39.410  35.040  1.00  0.00            
ATOM     49  C15 GCD     1      16.620  41.270  34.430  1.00  0.00            
ATOM     50  H24 GCD     1      16.040  41.060  35.340  1.00  0.00            
ATOM     51  O12 GCD     1      17.120  42.560  34.620  1.00  0.00            
ATOM     52  H25 GCD     1      17.520  42.840  33.790  1.00  0.00            
ATOM     53  C16 GCD     1      15.650  41.310  33.250  1.00  0.00            
ATOM     54  H26 GCD     1      14.840  42.020  33.440  1.00  0.00            
ATOM     55  O13 GCD     1      15.110  39.940  33.030  1.00  0.00            
ATOM     56  C17 GCD     1      16.140  38.990  32.680  1.00  0.00            
ATOM     57  H27 GCD     1      16.660  39.270  31.750  1.00  0.00            
ATOM     58  C18 GCD     1      15.440  37.620  32.340  1.00  0.00            
ATOM     59  H28 GCD     1      16.120  36.890  31.890  1.00  0.00            
ATOM     60  H29 GCD     1      14.630  37.770  31.610  1.00  0.00            
ATOM     61  O14 GCD     1      14.970  36.910  33.550  1.00  0.00            
ATOM     62  H30 GCD     1      14.500  37.460  34.190  1.00  0.00            
ATOM     63  O15 GCD     1      16.320  41.690  32.050  1.00  0.00            
ATOM     64  C19 GCD     1      16.160  43.070  31.580  1.00  0.00            
ATOM     65  H31 GCD     1      15.640  43.780  32.240  1.00  0.00            
ATOM     66  C20 GCD     1      17.580  43.610  31.370  1.00  0.00            
ATOM     67  H32 GCD     1      18.080  42.950  30.650  1.00  0.00            
ATOM     68  O16 GCD     1      18.360  43.650  32.590  1.00  0.00            
ATOM     69  H33 GCD     1      18.840  44.490  32.620  1.00  0.00            
ATOM     70  C21 GCD     1      17.580  44.980  30.650  1.00  0.00            
ATOM     71  H34 GCD     1      17.170  45.580  31.470  1.00  0.00            
ATOM     72  O17 GCD     1      18.900  45.520  30.430  1.00  0.00            
ATOM     73  H35 GCD     1      19.490  44.830  30.080  1.00  0.00            
ATOM     74  C22 GCD     1      16.700  44.890  29.370  1.00  0.00            
ATOM     75  H36 GCD     1      16.390  45.900  29.080  1.00  0.00            
ATOM     76  O18 GCD     1      15.420  44.350  29.620  1.00  0.00            
ATOM     77  C23 GCD     1      15.480  43.000  30.200  1.00  0.00            
ATOM     78  H37 GCD     1      16.020  42.300  29.550  1.00  0.00            
ATOM     79  C24 GCD     1      14.070  42.340  30.370  1.00  0.00            
ATOM     80  H38 GCD     1      14.230  41.300  30.660  1.00  0.00            
ATOM     81  H39 GCD     1      13.440  42.300  29.470  1.00  0.00            
ATOM     82  O19 GCD     1      13.210  42.930  31.420  1.00  0.00            
ATOM     83  H40 GCD     1      12.430  42.370  31.450  1.00  0.00            
ATOM     84  O20 GCD     1      17.480  44.200  28.330  1.00  0.00            
ATOM     85  C25 GCD     1      17.330  44.800  27.040  1.00  0.00            
ATOM     86  H41 GCD     1      16.950  45.820  27.190  1.00  0.00            
ATOM     87  C26 GCD     1      18.730  44.910  26.370  1.00  0.00            
ATOM     88  H42 GCD     1      19.350  44.010  26.280  1.00  0.00            
ATOM     89  O21 GCD     1      19.580  45.790  27.100  1.00  0.00            
ATOM     90  H43 GCD     1      19.760  45.440  27.980  1.00  0.00            
ATOM     91  C27 GCD     1      18.580  45.550  24.930  1.00  0.00            
ATOM     92  H44 GCD     1      18.310  46.610  24.960  1.00  0.00            
ATOM     93  O22 GCD     1      19.830  45.530  24.220  1.00  0.00            
ATOM     94  H45 GCD     1      19.950  44.650  23.850  1.00  0.00            
ATOM     95  C28 GCD     1      17.590  44.680  24.110  1.00  0.00            
ATOM     96  H46 GCD     1      17.370  45.120  23.130  1.00  0.00            
ATOM     97  O23 GCD     1      16.420  44.750  24.890  1.00  0.00            
ATOM     98  C29 GCD     1      16.440  43.990  26.070  1.00  0.00            
ATOM     99  H47 GCD     1      16.740  42.960  25.840  1.00  0.00            
ATOM    100  C30 GCD     1      14.990  43.840  26.480  1.00  0.00            
ATOM    101  H48 GCD     1      14.630  44.710  27.030  1.00  0.00            
ATOM    102  H49 GCD     1      14.920  43.030  27.220  1.00  0.00            
ATOM    103  O24 GCD     1      14.160  43.630  25.370  1.00  0.00            
ATOM    104  H50 GCD     1      14.230  44.330  24.720  1.00  0.00            
ATOM    105  O25 GCD     1      18.080  43.360  24.040  1.00  0.00            
ATOM    106  C31 GCD     1      18.300  42.870  22.690  1.00  0.00            
ATOM    107  H51 GCD     1      18.120  43.660  21.950  1.00  0.00            
ATOM    108  C32 GCD     1      19.780  42.490  22.550  1.00  0.00            
ATOM    109  H52 GCD     1      20.220  41.890  23.360  1.00  0.00            
ATOM    110  O26 GCD     1      20.620  43.660  22.450  1.00  0.00            
ATOM    111  H53 GCD     1      21.530  43.340  22.510  1.00  0.00            
ATOM    112  C33 GCD     1      20.060  41.690  21.280  1.00  0.00            
ATOM    113  H54 GCD     1      19.920  42.400  20.450  1.00  0.00            
ATOM    114  O27 GCD     1      21.350  41.130  21.330  1.00  0.00            
ATOM    115  H55 GCD     1      21.180  40.210  21.550  1.00  0.00            
ATOM    116  C34 GCD     1      19.020  40.650  21.050  1.00  0.00            
ATOM    117  H56 GCD     1      19.200  40.300  20.030  1.00  0.00            
ATOM    118  O28 GCD     1      17.620  41.120  21.210  1.00  0.00            
ATOM    119  C35 GCD     1      17.330  41.770  22.390  1.00  0.00            
ATOM    120  H57 GCD     1      17.450  40.990  23.150  1.00  0.00            
ATOM    121  C36 GCD     1      15.890  42.320  22.400  1.00  0.00            
ATOM    122  H58 GCD     1      15.720  43.000  21.560  1.00  0.00            
ATOM    123  H59 GCD     1      15.580  42.840  23.320  1.00  0.00            
ATOM    124  O29 GCD     1      14.950  41.310  22.300  1.00  0.00            
ATOM    125  H60 GCD     1      14.960  40.970  21.400  1.00  0.00            
ATOM    126  O30 GCD     1      19.190  39.530  21.900  1.00  0.00            
ATOM    127  C37 GCD     1      18.730  38.240  21.330  1.00  0.00            
ATOM    128  H61 GCD     1      18.080  38.380  20.460  1.00  0.00            
ATOM    129  C38 GCD     1      19.990  37.430  20.950  1.00  0.00            
ATOM    130  H62 GCD     1      20.640  37.530  21.830  1.00  0.00            
ATOM    131  O31 GCD     1      20.570  38.000  19.760  1.00  0.00            
ATOM    132  H63 GCD     1      21.210  37.400  19.370  1.00  0.00            
ATOM    133  C39 GCD     1      19.620  35.950  20.700  1.00  0.00            
ATOM    134  H64 GCD     1      19.070  35.950  19.750  1.00  0.00            
ATOM    135  O32 GCD     1      20.760  35.180  20.420  1.00  0.00            
ATOM    136  H65 GCD     1      21.360  35.160  21.180  1.00  0.00            
ATOM    137  C40 GCD     1      18.750  35.410  21.820  1.00  0.00            
ATOM    138  H66 GCD     1      18.480  34.370  21.630  1.00  0.00            
ATOM    139  O33 GCD     1      17.540  36.240  21.960  1.00  0.00            
ATOM    140  C41 GCD     1      17.810  37.550  22.380  1.00  0.00            
ATOM    141  H67 GCD     1      18.360  37.530  23.330  1.00  0.00            
ATOM    142  C42 GCD     1      16.470  38.250  22.590  1.00  0.00            
ATOM    143  H68 GCD     1      15.950  38.390  21.640  1.00  0.00            
ATOM    144  H69 GCD     1      16.560  39.220  23.100  1.00  0.00            
ATOM    145  O34 GCD     1      15.560  37.420  23.340  1.00  0.00            
ATOM    146  H70 GCD     1      15.420  36.570  22.890  1.00  0.00            
ATOM    147  O35 GCD     1      19.430  35.460  23.030  1.00  0.00            
ATOM    148  C43 GCD     1      19.820  34.210  23.570  1.00  0.00            
ATOM    149  H71 GCD     1      19.670  33.390  22.860  1.00  0.00            
ATOM    150  C44 GCD     1      21.310  34.370  23.960  1.00  0.00            
ATOM    151  H72 GCD     1      21.300  35.240  24.630  1.00  0.00            
ATOM    152  O36 GCD     1      22.190  34.640  22.800  1.00  0.00            
ATOM    153  H73 GCD     1      22.960  35.060  23.200  1.00  0.00            
ATOM    154  C45 GCD     1      21.870  33.180  24.700  1.00  0.00            
ATOM    155  H74 GCD     1      21.860  32.310  24.030  1.00  0.00            
ATOM    156  O37 GCD     1      23.230  33.430  25.200  1.00  0.00            
ATOM    157  H75 GCD     1      23.260  34.110  25.890  1.00  0.00            
ATOM    158  C46 GCD     1      21.030  32.940  25.960  1.00  0.00            
ATOM    159  H76 GCD     1      21.400  32.060  26.490  1.00  0.00            
ATOM    160  O38 GCD     1      21.110  34.040  26.910  1.00  0.00            
ATOM    161  O39 GCD     1      19.670  32.760  25.480  1.00  0.00            
ATOM    162  C47 GCD     1      19.080  33.900  24.850  1.00  0.00            
ATOM    163  H77 GCD     1      19.180  34.820  25.440  1.00  0.00            
ATOM    164  C48 GCD     1      17.560  33.540  24.610  1.00  0.00            
ATOM    165  H78 GCD     1      17.590  32.500  24.250  1.00  0.00            
ATOM    166  H79 GCD     1      17.080  34.160  23.840  1.00  0.00            
ATOM    167  O40 GCD     1      16.740  33.760  25.750  1.00  0.00            
ATOM    168  H80 GCD     1      16.700  32.940  26.250  1.00  0.00            
ATOM    169  C1  AD4     2      22.330  41.670  28.220  1.00  0.00            
ATOM    170  C2  AD4     2      22.060  41.280  29.570  1.00  0.00            
ATOM    171  C3  AD4     2      20.750  40.800  29.880  1.00  0.00            
ATOM    172  C4  AD4     2      19.760  40.700  28.910  1.00  0.00            
ATOM    173  C5  AD4     2      18.470  40.190  29.270  1.00  0.00            
ATOM    174  C6  AD4     2      17.490  40.170  28.320  1.00  0.00            
ATOM    175  C7  AD4     2      16.230  39.620  28.620  1.00  0.00            
ATOM    176  C8  AD4     2      15.200  39.530  27.630  1.00  0.00            
ATOM    177  C9  AD4     2      15.460  40.090  26.360  1.00  0.00            
ATOM    178  C10 AD4     2      16.750  40.640  26.100  1.00  0.00            
ATOM    179  C11 AD4     2      17.790  40.540  27.040  1.00  0.00            
ATOM    180  C12 AD4     2      19.060  40.910  26.630  1.00  0.00            
ATOM    181  C13 AD4     2      20.070  41.090  27.570  1.00  0.00            
ATOM    182  C14 AD4     2      21.330  41.660  27.250  1.00  0.00            
ATOM    183  H1  AD4     2      23.310  42.120  28.070  1.00  0.00            
ATOM    184  H2  AD4     2      22.820  41.400  30.350  1.00  0.00            
ATOM    185  H3  AD4     2      20.490  40.570  30.910  1.00  0.00            
ATOM    186  H4  AD4     2      18.340  39.770  30.260  1.00  0.00            
ATOM    187  H5  AD4     2      16.010  39.280  29.630  1.00  0.00            
ATOM    188  H6  AD4     2      14.280  39.020  27.890  1.00  0.00            
ATOM    189  H7  AD4     2      14.790  39.960  25.510  1.00  0.00            
ATOM    190  H8  AD4     2      17.040  40.980  25.110  1.00  0.00            
ATOM    191  H9  AD4     2      19.190  41.160  25.580  1.00  0.00            
ATOM    192  H10 AD4     2      21.390  42.090  26.260  1.00  0.00            
TER
ENDMDL
MODEL        1
ATOM      1  H1  GCD     1      23.700  29.440  18.920  1.00  0.00            
ATOM      2  O1  GCD     1      23.080  28.750  18.660  1.00  0.00            
ATOM      3  C1  GCD     1      21.930  29.520  18.040  1.00  0.00            
ATOM      4  H2  GCD     1      21.140  28.880  17.620  1.00  0.00            
ATOM      5  H3  GCD     1      21.520  30.190  18.800  1.00  0.00            
ATOM      6  C2  GCD     1      22.300  30.510  16.910  1.00  0.00            
ATOM      7  H4  GCD     1      21.440  31.110  16.600  1.00  0.00            
ATOM      8  C3  GCD     1      22.690  29.760  15.640  1.00  0.00            
ATOM      9  H5  GCD     1      23.430  29.000  15.910  1.00  0.00            
ATOM     10  C4  GCD     1      23.390  30.560  14.500  1.00  0.00            
ATOM     11  H6  GCD     1      22.660  31.180  13.970  1.00  0.00            
ATOM     12  O2  GCD     1      23.860  29.650  13.550  1.00  0.00            
ATOM     13  H7  GCD     1      23.120  29.280  13.040  1.00  0.00            
ATOM     14  C5  GCD     1      24.430  31.420  15.160  1.00  0.00            
ATOM     15  H8  GCD     1      25.250  30.770  15.470  1.00  0.00            
ATOM     16  O3  GCD     1      25.050  32.300  14.160  1.00  0.00            
ATOM     17  H9  GCD     1      24.470  33.010  13.870  1.00  0.00            
ATOM     18  C6  GCD     1      23.860  32.230  16.320  1.00  0.00            
ATOM     19  O4  GCD     1      23.330  31.440  17.310  1.00  0.00            
ATOM     20  H10 GCD     1      24.680  32.790  16.780  1.00  0.00            
ATOM     21  O5  GCD     1      22.830  33.220  15.900  1.00  0.00            
ATOM     22  C7  GCD     1      22.800  34.420  16.690  1.00  0.00            
ATOM     23  H11 GCD     1      23.290  34.160  17.630  1.00  0.00            
ATOM     24  C8  GCD     1      23.640  35.490  15.910  1.00  0.00            
ATOM     25  H12 GCD     1      23.270  35.390  14.880  1.00  0.00            
ATOM     26  O6  GCD     1      25.060  35.240  15.990  1.00  0.00            
ATOM     27  H13 GCD     1      25.440  35.650  15.210  1.00  0.00            
ATOM     28  C9  GCD     1      23.430  36.900  16.400  1.00  0.00            
ATOM     29  H14 GCD     1      23.950  36.960  17.360  1.00  0.00            
ATOM     30  O7  GCD     1      24.010  37.870  15.520  1.00  0.00            
ATOM     31  H15 GCD     1      23.440  38.040  14.760  1.00  0.00            
ATOM     32  C10 GCD     1      21.940  37.220  16.730  1.00  0.00            
ATOM     33  H16 GCD     1      21.980  38.210  17.190  1.00  0.00            
ATOM     34  O8  GCD     1      21.490  36.170  17.610  1.00  0.00            
ATOM     35  C11 GCD     1      21.340  34.920  16.970  1.00  0.00            
ATOM     36  H17 GCD     1      20.830  35.090  16.010  1.00  0.00            
ATOM     37  C12 GCD     1      20.600  33.900  17.790  1.00  0.00            
ATOM     38  H18 GCD     1      21.070  33.920  18.790  1.00  0.00            
ATOM     39  H19 GCD     1      20.780  32.880  17.410  1.00  0.00            
ATOM     40  O9  GCD     1      19.210  34.300  17.840  1.00  0.00            
ATOM     41  H20 GCD     1      18.670  33.650  18.300  1.00  0.00            
ATOM     42  O10 GCD     1      21.170  37.220  15.550  1.00  0.00            
ATOM     43  C13 GCD     1      20.770  38.500  15.190  1.00  0.00            
ATOM     44  H21 GCD     1      21.300  39.380  15.580  1.00  0.00            
ATOM     45  C14 GCD     1      20.880  38.570  13.670  1.00  0.00            
ATOM     46  H22 GCD     1      20.350  37.750  13.190  1.00  0.00            
ATOM     47  O11 GCD     1      22.290  38.450  13.320  1.00  0.00            
ATOM     48  H23 GCD     1      22.350  38.460  12.360  1.00  0.00            
ATOM     49  C15 GCD     1      20.270  39.830  13.180  1.00  0.00            
ATOM     50  H24 GCD     1      20.830  40.690  13.560  1.00  0.00            
ATOM     51  O12 GCD     1      20.170  39.910  11.740  1.00  0.00            
ATOM     52  H25 GCD     1      19.520  39.260  11.440  1.00  0.00            
ATOM     53  C16 GCD     1      18.880  40.020  13.670  1.00  0.00            
ATOM     54  H26 GCD     1      18.510  41.040  13.510  1.00  0.00            
ATOM     55  O13 GCD     1      18.840  39.850  15.130  1.00  0.00            
ATOM     56  C17 GCD     1      19.330  38.600  15.580  1.00  0.00            
ATOM     57  H27 GCD     1      18.730  37.850  15.040  1.00  0.00            
ATOM     58  C18 GCD     1      18.900  38.570  16.990  1.00  0.00            
ATOM     59  H28 GCD     1      18.980  37.570  17.420  1.00  0.00            
ATOM     60  H29 GCD     1      17.870  38.950  17.000  1.00  0.00            
ATOM     61  O14 GCD     1      19.490  39.550  17.820  1.00  0.00            
ATOM     62  H30 GCD     1      19.500  40.410  17.380  1.00  0.00            
ATOM     63  O15 GCD     1      18.020  39.070  12.980  1.00  0.00            
ATOM     64  C19 GCD     1      16.780  39.380  12.410  1.00  0.00            
ATOM     65  H31 GCD     1      16.710  40.460  12.250  1.00  0.00            
ATOM     66  C20 GCD     1      16.780  38.670  11.030  1.00  0.00            
ATOM     67  H32 GCD     1      17.010  37.610  11.130  1.00  0.00            
ATOM     68  O16 GCD     1      17.740  39.270  10.170  1.00  0.00            
ATOM     69  H33 GCD     1      17.770  38.780   9.340  1.00  0.00            
ATOM     70  C21 GCD     1      15.370  38.830  10.400  1.00  0.00            
ATOM     71  H34 GCD     1      15.280  39.860  10.050  1.00  0.00            
ATOM     72  O17 GCD     1      15.340  37.920   9.330  1.00  0.00            
ATOM     73  H35 GCD     1      14.840  37.130   9.580  1.00  0.00            
ATOM     74  C22 GCD     1      14.320  38.390  11.460  1.00  0.00            
ATOM     75  H36 GCD     1      13.330  38.720  11.140  1.00  0.00            
ATOM     76  O18 GCD     1      14.500  39.160  12.600  1.00  0.00            
ATOM     77  C23 GCD     1      15.670  38.870  13.350  1.00  0.00            
ATOM     78  H37 GCD     1      15.650  37.770  13.400  1.00  0.00            
ATOM     79  C24 GCD     1      15.550  39.500  14.770  1.00  0.00            
ATOM     80  H38 GCD     1      16.210  39.120  15.560  1.00  0.00            
ATOM     81  H39 GCD     1      14.610  39.270  15.280  1.00  0.00            
ATOM     82  O19 GCD     1      15.830  40.920  14.780  1.00  0.00            
ATOM     83  H40 GCD     1      15.710  41.380  13.940  1.00  0.00            
ATOM     84  O20 GCD     1      14.320  36.930  11.740  1.00  0.00            
ATOM     85  C25 GCD     1      13.030  36.350  11.760  1.00  0.00            
ATOM     86  H41 GCD     1      12.340  37.180  11.920  1.00  0.00            
ATOM     87  C26 GCD     1      12.950  35.500  10.510  1.00  0.00            
ATOM     88  H42 GCD     1      13.820  34.850  10.320  1.00  0.00            
ATOM     89  O21 GCD     1      13.080  36.400   9.370  1.00  0.00            
ATOM     90  H43 GCD     1      12.290  36.950   9.300  1.00  0.00            
ATOM     91  C27 GCD     1      11.630  34.720  10.440  1.00  0.00            
ATOM     92  H44 GCD     1      10.800  35.430  10.350  1.00  0.00            
ATOM     93  O22 GCD     1      11.570  33.830   9.360  1.00  0.00            
ATOM     94  H45 GCD     1      12.380  33.320   9.390  1.00  0.00            
ATOM     95  C28 GCD     1      11.350  33.950  11.750  1.00  0.00            
ATOM     96  H46 GCD     1      10.280  33.700  11.750  1.00  0.00            
ATOM     97  O23 GCD     1      11.640  34.730  12.940  1.00  0.00            
ATOM     98  C29 GCD     1      12.910  35.400  12.950  1.00  0.00            
ATOM     99  H47 GCD     1      13.740  34.690  12.940  1.00  0.00            
ATOM    100  C30 GCD     1      12.870  36.170  14.310  1.00  0.00            
ATOM    101  H48 GCD     1      11.960  36.780  14.410  1.00  0.00            
ATOM    102  H49 GCD     1      13.750  36.810  14.400  1.00  0.00            
ATOM    103  O24 GCD     1      12.940  35.270  15.440  1.00  0.00            
ATOM    104  H50 GCD     1      12.100  34.840  15.650  1.00  0.00            
ATOM    105  O25 GCD     1      12.110  32.690  11.890  1.00  0.00            
ATOM    106  C31 GCD     1      11.490  31.410  11.710  1.00  0.00            
ATOM    107  H51 GCD     1      10.450  31.590  11.410  1.00  0.00            
ATOM    108  C32 GCD     1      12.300  30.540  10.700  1.00  0.00            
ATOM    109  H52 GCD     1      13.350  30.530  11.030  1.00  0.00            
ATOM    110  O26 GCD     1      12.170  30.970   9.390  1.00  0.00            
ATOM    111  H53 GCD     1      12.900  30.620   8.870  1.00  0.00            
ATOM    112  C33 GCD     1      11.880  29.110  10.800  1.00  0.00            
ATOM    113  H54 GCD     1      10.810  29.120  10.570  1.00  0.00            
ATOM    114  O27 GCD     1      12.640  28.260   9.850  1.00  0.00            
ATOM    115  H55 GCD     1      12.210  28.280   8.990  1.00  0.00            
ATOM    116  C34 GCD     1      12.150  28.630  12.180  1.00  0.00            
ATOM    117  H56 GCD     1      11.870  27.580  12.310  1.00  0.00            
ATOM    118  O28 GCD     1      11.330  29.320  13.090  1.00  0.00            
ATOM    119  C35 GCD     1      11.580  30.730  13.120  1.00  0.00            
ATOM    120  H57 GCD     1      12.650  30.780  13.380  1.00  0.00            
ATOM    121  C36 GCD     1      10.610  31.470  14.040  1.00  0.00            
ATOM    122  H58 GCD     1       9.580  31.270  13.720  1.00  0.00            
ATOM    123  H59 GCD     1      10.770  32.550  14.070  1.00  0.00            
ATOM    124  O29 GCD     1      10.770  30.960  15.340  1.00  0.00            
ATOM    125  H60 GCD     1      10.830  30.000  15.260  1.00  0.00            
ATOM    126  O30 GCD     1      13.550  28.690  12.510  1.00  0.00            
ATOM    127  C37 GCD     1      14.160  27.540  13.090  1.00  0.00            
ATOM    128  H61 GCD     1      13.480  26.680  13.070  1.00  0.00            
ATOM    129  C38 GCD     1      15.340  27.230  12.070  1.00  0.00            
ATOM    130  H62 GCD     1      16.100  28.010  11.970  1.00  0.00            
ATOM    131  O31 GCD     1      14.790  27.020  10.740  1.00  0.00            
ATOM    132  H63 GCD     1      14.100  27.690  10.670  1.00  0.00            
ATOM    133  C39 GCD     1      16.040  26.010  12.580  1.00  0.00            
ATOM    134  H64 GCD     1      15.280  25.230  12.640  1.00  0.00            
ATOM    135  O32 GCD     1      16.950  25.540  11.560  1.00  0.00            
ATOM    136  H65 GCD     1      16.660  26.070  10.810  1.00  0.00            
ATOM    137  C40 GCD     1      16.540  26.310  14.020  1.00  0.00            
ATOM    138  H66 GCD     1      17.020  25.420  14.440  1.00  0.00            
ATOM    139  O33 GCD     1      15.450  26.680  14.820  1.00  0.00            
ATOM    140  C41 GCD     1      14.740  27.890  14.360  1.00  0.00            
ATOM    141  H67 GCD     1      15.470  28.700  14.220  1.00  0.00            
ATOM    142  C42 GCD     1      13.690  28.430  15.320  1.00  0.00            
ATOM    143  H68 GCD     1      12.910  27.680  15.500  1.00  0.00            
ATOM    144  H69 GCD     1      13.240  29.290  14.800  1.00  0.00            
ATOM    145  O34 GCD     1      14.300  28.950  16.470  1.00  0.00            
ATOM    146  H70 GCD     1      14.940  28.330  16.820  1.00  0.00            
ATOM    147  O35 GCD     1      17.460  27.340  14.150  1.00  0.00            
ATOM    148  C43 GCD     1      18.840  27.110  14.210  1.00  0.00            
ATOM    149  H71 GCD     1      19.130  26.100  13.900  1.00  0.00            
ATOM    150  C44 GCD     1      19.630  28.000  13.190  1.00  0.00            
ATOM    151  H72 GCD     1      19.580  29.070  13.450  1.00  0.00            
ATOM    152  O36 GCD     1      19.000  27.860  11.890  1.00  0.00            
ATOM    153  H73 GCD     1      18.130  27.470  12.000  1.00  0.00            
ATOM    154  C45 GCD     1      21.040  27.540  13.310  1.00  0.00            
ATOM    155  H74 GCD     1      21.060  26.450  13.180  1.00  0.00            
ATOM    156  O37 GCD     1      21.870  28.220  12.320  1.00  0.00            
ATOM    157  H75 GCD     1      21.660  27.920  11.430  1.00  0.00            
ATOM    158  C46 GCD     1      21.520  27.840  14.750  1.00  0.00            
ATOM    159  H76 GCD     1      22.570  27.520  14.800  1.00  0.00            
ATOM    160  O38 GCD     1      21.460  29.220  15.110  1.00  0.00            
ATOM    161  O39 GCD     1      20.770  27.040  15.640  1.00  0.00            
ATOM    162  C47 GCD     1      19.330  27.270  15.640  1.00  0.00            
ATOM    163  H77 GCD     1      19.120  28.310  15.910  1.00  0.00            
ATOM    164  C48 GCD     1      18.650  26.270  16.530  1.00  0.00            
ATOM    165  H78 GCD     1      17.570  26.200  16.360  1.00  0.00            
ATOM    166  H79 GCD     1      18.790  26.470  17.600  1.00  0.00            
ATOM    167  O40 GCD     1      19.090  24.960  16.170  1.00  0.00            
ATOM    168  H80 GCD     1      20.050  24.990  16.220  1.00  0.00            
ATOM    169  C1  AD4     2      19.270  35.930  10.310  1.00  0.00            
ATOM    170  C2  AD4     2      18.010  35.670   9.780  1.00  0.00            
ATOM    171  C3  AD4     2      17.210  34.660  10.360  1.00  0.00            
ATOM    172  C4  AD4     2      17.650  33.920  11.480  1.00  0.00            
ATOM    173  C5  AD4     2      16.730  33.030  12.080  1.00  0.00            
ATOM    174  C6  AD4     2      17.130  32.420  13.290  1.00  0.00            
ATOM    175  C7  AD4     2      16.190  31.620  13.970  1.00  0.00            
ATOM    176  C8  AD4     2      16.660  31.080  15.210  1.00  0.00            
ATOM    177  C9  AD4     2      17.930  31.300  15.680  1.00  0.00            
ATOM    178  C10 AD4     2      18.830  32.140  15.060  1.00  0.00            
ATOM    179  C11 AD4     2      18.440  32.690  13.830  1.00  0.00            
ATOM    180  C12 AD4     2      19.380  33.460  13.150  1.00  0.00            
ATOM    181  C13 AD4     2      18.950  34.140  12.010  1.00  0.00            
ATOM    182  C14 AD4     2      19.770  35.070  11.330  1.00  0.00            
ATOM    183  H1  AD4     2      19.910  36.700   9.900  1.00  0.00            
ATOM    184  H2  AD4     2      17.620  36.240   8.940  1.00  0.00            
ATOM    185  H3  AD4     2      16.170  34.600  10.050  1.00  0.00            
ATOM    186  H4  AD4     2      15.720  32.960  11.670  1.00  0.00            
ATOM    187  H5  AD4     2      15.160  31.450  13.680  1.00  0.00            
ATOM    188  H6  AD4     2      16.000  30.500  15.860  1.00  0.00            
ATOM    189  H7  AD4     2      18.110  30.920  16.680  1.00  0.00            
ATOM    190  H8  AD4     2      19.790  32.380  15.500  1.00  0.00            
ATOM    191  H9  AD4     2      20.360  33.660  13.570  1.00  0.00            
ATOM    192  H10 AD4     2      20.800  35.040  11.680  1.00  0.00            
TER
ENDMDL
MODEL        1
ATOM      1  H1  GCD     1      35.960  24.660  20.170  1.00  0.00            
ATOM      2  O1  GCD     1      35.790  25.320  19.490  1.00  0.00            
ATOM      3  C1  GCD     1      34.330  25.310  19.340  1.00  0.00            
ATOM      4  H2  GCD     1      33.780  24.980  20.230  1.00  0.00            
ATOM      5  H3  GCD     1      34.000  26.340  19.120  1.00  0.00            
ATOM      6  C2  GCD     1      33.950  24.390  18.230  1.00  0.00            
ATOM      7  H4  GCD     1      34.490  24.880  17.410  1.00  0.00            
ATOM      8  C3  GCD     1      32.480  24.180  17.850  1.00  0.00            
ATOM      9  H5  GCD     1      31.940  23.950  18.780  1.00  0.00            
ATOM     10  C4  GCD     1      32.250  23.090  16.840  1.00  0.00            
ATOM     11  H6  GCD     1      32.460  23.500  15.850  1.00  0.00            
ATOM     12  O2  GCD     1      30.840  22.750  16.810  1.00  0.00            
ATOM     13  H7  GCD     1      30.730  22.120  16.090  1.00  0.00            
ATOM     14  C5  GCD     1      33.100  21.870  17.110  1.00  0.00            
ATOM     15  H8  GCD     1      32.660  21.410  18.000  1.00  0.00            
ATOM     16  O3  GCD     1      32.950  21.020  15.940  1.00  0.00            
ATOM     17  H9  GCD     1      33.590  21.330  15.290  1.00  0.00            
ATOM     18  C6  GCD     1      34.540  22.340  17.360  1.00  0.00            
ATOM     19  O4  GCD     1      34.580  23.130  18.530  1.00  0.00            
ATOM     20  H10 GCD     1      35.060  21.430  17.680  1.00  0.00            
ATOM     21  O5  GCD     1      35.090  22.990  16.160  1.00  0.00            
ATOM     22  C7  GCD     1      36.280  22.380  15.570  1.00  0.00            
ATOM     23  H11 GCD     1      36.550  21.540  16.220  1.00  0.00            
ATOM     24  C8  GCD     1      35.950  22.030  14.100  1.00  0.00            
ATOM     25  H12 GCD     1      35.470  22.890  13.600  1.00  0.00            
ATOM     26  O6  GCD     1      34.950  21.030  14.110  1.00  0.00            
ATOM     27  H13 GCD     1      34.880  20.620  13.240  1.00  0.00            
ATOM     28  C9  GCD     1      37.190  21.640  13.260  1.00  0.00            
ATOM     29  H14 GCD     1      37.610  20.710  13.680  1.00  0.00            
ATOM     30  O7  GCD     1      36.770  21.410  11.900  1.00  0.00            
ATOM     31  H15 GCD     1      36.280  20.580  11.860  1.00  0.00            
ATOM     32  C10 GCD     1      38.140  22.810  13.410  1.00  0.00            
ATOM     33  H16 GCD     1      39.180  22.580  13.130  1.00  0.00            
ATOM     34  O8  GCD     1      38.400  23.260  14.790  1.00  0.00            
ATOM     35  C11 GCD     1      37.300  23.550  15.620  1.00  0.00            
ATOM     36  H17 GCD     1      36.880  24.520  15.330  1.00  0.00            
ATOM     37  C12 GCD     1      37.870  23.780  17.010  1.00  0.00            
ATOM     38  H18 GCD     1      38.370  22.850  17.300  1.00  0.00            
ATOM     39  H19 GCD     1      37.070  23.910  17.740  1.00  0.00            
ATOM     40  O9  GCD     1      38.700  24.950  17.010  1.00  0.00            
ATOM     41  H20 GCD     1      39.230  24.930  16.210  1.00  0.00            
ATOM     42  O10 GCD     1      37.590  23.920  12.660  1.00  0.00            
ATOM     43  C13 GCD     1      38.530  24.690  11.970  1.00  0.00            
ATOM     44  H21 GCD     1      39.570  24.340  12.060  1.00  0.00            
ATOM     45  C14 GCD     1      38.180  24.750  10.480  1.00  0.00            
ATOM     46  H22 GCD     1      37.230  25.310  10.500  1.00  0.00            
ATOM     47  O11 GCD     1      37.890  23.410   9.930  1.00  0.00            
ATOM     48  H23 GCD     1      37.160  23.090  10.470  1.00  0.00            
ATOM     49  C15 GCD     1      39.250  25.570   9.740  1.00  0.00            
ATOM     50  H24 GCD     1      40.190  25.010   9.850  1.00  0.00            
ATOM     51  O12 GCD     1      39.170  25.700   8.360  1.00  0.00            
ATOM     52  H25 GCD     1      38.540  26.410   8.150  1.00  0.00            
ATOM     53  C16 GCD     1      39.490  26.920  10.390  1.00  0.00            
ATOM     54  H26 GCD     1      40.430  27.290   9.970  1.00  0.00            
ATOM     55  O13 GCD     1      39.710  26.750  11.790  1.00  0.00            
ATOM     56  C17 GCD     1      38.650  26.090  12.500  1.00  0.00            
ATOM     57  H27 GCD     1      37.760  26.700  12.290  1.00  0.00            
ATOM     58  C18 GCD     1      39.070  26.210  13.960  1.00  0.00            
ATOM     59  H28 GCD     1      38.370  25.690  14.630  1.00  0.00            
ATOM     60  H29 GCD     1      39.130  27.270  14.230  1.00  0.00            
ATOM     61  O14 GCD     1      40.360  25.630  14.230  1.00  0.00            
ATOM     62  H30 GCD     1      41.000  26.350  14.260  1.00  0.00
[truncated: 1,879,144 more chars]
