# Supplementary material for: Achieving Chemical Accuracy in Cyclodextrin Host–Guest Binding via Integrative Atomistic Modelling
Source: Adv Sci (Weinh). 2025 Dec 14;13(10):e19782. doi: 10.1002/advs.202519782 (PMC12915143; doi:10.1002/advs.202519782)
Supplement: Supplementary file 1 — Supporting Information [file ADVS-13-e19782-s003.zip › all_poses/GCD.AF6.pdb]

MODEL        1
ATOM      1  H1  GCD     1      25.850  32.920  29.880  1.00  0.00            
ATOM      2  O1  GCD     1      26.050  33.590  29.220  1.00  0.00            
ATOM      3  C1  GCD     1      24.960  34.500  29.160  1.00  0.00            
ATOM      4  H2  GCD     1      24.520  34.630  30.160  1.00  0.00            
ATOM      5  H3  GCD     1      25.350  35.500  28.920  1.00  0.00            
ATOM      6  C2  GCD     1      23.970  34.210  28.020  1.00  0.00            
ATOM      7  H4  GCD     1      24.560  34.130  27.090  1.00  0.00            
ATOM      8  C3  GCD     1      23.010  35.360  27.880  1.00  0.00            
ATOM      9  H5  GCD     1      22.450  35.590  28.800  1.00  0.00            
ATOM     10  C4  GCD     1      22.090  34.970  26.790  1.00  0.00            
ATOM     11  H6  GCD     1      22.670  34.840  25.860  1.00  0.00            
ATOM     12  O2  GCD     1      21.180  36.040  26.520  1.00  0.00            
ATOM     13  H7  GCD     1      20.660  35.820  25.740  1.00  0.00            
ATOM     14  C5  GCD     1      21.400  33.680  27.000  1.00  0.00            
ATOM     15  H8  GCD     1      20.800  33.830  27.910  1.00  0.00            
ATOM     16  O3  GCD     1      20.490  33.480  25.910  1.00  0.00            
ATOM     17  H9  GCD     1      21.090  33.040  25.300  1.00  0.00            
ATOM     18  C6  GCD     1      22.430  32.550  27.220  1.00  0.00            
ATOM     19  O4  GCD     1      23.370  32.930  28.230  1.00  0.00            
ATOM     20  H10 GCD     1      21.900  31.640  27.510  1.00  0.00            
ATOM     21  O5  GCD     1      23.080  32.360  25.950  1.00  0.00            
ATOM     22  C7  GCD     1      22.880  31.050  25.260  1.00  0.00            
ATOM     23  H11 GCD     1      22.120  30.490  25.830  1.00  0.00            
ATOM     24  C8  GCD     1      22.420  31.230  23.840  1.00  0.00            
ATOM     25  H12 GCD     1      23.050  32.020  23.400  1.00  0.00            
ATOM     26  O6  GCD     1      21.020  31.510  24.000  1.00  0.00            
ATOM     27  H13 GCD     1      20.690  31.630  23.110  1.00  0.00            
ATOM     28  C9  GCD     1      22.670  29.970  23.050  1.00  0.00            
ATOM     29  H14 GCD     1      21.940  29.200  23.330  1.00  0.00            
ATOM     30  O7  GCD     1      22.480  30.240  21.650  1.00  0.00            
ATOM     31  H15 GCD     1      22.870  31.120  21.550  1.00  0.00            
ATOM     32  C10 GCD     1      24.050  29.450  23.270  1.00  0.00            
ATOM     33  H16 GCD     1      24.230  28.540  22.700  1.00  0.00            
ATOM     34  O8  GCD     1      24.330  29.170  24.680  1.00  0.00            
ATOM     35  C11 GCD     1      24.200  30.310  25.460  1.00  0.00            
ATOM     36  H17 GCD     1      25.050  30.990  25.330  1.00  0.00            
ATOM     37  C12 GCD     1      24.310  29.810  26.880  1.00  0.00            
ATOM     38  H18 GCD     1      24.170  30.680  27.530  1.00  0.00            
ATOM     39  H19 GCD     1      25.300  29.330  26.970  1.00  0.00            
ATOM     40  O9  GCD     1      23.300  28.790  27.160  1.00  0.00            
ATOM     41  H20 GCD     1      23.300  28.150  26.440  1.00  0.00            
ATOM     42  O10 GCD     1      25.020  30.400  22.810  1.00  0.00            
ATOM     43  C13 GCD     1      26.100  29.870  21.970  1.00  0.00            
ATOM     44  H21 GCD     1      25.930  28.810  21.740  1.00  0.00            
ATOM     45  C14 GCD     1      26.220  30.700  20.700  1.00  0.00            
ATOM     46  H22 GCD     1      26.180  31.760  20.940  1.00  0.00            
ATOM     47  O11 GCD     1      25.040  30.390  19.910  1.00  0.00            
ATOM     48  H23 GCD     1      24.310  30.810  20.370  1.00  0.00            
ATOM     49  C15 GCD     1      27.390  30.290  19.900  1.00  0.00            
ATOM     50  H24 GCD     1      27.240  29.230  19.670  1.00  0.00            
ATOM     51  O12 GCD     1      27.450  31.090  18.750  1.00  0.00            
ATOM     52  H25 GCD     1      27.770  31.930  19.090  1.00  0.00            
ATOM     53  C16 GCD     1      28.680  30.190  20.720  1.00  0.00            
ATOM     54  H26 GCD     1      29.390  29.710  20.040  1.00  0.00            
ATOM     55  O13 GCD     1      28.370  29.340  21.850  1.00  0.00            
ATOM     56  C17 GCD     1      27.440  29.970  22.720  1.00  0.00            
ATOM     57  H27 GCD     1      27.700  31.000  22.960  1.00  0.00            
ATOM     58  C18 GCD     1      27.420  29.200  24.060  1.00  0.00            
ATOM     59  H28 GCD     1      27.070  28.170  23.930  1.00  0.00            
ATOM     60  H29 GCD     1      26.730  29.690  24.770  1.00  0.00            
ATOM     61  O14 GCD     1      28.670  29.130  24.730  1.00  0.00            
ATOM     62  H30 GCD     1      28.450  28.660  25.550  1.00  0.00            
ATOM     63  O15 GCD     1      29.190  31.460  21.080  1.00  0.00            
ATOM     64  C19 GCD     1      30.400  31.970  20.470  1.00  0.00            
ATOM     65  H31 GCD     1      30.550  31.500  19.490  1.00  0.00            
ATOM     66  C20 GCD     1      30.170  33.480  20.160  1.00  0.00            
ATOM     67  H32 GCD     1      29.920  34.000  21.090  1.00  0.00            
ATOM     68  O16 GCD     1      29.010  33.560  19.290  1.00  0.00            
ATOM     69  H33 GCD     1      28.580  34.420  19.390  1.00  0.00            
ATOM     70  C21 GCD     1      31.400  33.980  19.470  1.00  0.00            
ATOM     71  H34 GCD     1      31.540  33.330  18.590  1.00  0.00            
ATOM     72  O17 GCD     1      31.340  35.270  18.940  1.00  0.00            
ATOM     73  H35 GCD     1      30.800  35.090  18.160  1.00  0.00            
ATOM     74  C22 GCD     1      32.600  33.720  20.330  1.00  0.00            
ATOM     75  H36 GCD     1      33.550  34.000  19.870  1.00  0.00            
ATOM     76  O18 GCD     1      32.680  32.310  20.650  1.00  0.00            
ATOM     77  C23 GCD     1      31.560  31.800  21.400  1.00  0.00            
ATOM     78  H37 GCD     1      31.530  32.500  22.250  1.00  0.00            
ATOM     79  C24 GCD     1      31.830  30.390  21.860  1.00  0.00            
ATOM     80  H38 GCD     1      32.860  30.230  22.220  1.00  0.00            
ATOM     81  H39 GCD     1      31.750  29.700  21.010  1.00  0.00            
ATOM     82  O19 GCD     1      31.000  29.890  22.860  1.00  0.00            
ATOM     83  H40 GCD     1      30.140  29.770  22.440  1.00  0.00            
ATOM     84  O20 GCD     1      32.500  34.470  21.570  1.00  0.00            
ATOM     85  C25 GCD     1      33.670  35.150  21.930  1.00  0.00            
ATOM     86  H41 GCD     1      34.610  34.740  21.540  1.00  0.00            
ATOM     87  C26 GCD     1      33.520  36.660  21.600  1.00  0.00            
ATOM     88  H42 GCD     1      32.640  37.080  22.110  1.00  0.00            
ATOM     89  O21 GCD     1      33.410  36.810  20.130  1.00  0.00            
ATOM     90  H43 GCD     1      32.580  36.460  19.790  1.00  0.00            
ATOM     91  C27 GCD     1      34.820  37.330  22.170  1.00  0.00            
ATOM     92  H44 GCD     1      35.750  36.850  21.830  1.00  0.00            
ATOM     93  O22 GCD     1      34.920  38.730  21.810  1.00  0.00            
ATOM     94  H45 GCD     1      34.430  39.190  22.500  1.00  0.00            
ATOM     95  C28 GCD     1      34.880  37.140  23.720  1.00  0.00            
ATOM     96  H46 GCD     1      35.720  37.650  24.200  1.00  0.00            
ATOM     97  O23 GCD     1      34.860  35.790  24.020  1.00  0.00            
ATOM     98  C29 GCD     1      33.700  35.090  23.450  1.00  0.00            
ATOM     99  H47 GCD     1      32.760  35.570  23.770  1.00  0.00            
ATOM    100  C30 GCD     1      33.660  33.720  23.940  1.00  0.00            
ATOM    101  H48 GCD     1      34.620  33.240  23.690  1.00  0.00            
ATOM    102  H49 GCD     1      32.860  33.200  23.410  1.00  0.00            
ATOM    103  O24 GCD     1      33.390  33.650  25.360  1.00  0.00            
ATOM    104  H50 GCD     1      34.120  34.170  25.730  1.00  0.00            
ATOM    105  O25 GCD     1      33.730  37.810  24.260  1.00  0.00            
ATOM    106  C31 GCD     1      33.840  38.880  25.280  1.00  0.00            
ATOM    107  H51 GCD     1      34.930  39.010  25.360  1.00  0.00            
ATOM    108  C32 GCD     1      33.160  40.160  24.710  1.00  0.00            
ATOM    109  H52 GCD     1      32.160  39.830  24.380  1.00  0.00            
ATOM    110  O26 GCD     1      33.830  40.660  23.580  1.00  0.00            
ATOM    111  H53 GCD     1      33.440  41.520  23.350  1.00  0.00            
ATOM    112  C33 GCD     1      33.060  41.230  25.840  1.00  0.00            
ATOM    113  H54 GCD     1      34.100  41.520  26.030  1.00  0.00            
ATOM    114  O27 GCD     1      32.330  42.460  25.470  1.00  0.00            
ATOM    115  H55 GCD     1      31.400  42.240  25.540  1.00  0.00            
ATOM    116  C34 GCD     1      32.440  40.610  27.110  1.00  0.00            
ATOM    117  H56 GCD     1      32.630  41.210  28.010  1.00  0.00            
ATOM    118  O28 GCD     1      33.200  39.490  27.480  1.00  0.00            
ATOM    119  C35 GCD     1      33.270  38.400  26.590  1.00  0.00            
ATOM    120  H57 GCD     1      32.280  38.010  26.350  1.00  0.00            
ATOM    121  C36 GCD     1      34.020  37.370  27.370  1.00  0.00            
ATOM    122  H58 GCD     1      34.870  37.790  27.920  1.00  0.00            
ATOM    123  H59 GCD     1      34.470  36.680  26.650  1.00  0.00            
ATOM    124  O29 GCD     1      33.270  36.550  28.280  1.00  0.00            
ATOM    125  H60 GCD     1      33.650  36.770  29.140  1.00  0.00            
ATOM    126  O30 GCD     1      31.140  40.220  26.880  1.00  0.00            
ATOM    127  C37 GCD     1      30.210  41.030  27.650  1.00  0.00            
ATOM    128  H61 GCD     1      30.660  41.900  28.160  1.00  0.00            
ATOM    129  C38 GCD     1      29.120  41.370  26.740  1.00  0.00            
ATOM    130  H62 GCD     1      28.730  40.470  26.250  1.00  0.00            
ATOM    131  O31 GCD     1      29.680  42.170  25.670  1.00  0.00            
ATOM    132  H63 GCD     1      29.280  41.920  24.830  1.00  0.00            
ATOM    133  C39 GCD     1      28.010  42.090  27.490  1.00  0.00            
ATOM    134  H64 GCD     1      28.470  43.000  27.890  1.00  0.00            
ATOM    135  O32 GCD     1      26.960  42.560  26.550  1.00  0.00            
ATOM    136  H65 GCD     1      26.160  42.020  26.520  1.00  0.00            
ATOM    137  C40 GCD     1      27.480  41.220  28.670  1.00  0.00            
ATOM    138  H66 GCD     1      26.760  41.870  29.190  1.00  0.00            
ATOM    139  O33 GCD     1      28.620  40.870  29.520  1.00  0.00            
ATOM    140  C41 GCD     1      29.720  40.180  28.800  1.00  0.00            
ATOM    141  H67 GCD     1      29.350  39.230  28.400  1.00  0.00            
ATOM    142  C42 GCD     1      30.770  39.630  29.780  1.00  0.00            
ATOM    143  H68 GCD     1      31.470  39.060  29.160  1.00  0.00            
ATOM    144  H69 GCD     1      30.180  38.970  30.430  1.00  0.00            
ATOM    145  O34 GCD     1      31.440  40.610  30.500  1.00  0.00            
ATOM    146  H70 GCD     1      32.110  40.110  30.990  1.00  0.00            
ATOM    147  O35 GCD     1      26.950  40.060  28.080  1.00  0.00            
ATOM    148  C43 GCD     1      25.610  39.670  28.460  1.00  0.00            
ATOM    149  H71 GCD     1      25.240  40.390  29.200  1.00  0.00            
ATOM    150  C44 GCD     1      24.770  39.620  27.140  1.00  0.00            
ATOM    151  H72 GCD     1      25.230  38.910  26.440  1.00  0.00            
ATOM    152  O36 GCD     1      24.550  40.880  26.520  1.00  0.00            
ATOM    153  H73 GCD     1      24.000  40.620  25.770  1.00  0.00            
ATOM    154  C45 GCD     1      23.380  39.000  27.380  1.00  0.00            
ATOM    155  H74 GCD     1      22.790  39.770  27.890  1.00  0.00            
ATOM    156  O37 GCD     1      22.600  38.590  26.170  1.00  0.00            
ATOM    157  H75 GCD     1      22.190  37.750  26.410  1.00  0.00            
ATOM    158  C46 GCD     1      23.400  37.760  28.320  1.00  0.00            
ATOM    159  H76 GCD     1      22.440  37.580  28.810  1.00  0.00            
ATOM    160  O38 GCD     1      23.780  36.560  27.580  1.00  0.00            
ATOM    161  O39 GCD     1      24.290  37.900  29.460  1.00  0.00            
ATOM    162  C47 GCD     1      25.630  38.280  29.150  1.00  0.00            
ATOM    163  H77 GCD     1      26.000  37.540  28.430  1.00  0.00            
ATOM    164  C48 GCD     1      26.540  38.280  30.420  1.00  0.00            
ATOM    165  H78 GCD     1      26.280  39.190  30.960  1.00  0.00            
ATOM    166  H79 GCD     1      27.560  38.220  30.030  1.00  0.00            
ATOM    167  O40 GCD     1      26.180  37.150  31.240  1.00  0.00            
ATOM    168  H80 GCD     1      25.230  37.070  31.180  1.00  0.00            
ATOM    169  C1  AF6     2      25.770  33.540  23.940  1.00  0.00            
ATOM    170  C2  AF6     2      25.280  34.880  23.940  1.00  0.00            
ATOM    171  C3  AF6     2      25.800  35.780  24.870  1.00  0.00            
ATOM    172  C4  AF6     2      26.770  35.440  25.750  1.00  0.00            
ATOM    173  C5  AF6     2      27.290  34.190  25.730  1.00  0.00            
ATOM    174  C6  AF6     2      26.790  33.200  24.840  1.00  0.00            
ATOM    175  H1  AF6     2      25.470  32.810  23.200  1.00  0.00            
ATOM    176  H2  AF6     2      24.480  35.130  23.260  1.00  0.00            
ATOM    177  H3  AF6     2      25.420  36.790  24.910  1.00  0.00            
ATOM    178  H4  AF6     2      27.150  36.120  26.500  1.00  0.00            
ATOM    179  H5  AF6     2      28.050  33.920  26.460  1.00  0.00            
ATOM    180  H6  AF6     2      27.220  32.210  24.750  1.00  0.00            
TER
ENDMDL
MODEL        1
ATOM      1  H1  GCD     1      23.610  34.450  33.610  1.00  0.00            
ATOM      2  O1  GCD     1      24.280  35.020  33.220  1.00  0.00            
ATOM      3  C1  GCD     1      23.690  36.320  33.470  1.00  0.00            
ATOM      4  H2  GCD     1      23.310  36.300  34.500  1.00  0.00            
ATOM      5  H3  GCD     1      24.430  37.120  33.370  1.00  0.00            
ATOM      6  C2  GCD     1      22.540  36.530  32.490  1.00  0.00            
ATOM      7  H4  GCD     1      22.920  36.290  31.480  1.00  0.00            
ATOM      8  C3  GCD     1      22.000  37.890  32.460  1.00  0.00            
ATOM      9  H5  GCD     1      21.480  38.200  33.380  1.00  0.00            
ATOM     10  C4  GCD     1      20.920  37.900  31.420  1.00  0.00            
ATOM     11  H6  GCD     1      21.360  37.750  30.420  1.00  0.00            
ATOM     12  O2  GCD     1      20.380  39.230  31.380  1.00  0.00            
ATOM     13  H7  GCD     1      20.020  39.360  30.490  1.00  0.00            
ATOM     14  C5  GCD     1      19.820  36.810  31.650  1.00  0.00            
ATOM     15  H8  GCD     1      19.310  37.000  32.600  1.00  0.00            
ATOM     16  O3  GCD     1      18.810  36.770  30.640  1.00  0.00            
ATOM     17  H9  GCD     1      19.190  36.270  29.910  1.00  0.00            
ATOM     18  C6  GCD     1      20.520  35.420  31.780  1.00  0.00            
ATOM     19  O4  GCD     1      21.510  35.560  32.780  1.00  0.00            
ATOM     20  H10 GCD     1      19.800  34.680  32.110  1.00  0.00            
ATOM     21  O5  GCD     1      21.110  34.930  30.580  1.00  0.00            
ATOM     22  C7  GCD     1      20.570  33.830  30.010  1.00  0.00            
ATOM     23  H11 GCD     1      19.540  33.640  30.330  1.00  0.00            
ATOM     24  C8  GCD     1      20.610  34.190  28.560  1.00  0.00            
ATOM     25  H12 GCD     1      21.630  34.450  28.260  1.00  0.00            
ATOM     26  O6  GCD     1      19.690  35.340  28.390  1.00  0.00            
ATOM     27  H13 GCD     1      19.980  35.890  27.650  1.00  0.00            
ATOM     28  C9  GCD     1      20.170  33.020  27.690  1.00  0.00            
ATOM     29  H14 GCD     1      19.240  32.550  28.030  1.00  0.00            
ATOM     30  O7  GCD     1      20.140  33.220  26.250  1.00  0.00            
ATOM     31  H15 GCD     1      21.050  33.020  26.000  1.00  0.00            
ATOM     32  C10 GCD     1      21.110  31.920  27.900  1.00  0.00            
ATOM     33  H16 GCD     1      20.830  30.960  27.470  1.00  0.00            
ATOM     34  O8  GCD     1      21.230  31.540  29.290  1.00  0.00            
ATOM     35  C11 GCD     1      21.510  32.640  30.220  1.00  0.00            
ATOM     36  H17 GCD     1      22.520  32.970  29.970  1.00  0.00            
ATOM     37  C12 GCD     1      21.580  32.090  31.650  1.00  0.00            
ATOM     38  H18 GCD     1      21.820  32.800  32.450  1.00  0.00            
ATOM     39  H19 GCD     1      22.340  31.300  31.720  1.00  0.00            
ATOM     40  O9  GCD     1      20.370  31.450  31.910  1.00  0.00            
ATOM     41  H20 GCD     1      19.650  32.100  31.960  1.00  0.00            
ATOM     42  O10 GCD     1      22.360  32.180  27.310  1.00  0.00            
ATOM     43  C13 GCD     1      22.960  31.190  26.510  1.00  0.00            
ATOM     44  H21 GCD     1      22.220  30.400  26.320  1.00  0.00            
ATOM     45  C14 GCD     1      23.190  31.820  25.120  1.00  0.00            
ATOM     46  H22 GCD     1      23.880  32.670  25.190  1.00  0.00            
ATOM     47  O11 GCD     1      21.980  32.250  24.400  1.00  0.00            
ATOM     48  H23 GCD     1      22.210  32.950  23.780  1.00  0.00            
ATOM     49  C15 GCD     1      23.970  30.860  24.260  1.00  0.00            
ATOM     50  H24 GCD     1      23.330  29.980  24.110  1.00  0.00            
ATOM     51  O12 GCD     1      24.330  31.380  22.970  1.00  0.00            
ATOM     52  H25 GCD     1      23.640  31.120  22.350  1.00  0.00            
ATOM     53  C16 GCD     1      25.200  30.380  25.020  1.00  0.00            
ATOM     54  H26 GCD     1      25.710  29.610  24.430  1.00  0.00            
ATOM     55  O13 GCD     1      24.900  29.790  26.250  1.00  0.00            
ATOM     56  C17 GCD     1      24.210  30.680  27.160  1.00  0.00            
ATOM     57  H27 GCD     1      24.800  31.540  27.490  1.00  0.00            
ATOM     58  C18 GCD     1      23.850  29.810  28.340  1.00  0.00            
ATOM     59  H28 GCD     1      23.290  28.930  28.000  1.00  0.00            
ATOM     60  H29 GCD     1      23.240  30.360  29.070  1.00  0.00            
ATOM     61  O14 GCD     1      25.000  29.350  29.090  1.00  0.00            
ATOM     62  H30 GCD     1      24.600  28.830  29.790  1.00  0.00            
ATOM     63  O15 GCD     1      26.100  31.510  25.280  1.00  0.00            
ATOM     64  C19 GCD     1      27.540  31.170  25.190  1.00  0.00            
ATOM     65  H31 GCD     1      27.750  30.090  25.150  1.00  0.00            
ATOM     66  C20 GCD     1      27.960  31.640  23.850  1.00  0.00            
ATOM     67  H32 GCD     1      27.710  32.710  23.770  1.00  0.00            
ATOM     68  O16 GCD     1      27.250  30.900  22.840  1.00  0.00            
ATOM     69  H33 GCD     1      26.380  30.810  23.250  1.00  0.00            
ATOM     70  C21 GCD     1      29.470  31.500  23.720  1.00  0.00            
ATOM     71  H34 GCD     1      29.830  30.460  23.790  1.00  0.00            
ATOM     72  O17 GCD     1      29.930  32.000  22.450  1.00  0.00            
ATOM     73  H35 GCD     1      29.800  32.950  22.450  1.00  0.00            
ATOM     74  C22 GCD     1      30.200  32.200  24.940  1.00  0.00            
ATOM     75  H36 GCD     1      31.290  32.030  24.910  1.00  0.00            
ATOM     76  O18 GCD     1      29.690  31.670  26.140  1.00  0.00            
ATOM     77  C23 GCD     1      28.260  31.870  26.340  1.00  0.00            
ATOM     78  H37 GCD     1      28.000  32.930  26.260  1.00  0.00            
ATOM     79  C24 GCD     1      27.890  31.190  27.670  1.00  0.00            
ATOM     80  H38 GCD     1      28.170  30.130  27.690  1.00  0.00            
ATOM     81  H39 GCD     1      26.830  31.220  27.980  1.00  0.00            
ATOM     82  O19 GCD     1      28.590  31.780  28.850  1.00  0.00            
ATOM     83  H40 GCD     1      29.530  31.700  28.670  1.00  0.00            
ATOM     84  O20 GCD     1      29.820  33.560  24.900  1.00  0.00            
ATOM     85  C25 GCD     1      30.810  34.450  24.520  1.00  0.00            
ATOM     86  H41 GCD     1      31.600  33.960  23.930  1.00  0.00            
ATOM     87  C26 GCD     1      30.150  35.400  23.590  1.00  0.00            
ATOM     88  H42 GCD     1      29.310  35.840  24.150  1.00  0.00            
ATOM     89  O21 GCD     1      29.740  34.740  22.370  1.00  0.00            
ATOM     90  H43 GCD     1      29.270  35.400  21.850  1.00  0.00            
ATOM     91  C27 GCD     1      31.200  36.580  23.220  1.00  0.00            
ATOM     92  H44 GCD     1      32.030  36.030  22.770  1.00  0.00            
ATOM     93  O22 GCD     1      30.700  37.560  22.420  1.00  0.00            
ATOM     94  H45 GCD     1      30.490  37.200  21.550  1.00  0.00            
ATOM     95  C28 GCD     1      31.850  37.190  24.520  1.00  0.00            
ATOM     96  H46 GCD     1      32.730  37.770  24.240  1.00  0.00            
ATOM     97  O23 GCD     1      32.380  36.010  25.240  1.00  0.00            
ATOM     98  C29 GCD     1      31.410  35.120  25.750  1.00  0.00            
ATOM     99  H47 GCD     1      30.680  35.720  26.310  1.00  0.00            
ATOM    100  C30 GCD     1      32.020  34.190  26.750  1.00  0.00            
ATOM    101  H48 GCD     1      32.820  33.560  26.340  1.00  0.00            
ATOM    102  H49 GCD     1      31.210  33.630  27.230  1.00  0.00            
ATOM    103  O24 GCD     1      32.550  34.890  27.860  1.00  0.00            
ATOM    104  H50 GCD     1      33.240  35.470  27.510  1.00  0.00            
ATOM    105  O25 GCD     1      30.880  37.850  25.320  1.00  0.00            
ATOM    106  C31 GCD     1      31.220  39.170  25.780  1.00  0.00            
ATOM    107  H51 GCD     1      32.190  39.470  25.360  1.00  0.00            
ATOM    108  C32 GCD     1      30.060  40.140  25.370  1.00  0.00            
ATOM    109  H52 GCD     1      29.110  39.780  25.780  1.00  0.00            
ATOM    110  O26 GCD     1      29.800  40.180  23.990  1.00  0.00            
ATOM    111  H53 GCD     1      30.680  40.250  23.600  1.00  0.00            
ATOM    112  C33 GCD     1      30.280  41.530  25.860  1.00  0.00            
ATOM    113  H54 GCD     1      31.150  41.880  25.290  1.00  0.00            
ATOM    114  O27 GCD     1      29.270  42.460  25.550  1.00  0.00            
ATOM    115  H55 GCD     1      29.110  42.980  26.350  1.00  0.00            
ATOM    116  C34 GCD     1      30.650  41.620  27.330  1.00  0.00            
ATOM    117  H56 GCD     1      30.990  42.630  27.550  1.00  0.00            
ATOM    118  O28 GCD     1      31.620  40.660  27.630  1.00  0.00            
ATOM    119  C35 GCD     1      31.240  39.280  27.340  1.00  0.00            
ATOM    120  H57 GCD     1      30.290  39.080  27.840  1.00  0.00            
ATOM    121  C36 GCD     1      32.270  38.220  27.930  1.00  0.00            
ATOM    122  H58 GCD     1      33.240  38.390  27.450  1.00  0.00            
ATOM    123  H59 GCD     1      31.860  37.220  27.740  1.00  0.00            
ATOM    124  O29 GCD     1      32.370  38.390  29.330  1.00  0.00            
ATOM    125  H60 GCD     1      32.460  39.320  29.570  1.00  0.00            
ATOM    126  O30 GCD     1      29.520  41.360  28.140  1.00  0.00            
ATOM    127  C37 GCD     1      29.190  42.190  29.230  1.00  0.00            
ATOM    128  H61 GCD     1      29.950  42.900  29.570  1.00  0.00            
ATOM    129  C38 GCD     1      27.990  43.020  28.940  1.00  0.00            
ATOM    130  H62 GCD     1      27.150  42.400  28.600  1.00  0.00            
ATOM    131  O31 GCD     1      28.250  44.000  27.980  1.00  0.00            
ATOM    132  H63 GCD     1      28.060  44.890  28.300  1.00  0.00            
ATOM    133  C39 GCD     1      27.460  43.690  30.180  1.00  0.00            
ATOM    134  H64 GCD     1      28.280  44.360  30.470  1.00  0.00            
ATOM    135  O32 GCD     1      26.210  44.310  29.940  1.00  0.00            
ATOM    136  H65 GCD     1      25.510  43.670  30.030  1.00  0.00            
ATOM    137  C40 GCD     1      27.340  42.660  31.360  1.00  0.00            
ATOM    138  H66 GCD     1      27.010  43.240  32.230  1.00  0.00            
ATOM    139  O33 GCD     1      28.630  42.130  31.560  1.00  0.00            
ATOM    140  C41 GCD     1      29.080  41.350  30.480  1.00  0.00            
ATOM    141  H67 GCD     1      28.350  40.560  30.290  1.00  0.00            
ATOM    142  C42 GCD     1      30.400  40.570  30.930  1.00  0.00            
ATOM    143  H68 GCD     1      30.510  39.730  30.220  1.00  0.00            
ATOM    144  H69 GCD     1      30.160  40.110  31.890  1.00  0.00            
ATOM    145  O34 GCD     1      31.570  41.420  30.980  1.00  0.00            
ATOM    146  H70 GCD     1      31.530  41.890  31.820  1.00  0.00            
ATOM    147  O35 GCD     1      26.420  41.620  31.140  1.00  0.00            
ATOM    148  C43 GCD     1      25.540  41.220  32.190  1.00  0.00            
ATOM    149  H71 GCD     1      25.770  41.720  33.140  1.00  0.00            
ATOM    150  C44 GCD     1      24.070  41.570  31.790  1.00  0.00            
ATOM    151  H72 GCD     1      23.830  41.010  30.880  1.00  0.00            
ATOM    152  O36 GCD     1      23.950  42.960  31.410  1.00  0.00            
ATOM    153  H73 GCD     1      23.100  43.240  31.760  1.00  0.00            
ATOM    154  C45 GCD     1      23.060  41.200  32.880  1.00  0.00            
ATOM    155  H74 GCD     1      23.290  41.810  33.760  1.00  0.00            
ATOM    156  O37 GCD     1      21.670  41.380  32.610  1.00  0.00            
ATOM    157  H75 GCD     1      21.350  40.500  32.370  1.00  0.00            
ATOM    158  C46 GCD     1      23.330  39.710  33.290  1.00  0.00            
ATOM    159  H76 GCD     1      22.870  39.490  34.260  1.00  0.00            
ATOM    160  O38 GCD     1      23.010  38.790  32.200  1.00  0.00            
ATOM    161  O39 GCD     1      24.700  39.480  33.540  1.00  0.00            
ATOM    162  C47 GCD     1      25.680  39.740  32.570  1.00  0.00            
ATOM    163  H77 GCD     1      25.520  39.120  31.670  1.00  0.00            
ATOM    164  C48 GCD     1      27.010  39.450  33.140  1.00  0.00            
ATOM    165  H78 GCD     1      27.150  40.070  34.040  1.00  0.00            
ATOM    166  H79 GCD     1      27.780  39.790  32.440  1.00  0.00            
ATOM    167  O40 GCD     1      27.280  38.040  33.600  1.00  0.00            
ATOM    168  H80 GCD     1      27.530  37.450  32.880  1.00  0.00            
ATOM    169  C1  AF6     2      26.940  34.920  28.690  1.00  0.00            
ATOM    170  C2  AF6     2      27.600  35.450  27.560  1.00  0.00            
ATOM    171  C3  AF6     2      26.860  35.630  26.390  1.00  0.00            
ATOM    172  C4  AF6     2      25.540  35.150  26.360  1.00  0.00            
ATOM    173  C5  AF6     2      25.010  34.330  27.370  1.00  0.00            
ATOM    174  C6  AF6     2      25.740  34.180  28.580  1.00  0.00            
ATOM    175  H1  AF6     2      27.560  34.930  29.580  1.00  0.00            
ATOM    176  H2  AF6     2      28.600  35.840  27.720  1.00  0.00            
ATOM    177  H3  AF6     2      27.250  36.180  25.540  1.00  0.00            
ATOM    178  H4  AF6     2      25.000  35.380  25.450  1.00  0.00            
ATOM    179  H5  AF6     2      24.010  33.940  27.240  1.00  0.00            
ATOM    180  H6  AF6     2      25.390  33.550  29.390  1.00  0.00            
TER
ENDMDL
MODEL        1
ATOM      1  H1  GCD     1      24.290  30.090  29.000  1.00  0.00            
ATOM      2  O1  GCD     1      23.610  30.080  28.310  1.00  0.00            
ATOM      3  C1  GCD     1      23.030  31.390  28.210  1.00  0.00            
ATOM      4  H2  GCD     1      21.930  31.350  28.250  1.00  0.00            
ATOM      5  H3  GCD     1      23.260  31.920  29.140  1.00  0.00            
ATOM      6  C2  GCD     1      23.420  32.000  26.910  1.00  0.00            
ATOM      7  H4  GCD     1      24.500  31.820  26.830  1.00  0.00            
ATOM      8  C3  GCD     1      22.980  33.500  26.870  1.00  0.00            
ATOM      9  H5  GCD     1      21.910  33.420  27.110  1.00  0.00            
ATOM     10  C4  GCD     1      23.190  34.040  25.410  1.00  0.00            
ATOM     11  H6  GCD     1      24.250  33.920  25.140  1.00  0.00            
ATOM     12  O2  GCD     1      22.820  35.390  25.240  1.00  0.00            
ATOM     13  H7  GCD     1      22.900  35.610  24.300  1.00  0.00            
ATOM     14  C5  GCD     1      22.580  33.120  24.320  1.00  0.00            
ATOM     15  H8  GCD     1      21.500  33.260  24.450  1.00  0.00            
ATOM     16  O3  GCD     1      23.060  33.570  22.990  1.00  0.00            
ATOM     17  H9  GCD     1      23.900  33.100  22.900  1.00  0.00            
ATOM     18  C6  GCD     1      23.010  31.670  24.580  1.00  0.00            
ATOM     19  O4  GCD     1      22.630  31.390  25.920  1.00  0.00            
ATOM     20  H10 GCD     1      22.450  31.030  23.890  1.00  0.00            
ATOM     21  O5  GCD     1      24.380  31.520  24.370  1.00  0.00            
ATOM     22  C7  GCD     1      24.770  30.520  23.500  1.00  0.00            
ATOM     23  H11 GCD     1      23.940  30.280  22.820  1.00  0.00            
ATOM     24  C8  GCD     1      25.850  31.180  22.670  1.00  0.00            
ATOM     25  H12 GCD     1      26.610  31.610  23.330  1.00  0.00            
ATOM     26  O6  GCD     1      25.290  32.210  21.950  1.00  0.00            
ATOM     27  H13 GCD     1      24.880  31.870  21.150  1.00  0.00            
ATOM     28  C9  GCD     1      26.450  30.140  21.670  1.00  0.00            
ATOM     29  H14 GCD     1      25.710  29.820  20.930  1.00  0.00            
ATOM     30  O7  GCD     1      27.550  30.620  20.870  1.00  0.00            
ATOM     31  H15 GCD     1      27.270  31.290  20.250  1.00  0.00            
ATOM     32  C10 GCD     1      26.840  28.880  22.370  1.00  0.00            
ATOM     33  H16 GCD     1      27.290  28.110  21.740  1.00  0.00            
ATOM     34  O8  GCD     1      25.710  28.370  23.110  1.00  0.00            
ATOM     35  C11 GCD     1      25.210  29.230  24.140  1.00  0.00            
ATOM     36  H17 GCD     1      25.960  29.580  24.850  1.00  0.00            
ATOM     37  C12 GCD     1      24.140  28.530  24.960  1.00  0.00            
ATOM     38  H18 GCD     1      23.780  29.210  25.740  1.00  0.00            
ATOM     39  H19 GCD     1      24.600  27.620  25.380  1.00  0.00            
ATOM     40  O9  GCD     1      22.960  28.190  24.100  1.00  0.00            
ATOM     41  H20 GCD     1      23.050  27.710  23.270  1.00  0.00            
ATOM     42  O10 GCD     1      27.850  29.210  23.280  1.00  0.00            
ATOM     43  C13 GCD     1      29.030  28.360  23.290  1.00  0.00            
ATOM     44  H21 GCD     1      28.890  27.460  22.690  1.00  0.00            
ATOM     45  C14 GCD     1      30.210  29.130  22.510  1.00  0.00            
ATOM     46  H22 GCD     1      30.400  30.080  23.020  1.00  0.00            
ATOM     47  O11 GCD     1      29.850  29.340  21.110  1.00  0.00            
ATOM     48  H23 GCD     1      29.070  29.890  21.200  1.00  0.00            
ATOM     49  C15 GCD     1      31.540  28.240  22.610  1.00  0.00            
ATOM     50  H24 GCD     1      31.110  27.300  22.240  1.00  0.00            
ATOM     51  O12 GCD     1      32.650  28.680  21.860  1.00  0.00            
ATOM     52  H25 GCD     1      32.960  29.460  22.330  1.00  0.00            
ATOM     53  C16 GCD     1      31.770  28.000  24.140  1.00  0.00            
ATOM     54  H26 GCD     1      32.550  27.240  24.270  1.00  0.00            
ATOM     55  O13 GCD     1      30.650  27.380  24.660  1.00  0.00            
ATOM     56  C17 GCD     1      29.410  28.050  24.720  1.00  0.00            
ATOM     57  H27 GCD     1      29.610  28.990  25.270  1.00  0.00            
ATOM     58  C18 GCD     1      28.340  27.150  25.380  1.00  0.00            
ATOM     59  H28 GCD     1      27.350  27.620  25.460  1.00  0.00            
ATOM     60  H29 GCD     1      28.700  26.940  26.400  1.00  0.00            
ATOM     61  O14 GCD     1      28.160  25.910  24.790  1.00  0.00            
ATOM     62  H30 GCD     1      28.890  25.340  25.050  1.00  0.00            
ATOM     63  O15 GCD     1      32.110  29.190  24.890  1.00  0.00            
ATOM     64  C19 GCD     1      33.530  29.350  25.120  1.00  0.00            
ATOM     65  H31 GCD     1      34.140  28.710  24.470  1.00  0.00            
ATOM     66  C20 GCD     1      34.040  30.650  24.690  1.00  0.00            
ATOM     67  H32 GCD     1      33.260  31.280  25.130  1.00  0.00            
ATOM     68  O16 GCD     1      33.960  30.770  23.230  1.00  0.00            
ATOM     69  H33 GCD     1      34.320  31.630  22.960  1.00  0.00            
ATOM     70  C21 GCD     1      35.470  30.980  25.090  1.00  0.00            
ATOM     71  H34 GCD     1      36.120  30.230  24.610  1.00  0.00            
ATOM     72  O17 GCD     1      35.860  32.280  24.690  1.00  0.00            
ATOM     73  H35 GCD     1      35.510  32.900  25.340  1.00  0.00            
ATOM     74  C22 GCD     1      35.470  30.870  26.600  1.00  0.00            
ATOM     75  H36 GCD     1      36.500  31.160  26.800  1.00  0.00            
ATOM     76  O18 GCD     1      35.160  29.470  26.920  1.00  0.00            
ATOM     77  C23 GCD     1      33.810  29.080  26.590  1.00  0.00            
ATOM     78  H37 GCD     1      33.200  29.770  27.170  1.00  0.00            
ATOM     79  C24 GCD     1      33.570  27.640  27.030  1.00  0.00            
ATOM     80  H38 GCD     1      34.100  26.920  26.400  1.00  0.00            
ATOM     81  H39 GCD     1      32.500  27.420  26.870  1.00  0.00            
ATOM     82  O19 GCD     1      33.780  27.430  28.480  1.00  0.00            
ATOM     83  H40 GCD     1      34.480  28.010  28.820  1.00  0.00            
ATOM     84  O20 GCD     1      34.630  31.770  27.290  1.00  0.00            
ATOM     85  C25 GCD     1      35.180  32.300  28.450  1.00  0.00            
ATOM     86  H41 GCD     1      36.000  31.600  28.680  1.00  0.00            
ATOM     87  C26 GCD     1      35.740  33.690  28.250  1.00  0.00            
ATOM     88  H42 GCD     1      34.940  34.290  27.800  1.00  0.00            
ATOM     89  O21 GCD     1      36.840  33.560  27.350  1.00  0.00            
ATOM     90  H43 GCD     1      36.690  34.180  26.620  1.00  0.00            
ATOM     91  C27 GCD     1      36.130  34.420  29.520  1.00  0.00            
ATOM     92  H44 GCD     1      37.080  34.050  29.900  1.00  0.00            
ATOM     93  O22 GCD     1      36.340  35.860  29.270  1.00  0.00            
ATOM     94  H45 GCD     1      35.540  36.140  28.800  1.00  0.00            
ATOM     95  C28 GCD     1      35.010  34.280  30.520  1.00  0.00            
ATOM     96  H46 GCD     1      35.350  34.760  31.440  1.00  0.00            
ATOM     97  O23 GCD     1      34.710  32.910  30.760  1.00  0.00            
ATOM     98  C29 GCD     1      34.240  32.150  29.570  1.00  0.00            
ATOM     99  H47 GCD     1      33.280  32.600  29.280  1.00  0.00            
ATOM    100  C30 GCD     1      33.980  30.690  30.010  1.00  0.00            
ATOM    101  H48 GCD     1      33.410  30.130  29.260  1.00  0.00            
ATOM    102  H49 GCD     1      33.340  30.710  30.900  1.00  0.00            
ATOM    103  O24 GCD     1      35.200  30.010  30.410  1.00  0.00            
ATOM    104  H50 GCD     1      35.480  30.470  31.210  1.00  0.00            
ATOM    105  O25 GCD     1      33.790  34.990  30.150  1.00  0.00            
ATOM    106  C31 GCD     1      33.620  36.340  30.620  1.00  0.00            
ATOM    107  H51 GCD     1      34.570  36.770  30.960  1.00  0.00            
ATOM    108  C32 GCD     1      33.040  37.310  29.500  1.00  0.00            
ATOM    109  H52 GCD     1      32.160  36.780  29.110  1.00  0.00            
ATOM    110  O26 GCD     1      33.980  37.410  28.390  1.00  0.00            
ATOM    111  H53 GCD     1      33.530  37.580  27.560  1.00  0.00            
ATOM    112  C33 GCD     1      32.750  38.700  30.070  1.00  0.00            
ATOM    113  H54 GCD     1      33.740  39.020  30.430  1.00  0.00            
ATOM    114  O27 GCD     1      32.360  39.570  29.080  1.00  0.00            
ATOM    115  H55 GCD     1      33.170  39.860  28.650  1.00  0.00            
ATOM    116  C34 GCD     1      31.770  38.560  31.220  1.00  0.00            
ATOM    117  H56 GCD     1      31.440  39.490  31.690  1.00  0.00            
ATOM    118  O28 GCD     1      32.470  37.700  32.150  1.00  0.00            
ATOM    119  C35 GCD     1      32.720  36.330  31.840  1.00  0.00            
ATOM    120  H57 GCD     1      31.800  35.750  31.660  1.00  0.00            
ATOM    121  C36 GCD     1      33.350  35.700  33.150  1.00  0.00            
ATOM    122  H58 GCD     1      34.400  35.990  33.300  1.00  0.00            
ATOM    123  H59 GCD     1      33.400  34.600  33.140  1.00  0.00            
ATOM    124  O29 GCD     1      32.530  36.040  34.300  1.00  0.00            
ATOM    125  H60 GCD     1      32.430  37.000  34.290  1.00  0.00            
ATOM    126  O30 GCD     1      30.610  37.860  30.810  1.00  0.00            
ATOM    127  C37 GCD     1      29.390  38.540  31.060  1.00  0.00            
ATOM    128  H61 GCD     1      29.420  39.460  31.660  1.00  0.00            
ATOM    129  C38 GCD     1      28.750  38.910  29.710  1.00  0.00            
ATOM    130  H62 GCD     1      28.720  37.990  29.100  1.00  0.00            
ATOM    131  O31 GCD     1      29.550  39.920  29.110  1.00  0.00            
ATOM    132  H63 GCD     1      30.470  39.610  29.110  1.00  0.00            
ATOM    133  C39 GCD     1      27.280  39.390  29.880  1.00  0.00            
ATOM    134  H64 GCD     1      27.370  40.370  30.360  1.00  0.00            
ATOM    135  O32 GCD     1      26.680  39.670  28.580  1.00  0.00            
ATOM    136  H65 GCD     1      25.780  39.340  28.640  1.00  0.00            
ATOM    137  C40 GCD     1      26.470  38.450  30.700  1.00  0.00            
ATOM    138  H66 GCD     1      25.520  38.890  31.030  1.00  0.00            
ATOM    139  O33 GCD     1      27.190  38.200  31.910  1.00  0.00            
ATOM    140  C41 GCD     1      28.470  37.530  31.770  1.00  0.00            
ATOM    141  H67 GCD     1      28.400  36.660  31.100  1.00  0.00            
ATOM    142  C42 GCD     1      28.930  37.120  33.140  1.00  0.00            
ATOM    143  H68 GCD     1      29.760  36.430  32.980  1.00  0.00            
ATOM    144  H69 GCD     1      28.120  36.490  33.520  1.00  0.00            
ATOM    145  O34 GCD     1      29.200  38.200  34.010  1.00  0.00            
ATOM    146  H70 GCD     1      28.370  38.690  34.010  1.00  0.00            
ATOM    147  O35 GCD     1      26.290  37.200  29.960  1.00  0.00            
ATOM    148  C43 GCD     1      24.950  36.670  29.950  1.00  0.00            
ATOM    149  H71 GCD     1      24.320  37.140  30.710  1.00  0.00            
ATOM    150  C44 GCD     1      24.320  37.010  28.620  1.00  0.00            
ATOM    151  H72 GCD     1      24.990  36.550  27.880  1.00  0.00            
ATOM    152  O36 GCD     1      24.240  38.480  28.450  1.00  0.00            
ATOM    153  H73 GCD     1      23.710  38.810  29.190  1.00  0.00            
ATOM    154  C45 GCD     1      22.900  36.340  28.700  1.00  0.00            
ATOM    155  H74 GCD     1      22.400  36.720  29.610  1.00  0.00            
ATOM    156  O37 GCD     1      22.030  36.620  27.590  1.00  0.00            
ATOM    157  H75 GCD     1      22.250  36.150  26.780  1.00  0.00            
ATOM    158  C46 GCD     1      23.030  34.880  28.840  1.00  0.00            
ATOM    159  H76 GCD     1      22.040  34.420  28.950  1.00  0.00            
ATOM    160  O38 GCD     1      23.700  34.230  27.780  1.00  0.00            
ATOM    161  O39 GCD     1      23.720  34.550  30.080  1.00  0.00            
ATOM    162  C47 GCD     1      24.990  35.130  30.250  1.00  0.00            
ATOM    163  H77 GCD     1      25.690  34.630  29.580  1.00  0.00            
ATOM    164  C48 GCD     1      25.560  34.800  31.670  1.00  0.00            
ATOM    165  H78 GCD     1      24.950  35.410  32.340  1.00  0.00            
ATOM    166  H79 GCD     1      26.560  35.250  31.750  1.00  0.00            
ATOM    167  O40 GCD     1      25.510  33.450  31.940  1.00  0.00            
ATOM    168  H80 GCD     1      24.700  33.070  31.610  1.00  0.00            
ATOM    169  C1  AF6     2      28.910  33.200  28.340  1.00  0.00            
ATOM    170  C2  AF6     2      29.220  32.020  27.640  1.00  0.00            
ATOM    171  C3  AF6     2      30.420  31.880  26.920  1.00  0.00            
ATOM    172  C4  AF6     2      31.330  32.940  26.980  1.00  0.00            
ATOM    173  C5  AF6     2      30.970  34.170  27.520  1.00  0.00            
ATOM    174  C6  AF6     2      29.790  34.320  28.250  1.00  0.00            
ATOM    175  H1  AF6     2      27.950  33.290  28.820  1.00  0.00            
ATOM    176  H2  AF6     2      28.480  31.240  27.780  1.00  0.00            
ATOM    177  H3  AF6     2      30.730  30.910  26.540  1.00  0.00            
ATOM    178  H4  AF6     2      32.280  32.800  26.480  1.00  0.00            
ATOM    179  H5  AF6     2      31.710  34.950  27.390  1.00  0.00            
ATOM    180  H6  AF6     2      29.490  35.260  28.700  1.00  0.00            
TER
ENDMDL
MODEL        1
ATOM      1  H1  GCD     1      23.020  28.880  31.590  1.00  0.00            
ATOM      2  O1  GCD     1      22.980  29.630  32.200  1.00  0.00            
ATOM      3  C1  GCD     1      22.050  30.560  31.750  1.00  0.00            
ATOM      4  H2  GCD     1      21.120  30.220  32.220  1.00  0.00            
ATOM      5  H3  GCD     1      22.310  31.550  32.140  1.00  0.00            
ATOM      6  C2  GCD     1      21.850  30.560  30.260  1.00  0.00            
ATOM      7  H4  GCD     1      22.670  30.960  29.660  1.00  0.00            
ATOM      8  C3  GCD     1      20.730  31.460  29.910  1.00  0.00            
ATOM      9  H5  GCD     1      19.850  31.000  30.370  1.00  0.00            
ATOM     10  C4  GCD     1      20.470  31.430  28.450  1.00  0.00            
ATOM     11  H6  GCD     1      21.300  31.950  27.950  1.00  0.00            
ATOM     12  O2  GCD     1      19.290  32.120  28.060  1.00  0.00            
ATOM     13  H7  GCD     1      19.240  31.880  27.130  1.00  0.00            
ATOM     14  C5  GCD     1      20.250  29.990  27.860  1.00  0.00            
ATOM     15  H8  GCD     1      19.410  29.540  28.410  1.00  0.00            
ATOM     16  O3  GCD     1      20.180  29.940  26.400  1.00  0.00            
ATOM     17  H9  GCD     1      21.090  30.180  26.200  1.00  0.00            
ATOM     18  C6  GCD     1      21.390  29.110  28.410  1.00  0.00            
ATOM     19  O4  GCD     1      21.440  29.230  29.810  1.00  0.00            
ATOM     20  H10 GCD     1      21.230  28.060  28.170  1.00  0.00            
ATOM     21  O5  GCD     1      22.630  29.550  27.820  1.00  0.00            
ATOM     22  C7  GCD     1      23.230  28.600  26.910  1.00  0.00            
ATOM     23  H11 GCD     1      22.540  27.860  26.500  1.00  0.00            
ATOM     24  C8  GCD     1      23.740  29.480  25.800  1.00  0.00            
ATOM     25  H12 GCD     1      24.340  30.330  26.160  1.00  0.00            
ATOM     26  O6  GCD     1      22.610  30.040  25.120  1.00  0.00            
ATOM     27  H13 GCD     1      22.920  30.450  24.300  1.00  0.00            
ATOM     28  C9  GCD     1      24.500  28.630  24.780  1.00  0.00            
ATOM     29  H14 GCD     1      23.810  27.840  24.470  1.00  0.00            
ATOM     30  O7  GCD     1      25.000  29.310  23.670  1.00  0.00            
ATOM     31  H15 GCD     1      25.930  29.580  23.710  1.00  0.00            
ATOM     32  C10 GCD     1      25.650  27.950  25.540  1.00  0.00            
ATOM     33  H16 GCD     1      26.050  27.320  24.750  1.00  0.00            
ATOM     34  O8  GCD     1      25.070  27.070  26.550  1.00  0.00            
ATOM     35  C11 GCD     1      24.340  27.800  27.570  1.00  0.00            
ATOM     36  H17 GCD     1      25.180  28.450  27.850  1.00  0.00            
ATOM     37  C12 GCD     1      23.840  26.840  28.580  1.00  0.00            
ATOM     38  H18 GCD     1      23.420  27.390  29.430  1.00  0.00            
ATOM     39  H19 GCD     1      24.680  26.220  28.920  1.00  0.00            
ATOM     40  O9  GCD     1      22.840  25.950  28.100  1.00  0.00            
ATOM     41  H20 GCD     1      22.940  25.850  27.150  1.00  0.00            
ATOM     42  O10 GCD     1      26.650  28.850  26.020  1.00  0.00            
ATOM     43  C13 GCD     1      28.000  28.610  25.610  1.00  0.00            
ATOM     44  H21 GCD     1      28.110  27.680  25.040  1.00  0.00            
ATOM     45  C14 GCD     1      28.400  29.670  24.680  1.00  0.00            
ATOM     46  H22 GCD     1      28.230  30.680  25.070  1.00  0.00            
ATOM     47  O11 GCD     1      27.720  29.580  23.420  1.00  0.00            
ATOM     48  H23 GCD     1      27.800  28.700  23.030  1.00  0.00            
ATOM     49  C15 GCD     1      29.920  29.600  24.390  1.00  0.00            
ATOM     50  H24 GCD     1      30.090  28.610  23.950  1.00  0.00            
ATOM     51  O12 GCD     1      30.380  30.570  23.500  1.00  0.00            
ATOM     52  H25 GCD     1      30.330  31.460  23.880  1.00  0.00            
ATOM     53  C16 GCD     1      30.680  29.650  25.730  1.00  0.00            
ATOM     54  H26 GCD     1      31.730  29.550  25.450  1.00  0.00            
ATOM     55  O13 GCD     1      30.240  28.550  26.540  1.00  0.00            
ATOM     56  C17 GCD     1      28.840  28.590  26.870  1.00  0.00            
ATOM     57  H27 GCD     1      28.720  29.460  27.520  1.00  0.00            
ATOM     58  C18 GCD     1      28.470  27.410  27.740  1.00  0.00            
ATOM     59  H28 GCD     1      28.710  26.470  27.230  1.00  0.00            
ATOM     60  H29 GCD     1      27.410  27.520  27.990  1.00  0.00            
ATOM     61  O14 GCD     1      29.160  27.320  29.010  1.00  0.00            
ATOM     62  H30 GCD     1      29.000  26.460  29.410  1.00  0.00            
ATOM     63  O15 GCD     1      30.480  30.970  26.190  1.00  0.00            
ATOM     64  C19 GCD     1      31.660  31.770  26.420  1.00  0.00            
ATOM     65  H31 GCD     1      32.610  31.300  26.110  1.00  0.00            
ATOM     66  C20 GCD     1      31.590  33.080  25.630  1.00  0.00            
ATOM     67  H32 GCD     1      30.710  33.650  25.940  1.00  0.00            
ATOM     68  O16 GCD     1      31.540  32.830  24.250  1.00  0.00            
ATOM     69  H33 GCD     1      32.000  33.570  23.830  1.00  0.00            
ATOM     70  C21 GCD     1      32.840  33.930  25.980  1.00  0.00            
ATOM     71  H34 GCD     1      33.780  33.420  25.780  1.00  0.00            
ATOM     72  O17 GCD     1      32.860  35.190  25.200  1.00  0.00            
ATOM     73  H35 GCD     1      33.610  35.740  25.460  1.00  0.00            
ATOM     74  C22 GCD     1      32.810  34.220  27.560  1.00  0.00            
ATOM     75  H36 GCD     1      33.690  34.790  27.880  1.00  0.00            
ATOM     76  O18 GCD     1      32.880  32.870  28.220  1.00  0.00            
ATOM     77  C23 GCD     1      31.820  31.970  27.920  1.00  0.00            
ATOM     78  H37 GCD     1      30.870  32.430  28.240  1.00  0.00            
ATOM     79  C24 GCD     1      32.080  30.720  28.700  1.00  0.00            
ATOM     80  H38 GCD     1      33.120  30.380  28.690  1.00  0.00            
ATOM     81  H39 GCD     1      31.550  29.860  28.260  1.00  0.00            
ATOM     82  O19 GCD     1      31.530  30.800  30.020  1.00  0.00            
ATOM     83  H40 GCD     1      31.970  31.500  30.510  1.00  0.00            
ATOM     84  O20 GCD     1      31.580  34.850  27.960  1.00  0.00            
ATOM     85  C25 GCD     1      31.440  36.310  27.860  1.00  0.00            
ATOM     86  H41 GCD     1      32.330  36.750  27.400  1.00  0.00            
ATOM     87  C26 GCD     1      30.190  36.640  27.150  1.00  0.00            
ATOM     88  H42 GCD     1      29.380  36.270  27.780  1.00  0.00            
ATOM     89  O21 GCD     1      30.040  36.130  25.840  1.00  0.00            
ATOM     90  H43 GCD     1      30.400  36.680  25.130  1.00  0.00            
ATOM     91  C27 GCD     1      30.120  38.200  27.220  1.00  0.00            
ATOM     92  H44 GCD     1      31.020  38.560  26.720  1.00  0.00            
ATOM     93  O22 GCD     1      28.930  38.730  26.610  1.00  0.00            
ATOM     94  H45 GCD     1      28.950  39.690  26.640  1.00  0.00            
ATOM     95  C28 GCD     1      30.150  38.790  28.630  1.00  0.00            
ATOM     96  H46 GCD     1      30.180  39.880  28.520  1.00  0.00            
ATOM     97  O23 GCD     1      31.330  38.310  29.200  1.00  0.00            
ATOM     98  C29 GCD     1      31.520  36.870  29.300  1.00  0.00            
ATOM     99  H47 GCD     1      30.730  36.490  29.960  1.00  0.00            
ATOM    100  C30 GCD     1      32.860  36.800  29.950  1.00  0.00            
ATOM    101  H48 GCD     1      33.760  37.170  29.440  1.00  0.00            
ATOM    102  H49 GCD     1      33.140  35.770  30.180  1.00  0.00            
ATOM    103  O24 GCD     1      32.880  37.480  31.190  1.00  0.00            
ATOM    104  H50 GCD     1      32.520  38.360  31.000  1.00  0.00            
ATOM    105  O25 GCD     1      29.020  38.370  29.400  1.00  0.00            
ATOM    106  C31 GCD     1      28.640  39.250  30.460  1.00  0.00            
ATOM    107  H51 GCD     1      29.450  39.940  30.750  1.00  0.00            
ATOM    108  C32 GCD     1      27.430  40.050  30.030  1.00  0.00            
ATOM    109  H52 GCD     1      26.700  39.370  29.570  1.00  0.00            
ATOM    110  O26 GCD     1      27.780  40.860  28.940  1.00  0.00            
ATOM    111  H53 GCD     1      28.330  41.600  29.220  1.00  0.00            
ATOM    112  C33 GCD     1      26.910  40.960  31.130  1.00  0.00            
ATOM    113  H54 GCD     1      27.790  41.540  31.450  1.00  0.00            
ATOM    114  O27 GCD     1      25.790  41.800  30.720  1.00  0.00            
ATOM    115  H55 GCD     1      24.930  41.360  30.660  1.00  0.00            
ATOM    116  C34 GCD     1      26.620  40.140  32.370  1.00  0.00            
ATOM    117  H56 GCD     1      26.430  40.670  33.300  1.00  0.00            
ATOM    118  O28 GCD     1      27.820  39.430  32.690  1.00  0.00            
ATOM    119  C35 GCD     1      28.350  38.450  31.730  1.00  0.00            
ATOM    120  H57 GCD     1      27.590  37.670  31.680  1.00  0.00            
ATOM    121  C36 GCD     1      29.630  37.900  32.360  1.00  0.00            
ATOM    122  H58 GCD     1      30.290  38.770  32.500  1.00  0.00            
ATOM    123  H59 GCD     1      30.120  37.150  31.730  1.00  0.00            
ATOM    124  O29 GCD     1      29.400  37.290  33.570  1.00  0.00            
ATOM    125  H60 GCD     1      28.800  36.570  33.380  1.00  0.00            
ATOM    126  O30 GCD     1      25.490  39.330  32.060  1.00  0.00            
ATOM    127  C37 GCD     1      24.530  39.090  33.100  1.00  0.00            
ATOM    128  H61 GCD     1      24.710  39.700  34.000  1.00  0.00            
ATOM    129  C38 GCD     1      23.170  39.500  32.460  1.00  0.00            
ATOM    130  H62 GCD     1      23.070  39.110  31.440  1.00  0.00            
ATOM    131  O31 GCD     1      23.010  40.920  32.300  1.00  0.00            
ATOM    132  H63 GCD     1      22.150  41.090  31.910  1.00  0.00            
ATOM    133  C39 GCD     1      21.980  38.920  33.110  1.00  0.00            
ATOM    134  H64 GCD     1      21.980  39.440  34.080  1.00  0.00            
ATOM    135  O32 GCD     1      20.760  39.180  32.380  1.00  0.00            
ATOM    136  H65 GCD     1      20.130  39.490  33.040  1.00  0.00            
ATOM    137  C40 GCD     1      22.200  37.420  33.510  1.00  0.00            
ATOM    138  H66 GCD     1      21.390  37.220  34.210  1.00  0.00            
ATOM    139  O33 GCD     1      23.430  37.290  34.210  1.00  0.00            
ATOM    140  C41 GCD     1      24.600  37.660  33.460  1.00  0.00            
ATOM    141  H67 GCD     1      24.510  37.150  32.490  1.00  0.00            
ATOM    142  C42 GCD     1      25.880  37.270  34.270  1.00  0.00            
ATOM    143  H68 GCD     1      26.810  37.440  33.710  1.00  0.00            
ATOM    144  H69 GCD     1      25.860  36.190  34.440  1.00  0.00            
ATOM    145  O34 GCD     1      25.860  37.930  35.490  1.00  0.00            
ATOM    146  H70 GCD     1      26.250  37.310  36.120  1.00  0.00            
ATOM    147  O35 GCD     1      22.170  36.530  32.420  1.00  0.00            
ATOM    148  C43 GCD     1      20.990  35.720  32.150  1.00  0.00            
ATOM    149  H71 GCD     1      20.170  36.250  32.650  1.00  0.00            
ATOM    150  C44 GCD     1      20.670  35.700  30.620  1.00  0.00            
ATOM    151  H72 GCD     1      21.540  35.250  30.120  1.00  0.00            
ATOM    152  O36 GCD     1      20.470  37.070  30.270  1.00  0.00            
ATOM    153  H73 GCD     1      20.660  37.590  31.060  1.00  0.00            
ATOM    154  C45 GCD     1      19.460  34.820  30.330  1.00  0.00            
ATOM    155  H74 GCD     1      18.610  35.290  30.850  1.00  0.00            
ATOM    156  O37 GCD     1      19.220  34.670  28.890  1.00  0.00            
ATOM    157  H75 GCD     1      19.390  33.800  28.510  1.00  0.00            
ATOM    158  C46 GCD     1      19.690  33.410  30.960  1.00  0.00            
ATOM    159  H76 GCD     1      18.800  32.780  30.830  1.00  0.00            
ATOM    160  O38 GCD     1      20.910  32.850  30.370  1.00  0.00            
ATOM    161  O39 GCD     1      20.000  33.500  32.340  1.00  0.00            
ATOM    162  C47 GCD     1      21.130  34.330  32.710  1.00  0.00            
ATOM    163  H77 GCD     1      21.930  33.830  32.160  1.00  0.00            
ATOM    164  C48 GCD     1      21.290  34.340  34.260  1.00  0.00            
ATOM    165  H78 GCD     1      22.040  35.120  34.480  1.00  0.00            
ATOM    166  H79 GCD     1      21.610  33.350  34.600  1.00  0.00            
ATOM    167  O40 GCD     1      20.110  34.680  34.920  1.00  0.00            
ATOM    168  H80 GCD     1      19.530  33.940  34.680  1.00  0.00            
ATOM    169  C1  AF6     2      27.790  31.780  28.410  1.00  0.00            
ATOM    170  C2  AF6     2      26.510  31.830  27.750  1.00  0.00            
ATOM    171  C3  AF6     2      25.420  32.010  28.600  1.00  0.00            
ATOM    172  C4  AF6     2      25.600  32.240  29.960  1.00  0.00            
ATOM    173  C5  AF6     2      26.830  32.020  30.590  1.00  0.00            
ATOM    174  C6  AF6     2      27.970  31.920  29.790  1.00  0.00            
ATOM    175  H1  AF6     2      28.610  31.450  27.770  1.00  0.00            
ATOM    176  H2  AF6     2      26.370  31.740  26.680  1.00  0.00            
ATOM    177  H3  AF6     2      24.460  32.150  28.100  1.00  0.00            
ATOM    178  H4  AF6     2      24.740  32.590  30.530  1.00  0.00            
ATOM    179  H5  AF6     2      27.000  32.030  31.660  1.00  0.00            
ATOM    180  H6  AF6     2      29.000  31.760  30.100  1.00  0.00            
TER
ENDMDL
MODEL        1
ATOM      1  H1  GCD     1      25.540  32.210  31.290  1.00  0.00            
ATOM      2  O1  GCD     1      25.970  32.680  30.560  1.00  0.00            
ATOM      3  C1  GCD     1      25.330  33.950  30.720  1.00  0.00            
ATOM      4  H2  GCD     1      25.560  34.480  31.650  1.00  0.00            
ATOM      5  H3  GCD     1      25.780  34.600  29.960  1.00  0.00            
ATOM      6  C2  GCD     1      23.850  33.770  30.560  1.00  0.00            
ATOM      7  H4  GCD     1      23.630  33.470  29.530  1.00  0.00            
ATOM      8  C3  GCD     1      23.020  35.050  30.980  1.00  0.00            
ATOM      9  H5  GCD     1      23.260  35.170  32.040  1.00  0.00            
ATOM     10  C4  GCD     1      21.550  34.850  30.990  1.00  0.00            
ATOM     11  H6  GCD     1      21.240  34.890  29.940  1.00  0.00            
ATOM     12  O2  GCD     1      20.880  35.930  31.680  1.00  0.00            
ATOM     13  H7  GCD     1      20.040  35.680  32.070  1.00  0.00            
ATOM     14  C5  GCD     1      21.160  33.510  31.590  1.00  0.00            
ATOM     15  H8  GCD     1      21.250  33.520  32.680  1.00  0.00            
ATOM     16  O3  GCD     1      19.850  33.110  31.160  1.00  0.00            
ATOM     17  H9  GCD     1      19.930  32.500  30.420  1.00  0.00            
ATOM     18  C6  GCD     1      22.080  32.310  31.320  1.00  0.00            
ATOM     19  O4  GCD     1      23.400  32.720  31.390  1.00  0.00            
ATOM     20  H10 GCD     1      21.920  31.550  32.090  1.00  0.00            
ATOM     21  O5  GCD     1      21.860  31.660  30.030  1.00  0.00            
ATOM     22  C7  GCD     1      21.120  30.430  29.890  1.00  0.00            
ATOM     23  H11 GCD     1      20.420  30.320  30.730  1.00  0.00            
ATOM     24  C8  GCD     1      20.400  30.480  28.550  1.00  0.00            
ATOM     25  H12 GCD     1      21.150  30.760  27.800  1.00  0.00            
ATOM     26  O6  GCD     1      19.430  31.580  28.640  1.00  0.00            
ATOM     27  H13 GCD     1      19.830  32.410  28.370  1.00  0.00            
ATOM     28  C9  GCD     1      19.680  29.190  28.280  1.00  0.00            
ATOM     29  H14 GCD     1      18.860  29.060  28.990  1.00  0.00            
ATOM     30  O7  GCD     1      18.980  29.170  27.030  1.00  0.00            
ATOM     31  H15 GCD     1      19.560  29.140  26.270  1.00  0.00            
ATOM     32  C10 GCD     1      20.680  28.020  28.380  1.00  0.00            
ATOM     33  H16 GCD     1      20.200  27.060  28.150  1.00  0.00            
ATOM     34  O8  GCD     1      21.370  28.080  29.650  1.00  0.00            
ATOM     35  C11 GCD     1      22.090  29.270  29.850  1.00  0.00            
ATOM     36  H17 GCD     1      22.780  29.450  29.020  1.00  0.00            
ATOM     37  C12 GCD     1      22.900  29.030  31.080  1.00  0.00            
ATOM     38  H18 GCD     1      23.820  29.630  31.060  1.00  0.00            
ATOM     39  H19 GCD     1      23.180  27.960  31.080  1.00  0.00            
ATOM     40  O9  GCD     1      22.190  29.310  32.320  1.00  0.00            
ATOM     41  H20 GCD     1      21.470  28.680  32.320  1.00  0.00            
ATOM     42  O10 GCD     1      21.680  28.300  27.370  1.00  0.00            
ATOM     43  C13 GCD     1      22.000  27.190  26.470  1.00  0.00            
ATOM     44  H21 GCD     1      21.330  26.340  26.650  1.00  0.00            
ATOM     45  C14 GCD     1      21.870  27.680  25.000  1.00  0.00            
ATOM     46  H22 GCD     1      22.580  28.520  24.960  1.00  0.00            
ATOM     47  O11 GCD     1      20.490  27.940  24.820  1.00  0.00            
ATOM     48  H23 GCD     1      20.330  28.240  23.920  1.00  0.00            
ATOM     49  C15 GCD     1      22.380  26.640  23.980  1.00  0.00            
ATOM     50  H24 GCD     1      21.660  25.820  24.060  1.00  0.00            
ATOM     51  O12 GCD     1      22.250  27.200  22.650  1.00  0.00            
ATOM     52  H25 GCD     1      21.370  26.970  22.330  1.00  0.00            
ATOM     53  C16 GCD     1      23.820  26.280  24.340  1.00  0.00            
ATOM     54  H26 GCD     1      24.080  25.490  23.640  1.00  0.00            
ATOM     55  O13 GCD     1      23.820  25.800  25.670  1.00  0.00            
ATOM     56  C17 GCD     1      23.440  26.780  26.690  1.00  0.00            
ATOM     57  H27 GCD     1      24.040  27.690  26.600  1.00  0.00            
ATOM     58  C18 GCD     1      23.780  26.270  28.060  1.00  0.00            
ATOM     59  H28 GCD     1      23.150  25.370  28.160  1.00  0.00            
ATOM     60  H29 GCD     1      23.520  26.990  28.840  1.00  0.00            
ATOM     61  O14 GCD     1      25.060  25.900  28.360  1.00  0.00            
ATOM     62  H30 GCD     1      25.620  26.680  28.240  1.00  0.00            
ATOM     63  O15 GCD     1      24.670  27.440  24.200  1.00  0.00            
ATOM     64  C19 GCD     1      25.830  27.180  23.510  1.00  0.00            
ATOM     65  H31 GCD     1      26.010  26.100  23.440  1.00  0.00            
ATOM     66  C20 GCD     1      25.750  27.830  22.160  1.00  0.00            
ATOM     67  H32 GCD     1      25.560  28.900  22.280  1.00  0.00            
ATOM     68  O16 GCD     1      24.800  27.120  21.360  1.00  0.00            
ATOM     69  H33 GCD     1      23.930  27.220  21.760  1.00  0.00            
ATOM     70  C21 GCD     1      27.120  27.770  21.490  1.00  0.00            
ATOM     71  H34 GCD     1      27.350  26.700  21.390  1.00  0.00            
ATOM     72  O17 GCD     1      27.140  28.360  20.230  1.00  0.00            
ATOM     73  H35 GCD     1      27.750  27.910  19.640  1.00  0.00            
ATOM     74  C22 GCD     1      28.230  28.380  22.410  1.00  0.00            
ATOM     75  H36 GCD     1      29.200  28.110  22.000  1.00  0.00            
ATOM     76  O18 GCD     1      28.150  27.650  23.650  1.00  0.00            
ATOM     77  C23 GCD     1      26.950  27.820  24.400  1.00  0.00            
ATOM     78  H37 GCD     1      26.550  28.820  24.630  1.00  0.00            
ATOM     79  C24 GCD     1      27.220  27.230  25.740  1.00  0.00            
ATOM     80  H38 GCD     1      26.540  27.660  26.490  1.00  0.00            
ATOM     81  H39 GCD     1      28.220  27.560  26.050  1.00  0.00            
ATOM     82  O19 GCD     1      27.060  25.830  25.770  1.00  0.00            
ATOM     83  H40 GCD     1      26.140  25.630  25.550  1.00  0.00            
ATOM     84  O20 GCD     1      28.150  29.770  22.600  1.00  0.00            
ATOM     85  C25 GCD     1      29.340  30.510  22.400  1.00  0.00            
ATOM     86  H41 GCD     1      30.120  29.870  21.990  1.00  0.00            
ATOM     87  C26 GCD     1      29.080  31.520  21.340  1.00  0.00            
ATOM     88  H42 GCD     1      28.360  32.300  21.620  1.00  0.00            
ATOM     89  O21 GCD     1      28.720  30.810  20.140  1.00  0.00            
ATOM     90  H43 GCD     1      27.920  30.290  20.310  1.00  0.00            
ATOM     91  C27 GCD     1      30.260  32.290  21.190  1.00  0.00            
ATOM     92  H44 GCD     1      31.040  31.580  20.920  1.00  0.00            
ATOM     93  O22 GCD     1      30.140  33.330  20.220  1.00  0.00            
ATOM     94  H45 GCD     1      29.550  33.970  20.650  1.00  0.00            
ATOM     95  C28 GCD     1      30.750  32.950  22.520  1.00  0.00            
ATOM     96  H46 GCD     1      31.760  33.340  22.370  1.00  0.00            
ATOM     97  O23 GCD     1      30.920  32.010  23.530  1.00  0.00            
ATOM     98  C29 GCD     1      29.760  31.200  23.720  1.00  0.00            
ATOM     99  H47 GCD     1      28.970  31.800  24.180  1.00  0.00            
ATOM    100  C30 GCD     1      30.120  30.180  24.760  1.00  0.00            
ATOM    101  H48 GCD     1      31.180  29.950  24.610  1.00  0.00            
ATOM    102  H49 GCD     1      29.480  29.290  24.760  1.00  0.00            
ATOM    103  O24 GCD     1      29.930  30.860  26.080  1.00  0.00            
ATOM    104  H50 GCD     1      29.040  30.600  26.340  1.00  0.00            
ATOM    105  O25 GCD     1      29.920  33.960  23.040  1.00  0.00            
ATOM    106  C31 GCD     1      30.130  35.260  22.690  1.00  0.00            
ATOM    107  H51 GCD     1      30.990  35.350  22.020  1.00  0.00            
ATOM    108  C32 GCD     1      28.890  35.930  22.140  1.00  0.00            
ATOM    109  H52 GCD     1      28.060  35.690  22.820  1.00  0.00            
ATOM    110  O26 GCD     1      28.650  35.340  20.910  1.00  0.00            
ATOM    111  H53 GCD     1      27.700  35.320  20.720  1.00  0.00            
ATOM    112  C33 GCD     1      29.080  37.470  22.040  1.00  0.00            
ATOM    113  H54 GCD     1      29.930  37.670  21.370  1.00  0.00            
ATOM    114  O27 GCD     1      27.870  38.040  21.490  1.00  0.00            
ATOM    115  H55 GCD     1      27.430  38.200  22.330  1.00  0.00            
ATOM    116  C34 GCD     1      29.660  38.030  23.370  1.00  0.00            
ATOM    117  H56 GCD     1      29.820  39.110  23.290  1.00  0.00            
ATOM    118  O28 GCD     1      30.820  37.300  23.690  1.00  0.00            
ATOM    119  C35 GCD     1      30.630  35.950  23.970  1.00  0.00            
ATOM    120  H57 GCD     1      29.850  35.780  24.720  1.00  0.00            
ATOM    121  C36 GCD     1      31.980  35.330  24.530  1.00  0.00            
ATOM    122  H58 GCD     1      32.680  35.280  23.690  1.00  0.00            
ATOM    123  H59 GCD     1      31.840  34.290  24.860  1.00  0.00            
ATOM    124  O29 GCD     1      32.500  36.070  25.590  1.00  0.00            
ATOM    125  H60 GCD     1      32.590  36.960  25.220  1.00  0.00            
ATOM    126  O30 GCD     1      28.680  37.780  24.400  1.00  0.00            
ATOM    127  C37 GCD     1      28.210  38.860  25.220  1.00  0.00            
ATOM    128  H61 GCD     1      28.630  39.770  24.770  1.00  0.00            
ATOM    129  C38 GCD     1      26.680  38.900  24.990  1.00  0.00            
ATOM    130  H62 GCD     1      26.180  38.000  25.370  1.00  0.00            
ATOM    131  O31 GCD     1      26.480  39.080  23.610  1.00  0.00            
ATOM    132  H63 GCD     1      25.530  39.230  23.550  1.00  0.00            
ATOM    133  C39 GCD     1      26.050  40.050  25.780  1.00  0.00            
ATOM    134  H64 GCD     1      26.540  40.970  25.440  1.00  0.00            
ATOM    135  O32 GCD     1      24.650  39.960  25.590  1.00  0.00            
ATOM    136  H65 GCD     1      24.190  40.080  26.430  1.00  0.00            
ATOM    137  C40 GCD     1      26.450  39.850  27.320  1.00  0.00            
ATOM    138  H66 GCD     1      26.050  40.660  27.930  1.00  0.00            
ATOM    139  O33 GCD     1      27.860  39.850  27.320  1.00  0.00            
ATOM    140  C41 GCD     1      28.530  38.720  26.660  1.00  0.00            
ATOM    141  H67 GCD     1      28.100  37.760  26.950  1.00  0.00            
ATOM    142  C42 GCD     1      29.970  38.730  26.950  1.00  0.00            
ATOM    143  H68 GCD     1      30.230  37.740  26.540  1.00  0.00            
ATOM    144  H69 GCD     1      30.240  38.530  27.990  1.00  0.00            
ATOM    145  O34 GCD     1      30.620  39.810  26.320  1.00  0.00            
ATOM    146  H70 GCD     1      30.520  40.490  27.000  1.00  0.00            
ATOM    147  O35 GCD     1      26.060  38.630  27.880  1.00  0.00            
ATOM    148  C43 GCD     1      25.320  38.770  29.080  1.00  0.00            
ATOM    149  H71 GCD     1      25.680  39.680  29.580  1.00  0.00            
ATOM    150  C44 GCD     1      23.870  38.820  28.820  1.00  0.00            
ATOM    151  H72 GCD     1      23.590  37.960  28.200  1.00  0.00            
ATOM    152  O36 GCD     1      23.440  40.160  28.230  1.00  0.00            
ATOM    153  H73 GCD     1      23.410  40.840  28.910  1.00  0.00            
ATOM    154  C45 GCD     1      23.050  38.630  30.080  1.00  0.00            
ATOM    155  H74 GCD     1      23.200  39.490  30.750  1.00  0.00            
ATOM    156  O37 GCD     1      21.660  38.440  29.840  1.00  0.00            
ATOM    157  H75 GCD     1      21.550  37.520  29.560  1.00  0.00            
ATOM    158  C46 GCD     1      23.630  37.410  30.870  1.00  0.00            
ATOM    159  H76 GCD     1      23.100  37.340  31.820  1.00  0.00            
ATOM    160  O38 GCD     1      23.320  36.200  30.170  1.00  0.00            
ATOM    161  O39 GCD     1      25.010  37.660  31.080  1.00  0.00            
ATOM    162  C47 GCD     1      25.790  37.550  29.880  1.00  0.00            
ATOM    163  H77 GCD     1      25.600  36.630  29.320  1.00  0.00            
ATOM    164  C48 GCD     1      27.290  37.510  30.280  1.00  0.00            
ATOM    165  H78 GCD     1      27.530  38.260  31.050  1.00  0.00            
ATOM    166  H79 GCD     1      27.870  37.770  29.390  1.00  0.00            
ATOM    167  O40 GCD     1      27.730  36.250  30.690  1.00  0.00            
ATOM    168  H80 GCD     1      27.940  35.740  29.900  1.00  0.00            
ATOM    169  C1  AF6     2      25.510  31.730  23.920  1.00  0.00            
ATOM    170  C2  AF6     2      24.230  31.050  24.030  1.00  0.00            
ATOM    171  C3  AF6     2      23.410  31.130  25.190  1.00  0.00            
ATOM    172  C4  AF6     2      24.030  31.800  26.280  1.00  0.00            
ATOM    173  C5  AF6     2      25.330  32.390  26.200  1.00  0.00            
ATOM    174  C6  AF6     2      26.070  32.400  24.990  1.00  0.00            
ATOM    175  H1  AF6     2      25.970  31.590  22.940  1.00  0.00            
ATOM    176  H2  AF6     2      23.910  30.570  23.110  1.00  0.00            
ATOM    177  H3  AF6     2      22.420  30.680  25.240  1.00  0.00            
ATOM    178  H4  AF6     2      23.500  31.830  27.230  1.00  0.00            
ATOM    179  H5  AF6     2      25.690  32.880  27.100  1.00  0.00            
ATOM    180  H6  AF6     2      26.970  32.990  24.870  1.00  0.00            
TER
ENDMDL
MODEL        1
ATOM      1  H1  GCD     1      24.180  32.420  28.240  1.00  0.00            
ATOM      2  O1  GCD     1      23.640  31.950  27.590  1.00  0.00            
ATOM      3  C1  GCD     1      22.300  32.370  27.520  1.00  0.00            
ATOM      4  H2  GCD     1      21.800  32.080  28.450  1.00  0.00            
ATOM      5  H3  GCD     1      22.260  33.470  27.530  1.00  0.00            
ATOM      6  C2  GCD     1      21.530  31.870  26.280  1.00  0.00            
ATOM      7  H4  GCD     1      22.140  32.180  25.420  1.00  0.00            
ATOM      8  C3  GCD     1      20.170  32.530  26.230  1.00  0.00            
ATOM      9  H5  GCD     1      19.720  32.160  27.160  1.00  0.00            
ATOM     10  C4  GCD     1      19.380  32.070  25.010  1.00  0.00            
ATOM     11  H6  GCD     1      19.870  32.320  24.050  1.00  0.00            
ATOM     12  O2  GCD     1      18.110  32.690  24.950  1.00  0.00            
ATOM     13  H7  GCD     1      18.210  33.630  25.110  1.00  0.00            
ATOM     14  C5  GCD     1      19.320  30.560  24.960  1.00  0.00            
ATOM     15  H8  GCD     1      18.820  30.120  25.830  1.00  0.00            
ATOM     16  O3  GCD     1      18.510  30.110  23.880  1.00  0.00            
ATOM     17  H9  GCD     1      18.870  30.530  23.100  1.00  0.00            
ATOM     18  C6  GCD     1      20.700  29.940  25.100  1.00  0.00            
ATOM     19  O4  GCD     1      21.240  30.440  26.320  1.00  0.00            
ATOM     20  H10 GCD     1      20.680  28.840  25.110  1.00  0.00            
ATOM     21  O5  GCD     1      21.490  30.380  24.050  1.00  0.00            
ATOM     22  C7  GCD     1      21.560  29.750  22.780  1.00  0.00            
ATOM     23  H11 GCD     1      20.750  29.010  22.800  1.00  0.00            
ATOM     24  C8  GCD     1      21.140  30.690  21.620  1.00  0.00            
ATOM     25  H12 GCD     1      21.790  31.570  21.720  1.00  0.00            
ATOM     26  O6  GCD     1      19.780  31.090  21.660  1.00  0.00            
ATOM     27  H13 GCD     1      19.670  31.540  20.820  1.00  0.00            
ATOM     28  C9  GCD     1      21.520  29.950  20.320  1.00  0.00            
ATOM     29  H14 GCD     1      20.850  29.080  20.290  1.00  0.00            
ATOM     30  O7  GCD     1      21.240  30.780  19.190  1.00  0.00            
ATOM     31  H15 GCD     1      21.900  31.480  19.230  1.00  0.00            
ATOM     32  C10 GCD     1      22.940  29.520  20.310  1.00  0.00            
ATOM     33  H16 GCD     1      23.330  29.060  19.400  1.00  0.00            
ATOM     34  O8  GCD     1      23.140  28.520  21.300  1.00  0.00            
ATOM     35  C11 GCD     1      22.910  28.970  22.630  1.00  0.00            
ATOM     36  H17 GCD     1      23.720  29.690  22.810  1.00  0.00            
ATOM     37  C12 GCD     1      23.060  27.820  23.620  1.00  0.00            
ATOM     38  H18 GCD     1      23.060  28.150  24.670  1.00  0.00            
ATOM     39  H19 GCD     1      24.060  27.440  23.410  1.00  0.00            
ATOM     40  O9  GCD     1      22.180  26.730  23.370  1.00  0.00            
ATOM     41  H20 GCD     1      22.410  26.120  24.070  1.00  0.00            
ATOM     42  O10 GCD     1      23.770  30.640  20.600  1.00  0.00            
ATOM     43  C13 GCD     1      24.670  31.160  19.580  1.00  0.00            
ATOM     44  H21 GCD     1      24.430  30.870  18.550  1.00  0.00            
ATOM     45  C14 GCD     1      24.560  32.690  19.550  1.00  0.00            
ATOM     46  H22 GCD     1      24.780  33.100  20.550  1.00  0.00            
ATOM     47  O11 GCD     1      23.190  33.010  19.270  1.00  0.00            
ATOM     48  H23 GCD     1      23.120  33.960  19.460  1.00  0.00            
ATOM     49  C15 GCD     1      25.550  33.280  18.570  1.00  0.00            
ATOM     50  H24 GCD     1      25.300  32.890  17.580  1.00  0.00            
ATOM     51  O12 GCD     1      25.510  34.720  18.510  1.00  0.00            
ATOM     52  H25 GCD     1      25.790  35.100  19.350  1.00  0.00            
ATOM     53  C16 GCD     1      26.870  32.800  18.930  1.00  0.00            
ATOM     54  H26 GCD     1      27.590  32.980  18.130  1.00  0.00            
ATOM     55  O13 GCD     1      26.990  31.370  19.040  1.00  0.00            
ATOM     56  C17 GCD     1      26.080  30.730  19.870  1.00  0.00            
ATOM     57  H27 GCD     1      26.110  31.120  20.890  1.00  0.00            
ATOM     58  C18 GCD     1      26.250  29.190  19.840  1.00  0.00            
ATOM     59  H28 GCD     1      25.880  28.870  18.850  1.00  0.00            
ATOM     60  H29 GCD     1      25.570  28.850  20.630  1.00  0.00            
ATOM     61  O14 GCD     1      27.630  28.770  20.110  1.00  0.00            
ATOM     62  H30 GCD     1      27.480  27.920  20.540  1.00  0.00            
ATOM     63  O15 GCD     1      27.270  33.360  20.220  1.00  0.00            
ATOM     64  C19 GCD     1      28.690  33.560  20.440  1.00  0.00            
ATOM     65  H31 GCD     1      29.220  32.850  19.810  1.00  0.00            
ATOM     66  C20 GCD     1      29.020  35.010  20.100  1.00  0.00            
ATOM     67  H32 GCD     1      28.360  35.670  20.670  1.00  0.00            
ATOM     68  O16 GCD     1      28.710  35.220  18.700  1.00  0.00            
ATOM     69  H33 GCD     1      28.900  36.160  18.550  1.00  0.00            
ATOM     70  C21 GCD     1      30.460  35.320  20.380  1.00  0.00            
ATOM     71  H34 GCD     1      31.130  34.680  19.780  1.00  0.00            
ATOM     72  O17 GCD     1      30.800  36.640  20.040  1.00  0.00            
ATOM     73  H35 GCD     1      30.910  37.070  20.900  1.00  0.00            
ATOM     74  C22 GCD     1      30.640  34.960  21.900  1.00  0.00            
ATOM     75  H36 GCD     1      31.660  35.140  22.250  1.00  0.00            
ATOM     76  O18 GCD     1      30.320  33.600  22.140  1.00  0.00            
ATOM     77  C23 GCD     1      28.960  33.260  21.890  1.00  0.00            
ATOM     78  H37 GCD     1      28.330  33.900  22.520  1.00  0.00            
ATOM     79  C24 GCD     1      28.760  31.820  22.360  1.00  0.00            
ATOM     80  H38 GCD     1      29.130  31.150  21.580  1.00  0.00            
ATOM     81  H39 GCD     1      27.680  31.720  22.520  1.00  0.00            
ATOM     82  O19 GCD     1      29.430  31.630  23.560  1.00  0.00            
ATOM     83  H40 GCD     1      30.390  31.630  23.450  1.00  0.00            
ATOM     84  O20 GCD     1      29.840  35.790  22.690  1.00  0.00            
ATOM     85  C25 GCD     1      30.460  36.560  23.730  1.00  0.00            
ATOM     86  H41 GCD     1      31.470  36.180  23.950  1.00  0.00            
ATOM     87  C26 GCD     1      30.480  38.060  23.240  1.00  0.00            
ATOM     88  H42 GCD     1      29.470  38.340  22.910  1.00  0.00            
ATOM     89  O21 GCD     1      31.360  38.180  22.170  1.00  0.00            
ATOM     90  H43 GCD     1      31.310  39.070  21.810  1.00  0.00            
ATOM     91  C27 GCD     1      30.880  38.990  24.370  1.00  0.00            
ATOM     92  H44 GCD     1      31.930  38.780  24.590  1.00  0.00            
ATOM     93  O22 GCD     1      30.720  40.420  24.070  1.00  0.00            
ATOM     94  H45 GCD     1      29.820  40.690  23.850  1.00  0.00            
ATOM     95  C28 GCD     1      30.010  38.700  25.640  1.00  0.00            
ATOM     96  H46 GCD     1      30.440  39.320  26.430  1.00  0.00            
ATOM     97  O23 GCD     1      30.170  37.340  26.000  1.00  0.00            
ATOM     98  C29 GCD     1      29.700  36.430  25.030  1.00  0.00            
ATOM     99  H47 GCD     1      28.610  36.550  24.930  1.00  0.00            
ATOM    100  C30 GCD     1      29.990  35.060  25.540  1.00  0.00            
ATOM    101  H48 GCD     1      31.050  34.870  25.800  1.00  0.00            
ATOM    102  H49 GCD     1      29.700  34.310  24.790  1.00  0.00            
ATOM    103  O24 GCD     1      29.290  34.670  26.740  1.00  0.00            
ATOM    104  H50 GCD     1      29.730  35.260  27.360  1.00  0.00            
ATOM    105  O25 GCD     1      28.700  38.920  25.290  1.00  0.00            
ATOM    106  C31 GCD     1      28.150  40.090  25.890  1.00  0.00            
ATOM    107  H51 GCD     1      28.910  40.840  26.150  1.00  0.00            
ATOM    108  C32 GCD     1      27.310  40.710  24.750  1.00  0.00            
ATOM    109  H52 GCD     1      26.730  39.920  24.250  1.00  0.00            
ATOM    110  O26 GCD     1      28.220  41.200  23.670  1.00  0.00            
ATOM    111  H53 GCD     1      27.750  41.900  23.200  1.00  0.00            
ATOM    112  C33 GCD     1      26.440  41.870  25.280  1.00  0.00            
ATOM    113  H54 GCD     1      27.110  42.720  25.530  1.00  0.00            
ATOM    114  O27 GCD     1      25.520  42.250  24.190  1.00  0.00            
ATOM    115  H55 GCD     1      24.590  42.050  24.360  1.00  0.00            
ATOM    116  C34 GCD     1      25.780  41.570  26.600  1.00  0.00            
ATOM    117  H56 GCD     1      25.380  42.460  27.090  1.00  0.00            
ATOM    118  O28 GCD     1      26.710  40.990  27.490  1.00  0.00            
ATOM    119  C35 GCD     1      27.300  39.730  27.080  1.00  0.00            
ATOM    120  H57 GCD     1      26.520  39.020  26.760  1.00  0.00            
ATOM    121  C36 GCD     1      28.140  39.240  28.270  1.00  0.00            
ATOM    122  H58 GCD     1      29.010  39.870  28.460  1.00  0.00            
ATOM    123  H59 GCD     1      28.570  38.260  28.020  1.00  0.00            
ATOM    124  O29 GCD     1      27.340  39.150  29.440  1.00  0.00            
ATOM    125  H60 GCD     1      26.840  38.330  29.440  1.00  0.00            
ATOM    126  O30 GCD     1      24.800  40.540  26.350  1.00  0.00            
ATOM    127  C37 GCD     1      23.540  40.940  26.830  1.00  0.00            
ATOM    128  H61 GCD     1      23.450  42.000  27.110  1.00  0.00            
ATOM    129  C38 GCD     1      22.540  40.540  25.770  1.00  0.00            
ATOM    130  H62 GCD     1      22.810  39.520  25.450  1.00  0.00            
ATOM    131  O31 GCD     1      22.590  41.570  24.690  1.00  0.00            
ATOM    132  H63 GCD     1      22.000  42.270  25.010  1.00  0.00            
ATOM    133  C39 GCD     1      21.100  40.470  26.280  1.00  0.00            
ATOM    134  H64 GCD     1      20.710  41.450  26.580  1.00  0.00            
ATOM    135  O32 GCD     1      20.340  40.040  25.130  1.00  0.00            
ATOM    136  H65 GCD     1      20.810  40.250  24.320  1.00  0.00            
ATOM    137  C40 GCD     1      21.000  39.680  27.530  1.00  0.00            
ATOM    138  H66 GCD     1      19.980  39.840  27.900  1.00  0.00            
ATOM    139  O33 GCD     1      21.910  40.220  28.560  1.00  0.00            
ATOM    140  C41 GCD     1      23.270  40.190  28.130  1.00  0.00            
ATOM    141  H67 GCD     1      23.640  39.170  27.980  1.00  0.00            
ATOM    142  C42 GCD     1      23.970  40.630  29.390  1.00  0.00            
ATOM    143  H68 GCD     1      24.990  40.220  29.400  1.00  0.00            
ATOM    144  H69 GCD     1      23.550  40.040  30.220  1.00  0.00            
ATOM    145  O34 GCD     1      23.860  42.080  29.620  1.00  0.00            
ATOM    146  H70 GCD     1      22.970  42.440  29.770  1.00  0.00            
ATOM    147  O35 GCD     1      21.370  38.350  27.230  1.00  0.00            
ATOM    148  C43 GCD     1      20.450  37.340  27.580  1.00  0.00            
ATOM    149  H71 GCD     1      19.770  37.460  28.430  1.00  0.00            
ATOM    150  C44 GCD     1      19.570  36.890  26.390  1.00  0.00            
ATOM    151  H72 GCD     1      20.280  36.560  25.610  1.00  0.00            
ATOM    152  O36 GCD     1      18.780  37.980  26.090  1.00  0.00            
ATOM    153  H73 GCD     1      19.390  38.680  25.820  1.00  0.00            
ATOM    154  C45 GCD     1      18.670  35.730  26.740  1.00  0.00            
ATOM    155  H74 GCD     1      18.190  36.110  27.650  1.00  0.00            
ATOM    156  O37 GCD     1      17.750  35.220  25.830  1.00  0.00            
ATOM    157  H75 GCD     1      16.950  35.760  25.760  1.00  0.00            
ATOM    158  C46 GCD     1      19.540  34.580  27.200  1.00  0.00            
ATOM    159  H76 GCD     1      18.870  33.800  27.570  1.00  0.00            
ATOM    160  O38 GCD     1      20.320  34.000  26.190  1.00  0.00            
ATOM    161  O39 GCD     1      20.310  34.980  28.270  1.00  0.00            
ATOM    162  C47 GCD     1      21.280  36.110  27.920  1.00  0.00            
ATOM    163  H77 GCD     1      21.880  35.810  27.050  1.00  0.00            
ATOM    164  C48 GCD     1      22.190  36.460  29.120  1.00  0.00            
ATOM    165  H78 GCD     1      21.560  36.720  29.980  1.00  0.00            
ATOM    166  H79 GCD     1      22.920  37.220  28.830  1.00  0.00            
ATOM    167  O40 GCD     1      22.970  35.330  29.490  1.00  0.00            
ATOM    168  H80 GCD     1      22.480  34.840  30.160  1.00  0.00            
ATOM    169  C1  AF6     2      25.600  35.730  23.420  1.00  0.00            
ATOM    170  C2  AF6     2      25.550  36.800  24.270  1.00  0.00            
ATOM    171  C3  AF6     2      25.070  36.660  25.590  1.00  0.00            
ATOM    172  C4  AF6     2      24.620  35.450  26.070  1.00  0.00            
ATOM    173  C5  AF6     2      24.620  34.310  25.180  1.00  0.00            
ATOM    174  C6  AF6     2      25.190  34.500  23.920  1.00  0.00            
ATOM    175  H1  AF6     2      26.060  35.820  22.440  1.00  0.00            
ATOM    176  H2  AF6     2      25.920  37.770  23.960  1.00  0.00            
ATOM    177  H3  AF6     2      25.040  37.480  26.300  1.00  0.00            
ATOM    178  H4  AF6     2      24.200  35.460  27.070  1.00  0.00            
ATOM    179  H5  AF6     2      24.070  33.420  25.470  1.00  0.00            
ATOM    180  H6  AF6     2      25.230  33.650  23.240  1.00  0.00            
TER
ENDMDL
MODEL        1
ATOM      1  H1  GCD     1      25.590  22.130  32.520  1.00  0.00            
ATOM      2  O1  GCD     1      26.420  22.470  32.850  1.00  0.00            
ATOM      3  C1  GCD     1      26.050  23.700  33.350  1.00  0.00            
ATOM      4  H2  GCD     1      25.560  23.540  34.320  1.00  0.00            
ATOM      5  H3  GCD     1      27.000  24.240  33.490  1.00  0.00            
ATOM      6  C2  GCD     1      25.180  24.460  32.350  1.00  0.00            
ATOM      7  H4  GCD     1      25.830  24.570  31.470  1.00  0.00            
ATOM      8  C3  GCD     1      24.570  25.720  32.950  1.00  0.00            
ATOM      9  H5  GCD     1      24.050  25.380  33.860  1.00  0.00            
ATOM     10  C4  GCD     1      23.480  26.280  31.990  1.00  0.00            
ATOM     11  H6  GCD     1      23.900  26.410  30.980  1.00  0.00            
ATOM     12  O2  GCD     1      22.910  27.420  32.540  1.00  0.00            
ATOM     13  H7  GCD     1      23.570  28.090  32.730  1.00  0.00            
ATOM     14  C5  GCD     1      22.440  25.160  31.750  1.00  0.00            
ATOM     15  H8  GCD     1      22.030  24.900  32.740  1.00  0.00            
ATOM     16  O3  GCD     1      21.260  25.510  30.850  1.00  0.00            
ATOM     17  H9  GCD     1      20.530  25.870  31.370  1.00  0.00            
ATOM     18  C6  GCD     1      23.160  23.990  31.230  1.00  0.00            
ATOM     19  O4  GCD     1      24.140  23.480  32.060  1.00  0.00            
ATOM     20  H10 GCD     1      22.410  23.200  31.140  1.00  0.00            
ATOM     21  O5  GCD     1      23.810  24.270  29.950  1.00  0.00            
ATOM     22  C7  GCD     1      23.310  23.400  28.900  1.00  0.00            
ATOM     23  H11 GCD     1      22.360  22.940  29.190  1.00  0.00            
ATOM     24  C8  GCD     1      22.910  24.250  27.700  1.00  0.00            
ATOM     25  H12 GCD     1      23.780  24.890  27.490  1.00  0.00            
ATOM     26  O6  GCD     1      21.800  25.120  28.010  1.00  0.00            
ATOM     27  H13 GCD     1      21.970  25.460  28.900  1.00  0.00            
ATOM     28  C9  GCD     1      22.720  23.360  26.490  1.00  0.00            
ATOM     29  H14 GCD     1      21.830  22.740  26.630  1.00  0.00            
ATOM     30  O7  GCD     1      22.440  24.100  25.260  1.00  0.00            
ATOM     31  H15 GCD     1      23.190  24.690  25.080  1.00  0.00            
ATOM     32  C10 GCD     1      23.940  22.460  26.240  1.00  0.00            
ATOM     33  H16 GCD     1      23.800  21.850  25.340  1.00  0.00            
ATOM     34  O8  GCD     1      24.040  21.620  27.410  1.00  0.00            
ATOM     35  C11 GCD     1      24.380  22.320  28.670  1.00  0.00            
ATOM     36  H17 GCD     1      25.290  22.870  28.420  1.00  0.00            
ATOM     37  C12 GCD     1      24.710  21.260  29.730  1.00  0.00            
ATOM     38  H18 GCD     1      25.340  21.710  30.500  1.00  0.00            
ATOM     39  H19 GCD     1      25.400  20.610  29.190  1.00  0.00            
ATOM     40  O9  GCD     1      23.500  20.620  30.150  1.00  0.00            
ATOM     41  H20 GCD     1      23.280  20.040  29.410  1.00  0.00            
ATOM     42  O10 GCD     1      25.160  23.160  26.090  1.00  0.00            
ATOM     43  C13 GCD     1      25.740  23.340  24.770  1.00  0.00            
ATOM     44  H21 GCD     1      25.140  22.920  23.960  1.00  0.00            
ATOM     45  C14 GCD     1      25.960  24.830  24.560  1.00  0.00            
ATOM     46  H22 GCD     1      26.580  25.270  25.360  1.00  0.00            
ATOM     47  O11 GCD     1      24.640  25.490  24.470  1.00  0.00            
ATOM     48  H23 GCD     1      24.890  26.250  25.020  1.00  0.00            
ATOM     49  C15 GCD     1      26.740  25.000  23.240  1.00  0.00            
ATOM     50  H24 GCD     1      26.040  24.720  22.450  1.00  0.00            
ATOM     51  O12 GCD     1      27.080  26.390  23.120  1.00  0.00            
ATOM     52  H25 GCD     1      26.280  26.930  23.230  1.00  0.00            
ATOM     53  C16 GCD     1      28.040  24.190  23.240  1.00  0.00            
ATOM     54  H26 GCD     1      28.460  24.120  22.230  1.00  0.00            
ATOM     55  O13 GCD     1      27.700  22.840  23.450  1.00  0.00            
ATOM     56  C17 GCD     1      27.110  22.600  24.720  1.00  0.00            
ATOM     57  H27 GCD     1      27.740  22.870  25.570  1.00  0.00            
ATOM     58  C18 GCD     1      26.900  21.110  24.870  1.00  0.00            
ATOM     59  H28 GCD     1      26.540  20.870  25.870  1.00  0.00            
ATOM     60  H29 GCD     1      27.880  20.600  24.800  1.00  0.00            
ATOM     61  O14 GCD     1      26.020  20.560  23.820  1.00  0.00            
ATOM     62  H30 GCD     1      26.410  20.810  22.970  1.00  0.00            
ATOM     63  O15 GCD     1      29.050  24.640  24.210  1.00  0.00            
ATOM     64  C19 GCD     1      30.400  24.540  23.610  1.00  0.00            
ATOM     65  H31 GCD     1      30.320  24.040  22.640  1.00  0.00            
ATOM     66  C20 GCD     1      30.950  25.970  23.420  1.00  0.00            
ATOM     67  H32 GCD     1      31.040  26.420  24.420  1.00  0.00            
ATOM     68  O16 GCD     1      29.970  26.700  22.700  1.00  0.00            
ATOM     69  H33 GCD     1      29.060  26.600  22.980  1.00  0.00            
ATOM     70  C21 GCD     1      32.300  26.070  22.770  1.00  0.00            
ATOM     71  H34 GCD     1      32.260  25.550  21.800  1.00  0.00            
ATOM     72  O17 GCD     1      32.750  27.400  22.610  1.00  0.00            
ATOM     73  H35 GCD     1      31.980  27.890  22.300  1.00  0.00            
ATOM     74  C22 GCD     1      33.260  25.220  23.610  1.00  0.00            
ATOM     75  H36 GCD     1      34.150  25.220  22.980  1.00  0.00            
ATOM     76  O18 GCD     1      32.680  23.870  23.860  1.00  0.00            
ATOM     77  C23 GCD     1      31.390  23.800  24.500  1.00  0.00            
ATOM     78  H37 GCD     1      31.530  24.370  25.420  1.00  0.00            
ATOM     79  C24 GCD     1      30.940  22.370  24.630  1.00  0.00            
ATOM     80  H38 GCD     1      30.830  22.020  23.600  1.00  0.00            
ATOM     81  H39 GCD     1      29.930  22.310  25.050  1.00  0.00            
ATOM     82  O19 GCD     1      31.660  21.510  25.500  1.00  0.00            
ATOM     83  H40 GCD     1      31.920  22.080  26.240  1.00  0.00            
ATOM     84  O20 GCD     1      33.530  25.830  24.870  1.00  0.00            
ATOM     85  C25 GCD     1      34.920  25.840  25.330  1.00  0.00            
ATOM     86  H41 GCD     1      35.580  25.200  24.740  1.00  0.00            
ATOM     87  C26 GCD     1      35.370  27.240  25.260  1.00  0.00            
ATOM     88  H42 GCD     1      34.660  27.930  25.740  1.00  0.00            
ATOM     89  O21 GCD     1      35.550  27.660  23.900  1.00  0.00            
ATOM     90  H43 GCD     1      34.740  27.520  23.400  1.00  0.00            
ATOM     91  C27 GCD     1      36.680  27.440  25.980  1.00  0.00            
ATOM     92  H44 GCD     1      37.420  26.950  25.330  1.00  0.00            
ATOM     93  O22 GCD     1      37.190  28.760  25.950  1.00  0.00            
ATOM     94  H45 GCD     1      36.820  29.190  26.730  1.00  0.00            
ATOM     95  C28 GCD     1      36.700  26.800  27.390  1.00  0.00            
ATOM     96  H46 GCD     1      37.710  26.710  27.800  1.00  0.00            
ATOM     97  O23 GCD     1      36.270  25.430  27.230  1.00  0.00            
ATOM     98  C29 GCD     1      34.940  25.250  26.700  1.00  0.00            
ATOM     99  H47 GCD     1      34.140  25.650  27.330  1.00  0.00            
ATOM    100  C30 GCD     1      34.660  23.760  26.650  1.00  0.00            
ATOM    101  H48 GCD     1      33.680  23.560  26.210  1.00  0.00            
ATOM    102  H49 GCD     1      34.600  23.340  27.660  1.00  0.00            
ATOM    103  O24 GCD     1      35.630  23.030  25.870  1.00  0.00            
ATOM    104  H50 GCD     1      35.100  22.380  25.400  1.00  0.00            
ATOM    105  O25 GCD     1      35.760  27.520  28.230  1.00  0.00            
ATOM    106  C31 GCD     1      36.250  28.020  29.480  1.00  0.00            
ATOM    107  H51 GCD     1      37.340  28.050  29.550  1.00  0.00            
ATOM    108  C32 GCD     1      35.670  29.420  29.430  1.00  0.00            
ATOM    109  H52 GCD     1      34.670  29.490  28.970  1.00  0.00            
ATOM    110  O26 GCD     1      36.500  30.220  28.530  1.00  0.00            
ATOM    111  H53 GCD     1      36.010  31.050  28.470  1.00  0.00            
ATOM    112  C33 GCD     1      35.700  30.030  30.840  1.00  0.00            
ATOM    113  H54 GCD     1      36.750  30.250  31.060  1.00  0.00            
ATOM    114  O27 GCD     1      34.930  31.190  30.990  1.00  0.00            
ATOM    115  H55 GCD     1      34.000  30.940  30.960  1.00  0.00            
ATOM    116  C34 GCD     1      35.220  29.030  31.900  1.00  0.00            
ATOM    117  H56 GCD     1      35.370  29.480  32.890  1.00  0.00            
ATOM    118  O28 GCD     1      35.860  27.830  31.850  1.00  0.00            
ATOM    119  C35 GCD     1      35.680  27.170  30.600  1.00  0.00            
ATOM    120  H57 GCD     1      34.610  27.050  30.400  1.00  0.00            
ATOM    121  C36 GCD     1      36.340  25.810  30.700  1.00  0.00            
ATOM    122  H58 GCD     1      36.310  25.490  31.750  1.00  0.00            
ATOM    123  H59 GCD     1      37.400  25.910  30.430  1.00  0.00            
ATOM    124  O29 GCD     1      35.540  24.920  29.930  1.00  0.00            
ATOM    125  H60 GCD     1      35.630  24.880  28.970  1.00  0.00            
ATOM    126  O30 GCD     1      33.860  28.800  31.740  1.00  0.00            
ATOM    127  C37 GCD     1      32.910  29.540  32.550  1.00  0.00            
ATOM    128  H61 GCD     1      33.430  30.330  33.100  1.00  0.00            
ATOM    129  C38 GCD     1      31.710  30.060  31.660  1.00  0.00            
ATOM    130  H62 GCD     1      31.200  29.190  31.220  1.00  0.00            
ATOM    131  O31 GCD     1      32.210  30.860  30.600  1.00  0.00            
ATOM    132  H63 GCD     1      31.500  31.010  29.960  1.00  0.00            
ATOM    133  C39 GCD     1      30.660  30.790  32.520  1.00  0.00            
ATOM    134  H64 GCD     1      31.140  31.670  32.980  1.00  0.00            
ATOM    135  O32 GCD     1      29.460  31.180  31.850  1.00  0.00            
ATOM    136  H65 GCD     1      29.580  31.880  31.200  1.00  0.00            
ATOM    137  C40 GCD     1      30.300  29.840  33.670  1.00  0.00            
ATOM    138  H66 GCD     1      29.780  30.340  34.490  1.00  0.00            
ATOM    139  O33 GCD     1      31.470  29.340  34.360  1.00  0.00            
ATOM    140  C41 GCD     1      32.400  28.610  33.660  1.00  0.00            
ATOM    141  H67 GCD     1      31.900  27.750  33.220  1.00  0.00            
ATOM    142  C42 GCD     1      33.460  28.130  34.700  1.00  0.00            
ATOM    143  H68 GCD     1      34.350  27.690  34.220  1.00  0.00            
ATOM    144  H69 GCD     1      33.060  27.550  35.540  1.00  0.00            
ATOM    145  O34 GCD     1      33.910  29.380  35.310  1.00  0.00            
ATOM    146  H70 GCD     1      34.560  29.150  35.970  1.00  0.00            
ATOM    147  O35 GCD     1      29.540  28.740  33.230  1.00  0.00            
ATOM    148  C43 GCD     1      28.420  28.380  34.010  1.00  0.00            
ATOM    149  H71 GCD     1      28.610  28.840  34.990  1.00  0.00            
ATOM    150  C44 GCD     1      27.230  29.070  33.430  1.00  0.00            
ATOM    151  H72 GCD     1      27.070  28.670  32.420  1.00  0.00            
ATOM    152  O36 GCD     1      27.340  30.520  33.400  1.00  0.00            
ATOM    153  H73 GCD     1      28.070  30.770  32.820  1.00  0.00            
ATOM    154  C45 GCD     1      25.980  28.650  34.280  1.00  0.00            
ATOM    155  H74 GCD     1      26.040  29.160  35.260  1.00  0.00            
ATOM    156  O37 GCD     1      24.870  29.170  33.690  1.00  0.00            
ATOM    157  H75 GCD     1      24.950  30.120  33.760  1.00  0.00            
ATOM    158  C46 GCD     1      25.820  27.130  34.440  1.00  0.00            
ATOM    159  H76 GCD     1      24.960  27.010  35.100  1.00  0.00            
ATOM    160  O38 GCD     1      25.680  26.590  33.120  1.00  0.00            
ATOM    161  O39 GCD     1      27.040  26.610  34.970  1.00  0.00            
ATOM    162  C47 GCD     1      28.180  26.880  34.150  1.00  0.00            
ATOM    163  H77 GCD     1      28.130  26.460  33.140  1.00  0.00            
ATOM    164  C48 GCD     1      29.400  26.180  34.770  1.00  0.00            
ATOM    165  H78 GCD     1      29.380  26.600  35.790  1.00  0.00            
ATOM    166  H79 GCD     1      30.300  26.470  34.200  1.00  0.00            
ATOM    167  O40 GCD     1      29.210  24.820  34.740  1.00  0.00            
ATOM    168  H80 GCD     1      28.520  24.520  35.340  1.00  0.00            
ATOM    169  C1  AF6     2      26.290  26.070  28.900  1.00  0.00            
ATOM    170  C2  AF6     2      25.790  27.270  29.320  1.00  0.00            
ATOM    171  C3  AF6     2      26.730  28.260  29.770  1.00  0.00            
ATOM    172  C4  AF6     2      28.110  27.960  29.890  1.00  0.00            
ATOM    173  C5  AF6     2      28.610  26.730  29.480  1.00  0.00            
ATOM    174  C6  AF6     2      27.680  25.800  28.970  1.00  0.00            
ATOM    175  H1  AF6     2      25.530  25.380  28.530  1.00  0.00            
ATOM    176  H2  AF6     2      24.740  27.530  29.370  1.00  0.00            
ATOM    177  H3  AF6     2      26.500  29.250  30.150  1.00  0.00            
ATOM    178  H4  AF6     2      28.770  28.700  30.320  1.00  0.00            
ATOM    179  H5  AF6     2      29.670  26.520  29.610  1.00  0.00            
ATOM    180  H6  AF6     2      27.970  24.790  28.670  1.00  0.00            
TER
ENDMDL
MODEL        1
ATOM      1  H1  GCD     1      15.100  25.720  22.030  1.00  0.00            
ATOM      2  O1  GCD     1      15.220  26.290  22.790  1.00  0.00            
ATOM      3  C1  GCD     1      15.600  27.570  22.340  1.00  0.00            
ATOM      4  H2  GCD     1      14.920  27.940  21.570  1.00  0.00            
ATOM      5  H3  GCD     1      15.560  28.260  23.190  1.00  0.00            
ATOM      6  C2  GCD     1      17.010  27.590  21.850  1.00  0.00            
ATOM      7  H4  GCD     1      17.660  27.310  22.690  1.00  0.00            
ATOM      8  C3  GCD     1      17.370  28.990  21.420  1.00  0.00            
ATOM      9  H5  GCD     1      16.630  29.290  20.670  1.00  0.00            
ATOM     10  C4  GCD     1      18.790  29.040  20.860  1.00  0.00            
ATOM     11  H6  GCD     1      19.430  28.720  21.690  1.00  0.00            
ATOM     12  O2  GCD     1      19.130  30.350  20.410  1.00  0.00            
ATOM     13  H7  GCD     1      20.070  30.360  20.230  1.00  0.00            
ATOM     14  C5  GCD     1      18.880  28.020  19.680  1.00  0.00            
ATOM     15  H8  GCD     1      18.230  28.340  18.860  1.00  0.00            
ATOM     16  O3  GCD     1      20.230  27.980  19.030  1.00  0.00            
ATOM     17  H9  GCD     1      20.660  27.180  19.360  1.00  0.00            
ATOM     18  C6  GCD     1      18.560  26.590  20.230  1.00  0.00            
ATOM     19  O4  GCD     1      17.240  26.630  20.760  1.00  0.00            
ATOM     20  H10 GCD     1      18.700  25.880  19.410  1.00  0.00            
ATOM     21  O5  GCD     1      19.460  26.250  21.270  1.00  0.00            
ATOM     22  C7  GCD     1      20.150  25.000  21.310  1.00  0.00            
ATOM     23  H11 GCD     1      19.450  24.360  20.740  1.00  0.00            
ATOM     24  C8  GCD     1      21.510  25.110  20.570  1.00  0.00            
ATOM     25  H12 GCD     1      22.050  25.940  21.050  1.00  0.00            
ATOM     26  O6  GCD     1      21.320  25.410  19.200  1.00  0.00            
ATOM     27  H13 GCD     1      22.180  25.580  18.790  1.00  0.00            
ATOM     28  C9  GCD     1      22.290  23.800  20.700  1.00  0.00            
ATOM     29  H14 GCD     1      21.730  22.970  20.250  1.00  0.00            
ATOM     30  O7  GCD     1      23.520  23.880  20.100  1.00  0.00            
ATOM     31  H15 GCD     1      24.280  24.290  20.540  1.00  0.00            
ATOM     32  C10 GCD     1      22.470  23.430  22.150  1.00  0.00            
ATOM     33  H16 GCD     1      22.880  22.420  22.100  1.00  0.00            
ATOM     34  O8  GCD     1      21.190  23.440  22.730  1.00  0.00            
ATOM     35  C11 GCD     1      20.410  24.620  22.790  1.00  0.00            
ATOM     36  H17 GCD     1      20.920  25.490  23.230  1.00  0.00            
ATOM     37  C12 GCD     1      19.090  24.400  23.420  1.00  0.00            
ATOM     38  H18 GCD     1      18.520  25.340  23.440  1.00  0.00            
ATOM     39  H19 GCD     1      19.250  24.080  24.460  1.00  0.00            
ATOM     40  O9  GCD     1      18.330  23.350  22.870  1.00  0.00            
ATOM     41  H20 GCD     1      18.950  22.640  22.700  1.00  0.00            
ATOM     42  O10 GCD     1      23.420  24.290  22.720  1.00  0.00            
ATOM     43  C13 GCD     1      24.530  23.690  23.350  1.00  0.00            
ATOM     44  H21 GCD     1      24.640  22.690  22.910  1.00  0.00            
ATOM     45  C14 GCD     1      25.710  24.570  22.920  1.00  0.00            
ATOM     46  H22 GCD     1      25.650  25.590  23.310  1.00  0.00            
ATOM     47  O11 GCD     1      25.690  24.640  21.500  1.00  0.00            
ATOM     48  H23 GCD     1      25.380  25.530  21.310  1.00  0.00            
ATOM     49  C15 GCD     1      27.060  24.030  23.450  1.00  0.00            
ATOM     50  H24 GCD     1      27.360  23.080  22.970  1.00  0.00            
ATOM     51  O12 GCD     1      28.190  24.930  23.260  1.00  0.00            
ATOM     52  H25 GCD     1      28.300  25.170  22.330  1.00  0.00            
ATOM     53  C16 GCD     1      26.850  23.780  24.990  1.00  0.00            
ATOM     54  H26 GCD     1      27.740  23.270  25.370  1.00  0.00            
ATOM     55  O13 GCD     1      25.620  22.960  25.250  1.00  0.00            
ATOM     56  C17 GCD     1      24.360  23.470  24.860  1.00  0.00            
ATOM     57  H27 GCD     1      24.070  24.430  25.310  1.00  0.00            
ATOM     58  C18 GCD     1      23.250  22.530  25.280  1.00  0.00            
ATOM     59  H28 GCD     1      22.230  22.920  25.330  1.00  0.00            
ATOM     60  H29 GCD     1      23.410  22.350  26.350  1.00  0.00            
ATOM     61  O14 GCD     1      23.200  21.300  24.700  1.00  0.00            
ATOM     62  H30 GCD     1      24.140  21.110  24.720  1.00  0.00            
ATOM     63  O15 GCD     1      26.590  24.910  25.660  1.00  0.00            
ATOM     64  C19 GCD     1      27.200  25.040  26.910  1.00  0.00            
ATOM     65  H31 GCD     1      27.520  24.060  27.270  1.00  0.00            
ATOM     66  C20 GCD     1      28.430  25.970  26.670  1.00  0.00            
ATOM     67  H32 GCD     1      28.100  26.910  26.210  1.00  0.00            
ATOM     68  O16 GCD     1      29.280  25.340  25.750  1.00  0.00            
ATOM     69  H33 GCD     1      28.860  25.120  24.910  1.00  0.00            
ATOM     70  C21 GCD     1      29.160  26.260  28.020  1.00  0.00            
ATOM     71  H34 GCD     1      29.690  25.330  28.290  1.00  0.00            
ATOM     72  O17 GCD     1      30.180  27.310  27.790  1.00  0.00            
ATOM     73  H35 GCD     1      30.680  27.100  26.990  1.00  0.00            
ATOM     74  C22 GCD     1      28.140  26.700  29.060  1.00  0.00            
ATOM     75  H36 GCD     1      28.650  26.810  30.030  1.00  0.00            
ATOM     76  O18 GCD     1      27.150  25.700  29.200  1.00  0.00            
ATOM     77  C23 GCD     1      26.310  25.660  28.050  1.00  0.00            
ATOM     78  H37 GCD     1      25.970  26.640  27.720  1.00  0.00            
ATOM     79  C24 GCD     1      25.150  24.770  28.260  1.00  0.00            
ATOM     80  H38 GCD     1      24.520  24.830  27.360  1.00  0.00            
ATOM     81  H39 GCD     1      24.490  25.140  29.050  1.00  0.00            
ATOM     82  O19 GCD     1      25.670  23.510  28.610  1.00  0.00            
ATOM     83  H40 GCD     1      24.920  22.900  28.650  1.00  0.00            
ATOM     84  O20 GCD     1      27.550  27.950  28.770  1.00  0.00            
ATOM     85  C25 GCD     1      27.860  29.060  29.520  1.00  0.00            
ATOM     86  H41 GCD     1      28.770  28.910  30.110  1.00  0.00            
ATOM     87  C26 GCD     1      28.210  30.200  28.610  1.00  0.00            
ATOM     88  H42 GCD     1      27.420  30.290  27.850  1.00  0.00            
ATOM     89  O21 GCD     1      29.480  29.960  28.070  1.00  0.00            
ATOM     90  H43 GCD     1      29.350  29.040  27.800  1.00  0.00            
ATOM     91  C27 GCD     1      28.270  31.540  29.260  1.00  0.00            
ATOM     92  H44 GCD     1      29.150  31.510  29.920  1.00  0.00            
ATOM     93  O22 GCD     1      28.500  32.650  28.310  1.00  0.00            
ATOM     94  H45 GCD     1      29.330  32.430  27.880  1.00  0.00            
ATOM     95  C28 GCD     1      27.080  31.800  30.220  1.00  0.00            
ATOM     96  H46 GCD     1      27.270  32.660  30.860  1.00  0.00            
ATOM     97  O23 GCD     1      27.140  30.680  31.080  1.00  0.00            
ATOM     98  C29 GCD     1      26.750  29.430  30.520  1.00  0.00            
ATOM     99  H47 GCD     1      25.760  29.500  30.060  1.00  0.00            
ATOM    100  C30 GCD     1      26.540  28.400  31.560  1.00  0.00            
ATOM    101  H48 GCD     1      26.130  27.570  30.980  1.00  0.00            
ATOM    102  H49 GCD     1      25.810  28.690  32.330  1.00  0.00            
ATOM    103  O24 GCD     1      27.740  28.080  32.230  1.00  0.00            
ATOM    104  H50 GCD     1      28.120  28.930  32.490  1.00  0.00            
ATOM    105  O25 GCD     1      25.890  31.920  29.500  1.00  0.00            
ATOM    106  C31 GCD     1      25.100  32.980  29.850  1.00  0.00            
ATOM    107  H51 GCD     1      25.500  33.470  30.750  1.00  0.00            
ATOM    108  C32 GCD     1      25.020  34.040  28.740  1.00  0.00            
ATOM    109  H52 GCD     1      24.760  33.550  27.790  1.00  0.00            
ATOM    110  O26 GCD     1      26.370  34.530  28.520  1.00  0.00            
ATOM    111  H53 GCD     1      26.960  33.760  28.450  1.00  0.00            
ATOM    112  C33 GCD     1      24.000  35.140  29.030  1.00  0.00            
ATOM    113  H54 GCD     1      24.390  35.680  29.900  1.00  0.00            
ATOM    114  O27 GCD     1      23.880  36.130  27.940  1.00  0.00            
ATOM    115  H55 GCD     1      24.630  36.730  27.910  1.00  0.00            
ATOM    116  C34 GCD     1      22.740  34.420  29.340  1.00  0.00            
ATOM    117  H56 GCD     1      21.920  35.070  29.630  1.00  0.00            
ATOM    118  O28 GCD     1      22.870  33.480  30.460  1.00  0.00            
ATOM    119  C35 GCD     1      23.750  32.410  30.260  1.00  0.00            
ATOM    120  H57 GCD     1      23.450  31.670  29.500  1.00  0.00            
ATOM    121  C36 GCD     1      23.850  31.660  31.590  1.00  0.00            
ATOM    122  H58 GCD     1      24.510  30.790  31.500  1.00  0.00            
ATOM    123  H59 GCD     1      22.830  31.260  31.680  1.00  0.00            
ATOM    124  O29 GCD     1      24.260  32.440  32.740  1.00  0.00            
ATOM    125  H60 GCD     1      23.550  32.960  33.120  1.00  0.00            
ATOM    126  O30 GCD     1      22.250  33.730  28.200  1.00  0.00            
ATOM    127  C37 GCD     1      21.360  34.500  27.350  1.00  0.00            
ATOM    128  H61 GCD     1      21.410  35.570  27.600  1.00  0.00            
ATOM    129  C38 GCD     1      21.730  34.250  25.930  1.00  0.00            
ATOM    130  H62 GCD     1      21.600  33.160  25.830  1.00  0.00            
ATOM    131  O31 GCD     1      23.110  34.600  25.780  1.00  0.00            
ATOM    132  H63 GCD     1      23.360  35.180  26.510  1.00  0.00            
ATOM    133  C39 GCD     1      20.750  34.910  24.920  1.00  0.00            
ATOM    134  H64 GCD     1      20.810  36.000  24.800  1.00  0.00            
ATOM    135  O32 GCD     1      21.020  34.520  23.600  1.00  0.00            
ATOM    136  H65 GCD     1      20.380  33.820  23.450  1.00  0.00            
ATOM    137  C40 GCD     1      19.310  34.490  25.290  1.00  0.00            
ATOM    138  H66 GCD     1      18.560  35.060  24.730  1.00  0.00            
ATOM    139  O33 GCD     1      19.070  34.750  26.630  1.00  0.00            
ATOM    140  C41 GCD     1      19.940  33.980  27.510  1.00  0.00            
ATOM    141  H67 GCD     1      19.820  32.920  27.240  1.00  0.00            
ATOM    142  C42 GCD     1      19.460  34.050  28.910  1.00  0.00            
ATOM    143  H68 GCD     1      20.120  33.500  29.590  1.00  0.00            
ATOM    144  H69 GCD     1      18.500  33.520  28.970  1.00  0.00            
ATOM    145  O34 GCD     1      19.290  35.340  29.450  1.00  0.00            
ATOM    146  H70 GCD     1      19.240  35.970  28.730  1.00  0.00            
ATOM    147  O35 GCD     1      19.090  33.110  24.980  1.00  0.00            
ATOM    148  C43 GCD     1      17.930  32.790  24.280  1.00  0.00            
ATOM    149  H71 GCD     1      17.100  33.460  24.530  1.00  0.00            
ATOM    150  C44 GCD     1      18.180  32.750  22.800  1.00  0.00            
ATOM    151  H72 GCD     1      18.920  31.990  22.520  1.00  0.00            
ATOM    152  O36 GCD     1      18.580  34.000  22.240  1.00  0.00            
ATOM    153  H73 GCD     1      18.700  33.770  21.310  1.00  0.00            
ATOM    154  C45 GCD     1      16.960  32.250  22.080  1.00  0.00            
ATOM    155  H74 GCD     1      16.120  32.930  22.280  1.00  0.00            
ATOM    156  O37 GCD     1      17.140  32.060  20.680  1.00  0.00            
ATOM    157  H75 GCD     1      17.910  31.480  20.560  1.00  0.00            
ATOM    158  C46 GCD     1      16.500  30.970  22.710  1.00  0.00            
ATOM    159  H76 GCD     1      15.530  30.740  22.260  1.00  0.00            
ATOM    160  O38 GCD     1      17.420  29.910  22.540  1.00  0.00            
ATOM    161  O39 GCD     1      16.310  31.150  24.150  1.00  0.00            
ATOM    162  C47 GCD     1      17.470  31.420  24.780  1.00  0.00            
ATOM    163  H77 GCD     1      18.190  30.610  24.620  1.00  0.00            
ATOM    164  C48 GCD     1      17.110  31.540  26.240  1.00  0.00            
ATOM    165  H78 GCD     1      16.160  32.070  26.370  1.00  0.00            
ATOM    166  H79 GCD     1      17.850  32.120  26.810  1.00  0.00            
ATOM    167  O40 GCD     1      16.980  30.280  26.920  1.00  0.00            
ATOM    168  H80 GCD     1      16.410  29.720  26.380  1.00  0.00            
ATOM    169  C1  AF6     2      20.290  27.080  25.780  1.00  0.00            
ATOM    170  C2  AF6     2      21.630  26.770  25.920  1.00  0.00            
ATOM    171  C3  AF6     2      22.690  27.320  25.120  1.00  0.00            
ATOM    172  C4  AF6     2      22.410  28.380  24.350  1.00  0.00            
ATOM    173  C5  AF6     2      21.070  28.810  24.220  1.00  0.00            
ATOM    174  C6  AF6     2      20.070  28.190  24.930  1.00  0.00            
ATOM    175  H1  AF6     2      19.540  26.490  26.300  1.00  0.00            
ATOM    176  H2  AF6     2      21.840  25.980  26.630  1.00  0.00            
ATOM    177  H3  AF6     2      23.710  26.950  25.120  1.00  0.00            
ATOM    178  H4  AF6     2      23.130  28.860  23.700  1.00  0.00            
ATOM    179  H5  AF6     2      20.860  29.680  23.600  1.00  0.00            
ATOM    180  H6  AF6     2      19.030  28.480  24.810  1.00  0.00            
TER
ENDMDL
MODEL        1
ATOM      1  H1  GCD     1      25.030  26.180  32.670  1.00  0.00            
ATOM      2  O1  GCD     1      25.940  26.460  32.580  1.00  0.00            
ATOM      3  C1  GCD     1      26.140  27.530  33.530  1.00  0.00            
ATOM      4  H2  GCD     1      25.710  27.240  34.500  1.00  0.00            
ATOM      5  H3  GCD     1      27.220  27.720  33.640  1.00  0.00            
ATOM      6  C2  GCD     1      25.470  28.790  32.950  1.00  0.00            
ATOM      7  H4  GCD     1      25.950  28.860  31.970  1.00  0.00            
ATOM      8  C3  GCD     1      25.690  30.120  33.660  1.00  0.00            
ATOM      9  H5  GCD     1      25.160  30.140  34.620  1.00  0.00            
ATOM     10  C4  GCD     1      25.170  31.230  32.760  1.00  0.00            
ATOM     11  H6  GCD     1      25.670  31.140  31.780  1.00  0.00            
ATOM     12  O2  GCD     1      25.450  32.540  33.330  1.00  0.00            
ATOM     13  H7  GCD     1      24.780  32.710  34.000  1.00  0.00            
ATOM     14  C5  GCD     1      23.660  30.990  32.520  1.00  0.00            
ATOM     15  H8  GCD     1      23.220  30.880  33.520  1.00  0.00            
ATOM     16  O3  GCD     1      23.070  32.020  31.770  1.00  0.00            
ATOM     17  H9  GCD     1      23.140  32.820  32.300  1.00  0.00            
ATOM     18  C6  GCD     1      23.490  29.570  31.910  1.00  0.00            
ATOM     19  O4  GCD     1      24.030  28.580  32.790  1.00  0.00            
ATOM     20  H10 GCD     1      22.400  29.450  31.860  1.00  0.00            
ATOM     21  O5  GCD     1      24.050  29.530  30.580  1.00  0.00            
ATOM     22  C7  GCD     1      23.120  29.350  29.440  1.00  0.00            
ATOM     23  H11 GCD     1      22.090  29.340  29.800  1.00  0.00            
ATOM     24  C8  GCD     1      23.300  30.530  28.520  1.00  0.00            
ATOM     25  H12 GCD     1      24.390  30.600  28.360  1.00  0.00            
ATOM     26  O6  GCD     1      22.840  31.820  28.980  1.00  0.00            
ATOM     27  H13 GCD     1      22.770  31.740  29.930  1.00  0.00            
ATOM     28  C9  GCD     1      22.820  30.240  27.090  1.00  0.00            
ATOM     29  H14 GCD     1      21.740  30.110  27.260  1.00  0.00            
ATOM     30  O7  GCD     1      23.030  31.250  26.130  1.00  0.00            
ATOM     31  H15 GCD     1      22.550  32.060  26.340  1.00  0.00            
ATOM     32  C10 GCD     1      23.320  28.870  26.580  1.00  0.00            
ATOM     33  H16 GCD     1      22.870  28.620  25.620  1.00  0.00            
ATOM     34  O8  GCD     1      22.900  27.860  27.460  1.00  0.00            
ATOM     35  C11 GCD     1      23.480  28.000  28.850  1.00  0.00            
ATOM     36  H17 GCD     1      24.570  28.060  28.690  1.00  0.00            
ATOM     37  C12 GCD     1      23.130  26.790  29.710  1.00  0.00            
ATOM     38  H18 GCD     1      23.800  26.770  30.580  1.00  0.00            
ATOM     39  H19 GCD     1      23.270  25.830  29.190  1.00  0.00            
ATOM     40  O9  GCD     1      21.770  26.800  30.070  1.00  0.00            
ATOM     41  H20 GCD     1      21.280  26.780  29.240  1.00  0.00            
ATOM     42  O10 GCD     1      24.750  28.840  26.500  1.00  0.00            
ATOM     43  C13 GCD     1      25.390  29.280  25.350  1.00  0.00            
ATOM     44  H21 GCD     1      24.670  29.870  24.760  1.00  0.00            
ATOM     45  C14 GCD     1      26.580  30.050  25.750  1.00  0.00            
ATOM     46  H22 GCD     1      27.210  29.480  26.440  1.00  0.00            
ATOM     47  O11 GCD     1      26.170  31.280  26.330  1.00  0.00            
ATOM     48  H23 GCD     1      25.200  31.270  26.320  1.00  0.00            
ATOM     49  C15 GCD     1      27.530  30.340  24.610  1.00  0.00            
ATOM     50  H24 GCD     1      27.010  31.040  23.940  1.00  0.00            
ATOM     51  O12 GCD     1      28.740  30.990  24.970  1.00  0.00            
ATOM     52  H25 GCD     1      28.640  31.950  24.900  1.00  0.00            
ATOM     53  C16 GCD     1      27.850  29.090  23.850  1.00  0.00            
ATOM     54  H26 GCD     1      28.410  29.420  22.970  1.00  0.00            
ATOM     55  O13 GCD     1      26.610  28.510  23.430  1.00  0.00            
ATOM     56  C17 GCD     1      25.930  28.080  24.560  1.00  0.00            
ATOM     57  H27 GCD     1      26.550  27.480  25.240  1.00  0.00            
ATOM     58  C18 GCD     1      24.750  27.210  24.070  1.00  0.00            
ATOM     59  H28 GCD     1      24.170  26.910  24.950  1.00  0.00            
ATOM     60  H29 GCD     1      25.090  26.250  23.660  1.00  0.00            
ATOM     61  O14 GCD     1      23.870  27.970  23.210  1.00  0.00            
ATOM     62  H30 GCD     1      24.430  28.390  22.550  1.00  0.00            
ATOM     63  O15 GCD     1      28.700  28.210  24.650  1.00  0.00            
ATOM     64  C19 GCD     1      29.670  27.530  23.900  1.00  0.00            
ATOM     65  H31 GCD     1      29.510  27.610  22.820  1.00  0.00            
ATOM     66  C20 GCD     1      31.010  28.210  24.240  1.00  0.00            
ATOM     67  H32 GCD     1      31.190  28.060  25.310  1.00  0.00            
ATOM     68  O16 GCD     1      30.950  29.640  24.030  1.00  0.00            
ATOM     69  H33 GCD     1      30.210  30.060  24.480  1.00  0.00            
ATOM     70  C21 GCD     1      32.080  27.570  23.390  1.00  0.00            
ATOM     71  H34 GCD     1      31.940  27.810  22.330  1.00  0.00            
ATOM     72  O17 GCD     1      33.280  28.180  23.950  1.00  0.00            
ATOM     73  H35 GCD     1      33.460  28.990  23.460  1.00  0.00            
ATOM     74  C22 GCD     1      32.050  26.020  23.700  1.00  0.00            
ATOM     75  H36 GCD     1      32.810  25.520  23.100  1.00  0.00            
ATOM     76  O18 GCD     1      30.730  25.480  23.410  1.00  0.00            
ATOM     77  C23 GCD     1      29.700  26.040  24.200  1.00  0.00            
ATOM     78  H37 GCD     1      29.850  25.910  25.280  1.00  0.00            
ATOM     79  C24 GCD     1      28.320  25.420  23.880  1.00  0.00            
ATOM     80  H38 GCD     1      28.100  25.620  22.820  1.00  0.00            
ATOM     81  H39 GCD     1      27.500  25.850  24.480  1.00  0.00            
ATOM     82  O19 GCD     1      28.330  24.000  24.030  1.00  0.00            
ATOM     83  H40 GCD     1      29.020  23.700  23.440  1.00  0.00            
ATOM     84  O20 GCD     1      32.360  25.920  25.120  1.00  0.00            
ATOM     85  C25 GCD     1      33.340  24.890  25.400  1.00  0.00            
ATOM     86  H41 GCD     1      33.690  24.350  24.510  1.00  0.00            
ATOM     87  C26 GCD     1      34.570  25.650  25.950  1.00  0.00            
ATOM     88  H42 GCD     1      34.250  26.310  26.760  1.00  0.00            
ATOM     89  O21 GCD     1      35.080  26.520  24.880  1.00  0.00            
ATOM     90  H43 GCD     1      34.310  27.040  24.650  1.00  0.00            
ATOM     91  C27 GCD     1      35.550  24.650  26.500  1.00  0.00            
ATOM     92  H44 GCD     1      35.840  23.980  25.680  1.00  0.00            
ATOM     93  O22 GCD     1      36.800  25.310  26.820  1.00  0.00            
ATOM     94  H45 GCD     1      36.730  25.720  27.690  1.00  0.00            
ATOM     95  C28 GCD     1      35.000  23.800  27.550  1.00  0.00            
ATOM     96  H46 GCD     1      35.720  23.080  27.960  1.00  0.00            
ATOM     97  O23 GCD     1      33.870  23.150  26.980  1.00  0.00            
ATOM     98  C29 GCD     1      32.800  24.010  26.500  1.00  0.00            
ATOM     99  H47 GCD     1      32.630  24.680  27.350  1.00  0.00            
ATOM    100  C30 GCD     1      31.600  23.220  26.200  1.00  0.00            
ATOM    101  H48 GCD     1      30.720  23.810  26.510  1.00  0.00            
ATOM    102  H49 GCD     1      31.690  22.310  26.810  1.00  0.00            
ATOM    103  O24 GCD     1      31.480  22.670  24.940  1.00  0.00            
ATOM    104  H50 GCD     1      31.600  23.310  24.230  1.00  0.00            
ATOM    105  O25 GCD     1      34.680  24.690  28.680  1.00  0.00            
ATOM    106  C31 GCD     1      35.540  24.740  29.850  1.00  0.00            
ATOM    107  H51 GCD     1      36.430  24.180  29.550  1.00  0.00            
ATOM    108  C32 GCD     1      35.960  26.260  30.070  1.00  0.00            
ATOM    109  H52 GCD     1      35.070  26.860  30.270  1.00  0.00            
ATOM    110  O26 GCD     1      36.690  26.800  28.980  1.00  0.00            
ATOM    111  H53 GCD     1      36.870  27.730  29.180  1.00  0.00            
ATOM    112  C33 GCD     1      36.770  26.400  31.380  1.00  0.00            
ATOM    113  H54 GCD     1      37.680  25.790  31.380  1.00  0.00            
ATOM    114  O27 GCD     1      37.110  27.780  31.590  1.00  0.00            
ATOM    115  H55 GCD     1      36.330  28.350  31.500  1.00  0.00            
ATOM    116  C34 GCD     1      35.800  25.900  32.480  1.00  0.00            
ATOM    117  H56 GCD     1      36.320  26.040  33.440  1.00  0.00            
ATOM    118  O28 GCD     1      35.610  24.520  32.230  1.00  0.00            
ATOM    119  C35 GCD     1      34.810  24.170  31.090  1.00  0.00            
ATOM    120  H57 GCD     1      33.820  24.640  31.170  1.00  0.00            
ATOM    121  C36 GCD     1      34.620  22.630  31.100  1.00  0.00            
ATOM    122  H58 GCD     1      35.590  22.140  31.240  1.00  0.00            
ATOM    123  H59 GCD     1      34.110  22.260  30.200  1.00  0.00            
ATOM    124  O29 GCD     1      33.720  22.370  32.220  1.00  0.00            
ATOM    125  H60 GCD     1      33.540  23.260  32.530  1.00  0.00            
ATOM    126  O30 GCD     1      34.520  26.590  32.530  1.00  0.00            
ATOM    127  C37 GCD     1      34.370  27.670  33.390  1.00  0.00            
ATOM    128  H61 GCD     1      35.310  28.040  33.820  1.00  0.00            
ATOM    129  C38 GCD     1      33.790  28.850  32.620  1.00  0.00            
ATOM    130  H62 GCD     1      32.870  28.500  32.160  1.00  0.00            
ATOM    131  O31 GCD     1      34.680  29.290  31.610  1.00  0.00            
ATOM    132  H63 GCD     1      34.200  29.830  30.970  1.00  0.00            
ATOM    133  C39 GCD     1      33.560  30.010  33.570  1.00  0.00            
ATOM    134  H64 GCD     1      34.540  30.350  33.930  1.00  0.00            
ATOM    135  O32 GCD     1      32.950  31.200  32.940  1.00  0.00            
ATOM    136  H65 GCD     1      33.660  31.860  32.920  1.00  0.00            
ATOM    137  C40 GCD     1      32.670  29.650  34.760  1.00  0.00            
ATOM    138  H66 GCD     1      32.660  30.480  35.480  1.00  0.00            
ATOM    139  O33 GCD     1      33.270  28.510  35.460  1.00  0.00            
ATOM    140  C41 GCD     1      33.500  27.310  34.620  1.00  0.00            
ATOM    141  H67 GCD     1      32.530  26.930  34.290  1.00  0.00            
ATOM    142  C42 GCD     1      34.110  26.310  35.620  1.00  0.00            
ATOM    143  H68 GCD     1      34.190  25.340  35.100  1.00  0.00            
ATOM    144  H69 GCD     1      33.490  26.300  36.530  1.00  0.00            
ATOM    145  O34 GCD     1      35.450  26.620  36.070  1.00  0.00            
ATOM    146  H70 GCD     1      35.550  26.110  36.880  1.00  0.00            
ATOM    147  O35 GCD     1      31.330  29.310  34.360  1.00  0.00            
ATOM    148  C43 GCD     1      30.230  29.780  35.290  1.00  0.00            
ATOM    149  H71 GCD     1      30.620  29.790  36.320  1.00  0.00            
ATOM    150  C44 GCD     1      29.720  31.190  34.810  1.00  0.00            
ATOM    151  H72 GCD     1      29.420  31.150  33.760  1.00  0.00            
ATOM    152  O36 GCD     1      30.750  32.160  35.000  1.00  0.00            
ATOM    153  H73 GCD     1      31.210  32.040  34.160  1.00  0.00            
ATOM    154  C45 GCD     1      28.370  31.520  35.510  1.00  0.00            
ATOM    155  H74 GCD     1      28.580  31.680  36.580  1.00  0.00            
ATOM    156  O37 GCD     1      27.930  32.740  35.070  1.00  0.00            
ATOM    157  H75 GCD     1      27.670  32.610  34.150  1.00  0.00            
ATOM    158  C46 GCD     1      27.390  30.320  35.280  1.00  0.00            
ATOM    159  H76 GCD     1      26.460  30.480  35.840  1.00  0.00            
ATOM    160  O38 GCD     1      27.060  30.180  33.910  1.00  0.00            
ATOM    161  O39 GCD     1      28.040  29.130  35.850  1.00  0.00            
ATOM    162  C47 GCD     1      29.160  28.660  35.150  1.00  0.00            
ATOM    163  H77 GCD     1      28.940  28.560  34.080  1.00  0.00            
ATOM    164  C48 GCD     1      29.650  27.320  35.680  1.00  0.00            
ATOM    165  H78 GCD     1      29.720  27.440  36.770  1.00  0.00            
ATOM    166  H79 GCD     1      30.610  27.070  35.230  1.00  0.00            
ATOM    167  O40 GCD     1      28.630  26.360  35.460  1.00  0.00            
ATOM    168  H80 GCD     1      27.890  26.680  35.980  1.00  0.00            
ATOM    169  C1  AF6     2      30.040  31.000  29.520  1.00  0.00            
ATOM    170  C2  AF6     2      30.490  29.950  28.700  1.00  0.00            
ATOM    171  C3  AF6     2      29.620  28.950  28.200  1.00  0.00            
ATOM    172  C4  AF6     2      28.300  29.020  28.650  1.00  0.00            
ATOM    173  C5  AF6     2      27.850  30.080  29.530  1.00  0.00            
ATOM    174  C6  AF6     2      28.730  31.060  29.970  1.00  0.00            
ATOM    175  H1  AF6     2      30.690  31.810  29.820  1.00  0.00            
ATOM    176  H2  AF6     2      31.500  30.080  28.330  1.00  0.00            
ATOM    177  H3  AF6     2      30.080  28.120  27.670  1.00  0.00            
ATOM    178  H4  AF6     2      27.670  28.190  28.310  1.00  0.00            
ATOM    179  H5  AF6     2      26.800  30.080  29.840  1.00  0.00            
ATOM    180  H6  AF6     2      28.440  31.900  30.590  1.00  0.00            
TER
ENDMDL
MODEL        1
ATOM      1  H1  GCD     1      18.940  33.870  22.800  1.00  0.00            
ATOM      2  O1  GCD     1      19.860  34.010  22.560  1.00  0.00            
ATOM      3  C1  GCD     1      20.750  33.620  23.630  1.00  0.00            
ATOM      4  H2  GCD     1      20.180  33.720  24.560  1.00  0.00            
ATOM      5  H3  GCD     1      20.930  32.540  23.530  1.00  0.00            
ATOM      6  C2  GCD     1      22.060  34.390  23.530  1.00  0.00            
ATOM      7  H4  GCD     1      22.780  34.080  24.300  1.00  0.00            
ATOM      8  C3  GCD     1      21.820  35.880  23.590  1.00  0.00            
ATOM      9  H5  GCD     1      21.130  36.080  22.760  1.00  0.00            
ATOM     10  C4  GCD     1      23.090  36.610  23.300  1.00  0.00            
ATOM     11  H6  GCD     1      23.630  36.520  24.250  1.00  0.00            
ATOM     12  O2  GCD     1      22.820  38.050  23.150  1.00  0.00            
ATOM     13  H7  GCD     1      22.370  38.260  22.320  1.00  0.00            
ATOM     14  C5  GCD     1      23.980  36.050  22.130  1.00  0.00            
ATOM     15  H8  GCD     1      23.520  36.490  21.230  1.00  0.00            
ATOM     16  O3  GCD     1      25.380  36.450  22.160  1.00  0.00            
ATOM     17  H9  GCD     1      25.640  36.060  23.000  1.00  0.00            
ATOM     18  C6  GCD     1      23.880  34.540  22.070  1.00  0.00            
ATOM     19  O4  GCD     1      22.550  34.110  22.250  1.00  0.00            
ATOM     20  H10 GCD     1      24.160  34.210  21.060  1.00  0.00            
ATOM     21  O5  GCD     1      24.770  33.920  23.020  1.00  0.00            
ATOM     22  C7  GCD     1      25.570  32.870  22.640  1.00  0.00            
ATOM     23  H11 GCD     1      25.330  32.600  21.600  1.00  0.00            
ATOM     24  C8  GCD     1      26.990  33.200  22.780  1.00  0.00            
ATOM     25  H12 GCD     1      27.060  33.430  23.850  1.00  0.00            
ATOM     26  O6  GCD     1      27.340  34.400  22.040  1.00  0.00            
ATOM     27  H13 GCD     1      26.550  34.920  21.850  1.00  0.00            
ATOM     28  C9  GCD     1      27.940  32.060  22.570  1.00  0.00            
ATOM     29  H14 GCD     1      27.800  31.640  21.560  1.00  0.00            
ATOM     30  O7  GCD     1      29.280  32.480  22.810  1.00  0.00            
ATOM     31  H15 GCD     1      29.270  33.450  22.770  1.00  0.00            
ATOM     32  C10 GCD     1      27.620  30.920  23.400  1.00  0.00            
ATOM     33  H16 GCD     1      28.310  30.100  23.190  1.00  0.00            
ATOM     34  O8  GCD     1      26.250  30.570  23.140  1.00  0.00            
ATOM     35  C11 GCD     1      25.270  31.550  23.410  1.00  0.00            
ATOM     36  H17 GCD     1      25.350  31.850  24.460  1.00  0.00            
ATOM     37  C12 GCD     1      23.870  31.030  23.270  1.00  0.00            
ATOM     38  H18 GCD     1      23.150  31.860  23.360  1.00  0.00            
ATOM     39  H19 GCD     1      23.680  30.310  24.080  1.00  0.00            
ATOM     40  O9  GCD     1      23.680  30.350  21.990  1.00  0.00            
ATOM     41  H20 GCD     1      24.450  29.780  22.070  1.00  0.00            
ATOM     42  O10 GCD     1      27.860  31.240  24.730  1.00  0.00            
ATOM     43  C13 GCD     1      28.470  30.230  25.570  1.00  0.00            
ATOM     44  H21 GCD     1      28.970  29.380  25.090  1.00  0.00            
ATOM     45  C14 GCD     1      29.600  30.980  26.300  1.00  0.00            
ATOM     46  H22 GCD     1      29.090  31.840  26.770  1.00  0.00            
ATOM     47  O11 GCD     1      30.540  31.410  25.370  1.00  0.00            
ATOM     48  H23 GCD     1      30.090  32.180  25.010  1.00  0.00            
ATOM     49  C15 GCD     1      30.270  30.150  27.330  1.00  0.00            
ATOM     50  H24 GCD     1      30.740  29.330  26.780  1.00  0.00            
ATOM     51  O12 GCD     1      31.330  30.790  28.010  1.00  0.00            
ATOM     52  H25 GCD     1      31.430  31.620  27.530  1.00  0.00            
ATOM     53  C16 GCD     1      29.260  29.590  28.330  1.00  0.00            
ATOM     54  H26 GCD     1      29.790  28.850  28.940  1.00  0.00            
ATOM     55  O13 GCD     1      28.140  28.950  27.650  1.00  0.00            
ATOM     56  C17 GCD     1      27.510  29.740  26.620  1.00  0.00            
ATOM     57  H27 GCD     1      27.130  30.660  27.090  1.00  0.00            
ATOM     58  C18 GCD     1      26.360  28.810  26.110  1.00  0.00            
ATOM     59  H28 GCD     1      25.740  29.310  25.360  1.00  0.00            
ATOM     60  H29 GCD     1      25.650  28.600  26.910  1.00  0.00            
ATOM     61  O14 GCD     1      26.650  27.560  25.530  1.00  0.00            
ATOM     62  H30 GCD     1      27.270  27.690  24.810  1.00  0.00            
ATOM     63  O15 GCD     1      28.770  30.680  29.110  1.00  0.00            
ATOM     64  C19 GCD     1      29.050  30.680  30.520  1.00  0.00            
ATOM     65  H31 GCD     1      29.740  29.870  30.800  1.00  0.00            
ATOM     66  C20 GCD     1      29.700  32.030  30.980  1.00  0.00            
ATOM     67  H32 GCD     1      28.990  32.800  30.680  1.00  0.00            
ATOM     68  O16 GCD     1      30.950  32.230  30.330  1.00  0.00            
ATOM     69  H33 GCD     1      30.970  31.560  29.630  1.00  0.00            
ATOM     70  C21 GCD     1      29.980  31.940  32.540  1.00  0.00            
ATOM     71  H34 GCD     1      30.790  31.220  32.750  1.00  0.00            
ATOM     72  O17 GCD     1      30.460  33.190  33.020  1.00  0.00            
ATOM     73  H35 GCD     1      29.810  33.850  32.740  1.00  0.00            
ATOM     74  C22 GCD     1      28.650  31.510  33.240  1.00  0.00            
ATOM     75  H36 GCD     1      28.830  31.260  34.290  1.00  0.00            
ATOM     76  O18 GCD     1      28.130  30.380  32.630  1.00  0.00            
ATOM     77  C23 GCD     1      27.800  30.400  31.230  1.00  0.00            
ATOM     78  H37 GCD     1      27.090  31.200  30.970  1.00  0.00            
ATOM     79  C24 GCD     1      27.220  29.010  30.900  1.00  0.00            
ATOM     80  H38 GCD     1      28.080  28.330  31.010  1.00  0.00            
ATOM     81  H39 GCD     1      26.910  28.940  29.850  1.00  0.00            
ATOM     82  O19 GCD     1      26.180  28.500  31.740  1.00  0.00            
ATOM     83  H40 GCD     1      26.560  28.110  32.530  1.00  0.00            
ATOM     84  O20 GCD     1      27.720  32.530  33.090  1.00  0.00            
ATOM     85  C25 GCD     1      27.730  33.570  34.000  1.00  0.00            
ATOM     86  H41 GCD     1      28.650  33.630  34.610  1.00  0.00            
ATOM     87  C26 GCD     1      27.560  34.890  33.240  1.00  0.00            
ATOM     88  H42 GCD     1      26.690  34.870  32.590  1.00  0.00            
ATOM     89  O21 GCD     1      28.740  35.180  32.480  1.00  0.00            
ATOM     90  H43 GCD     1      28.560  35.940  31.910  1.00  0.00            
ATOM     91  C27 GCD     1      27.270  36.020  34.250  1.00  0.00            
ATOM     92  H44 GCD     1      28.140  36.140  34.910  1.00  0.00            
ATOM     93  O22 GCD     1      26.950  37.260  33.610  1.00  0.00            
ATOM     94  H45 GCD     1      26.780  37.140  32.670  1.00  0.00            
ATOM     95  C28 GCD     1      26.070  35.670  35.150  1.00  0.00            
ATOM     96  H46 GCD     1      25.910  36.390  35.960  1.00  0.00            
ATOM     97  O23 GCD     1      26.390  34.450  35.800  1.00  0.00            
ATOM     98  C29 GCD     1      26.590  33.320  34.950  1.00  0.00            
ATOM     99  H47 GCD     1      25.680  33.180  34.350  1.00  0.00            
ATOM    100  C30 GCD     1      26.700  32.110  35.870  1.00  0.00            
ATOM    101  H48 GCD     1      26.490  31.240  35.230  1.00  0.00            
ATOM    102  H49 GCD     1      25.820  32.120  36.520  1.00  0.00            
ATOM    103  O24 GCD     1      27.940  31.950  36.600  1.00  0.00            
ATOM    104  H50 GCD     1      28.020  32.630  37.270  1.00  0.00            
ATOM    105  O25 GCD     1      24.870  35.560  34.390  1.00  0.00            
ATOM    106  C31 GCD     1      23.660  36.240  34.850  1.00  0.00            
ATOM    107  H51 GCD     1      23.810  36.510  35.900  1.00  0.00            
ATOM    108  C32 GCD     1      23.480  37.540  33.980  1.00  0.00            
ATOM    109  H52 GCD     1      23.460  37.220  32.930  1.00  0.00            
ATOM    110  O26 GCD     1      24.570  38.430  34.260  1.00  0.00            
ATOM    111  H53 GCD     1      25.330  37.830  34.230  1.00  0.00            
ATOM    112  C33 GCD     1      22.170  38.270  34.280  1.00  0.00            
ATOM    113  H54 GCD     1      22.120  38.450  35.360  1.00  0.00            
ATOM    114  O27 GCD     1      21.960  39.450  33.530  1.00  0.00            
ATOM    115  H55 GCD     1      22.810  39.790  33.230  1.00  0.00            
ATOM    116  C34 GCD     1      20.990  37.290  34.070  1.00  0.00            
ATOM    117  H56 GCD     1      20.080  37.770  34.440  1.00  0.00            
ATOM    118  O28 GCD     1      21.230  36.160  34.870  1.00  0.00            
ATOM    119  C35 GCD     1      22.450  35.360  34.680  1.00  0.00            
ATOM    120  H57 GCD     1      22.380  34.950  33.660  1.00  0.00            
ATOM    121  C36 GCD     1      22.500  34.200  35.710  1.00  0.00            
ATOM    122  H58 GCD     1      22.510  34.690  36.690  1.00  0.00            
ATOM    123  H59 GCD     1      23.430  33.640  35.580  1.00  0.00            
ATOM    124  O29 GCD     1      21.400  33.270  35.490  1.00  0.00            
ATOM    125  H60 GCD     1      21.210  32.900  36.360  1.00  0.00            
ATOM    126  O30 GCD     1      20.930  36.830  32.760  1.00  0.00            
ATOM    127  C37 GCD     1      19.640  36.980  32.080  1.00  0.00            
ATOM    128  H61 GCD     1      18.860  36.890  32.850  1.00  0.00            
ATOM    129  C38 GCD     1      19.570  38.330  31.360  1.00  0.00            
ATOM    130  H62 GCD     1      20.510  38.480  30.810  1.00  0.00            
ATOM    131  O31 GCD     1      19.570  39.280  32.390  1.00  0.00            
ATOM    132  H63 GCD     1      20.430  39.350  32.820  1.00  0.00            
ATOM    133  C39 GCD     1      18.340  38.420  30.400  1.00  0.00            
ATOM    134  H64 GCD     1      17.470  38.550  31.050  1.00  0.00            
ATOM    135  O32 GCD     1      18.470  39.570  29.480  1.00  0.00            
ATOM    136  H65 GCD     1      19.200  39.450  28.860  1.00  0.00            
ATOM    137  C40 GCD     1      18.270  37.130  29.560  1.00  0.00            
ATOM    138  H66 GCD     1      17.330  37.070  28.990  1.00  0.00            
ATOM    139  O33 GCD     1      18.270  35.960  30.400  1.00  0.00            
ATOM    140  C41 GCD     1      19.420  35.820  31.170  1.00  0.00            
ATOM    141  H67 GCD     1      20.260  35.880  30.470  1.00  0.00            
ATOM    142  C42 GCD     1      19.450  34.460  31.900  1.00  0.00            
ATOM    143  H68 GCD     1      20.420  34.500  32.420  1.00  0.00            
ATOM    144  H69 GCD     1      19.590  33.640  31.180  1.00  0.00            
ATOM    145  O34 GCD     1      18.300  34.210  32.760  1.00  0.00            
ATOM    146  H70 GCD     1      18.460  34.730  33.550  1.00  0.00            
ATOM    147  O35 GCD     1      19.360  37.060  28.660  1.00  0.00            
ATOM    148  C43 GCD     1      19.140  37.330  27.290  1.00  0.00            
ATOM    149  H71 GCD     1      18.230  37.920  27.190  1.00  0.00            
ATOM    150  C44 GCD     1      20.340  38.170  26.820  1.00  0.00            
ATOM    151  H72 GCD     1      21.210  37.510  26.950  1.00  0.00            
ATOM    152  O36 GCD     1      20.550  39.370  27.560  1.00  0.00            
ATOM    153  H73 GCD     1      21.470  39.600  27.370  1.00  0.00            
ATOM    154  C45 GCD     1      20.210  38.510  25.330  1.00  0.00            
ATOM    155  H74 GCD     1      19.300  39.100  25.170  1.00  0.00            
ATOM    156  O37 GCD     1      21.280  39.350  24.890  1.00  0.00            
ATOM    157  H75 GCD     1      21.860  38.790  24.370  1.00  0.00            
ATOM    158  C46 GCD     1      20.130  37.160  24.590  1.00  0.00            
ATOM    159  H76 GCD     1      19.930  37.330  23.530  1.00  0.00            
ATOM    160  O38 GCD     1      21.220  36.300  24.840  1.00  0.00            
ATOM    161  O39 GCD     1      18.960  36.490  25.070  1.00  0.00            
ATOM    162  C47 GCD     1      18.990  36.110  26.430  1.00  0.00            
ATOM    163  H77 GCD     1      19.840  35.420  26.540  1.00  0.00            
ATOM    164  C48 GCD     1      17.720  35.320  26.610  1.00  0.00            
ATOM    165  H78 GCD     1      16.850  35.860  26.220  1.00  0.00            
ATOM    166  H79 GCD     1      17.660  35.070  27.680  1.00  0.00            
ATOM    167  O40 GCD     1      17.750  34.070  25.920  1.00  0.00            
ATOM    168  H80 GCD     1      17.490  34.160  25.000  1.00  0.00            
ATOM    169  C1  AF6     2      23.760  36.080  30.140  1.00  0.00            
ATOM    170  C2  AF6     2      24.130  36.410  28.770  1.00  0.00            
ATOM    171  C3  AF6     2      25.030  35.540  28.090  1.00  0.00            
ATOM    172  C4  AF6     2      25.510  34.410  28.710  1.00  0.00            
ATOM    173  C5  AF6     2      25.130  34.130  30.050  1.00  0.00            
ATOM    174  C6  AF6     2      24.250  34.940  30.770  1.00  0.00            
ATOM    175  H1  AF6     2      23.050  36.740  30.610  1.00  0.00            
ATOM    176  H2  AF6     2      23.670  37.250  28.260  1.00  0.00            
ATOM    177  H3  AF6     2      25.470  35.730  27.120  1.00  0.00            
ATOM    178  H4  AF6     2      26.190  33.740  28.190  1.00  0.00            
ATOM    179  H5  AF6     2      25.590  33.290  30.560  1.00  0.00            
ATOM    180  H6  AF6     2      24.090  34.690  31.820  1.00  0.00            
TER
ENDMDL
MODEL        1
ATOM      1  H1  GCD     1      25.940  30.430  25.440  1.00  0.00            
ATOM      2  O1  GCD     1      26.570  30.880  24.850  1.00  0.00            
ATOM      3  C1  GCD     1      26.680  32.200  25.440  1.00  0.00            
ATOM      4  H2  GCD     1      25.670  32.630  25.500  1.00  0.00            
ATOM      5  H3  GCD     1      27.120  32.100  26.440  1.00  0.00            
ATOM      6  C2  GCD     1      27.390  33.190  24.470  1.00  0.00            
ATOM      7  H4  GCD     1      28.360  32.730  24.230  1.00  0.00            
ATOM      8  C3  GCD     1      27.500  34.630  24.980  1.00  0.00            
ATOM      9  H5  GCD     1      26.510  34.840  25.400  1.00  0.00            
ATOM     10  C4  GCD     1      27.930  35.570  23.940  1.00  0.00            
ATOM     11  H6  GCD     1      28.970  35.370  23.640  1.00  0.00            
ATOM     12  O2  GCD     1      27.890  36.920  24.420  1.00  0.00            
ATOM     13  H7  GCD     1      28.570  37.000  25.100  1.00  0.00            
ATOM     14  C5  GCD     1      27.160  35.430  22.630  1.00  0.00            
ATOM     15  H8  GCD     1      26.120  35.700  22.840  1.00  0.00            
ATOM     16  O3  GCD     1      27.540  36.340  21.600  1.00  0.00            
ATOM     17  H9  GCD     1      27.780  37.150  22.060  1.00  0.00            
ATOM     18  C6  GCD     1      27.160  33.980  22.200  1.00  0.00            
ATOM     19  O4  GCD     1      26.570  33.200  23.280  1.00  0.00            
ATOM     20  H10 GCD     1      26.430  33.810  21.400  1.00  0.00            
ATOM     21  O5  GCD     1      28.430  33.540  21.640  1.00  0.00            
ATOM     22  C7  GCD     1      28.310  32.700  20.430  1.00  0.00            
ATOM     23  H11 GCD     1      27.320  32.240  20.320  1.00  0.00            
ATOM     24  C8  GCD     1      28.770  33.740  19.300  1.00  0.00            
ATOM     25  H12 GCD     1      29.730  34.010  19.750  1.00  0.00            
ATOM     26  O6  GCD     1      27.900  34.850  19.230  1.00  0.00            
ATOM     27  H13 GCD     1      27.990  35.270  20.100  1.00  0.00            
ATOM     28  C9  GCD     1      28.880  32.980  17.900  1.00  0.00            
ATOM     29  H14 GCD     1      27.840  32.700  17.670  1.00  0.00            
ATOM     30  O7  GCD     1      29.390  33.750  16.800  1.00  0.00            
ATOM     31  H15 GCD     1      28.880  34.560  16.930  1.00  0.00            
ATOM     32  C10 GCD     1      29.770  31.730  18.040  1.00  0.00            
ATOM     33  H16 GCD     1      29.700  31.130  17.130  1.00  0.00            
ATOM     34  O8  GCD     1      29.250  30.990  19.210  1.00  0.00            
ATOM     35  C11 GCD     1      29.330  31.620  20.540  1.00  0.00            
ATOM     36  H17 GCD     1      30.330  32.040  20.670  1.00  0.00            
ATOM     37  C12 GCD     1      29.100  30.570  21.510  1.00  0.00            
ATOM     38  H18 GCD     1      28.140  30.080  21.310  1.00  0.00            
ATOM     39  H19 GCD     1      29.080  30.870  22.560  1.00  0.00            
ATOM     40  O9  GCD     1      30.110  29.510  21.440  1.00  0.00            
ATOM     41  H20 GCD     1      30.000  29.000  22.250  1.00  0.00            
ATOM     42  O10 GCD     1      31.130  32.110  18.330  1.00  0.00            
ATOM     43  C13 GCD     1      32.120  31.580  17.500  1.00  0.00            
ATOM     44  H21 GCD     1      31.660  31.220  16.570  1.00  0.00            
ATOM     45  C14 GCD     1      33.070  32.700  17.220  1.00  0.00            
ATOM     46  H22 GCD     1      33.490  33.030  18.180  1.00  0.00            
ATOM     47  O11 GCD     1      32.310  33.710  16.600  1.00  0.00            
ATOM     48  H23 GCD     1      31.710  34.060  17.270  1.00  0.00            
ATOM     49  C15 GCD     1      34.210  32.100  16.490  1.00  0.00            
ATOM     50  H24 GCD     1      33.800  31.810  15.520  1.00  0.00            
ATOM     51  O12 GCD     1      35.180  33.190  16.300  1.00  0.00            
ATOM     52  H25 GCD     1      35.410  33.520  17.170  1.00  0.00            
ATOM     53  C16 GCD     1      34.810  30.900  17.170  1.00  0.00            
ATOM     54  H26 GCD     1      35.560  30.450  16.510  1.00  0.00            
ATOM     55  O13 GCD     1      33.820  29.960  17.290  1.00  0.00            
ATOM     56  C17 GCD     1      32.760  30.350  18.080  1.00  0.00            
ATOM     57  H27 GCD     1      33.180  30.680  19.040  1.00  0.00            
ATOM     58  C18 GCD     1      31.870  29.160  18.330  1.00  0.00            
ATOM     59  H28 GCD     1      31.370  28.780  17.430  1.00  0.00            
ATOM     60  H29 GCD     1      30.970  29.320  18.930  1.00  0.00            
ATOM     61  O14 GCD     1      32.690  28.040  18.840  1.00  0.00            
ATOM     62  H30 GCD     1      33.140  28.230  19.670  1.00  0.00            
ATOM     63  O15 GCD     1      35.330  31.240  18.480  1.00  0.00            
ATOM     64  C19 GCD     1      36.750  31.070  18.680  1.00  0.00            
ATOM     65  H31 GCD     1      37.250  31.000  17.710  1.00  0.00            
ATOM     66  C20 GCD     1      37.240  32.190  19.650  1.00  0.00            
ATOM     67  H32 GCD     1      36.610  32.130  20.550  1.00  0.00            
ATOM     68  O16 GCD     1      36.950  33.440  18.950  1.00  0.00            
ATOM     69  H33 GCD     1      36.030  33.740  19.020  1.00  0.00            
ATOM     70  C21 GCD     1      38.700  31.960  20.040  1.00  0.00            
ATOM     71  H34 GCD     1      39.270  32.030  19.100  1.00  0.00            
ATOM     72  O17 GCD     1      39.230  32.940  21.000  1.00  0.00            
ATOM     73  H35 GCD     1      39.090  33.810  20.630  1.00  0.00            
ATOM     74  C22 GCD     1      38.890  30.500  20.660  1.00  0.00            
ATOM     75  H36 GCD     1      39.930  30.180  20.740  1.00  0.00            
ATOM     76  O18 GCD     1      38.230  29.530  19.770  1.00  0.00            
ATOM     77  C23 GCD     1      36.900  29.730  19.360  1.00  0.00            
ATOM     78  H37 GCD     1      36.240  29.720  20.230  1.00  0.00            
ATOM     79  C24 GCD     1      36.430  28.580  18.370  1.00  0.00            
ATOM     80  H38 GCD     1      36.910  28.730  17.390  1.00  0.00            
ATOM     81  H39 GCD     1      35.340  28.560  18.240  1.00  0.00            
ATOM     82  O19 GCD     1      36.780  27.290  18.750  1.00  0.00            
ATOM     83  H40 GCD     1      37.660  27.250  19.130  1.00  0.00            
ATOM     84  O20 GCD     1      38.190  30.490  22.000  1.00  0.00            
ATOM     85  C25 GCD     1      38.780  29.560  22.930  1.00  0.00            
ATOM     86  H41 GCD     1      39.520  28.850  22.550  1.00  0.00            
ATOM     87  C26 GCD     1      39.430  30.440  24.060  1.00  0.00            
ATOM     88  H42 GCD     1      38.640  31.150  24.340  1.00  0.00            
ATOM     89  O21 GCD     1      40.540  31.000  23.400  1.00  0.00            
ATOM     90  H43 GCD     1      40.120  31.510  22.690  1.00  0.00            
ATOM     91  C27 GCD     1      39.870  29.610  25.290  1.00  0.00            
ATOM     92  H44 GCD     1      40.680  28.960  24.930  1.00  0.00            
ATOM     93  O22 GCD     1      40.400  30.330  26.400  1.00  0.00            
ATOM     94  H45 GCD     1      41.290  30.670  26.240  1.00  0.00            
ATOM     95  C28 GCD     1      38.730  28.770  25.770  1.00  0.00            
ATOM     96  H46 GCD     1      39.100  28.150  26.590  1.00  0.00            
ATOM     97  O23 GCD     1      38.120  28.050  24.740  1.00  0.00            
ATOM     98  C29 GCD     1      37.660  28.790  23.570  1.00  0.00            
ATOM     99  H47 GCD     1      36.910  29.520  23.900  1.00  0.00            
ATOM    100  C30 GCD     1      36.910  27.820  22.650  1.00  0.00            
ATOM    101  H48 GCD     1      37.650  27.280  22.040  1.00  0.00            
ATOM    102  H49 GCD     1      36.310  28.410  21.950  1.00  0.00            
ATOM    103  O24 GCD     1      36.180  26.940  23.370  1.00  0.00            
ATOM    104  H50 GCD     1      36.830  26.530  23.960  1.00  0.00            
ATOM    105  O25 GCD     1      37.700  29.630  26.380  1.00  0.00            
ATOM    106  C31 GCD     1      37.160  29.110  27.640  1.00  0.00            
ATOM    107  H51 GCD     1      37.680  28.190  27.930  1.00  0.00            
ATOM    108  C32 GCD     1      37.550  30.100  28.650  1.00  0.00            
ATOM    109  H52 GCD     1      37.150  31.060  28.320  1.00  0.00            
ATOM    110  O26 GCD     1      38.970  30.180  28.740  1.00  0.00            
ATOM    111  H53 GCD     1      39.220  30.130  27.810  1.00  0.00            
ATOM    112  C33 GCD     1      36.790  29.740  29.990  1.00  0.00            
ATOM    113  H54 GCD     1      37.200  28.800  30.390  1.00  0.00            
ATOM    114  O27 GCD     1      36.850  30.830  30.940  1.00  0.00            
ATOM    115  H55 GCD     1      37.380  31.560  30.590  1.00  0.00            
ATOM    116  C34 GCD     1      35.270  29.410  29.770  1.00  0.00            
ATOM    117  H56 GCD     1      34.990  28.960  30.720  1.00  0.00            
ATOM    118  O28 GCD     1      35.080  28.490  28.680  1.00  0.00            
ATOM    119  C35 GCD     1      35.600  28.880  27.410  1.00  0.00            
ATOM    120  H57 GCD     1      35.090  29.800  27.130  1.00  0.00            
ATOM    121  C36 GCD     1      35.340  27.780  26.440  1.00  0.00            
ATOM    122  H58 GCD     1      35.610  28.240  25.480  1.00  0.00            
ATOM    123  H59 GCD     1      34.280  27.520  26.410  1.00  0.00            
ATOM    124  O29 GCD     1      36.070  26.590  26.780  1.00  0.00            
ATOM    125  H60 GCD     1      35.940  25.840  26.180  1.00  0.00            
ATOM    126  O30 GCD     1      34.490  30.600  29.460  1.00  0.00            
ATOM    127  C37 GCD     1      33.370  30.700  30.320  1.00  0.00            
ATOM    128  H61 GCD     1      33.580  30.160  31.250  1.00  0.00            
ATOM    129  C38 GCD     1      33.390  32.200  30.730  1.00  0.00            
ATOM    130  H62 GCD     1      33.510  32.850  29.860  1.00  0.00            
ATOM    131  O31 GCD     1      34.550  32.450  31.460  1.00  0.00            
ATOM    132  H63 GCD     1      35.310  32.000  31.080  1.00  0.00            
ATOM    133  C39 GCD     1      32.070  32.610  31.370  1.00  0.00            
ATOM    134  H64 GCD     1      32.130  32.250  32.410  1.00  0.00            
ATOM    135  O32 GCD     1      31.950  33.990  31.450  1.00  0.00            
ATOM    136  H65 GCD     1      31.910  34.260  30.520  1.00  0.00            
ATOM    137  C40 GCD     1      30.840  32.180  30.540  1.00  0.00            
ATOM    138  H66 GCD     1      29.900  32.490  31.000  1.00  0.00            
ATOM    139  O33 GCD     1      30.920  30.790  30.380  1.00  0.00            
ATOM    140  C41 GCD     1      32.030  30.260  29.660  1.00  0.00            
ATOM    141  H67 GCD     1      32.080  30.610  28.620  1.00  0.00            
ATOM    142  C42 GCD     1      31.920  28.720  29.630  1.00  0.00            
ATOM    143  H68 GCD     1      32.570  28.300  28.850  1.00  0.00            
ATOM    144  H69 GCD     1      30.900  28.500  29.290  1.00  0.00            
ATOM    145  O34 GCD     1      32.230  28.120  30.860  1.00  0.00            
ATOM    146  H70 GCD     1      31.390  28.060  31.330  1.00  0.00            
ATOM    147  O35 GCD     1      30.900  32.880  29.270  1.00  0.00            
ATOM    148  C43 GCD     1      29.870  33.810  29.040  1.00  0.00            
ATOM    149  H71 GCD     1      29.450  34.220  29.960  1.00  0.00            
ATOM    150  C44 GCD     1      30.430  34.940  28.170  1.00  0.00            
ATOM    151  H72 GCD     1      30.750  34.560  27.190  1.00  0.00            
ATOM    152  O36 GCD     1      31.590  35.460  28.940  1.00  0.00            
ATOM    153  H73 GCD     1      32.100  36.080  28.410  1.00  0.00            
ATOM    154  C45 GCD     1      29.350  35.890  27.810  1.00  0.00            
ATOM    155  H74 GCD     1      28.950  36.410  28.680  1.00  0.00            
ATOM    156  O37 GCD     1      29.780  36.890  26.970  1.00  0.00            
ATOM    157  H75 GCD     1      30.120  37.580  27.550  1.00  0.00            
ATOM    158  C46 GCD     1      28.160  35.190  27.170  1.00  0.00            
ATOM    159  H76 GCD     1      27.340  35.910  27.150  1.00  0.00            
ATOM    160  O38 GCD     1      28.500  34.660  25.950  1.00  0.00            
ATOM    161  O39 GCD     1      27.690  34.120  27.970  1.00  0.00            
ATOM    162  C47 GCD     1      28.740  33.160  28.270  1.00  0.00            
ATOM    163  H77 GCD     1      29.180  32.810  27.330  1.00  0.00            
ATOM    164  C48 GCD     1      28.080  32.010  28.980  1.00  0.00            
ATOM    165  H78 GCD     1      28.780  31.190  29.190  1.00  0.00            
ATOM    166  H79 GCD     1      27.290  31.610  28.340  1.00  0.00            
ATOM    167  O40 GCD     1      27.450  32.250  30.310  1.00  0.00            
ATOM    168  H80 GCD     1      26.750  32.910  30.210  1.00  0.00            
ATOM    169  C1  AF6     2      33.110  32.910  21.090  1.00  0.00            
ATOM    170  C2  AF6     2      32.660  31.820  21.900  1.00  0.00            
ATOM    171  C3  AF6     2      31.710  31.970  22.940  1.00  0.00            
ATOM    172  C4  AF6     2      31.100  33.280  23.100  1.00  0.00            
ATOM    173  C5  AF6     2      31.460  34.310  22.170  1.00  0.00            
ATOM    174  C6  AF6     2      32.530  34.160  21.210  1.00  0.00            
ATOM    175  H1  AF6     2      33.840  32.740  20.300  1.00  0.00            
ATOM    176  H2  AF6     2      33.110  30.840  21.800  1.00  0.00            
ATOM    177  H3  AF6     2      31.470  31.130  23.590  1.00  0.00            
ATOM    178  H4  AF6     2      30.360  33.550  23.840  1.00  0.00            
ATOM    179  H5  AF6     2      30.920  35.230  22.350  1.00  0.00            
ATOM    180  H6  AF6     2      32.800  34.930  20.500  1.00  0.00            
TER
ENDMDL
MODEL        1
ATOM      1  H1  GCD     1      27.780  25.880  29.180  1.00  0.00            
ATOM      2  O1  GCD     1      27.800  26.770  29.550  1.00  0.00            
ATOM      3  C1  GCD     1      26.660  26.840  30.330  1.00  0.00            
ATOM      4  H2  GCD     1      26.320  25.870  30.700  1.00  0.00            
ATOM      5  H3  GCD     1      26.860  27.530  31.160  1.00  0.00            
ATOM      6  C2  GCD     1      25.460  27.420  29.570  1.00  0.00            
ATOM      7  H4  GCD     1      25.800  28.410  29.250  1.00  0.00            
ATOM      8  C3  GCD     1      24.150  27.450  30.380  1.00  0.00            
ATOM      9  H5  GCD     1      23.970  26.420  30.710  1.00  0.00            
ATOM     10  C4  GCD     1      23.010  28.000  29.460  1.00  0.00            
ATOM     11  H6  GCD     1      23.300  29.040  29.260  1.00  0.00            
ATOM     12  O2  GCD     1      21.870  27.910  30.250  1.00  0.00            
ATOM     13  H7  GCD     1      22.060  27.390  31.040  1.00  0.00            
ATOM     14  C5  GCD     1      22.920  27.280  28.070  1.00  0.00            
ATOM     15  H8  GCD     1      22.630  26.240  28.260  1.00  0.00            
ATOM     16  O3  GCD     1      21.970  27.890  27.250  1.00  0.00            
ATOM     17  H9  GCD     1      22.340  28.560  26.670  1.00  0.00            
ATOM     18  C6  GCD     1      24.270  27.260  27.400  1.00  0.00            
ATOM     19  O4  GCD     1      25.190  26.660  28.320  1.00  0.00            
ATOM     20  H10 GCD     1      24.250  26.710  26.450  1.00  0.00            
ATOM     21  O5  GCD     1      24.610  28.610  27.060  1.00  0.00            
ATOM     22  C7  GCD     1      25.080  28.850  25.710  1.00  0.00            
ATOM     23  H11 GCD     1      24.930  28.060  24.960  1.00  0.00            
ATOM     24  C8  GCD     1      24.060  29.920  25.220  1.00  0.00            
ATOM     25  H12 GCD     1      24.050  30.790  25.900  1.00  0.00            
ATOM     26  O6  GCD     1      22.730  29.330  25.150  1.00  0.00            
ATOM     27  H13 GCD     1      22.200  30.100  24.930  1.00  0.00            
ATOM     28  C9  GCD     1      24.380  30.390  23.790  1.00  0.00            
ATOM     29  H14 GCD     1      24.460  29.490  23.170  1.00  0.00            
ATOM     30  O7  GCD     1      23.550  31.340  23.230  1.00  0.00            
ATOM     31  H15 GCD     1      23.510  32.110  23.810  1.00  0.00            
ATOM     32  C10 GCD     1      25.840  30.950  23.810  1.00  0.00            
ATOM     33  H16 GCD     1      26.060  31.140  22.760  1.00  0.00            
ATOM     34  O8  GCD     1      26.720  29.920  24.330  1.00  0.00            
ATOM     35  C11 GCD     1      26.500  29.410  25.650  1.00  0.00            
ATOM     36  H17 GCD     1      26.590  30.280  26.320  1.00  0.00            
ATOM     37  C12 GCD     1      27.560  28.390  26.050  1.00  0.00            
ATOM     38  H18 GCD     1      27.530  27.560  25.340  1.00  0.00            
ATOM     39  H19 GCD     1      27.430  27.910  27.030  1.00  0.00            
ATOM     40  O9  GCD     1      28.910  28.960  26.100  1.00  0.00            
ATOM     41  H20 GCD     1      28.740  29.700  26.690  1.00  0.00            
ATOM     42  O10 GCD     1      25.900  32.100  24.610  1.00  0.00            
ATOM     43  C13 GCD     1      26.640  33.150  24.010  1.00  0.00            
ATOM     44  H21 GCD     1      27.330  32.860  23.200  1.00  0.00            
ATOM     45  C14 GCD     1      25.680  34.190  23.390  1.00  0.00            
ATOM     46  H22 GCD     1      24.980  34.460  24.190  1.00  0.00            
ATOM     47  O11 GCD     1      24.920  33.750  22.330  1.00  0.00            
ATOM     48  H23 GCD     1      24.010  33.980  22.520  1.00  0.00            
ATOM     49  C15 GCD     1      26.410  35.530  23.030  1.00  0.00            
ATOM     50  H24 GCD     1      27.260  35.310  22.370  1.00  0.00            
ATOM     51  O12 GCD     1      25.500  36.460  22.450  1.00  0.00            
ATOM     52  H25 GCD     1      25.340  36.270  21.520  1.00  0.00            
ATOM     53  C16 GCD     1      27.110  36.060  24.210  1.00  0.00            
ATOM     54  H26 GCD     1      27.640  36.970  23.930  1.00  0.00            
ATOM     55  O13 GCD     1      28.040  35.090  24.700  1.00  0.00            
ATOM     56  C17 GCD     1      27.440  33.860  25.120  1.00  0.00            
ATOM     57  H27 GCD     1      26.660  34.080  25.870  1.00  0.00            
ATOM     58  C18 GCD     1      28.550  33.000  25.670  1.00  0.00            
ATOM     59  H28 GCD     1      28.110  32.060  26.000  1.00  0.00            
ATOM     60  H29 GCD     1      29.050  33.540  26.490  1.00  0.00            
ATOM     61  O14 GCD     1      29.470  32.760  24.630  1.00  0.00            
ATOM     62  H30 GCD     1      30.190  33.380  24.820  1.00  0.00            
ATOM     63  O15 GCD     1      26.050  36.470  25.140  1.00  0.00            
ATOM     64  C19 GCD     1      25.870  37.790  25.560  1.00  0.00            
ATOM     65  H31 GCD     1      26.160  38.570  24.850  1.00  0.00            
ATOM     66  C20 GCD     1      24.340  38.020  25.650  1.00  0.00            
ATOM     67  H32 GCD     1      24.020  37.410  26.500  1.00  0.00            
ATOM     68  O16 GCD     1      23.750  37.560  24.430  1.00  0.00            
ATOM     69  H33 GCD     1      24.420  36.960  24.080  1.00  0.00            
ATOM     70  C21 GCD     1      24.010  39.450  26.110  1.00  0.00            
ATOM     71  H34 GCD     1      24.240  40.120  25.270  1.00  0.00            
ATOM     72  O17 GCD     1      22.670  39.640  26.450  1.00  0.00            
ATOM     73  H35 GCD     1      22.270  38.780  26.660  1.00  0.00            
ATOM     74  C22 GCD     1      24.790  39.820  27.360  1.00  0.00            
ATOM     75  H36 GCD     1      24.740  40.900  27.540  1.00  0.00            
ATOM     76  O18 GCD     1      26.170  39.460  27.200  1.00  0.00            
ATOM     77  C23 GCD     1      26.480  38.130  26.920  1.00  0.00            
ATOM     78  H37 GCD     1      26.070  37.470  27.700  1.00  0.00            
ATOM     79  C24 GCD     1      27.930  37.900  26.920  1.00  0.00            
ATOM     80  H38 GCD     1      28.240  36.860  26.780  1.00  0.00            
ATOM     81  H39 GCD     1      28.270  38.220  27.910  1.00  0.00            
ATOM     82  O19 GCD     1      28.620  38.810  26.030  1.00  0.00            
ATOM     83  H40 GCD     1      29.460  39.070  26.430  1.00  0.00            
ATOM     84  O20 GCD     1      24.400  39.070  28.510  1.00  0.00            
ATOM     85  C25 GCD     1      24.450  39.860  29.710  1.00  0.00            
ATOM     86  H41 GCD     1      24.820  40.880  29.520  1.00  0.00            
ATOM     87  C26 GCD     1      22.960  39.960  30.100  1.00  0.00            
ATOM     88  H42 GCD     1      22.560  38.980  30.380  1.00  0.00            
ATOM     89  O21 GCD     1      22.180  40.560  29.050  1.00  0.00            
ATOM     90  H43 GCD     1      22.430  40.090  28.250  1.00  0.00            
ATOM     91  C27 GCD     1      22.830  40.790  31.430  1.00  0.00            
ATOM     92  H44 GCD     1      23.250  41.790  31.260  1.00  0.00            
ATOM     93  O22 GCD     1      21.480  41.020  31.950  1.00  0.00            
ATOM     94  H45 GCD     1      21.300  40.180  32.390  1.00  0.00            
ATOM     95  C28 GCD     1      23.680  40.110  32.460  1.00  0.00            
ATOM     96  H46 GCD     1      23.660  40.640  33.410  1.00  0.00            
ATOM     97  O23 GCD     1      24.990  39.950  32.040  1.00  0.00            
ATOM     98  C29 GCD     1      25.190  39.200  30.880  1.00  0.00            
ATOM     99  H47 GCD     1      24.810  38.180  31.000  1.00  0.00            
ATOM    100  C30 GCD     1      26.730  39.170  30.490  1.00  0.00            
ATOM    101  H48 GCD     1      26.990  38.470  29.680  1.00  0.00            
ATOM    102  H49 GCD     1      27.240  38.800  31.390  1.00  0.00            
ATOM    103  O24 GCD     1      27.230  40.470  30.110  1.00  0.00            
ATOM    104  H50 GCD     1      27.360  41.040  30.890  1.00  0.00            
ATOM    105  O25 GCD     1      23.180  38.770  32.660  1.00  0.00            
ATOM    106  C31 GCD     1      22.600  38.450  33.970  1.00  0.00            
ATOM    107  H51 GCD     1      22.400  39.370  34.540  1.00  0.00            
ATOM    108  C32 GCD     1      21.260  37.700  33.750  1.00  0.00            
ATOM    109  H52 GCD     1      21.340  36.920  32.980  1.00  0.00            
ATOM    110  O26 GCD     1      20.270  38.640  33.280  1.00  0.00            
ATOM    111  H53 GCD     1      19.510  38.120  33.000  1.00  0.00            
ATOM    112  C33 GCD     1      20.720  37.210  35.160  1.00  0.00            
ATOM    113  H54 GCD     1      20.560  38.050  35.850  1.00  0.00            
ATOM    114  O27 GCD     1      19.560  36.440  34.950  1.00  0.00            
ATOM    115  H55 GCD     1      18.790  36.980  34.700  1.00  0.00            
ATOM    116  C34 GCD     1      21.780  36.410  35.910  1.00  0.00            
ATOM    117  H56 GCD     1      21.370  36.170  36.900  1.00  0.00            
ATOM    118  O28 GCD     1      22.900  37.200  36.050  1.00  0.00            
ATOM    119  C35 GCD     1      23.520  37.560  34.800  1.00  0.00            
ATOM    120  H57 GCD     1      23.680  36.600  34.290  1.00  0.00            
ATOM    121  C36 GCD     1      24.890  38.020  35.000  1.00  0.00            
ATOM    122  H58 GCD     1      25.400  38.140  34.040  1.00  0.00            
ATOM    123  H59 GCD     1      25.400  37.230  35.560  1.00  0.00            
ATOM    124  O29 GCD     1      25.020  39.240  35.670  1.00  0.00            
ATOM    125  H60 GCD     1      24.500  39.280  36.480  1.00  0.00            
ATOM    126  O30 GCD     1      22.170  35.170  35.370  1.00  0.00            
ATOM    127  C37 GCD     1      22.140  34.000  36.250  1.00  0.00            
ATOM    128  H61 GCD     1      21.830  34.270  37.270  1.00  0.00            
ATOM    129  C38 GCD     1      21.000  33.150  35.690  1.00  0.00            
ATOM    130  H62 GCD     1      21.120  33.020  34.600  1.00  0.00            
ATOM    131  O31 GCD     1      19.740  33.750  35.920  1.00  0.00            
ATOM    132  H63 GCD     1      19.740  34.680  35.650  1.00  0.00            
ATOM    133  C39 GCD     1      21.040  31.670  36.220  1.00  0.00            
ATOM    134  H64 GCD     1      20.790  31.730  37.290  1.00  0.00            
ATOM    135  O32 GCD     1      20.080  30.780  35.610  1.00  0.00            
ATOM    136  H65 GCD     1      19.400  30.710  36.290  1.00  0.00            
ATOM    137  C40 GCD     1      22.480  31.180  36.230  1.00  0.00            
ATOM    138  H66 GCD     1      22.520  30.230  36.780  1.00  0.00            
ATOM    139  O33 GCD     1      23.350  32.080  36.870  1.00  0.00            
ATOM    140  C41 GCD     1      23.450  33.290  36.220  1.00  0.00            
ATOM    141  H67 GCD     1      23.800  33.060  35.210  1.00  0.00            
ATOM    142  C42 GCD     1      24.570  34.160  36.860  1.00  0.00            
ATOM    143  H68 GCD     1      24.350  34.210  37.940  1.00  0.00            
ATOM    144  H69 GCD     1      24.580  35.170  36.440  1.00  0.00            
ATOM    145  O34 GCD     1      25.900  33.520  36.680  1.00  0.00            
ATOM    146  H70 GCD     1      26.630  34.070  37.000  1.00  0.00            
ATOM    147  O35 GCD     1      23.100  30.880  34.910  1.00  0.00            
ATOM    148  C43 GCD     1      23.720  29.610  34.710  1.00  0.00            
ATOM    149  H71 GCD     1      23.940  29.180  35.700  1.00  0.00            
ATOM    150  C44 GCD     1      22.740  28.750  33.970  1.00  0.00            
ATOM    151  H72 GCD     1      22.520  29.200  32.990  1.00  0.00            
ATOM    152  O36 GCD     1      21.560  28.570  34.740  1.00  0.00            
ATOM    153  H73 GCD     1      21.160  29.440  34.690  1.00  0.00            
ATOM    154  C45 GCD     1      23.460  27.400  33.630  1.00  0.00            
ATOM    155  H74 GCD     1      23.810  27.040  34.600  1.00  0.00            
ATOM    156  O37 GCD     1      22.670  26.390  32.950  1.00  0.00            
ATOM    157  H75 GCD     1      21.800  26.400  33.360  1.00  0.00            
ATOM    158  C46 GCD     1      24.690  27.710  32.760  1.00  0.00            
ATOM    159  H76 GCD     1      25.130  26.730  32.530  1.00  0.00            
ATOM    160  O38 GCD     1      24.290  28.360  31.490  1.00  0.00            
ATOM    161  O39 GCD     1      25.550  28.470  33.620  1.00  0.00            
ATOM    162  C47 GCD     1      24.980  29.730  33.900  1.00  0.00            
ATOM    163  H77 GCD     1      24.760  30.170  32.920  1.00  0.00            
ATOM    164  C48 GCD     1      25.940  30.680  34.570  1.00  0.00            
ATOM    165  H78 GCD     1      26.030  30.300  35.590  1.00  0.00            
ATOM    166  H79 GCD     1      25.420  31.650  34.600  1.00  0.00            
ATOM    167  O40 GCD     1      27.220  30.750  33.930  1.00  0.00            
ATOM    168  H80 GCD     1      27.430  29.820  33.780  1.00  0.00            
ATOM    169  C1  AF6     2      24.200  34.830  27.730  1.00  0.00            
ATOM    170  C2  AF6     2      24.360  35.530  28.950  1.00  0.00            
ATOM    171  C3  AF6     2      25.220  34.960  29.810  1.00  0.00            
ATOM    172  C4  AF6     2      25.710  33.670  29.650  1.00  0.00            
ATOM    173  C5  AF6     2      25.420  32.950  28.460  1.00  0.00            
ATOM    174  C6  AF6     2      24.650  33.570  27.490  1.00  0.00            
ATOM    175  H1  AF6     2      23.600  35.340  26.980  1.00  0.00            
ATOM    176  H2  AF6     2      23.850  36.470  29.180  1.00  0.00            
ATOM    177  H3  AF6     2      25.580  35.390  30.740  1.00  0.00            
ATOM    178  H4  AF6     2      26.290  33.350  30.510  1.00  0.00            
ATOM    179  H5  AF6     2      25.800  31.950  28.250  1.00  0.00            
ATOM    180  H6  AF6     2      24.500  33.050  26.540  1.00  0.00            
TER
ENDMDL
MODEL        1
ATOM      1  H1  GCD     1      22.350  36.870  24.870  1.00  0.00            
ATOM      2  O1  GCD     1      23.250  37.210  24.870  1.00  0.00            
ATOM      3  C1  GCD     1      23.770  36.930  26.210  1.00  0.00            
ATOM      4  H2  GCD     1      23.180  37.410  27.000  1.00  0.00            
ATOM      5  H3  GCD     1      23.800  35.870  26.470  1.00  0.00            
ATOM      6  C2  GCD     1      25.220  37.390  26.270  1.00  0.00            
ATOM      7  H4  GCD     1      25.600  37.080  27.250  1.00  0.00            
ATOM      8  C3  GCD     1      25.390  38.880  26.080  1.00  0.00            
ATOM      9  H5  GCD     1      24.880  39.120  25.140  1.00  0.00            
ATOM     10  C4  GCD     1      26.890  39.170  26.090  1.00  0.00            
ATOM     11  H6  GCD     1      27.230  38.940  27.110  1.00  0.00            
ATOM     12  O2  GCD     1      27.090  40.590  25.850  1.00  0.00            
ATOM     13  H7  GCD     1      27.890  40.800  26.350  1.00  0.00            
ATOM     14  C5  GCD     1      27.660  38.270  25.130  1.00  0.00            
ATOM     15  H8  GCD     1      27.370  38.600  24.120  1.00  0.00            
ATOM     16  O3  GCD     1      29.080  38.490  25.310  1.00  0.00            
ATOM     17  H9  GCD     1      29.210  39.370  24.960  1.00  0.00            
ATOM     18  C6  GCD     1      27.330  36.820  25.430  1.00  0.00            
ATOM     19  O4  GCD     1      25.970  36.650  25.320  1.00  0.00            
ATOM     20  H10 GCD     1      27.710  36.170  24.630  1.00  0.00            
ATOM     21  O5  GCD     1      27.830  36.460  26.780  1.00  0.00            
ATOM     22  C7  GCD     1      28.490  35.170  26.870  1.00  0.00            
ATOM     23  H11 GCD     1      28.460  34.580  25.940  1.00  0.00            
ATOM     24  C8  GCD     1      30.000  35.410  27.200  1.00  0.00            
ATOM     25  H12 GCD     1      30.030  36.140  28.020  1.00  0.00            
ATOM     26  O6  GCD     1      30.640  35.990  26.140  1.00  0.00            
ATOM     27  H13 GCD     1      30.180  36.840  26.150  1.00  0.00            
ATOM     28  C9  GCD     1      30.770  34.140  27.610  1.00  0.00            
ATOM     29  H14 GCD     1      30.810  33.510  26.720  1.00  0.00            
ATOM     30  O7  GCD     1      32.160  34.480  28.070  1.00  0.00            
ATOM     31  H15 GCD     1      32.060  34.670  29.010  1.00  0.00            
ATOM     32  C10 GCD     1      29.980  33.470  28.640  1.00  0.00            
ATOM     33  H16 GCD     1      30.460  32.510  28.870  1.00  0.00            
ATOM     34  O8  GCD     1      28.690  33.150  28.120  1.00  0.00            
ATOM     35  C11 GCD     1      27.800  34.290  27.930  1.00  0.00            
ATOM     36  H17 GCD     1      27.520  34.730  28.890  1.00  0.00            
ATOM     37  C12 GCD     1      26.470  33.800  27.410  1.00  0.00            
ATOM     38  H18 GCD     1      25.930  34.680  27.020  1.00  0.00            
ATOM     39  H19 GCD     1      25.840  33.540  28.270  1.00  0.00            
ATOM     40  O9  GCD     1      26.550  32.890  26.400  1.00  0.00            
ATOM     41  H20 GCD     1      27.280  33.150  25.820  1.00  0.00            
ATOM     42  O10 GCD     1      29.820  34.160  29.810  1.00  0.00            
ATOM     43  C13 GCD     1      30.240  33.480  30.980  1.00  0.00            
ATOM     44  H21 GCD     1      30.890  32.610  30.840  1.00  0.00            
ATOM     45  C14 GCD     1      30.970  34.570  31.740  1.00  0.00            
ATOM     46  H22 GCD     1      30.380  35.440  32.050  1.00  0.00            
ATOM     47  O11 GCD     1      32.050  35.070  30.970  1.00  0.00            
ATOM     48  H23 GCD     1      32.490  35.770  31.460  1.00  0.00            
ATOM     49  C15 GCD     1      31.440  33.740  33.000  1.00  0.00            
ATOM     50  H24 GCD     1      31.820  32.810  32.560  1.00  0.00            
ATOM     51  O12 GCD     1      32.380  34.360  33.900  1.00  0.00            
ATOM     52  H25 GCD     1      33.260  34.260  33.510  1.00  0.00            
ATOM     53  C16 GCD     1      30.210  33.420  33.800  1.00  0.00            
ATOM     54  H26 GCD     1      30.540  32.740  34.580  1.00  0.00            
ATOM     55  O13 GCD     1      29.290  32.690  33.030  1.00  0.00            
ATOM     56  C17 GCD     1      28.980  33.100  31.700  1.00  0.00            
ATOM     57  H27 GCD     1      28.220  33.890  31.820  1.00  0.00            
ATOM     58  C18 GCD     1      28.270  31.910  31.090  1.00  0.00            
ATOM     59  H28 GCD     1      27.790  32.260  30.160  1.00  0.00            
ATOM     60  H29 GCD     1      27.460  31.730  31.810  1.00  0.00            
ATOM     61  O14 GCD     1      29.150  30.820  30.820  1.00  0.00            
ATOM     62  H30 GCD     1      28.650  30.270  30.210  1.00  0.00            
ATOM     63  O15 GCD     1      29.690  34.590  34.390  1.00  0.00            
ATOM     64  C19 GCD     1      29.510  34.580  35.810  1.00  0.00            
ATOM     65  H31 GCD     1      29.930  33.610  36.110  1.00  0.00            
ATOM     66  C20 GCD     1      30.350  35.700  36.530  1.00  0.00            
ATOM     67  H32 GCD     1      30.030  36.670  36.100  1.00  0.00            
ATOM     68  O16 GCD     1      31.790  35.460  36.360  1.00  0.00            
ATOM     69  H33 GCD     1      31.890  35.160  35.450  1.00  0.00            
ATOM     70  C21 GCD     1      29.950  35.710  37.990  1.00  0.00            
ATOM     71  H34 GCD     1      30.170  34.710  38.380  1.00  0.00            
ATOM     72  O17 GCD     1      30.730  36.710  38.760  1.00  0.00            
ATOM     73  H35 GCD     1      30.340  37.540  38.480  1.00  0.00            
ATOM     74  C22 GCD     1      28.440  35.840  38.090  1.00  0.00            
ATOM     75  H36 GCD     1      28.310  35.600  39.150  1.00  0.00            
ATOM     76  O18 GCD     1      27.750  34.800  37.400  1.00  0.00            
ATOM     77  C23 GCD     1      27.980  34.770  35.980  1.00  0.00            
ATOM     78  H37 GCD     1      27.670  35.710  35.510  1.00  0.00            
ATOM     79  C24 GCD     1      27.180  33.640  35.280  1.00  0.00            
ATOM     80  H38 GCD     1      27.630  32.690  35.600  1.00  0.00            
ATOM     81  H39 GCD     1      27.330  33.730  34.200  1.00  0.00            
ATOM     82  O19 GCD     1      25.750  33.670  35.630  1.00  0.00            
ATOM     83  H40 GCD     1      25.310  33.150  34.950  1.00  0.00            
ATOM     84  O20 GCD     1      27.940  37.070  37.690  1.00  0.00            
ATOM     85  C25 GCD     1      27.700  38.020  38.710  1.00  0.00            
ATOM     86  H41 GCD     1      28.120  37.740  39.680  1.00  0.00            
ATOM     87  C26 GCD     1      28.330  39.370  38.320  1.00  0.00            
ATOM     88  H42 GCD     1      28.020  39.640  37.300  1.00  0.00            
ATOM     89  O21 GCD     1      29.740  39.150  38.360  1.00  0.00            
ATOM     90  H43 GCD     1      30.120  40.040  38.320  1.00  0.00            
ATOM     91  C27 GCD     1      27.940  40.450  39.290  1.00  0.00            
ATOM     92  H44 GCD     1      28.400  40.250  40.270  1.00  0.00            
ATOM     93  O22 GCD     1      28.480  41.770  39.030  1.00  0.00            
ATOM     94  H45 GCD     1      27.960  42.290  38.400  1.00  0.00            
ATOM     95  C28 GCD     1      26.400  40.440  39.390  1.00  0.00            
ATOM     96  H46 GCD     1      25.970  41.110  40.140  1.00  0.00            
ATOM     97  O23 GCD     1      25.820  39.200  39.620  1.00  0.00            
ATOM     98  C29 GCD     1      26.140  38.180  38.680  1.00  0.00            
ATOM     99  H47 GCD     1      25.700  38.480  37.720  1.00  0.00            
ATOM    100  C30 GCD     1      25.480  36.900  39.250  1.00  0.00            
ATOM    101  H48 GCD     1      25.470  36.200  38.410  1.00  0.00            
ATOM    102  H49 GCD     1      24.390  36.980  39.350  1.00  0.00            
ATOM    103  O24 GCD     1      26.070  36.420  40.430  1.00  0.00            
ATOM    104  H50 GCD     1      26.090  35.460  40.410  1.00  0.00            
ATOM    105  O25 GCD     1      25.950  40.900  38.080  1.00  0.00            
ATOM    106  C31 GCD     1      25.170  42.060  38.030  1.00  0.00            
ATOM    107  H51 GCD     1      25.280  42.690  38.920  1.00  0.00            
ATOM    108  C32 GCD     1      25.840  42.960  36.970  1.00  0.00            
ATOM    109  H52 GCD     1      26.050  42.430  36.030  1.00  0.00            
ATOM    110  O26 GCD     1      27.110  43.510  37.420  1.00  0.00            
ATOM    111  H53 GCD     1      27.040  44.440  37.190  1.00  0.00            
ATOM    112  C33 GCD     1      24.850  44.100  36.600  1.00  0.00            
ATOM    113  H54 GCD     1      24.540  44.640  37.500  1.00  0.00            
ATOM    114  O27 GCD     1      25.310  45.020  35.620  1.00  0.00            
ATOM    115  H55 GCD     1      24.600  45.650  35.480  1.00  0.00            
ATOM    116  C34 GCD     1      23.580  43.470  36.170  1.00  0.00            
ATOM    117  H56 GCD     1      22.930  44.340  36.020  1.00  0.00            
ATOM    118  O28 GCD     1      23.020  42.720  37.250  1.00  0.00            
ATOM    119  C35 GCD     1      23.740  41.650  37.830  1.00  0.00            
ATOM    120  H57 GCD     1      23.870  40.800  37.140  1.00  0.00            
ATOM    121  C36 GCD     1      23.190  41.280  39.230  1.00  0.00            
ATOM    122  H58 GCD     1      23.120  42.210  39.800  1.00  0.00            
ATOM    123  H59 GCD     1      23.930  40.600  39.670  1.00  0.00            
ATOM    124  O29 GCD     1      21.890  40.650  39.200  1.00  0.00            
ATOM    125  H60 GCD     1      21.270  41.370  39.030  1.00  0.00            
ATOM    126  O30 GCD     1      23.690  42.630  35.000  1.00  0.00            
ATOM    127  C37 GCD     1      22.660  42.660  34.000  1.00  0.00            
ATOM    128  H61 GCD     1      21.690  42.950  34.420  1.00  0.00            
ATOM    129  C38 GCD     1      22.990  43.550  32.820  1.00  0.00            
ATOM    130  H62 GCD     1      23.870  43.100  32.340  1.00  0.00            
ATOM    131  O31 GCD     1      23.090  44.890  33.290  1.00  0.00            
ATOM    132  H63 GCD     1      22.210  45.210  33.490  1.00  0.00            
ATOM    133  C39 GCD     1      21.790  43.370  31.860  1.00  0.00            
ATOM    134  H64 GCD     1      20.900  43.550  32.480  1.00  0.00            
ATOM    135  O32 GCD     1      21.840  44.250  30.690  1.00  0.00            
ATOM    136  H65 GCD     1      22.570  43.890  30.170  1.00  0.00            
ATOM    137  C40 GCD     1      21.680  41.930  31.370  1.00  0.00            
ATOM    138  H66 GCD     1      20.760  41.900  30.780  1.00  0.00            
ATOM    139  O33 GCD     1      21.430  41.120  32.550  1.00  0.00            
ATOM    140  C41 GCD     1      22.410  41.200  33.620  1.00  0.00            
ATOM    141  H67 GCD     1      23.260  40.710  33.120  1.00  0.00            
ATOM    142  C42 GCD     1      22.130  40.170  34.720  1.00  0.00            
ATOM    143  H68 GCD     1      23.010  39.620  35.080  1.00  0.00            
ATOM    144  H69 GCD     1      21.590  39.340  34.240  1.00  0.00            
ATOM    145  O34 GCD     1      21.280  40.670  35.780  1.00  0.00            
ATOM    146  H70 GCD     1      21.740  41.290  36.360  1.00  0.00            
ATOM    147  O35 GCD     1      22.790  41.480  30.690  1.00  0.00            
ATOM    148  C43 GCD     1      22.620  41.460  29.280  1.00  0.00            
ATOM    149  H71 GCD     1      21.810  42.040  28.820  1.00  0.00            
ATOM    150  C44 GCD     1      23.920  42.020  28.660  1.00  0.00            
ATOM    151  H72 GCD     1      24.780  41.520  29.120  1.00  0.00            
ATOM    152  O36 GCD     1      23.920  43.400  28.970  1.00  0.00            
ATOM    153  H73 GCD     1      24.760  43.720  28.610  1.00  0.00            
ATOM    154  C45 GCD     1      23.900  41.830  27.160  1.00  0.00            
ATOM    155  H74 GCD     1      23.050  42.410  26.770  1.00  0.00            
ATOM    156  O37 GCD     1      25.100  42.430  26.550  1.00  0.00            
ATOM    157  H75 GCD     1      25.710  41.740  26.300  1.00  0.00            
ATOM    158  C46 GCD     1      23.690  40.360  26.830  1.00  0.00            
ATOM    159  H76 GCD     1      23.520  40.440  25.750  1.00  0.00            
ATOM    160  O38 GCD     1      24.790  39.570  27.150  1.00  0.00            
ATOM    161  O39 GCD     1      22.440  39.910  27.360  1.00  0.00            
ATOM    162  C47 GCD     1      22.440  39.930  28.830  1.00  0.00            
ATOM    163  H77 GCD     1      23.310  39.350  29.160  1.00  0.00            
ATOM    164  C48 GCD     1      21.180  39.300  29.300  1.00  0.00            
ATOM    165  H78 GCD     1      20.390  40.010  29.040  1.00  0.00            
ATOM    166  H79 GCD     1      21.160  39.080  30.370  1.00  0.00            
ATOM    167  O40 GCD     1      21.030  38.090  28.560  1.00  0.00            
ATOM    168  H80 GCD     1      21.160  38.280  27.620  1.00  0.00            
ATOM    169  C1  AF6     2      25.080  36.350  32.630  1.00  0.00            
ATOM    170  C2  AF6     2      26.440  36.340  32.450  1.00  0.00            
ATOM    171  C3  AF6     2      27.050  36.510  31.190  1.00  0.00            
ATOM    172  C4  AF6     2      26.150  36.730  30.130  1.00  0.00            
ATOM    173  C5  AF6     2      24.730  36.690  30.290  1.00  0.00            
ATOM    174  C6  AF6     2      24.200  36.480  31.550  1.00  0.00            
ATOM    175  H1  AF6     2      24.600  36.170  33.590  1.00  0.00            
ATOM    176  H2  AF6     2      27.090  36.110  33.280  1.00  0.00            
ATOM    177  H3  AF6     2      28.120  36.350  31.120  1.00  0.00            
ATOM    178  H4  AF6     2      26.520  36.760  29.110  1.00  0.00            
ATOM    179  H5  AF6     2      24.070  36.840  29.440  1.00  0.00            
ATOM    180  H6  AF6     2      23.130  36.460  31.760  1.00  0.00            
TER
ENDMDL
MODEL        1
ATOM      1  H1  GCD     1      24.050  36.670  23.300  1.00  0.00            
ATOM      2  O1  GCD     1      23.450  37.310  23.690  1.00  0.00            
ATOM      3  C1  GCD     1      23.650  37.010  25.060  1.00  0.00            
ATOM      4  H2  GCD     1      22.770  37.240  25.690  1.00  0.00            
ATOM      5  H3  GCD     1      23.680  35.910  25.070  1.00  0.00            
ATOM      6  C2  GCD     1      24.880  37.690  25.620  1.00  0.00            
ATOM      7  H4  GCD     1      24.970  37.310  26.650  1.00  0.00            
ATOM      8  C3  GCD     1      24.910  39.210  25.500  1.00  0.00            
ATOM      9  H5  GCD     1      24.670  39.410  24.450  1.00  0.00            
ATOM     10  C4  GCD     1      26.330  39.820  25.720  1.00  0.00            
ATOM     11  H6  GCD     1      26.530  39.730  26.800  1.00  0.00            
ATOM     12  O2  GCD     1      26.310  41.260  25.310  1.00  0.00            
ATOM     13  H7  GCD     1      27.220  41.490  25.530  1.00  0.00            
ATOM     14  C5  GCD     1      27.400  38.990  24.960  1.00  0.00            
ATOM     15  H8  GCD     1      27.250  39.070  23.870  1.00  0.00            
ATOM     16  O3  GCD     1      28.670  39.490  25.360  1.00  0.00            
ATOM     17  H9  GCD     1      29.140  38.690  25.610  1.00  0.00            
ATOM     18  C6  GCD     1      27.280  37.510  25.300  1.00  0.00            
ATOM     19  O4  GCD     1      26.010  37.080  24.890  1.00  0.00            
ATOM     20  H10 GCD     1      27.920  36.950  24.610  1.00  0.00            
ATOM     21  O5  GCD     1      27.470  37.280  26.720  1.00  0.00            
ATOM     22  C7  GCD     1      28.310  36.240  27.040  1.00  0.00            
ATOM     23  H11 GCD     1      28.370  35.450  26.280  1.00  0.00            
ATOM     24  C8  GCD     1      29.760  36.700  27.480  1.00  0.00            
ATOM     25  H12 GCD     1      29.660  37.230  28.430  1.00  0.00            
ATOM     26  O6  GCD     1      30.320  37.580  26.410  1.00  0.00            
ATOM     27  H13 GCD     1      31.200  37.900  26.640  1.00  0.00            
ATOM     28  C9  GCD     1      30.600  35.470  27.580  1.00  0.00            
ATOM     29  H14 GCD     1      30.460  34.960  26.620  1.00  0.00            
ATOM     30  O7  GCD     1      31.970  35.810  27.890  1.00  0.00            
ATOM     31  H15 GCD     1      31.880  36.280  28.730  1.00  0.00            
ATOM     32  C10 GCD     1      30.010  34.570  28.680  1.00  0.00            
ATOM     33  H16 GCD     1      30.440  33.560  28.760  1.00  0.00            
ATOM     34  O8  GCD     1      28.640  34.350  28.440  1.00  0.00            
ATOM     35  C11 GCD     1      27.760  35.450  28.170  1.00  0.00            
ATOM     36  H17 GCD     1      27.760  36.150  29.020  1.00  0.00            
ATOM     37  C12 GCD     1      26.280  34.930  27.960  1.00  0.00            
ATOM     38  H18 GCD     1      25.580  35.770  27.990  1.00  0.00            
ATOM     39  H19 GCD     1      26.020  34.280  28.810  1.00  0.00            
ATOM     40  O9  GCD     1      26.120  33.980  26.930  1.00  0.00            
ATOM     41  H20 GCD     1      25.200  33.770  26.710  1.00  0.00            
ATOM     42  O10 GCD     1      30.150  35.210  29.990  1.00  0.00            
ATOM     43  C13 GCD     1      30.840  34.530  31.000  1.00  0.00            
ATOM     44  H21 GCD     1      31.560  33.840  30.550  1.00  0.00            
ATOM     45  C14 GCD     1      31.630  35.510  31.880  1.00  0.00            
ATOM     46  H22 GCD     1      31.000  36.400  32.070  1.00  0.00            
ATOM     47  O11 GCD     1      32.670  36.110  31.000  1.00  0.00            
ATOM     48  H23 GCD     1      32.500  37.040  30.830  1.00  0.00            
ATOM     49  C15 GCD     1      32.180  34.860  33.170  1.00  0.00            
ATOM     50  H24 GCD     1      32.890  34.170  32.700  1.00  0.00            
ATOM     51  O12 GCD     1      32.880  35.790  34.000  1.00  0.00            
ATOM     52  H25 GCD     1      32.270  36.180  34.640  1.00  0.00            
ATOM     53  C16 GCD     1      31.080  34.180  33.960  1.00  0.00            
ATOM     54  H26 GCD     1      31.530  33.620  34.790  1.00  0.00            
ATOM     55  O13 GCD     1      30.520  33.220  33.110  1.00  0.00            
ATOM     56  C17 GCD     1      29.850  33.880  31.980  1.00  0.00            
ATOM     57  H27 GCD     1      29.180  34.690  32.290  1.00  0.00            
ATOM     58  C18 GCD     1      29.010  32.730  31.390  1.00  0.00            
ATOM     59  H28 GCD     1      28.380  33.170  30.620  1.00  0.00            
ATOM     60  H29 GCD     1      28.390  32.420  32.250  1.00  0.00            
ATOM     61  O14 GCD     1      29.910  31.800  30.800  1.00  0.00            
ATOM     62  H30 GCD     1      30.270  31.300  31.550  1.00  0.00            
ATOM     63  O15 GCD     1      30.160  35.180  34.410  1.00  0.00            
ATOM     64  C19 GCD     1      30.090  35.310  35.800  1.00  0.00            
ATOM     65  H31 GCD     1      30.880  34.780  36.340  1.00  0.00            
ATOM     66  C20 GCD     1      30.150  36.760  36.290  1.00  0.00            
ATOM     67  H32 GCD     1      29.370  37.330  35.760  1.00  0.00            
ATOM     68  O16 GCD     1      31.490  37.200  36.020  1.00  0.00            
ATOM     69  H33 GCD     1      31.410  38.160  36.120  1.00  0.00            
ATOM     70  C21 GCD     1      29.950  36.970  37.800  1.00  0.00            
ATOM     71  H34 GCD     1      30.760  36.440  38.310  1.00  0.00            
ATOM     72  O17 GCD     1      30.080  38.330  38.250  1.00  0.00            
ATOM     73  H35 GCD     1      29.210  38.680  38.500  1.00  0.00            
ATOM     74  C22 GCD     1      28.720  36.310  38.320  1.00  0.00            
ATOM     75  H36 GCD     1      28.690  36.250  39.410  1.00  0.00            
ATOM     76  O18 GCD     1      28.750  34.970  37.860  1.00  0.00            
ATOM     77  C23 GCD     1      28.810  34.700  36.380  1.00  0.00            
ATOM     78  H37 GCD     1      27.960  35.190  35.880  1.00  0.00            
ATOM     79  C24 GCD     1      28.690  33.240  36.190  1.00  0.00            
ATOM     80  H38 GCD     1      29.470  32.690  36.730  1.00  0.00            
ATOM     81  H39 GCD     1      28.810  33.080  35.120  1.00  0.00            
ATOM     82  O19 GCD     1      27.410  32.790  36.530  1.00  0.00            
ATOM     83  H40 GCD     1      27.180  33.220  37.360  1.00  0.00            
ATOM     84  O20 GCD     1      27.620  36.990  37.760  1.00  0.00            
ATOM     85  C25 GCD     1      26.510  37.220  38.580  1.00  0.00            
ATOM     86  H41 GCD     1      26.600  36.690  39.530  1.00  0.00            
ATOM     87  C26 GCD     1      26.490  38.770  38.770  1.00  0.00            
ATOM     88  H42 GCD     1      26.390  39.190  37.760  1.00  0.00            
ATOM     89  O21 GCD     1      27.680  39.180  39.420  1.00  0.00            
ATOM     90  H43 GCD     1      27.340  40.000  39.800  1.00  0.00            
ATOM     91  C27 GCD     1      25.180  39.120  39.490  1.00  0.00            
ATOM     92  H44 GCD     1      25.150  38.670  40.490  1.00  0.00            
ATOM     93  O22 GCD     1      25.050  40.600  39.710  1.00  0.00            
ATOM     94  H45 GCD     1      24.960  40.990  38.840  1.00  0.00            
ATOM     95  C28 GCD     1      23.900  38.540  38.850  1.00  0.00            
ATOM     96  H46 GCD     1      22.950  38.740  39.350  1.00  0.00            
ATOM     97  O23 GCD     1      24.060  37.150  38.700  1.00  0.00            
ATOM     98  C29 GCD     1      25.190  36.710  37.940  1.00  0.00            
ATOM     99  H47 GCD     1      25.070  37.080  36.920  1.00  0.00            
ATOM    100  C30 GCD     1      25.160  35.190  37.740  1.00  0.00            
ATOM    101  H48 GCD     1      25.900  34.830  37.020  1.00  0.00            
ATOM    102  H49 GCD     1      24.270  34.840  37.200  1.00  0.00            
ATOM    103  O24 GCD     1      25.430  34.540  39.000  1.00  0.00            
ATOM    104  H50 GCD     1      24.660  34.790  39.520  1.00  0.00            
ATOM    105  O25 GCD     1      23.860  39.190  37.560  1.00  0.00            
ATOM    106  C31 GCD     1      22.670  39.920  37.350  1.00  0.00            
ATOM    107  H51 GCD     1      22.170  40.150  38.310  1.00  0.00            
ATOM    108  C32 GCD     1      23.110  41.270  36.690  1.00  0.00            
ATOM    109  H52 GCD     1      23.770  41.040  35.850  1.00  0.00            
ATOM    110  O26 GCD     1      23.890  42.040  37.580  1.00  0.00            
ATOM    111  H53 GCD     1      23.440  42.190  38.420  1.00  0.00            
ATOM    112  C33 GCD     1      21.950  42.040  36.110  1.00  0.00            
ATOM    113  H54 GCD     1      21.440  42.460  36.990  1.00  0.00            
ATOM    114  O27 GCD     1      22.430  43.160  35.340  1.00  0.00            
ATOM    115  H55 GCD     1      22.940  43.660  35.980  1.00  0.00            
ATOM    116  C34 GCD     1      20.950  41.200  35.450  1.00  0.00            
ATOM    117  H56 GCD     1      20.040  41.770  35.250  1.00  0.00            
ATOM    118  O28 GCD     1      20.600  40.130  36.330  1.00  0.00            
ATOM    119  C35 GCD     1      21.670  39.180  36.570  1.00  0.00            
ATOM    120  H57 GCD     1      22.170  38.820  35.660  1.00  0.00            
ATOM    121  C36 GCD     1      21.010  37.900  37.160  1.00  0.00            
ATOM    122  H58 GCD     1      20.600  38.200  38.130  1.00  0.00            
ATOM    123  H59 GCD     1      21.760  37.120  37.300  1.00  0.00            
ATOM    124  O29 GCD     1      20.000  37.310  36.300  1.00  0.00            
ATOM    125  H60 GCD     1      19.880  36.370  36.480  1.00  0.00            
ATOM    126  O30 GCD     1      21.340  40.660  34.220  1.00  0.00            
ATOM    127  C37 GCD     1      20.350  40.700  33.230  1.00  0.00            
ATOM    128  H61 GCD     1      19.350  40.760  33.660  1.00  0.00            
ATOM    129  C38 GCD     1      20.690  42.030  32.380  1.00  0.00            
ATOM    130  H62 GCD     1      21.760  42.000  32.120  1.00  0.00            
ATOM    131  O31 GCD     1      20.340  43.150  33.190  1.00  0.00            
ATOM    132  H63 GCD     1      21.170  43.350  33.640  1.00  0.00            
ATOM    133  C39 GCD     1      19.820  42.000  31.090  1.00  0.00            
ATOM    134  H64 GCD     1      18.800  42.040  31.500  1.00  0.00            
ATOM    135  O32 GCD     1      19.980  43.080  30.240  1.00  0.00            
ATOM    136  H65 GCD     1      20.860  42.950  29.870  1.00  0.00            
ATOM    137  C40 GCD     1      20.050  40.720  30.290  1.00  0.00            
ATOM    138  H66 GCD     1      19.280  40.640  29.520  1.00  0.00            
ATOM    139  O33 GCD     1      19.850  39.580  31.130  1.00  0.00            
ATOM    140  C41 GCD     1      20.590  39.430  32.300  1.00  0.00            
ATOM    141  H67 GCD     1      21.640  39.300  31.980  1.00  0.00            
ATOM    142  C42 GCD     1      20.120  38.100  32.980  1.00  0.00            
ATOM    143  H68 GCD     1      20.870  37.790  33.720  1.00  0.00            
ATOM    144  H69 GCD     1      20.200  37.310  32.230  1.00  0.00            
ATOM    145  O34 GCD     1      18.840  38.230  33.550  1.00  0.00            
ATOM    146  H70 GCD     1      18.840  37.620  34.300  1.00  0.00            
ATOM    147  O35 GCD     1      21.390  40.670  29.850  1.00  0.00            
ATOM    148  C43 GCD     1      21.470  40.670  28.390  1.00  0.00            
ATOM    149  H71 GCD     1      20.530  41.040  27.980  1.00  0.00            
ATOM    150  C44 GCD     1      22.520  41.570  27.930  1.00  0.00            
ATOM    151  H72 GCD     1      23.500  41.190  28.240  1.00  0.00            
ATOM    152  O36 GCD     1      22.410  42.930  28.360  1.00  0.00            
ATOM    153  H73 GCD     1      23.250  43.390  28.210  1.00  0.00            
ATOM    154  C45 GCD     1      22.580  41.660  26.420  1.00  0.00            
ATOM    155  H74 GCD     1      21.620  42.050  26.060  1.00  0.00            
ATOM    156  O37 GCD     1      23.690  42.460  25.900  1.00  0.00            
ATOM    157  H75 GCD     1      24.460  41.900  25.810  1.00  0.00            
ATOM    158  C46 GCD     1      22.740  40.280  25.890  1.00  0.00            
ATOM    159  H76 GCD     1      22.730  40.320  24.800  1.00  0.00            
ATOM    160  O38 GCD     1      24.000  39.780  26.350  1.00  0.00            
ATOM    161  O39 GCD     1      21.700  39.490  26.310  1.00  0.00            
ATOM    162  C47 GCD     1      21.690  39.250  27.750  1.00  0.00            
ATOM    163  H77 GCD     1      22.660  38.890  28.140  1.00  0.00            
ATOM    164  C48 GCD     1      20.600  38.290  28.020  1.00  0.00            
ATOM    165  H78 GCD     1      19.660  38.490  27.480  1.00  0.00            
ATOM    166  H79 GCD     1      20.330  38.310  29.090  1.00  0.00            
ATOM    167  O40 GCD     1      20.910  36.910  27.790  1.00  0.00            
ATOM    168  H80 GCD     1      20.670  36.820  26.860  1.00  0.00            
ATOM    169  C1  AF6     2      24.140  35.640  30.780  1.00  0.00            
ATOM    170  C2  AF6     2      25.340  35.410  31.420  1.00  0.00            
ATOM    171  C3  AF6     2      26.330  36.400  31.600  1.00  0.00            
ATOM    172  C4  AF6     2      26.070  37.620  30.890  1.00  0.00            
ATOM    173  C5  AF6     2      24.870  37.850  30.220  1.00  0.00            
ATOM    174  C6  AF6     2      23.850  36.890  30.270  1.00  0.00            
ATOM    175  H1  AF6     2      23.480  34.780  30.780  1.00  0.00            
ATOM    176  H2  AF6     2      25.640  34.410  31.700  1.00  0.00            
ATOM    177  H3  AF6     2      27.220  36.260  32.200  1.00  0.00            
ATOM    178  H4  AF6     2      26.770  38.440  30.930  1.00  0.00            
ATOM    179  H5  AF6     2      24.710  38.710  29.580  1.00  0.00            
ATOM    180  H6  AF6     2      22.990  37.080  29.640  1.00  0.00            
TER
ENDMDL
MODEL        1
ATOM      1  H1  GCD     1      20.620  33.940  25.750  1.00  0.00            
ATOM      2  O1  GCD     1      20.480  34.760  26.250  1.00  0.00            
ATOM      3  C1  GCD     1      21.690  34.790  27.010  1.00  0.00            
ATOM      4  H2  GCD     1      21.450  35.150  28.020  1.00  0.00            
ATOM      5  H3  GCD     1      21.980  33.760  27.240  1.00  0.00            
ATOM      6  C2  GCD     1      22.840  35.700  26.460  1.00  0.00            
ATOM      7  H4  GCD     1      23.660  35.710  27.190  1.00  0.00            
ATOM      8  C3  GCD     1      22.300  37.110  26.220  1.00  0.00            
ATOM      9  H5  GCD     1      21.460  37.240  25.530  1.00  0.00            
ATOM     10  C4  GCD     1      23.430  37.950  25.570  1.00  0.00            
ATOM     11  H6  GCD     1      24.220  37.970  26.330  1.00  0.00            
ATOM     12  O2  GCD     1      23.020  39.270  25.180  1.00  0.00            
ATOM     13  H7  GCD     1      23.820  39.770  24.990  1.00  0.00            
ATOM     14  C5  GCD     1      24.040  37.210  24.340  1.00  0.00            
ATOM     15  H8  GCD     1      23.230  37.150  23.610  1.00  0.00            
ATOM     16  O3  GCD     1      25.130  37.900  23.710  1.00  0.00            
ATOM     17  H9  GCD     1      25.990  37.800  24.130  1.00  0.00            
ATOM     18  C6  GCD     1      24.340  35.780  24.590  1.00  0.00            
ATOM     19  O4  GCD     1      23.220  35.110  25.270  1.00  0.00            
ATOM     20  H10 GCD     1      24.610  35.260  23.670  1.00  0.00            
ATOM     21  O5  GCD     1      25.450  35.780  25.460  1.00  0.00            
ATOM     22  C7  GCD     1      26.680  35.100  25.060  1.00  0.00            
ATOM     23  H11 GCD     1      26.540  34.700  24.040  1.00  0.00            
ATOM     24  C8  GCD     1      27.850  36.080  25.150  1.00  0.00            
ATOM     25  H12 GCD     1      27.850  36.640  26.100  1.00  0.00            
ATOM     26  O6  GCD     1      27.740  36.990  24.030  1.00  0.00            
ATOM     27  H13 GCD     1      28.280  36.630  23.320  1.00  0.00            
ATOM     28  C9  GCD     1      29.230  35.480  25.030  1.00  0.00            
ATOM     29  H14 GCD     1      29.410  35.030  24.050  1.00  0.00            
ATOM     30  O7  GCD     1      30.220  36.460  25.370  1.00  0.00            
ATOM     31  H15 GCD     1      30.040  36.770  26.270  1.00  0.00            
ATOM     32  C10 GCD     1      29.270  34.330  26.050  1.00  0.00            
ATOM     33  H16 GCD     1      30.170  33.730  25.920  1.00  0.00            
ATOM     34  O8  GCD     1      28.220  33.400  25.750  1.00  0.00            
ATOM     35  C11 GCD     1      26.930  33.940  26.010  1.00  0.00            
ATOM     36  H17 GCD     1      26.830  34.410  26.990  1.00  0.00            
ATOM     37  C12 GCD     1      25.820  32.850  25.850  1.00  0.00            
ATOM     38  H18 GCD     1      24.880  33.420  25.950  1.00  0.00            
ATOM     39  H19 GCD     1      25.840  32.070  26.620  1.00  0.00            
ATOM     40  O9  GCD     1      25.910  32.150  24.560  1.00  0.00            
ATOM     41  H20 GCD     1      25.040  31.780  24.400  1.00  0.00            
ATOM     42  O10 GCD     1      29.050  34.610  27.450  1.00  0.00            
ATOM     43  C13 GCD     1      30.230  34.790  28.200  1.00  0.00            
ATOM     44  H21 GCD     1      31.100  34.910  27.540  1.00  0.00            
ATOM     45  C14 GCD     1      30.130  36.100  28.900  1.00  0.00            
ATOM     46  H22 GCD     1      29.240  36.050  29.540  1.00  0.00            
ATOM     47  O11 GCD     1      30.120  37.230  27.990  1.00  0.00            
ATOM     48  H23 GCD     1      30.490  37.960  28.510  1.00  0.00            
ATOM     49  C15 GCD     1      31.360  36.330  29.730  1.00  0.00            
ATOM     50  H24 GCD     1      32.310  36.230  29.190  1.00  0.00            
ATOM     51  O12 GCD     1      31.290  37.680  30.330  1.00  0.00            
ATOM     52  H25 GCD     1      30.570  37.770  30.960  1.00  0.00            
ATOM     53  C16 GCD     1      31.480  35.230  30.840  1.00  0.00            
ATOM     54  H26 GCD     1      32.470  35.410  31.260  1.00  0.00            
ATOM     55  O13 GCD     1      31.360  33.910  30.240  1.00  0.00            
ATOM     56  C17 GCD     1      30.280  33.700  29.280  1.00  0.00            
ATOM     57  H27 GCD     1      29.340  33.700  29.860  1.00  0.00            
ATOM     58  C18 GCD     1      30.480  32.340  28.660  1.00  0.00            
ATOM     59  H28 GCD     1      29.640  32.210  27.960  1.00  0.00            
ATOM     60  H29 GCD     1      30.320  31.500  29.340  1.00  0.00            
ATOM     61  O14 GCD     1      31.730  32.310  27.960  1.00  0.00            
ATOM     62  H30 GCD     1      32.360  31.860  28.540  1.00  0.00            
ATOM     63  O15 GCD     1      30.530  35.390  31.930  1.00  0.00            
ATOM     64  C19 GCD     1      30.980  35.190  33.260  1.00  0.00            
ATOM     65  H31 GCD     1      31.970  34.720  33.290  1.00  0.00            
ATOM     66  C20 GCD     1      31.000  36.520  33.900  1.00  0.00            
ATOM     67  H32 GCD     1      29.990  36.920  33.770  1.00  0.00            
ATOM     68  O16 GCD     1      31.860  37.370  33.120  1.00  0.00            
ATOM     69  H33 GCD     1      31.660  38.270  33.390  1.00  0.00            
ATOM     70  C21 GCD     1      31.360  36.380  35.350  1.00  0.00            
ATOM     71  H34 GCD     1      32.270  35.760  35.430  1.00  0.00            
ATOM     72  O17 GCD     1      31.380  37.640  35.990  1.00  0.00            
ATOM     73  H35 GCD     1      30.920  37.550  36.840  1.00  0.00            
ATOM     74  C22 GCD     1      30.360  35.460  36.030  1.00  0.00            
ATOM     75  H36 GCD     1      30.650  35.330  37.080  1.00  0.00            
ATOM     76  O18 GCD     1      30.310  34.210  35.310  1.00  0.00            
ATOM     77  C23 GCD     1      29.910  34.330  33.950  1.00  0.00            
ATOM     78  H37 GCD     1      28.940  34.850  33.910  1.00  0.00            
ATOM     79  C24 GCD     1      29.840  32.950  33.440  1.00  0.00            
ATOM     80  H38 GCD     1      30.620  32.300  33.870  1.00  0.00            
ATOM     81  H39 GCD     1      29.940  32.930  32.350  1.00  0.00            
ATOM     82  O19 GCD     1      28.600  32.290  33.650  1.00  0.00            
ATOM     83  H40 GCD     1      28.800  31.430  34.020  1.00  0.00            
ATOM     84  O20 GCD     1      29.040  35.930  36.000  1.00  0.00            
ATOM     85  C25 GCD     1      28.340  36.040  37.280  1.00  0.00            
ATOM     86  H41 GCD     1      28.700  35.320  38.020  1.00  0.00            
ATOM     87  C26 GCD     1      28.450  37.500  37.830  1.00  0.00            
ATOM     88  H42 GCD     1      28.130  38.190  37.030  1.00  0.00            
ATOM     89  O21 GCD     1      29.810  37.930  38.140  1.00  0.00            
ATOM     90  H43 GCD     1      29.640  38.810  38.490  1.00  0.00            
ATOM     91  C27 GCD     1      27.570  37.720  38.980  1.00  0.00            
ATOM     92  H44 GCD     1      27.850  37.020  39.780  1.00  0.00            
ATOM     93  O22 GCD     1      27.600  39.070  39.450  1.00  0.00            
ATOM     94  H45 GCD     1      27.020  39.600  38.900  1.00  0.00            
ATOM     95  C28 GCD     1      26.140  37.360  38.610  1.00  0.00            
ATOM     96  H46 GCD     1      25.390  37.440  39.410  1.00  0.00            
ATOM     97  O23 GCD     1      26.170  35.980  38.240  1.00  0.00            
ATOM     98  C29 GCD     1      26.920  35.660  37.080  1.00  0.00            
ATOM     99  H47 GCD     1      26.580  36.190  36.180  1.00  0.00            
ATOM    100  C30 GCD     1      26.760  34.210  36.720  1.00  0.00            
ATOM    101  H48 GCD     1      27.190  33.970  35.730  1.00  0.00            
ATOM    102  H49 GCD     1      25.700  33.990  36.550  1.00  0.00            
ATOM    103  O24 GCD     1      27.270  33.340  37.700  1.00  0.00            
ATOM    104  H50 GCD     1      27.000  33.670  38.570  1.00  0.00            
ATOM    105  O25 GCD     1      25.770  38.200  37.540  1.00  0.00            
ATOM    106  C31 GCD     1      24.930  39.320  37.870  1.00  0.00            
ATOM    107  H51 GCD     1      25.010  39.720  38.890  1.00  0.00            
ATOM    108  C32 GCD     1      25.420  40.480  37.080  1.00  0.00            
ATOM    109  H52 GCD     1      25.600  40.160  36.050  1.00  0.00            
ATOM    110  O26 GCD     1      26.700  40.880  37.660  1.00  0.00            
ATOM    111  H53 GCD     1      27.100  41.500  37.040  1.00  0.00            
ATOM    112  C33 GCD     1      24.390  41.650  37.230  1.00  0.00            
ATOM    113  H54 GCD     1      24.320  41.990  38.270  1.00  0.00            
ATOM    114  O27 GCD     1      24.810  42.790  36.470  1.00  0.00            
ATOM    115  H55 GCD     1      25.430  43.260  37.050  1.00  0.00            
ATOM    116  C34 GCD     1      23.000  41.130  36.740  1.00  0.00            
ATOM    117  H56 GCD     1      22.290  41.950  36.910  1.00  0.00            
ATOM    118  O28 GCD     1      22.740  40.130  37.690  1.00  0.00            
ATOM    119  C35 GCD     1      23.540  38.910  37.560  1.00  0.00            
ATOM    120  H57 GCD     1      23.430  38.500  36.540  1.00  0.00            
ATOM    121  C36 GCD     1      22.900  37.960  38.620  1.00  0.00            
ATOM    122  H58 GCD     1      22.760  38.430  39.600  1.00  0.00            
ATOM    123  H59 GCD     1      23.520  37.050  38.650  1.00  0.00            
ATOM    124  O29 GCD     1      21.540  37.610  38.270  1.00  0.00            
ATOM    125  H60 GCD     1      20.920  38.360  38.240  1.00  0.00            
ATOM    126  O30 GCD     1      22.910  40.750  35.350  1.00  0.00            
ATOM    127  C37 GCD     1      21.890  41.340  34.520  1.00  0.00            
ATOM    128  H61 GCD     1      21.360  42.150  35.020  1.00  0.00            
ATOM    129  C38 GCD     1      22.660  41.860  33.240  1.00  0.00            
ATOM    130  H62 GCD     1      23.380  41.150  32.800  1.00  0.00            
ATOM    131  O31 GCD     1      23.380  43.100  33.610  1.00  0.00            
ATOM    132  H63 GCD     1      23.740  42.890  34.490  1.00  0.00            
ATOM    133  C39 GCD     1      21.680  42.180  32.160  1.00  0.00            
ATOM    134  H64 GCD     1      21.050  42.960  32.600  1.00  0.00            
ATOM    135  O32 GCD     1      22.300  42.710  30.930  1.00  0.00            
ATOM    136  H65 GCD     1      21.920  42.160  30.230  1.00  0.00            
ATOM    137  C40 GCD     1      20.680  41.080  31.850  1.00  0.00            
ATOM    138  H66 GCD     1      20.030  41.520  31.090  1.00  0.00            
ATOM    139  O33 GCD     1      20.030  40.510  33.020  1.00  0.00            
ATOM    140  C41 GCD     1      20.940  40.120  34.050  1.00  0.00            
ATOM    141  H67 GCD     1      21.530  39.230  33.800  1.00  0.00            
ATOM    142  C42 GCD     1      20.110  39.550  35.200  1.00  0.00            
ATOM    143  H68 GCD     1      20.810  39.120  35.920  1.00  0.00            
ATOM    144  H69 GCD     1      19.550  38.750  34.710  1.00  0.00            
ATOM    145  O34 GCD     1      19.290  40.530  35.790  1.00  0.00            
ATOM    146  H70 GCD     1      18.750  40.960  35.120  1.00  0.00            
ATOM    147  O35 GCD     1      21.460  40.110  31.150  1.00  0.00            
ATOM    148  C43 GCD     1      20.750  39.550  30.050  1.00  0.00            
ATOM    149  H71 GCD     1      19.670  39.570  30.260  1.00  0.00            
ATOM    150  C44 GCD     1      21.110  40.170  28.680  1.00  0.00            
ATOM    151  H72 GCD     1      22.180  40.140  28.450  1.00  0.00            
ATOM    152  O36 GCD     1      20.760  41.590  28.670  1.00  0.00            
ATOM    153  H73 GCD     1      21.270  41.880  27.900  1.00  0.00            
ATOM    154  C45 GCD     1      20.280  39.500  27.620  1.00  0.00            
ATOM    155  H74 GCD     1      19.240  39.730  27.870  1.00  0.00            
ATOM    156  O37 GCD     1      20.560  40.020  26.340  1.00  0.00            
ATOM    157  H75 GCD     1      21.480  39.890  26.080  1.00  0.00            
ATOM    158  C46 GCD     1      20.530  38.000  27.700  1.00  0.00            
ATOM    159  H76 GCD     1      19.900  37.380  27.040  1.00  0.00            
ATOM    160  O38 GCD     1      21.860  37.720  27.460  1.00  0.00            
ATOM    161  O39 GCD     1      20.250  37.470  29.020  1.00  0.00            
ATOM    162  C47 GCD     1      21.030  38.060  30.080  1.00  0.00            
ATOM    163  H77 GCD     1      22.090  37.920  29.840  1.00  0.00            
ATOM    164  C48 GCD     1      20.780  37.390  31.370  1.00  0.00            
ATOM    165  H78 GCD     1      19.770  37.600  31.760  1.00  0.00            
ATOM    166  H79 GCD     1      21.440  37.820  32.120  1.00  0.00            
ATOM    167  O40 GCD     1      21.060  35.910  31.370  1.00  0.00            
ATOM    168  H80 GCD     1      21.040  35.730  32.320  1.00  0.00            
ATOM    169  C1  AF6     2      25.460  37.400  28.640  1.00  0.00            
ATOM    170  C2  AF6     2      26.110  38.580  28.440  1.00  0.00            
ATOM    171  C3  AF6     2      25.840  39.670  29.230  1.00  0.00            
ATOM    172  C4  AF6     2      25.050  39.480  30.410  1.00  0.00            
ATOM    173  C5  AF6     2      24.450  38.240  30.670  1.00  0.00            
ATOM    174  C6  AF6     2      24.600  37.210  29.720  1.00  0.00            
ATOM    175  H1  AF6     2      25.590  36.570  27.950  1.00  0.00            
ATOM    176  H2  AF6     2      26.730  38.840  27.590  1.00  0.00            
ATOM    177  H3  AF6     2      26.330  40.620  29.010  1.00  0.00            
ATOM    178  H4  AF6     2      24.810  40.350  31.030  1.00  0.00            
ATOM    179  H5  AF6     2      23.750  38.070  31.480  1.00  0.00            
ATOM    180  H6  AF6     2      24.160  36.230  29.840  1.00  0.00            
TER
ENDMDL
MODEL        1
ATOM      1  H1  GCD     1      26.420  28.370  22.500  1.00  0.00            
ATOM      2  O1  GCD     1      27.150  28.740  23.000  1.00  0.00            
ATOM      3  C1  GCD     1      27.970  29.420  22.060  1.00  0.00            
ATOM      4  H2  GCD     1      27.420  29.970  21.290  1.00  0.00            
ATOM      5  H3  GCD     1      28.660  30.080  22.620  1.00  0.00            
ATOM      6  C2  GCD     1      28.800  28.380  21.260  1.00  0.00            
ATOM      7  H4  GCD     1      29.410  27.810  21.960  1.00  0.00            
ATOM      8  C3  GCD     1      29.610  29.040  20.110  1.00  0.00            
ATOM      9  H5  GCD     1      28.910  29.730  19.610  1.00  0.00            
ATOM     10  C4  GCD     1      30.130  27.940  19.080  1.00  0.00            
ATOM     11  H6  GCD     1      30.760  27.220  19.610  1.00  0.00            
ATOM     12  O2  GCD     1      30.830  28.480  17.960  1.00  0.00            
ATOM     13  H7  GCD     1      31.180  27.690  17.520  1.00  0.00            
ATOM     14  C5  GCD     1      28.950  27.140  18.610  1.00  0.00            
ATOM     15  H8  GCD     1      28.230  27.830  18.150  1.00  0.00            
ATOM     16  O3  GCD     1      29.370  26.050  17.770  1.00  0.00            
ATOM     17  H9  GCD     1      30.030  25.550  18.270  1.00  0.00            
ATOM     18  C6  GCD     1      28.340  26.480  19.850  1.00  0.00            
ATOM     19  O4  GCD     1      27.830  27.550  20.600  1.00  0.00            
ATOM     20  H10 GCD     1      27.490  25.880  19.530  1.00  0.00            
ATOM     21  O5  GCD     1      29.290  25.700  20.580  1.00  0.00            
ATOM     22  C7  GCD     1      29.020  24.300  20.640  1.00  0.00            
ATOM     23  H11 GCD     1      28.160  24.100  19.980  1.00  0.00            
ATOM     24  C8  GCD     1      30.280  23.510  20.280  1.00  0.00            
ATOM     25  H12 GCD     1      31.080  23.890  20.920  1.00  0.00            
ATOM     26  O6  GCD     1      30.620  23.780  18.940  1.00  0.00            
ATOM     27  H13 GCD     1      31.420  23.290  18.700  1.00  0.00            
ATOM     28  C9  GCD     1      30.020  21.990  20.630  1.00  0.00            
ATOM     29  H14 GCD     1      29.240  21.750  19.900  1.00  0.00            
ATOM     30  O7  GCD     1      31.230  21.200  20.560  1.00  0.00            
ATOM     31  H15 GCD     1      31.530  21.380  19.660  1.00  0.00            
ATOM     32  C10 GCD     1      29.430  21.820  22.040  1.00  0.00            
ATOM     33  H16 GCD     1      29.160  20.780  22.220  1.00  0.00            
ATOM     34  O8  GCD     1      28.260  22.550  22.020  1.00  0.00            
ATOM     35  C11 GCD     1      28.390  23.960  21.970  1.00  0.00            
ATOM     36  H17 GCD     1      29.050  24.240  22.800  1.00  0.00            
ATOM     37  C12 GCD     1      26.990  24.490  22.260  1.00  0.00            
ATOM     38  H18 GCD     1      27.110  25.520  22.590  1.00  0.00            
ATOM     39  H19 GCD     1      26.530  23.900  23.060  1.00  0.00            
ATOM     40  O9  GCD     1      26.050  24.420  21.210  1.00  0.00            
ATOM     41  H20 GCD     1      25.260  24.900  21.480  1.00  0.00            
ATOM     42  O10 GCD     1      30.270  22.240  23.110  1.00  0.00            
ATOM     43  C13 GCD     1      30.980  21.220  23.810  1.00  0.00            
ATOM     44  H21 GCD     1      31.120  20.310  23.200  1.00  0.00            
ATOM     45  C14 GCD     1      32.340  21.790  24.030  1.00  0.00            
ATOM     46  H22 GCD     1      32.370  22.760  24.540  1.00  0.00            
ATOM     47  O11 GCD     1      32.940  22.060  22.730  1.00  0.00            
ATOM     48  H23 GCD     1      32.190  22.360  22.220  1.00  0.00            
ATOM     49  C15 GCD     1      33.140  20.810  24.900  1.00  0.00            
ATOM     50  H24 GCD     1      33.210  19.850  24.370  1.00  0.00            
ATOM     51  O12 GCD     1      34.430  21.250  25.310  1.00  0.00            
ATOM     52  H25 GCD     1      35.120  21.330  24.630  1.00  0.00            
ATOM     53  C16 GCD     1      32.360  20.500  26.180  1.00  0.00            
ATOM     54  H26 GCD     1      32.850  19.710  26.750  1.00  0.00            
ATOM     55  O13 GCD     1      31.060  20.070  25.790  1.00  0.00            
ATOM     56  C17 GCD     1      30.230  20.980  25.090  1.00  0.00            
ATOM     57  H27 GCD     1      30.230  21.920  25.660  1.00  0.00            
ATOM     58  C18 GCD     1      28.840  20.480  24.990  1.00  0.00            
ATOM     59  H28 GCD     1      28.280  21.100  24.270  1.00  0.00            
ATOM     60  H29 GCD     1      28.360  20.480  25.980  1.00  0.00            
ATOM     61  O14 GCD     1      28.880  19.130  24.560  1.00  0.00            
ATOM     62  H30 GCD     1      29.500  18.630  25.110  1.00  0.00            
ATOM     63  O15 GCD     1      32.240  21.590  27.020  1.00  0.00            
ATOM     64  C19 GCD     1      32.320  21.190  28.360  1.00  0.00            
ATOM     65  H31 GCD     1      32.200  20.180  28.750  1.00  0.00            
ATOM     66  C20 GCD     1      33.740  21.730  28.910  1.00  0.00            
ATOM     67  H32 GCD     1      33.780  22.770  28.530  1.00  0.00            
ATOM     68  O16 GCD     1      34.790  20.990  28.200  1.00  0.00            
ATOM     69  H33 GCD     1      34.520  21.270  27.310  1.00  0.00            
ATOM     70  C21 GCD     1      33.800  21.620  30.430  1.00  0.00            
ATOM     71  H34 GCD     1      33.470  20.620  30.740  1.00  0.00            
ATOM     72  O17 GCD     1      35.130  21.850  30.840  1.00  0.00            
ATOM     73  H35 GCD     1      35.710  21.640  30.100  1.00  0.00            
ATOM     74  C22 GCD     1      32.740  22.530  31.040  1.00  0.00            
ATOM     75  H36 GCD     1      32.680  22.510  32.130  1.00  0.00            
ATOM     76  O18 GCD     1      31.490  22.000  30.540  1.00  0.00            
ATOM     77  C23 GCD     1      31.260  22.050  29.120  1.00  0.00            
ATOM     78  H37 GCD     1      31.240  23.090  28.780  1.00  0.00            
ATOM     79  C24 GCD     1      29.780  21.600  28.860  1.00  0.00            
ATOM     80  H38 GCD     1      29.600  21.680  27.780  1.00  0.00            
ATOM     81  H39 GCD     1      29.060  22.190  29.440  1.00  0.00            
ATOM     82  O19 GCD     1      29.570  20.230  29.170  1.00  0.00            
ATOM     83  H40 GCD     1      28.690  20.180  29.570  1.00  0.00            
ATOM     84  O20 GCD     1      32.920  23.920  30.630  1.00  0.00            
ATOM     85  C25 GCD     1      32.790  24.950  31.520  1.00  0.00            
ATOM     86  H41 GCD     1      32.700  24.620  32.570  1.00  0.00            
ATOM     87  C26 GCD     1      34.080  25.620  31.450  1.00  0.00            
ATOM     88  H42 GCD     1      34.280  25.980  30.440  1.00  0.00            
ATOM     89  O21 GCD     1      35.110  24.720  31.780  1.00  0.00            
ATOM     90  H43 GCD     1      34.820  23.860  31.460  1.00  0.00            
ATOM     91  C27 GCD     1      34.080  26.840  32.450  1.00  0.00            
ATOM     92  H44 GCD     1      34.110  26.320  33.410  1.00  0.00            
ATOM     93  O22 GCD     1      35.270  27.650  32.280  1.00  0.00            
ATOM     94  H45 GCD     1      35.040  28.400  31.710  1.00  0.00            
ATOM     95  C28 GCD     1      32.840  27.750  32.140  1.00  0.00            
ATOM     96  H46 GCD     1      32.560  28.420  32.960  1.00  0.00            
ATOM     97  O23 GCD     1      31.660  26.940  32.030  1.00  0.00            
ATOM     98  C29 GCD     1      31.690  25.880  31.060  1.00  0.00            
ATOM     99  H47 GCD     1      31.840  26.160  30.000  1.00  0.00            
ATOM    100  C30 GCD     1      30.320  25.210  31.020  1.00  0.00            
ATOM    101  H48 GCD     1      30.360  24.410  30.270  1.00  0.00            
ATOM    102  H49 GCD     1      29.580  25.970  30.740  1.00  0.00            
ATOM    103  O24 GCD     1      29.990  24.590  32.220  1.00  0.00            
ATOM    104  H50 GCD     1      30.550  24.950  32.920  1.00  0.00            
ATOM    105  O25 GCD     1      33.060  28.510  30.980  1.00  0.00            
ATOM    106  C31 GCD     1      32.780  29.850  31.060  1.00  0.00            
ATOM    107  H51 GCD     1      32.710  30.110  32.120  1.00  0.00            
ATOM    108  C32 GCD     1      33.980  30.630  30.490  1.00  0.00            
ATOM    109  H52 GCD     1      34.320  30.240  29.520  1.00  0.00            
ATOM    110  O26 GCD     1      35.110  30.440  31.340  1.00  0.00            
ATOM    111  H53 GCD     1      34.920  30.730  32.240  1.00  0.00            
ATOM    112  C33 GCD     1      33.830  32.130  30.340  1.00  0.00            
ATOM    113  H54 GCD     1      33.760  32.510  31.370  1.00  0.00            
ATOM    114  O27 GCD     1      34.990  32.670  29.720  1.00  0.00            
ATOM    115  H55 GCD     1      35.110  32.270  28.850  1.00  0.00            
ATOM    116  C34 GCD     1      32.510  32.280  29.600  1.00  0.00            
ATOM    117  H56 GCD     1      32.160  33.300  29.470  1.00  0.00            
ATOM    118  O28 GCD     1      31.360  31.610  30.160  1.00  0.00            
ATOM    119  C35 GCD     1      31.550  30.140  30.300  1.00  0.00            
ATOM    120  H57 GCD     1      31.640  29.660  29.310  1.00  0.00            
ATOM    121  C36 GCD     1      30.350  29.560  30.930  1.00  0.00            
ATOM    122  H58 GCD     1      30.340  28.460  30.860  1.00  0.00            
ATOM    123  H59 GCD     1      29.400  29.840  30.460  1.00  0.00            
ATOM    124  O29 GCD     1      30.330  29.940  32.370  1.00  0.00            
ATOM    125  H60 GCD     1      29.880  29.340  32.980  1.00  0.00            
ATOM    126  O30 GCD     1      32.650  31.640  28.300  1.00  0.00            
ATOM    127  C37 GCD     1      33.100  32.620  27.340  1.00  0.00            
ATOM    128  H61 GCD     1      33.590  33.430  27.900  1.00  0.00            
ATOM    129  C38 GCD     1      34.140  31.960  26.460  1.00  0.00            
ATOM    130  H62 GCD     1      33.710  31.030  26.050  1.00  0.00            
ATOM    131  O31 GCD     1      35.340  31.590  27.130  1.00  0.00            
ATOM    132  H63 GCD     1      35.820  31.150  26.430  1.00  0.00            
ATOM    133  C39 GCD     1      34.470  32.910  25.330  1.00  0.00            
ATOM    134  H64 GCD     1      34.950  33.780  25.790  1.00  0.00            
ATOM    135  O32 GCD     1      35.520  32.350  24.500  1.00  0.00            
ATOM    136  H65 GCD     1      36.180  32.930  24.100  1.00  0.00            
ATOM    137  C40 GCD     1      33.240  33.300  24.540  1.00  0.00            
ATOM    138  H66 GCD     1      33.500  34.150  23.910  1.00  0.00            
ATOM    139  O33 GCD     1      32.270  33.910  25.470  1.00  0.00            
ATOM    140  C41 GCD     1      31.820  33.150  26.540  1.00  0.00            
ATOM    141  H67 GCD     1      31.360  32.260  26.100  1.00  0.00            
ATOM    142  C42 GCD     1      30.780  33.950  27.360  1.00  0.00            
ATOM    143  H68 GCD     1      31.240  34.930  27.510  1.00  0.00            
ATOM    144  H69 GCD     1      30.450  33.460  28.280  1.00  0.00            
ATOM    145  O34 GCD     1      29.600  34.100  26.520  1.00  0.00            
ATOM    146  H70 GCD     1      29.820  34.620  25.730  1.00  0.00            
ATOM    147  O35 GCD     1      32.710  32.190  23.890  1.00  0.00            
ATOM    148  C43 GCD     1      32.180  32.290  22.510  1.00  0.00            
ATOM    149  H71 GCD     1      32.270  33.350  22.230  1.00  0.00            
ATOM    150  C44 GCD     1      32.960  31.280  21.660  1.00  0.00            
ATOM    151  H72 GCD     1      32.900  30.260  22.070  1.00  0.00            
ATOM    152  O36 GCD     1      34.300  31.740  21.690  1.00  0.00            
ATOM    153  H73 GCD     1      34.690  31.680  22.570  1.00  0.00            
ATOM    154  C45 GCD     1      32.420  31.350  20.210  1.00  0.00            
ATOM    155  H74 GCD     1      32.660  32.380  19.900  1.00  0.00            
ATOM    156  O37 GCD     1      33.060  30.410  19.350  1.00  0.00            
ATOM    157  H75 GCD     1      32.460  29.680  19.180  1.00  0.00            
ATOM    158  C46 GCD     1      30.970  31.070  20.190  1.00  0.00            
ATOM    159  H76 GCD     1      30.500  31.250  19.220  1.00  0.00            
ATOM    160  O38 GCD     1      30.740  29.690  20.580  1.00  0.00            
ATOM    161  O39 GCD     1      30.310  31.890  21.130  1.00  0.00            
ATOM    162  C47 GCD     1      30.700  31.880  22.520  1.00  0.00            
ATOM    163  H77 GCD     1      30.600  30.860  22.920  1.00  0.00            
ATOM    164  C48 GCD     1      29.780  32.960  23.230  1.00  0.00            
ATOM    165  H78 GCD     1      29.750  33.860  22.600  1.00  0.00            
ATOM    166  H79 GCD     1      30.220  33.160  24.220  1.00  0.00            
ATOM    167  O40 GCD     1      28.450  32.380  23.340  1.00  0.00            
ATOM    168  H80 GCD     1      27.840  33.090  23.590  1.00  0.00            
ATOM    169  C1  AF6     2      30.320  26.210  24.160  1.00  0.00            
ATOM    170  C2  AF6     2      31.590  26.170  23.600  1.00  0.00            
ATOM    171  C3  AF6     2      32.340  27.370  23.500  1.00  0.00            
ATOM    172  C4  AF6     2      31.910  28.470  24.240  1.00  0.00            
ATOM    173  C5  AF6     2      30.660  28.510  24.850  1.00  0.00            
ATOM    174  C6  AF6     2      29.830  27.400  24.810  1.00  0.00            
ATOM    175  H1  AF6     2      29.780  25.280  24.310  1.00  0.00            
ATOM    176  H2  AF6     2      31.960  25.250  23.150  1.00  0.00            
ATOM    177  H3  AF6     2      33.320  27.450  23.040  1.00  0.00            
ATOM    178  H4  AF6     2      32.510  29.380  24.230  1.00  0.00            
ATOM    179  H5  AF6     2      30.170  29.390  25.280  1.00  0.00            
ATOM    180  H6  AF6     2      28.860  27.400  25.300  1.00  0.00            
TER
ENDMDL
MODEL        1
ATOM      1  H1  GCD     1      37.680  25.430  23.250  1.00  0.00            
ATOM      2  O1  GCD     1      37.150  26.220  23.110  1.00  0.00            
ATOM      3  C1  GCD     1      35.820  25.780  23.510  1.00  0.00            
ATOM      4  H2  GCD     1      35.880  24.710  23.720  1.00  0.00            
ATOM      5  H3  GCD     1      35.610  26.340  24.440  1.00  0.00            
ATOM      6  C2  GCD     1      34.800  26.060  22.330  1.00  0.00            
ATOM      7  H4  GCD     1      34.750  27.100  22.000  1.00  0.00            
ATOM      8  C3  GCD     1      33.360  25.760  22.770  1.00  0.00            
ATOM      9  H5  GCD     1      33.390  24.780  23.270  1.00  0.00            
ATOM     10  C4  GCD     1      32.450  25.630  21.560  1.00  0.00            
ATOM     11  H6  GCD     1      32.220  26.630  21.160  1.00  0.00            
ATOM     12  O2  GCD     1      31.210  25.240  22.080  1.00  0.00            
ATOM     13  H7  GCD     1      30.900  26.020  22.540  1.00  0.00            
ATOM     14  C5  GCD     1      33.040  24.800  20.480  1.00  0.00            
ATOM     15  H8  GCD     1      33.270  23.780  20.830  1.00  0.00            
ATOM     16  O3  GCD     1      32.210  24.690  19.310  1.00  0.00            
ATOM     17  H9  GCD     1      32.360  25.490  18.800  1.00  0.00            
ATOM     18  C6  GCD     1      34.430  25.300  20.100  1.00  0.00            
ATOM     19  O4  GCD     1      35.230  25.360  21.260  1.00  0.00            
ATOM     20  H10 GCD     1      34.840  24.700  19.280  1.00  0.00            
ATOM     21  O5  GCD     1      34.370  26.590  19.550  1.00  0.00            
ATOM     22  C7  GCD     1      34.520  26.820  18.180  1.00  0.00            
ATOM     23  H11 GCD     1      34.370  25.930  17.570  1.00  0.00            
ATOM     24  C8  GCD     1      33.470  27.860  17.890  1.00  0.00            
ATOM     25  H12 GCD     1      33.600  28.650  18.650  1.00  0.00            
ATOM     26  O6  GCD     1      32.240  27.190  17.950  1.00  0.00            
ATOM     27  H13 GCD     1      31.720  27.760  17.360  1.00  0.00            
ATOM     28  C9  GCD     1      33.670  28.380  16.490  1.00  0.00            
ATOM     29  H14 GCD     1      33.580  27.550  15.780  1.00  0.00            
ATOM     30  O7  GCD     1      32.890  29.570  16.200  1.00  0.00            
ATOM     31  H15 GCD     1      33.120  30.270  16.830  1.00  0.00            
ATOM     32  C10 GCD     1      35.180  28.730  16.370  1.00  0.00            
ATOM     33  H16 GCD     1      35.370  28.790  15.290  1.00  0.00            
ATOM     34  O8  GCD     1      35.960  27.610  16.550  1.00  0.00            
ATOM     35  C11 GCD     1      35.970  27.240  17.880  1.00  0.00            
ATOM     36  H17 GCD     1      36.390  28.030  18.520  1.00  0.00            
ATOM     37  C12 GCD     1      37.000  26.170  17.900  1.00  0.00            
ATOM     38  H18 GCD     1      37.110  25.700  16.920  1.00  0.00            
ATOM     39  H19 GCD     1      36.660  25.360  18.560  1.00  0.00            
ATOM     40  O9  GCD     1      38.260  26.560  18.450  1.00  0.00            
ATOM     41  H20 GCD     1      38.950  26.770  17.800  1.00  0.00            
ATOM     42  O10 GCD     1      35.670  29.920  17.000  1.00  0.00            
ATOM     43  C13 GCD     1      36.290  30.830  16.140  1.00  0.00            
ATOM     44  H21 GCD     1      36.340  30.430  15.120  1.00  0.00            
ATOM     45  C14 GCD     1      35.580  32.220  16.160  1.00  0.00            
ATOM     46  H22 GCD     1      35.540  32.660  17.160  1.00  0.00            
ATOM     47  O11 GCD     1      34.230  32.150  15.560  1.00  0.00            
ATOM     48  H23 GCD     1      34.410  31.540  14.830  1.00  0.00            
ATOM     49  C15 GCD     1      36.390  33.080  15.270  1.00  0.00            
ATOM     50  H24 GCD     1      36.600  32.600  14.310  1.00  0.00            
ATOM     51  O12 GCD     1      35.740  34.370  14.940  1.00  0.00            
ATOM     52  H25 GCD     1      35.390  34.690  15.780  1.00  0.00            
ATOM     53  C16 GCD     1      37.850  33.290  15.680  1.00  0.00            
ATOM     54  H26 GCD     1      38.390  33.910  14.960  1.00  0.00            
ATOM     55  O13 GCD     1      38.430  32.010  15.770  1.00  0.00            
ATOM     56  C17 GCD     1      37.770  31.000  16.580  1.00  0.00            
ATOM     57  H27 GCD     1      37.760  31.340  17.620  1.00  0.00            
ATOM     58  C18 GCD     1      38.580  29.700  16.320  1.00  0.00            
ATOM     59  H28 GCD     1      38.250  28.790  16.830  1.00  0.00            
ATOM     60  H29 GCD     1      39.600  29.880  16.690  1.00  0.00            
ATOM     61  O14 GCD     1      38.730  29.390  14.950  1.00  0.00            
ATOM     62  H30 GCD     1      39.220  28.560  14.950  1.00  0.00            
ATOM     63  O15 GCD     1      37.880  34.060  16.870  1.00  0.00            
ATOM     64  C19 GCD     1      39.210  34.690  17.140  1.00  0.00            
ATOM     65  H31 GCD     1      39.860  34.580  16.260  1.00  0.00            
ATOM     66  C20 GCD     1      38.940  36.250  17.410  1.00  0.00            
ATOM     67  H32 GCD     1      38.130  36.310  18.140  1.00  0.00            
ATOM     68  O16 GCD     1      38.440  36.800  16.240  1.00  0.00            
ATOM     69  H33 GCD     1      37.560  36.470  16.030  1.00  0.00            
ATOM     70  C21 GCD     1      40.140  36.910  18.080  1.00  0.00            
ATOM     71  H34 GCD     1      40.950  36.980  17.340  1.00  0.00            
ATOM     72  O17 GCD     1      39.790  38.280  18.430  1.00  0.00            
ATOM     73  H35 GCD     1      39.140  38.380  19.140  1.00  0.00            
ATOM     74  C22 GCD     1      40.600  36.130  19.260  1.00  0.00            
ATOM     75  H36 GCD     1      41.490  36.570  19.730  1.00  0.00            
ATOM     76  O18 GCD     1      40.980  34.780  18.820  1.00  0.00            
ATOM     77  C23 GCD     1      39.950  33.990  18.280  1.00  0.00            
ATOM     78  H37 GCD     1      39.240  33.710  19.070  1.00  0.00            
ATOM     79  C24 GCD     1      40.610  32.700  17.920  1.00  0.00            
ATOM     80  H38 GCD     1      39.820  31.970  17.710  1.00  0.00            
ATOM     81  H39 GCD     1      40.990  32.310  18.880  1.00  0.00            
ATOM     82  O19 GCD     1      41.540  32.770  16.840  1.00  0.00            
ATOM     83  H40 GCD     1      41.960  33.640  16.780  1.00  0.00            
ATOM     84  O20 GCD     1      39.580  36.170  20.270  1.00  0.00            
ATOM     85  C25 GCD     1      39.870  36.960  21.400  1.00  0.00            
ATOM     86  H41 GCD     1      40.770  37.580  21.270  1.00  0.00            
ATOM     87  C26 GCD     1      38.710  37.870  21.600  1.00  0.00            
ATOM     88  H42 GCD     1      37.820  37.220  21.710  1.00  0.00            
ATOM     89  O21 GCD     1      38.430  38.770  20.540  1.00  0.00            
ATOM     90  H43 GCD     1      37.880  39.460  20.930  1.00  0.00            
ATOM     91  C27 GCD     1      38.820  38.590  22.870  1.00  0.00            
ATOM     92  H44 GCD     1      39.770  39.130  22.810  1.00  0.00            
ATOM     93  O22 GCD     1      37.670  39.440  22.970  1.00  0.00            
ATOM     94  H45 GCD     1      37.810  39.910  23.800  1.00  0.00            
ATOM     95  C28 GCD     1      38.980  37.630  24.060  1.00  0.00            
ATOM     96  H46 GCD     1      39.140  38.170  25.000  1.00  0.00            
ATOM     97  O23 GCD     1      40.150  36.830  23.790  1.00  0.00            
ATOM     98  C29 GCD     1      40.010  36.030  22.630  1.00  0.00            
ATOM     99  H47 GCD     1      39.190  35.300  22.710  1.00  0.00            
ATOM    100  C30 GCD     1      41.330  35.270  22.510  1.00  0.00            
ATOM    101  H48 GCD     1      41.170  34.470  21.780  1.00  0.00            
ATOM    102  H49 GCD     1      41.480  34.620  23.380  1.00  0.00            
ATOM    103  O24 GCD     1      42.610  36.010  22.310  1.00  0.00            
ATOM    104  H50 GCD     1      42.730  36.680  22.990  1.00  0.00            
ATOM    105  O25 GCD     1      37.920  36.640  24.250  1.00  0.00            
ATOM    106  C31 GCD     1      36.880  37.010  25.120  1.00  0.00            
ATOM    107  H51 GCD     1      36.810  38.100  25.250  1.00  0.00            
ATOM    108  C32 GCD     1      35.650  36.580  24.410  1.00  0.00            
ATOM    109  H52 GCD     1      35.810  35.550  24.080  1.00  0.00            
ATOM    110  O26 GCD     1      35.460  37.390  23.260  1.00  0.00            
ATOM    111  H53 GCD     1      36.300  37.560  22.810  1.00  0.00            
ATOM    112  C33 GCD     1      34.380  36.760  25.300  1.00  0.00            
ATOM    113  H54 GCD     1      34.200  37.790  25.650  1.00  0.00            
ATOM    114  O27 GCD     1      33.150  36.370  24.690  1.00  0.00            
ATOM    115  H55 GCD     1      32.730  37.160  24.310  1.00  0.00            
ATOM    116  C34 GCD     1      34.580  35.990  26.590  1.00  0.00            
ATOM    117  H56 GCD     1      33.750  36.160  27.280  1.00  0.00            
ATOM    118  O28 GCD     1      35.770  36.320  27.190  1.00  0.00            
ATOM    119  C35 GCD     1      37.020  36.230  26.440  1.00  0.00            
ATOM    120  H57 GCD     1      37.290  35.180  26.320  1.00  0.00            
ATOM    121  C36 GCD     1      38.180  36.680  27.320  1.00  0.00            
ATOM    122  H58 GCD     1      39.130  36.420  26.840  1.00  0.00            
ATOM    123  H59 GCD     1      38.220  36.130  28.270  1.00  0.00            
ATOM    124  O29 GCD     1      38.150  38.050  27.840  1.00  0.00            
ATOM    125  H60 GCD     1      38.930  38.250  28.370  1.00  0.00            
ATOM    126  O30 GCD     1      34.530  34.560  26.220  1.00  0.00            
ATOM    127  C37 GCD     1      33.640  33.760  27.060  1.00  0.00            
ATOM    128  H61 GCD     1      33.480  34.230  28.040  1.00  0.00            
ATOM    129  C38 GCD     1      32.370  33.410  26.340  1.00  0.00            
ATOM    130  H62 GCD     1      32.610  32.940  25.370  1.00  0.00            
ATOM    131  O31 GCD     1      31.640  34.630  26.170  1.00  0.00            
ATOM    132  H63 GCD     1      32.250  35.150  25.630  1.00  0.00            
ATOM    133  C39 GCD     1      31.510  32.460  27.160  1.00  0.00            
ATOM    134  H64 GCD     1      31.390  32.880  28.170  1.00  0.00            
ATOM    135  O32 GCD     1      30.250  32.190  26.610  1.00  0.00            
ATOM    136  H65 GCD     1      29.980  32.980  26.120  1.00  0.00            
ATOM    137  C40 GCD     1      32.340  31.150  27.450  1.00  0.00            
ATOM    138  H66 GCD     1      31.880  30.550  28.230  1.00  0.00            
ATOM    139  O33 GCD     1      33.560  31.570  28.080  1.00  0.00            
ATOM    140  C41 GCD     1      34.410  32.410  27.350  1.00  0.00            
ATOM    141  H67 GCD     1      34.680  31.940  26.390  1.00  0.00            
ATOM    142  C42 GCD     1      35.740  32.610  28.110  1.00  0.00            
ATOM    143  H68 GCD     1      35.590  33.020  29.120  1.00  0.00            
ATOM    144  H69 GCD     1      36.270  33.320  27.460  1.00  0.00            
ATOM    145  O34 GCD     1      36.440  31.430  28.180  1.00  0.00            
ATOM    146  H70 GCD     1      37.100  31.400  27.480  1.00  0.00            
ATOM    147  O35 GCD     1      32.730  30.430  26.290  1.00  0.00            
ATOM    148  C43 GCD     1      32.350  29.080  26.230  1.00  0.00            
ATOM    149  H71 GCD     1      31.900  28.730  27.170  1.00  0.00            
ATOM    150  C44 GCD     1      31.430  28.870  25.070  1.00  0.00            
ATOM    151  H72 GCD     1      31.960  29.150  24.150  1.00  0.00            
ATOM    152  O36 GCD     1      30.300  29.760  25.220  1.00  0.00            
ATOM    153  H73 GCD     1      30.730  30.600  25.440  1.00  0.00            
ATOM    154  C45 GCD     1      31.000  27.390  25.010  1.00  0.00            
ATOM    155  H74 GCD     1      30.520  27.080  25.950  1.00  0.00            
ATOM    156  O37 GCD     1      30.130  27.190  23.940  1.00  0.00            
ATOM    157  H75 GCD     1      29.330  27.690  24.090  1.00  0.00            
ATOM    158  C46 GCD     1      32.260  26.520  24.830  1.00  0.00            
ATOM    159  H76 GCD     1      31.970  25.470  24.730  1.00  0.00            
ATOM    160  O38 GCD     1      32.890  26.840  23.600  1.00  0.00            
ATOM    161  O39 GCD     1      33.130  26.750  25.920  1.00  0.00            
ATOM    162  C47 GCD     1      33.570  28.180  25.990  1.00  0.00            
ATOM    163  H77 GCD     1      34.010  28.330  25.000  1.00  0.00            
ATOM    164  C48 GCD     1      34.710  28.330  27.010  1.00  0.00            
ATOM    165  H78 GCD     1      35.220  29.310  26.960  1.00  0.00            
ATOM    166  H79 GCD     1      35.410  27.510  26.790  1.00  0.00            
ATOM    167  O40 GCD     1      34.340  28.050  28.330  1.00  0.00            
ATOM    168  H80 GCD     1      33.930  27.190  28.270  1.00  0.00            
ATOM    169  C1  AF6     2      34.210  31.710  22.710  1.00  0.00            
ATOM    170  C2  AF6     2      35.110  30.710  23.190  1.00  0.00            
ATOM    171  C3  AF6     2      35.890  29.900  22.360  1.00  0.00            
ATOM    172  C4  AF6     2      35.710  30.020  20.980  1.00  0.00            
ATOM    173  C5  AF6     2      34.930  31.050  20.480  1.00  0.00            
ATOM    174  C6  AF6     2      34.050  31.800  21.280  1.00  0.00            
ATOM    175  H1  AF6     2      33.660  32.380  23.360  1.00  0.00            
ATOM    176  H2  AF6     2      35.270  30.630  24.260  1.00  0.00            
ATOM    177  H3  AF6     2      36.530  29.080  22.680  1.00  0.00            
ATOM    178  H4  AF6     2      36.190  29.370  20.250  1.00  0.00            
ATOM    179  H5  AF6     2      34.740  31.200  19.430  1.00  0.00            
ATOM    180  H6  AF6     2      33.290  32.420  20.810  1.00  0.00            
TER
ENDMDL
MODEL        1
ATOM      1  H1  GCD     1      30.690  31.740  29.260  1.00  0.00            
ATOM      2  O1  GCD     1      30.700  32.190  28.400  1.00  0.00            
ATOM      3  C1  GCD     1      29.480  32.820  28.030  1.00  0.00            
ATOM      4  H2  GCD     1      28.700  32.150  28.410  1.00  0.00            
ATOM      5  H3  GCD     1      29.400  33.790  28.540  1.00  0.00            
ATOM      6  C2  GCD     1      29.100  32.960  26.610  1.00  0.00            
ATOM      7  H4  GCD     1      28.070  33.330  26.620  1.00  0.00            
ATOM      8  C3  GCD     1      29.150  31.770  25.750  1.00  0.00            
ATOM      9  H5  GCD     1      30.140  31.300  25.860  1.00  0.00            
ATOM     10  C4  GCD     1      28.890  32.060  24.270  1.00  0.00            
ATOM     11  H6  GCD     1      27.840  32.370  24.180  1.00  0.00            
ATOM     12  O2  GCD     1      29.260  30.860  23.540  1.00  0.00            
ATOM     13  H7  GCD     1      30.130  30.610  23.860  1.00  0.00            
ATOM     14  C5  GCD     1      29.750  33.210  23.760  1.00  0.00            
ATOM     15  H8  GCD     1      30.760  32.780  23.790  1.00  0.00            
ATOM     16  O3  GCD     1      29.550  33.600  22.400  1.00  0.00            
ATOM     17  H9  GCD     1      28.650  33.950  22.310  1.00  0.00            
ATOM     18  C6  GCD     1      29.660  34.410  24.730  1.00  0.00            
ATOM     19  O4  GCD     1      29.920  34.000  26.090  1.00  0.00            
ATOM     20  H10 GCD     1      30.360  35.220  24.500  1.00  0.00            
ATOM     21  O5  GCD     1      28.330  34.880  24.620  1.00  0.00            
ATOM     22  C7  GCD     1      28.080  36.110  23.810  1.00  0.00            
ATOM     23  H11 GCD     1      28.980  36.340  23.230  1.00  0.00            
ATOM     24  C8  GCD     1      26.840  35.840  22.980  1.00  0.00            
ATOM     25  H12 GCD     1      26.080  35.490  23.690  1.00  0.00            
ATOM     26  O6  GCD     1      27.170  34.780  22.040  1.00  0.00            
ATOM     27  H13 GCD     1      26.450  34.760  21.390  1.00  0.00            
ATOM     28  C9  GCD     1      26.390  37.170  22.250  1.00  0.00            
ATOM     29  H14 GCD     1      27.260  37.440  21.640  1.00  0.00            
ATOM     30  O7  GCD     1      25.250  37.130  21.370  1.00  0.00            
ATOM     31  H15 GCD     1      25.000  36.250  21.070  1.00  0.00            
ATOM     32  C10 GCD     1      26.220  38.290  23.260  1.00  0.00            
ATOM     33  H16 GCD     1      26.130  39.220  22.690  1.00  0.00            
ATOM     34  O8  GCD     1      27.370  38.440  24.070  1.00  0.00            
ATOM     35  C11 GCD     1      27.770  37.240  24.690  1.00  0.00            
ATOM     36  H17 GCD     1      26.960  36.920  25.360  1.00  0.00            
ATOM     37  C12 GCD     1      28.920  37.580  25.660  1.00  0.00            
ATOM     38  H18 GCD     1      29.230  36.700  26.240  1.00  0.00            
ATOM     39  H19 GCD     1      28.530  38.200  26.470  1.00  0.00            
ATOM     40  O9  GCD     1      30.070  38.250  25.130  1.00  0.00            
ATOM     41  H20 GCD     1      29.730  39.110  24.830  1.00  0.00            
ATOM     42  O10 GCD     1      25.130  38.030  24.080  1.00  0.00            
ATOM     43  C13 GCD     1      24.400  39.220  24.490  1.00  0.00            
ATOM     44  H21 GCD     1      24.970  40.130  24.270  1.00  0.00            
ATOM     45  C14 GCD     1      23.110  39.220  23.700  1.00  0.00            
ATOM     46  H22 GCD     1      22.570  38.320  24.000  1.00  0.00            
ATOM     47  O11 GCD     1      23.450  39.170  22.300  1.00  0.00            
ATOM     48  H23 GCD     1      24.100  38.480  22.130  1.00  0.00            
ATOM     49  C15 GCD     1      22.330  40.430  24.070  1.00  0.00            
ATOM     50  H24 GCD     1      22.810  41.350  23.710  1.00  0.00            
ATOM     51  O12 GCD     1      21.070  40.340  23.370  1.00  0.00            
ATOM     52  H25 GCD     1      21.300  40.380  22.440  1.00  0.00            
ATOM     53  C16 GCD     1      22.140  40.450  25.600  1.00  0.00            
ATOM     54  H26 GCD     1      21.650  41.320  26.060  1.00  0.00            
ATOM     55  O13 GCD     1      23.360  40.390  26.250  1.00  0.00            
ATOM     56  C17 GCD     1      24.160  39.280  25.940  1.00  0.00            
ATOM     57  H27 GCD     1      23.720  38.320  26.260  1.00  0.00            
ATOM     58  C18 GCD     1      25.440  39.600  26.730  1.00  0.00            
ATOM     59  H28 GCD     1      25.820  40.610  26.500  1.00  0.00            
ATOM     60  H29 GCD     1      26.170  38.850  26.390  1.00  0.00            
ATOM     61  O14 GCD     1      25.150  39.470  28.140  1.00  0.00            
ATOM     62  H30 GCD     1      25.670  40.120  28.630  1.00  0.00            
ATOM     63  O15 GCD     1      21.400  39.320  26.050  1.00  0.00            
ATOM     64  C19 GCD     1      20.080  39.570  26.470  1.00  0.00            
ATOM     65  H31 GCD     1      19.640  40.490  26.050  1.00  0.00            
ATOM     66  C20 GCD     1      19.320  38.400  25.920  1.00  0.00            
ATOM     67  H32 GCD     1      19.730  37.460  26.310  1.00  0.00            
ATOM     68  O16 GCD     1      19.380  38.500  24.460  1.00  0.00            
ATOM     69  H33 GCD     1      19.940  39.240  24.200  1.00  0.00            
ATOM     70  C21 GCD     1      17.930  38.720  26.450  1.00  0.00            
ATOM     71  H34 GCD     1      17.640  39.630  25.910  1.00  0.00            
ATOM     72  O17 GCD     1      17.010  37.810  25.870  1.00  0.00            
ATOM     73  H35 GCD     1      16.960  37.960  24.920  1.00  0.00            
ATOM     74  C22 GCD     1      17.810  38.850  27.980  1.00  0.00            
ATOM     75  H36 GCD     1      16.770  39.040  28.250  1.00  0.00            
ATOM     76  O18 GCD     1      18.620  39.990  28.410  1.00  0.00            
ATOM     77  C23 GCD     1      20.010  39.710  27.980  1.00  0.00            
ATOM     78  H37 GCD     1      20.520  38.840  28.400  1.00  0.00            
ATOM     79  C24 GCD     1      20.900  40.780  28.610  1.00  0.00            
ATOM     80  H38 GCD     1      21.980  40.560  28.590  1.00  0.00            
ATOM     81  H39 GCD     1      20.490  40.850  29.630  1.00  0.00            
ATOM     82  O19 GCD     1      20.590  42.050  27.990  1.00  0.00            
ATOM     83  H40 GCD     1      19.870  42.420  28.510  1.00  0.00            
ATOM     84  O20 GCD     1      18.220  37.660  28.490  1.00  0.00            
ATOM     85  C25 GCD     1      17.520  37.130  29.640  1.00  0.00            
ATOM     86  H41 GCD     1      16.890  37.870  30.150  1.00  0.00            
ATOM     87  C26 GCD     1      16.870  35.820  29.170  1.00  0.00            
ATOM     88  H42 GCD     1      17.670  35.250  28.670  1.00  0.00            
ATOM     89  O21 GCD     1      15.980  36.320  28.110  1.00  0.00            
ATOM     90  H43 GCD     1      16.610  36.540  27.410  1.00  0.00            
ATOM     91  C27 GCD     1      16.290  35.050  30.330  1.00  0.00            
ATOM     92  H44 GCD     1      15.540  35.630  30.880  1.00  0.00            
ATOM     93  O22 GCD     1      15.590  33.840  29.940  1.00  0.00            
ATOM     94  H45 GCD     1      15.160  33.440  30.700  1.00  0.00            
ATOM     95  C28 GCD     1      17.320  34.830  31.450  1.00  0.00            
ATOM     96  H46 GCD     1      16.890  34.480  32.400  1.00  0.00            
ATOM     97  O23 GCD     1      18.000  36.060  31.750  1.00  0.00            
ATOM     98  C29 GCD     1      18.620  36.830  30.730  1.00  0.00            
ATOM     99  H47 GCD     1      19.440  36.210  30.330  1.00  0.00            
ATOM    100  C30 GCD     1      19.290  38.100  31.280  1.00  0.00            
ATOM    101  H48 GCD     1      19.630  38.750  30.460  1.00  0.00            
ATOM    102  H49 GCD     1      20.210  37.800  31.800  1.00  0.00            
ATOM    103  O24 GCD     1      18.380  38.770  32.160  1.00  0.00            
ATOM    104  H50 GCD     1      18.960  39.470  32.490  1.00  0.00            
ATOM    105  O25 GCD     1      18.470  34.040  31.010  1.00  0.00            
ATOM    106  C31 GCD     1      18.970  33.120  32.030  1.00  0.00            
ATOM    107  H51 GCD     1      18.450  33.330  32.980  1.00  0.00            
ATOM    108  C32 GCD     1      18.670  31.710  31.630  1.00  0.00            
ATOM    109  H52 GCD     1      19.020  31.470  30.620  1.00  0.00            
ATOM    110  O26 GCD     1      17.330  31.480  31.740  1.00  0.00            
ATOM    111  H53 GCD     1      17.050  31.450  32.670  1.00  0.00            
ATOM    112  C33 GCD     1      19.420  30.760  32.610  1.00  0.00            
ATOM    113  H54 GCD     1      19.070  30.850  33.640  1.00  0.00            
ATOM    114  O27 GCD     1      19.170  29.360  32.270  1.00  0.00            
ATOM    115  H55 GCD     1      19.620  29.260  31.430  1.00  0.00            
ATOM    116  C34 GCD     1      20.930  31.080  32.660  1.00  0.00            
ATOM    117  H56 GCD     1      21.430  30.380  33.340  1.00  0.00            
ATOM    118  O28 GCD     1      21.030  32.410  33.170  1.00  0.00            
ATOM    119  C35 GCD     1      20.510  33.360  32.220  1.00  0.00            
ATOM    120  H57 GCD     1      20.920  33.230  31.210  1.00  0.00            
ATOM    121  C36 GCD     1      20.910  34.770  32.630  1.00  0.00            
ATOM    122  H58 GCD     1      20.620  35.420  31.800  1.00  0.00            
ATOM    123  H59 GCD     1      22.000  34.810  32.650  1.00  0.00            
ATOM    124  O29 GCD     1      20.340  35.210  33.850  1.00  0.00            
ATOM    125  H60 GCD     1      20.600  34.570  34.520  1.00  0.00            
ATOM    126  O30 GCD     1      21.560  30.860  31.390  1.00  0.00            
ATOM    127  C37 GCD     1      22.370  29.660  31.320  1.00  0.00            
ATOM    128  H61 GCD     1      21.990  28.850  31.970  1.00  0.00            
ATOM    129  C38 GCD     1      22.140  29.090  29.910  1.00  0.00            
ATOM    130  H62 GCD     1      22.460  29.810  29.150  1.00  0.00            
ATOM    131  O31 GCD     1      20.780  28.740  29.790  1.00  0.00            
ATOM    132  H63 GCD     1      20.340  29.070  29.000  1.00  0.00            
ATOM    133  C39 GCD     1      22.970  27.810  29.670  1.00  0.00            
ATOM    134  H64 GCD     1      22.640  27.040  30.380  1.00  0.00            
ATOM    135  O32 GCD     1      22.810  27.390  28.300  1.00  0.00            
ATOM    136  H65 GCD     1      23.330  27.930  27.700  1.00  0.00            
ATOM    137  C40 GCD     1      24.440  28.130  29.990  1.00  0.00            
ATOM    138  H66 GCD     1      24.980  27.180  30.000  1.00  0.00            
ATOM    139  O33 GCD     1      24.530  28.640  31.310  1.00  0.00            
ATOM    140  C41 GCD     1      23.810  29.930  31.610  1.00  0.00            
ATOM    141  H67 GCD     1      24.060  30.740  30.910  1.00  0.00            
ATOM    142  C42 GCD     1      24.100  30.460  32.990  1.00  0.00            
ATOM    143  H68 GCD     1      23.800  31.520  33.020  1.00  0.00            
ATOM    144  H69 GCD     1      25.200  30.490  33.080  1.00  0.00            
ATOM    145  O34 GCD     1      23.510  29.680  34.050  1.00  0.00            
ATOM    146  H70 GCD     1      23.980  28.840  34.140  1.00  0.00            
ATOM    147  O35 GCD     1      24.900  29.180  29.090  1.00  0.00            
ATOM    148  C43 GCD     1      26.180  28.900  28.480  1.00  0.00            
ATOM    149  H71 GCD     1      26.390  27.910  28.910  1.00  0.00            
ATOM    150  C44 GCD     1      26.110  28.720  26.970  1.00  0.00            
ATOM    151  H72 GCD     1      25.670  29.630  26.530  1.00  0.00            
ATOM    152  O36 GCD     1      25.320  27.610  26.640  1.00  0.00            
ATOM    153  H73 GCD     1      25.740  27.140  25.910  1.00  0.00            
ATOM    154  C45 GCD     1      27.470  28.510  26.330  1.00  0.00            
ATOM    155  H74 GCD     1      27.870  27.530  26.600  1.00  0.00            
ATOM    156  O37 GCD     1      27.320  28.620  24.940  1.00  0.00            
ATOM    157  H75 GCD     1      27.500  29.560  24.830  1.00  0.00            
ATOM    158  C46 GCD     1      28.400  29.620  26.800  1.00  0.00            
ATOM    159  H76 GCD     1      29.440  29.420  26.530  1.00  0.00            
ATOM    160  O38 GCD     1      28.120  30.880  26.140  1.00  0.00            
ATOM    161  O39 GCD     1      28.440  29.660  28.200  1.00  0.00            
ATOM    162  C47 GCD     1      27.200  29.980  28.890  1.00  0.00            
ATOM    163  H77 GCD     1      26.870  31.010  28.700  1.00  0.00            
ATOM    164  C48 GCD     1      27.490  29.900  30.410  1.00  0.00            
ATOM    165  H78 GCD     1      26.590  30.080  31.010  1.00  0.00            
ATOM    166  H79 GCD     1      28.220  30.670  30.710  1.00  0.00            
ATOM    167  O40 GCD     1      28.000  28.600  30.790  1.00  0.00            
ATOM    168  H80 GCD     1      28.850  28.470  30.360  1.00  0.00            
ATOM    169  C1  AF6     2      24.010  32.610  27.600  1.00  0.00            
ATOM    170  C2  AF6     2      23.540  33.010  28.900  1.00  0.00            
ATOM    171  C3  AF6     2      23.680  34.340  29.320  1.00  0.00            
ATOM    172  C4  AF6     2      24.180  35.320  28.450  1.00  0.00            
ATOM    173  C5  AF6     2      24.740  34.900  27.220  1.00  0.00            
ATOM    174  C6  AF6     2      24.630  33.560  26.750  1.00  0.00            
ATOM    175  H1  AF6     2      24.080  31.570  27.270  1.00  0.00            
ATOM    176  H2  AF6     2      23.090  32.270  29.550  1.00  0.00            
ATOM    177  H3  AF6     2      23.260  34.660  30.280  1.00  0.00            
ATOM    178  H4  AF6     2      24.400  36.340  28.720  1.00  0.00            
ATOM    179  H5  AF6     2      25.330  35.630  26.690  1.00  0.00            
ATOM    180  H6  AF6     2      25.150  33.210  25.860  1.00  0.00            
TER
ENDMDL
MODEL        1
ATOM      1  H1  GCD     1      44.670  22.650  28.950  1.00  0.00            
ATOM      2  O1  GCD     1      44.620  21.820  28.470  1.00  0.00            
ATOM      3  C1  GCD     1      45.940  21.480  28.060  1.00  0.00            
ATOM      4  H2  GCD     1      46.750  22.030  28.560  1.00  0.00            
ATOM      5  H3  GCD     1      46.110  20.430  28.340  1.00  0.00            
ATOM      6  C2  GCD     1      46.280  21.650  26.620  1.00  0.00            
ATOM      7  H4  GCD     1      45.400  21.260  26.090  1.00  0.00            
ATOM      8  C3  GCD     1      47.600  20.990  26.180  1.00  0.00            
ATOM      9  H5  GCD     1      48.480  21.260  26.770  1.00  0.00            
ATOM     10  C4  GCD     1      47.810  21.240  24.760  1.00  0.00            
ATOM     11  H6  GCD     1      46.950  20.880  24.170  1.00  0.00            
ATOM     12  O2  GCD     1      49.050  20.640  24.390  1.00  0.00            
ATOM     13  H7  GCD     1      49.010  19.720  24.680  1.00  0.00            
ATOM     14  C5  GCD     1      47.850  22.820  24.600  1.00  0.00            
ATOM     15  H8  GCD     1      48.710  23.210  25.150  1.00  0.00            
ATOM     16  O3  GCD     1      48.140  23.170  23.220  1.00  0.00            
ATOM     17  H9  GCD     1      47.360  22.970  22.690  1.00  0.00            
ATOM     18  C6  GCD     1      46.650  23.460  25.100  1.00  0.00            
ATOM     19  O4  GCD     1      46.500  23.020  26.420  1.00  0.00            
ATOM     20  H10 GCD     1      46.740  24.550  25.100  1.00  0.00            
ATOM     21  O5  GCD     1      45.540  23.060  24.300  1.00  0.00            
ATOM     22  C7  GCD     1      44.930  24.110  23.520  1.00  0.00            
ATOM     23  H11 GCD     1      45.650  24.920  23.360  1.00  0.00            
ATOM     24  C8  GCD     1      44.620  23.330  22.220  1.00  0.00            
ATOM     25  H12 GCD     1      44.090  22.390  22.410  1.00  0.00            
ATOM     26  O6  GCD     1      45.980  23.050  21.530  1.00  0.00            
ATOM     27  H13 GCD     1      45.760  22.600  20.710  1.00  0.00            
ATOM     28  C9  GCD     1      43.720  24.180  21.340  1.00  0.00            
ATOM     29  H14 GCD     1      44.240  25.090  21.040  1.00  0.00            
ATOM     30  O7  GCD     1      43.240  23.400  20.240  1.00  0.00            
ATOM     31  H15 GCD     1      42.330  23.100  20.370  1.00  0.00            
ATOM     32  C10 GCD     1      42.540  24.870  22.100  1.00  0.00            
ATOM     33  H16 GCD     1      42.050  25.640  21.510  1.00  0.00            
ATOM     34  O8  GCD     1      43.040  25.470  23.270  1.00  0.00            
ATOM     35  C11 GCD     1      43.640  24.560  24.140  1.00  0.00            
ATOM     36  H17 GCD     1      42.910  23.740  24.300  1.00  0.00            
ATOM     37  C12 GCD     1      43.820  25.270  25.510  1.00  0.00            
ATOM     38  H18 GCD     1      44.160  24.590  26.300  1.00  0.00            
ATOM     39  H19 GCD     1      42.850  25.710  25.770  1.00  0.00            
ATOM     40  O9  GCD     1      44.800  26.330  25.170  1.00  0.00            
ATOM     41  H20 GCD     1      44.580  26.600  24.270  1.00  0.00            
ATOM     42  O10 GCD     1      41.510  23.960  22.450  1.00  0.00            
ATOM     43  C13 GCD     1      40.250  24.250  21.870  1.00  0.00            
ATOM     44  H21 GCD     1      40.270  25.090  21.170  1.00  0.00            
ATOM     45  C14 GCD     1      39.850  22.950  21.180  1.00  0.00            
ATOM     46  H22 GCD     1      39.900  22.020  21.760  1.00  0.00            
ATOM     47  O11 GCD     1      40.650  22.750  20.020  1.00  0.00            
ATOM     48  H23 GCD     1      40.190  22.140  19.440  1.00  0.00            
ATOM     49  C15 GCD     1      38.440  23.130  20.660  1.00  0.00            
ATOM     50  H24 GCD     1      38.360  24.020  20.010  1.00  0.00            
ATOM     51  O12 GCD     1      37.950  21.970  19.920  1.00  0.00            
ATOM     52  H25 GCD     1      37.800  21.300  20.610  1.00  0.00            
ATOM     53  C16 GCD     1      37.490  23.440  21.860  1.00  0.00            
ATOM     54  H26 GCD     1      36.460  23.620  21.530  1.00  0.00            
ATOM     55  O13 GCD     1      37.930  24.600  22.600  1.00  0.00            
ATOM     56  C17 GCD     1      39.300  24.530  23.050  1.00  0.00            
ATOM     57  H27 GCD     1      39.410  23.700  23.760  1.00  0.00            
ATOM     58  C18 GCD     1      39.630  25.760  23.850  1.00  0.00            
ATOM     59  H28 GCD     1      39.810  26.660  23.240  1.00  0.00            
ATOM     60  H29 GCD     1      40.590  25.580  24.350  1.00  0.00            
ATOM     61  O14 GCD     1      38.790  25.940  24.930  1.00  0.00            
ATOM     62  H30 GCD     1      37.900  26.160  24.630  1.00  0.00            
ATOM     63  O15 GCD     1      37.590  22.280  22.660  1.00  0.00            
ATOM     64  C19 GCD     1      36.370  21.880  23.310  1.00  0.00            
ATOM     65  H31 GCD     1      35.600  22.640  23.160  1.00  0.00            
ATOM     66  C20 GCD     1      35.870  20.550  22.670  1.00  0.00            
ATOM     67  H32 GCD     1      36.750  19.900  22.610  1.00  0.00            
ATOM     68  O16 GCD     1      35.430  20.770  21.320  1.00  0.00            
ATOM     69  H33 GCD     1      35.350  19.900  20.910  1.00  0.00            
ATOM     70  C21 GCD     1      34.850  19.880  23.580  1.00  0.00            
ATOM     71  H34 GCD     1      34.050  20.590  23.840  1.00  0.00            
ATOM     72  O17 GCD     1      34.320  18.650  22.950  1.00  0.00            
ATOM     73  H35 GCD     1      35.030  18.060  22.690  1.00  0.00            
ATOM     74  C22 GCD     1      35.440  19.640  24.920  1.00  0.00            
ATOM     75  H36 GCD     1      34.640  19.170  25.510  1.00  0.00            
ATOM     76  O18 GCD     1      35.770  20.880  25.470  1.00  0.00            
ATOM     77  C23 GCD     1      36.730  21.630  24.770  1.00  0.00            
ATOM     78  H37 GCD     1      37.700  21.130  24.830  1.00  0.00            
ATOM     79  C24 GCD     1      36.940  22.960  25.420  1.00  0.00            
ATOM     80  H38 GCD     1      36.050  23.590  25.310  1.00  0.00            
ATOM     81  H39 GCD     1      37.770  23.480  24.930  1.00  0.00            
ATOM     82  O19 GCD     1      37.360  22.840  26.810  1.00  0.00            
ATOM     83  H40 GCD     1      38.260  22.490  26.920  1.00  0.00            
ATOM     84  O20 GCD     1      36.700  18.830  24.890  1.00  0.00            
ATOM     85  C25 GCD     1      36.380  17.440  25.080  1.00  0.00            
ATOM     86  H41 GCD     1      35.300  17.270  24.930  1.00  0.00            
ATOM     87  C26 GCD     1      37.130  16.660  23.970  1.00  0.00            
ATOM     88  H42 GCD     1      38.210  16.860  23.890  1.00  0.00            
ATOM     89  O21 GCD     1      36.580  17.020  22.680  1.00  0.00            
ATOM     90  H43 GCD     1      37.120  16.630  21.980  1.00  0.00            
ATOM     91  C27 GCD     1      36.830  15.110  24.240  1.00  0.00            
ATOM     92  H44 GCD     1      35.750  14.970  24.180  1.00  0.00            
ATOM     93  O22 GCD     1      37.560  14.270  23.260  1.00  0.00            
ATOM     94  H45 GCD     1      37.390  14.630  22.380  1.00  0.00            
ATOM     95  C28 GCD     1      37.260  14.690  25.620  1.00  0.00            
ATOM     96  H46 GCD     1      36.990  13.680  25.940  1.00  0.00            
ATOM     97  O23 GCD     1      36.710  15.520  26.680  1.00  0.00            
ATOM     98  C29 GCD     1      36.800  16.950  26.490  1.00  0.00            
ATOM     99  H47 GCD     1      37.860  17.190  26.640  1.00  0.00            
ATOM    100  C30 GCD     1      36.140  17.610  27.630  1.00  0.00            
ATOM    101  H48 GCD     1      36.470  18.660  27.560  1.00  0.00            
ATOM    102  H49 GCD     1      36.380  17.280  28.650  1.00  0.00            
ATOM    103  O24 GCD     1      34.680  17.540  27.550  1.00  0.00            
ATOM    104  H50 GCD     1      34.490  16.620  27.770  1.00  0.00            
ATOM    105  O25 GCD     1      38.690  14.730  25.730  1.00  0.00            
ATOM    106  C31 GCD     1      39.300  13.610  26.330  1.00  0.00            
ATOM    107  H51 GCD     1      38.610  12.780  26.470  1.00  0.00            
ATOM    108  C32 GCD     1      40.290  12.980  25.340  1.00  0.00            
ATOM    109  H52 GCD     1      41.030  13.760  25.120  1.00  0.00            
ATOM    110  O26 GCD     1      39.670  12.380  24.200  1.00  0.00            
ATOM    111  H53 GCD     1      38.970  13.000  23.970  1.00  0.00            
ATOM    112  C33 GCD     1      41.190  11.960  26.120  1.00  0.00            
ATOM    113  H54 GCD     1      40.500  11.130  26.320  1.00  0.00            
ATOM    114  O27 GCD     1      42.260  11.440  25.290  1.00  0.00            
ATOM    115  H55 GCD     1      41.870  10.680  24.850  1.00  0.00            
ATOM    116  C34 GCD     1      41.720  12.380  27.500  1.00  0.00            
ATOM    117  H56 GCD     1      42.180  11.520  27.990  1.00  0.00            
ATOM    118  O28 GCD     1      40.610  12.840  28.160  1.00  0.00            
ATOM    119  C35 GCD     1      40.000  14.010  27.640  1.00  0.00            
ATOM    120  H57 GCD     1      40.740  14.810  27.540  1.00  0.00            
ATOM    121  C36 GCD     1      39.030  14.400  28.740  1.00  0.00            
ATOM    122  H58 GCD     1      38.710  15.420  28.510  1.00  0.00            
ATOM    123  H59 GCD     1      39.620  14.440  29.670  1.00  0.00            
ATOM    124  O29 GCD     1      37.990  13.440  28.930  1.00  0.00            
ATOM    125  H60 GCD     1      38.420  12.580  28.860  1.00  0.00            
ATOM    126  O30 GCD     1      42.700  13.420  27.440  1.00  0.00            
ATOM    127  C37 GCD     1      43.810  13.230  28.170  1.00  0.00            
ATOM    128  H61 GCD     1      43.840  12.280  28.730  1.00  0.00            
ATOM    129  C38 GCD     1      44.970  13.230  27.210  1.00  0.00            
ATOM    130  H62 GCD     1      44.900  14.200  26.700  1.00  0.00            
ATOM    131  O31 GCD     1      44.880  12.220  26.240  1.00  0.00            
ATOM    132  H63 GCD     1      44.080  12.170  25.700  1.00  0.00            
ATOM    133  C39 GCD     1      46.350  13.200  27.970  1.00  0.00            
ATOM    134  H64 GCD     1      46.400  12.400  28.720  1.00  0.00            
ATOM    135  O32 GCD     1      47.510  13.000  27.130  1.00  0.00            
ATOM    136  H65 GCD     1      47.640  13.780  26.590  1.00  0.00            
ATOM    137  C40 GCD     1      46.370  14.440  28.820  1.00  0.00            
ATOM    138  H66 GCD     1      47.270  14.490  29.450  1.00  0.00            
ATOM    139  O33 GCD     1      45.260  14.330  29.740  1.00  0.00            
ATOM    140  C41 GCD     1      43.980  14.440  29.140  1.00  0.00            
ATOM    141  H67 GCD     1      43.800  15.370  28.580  1.00  0.00            
ATOM    142  C42 GCD     1      42.910  14.400  30.190  1.00  0.00            
ATOM    143  H68 GCD     1      41.890  14.480  29.780  1.00  0.00            
ATOM    144  H69 GCD     1      43.150  15.260  30.830  1.00  0.00            
ATOM    145  O34 GCD     1      42.930  13.150  30.920  1.00  0.00            
ATOM    146  H70 GCD     1      43.840  13.070  31.220  1.00  0.00            
ATOM    147  O35 GCD     1      46.270  15.640  28.050  1.00  0.00            
ATOM    148  C43 GCD     1      47.490  16.410  27.890  1.00  0.00            
ATOM    149  H71 GCD     1      48.370  16.000  28.390  1.00  0.00            
ATOM    150  C44 GCD     1      47.680  16.510  26.330  1.00  0.00            
ATOM    151  H72 GCD     1      46.770  16.910  25.870  1.00  0.00            
ATOM    152  O36 GCD     1      47.910  15.270  25.690  1.00  0.00            
ATOM    153  H73 GCD     1      47.970  15.300  24.730  1.00  0.00            
ATOM    154  C45 GCD     1      48.820  17.570  26.080  1.00  0.00            
ATOM    155  H74 GCD     1      49.790  17.160  26.370  1.00  0.00            
ATOM    156  O37 GCD     1      49.000  17.870  24.740  1.00  0.00            
ATOM    157  H75 GCD     1      49.300  17.120  24.210  1.00  0.00            
ATOM    158  C46 GCD     1      48.490  18.890  26.950  1.00  0.00            
ATOM    159  H76 GCD     1      49.300  19.630  26.970  1.00  0.00            
ATOM    160  O38 GCD     1      47.370  19.590  26.300  1.00  0.00            
ATOM    161  O39 GCD     1      48.170  18.590  28.330  1.00  0.00            
ATOM    162  C47 GCD     1      47.140  17.760  28.580  1.00  0.00            
ATOM    163  H77 GCD     1      46.210  18.200  28.210  1.00  0.00            
ATOM    164  C48 GCD     1      46.800  17.580  30.050  1.00  0.00            
ATOM    165  H78 GCD     1      45.790  17.140  30.080  1.00  0.00            
ATOM    166  H79 GCD     1      46.840  18.590  30.480  1.00  0.00            
ATOM    167  O40 GCD     1      47.750  16.730  30.720  1.00  0.00            
ATOM    168  H80 GCD     1      48.610  16.750  30.280  1.00  0.00            
ATOM    169  C1  AF6     2      44.170  18.900  23.930  1.00  0.00            
ATOM    170  C2  AF6     2      43.720  19.760  25.020  1.00  0.00            
ATOM    171  C3  AF6     2      43.410  19.280  26.330  1.00  0.00            
ATOM    172  C4  AF6     2      43.740  17.940  26.600  1.00  0.00            
ATOM    173  C5  AF6     2      44.240  17.100  25.590  1.00  0.00            
ATOM    174  C6  AF6     2      44.470  17.610  24.290  1.00  0.00            
ATOM    175  H1  AF6     2      44.330  19.330  22.940  1.00  0.00            
ATOM    176  H2  AF6     2      43.400  20.780  24.810  1.00  0.00            
ATOM    177  H3  AF6     2      42.980  19.910  27.110  1.00  0.00            
ATOM    178  H4  AF6     2      43.630  17.640  27.640  1.00  0.00            
ATOM    179  H5  AF6     2      44.470  16.080  25.870  1.00  0.00            
ATOM    180  H6  AF6     2      44.800  16.920  23.510  1.00  0.00            
TER
ENDMDL
MODEL        1
ATOM      1  H1  GCD     1      45.920  22.980  26.680  1.00  0.00            
ATOM      2  O1  GCD     1      45.650  22.090  26.910  1.00  0.00            
ATOM      3  C1  GCD     1      46.750  21.220  26.810  1.00  0.00            
ATOM      4  H2  GCD     1      47.510  21.520  27.530  1.00  0.00            
ATOM      5  H3  GCD     1      46.310  20.230  27.030  1.00  0.00            
ATOM      6  C2  GCD     1      47.340  21.230  25.400  1.00  0.00            
ATOM      7  H4  GCD     1      46.630  20.790  24.690  1.00  0.00            
ATOM      8  C3  GCD     1      48.570  20.420  25.220  1.00  0.00            
ATOM      9  H5  GCD     1      49.250  20.790  25.990  1.00  0.00            
ATOM     10  C4  GCD     1      49.100  20.710  23.790  1.00  0.00            
ATOM     11  H6  GCD     1      48.280  20.460  23.110  1.00  0.00            
ATOM     12  O2  GCD     1      50.270  19.920  23.600  1.00  0.00            
ATOM     13  H7  GCD     1      50.230  19.520  22.720  1.00  0.00            
ATOM     14  C5  GCD     1      49.370  22.220  23.660  1.00  0.00            
ATOM     15  H8  GCD     1      50.070  22.410  24.480  1.00  0.00            
ATOM     16  O3  GCD     1      49.980  22.520  22.360  1.00  0.00            
ATOM     17  H9  GCD     1      49.230  22.490  21.750  1.00  0.00            
ATOM     18  C6  GCD     1      48.100  22.980  23.860  1.00  0.00            
ATOM     19  O4  GCD     1      47.620  22.620  25.140  1.00  0.00            
ATOM     20  H10 GCD     1      48.370  24.040  23.800  1.00  0.00            
ATOM     21  O5  GCD     1      47.120  22.590  22.870  1.00  0.00            
ATOM     22  C7  GCD     1      46.910  23.380  21.790  1.00  0.00            
ATOM     23  H11 GCD     1      47.530  24.270  21.620  1.00  0.00            
ATOM     24  C8  GCD     1      46.840  22.560  20.440  1.00  0.00            
ATOM     25  H12 GCD     1      46.140  21.730  20.600  1.00  0.00            
ATOM     26  O6  GCD     1      48.100  22.000  20.090  1.00  0.00            
ATOM     27  H13 GCD     1      48.200  21.870  19.140  1.00  0.00            
ATOM     28  C9  GCD     1      46.330  23.390  19.250  1.00  0.00            
ATOM     29  H14 GCD     1      46.990  24.260  19.200  1.00  0.00            
ATOM     30  O7  GCD     1      46.290  22.610  18.070  1.00  0.00            
ATOM     31  H15 GCD     1      45.530  22.840  17.530  1.00  0.00            
ATOM     32  C10 GCD     1      44.980  24.010  19.670  1.00  0.00            
ATOM     33  H16 GCD     1      44.510  24.630  18.900  1.00  0.00            
ATOM     34  O8  GCD     1      45.090  24.710  20.860  1.00  0.00            
ATOM     35  C11 GCD     1      45.440  23.960  22.010  1.00  0.00            
ATOM     36  H17 GCD     1      44.770  23.100  22.100  1.00  0.00            
ATOM     37  C12 GCD     1      45.330  24.930  23.240  1.00  0.00            
ATOM     38  H18 GCD     1      45.480  24.520  24.250  1.00  0.00            
ATOM     39  H19 GCD     1      44.320  25.310  23.110  1.00  0.00            
ATOM     40  O9  GCD     1      46.250  26.060  22.990  1.00  0.00            
ATOM     41  H20 GCD     1      46.120  26.270  22.060  1.00  0.00            
ATOM     42  O10 GCD     1      44.030  22.970  19.880  1.00  0.00            
ATOM     43  C13 GCD     1      42.750  23.170  19.370  1.00  0.00            
ATOM     44  H21 GCD     1      42.600  24.160  18.930  1.00  0.00            
ATOM     45  C14 GCD     1      42.570  22.150  18.310  1.00  0.00            
ATOM     46  H22 GCD     1      42.640  21.090  18.610  1.00  0.00            
ATOM     47  O11 GCD     1      43.640  22.300  17.310  1.00  0.00            
ATOM     48  H23 GCD     1      43.490  21.750  16.530  1.00  0.00            
ATOM     49  C15 GCD     1      41.240  22.200  17.640  1.00  0.00            
ATOM     50  H24 GCD     1      41.060  23.120  17.060  1.00  0.00            
ATOM     51  O12 GCD     1      40.990  21.130  16.780  1.00  0.00            
ATOM     52  H25 GCD     1      40.280  20.550  17.070  1.00  0.00            
ATOM     53  C16 GCD     1      40.130  22.350  18.730  1.00  0.00            
ATOM     54  H26 GCD     1      39.270  22.730  18.170  1.00  0.00            
ATOM     55  O13 GCD     1      40.450  23.190  19.780  1.00  0.00            
ATOM     56  C17 GCD     1      41.710  22.950  20.450  1.00  0.00            
ATOM     57  H27 GCD     1      41.740  21.930  20.850  1.00  0.00            
ATOM     58  C18 GCD     1      41.640  23.980  21.570  1.00  0.00            
ATOM     59  H28 GCD     1      41.630  24.980  21.120  1.00  0.00            
ATOM     60  H29 GCD     1      42.550  23.840  22.170  1.00  0.00            
ATOM     61  O14 GCD     1      40.420  23.850  22.310  1.00  0.00            
ATOM     62  H30 GCD     1      40.510  24.410  23.090  1.00  0.00            
ATOM     63  O15 GCD     1      39.980  21.020  19.220  1.00  0.00            
ATOM     64  C19 GCD     1      38.610  20.580  19.370  1.00  0.00            
ATOM     65  H31 GCD     1      37.830  21.280  19.030  1.00  0.00            
ATOM     66  C20 GCD     1      38.600  19.370  18.460  1.00  0.00            
ATOM     67  H32 GCD     1      39.460  18.760  18.760  1.00  0.00            
ATOM     68  O16 GCD     1      38.800  19.670  17.100  1.00  0.00            
ATOM     69  H33 GCD     1      38.120  20.280  16.780  1.00  0.00            
ATOM     70  C21 GCD     1      37.270  18.510  18.600  1.00  0.00            
ATOM     71  H34 GCD     1      36.560  19.210  18.120  1.00  0.00            
ATOM     72  O17 GCD     1      37.430  17.300  17.930  1.00  0.00            
ATOM     73  H35 GCD     1      37.520  16.600  18.580  1.00  0.00            
ATOM     74  C22 GCD     1      36.830  18.330  20.080  1.00  0.00            
ATOM     75  H36 GCD     1      35.800  18.000  20.240  1.00  0.00            
ATOM     76  O18 GCD     1      37.000  19.580  20.800  1.00  0.00            
ATOM     77  C23 GCD     1      38.340  20.100  20.770  1.00  0.00            
ATOM     78  H37 GCD     1      39.050  19.290  20.980  1.00  0.00            
ATOM     79  C24 GCD     1      38.470  21.190  21.820  1.00  0.00            
ATOM     80  H38 GCD     1      37.610  21.820  21.550  1.00  0.00            
ATOM     81  H39 GCD     1      39.440  21.710  21.770  1.00  0.00            
ATOM     82  O19 GCD     1      38.380  20.540  23.110  1.00  0.00            
ATOM     83  H40 GCD     1      37.430  20.510  23.260  1.00  0.00            
ATOM     84  O20 GCD     1      37.740  17.400  20.640  1.00  0.00            
ATOM     85  C25 GCD     1      37.070  16.280  21.140  1.00  0.00            
ATOM     86  H41 GCD     1      36.040  16.200  20.790  1.00  0.00            
ATOM     87  C26 GCD     1      37.760  15.060  20.540  1.00  0.00            
ATOM     88  H42 GCD     1      38.830  15.090  20.800  1.00  0.00            
ATOM     89  O21 GCD     1      37.600  14.930  19.070  1.00  0.00            
ATOM     90  H43 GCD     1      38.240  14.350  18.620  1.00  0.00            
ATOM     91  C27 GCD     1      37.320  13.750  21.140  1.00  0.00            
ATOM     92  H44 GCD     1      36.250  13.710  20.890  1.00  0.00            
ATOM     93  O22 GCD     1      38.060  12.690  20.480  1.00  0.00            
ATOM     94  H45 GCD     1      38.950  12.700  20.840  1.00  0.00            
ATOM     95  C28 GCD     1      37.420  13.770  22.660  1.00  0.00            
ATOM     96  H46 GCD     1      36.990  12.850  23.060  1.00  0.00            
ATOM     97  O23 GCD     1      36.670  14.860  23.080  1.00  0.00            
ATOM     98  C29 GCD     1      37.150  16.210  22.690  1.00  0.00            
ATOM     99  H47 GCD     1      38.200  16.350  22.990  1.00  0.00            
ATOM    100  C30 GCD     1      36.230  17.310  23.300  1.00  0.00            
ATOM    101  H48 GCD     1      36.350  18.250  22.760  1.00  0.00            
ATOM    102  H49 GCD     1      36.450  17.400  24.370  1.00  0.00            
ATOM    103  O24 GCD     1      34.840  17.030  23.170  1.00  0.00            
ATOM    104  H50 GCD     1      34.670  16.180  23.590  1.00  0.00            
ATOM    105  O25 GCD     1      38.760  13.940  23.030  1.00  0.00            
ATOM    106  C31 GCD     1      39.380  12.900  23.770  1.00  0.00            
ATOM    107  H51 GCD     1      38.770  11.980  23.750  1.00  0.00            
ATOM    108  C32 GCD     1      40.780  12.590  23.210  1.00  0.00            
ATOM    109  H52 GCD     1      41.350  13.520  23.320  1.00  0.00            
ATOM    110  O26 GCD     1      40.590  12.210  21.850  1.00  0.00            
ATOM    111  H53 GCD     1      40.060  11.400  21.820  1.00  0.00            
ATOM    112  C33 GCD     1      41.550  11.580  24.050  1.00  0.00            
ATOM    113  H54 GCD     1      40.970  10.650  24.050  1.00  0.00            
ATOM    114  O27 GCD     1      42.900  11.370  23.560  1.00  0.00            
ATOM    115  H55 GCD     1      42.850  11.130  22.630  1.00  0.00            
ATOM    116  C34 GCD     1      41.540  12.030  25.580  1.00  0.00            
ATOM    117  H56 GCD     1      41.960  11.210  26.170  1.00  0.00            
ATOM    118  O28 GCD     1      40.180  12.280  25.980  1.00  0.00            
ATOM    119  C35 GCD     1      39.560  13.310  25.250  1.00  0.00            
ATOM    120  H57 GCD     1      40.190  14.200  25.200  1.00  0.00            
ATOM    121  C36 GCD     1      38.330  13.700  26.030  1.00  0.00            
ATOM    122  H58 GCD     1      37.830  14.570  25.590  1.00  0.00            
ATOM    123  H59 GCD     1      38.560  14.000  27.060  1.00  0.00            
ATOM    124  O29 GCD     1      37.270  12.730  26.070  1.00  0.00            
ATOM    125  H60 GCD     1      37.590  11.830  26.210  1.00  0.00            
ATOM    126  O30 GCD     1      42.390  13.160  25.810  1.00  0.00            
ATOM    127  C37 GCD     1      43.480  13.070  26.710  1.00  0.00            
ATOM    128  H61 GCD     1      43.280  12.310  27.480  1.00  0.00            
ATOM    129  C38 GCD     1      44.750  12.730  26.030  1.00  0.00            
ATOM    130  H62 GCD     1      44.940  13.480  25.250  1.00  0.00            
ATOM    131  O31 GCD     1      44.740  11.410  25.580  1.00  0.00            
ATOM    132  H63 GCD     1      44.200  11.460  24.780  1.00  0.00            
ATOM    133  C39 GCD     1      45.950  12.830  27.050  1.00  0.00            
ATOM    134  H64 GCD     1      45.680  12.050  27.770  1.00  0.00            
ATOM    135  O32 GCD     1      47.190  12.640  26.360  1.00  0.00            
ATOM    136  H65 GCD     1      47.090  12.100  25.570  1.00  0.00            
ATOM    137  C40 GCD     1      46.030  14.200  27.670  1.00  0.00            
ATOM    138  H66 GCD     1      46.890  14.280  28.340  1.00  0.00            
ATOM    139  O33 GCD     1      44.780  14.340  28.300  1.00  0.00            
ATOM    140  C41 GCD     1      43.670  14.390  27.420  1.00  0.00            
ATOM    141  H67 GCD     1      43.790  15.150  26.640  1.00  0.00            
ATOM    142  C42 GCD     1      42.500  14.850  28.320  1.00  0.00            
ATOM    143  H68 GCD     1      41.630  14.930  27.650  1.00  0.00            
ATOM    144  H69 GCD     1      42.600  15.850  28.760  1.00  0.00            
ATOM    145  O34 GCD     1      42.170  13.870  29.250  1.00  0.00            
ATOM    146  H70 GCD     1      42.970  13.780  29.800  1.00  0.00            
ATOM    147  O35 GCD     1      46.150  15.270  26.750  1.00  0.00            
ATOM    148  C43 GCD     1      47.360  16.020  26.890  1.00  0.00            
ATOM    149  H71 GCD     1      48.070  15.510  27.560  1.00  0.00            
ATOM    150  C44 GCD     1      48.100  15.970  25.550  1.00  0.00            
ATOM    151  H72 GCD     1      47.340  16.350  24.860  1.00  0.00            
ATOM    152  O36 GCD     1      48.470  14.680  25.140  1.00  0.00            
ATOM    153  H73 GCD     1      47.970  14.060  25.680  1.00  0.00            
ATOM    154  C45 GCD     1      49.320  16.930  25.550  1.00  0.00            
ATOM    155  H74 GCD     1      50.050  16.380  26.160  1.00  0.00            
ATOM    156  O37 GCD     1      49.750  17.150  24.200  1.00  0.00            
ATOM    157  H75 GCD     1      49.230  17.850  23.780  1.00  0.00            
ATOM    158  C46 GCD     1      49.110  18.280  26.220  1.00  0.00            
ATOM    159  H76 GCD     1      50.080  18.780  26.380  1.00  0.00            
ATOM    160  O38 GCD     1      48.210  19.050  25.390  1.00  0.00            
ATOM    161  O39 GCD     1      48.490  18.050  27.450  1.00  0.00            
ATOM    162  C47 GCD     1      47.180  17.410  27.450  1.00  0.00            
ATOM    163  H77 GCD     1      46.490  18.010  26.830  1.00  0.00            
ATOM    164  C48 GCD     1      46.580  17.370  28.900  1.00  0.00            
ATOM    165  H78 GCD     1      45.570  16.990  28.710  1.00  0.00            
ATOM    166  H79 GCD     1      46.440  18.400  29.240  1.00  0.00            
ATOM    167  O40 GCD     1      47.320  16.570  29.790  1.00  0.00            
ATOM    168  H80 GCD     1      48.180  16.980  29.910  1.00  0.00            
ATOM    169  C1  AF6     2      41.320  16.510  23.660  1.00  0.00            
ATOM    170  C2  AF6     2      42.560  16.160  23.040  1.00  0.00            
ATOM    171  C3  AF6     2      43.740  16.500  23.660  1.00  0.00            
ATOM    172  C4  AF6     2      43.690  17.160  24.910  1.00  0.00            
ATOM    173  C5  AF6     2      42.530  17.540  25.560  1.00  0.00            
ATOM    174  C6  AF6     2      41.310  17.230  24.900  1.00  0.00            
ATOM    175  H1  AF6     2      40.440  16.130  23.140  1.00  0.00            
ATOM    176  H2  AF6     2      42.570  15.640  22.090  1.00  0.00            
ATOM    177  H3  AF6     2      44.720  16.240  23.260  1.00  0.00            
ATOM    178  H4  AF6     2      44.650  17.480  25.300  1.00  0.00            
ATOM    179  H5  AF6     2      42.630  18.150  26.440  1.00  0.00            
ATOM    180  H6  AF6     2      40.290  17.460  25.190  1.00  0.00            
TER
ENDMDL
MODEL        1
ATOM      1  H1  GCD     1      21.910  40.030  31.450  1.00  0.00            
ATOM      2  O1  GCD     1      21.690  39.420  30.740  1.00  0.00            
ATOM      3  C1  GCD     1      22.630  38.360  30.730  1.00  0.00            
ATOM      4  H2  GCD     1      23.620  38.670  31.100  1.00  0.00            
ATOM      5  H3  GCD     1      22.480  37.730  31.610  1.00  0.00            
ATOM      6  C2  GCD     1      22.640  37.560  29.540  1.00  0.00            
ATOM      7  H4  GCD     1      23.490  36.860  29.620  1.00  0.00            
ATOM      8  C3  GCD     1      22.720  38.360  28.240  1.00  0.00            
ATOM      9  H5  GCD     1      21.790  38.940  28.240  1.00  0.00            
ATOM     10  C4  GCD     1      22.740  37.520  26.940  1.00  0.00            
ATOM     11  H6  GCD     1      23.620  36.860  27.000  1.00  0.00            
ATOM     12  O2  GCD     1      22.730  38.260  25.700  1.00  0.00            
ATOM     13  H7  GCD     1      23.500  38.840  25.640  1.00  0.00            
ATOM     14  C5  GCD     1      21.530  36.630  26.970  1.00  0.00            
ATOM     15  H8  GCD     1      20.690  37.340  26.940  1.00  0.00            
ATOM     16  O3  GCD     1      21.570  35.850  25.750  1.00  0.00            
ATOM     17  H9  GCD     1      21.360  36.500  25.070  1.00  0.00            
ATOM     18  C6  GCD     1      21.460  35.810  28.310  1.00  0.00            
ATOM     19  O4  GCD     1      21.510  36.740  29.410  1.00  0.00            
ATOM     20  H10 GCD     1      20.500  35.310  28.460  1.00  0.00            
ATOM     21  O5  GCD     1      22.520  34.870  28.390  1.00  0.00            
ATOM     22  C7  GCD     1      22.110  33.570  28.740  1.00  0.00            
ATOM     23  H11 GCD     1      21.020  33.560  28.840  1.00  0.00            
ATOM     24  C8  GCD     1      22.540  32.640  27.590  1.00  0.00            
ATOM     25  H12 GCD     1      23.640  32.740  27.550  1.00  0.00            
ATOM     26  O6  GCD     1      22.080  33.090  26.340  1.00  0.00            
ATOM     27  H13 GCD     1      22.090  34.060  26.330  1.00  0.00            
ATOM     28  C9  GCD     1      22.190  31.190  27.870  1.00  0.00            
ATOM     29  H14 GCD     1      21.100  31.220  28.020  1.00  0.00            
ATOM     30  O7  GCD     1      22.580  30.310  26.830  1.00  0.00            
ATOM     31  H15 GCD     1      23.520  30.370  26.650  1.00  0.00            
ATOM     32  C10 GCD     1      22.790  30.780  29.180  1.00  0.00            
ATOM     33  H16 GCD     1      22.480  29.770  29.460  1.00  0.00            
ATOM     34  O8  GCD     1      22.450  31.720  30.200  1.00  0.00            
ATOM     35  C11 GCD     1      22.880  33.090  29.950  1.00  0.00            
ATOM     36  H17 GCD     1      23.940  33.020  29.670  1.00  0.00            
ATOM     37  C12 GCD     1      22.560  33.930  31.210  1.00  0.00            
ATOM     38  H18 GCD     1      21.520  33.970  31.550  1.00  0.00            
ATOM     39  H19 GCD     1      22.780  34.980  30.980  1.00  0.00            
ATOM     40  O9  GCD     1      23.530  33.590  32.160  1.00  0.00            
ATOM     41  H20 GCD     1      23.400  34.280  32.830  1.00  0.00            
ATOM     42  O10 GCD     1      24.150  30.780  29.000  1.00  0.00            
ATOM     43  C13 GCD     1      24.850  29.470  28.840  1.00  0.00            
ATOM     44  H21 GCD     1      24.180  28.640  28.590  1.00  0.00            
ATOM     45  C14 GCD     1      25.940  29.510  27.770  1.00  0.00            
ATOM     46  H22 GCD     1      26.530  30.410  27.980  1.00  0.00            
ATOM     47  O11 GCD     1      25.480  29.560  26.440  1.00  0.00            
ATOM     48  H23 GCD     1      24.910  28.830  26.170  1.00  0.00            
ATOM     49  C15 GCD     1      26.860  28.230  27.910  1.00  0.00            
ATOM     50  H24 GCD     1      26.230  27.350  27.730  1.00  0.00            
ATOM     51  O12 GCD     1      27.900  28.290  26.870  1.00  0.00            
ATOM     52  H25 GCD     1      27.530  28.140  26.000  1.00  0.00            
ATOM     53  C16 GCD     1      27.450  28.180  29.270  1.00  0.00            
ATOM     54  H26 GCD     1      27.890  27.180  29.350  1.00  0.00            
ATOM     55  O13 GCD     1      26.430  28.180  30.190  1.00  0.00            
ATOM     56  C17 GCD     1      25.500  29.280  30.220  1.00  0.00            
ATOM     57  H27 GCD     1      26.100  30.180  30.440  1.00  0.00            
ATOM     58  C18 GCD     1      24.470  29.040  31.350  1.00  0.00            
ATOM     59  H28 GCD     1      23.730  28.270  31.080  1.00  0.00            
ATOM     60  H29 GCD     1      23.830  29.920  31.420  1.00  0.00            
ATOM     61  O14 GCD     1      25.070  28.780  32.560  1.00  0.00            
ATOM     62  H30 GCD     1      25.650  29.540  32.700  1.00  0.00            
ATOM     63  O15 GCD     1      28.340  29.240  29.530  1.00  0.00            
ATOM     64  C19 GCD     1      29.520  28.940  30.320  1.00  0.00            
ATOM     65  H31 GCD     1      29.400  27.920  30.710  1.00  0.00            
ATOM     66  C20 GCD     1      30.660  29.120  29.340  1.00  0.00            
ATOM     67  H32 GCD     1      30.580  30.110  28.870  1.00  0.00            
ATOM     68  O16 GCD     1      30.610  28.080  28.320  1.00  0.00            
ATOM     69  H33 GCD     1      29.750  28.210  27.900  1.00  0.00            
ATOM     70  C21 GCD     1      32.010  29.070  30.070  1.00  0.00            
ATOM     71  H34 GCD     1      32.130  28.140  30.650  1.00  0.00            
ATOM     72  O17 GCD     1      33.190  29.310  29.220  1.00  0.00            
ATOM     73  H35 GCD     1      33.300  30.260  29.070  1.00  0.00            
ATOM     74  C22 GCD     1      32.040  30.130  31.150  1.00  0.00            
ATOM     75  H36 GCD     1      32.990  30.030  31.680  1.00  0.00            
ATOM     76  O18 GCD     1      31.030  29.850  32.050  1.00  0.00            
ATOM     77  C23 GCD     1      29.680  29.920  31.470  1.00  0.00            
ATOM     78  H37 GCD     1      29.480  30.920  31.060  1.00  0.00            
ATOM     79  C24 GCD     1      28.570  29.760  32.520  1.00  0.00            
ATOM     80  H38 GCD     1      27.640  29.930  31.960  1.00  0.00            
ATOM     81  H39 GCD     1      28.680  30.570  33.240  1.00  0.00            
ATOM     82  O19 GCD     1      28.640  28.530  33.200  1.00  0.00            
ATOM     83  H40 GCD     1      29.500  28.470  33.630  1.00  0.00            
ATOM     84  O20 GCD     1      31.870  31.460  30.650  1.00  0.00            
ATOM     85  C25 GCD     1      32.990  32.350  30.870  1.00  0.00            
ATOM     86  H41 GCD     1      33.890  31.740  31.010  1.00  0.00            
ATOM     87  C26 GCD     1      33.190  33.140  29.550  1.00  0.00            
ATOM     88  H42 GCD     1      32.270  33.730  29.490  1.00  0.00            
ATOM     89  O21 GCD     1      33.360  32.370  28.410  1.00  0.00            
ATOM     90  H43 GCD     1      32.480  32.230  28.040  1.00  0.00            
ATOM     91  C27 GCD     1      34.370  34.110  29.770  1.00  0.00            
ATOM     92  H44 GCD     1      35.370  33.660  29.800  1.00  0.00            
ATOM     93  O22 GCD     1      34.560  35.050  28.720  1.00  0.00            
ATOM     94  H45 GCD     1      34.320  35.900  29.110  1.00  0.00            
ATOM     95  C28 GCD     1      34.100  34.910  31.080  1.00  0.00            
ATOM     96  H46 GCD     1      34.990  35.530  31.230  1.00  0.00            
ATOM     97  O23 GCD     1      33.950  34.120  32.240  1.00  0.00            
ATOM     98  C29 GCD     1      32.810  33.260  32.160  1.00  0.00            
ATOM     99  H47 GCD     1      31.880  33.850  32.150  1.00  0.00            
ATOM    100  C30 GCD     1      32.770  32.420  33.490  1.00  0.00            
ATOM    101  H48 GCD     1      33.770  32.060  33.760  1.00  0.00            
ATOM    102  H49 GCD     1      32.040  31.600  33.620  1.00  0.00            
ATOM    103  O24 GCD     1      32.380  33.260  34.610  1.00  0.00            
ATOM    104  H50 GCD     1      31.440  33.470  34.620  1.00  0.00            
ATOM    105  O25 GCD     1      32.980  35.740  30.890  1.00  0.00            
ATOM    106  C31 GCD     1      33.190  37.070  31.430  1.00  0.00            
ATOM    107  H51 GCD     1      33.930  37.060  32.230  1.00  0.00            
ATOM    108  C32 GCD     1      33.560  38.110  30.380  1.00  0.00            
ATOM    109  H52 GCD     1      32.750  38.100  29.650  1.00  0.00            
ATOM    110  O26 GCD     1      34.770  37.710  29.690  1.00  0.00            
ATOM    111  H53 GCD     1      35.490  37.860  30.320  1.00  0.00            
ATOM    112  C33 GCD     1      33.700  39.470  31.090  1.00  0.00            
ATOM    113  H54 GCD     1      34.350  39.380  31.970  1.00  0.00            
ATOM    114  O27 GCD     1      34.210  40.460  30.210  1.00  0.00            
ATOM    115  H55 GCD     1      34.560  41.200  30.710  1.00  0.00            
ATOM    116  C34 GCD     1      32.410  39.880  31.660  1.00  0.00            
ATOM    117  H56 GCD     1      32.440  40.880  32.110  1.00  0.00            
ATOM    118  O28 GCD     1      32.030  38.830  32.560  1.00  0.00            
ATOM    119  C35 GCD     1      31.910  37.490  32.050  1.00  0.00            
ATOM    120  H57 GCD     1      31.210  37.480  31.200  1.00  0.00            
ATOM    121  C36 GCD     1      31.370  36.540  33.160  1.00  0.00            
ATOM    122  H58 GCD     1      32.050  36.760  33.990  1.00  0.00            
ATOM    123  H59 GCD     1      31.530  35.510  32.850  1.00  0.00            
ATOM    124  O29 GCD     1      30.000  36.770  33.450  1.00  0.00            
ATOM    125  H60 GCD     1      29.950  37.290  34.260  1.00  0.00            
ATOM    126  O30 GCD     1      31.480  39.940  30.590  1.00  0.00            
ATOM    127  C37 GCD     1      30.870  41.220  30.400  1.00  0.00            
ATOM    128  H61 GCD     1      31.550  42.000  30.740  1.00  0.00            
ATOM    129  C38 GCD     1      30.740  41.400  28.900  1.00  0.00            
ATOM    130  H62 GCD     1      30.300  40.480  28.490  1.00  0.00            
ATOM    131  O31 GCD     1      32.080  41.620  28.380  1.00  0.00            
ATOM    132  H63 GCD     1      32.630  41.050  28.930  1.00  0.00            
ATOM    133  C39 GCD     1      29.770  42.490  28.500  1.00  0.00            
ATOM    134  H64 GCD     1      30.360  43.390  28.740  1.00  0.00            
ATOM    135  O32 GCD     1      29.480  42.460  27.040  1.00  0.00            
ATOM    136  H65 GCD     1      30.310  42.460  26.550  1.00  0.00            
ATOM    137  C40 GCD     1      28.530  42.410  29.380  1.00  0.00            
ATOM    138  H66 GCD     1      27.950  43.330  29.250  1.00  0.00            
ATOM    139  O33 GCD     1      28.830  42.370  30.750  1.00  0.00            
ATOM    140  C41 GCD     1      29.530  41.240  31.200  1.00  0.00            
ATOM    141  H67 GCD     1      29.020  40.280  31.000  1.00  0.00            
ATOM    142  C42 GCD     1      29.780  41.350  32.640  1.00  0.00            
ATOM    143  H68 GCD     1      30.230  40.440  33.060  1.00  0.00            
ATOM    144  H69 GCD     1      28.790  41.470  33.110  1.00  0.00            
ATOM    145  O34 GCD     1      30.540  42.510  32.890  1.00  0.00            
ATOM    146  H70 GCD     1      29.990  43.190  32.480  1.00  0.00            
ATOM    147  O35 GCD     1      27.720  41.320  29.060  1.00  0.00            
ATOM    148  C43 GCD     1      26.330  41.560  28.790  1.00  0.00            
ATOM    149  H71 GCD     1      26.160  42.640  28.880  1.00  0.00            
ATOM    150  C44 GCD     1      25.980  41.150  27.310  1.00  0.00            
ATOM    151  H72 GCD     1      26.320  40.110  27.270  1.00  0.00            
ATOM    152  O36 GCD     1      26.690  41.960  26.390  1.00  0.00            
ATOM    153  H73 GCD     1      27.580  41.910  26.750  1.00  0.00            
ATOM    154  C45 GCD     1      24.480  41.300  27.190  1.00  0.00            
ATOM    155  H74 GCD     1      24.250  42.370  27.260  1.00  0.00            
ATOM    156  O37 GCD     1      23.940  40.880  25.900  1.00  0.00            
ATOM    157  H75 GCD     1      24.520  41.190  25.200  1.00  0.00            
ATOM    158  C46 GCD     1      23.700  40.560  28.240  1.00  0.00            
ATOM    159  H76 GCD     1      22.610  40.690  28.210  1.00  0.00            
ATOM    160  O38 GCD     1      23.900  39.200  28.200  1.00  0.00            
ATOM    161  O39 GCD     1      24.100  41.040  29.510  1.00  0.00            
ATOM    162  C47 GCD     1      25.490  40.790  29.820  1.00  0.00            
ATOM    163  H77 GCD     1      25.870  39.770  29.700  1.00  0.00            
ATOM    164  C48 GCD     1      25.780  41.200  31.240  1.00  0.00            
ATOM    165  H78 GCD     1      25.590  42.270  31.420  1.00  0.00            
ATOM    166  H79 GCD     1      26.830  41.120  31.550  1.00  0.00            
ATOM    167  O40 GCD     1      25.030  40.540  32.270  1.00  0.00            
ATOM    168  H80 GCD     1      24.190  40.970  32.480  1.00  0.00            
ATOM    169  C1  AF6     2      26.350  36.380  27.350  1.00  0.00            
ATOM    170  C2  AF6     2      26.110  36.410  28.740  1.00  0.00            
ATOM    171  C3  AF6     2      26.000  35.220  29.450  1.00  0.00            
ATOM    172  C4  AF6     2      26.200  33.960  28.850  1.00  0.00            
ATOM    173  C5  AF6     2      26.540  33.950  27.480  1.00  0.00            
ATOM    174  C6  AF6     2      26.600  35.130  26.750  1.00  0.00            
ATOM    175  H1  AF6     2      26.390  37.260  26.720  1.00  0.00            
ATOM    176  H2  AF6     2      26.020  37.370  29.230  1.00  0.00            
ATOM    177  H3  AF6     2      25.880  35.200  30.530  1.00  0.00            
ATOM    178  H4  AF6     2      26.170  33.020  29.390  1.00  0.00            
ATOM    179  H5  AF6     2      26.800  33.000  27.020  1.00  0.00            
ATOM    180  H6  AF6     2      26.900  35.110  25.710  1.00  0.00            
TER
ENDMDL
MODEL        1
ATOM      1  H1  GCD     1      23.210  20.750  22.230  1.00  0.00            
ATOM      2  O1  GCD     1      22.830  21.390  22.830  1.00  0.00            
ATOM      3  C1  GCD     1      23.320  21.080  24.150  1.00  0.00            
ATOM      4  H2  GCD     1      23.520  20.010  24.240  1.00  0.00            
ATOM      5  H3  GCD     1      24.320  21.500  24.330  1.00  0.00            
ATOM      6  C2  GCD     1      22.350  21.550  25.210  1.00  0.00            
ATOM      7  H4  GCD     1      22.140  22.620  25.110  1.00  0.00            
ATOM      8  C3  GCD     1      22.880  21.290  26.630  1.00  0.00            
ATOM      9  H5  GCD     1      23.110  20.210  26.690  1.00  0.00            
ATOM     10  C4  GCD     1      21.870  21.690  27.670  1.00  0.00            
ATOM     11  H6  GCD     1      21.610  22.750  27.650  1.00  0.00            
ATOM     12  O2  GCD     1      22.430  21.430  29.010  1.00  0.00            
ATOM     13  H7  GCD     1      23.390  21.410  29.040  1.00  0.00            
ATOM     14  C5  GCD     1      20.600  20.910  27.370  1.00  0.00            
ATOM     15  H8  GCD     1      20.900  19.860  27.390  1.00  0.00            
ATOM     16  O3  GCD     1      19.710  21.270  28.440  1.00  0.00            
ATOM     17  H9  GCD     1      19.890  20.600  29.110  1.00  0.00            
ATOM     18  C6  GCD     1      20.050  21.210  26.000  1.00  0.00            
ATOM     19  O4  GCD     1      21.110  20.790  25.110  1.00  0.00            
ATOM     20  H10 GCD     1      19.220  20.530  25.780  1.00  0.00            
ATOM     21  O5  GCD     1      19.820  22.550  25.820  1.00  0.00            
ATOM     22  C7  GCD     1      18.460  23.010  25.780  1.00  0.00            
ATOM     23  H11 GCD     1      17.910  22.190  26.260  1.00  0.00            
ATOM     24  C8  GCD     1      18.530  24.230  26.760  1.00  0.00            
ATOM     25  H12 GCD     1      19.340  24.870  26.380  1.00  0.00            
ATOM     26  O6  GCD     1      18.810  23.890  28.150  1.00  0.00            
ATOM     27  H13 GCD     1      19.010  22.940  28.120  1.00  0.00            
ATOM     28  C9  GCD     1      17.230  25.100  26.740  1.00  0.00            
ATOM     29  H14 GCD     1      16.480  24.420  27.160  1.00  0.00            
ATOM     30  O7  GCD     1      17.260  26.280  27.520  1.00  0.00            
ATOM     31  H15 GCD     1      17.410  25.930  28.400  1.00  0.00            
ATOM     32  C10 GCD     1      16.810  25.290  25.290  1.00  0.00            
ATOM     33  H16 GCD     1      15.790  25.670  25.340  1.00  0.00            
ATOM     34  O8  GCD     1      16.760  24.120  24.540  1.00  0.00            
ATOM     35  C11 GCD     1      17.930  23.380  24.410  1.00  0.00            
ATOM     36  H17 GCD     1      18.590  24.010  23.800  1.00  0.00            
ATOM     37  C12 GCD     1      17.700  22.140  23.620  1.00  0.00            
ATOM     38  H18 GCD     1      18.680  21.670  23.500  1.00  0.00            
ATOM     39  H19 GCD     1      17.390  22.400  22.600  1.00  0.00            
ATOM     40  O9  GCD     1      16.770  21.240  24.160  1.00  0.00            
ATOM     41  H20 GCD     1      17.000  20.350  23.850  1.00  0.00            
ATOM     42  O10 GCD     1      17.720  26.210  24.600  1.00  0.00            
ATOM     43  C13 GCD     1      17.140  27.280  23.880  1.00  0.00            
ATOM     44  H21 GCD     1      16.130  26.980  23.570  1.00  0.00            
ATOM     45  C14 GCD     1      17.070  28.530  24.700  1.00  0.00            
ATOM     46  H22 GCD     1      18.070  28.770  25.100  1.00  0.00            
ATOM     47  O11 GCD     1      16.210  28.310  25.820  1.00  0.00            
ATOM     48  H23 GCD     1      16.510  27.460  26.180  1.00  0.00            
ATOM     49  C15 GCD     1      16.640  29.780  23.840  1.00  0.00            
ATOM     50  H24 GCD     1      15.570  29.620  23.630  1.00  0.00            
ATOM     51  O12 GCD     1      16.830  30.920  24.620  1.00  0.00            
ATOM     52  H25 GCD     1      17.080  31.670  24.060  1.00  0.00            
ATOM     53  C16 GCD     1      17.400  29.840  22.550  1.00  0.00            
ATOM     54  H26 GCD     1      16.960  30.550  21.840  1.00  0.00            
ATOM     55  O13 GCD     1      17.510  28.570  21.990  1.00  0.00            
ATOM     56  C17 GCD     1      18.060  27.460  22.690  1.00  0.00            
ATOM     57  H27 GCD     1      19.000  27.800  23.130  1.00  0.00            
ATOM     58  C18 GCD     1      18.210  26.270  21.700  1.00  0.00            
ATOM     59  H28 GCD     1      18.630  25.410  22.240  1.00  0.00            
ATOM     60  H29 GCD     1      18.920  26.570  20.920  1.00  0.00            
ATOM     61  O14 GCD     1      16.990  25.960  21.070  1.00  0.00            
ATOM     62  H30 GCD     1      16.690  26.790  20.680  1.00  0.00            
ATOM     63  O15 GCD     1      18.740  30.200  22.940  1.00  0.00            
ATOM     64  C19 GCD     1      19.370  31.240  22.080  1.00  0.00            
ATOM     65  H31 GCD     1      18.780  31.410  21.180  1.00  0.00            
ATOM     66  C20 GCD     1      19.450  32.580  22.850  1.00  0.00            
ATOM     67  H32 GCD     1      19.900  32.520  23.850  1.00  0.00            
ATOM     68  O16 GCD     1      18.150  33.090  22.930  1.00  0.00            
ATOM     69  H33 GCD     1      18.220  33.980  23.290  1.00  0.00            
ATOM     70  C21 GCD     1      20.190  33.670  22.060  1.00  0.00            
ATOM     71  H34 GCD     1      19.650  33.860  21.120  1.00  0.00            
ATOM     72  O17 GCD     1      20.340  34.880  22.860  1.00  0.00            
ATOM     73  H35 GCD     1      21.110  34.880  23.430  1.00  0.00            
ATOM     74  C22 GCD     1      21.570  33.200  21.640  1.00  0.00            
ATOM     75  H36 GCD     1      22.100  33.820  20.910  1.00  0.00            
ATOM     76  O18 GCD     1      21.420  31.850  21.120  1.00  0.00            
ATOM     77  C23 GCD     1      20.790  30.810  21.840  1.00  0.00            
ATOM     78  H37 GCD     1      21.320  30.690  22.790  1.00  0.00            
ATOM     79  C24 GCD     1      21.010  29.530  21.050  1.00  0.00            
ATOM     80  H38 GCD     1      20.780  28.620  21.630  1.00  0.00            
ATOM     81  H39 GCD     1      22.090  29.520  20.880  1.00  0.00            
ATOM     82  O19 GCD     1      20.290  29.470  19.810  1.00  0.00            
ATOM     83  H40 GCD     1      20.390  28.550  19.550  1.00  0.00            
ATOM     84  O20 GCD     1      22.420  33.240  22.820  1.00  0.00            
ATOM     85  C25 GCD     1      23.430  34.200  22.930  1.00  0.00            
ATOM     86  H41 GCD     1      23.290  35.020  22.210  1.00  0.00            
ATOM     87  C26 GCD     1      23.380  34.750  24.400  1.00  0.00            
ATOM     88  H42 GCD     1      23.260  33.890  25.070  1.00  0.00            
ATOM     89  O21 GCD     1      22.250  35.600  24.560  1.00  0.00            
ATOM     90  H43 GCD     1      22.360  36.160  25.340  1.00  0.00            
ATOM     91  C27 GCD     1      24.680  35.480  24.720  1.00  0.00            
ATOM     92  H44 GCD     1      24.620  36.340  24.040  1.00  0.00            
ATOM     93  O22 GCD     1      24.760  36.000  26.020  1.00  0.00            
ATOM     94  H45 GCD     1      25.260  36.820  25.970  1.00  0.00            
ATOM     95  C28 GCD     1      25.880  34.680  24.380  1.00  0.00            
ATOM     96  H46 GCD     1      26.770  35.300  24.490  1.00  0.00            
ATOM     97  O23 GCD     1      25.810  34.250  23.030  1.00  0.00            
ATOM     98  C29 GCD     1      24.730  33.390  22.730  1.00  0.00            
ATOM     99  H47 GCD     1      24.850  32.570  23.450  1.00  0.00            
ATOM    100  C30 GCD     1      24.870  32.940  21.260  1.00  0.00            
ATOM    101  H48 GCD     1      25.020  33.820  20.620  1.00  0.00            
ATOM    102  H49 GCD     1      24.050  32.390  20.780  1.00  0.00            
ATOM    103  O24 GCD     1      25.990  32.030  21.190  1.00  0.00            
ATOM    104  H50 GCD     1      26.750  32.590  21.360  1.00  0.00            
ATOM    105  O25 GCD     1      25.900  33.550  25.290  1.00  0.00            
ATOM    106  C31 GCD     1      26.650  33.510  26.500  1.00  0.00            
ATOM    107  H51 GCD     1      26.920  34.500  26.870  1.00  0.00            
ATOM    108  C32 GCD     1      25.840  32.750  27.600  1.00  0.00            
ATOM    109  H52 GCD     1      25.430  31.820  27.180  1.00  0.00            
ATOM    110  O26 GCD     1      24.780  33.650  28.000  1.00  0.00            
ATOM    111  H53 GCD     1      24.660  34.300  27.310  1.00  0.00            
ATOM    112  C33 GCD     1      26.680  32.340  28.790  1.00  0.00            
ATOM    113  H54 GCD     1      27.130  33.280  29.150  1.00  0.00            
ATOM    114  O27 GCD     1      25.920  31.630  29.830  1.00  0.00            
ATOM    115  H55 GCD     1      25.050  32.050  29.870  1.00  0.00            
ATOM    116  C34 GCD     1      27.840  31.440  28.330  1.00  0.00            
ATOM    117  H56 GCD     1      28.610  31.220  29.070  1.00  0.00            
ATOM    118  O28 GCD     1      28.530  32.270  27.390  1.00  0.00            
ATOM    119  C35 GCD     1      27.930  32.710  26.200  1.00  0.00            
ATOM    120  H57 GCD     1      27.530  31.860  25.640  1.00  0.00            
ATOM    121  C36 GCD     1      28.980  33.600  25.430  1.00  0.00            
ATOM    122  H58 GCD     1      28.540  34.180  24.600  1.00  0.00            
ATOM    123  H59 GCD     1      29.730  32.920  24.990  1.00  0.00            
ATOM    124  O29 GCD     1      29.460  34.590  26.270  1.00  0.00            
ATOM    125  H60 GCD     1      29.300  34.330  27.180  1.00  0.00            
ATOM    126  O30 GCD     1      27.320  30.260  27.700  1.00  0.00            
ATOM    127  C37 GCD     1      28.040  29.060  28.020  1.00  0.00            
ATOM    128  H61 GCD     1      29.070  29.300  28.320  1.00  0.00            
ATOM    129  C38 GCD     1      27.280  28.410  29.170  1.00  0.00            
ATOM    130  H62 GCD     1      26.240  28.330  28.840  1.00  0.00            
ATOM    131  O31 GCD     1      27.380  29.210  30.360  1.00  0.00            
ATOM    132  H63 GCD     1      26.770  29.960  30.260  1.00  0.00            
ATOM    133  C39 GCD     1      27.900  27.050  29.450  1.00  0.00            
ATOM    134  H64 GCD     1      28.970  27.210  29.660  1.00  0.00            
ATOM    135  O32 GCD     1      27.290  26.380  30.560  1.00  0.00            
ATOM    136  H65 GCD     1      27.330  26.980  31.320  1.00  0.00            
ATOM    137  C40 GCD     1      27.930  26.130  28.260  1.00  0.00            
ATOM    138  H66 GCD     1      28.600  25.270  28.410  1.00  0.00            
ATOM    139  O33 GCD     1      28.450  26.820  27.100  1.00  0.00            
ATOM    140  C41 GCD     1      27.970  28.110  26.760  1.00  0.00            
ATOM    141  H67 GCD     1      26.920  28.050  26.450  1.00  0.00            
ATOM    142  C42 GCD     1      28.650  28.620  25.470  1.00  0.00            
ATOM    143  H68 GCD     1      28.410  29.670  25.240  1.00  0.00            
ATOM    144  H69 GCD     1      28.340  27.970  24.640  1.00  0.00            
ATOM    145  O34 GCD     1      30.040  28.590  25.530  1.00  0.00            
ATOM    146  H70 GCD     1      30.380  28.380  24.660  1.00  0.00            
ATOM    147  O35 GCD     1      26.610  25.680  27.910  1.00  0.00            
ATOM    148  C43 GCD     1      26.580  24.260  27.510  1.00  0.00            
ATOM    149  H71 GCD     1      27.610  23.900  27.490  1.00  0.00            
ATOM    150  C44 GCD     1      25.900  23.410  28.610  1.00  0.00            
ATOM    151  H72 GCD     1      24.870  23.750  28.750  1.00  0.00            
ATOM    152  O36 GCD     1      26.540  23.590  29.900  1.00  0.00            
ATOM    153  H73 GCD     1      26.880  24.500  29.900  1.00  0.00            
ATOM    154  C45 GCD     1      25.860  21.930  28.130  1.00  0.00            
ATOM    155  H74 GCD     1      26.910  21.610  28.050  1.00  0.00            
ATOM    156  O37 GCD     1      25.130  21.110  29.000  1.00  0.00            
ATOM    157  H75 GCD     1      25.450  20.230  28.780  1.00  0.00            
ATOM    158  C46 GCD     1      25.250  21.840  26.750  1.00  0.00            
ATOM    159  H76 GCD     1      25.280  20.800  26.410  1.00  0.00            
ATOM    160  O38 GCD     1      23.920  22.270  26.810  1.00  0.00            
ATOM    161  O39 GCD     1      26.020  22.630  25.770  1.00  0.00            
ATOM    162  C47 GCD     1      25.890  24.050  26.160  1.00  0.00            
ATOM    163  H77 GCD     1      24.820  24.290  26.260  1.00  0.00            
ATOM    164  C48 GCD     1      26.510  25.030  25.060  1.00  0.00            
ATOM    165  H78 GCD     1      27.470  24.660  24.690  1.00  0.00            
ATOM    166  H79 GCD     1      26.570  26.010  25.550  1.00  0.00            
ATOM    167  O40 GCD     1      25.690  25.120  23.870  1.00  0.00            
ATOM    168  H80 GCD     1      26.210  25.690  23.300  1.00  0.00            
ATOM    169  C1  AF6     2      23.820  29.900  24.930  1.00  0.00            
ATOM    170  C2  AF6     2      24.350  28.760  25.490  1.00  0.00            
ATOM    171  C3  AF6     2      23.960  28.400  26.830  1.00  0.00            
ATOM    172  C4  AF6     2      23.160  29.300  27.590  1.00  0.00            
ATOM    173  C5  AF6     2      22.580  30.440  26.930  1.00  0.00            
ATOM    174  C6  AF6     2      22.960  30.730  25.640  1.00  0.00            
ATOM    175  H1  AF6     2      23.940  30.180  23.890  1.00  0.00            
ATOM    176  H2  AF6     2      25.050  28.190  24.880  1.00  0.00            
ATOM    177  H3  AF6     2      24.380  27.530  27.330  1.00  0.00            
ATOM    178  H4  AF6     2      22.970  29.070  28.640  1.00  0.00            
ATOM    179  H5  AF6     2      21.850  30.960  27.550  1.00  0.00            
ATOM    180  H6  AF6     2      22.450  31.520  25.100  1.00  0.00            
TER
ENDMDL
MODEL        1
ATOM      1  H1  GCD     1      31.120  29.190  30.480  1.00  0.00            
ATOM      2  O1  GCD     1      30.440  29.240  29.790  1.00  0.00            
ATOM      3  C1  GCD     1      31.260  29.350  28.630  1.00  0.00            
ATOM      4  H2  GCD     1      32.000  30.140  28.780  1.00  0.00            
ATOM      5  H3  GCD     1      31.820  28.460  28.340  1.00  0.00            
ATOM      6  C2  GCD     1      30.550  29.650  27.330  1.00  0.00            
ATOM      7  H4  GCD     1      31.340  30.170  26.760  1.00  0.00            
ATOM      8  C3  GCD     1      29.380  30.640  27.380  1.00  0.00            
ATOM      9  H5  GCD     1      28.740  30.290  28.200  1.00  0.00            
ATOM     10  C4  GCD     1      28.720  30.730  26.010  1.00  0.00            
ATOM     11  H6  GCD     1      29.520  31.080  25.350  1.00  0.00            
ATOM     12  O2  GCD     1      27.560  31.630  26.010  1.00  0.00            
ATOM     13  H7  GCD     1      27.840  32.270  26.680  1.00  0.00            
ATOM     14  C5  GCD     1      28.370  29.300  25.570  1.00  0.00            
ATOM     15  H8  GCD     1      27.680  28.820  26.280  1.00  0.00            
ATOM     16  O3  GCD     1      27.890  29.400  24.220  1.00  0.00            
ATOM     17  H9  GCD     1      27.520  30.290  24.250  1.00  0.00            
ATOM     18  C6  GCD     1      29.610  28.390  25.540  1.00  0.00            
ATOM     19  O4  GCD     1      30.160  28.420  26.840  1.00  0.00            
ATOM     20  H10 GCD     1      29.280  27.350  25.400  1.00  0.00            
ATOM     21  O5  GCD     1      30.580  28.810  24.640  1.00  0.00            
ATOM     22  C7  GCD     1      31.130  27.750  23.840  1.00  0.00            
ATOM     23  H11 GCD     1      30.710  26.820  24.230  1.00  0.00            
ATOM     24  C8  GCD     1      30.720  27.870  22.370  1.00  0.00            
ATOM     25  H12 GCD     1      31.060  28.860  22.030  1.00  0.00            
ATOM     26  O6  GCD     1      29.330  27.880  22.300  1.00  0.00            
ATOM     27  H13 GCD     1      28.980  28.540  22.900  1.00  0.00            
ATOM     28  C9  GCD     1      31.310  26.770  21.500  1.00  0.00            
ATOM     29  H14 GCD     1      30.920  25.800  21.860  1.00  0.00            
ATOM     30  O7  GCD     1      30.980  26.900  20.170  1.00  0.00            
ATOM     31  H15 GCD     1      31.490  27.650  19.850  1.00  0.00            
ATOM     32  C10 GCD     1      32.800  26.610  21.710  1.00  0.00            
ATOM     33  H16 GCD     1      33.200  25.680  21.310  1.00  0.00            
ATOM     34  O8  GCD     1      33.110  26.540  23.140  1.00  0.00            
ATOM     35  C11 GCD     1      32.660  27.680  23.890  1.00  0.00            
ATOM     36  H17 GCD     1      33.010  28.580  23.370  1.00  0.00            
ATOM     37  C12 GCD     1      33.040  27.390  25.310  1.00  0.00            
ATOM     38  H18 GCD     1      32.620  26.410  25.590  1.00  0.00            
ATOM     39  H19 GCD     1      32.540  28.110  25.960  1.00  0.00            
ATOM     40  O9  GCD     1      34.440  27.370  25.660  1.00  0.00            
ATOM     41  H20 GCD     1      34.930  26.850  25.010  1.00  0.00            
ATOM     42  O10 GCD     1      33.480  27.750  21.130  1.00  0.00            
ATOM     43  C13 GCD     1      34.730  27.580  20.580  1.00  0.00            
ATOM     44  H21 GCD     1      35.190  26.600  20.740  1.00  0.00            
ATOM     45  C14 GCD     1      34.510  27.660  19.050  1.00  0.00            
ATOM     46  H22 GCD     1      33.940  28.560  18.820  1.00  0.00            
ATOM     47  O11 GCD     1      33.820  26.520  18.620  1.00  0.00            
ATOM     48  H23 GCD     1      33.230  26.140  19.270  1.00  0.00            
ATOM     49  C15 GCD     1      35.800  27.800  18.330  1.00  0.00            
ATOM     50  H24 GCD     1      36.370  26.870  18.370  1.00  0.00            
ATOM     51  O12 GCD     1      35.600  28.060  16.960  1.00  0.00            
ATOM     52  H25 GCD     1      35.490  29.020  16.930  1.00  0.00            
ATOM     53  C16 GCD     1      36.700  28.890  19.000  1.00  0.00            
ATOM     54  H26 GCD     1      37.690  28.930  18.550  1.00  0.00            
ATOM     55  O13 GCD     1      36.890  28.550  20.340  1.00  0.00            
ATOM     56  C17 GCD     1      35.730  28.650  21.150  1.00  0.00            
ATOM     57  H27 GCD     1      35.380  29.680  21.050  1.00  0.00            
ATOM     58  C18 GCD     1      36.060  28.390  22.610  1.00  0.00            
ATOM     59  H28 GCD     1      35.150  28.790  23.090  1.00  0.00            
ATOM     60  H29 GCD     1      36.890  28.990  23.010  1.00  0.00            
ATOM     61  O14 GCD     1      36.310  26.990  22.850  1.00  0.00            
ATOM     62  H30 GCD     1      37.130  26.970  23.370  1.00  0.00            
ATOM     63  O15 GCD     1      36.140  30.160  18.810  1.00  0.00            
ATOM     64  C19 GCD     1      36.660  31.010  17.740  1.00  0.00            
ATOM     65  H31 GCD     1      37.070  30.420  16.910  1.00  0.00            
ATOM     66  C20 GCD     1      35.390  31.680  17.200  1.00  0.00            
ATOM     67  H32 GCD     1      34.850  32.150  18.030  1.00  0.00            
ATOM     68  O16 GCD     1      34.480  30.730  16.560  1.00  0.00            
ATOM     69  H33 GCD     1      33.970  31.240  15.930  1.00  0.00            
ATOM     70  C21 GCD     1      35.850  32.760  16.210  1.00  0.00            
ATOM     71  H34 GCD     1      36.320  32.240  15.360  1.00  0.00            
ATOM     72  O17 GCD     1      34.720  33.550  15.840  1.00  0.00            
ATOM     73  H35 GCD     1      34.550  34.210  16.530  1.00  0.00            
ATOM     74  C22 GCD     1      36.910  33.660  16.910  1.00  0.00            
ATOM     75  H36 GCD     1      37.270  34.430  16.230  1.00  0.00            
ATOM     76  O18 GCD     1      38.040  32.970  17.310  1.00  0.00            
ATOM     77  C23 GCD     1      37.750  32.000  18.300  1.00  0.00            
ATOM     78  H37 GCD     1      37.390  32.400  19.260  1.00  0.00            
ATOM     79  C24 GCD     1      39.030  31.270  18.650  1.00  0.00            
ATOM     80  H38 GCD     1      38.860  30.440  19.350  1.00  0.00            
ATOM     81  H39 GCD     1      39.790  31.900  19.140  1.00  0.00            
ATOM     82  O19 GCD     1      39.580  30.570  17.490  1.00  0.00            
ATOM     83  H40 GCD     1      39.260  30.980  16.680  1.00  0.00            
ATOM     84  O20 GCD     1      36.190  34.160  18.040  1.00  0.00            
ATOM     85  C25 GCD     1      36.040  35.630  18.110  1.00  0.00            
ATOM     86  H41 GCD     1      36.190  36.040  17.110  1.00  0.00            
ATOM     87  C26 GCD     1      34.590  36.100  18.510  1.00  0.00            
ATOM     88  H42 GCD     1      34.310  35.560  19.430  1.00  0.00            
ATOM     89  O21 GCD     1      33.730  35.730  17.420  1.00  0.00            
ATOM     90  H43 GCD     1      32.790  35.910  17.570  1.00  0.00            
ATOM     91  C27 GCD     1      34.600  37.580  18.770  1.00  0.00            
ATOM     92  H44 GCD     1      34.750  38.150  17.850  1.00  0.00            
ATOM     93  O22 GCD     1      33.310  37.980  19.160  1.00  0.00            
ATOM     94  H45 GCD     1      33.350  38.920  18.940  1.00  0.00            
ATOM     95  C28 GCD     1      35.650  38.000  19.730  1.00  0.00            
ATOM     96  H46 GCD     1      35.620  39.090  19.650  1.00  0.00            
ATOM     97  O23 GCD     1      36.900  37.530  19.180  1.00  0.00            
ATOM     98  C29 GCD     1      37.100  36.170  19.130  1.00  0.00            
ATOM     99  H47 GCD     1      36.800  35.850  20.140  1.00  0.00            
ATOM    100  C30 GCD     1      38.600  35.840  18.860  1.00  0.00            
ATOM    101  H48 GCD     1      38.670  34.750  18.790  1.00  0.00            
ATOM    102  H49 GCD     1      39.090  36.290  19.740  1.00  0.00            
ATOM    103  O24 GCD     1      39.220  36.540  17.740  1.00  0.00            
ATOM    104  H50 GCD     1      39.660  35.830  17.270  1.00  0.00            
ATOM    105  O25 GCD     1      35.360  37.550  21.050  1.00  0.00            
ATOM    106  C31 GCD     1      35.790  38.300  22.160  1.00  0.00            
ATOM    107  H51 GCD     1      36.610  38.910  21.770  1.00  0.00            
ATOM    108  C32 GCD     1      34.620  39.190  22.650  1.00  0.00            
ATOM    109  H52 GCD     1      33.750  38.540  22.800  1.00  0.00            
ATOM    110  O26 GCD     1      34.220  40.130  21.630  1.00  0.00            
ATOM    111  H53 GCD     1      33.290  40.300  21.780  1.00  0.00            
ATOM    112  C33 GCD     1      34.940  39.900  23.960  1.00  0.00            
ATOM    113  H54 GCD     1      35.690  40.700  23.850  1.00  0.00            
ATOM    114  O27 GCD     1      33.740  40.590  24.400  1.00  0.00            
ATOM    115  H55 GCD     1      33.030  40.010  24.680  1.00  0.00            
ATOM    116  C34 GCD     1      35.440  38.950  24.970  1.00  0.00            
ATOM    117  H56 GCD     1      35.810  39.440  25.870  1.00  0.00            
ATOM    118  O28 GCD     1      36.510  38.220  24.420  1.00  0.00            
ATOM    119  C35 GCD     1      36.220  37.380  23.300  1.00  0.00            
ATOM    120  H57 GCD     1      35.440  36.710  23.680  1.00  0.00            
ATOM    121  C36 GCD     1      37.430  36.560  22.930  1.00  0.00            
ATOM    122  H58 GCD     1      37.070  35.980  22.080  1.00  0.00            
ATOM    123  H59 GCD     1      37.660  35.990  23.840  1.00  0.00            
ATOM    124  O29 GCD     1      38.560  37.340  22.500  1.00  0.00            
ATOM    125  H60 GCD     1      39.220  37.300  23.210  1.00  0.00            
ATOM    126  O30 GCD     1      34.330  38.100  25.450  1.00  0.00            
ATOM    127  C37 GCD     1      33.750  38.370  26.740  1.00  0.00            
ATOM    128  H61 GCD     1      34.080  39.350  27.120  1.00  0.00            
ATOM    129  C38 GCD     1      32.230  38.440  26.570  1.00  0.00            
ATOM    130  H62 GCD     1      32.050  37.450  26.140  1.00  0.00            
ATOM    131  O31 GCD     1      31.860  39.600  25.930  1.00  0.00            
ATOM    132  H63 GCD     1      30.910  39.700  25.810  1.00  0.00            
ATOM    133  C39 GCD     1      31.490  38.360  27.920  1.00  0.00            
ATOM    134  H64 GCD     1      31.730  39.320  28.390  1.00  0.00            
ATOM    135  O32 GCD     1      30.050  38.280  27.840  1.00  0.00            
ATOM    136  H65 GCD     1      29.810  38.740  27.030  1.00  0.00            
ATOM    137  C40 GCD     1      32.050  37.230  28.810  1.00  0.00            
ATOM    138  H66 GCD     1      31.660  37.330  29.830  1.00  0.00            
ATOM    139  O33 GCD     1      33.440  37.460  28.910  1.00  0.00            
ATOM    140  C41 GCD     1      34.190  37.290  27.780  1.00  0.00            
ATOM    141  H67 GCD     1      34.050  36.310  27.310  1.00  0.00            
ATOM    142  C42 GCD     1      35.660  37.360  28.220  1.00  0.00            
ATOM    143  H68 GCD     1      35.810  38.230  28.870  1.00  0.00            
ATOM    144  H69 GCD     1      36.210  37.370  27.270  1.00  0.00            
ATOM    145  O34 GCD     1      36.170  36.200  28.840  1.00  0.00            
ATOM    146  H70 GCD     1      35.730  36.290  29.700  1.00  0.00            
ATOM    147  O35 GCD     1      31.680  35.990  28.290  1.00  0.00            
ATOM    148  C43 GCD     1      31.170  34.960  29.060  1.00  0.00            
ATOM    149  H71 GCD     1      31.320  35.250  30.110  1.00  0.00            
ATOM    150  C44 GCD     1      29.690  34.730  28.710  1.00  0.00            
ATOM    151  H72 GCD     1      29.520  34.580  27.640  1.00  0.00            
ATOM    152  O36 GCD     1      29.050  35.900  29.200  1.00  0.00            
ATOM    153  H73 GCD     1      29.380  36.620  28.660  1.00  0.00            
ATOM    154  C45 GCD     1      29.280  33.550  29.360  1.00  0.00            
ATOM    155  H74 GCD     1      29.520  33.740  30.410  1.00  0.00            
ATOM    156  O37 GCD     1      27.840  33.380  29.090  1.00  0.00            
ATOM    157  H75 GCD     1      27.370  34.150  29.420  1.00  0.00            
ATOM    158  C46 GCD     1      29.960  32.270  28.980  1.00  0.00            
ATOM    159  H76 GCD     1      29.640  31.430  29.610  1.00  0.00            
ATOM    160  O38 GCD     1      29.820  31.960  27.600  1.00  0.00            
ATOM    161  O39 GCD     1      31.360  32.520  29.200  1.00  0.00            
ATOM    162  C47 GCD     1      31.950  33.730  28.650  1.00  0.00            
ATOM    163  H77 GCD     1      32.070  33.540  27.580  1.00  0.00            
ATOM    164  C48 GCD     1      33.360  33.880  29.210  1.00  0.00            
ATOM    165  H78 GCD     1      33.810  34.810  28.850  1.00  0.00            
ATOM    166  H79 GCD     1      33.900  32.990  28.870  1.00  0.00            
ATOM    167  O40 GCD     1      33.410  33.840  30.630  1.00  0.00            
ATOM    168  H80 GCD     1      34.340  33.940  30.860  1.00  0.00            
ATOM    169  C1  AF6     2      35.400  31.220  26.200  1.00  0.00            
ATOM    170  C2  AF6     2      34.320  31.400  25.340  1.00  0.00            
ATOM    171  C3  AF6     2      33.960  32.700  25.010  1.00  0.00            
ATOM    172  C4  AF6     2      34.610  33.830  25.630  1.00  0.00            
ATOM    173  C5  AF6     2      35.600  33.610  26.520  1.00  0.00            
ATOM    174  C6  AF6     2      35.970  32.330  26.920  1.00  0.00            
ATOM    175  H1  AF6     2      35.800  30.240  26.430  1.00  0.00            
ATOM    176  H2  AF6     2      33.950  30.560  24.750  1.00  0.00            
ATOM    177  H3  AF6     2      33.310  32.980  24.190  1.00  0.00            
ATOM    178  H4  AF6     2      34.370  34.840  25.330  1.00  0.00            
ATOM    179  H5  AF6     2      36.120  34.500  26.880  1.00  0.00            
ATOM    180  H6  AF6     2      36.770  32.160  27.630  1.00  0.00            
TER
ENDMDL
MODEL        1
ATOM      1  H1  GCD     1      31.620  37.310  34.720  1.00  0.00            
ATOM      2  O1  GCD     1      32.450  37.470  35.180  1.00  0.00            
ATOM      3  C1  GCD     1      32.290  38.840  35.550  1.00  0.00            
ATOM      4  H2  GCD     1      33.110  39.160  36.210  1.00  0.00            
ATOM      5  H3  GCD     1      32.440  39.440  34.640  1.00  0.00            
ATOM      6  C2  GCD     1      30.900  39.040  36.120  1.00  0.00            
ATOM      7  H4  GCD     1      30.220  38.380  35.560  1.00  0.00            
ATOM      8  C3  GCD     1      30.480  40.530  36.190  1.00  0.00            
ATOM      9  H5  GCD     1      31.240  41.010  36.820  1.00  0.00            
ATOM     10  C4  GCD     1      29.060  40.630  36.680  1.00  0.00            
ATOM     11  H6  GCD     1      28.580  40.030  35.900  1.00  0.00            
ATOM     12  O2  GCD     1      28.610  41.970  36.700  1.00  0.00            
ATOM     13  H7  GCD     1      27.730  41.960  37.100  1.00  0.00            
ATOM     14  C5  GCD     1      28.900  40.030  38.010  1.00  0.00            
ATOM     15  H8  GCD     1      29.410  40.600  38.800  1.00  0.00            
ATOM     16  O3  GCD     1      27.550  39.980  38.330  1.00  0.00            
ATOM     17  H9  GCD     1      27.350  39.050  38.170  1.00  0.00            
ATOM     18  C6  GCD     1      29.580  38.600  38.080  1.00  0.00            
ATOM     19  O4  GCD     1      30.810  38.530  37.490  1.00  0.00            
ATOM     20  H10 GCD     1      29.700  38.310  39.130  1.00  0.00            
ATOM     21  O5  GCD     1      28.760  37.640  37.430  1.00  0.00            
ATOM     22  C7  GCD     1      28.390  36.430  38.150  1.00  0.00            
ATOM     23  H11 GCD     1      28.710  36.480  39.190  1.00  0.00            
ATOM     24  C8  GCD     1      26.860  36.260  38.030  1.00  0.00            
ATOM     25  H12 GCD     1      26.630  36.440  36.970  1.00  0.00            
ATOM     26  O6  GCD     1      26.240  37.260  38.860  1.00  0.00            
ATOM     27  H13 GCD     1      25.590  37.700  38.300  1.00  0.00            
ATOM     28  C9  GCD     1      26.380  34.820  38.420  1.00  0.00            
ATOM     29  H14 GCD     1      26.620  34.680  39.480  1.00  0.00            
ATOM     30  O7  GCD     1      25.000  34.550  38.370  1.00  0.00            
ATOM     31  H15 GCD     1      24.510  34.970  39.090  1.00  0.00            
ATOM     32  C10 GCD     1      27.210  33.710  37.700  1.00  0.00            
ATOM     33  H16 GCD     1      26.970  32.730  38.110  1.00  0.00            
ATOM     34  O8  GCD     1      28.580  33.940  37.950  1.00  0.00            
ATOM     35  C11 GCD     1      28.990  35.130  37.410  1.00  0.00            
ATOM     36  H17 GCD     1      28.770  35.090  36.340  1.00  0.00            
ATOM     37  C12 GCD     1      30.500  35.180  37.570  1.00  0.00            
ATOM     38  H18 GCD     1      30.970  36.000  37.010  1.00  0.00            
ATOM     39  H19 GCD     1      30.760  34.270  37.000  1.00  0.00            
ATOM     40  O9  GCD     1      31.010  35.160  38.950  1.00  0.00            
ATOM     41  H20 GCD     1      31.400  34.290  39.120  1.00  0.00            
ATOM     42  O10 GCD     1      26.930  33.780  36.280  1.00  0.00            
ATOM     43  C13 GCD     1      26.130  32.730  35.640  1.00  0.00            
ATOM     44  H21 GCD     1      25.780  32.100  36.470  1.00  0.00            
ATOM     45  C14 GCD     1      25.010  33.480  34.960  1.00  0.00            
ATOM     46  H22 GCD     1      25.460  34.210  34.270  1.00  0.00            
ATOM     47  O11 GCD     1      24.080  34.010  35.900  1.00  0.00            
ATOM     48  H23 GCD     1      24.600  34.260  36.670  1.00  0.00            
ATOM     49  C15 GCD     1      24.190  32.610  34.040  1.00  0.00            
ATOM     50  H24 GCD     1      23.640  31.830  34.570  1.00  0.00            
ATOM     51  O12 GCD     1      23.300  33.430  33.230  1.00  0.00            
ATOM     52  H25 GCD     1      23.830  33.780  32.510  1.00  0.00            
ATOM     53  C16 GCD     1      25.010  31.630  33.170  1.00  0.00            
ATOM     54  H26 GCD     1      24.440  30.810  32.720  1.00  0.00            
ATOM     55  O13 GCD     1      26.070  30.960  33.940  1.00  0.00            
ATOM     56  C17 GCD     1      26.950  31.840  34.730  1.00  0.00            
ATOM     57  H27 GCD     1      27.390  32.480  33.960  1.00  0.00            
ATOM     58  C18 GCD     1      27.950  30.990  35.560  1.00  0.00            
ATOM     59  H28 GCD     1      28.810  31.610  35.860  1.00  0.00            
ATOM     60  H29 GCD     1      28.250  30.180  34.890  1.00  0.00            
ATOM     61  O14 GCD     1      27.340  30.430  36.660  1.00  0.00            
ATOM     62  H30 GCD     1      26.850  29.690  36.300  1.00  0.00            
ATOM     63  O15 GCD     1      25.740  32.370  32.220  1.00  0.00            
ATOM     64  C19 GCD     1      25.460  32.160  30.800  1.00  0.00            
ATOM     65  H31 GCD     1      24.490  31.670  30.660  1.00  0.00            
ATOM     66  C20 GCD     1      25.240  33.530  30.140  1.00  0.00            
ATOM     67  H32 GCD     1      26.140  34.130  30.350  1.00  0.00            
ATOM     68  O16 GCD     1      24.130  34.220  30.740  1.00  0.00            
ATOM     69  H33 GCD     1      23.800  34.800  30.050  1.00  0.00            
ATOM     70  C21 GCD     1      24.930  33.140  28.700  1.00  0.00            
ATOM     71  H34 GCD     1      24.210  32.310  28.720  1.00  0.00            
ATOM     72  O17 GCD     1      24.450  34.250  27.850  1.00  0.00            
ATOM     73  H35 GCD     1      25.210  34.770  27.560  1.00  0.00            
ATOM     74  C22 GCD     1      26.060  32.460  28.020  1.00  0.00            
ATOM     75  H36 GCD     1      25.650  32.160  27.050  1.00  0.00            
ATOM     76  O18 GCD     1      26.340  31.260  28.760  1.00  0.00            
ATOM     77  C23 GCD     1      26.570  31.430  30.170  1.00  0.00            
ATOM     78  H37 GCD     1      27.510  32.000  30.250  1.00  0.00            
ATOM     79  C24 GCD     1      27.010  30.140  30.830  1.00  0.00            
ATOM     80  H38 GCD     1      27.480  30.280  31.810  1.00  0.00            
ATOM     81  H39 GCD     1      27.850  29.710  30.270  1.00  0.00            
ATOM     82  O19 GCD     1      25.880  29.240  30.970  1.00  0.00            
ATOM     83  H40 GCD     1      25.320  29.380  30.190  1.00  0.00            
ATOM     84  O20 GCD     1      27.210  33.290  27.940  1.00  0.00            
ATOM     85  C25 GCD     1      28.140  32.950  26.990  1.00  0.00            
ATOM     86  H41 GCD     1      28.070  31.870  26.820  1.00  0.00            
ATOM     87  C26 GCD     1      27.750  33.790  25.780  1.00  0.00            
ATOM     88  H42 GCD     1      27.610  34.800  26.190  1.00  0.00            
ATOM     89  O21 GCD     1      26.540  33.150  25.200  1.00  0.00            
ATOM     90  H43 GCD     1      26.060  33.830  24.710  1.00  0.00            
ATOM     91  C27 GCD     1      28.780  33.750  24.720  1.00  0.00            
ATOM     92  H44 GCD     1      28.740  32.660  24.570  1.00  0.00            
ATOM     93  O22 GCD     1      28.460  34.470  23.430  1.00  0.00            
ATOM     94  H45 GCD     1      29.180  34.110  22.910  1.00  0.00            
ATOM     95  C28 GCD     1      30.110  34.230  25.320  1.00  0.00            
ATOM     96  H46 GCD     1      30.840  34.130  24.510  1.00  0.00            
ATOM     97  O23 GCD     1      30.380  33.180  26.260  1.00  0.00            
ATOM     98  C29 GCD     1      29.570  33.240  27.440  1.00  0.00            
ATOM     99  H47 GCD     1      29.590  34.260  27.870  1.00  0.00            
ATOM    100  C30 GCD     1      30.130  32.340  28.560  1.00  0.00            
ATOM    101  H48 GCD     1      29.760  32.570  29.560  1.00  0.00            
ATOM    102  H49 GCD     1      31.190  32.630  28.570  1.00  0.00            
ATOM    103  O24 GCD     1      29.960  30.920  28.170  1.00  0.00            
ATOM    104  H50 GCD     1      30.270  30.880  27.260  1.00  0.00            
ATOM    105  O25 GCD     1      30.060  35.540  25.900  1.00  0.00            
ATOM    106  C31 GCD     1      30.850  36.510  25.210  1.00  0.00            
ATOM    107  H51 GCD     1      31.190  36.110  24.250  1.00  0.00            
ATOM    108  C32 GCD     1      29.940  37.720  24.900  1.00  0.00            
ATOM    109  H52 GCD     1      29.570  37.900  25.910  1.00  0.00            
ATOM    110  O26 GCD     1      28.910  37.380  23.940  1.00  0.00            
ATOM    111  H53 GCD     1      28.630  36.470  24.100  1.00  0.00            
ATOM    112  C33 GCD     1      30.710  38.900  24.460  1.00  0.00            
ATOM    113  H54 GCD     1      31.190  38.570  23.540  1.00  0.00            
ATOM    114  O27 GCD     1      29.860  40.070  24.370  1.00  0.00            
ATOM    115  H55 GCD     1      30.000  40.530  25.200  1.00  0.00            
ATOM    116  C34 GCD     1      31.940  39.220  25.380  1.00  0.00            
ATOM    117  H56 GCD     1      32.520  40.000  24.870  1.00  0.00            
ATOM    118  O28 GCD     1      32.700  38.030  25.550  1.00  0.00            
ATOM    119  C35 GCD     1      31.980  36.900  26.110  1.00  0.00            
ATOM    120  H57 GCD     1      31.640  37.260  27.090  1.00  0.00            
ATOM    121  C36 GCD     1      33.000  35.780  26.210  1.00  0.00            
ATOM    122  H58 GCD     1      32.490  34.950  26.720  1.00  0.00            
ATOM    123  H59 GCD     1      33.800  36.060  26.900  1.00  0.00            
ATOM    124  O29 GCD     1      33.590  35.370  24.980  1.00  0.00            
ATOM    125  H60 GCD     1      34.030  36.200  24.760  1.00  0.00            
ATOM    126  O30 GCD     1      31.590  39.710  26.700  1.00  0.00            
ATOM    127  C37 GCD     1      32.140  40.970  27.150  1.00  0.00            
ATOM    128  H61 GCD     1      32.800  41.360  26.360  1.00  0.00            
ATOM    129  C38 GCD     1      31.010  41.990  27.610  1.00  0.00            
ATOM    130  H62 GCD     1      30.280  41.590  28.330  1.00  0.00            
ATOM    131  O31 GCD     1      30.350  42.340  26.420  1.00  0.00            
ATOM    132  H63 GCD     1      30.670  43.220  26.190  1.00  0.00            
ATOM    133  C39 GCD     1      31.630  43.180  28.370  1.00  0.00            
ATOM    134  H64 GCD     1      32.280  43.700  27.650  1.00  0.00            
ATOM    135  O32 GCD     1      30.570  44.130  28.710  1.00  0.00            
ATOM    136  H65 GCD     1      29.990  44.330  27.970  1.00  0.00            
ATOM    137  C40 GCD     1      32.550  42.790  29.490  1.00  0.00            
ATOM    138  H66 GCD     1      32.970  43.710  29.910  1.00  0.00            
ATOM    139  O33 GCD     1      33.520  41.960  28.960  1.00  0.00            
ATOM    140  C41 GCD     1      33.050  40.730  28.370  1.00  0.00            
ATOM    141  H67 GCD     1      32.480  40.210  29.150  1.00  0.00            
ATOM    142  C42 GCD     1      34.310  39.840  28.060  1.00  0.00            
ATOM    143  H68 GCD     1      33.850  38.890  27.770  1.00  0.00            
ATOM    144  H69 GCD     1      34.890  39.570  28.950  1.00  0.00            
ATOM    145  O34 GCD     1      35.140  40.250  26.970  1.00  0.00            
ATOM    146  H70 GCD     1      35.690  40.990  27.230  1.00  0.00            
ATOM    147  O35 GCD     1      31.900  42.050  30.540  1.00  0.00            
ATOM    148  C43 GCD     1      31.630  42.680  31.850  1.00  0.00            
ATOM    149  H71 GCD     1      31.930  43.730  31.840  1.00  0.00            
ATOM    150  C44 GCD     1      30.180  42.690  32.250  1.00  0.00            
ATOM    151  H72 GCD     1      29.670  41.720  32.250  1.00  0.00            
ATOM    152  O36 GCD     1      29.400  43.450  31.300  1.00  0.00            
ATOM    153  H73 GCD     1      29.800  43.410  30.420  1.00  0.00            
ATOM    154  C45 GCD     1      30.110  43.250  33.730  1.00  0.00            
ATOM    155  H74 GCD     1      30.600  44.230  33.640  1.00  0.00            
ATOM    156  O37 GCD     1      28.860  43.380  34.330  1.00  0.00            
ATOM    157  H75 GCD     1      28.800  42.640  34.940  1.00  0.00            
ATOM    158  C46 GCD     1      31.020  42.390  34.610  1.00  0.00            
ATOM    159  H76 GCD     1      31.150  42.950  35.540  1.00  0.00            
ATOM    160  O38 GCD     1      30.490  41.030  34.780  1.00  0.00            
ATOM    161  O39 GCD     1      32.300  42.410  34.130  1.00  0.00            
ATOM    162  C47 GCD     1      32.490  41.870  32.830  1.00  0.00            
ATOM    163  H77 GCD     1      32.140  40.840  32.730  1.00  0.00            
ATOM    164  C48 GCD     1      34.020  41.780  32.420  1.00  0.00            
ATOM    165  H78 GCD     1      34.460  42.790  32.500  1.00  0.00            
ATOM    166  H79 GCD     1      34.070  41.330  31.420  1.00  0.00            
ATOM    167  O40 GCD     1      34.800  40.910  33.260  1.00  0.00            
ATOM    168  H80 GCD     1      34.880  41.280  34.140  1.00  0.00            
ATOM    169  C1  AF6     2      27.900  38.330  30.820  1.00  0.00            
ATOM    170  C2  AF6     2      27.320  37.510  29.830  1.00  0.00            
ATOM    171  C3  AF6     2      28.090  36.630  29.170  1.00  0.00            
ATOM    172  C4  AF6     2      29.450  36.720  29.210  1.00  0.00            
ATOM    173  C5  AF6     2      30.100  37.630  30.040  1.00  0.00            
ATOM    174  C6  AF6     2      29.310  38.400  30.890  1.00  0.00            
ATOM    175  H1  AF6     2      27.240  39.080  31.250  1.00  0.00            
ATOM    176  H2  AF6     2      26.230  37.600  29.810  1.00  0.00            
ATOM    177  H3  AF6     2      27.630  35.880  28.530  1.00  0.00            
ATOM    178  H4  AF6     2      30.040  36.060  28.570  1.00  0.00            
ATOM    179  H5  AF6     2      31.190  37.680  30.010  1.00  0.00            
ATOM    180  H6  AF6     2      29.850  39.180  31.430  1.00  0.00            
TER
ENDMDL
MODEL        1
ATOM      1  H1  GCD     1      27.870  17.820  23.630  1.00  0.00            
ATOM      2  O1  GCD     1      28.260  18.010  22.770  1.00  0.00            
ATOM      3  C1  GCD     1      29.020  19.230  22.930  1.00  0.00            
ATOM      4  H2  GCD     1      28.290  20.030  23.110  1.00  0.00            
ATOM      5  H3  GCD     1      29.700  19.270  23.790  1.00  0.00            
ATOM      6  C2  GCD     1      29.690  19.660  21.600  1.00  0.00            
ATOM      7  H4  GCD     1      30.410  18.890  21.290  1.00  0.00            
ATOM      8  C3  GCD     1      30.380  21.030  21.660  1.00  0.00            
ATOM      9  H5  GCD     1      29.680  21.800  22.030  1.00  0.00            
ATOM     10  C4  GCD     1      30.860  21.460  20.330  1.00  0.00            
ATOM     11  H6  GCD     1      31.540  20.670  19.960  1.00  0.00            
ATOM     12  O2  GCD     1      31.650  22.720  20.330  1.00  0.00            
ATOM     13  H7  GCD     1      31.020  23.420  20.530  1.00  0.00            
ATOM     14  C5  GCD     1      29.740  21.590  19.300  1.00  0.00            
ATOM     15  H8  GCD     1      28.920  22.170  19.740  1.00  0.00            
ATOM     16  O3  GCD     1      30.190  22.070  18.030  1.00  0.00            
ATOM     17  H9  GCD     1      31.030  21.660  17.810  1.00  0.00            
ATOM     18  C6  GCD     1      29.040  20.150  19.210  1.00  0.00            
ATOM     19  O4  GCD     1      28.750  19.710  20.520  1.00  0.00            
ATOM     20  H10 GCD     1      28.100  20.130  18.650  1.00  0.00            
ATOM     21  O5  GCD     1      29.880  19.190  18.700  1.00  0.00            
ATOM     22  C7  GCD     1      30.070  19.040  17.320  1.00  0.00            
ATOM     23  H11 GCD     1      29.660  19.920  16.790  1.00  0.00            
ATOM     24  C8  GCD     1      31.540  18.890  17.160  1.00  0.00            
ATOM     25  H12 GCD     1      31.800  18.070  17.840  1.00  0.00            
ATOM     26  O6  GCD     1      32.250  20.060  17.480  1.00  0.00            
ATOM     27  H13 GCD     1      33.160  19.760  17.580  1.00  0.00            
ATOM     28  C9  GCD     1      31.870  18.400  15.780  1.00  0.00            
ATOM     29  H14 GCD     1      31.540  19.090  15.000  1.00  0.00            
ATOM     30  O7  GCD     1      33.280  18.210  15.680  1.00  0.00            
ATOM     31  H15 GCD     1      33.710  19.030  15.920  1.00  0.00            
ATOM     32  C10 GCD     1      31.180  17.030  15.540  1.00  0.00            
ATOM     33  H16 GCD     1      31.440  16.620  14.560  1.00  0.00            
ATOM     34  O8  GCD     1      29.790  17.320  15.590  1.00  0.00            
ATOM     35  C11 GCD     1      29.410  17.800  16.880  1.00  0.00            
ATOM     36  H17 GCD     1      29.640  17.020  17.620  1.00  0.00            
ATOM     37  C12 GCD     1      27.890  18.010  17.000  1.00  0.00            
ATOM     38  H18 GCD     1      27.650  18.120  18.060  1.00  0.00            
ATOM     39  H19 GCD     1      27.410  17.080  16.690  1.00  0.00            
ATOM     40  O9  GCD     1      27.360  19.010  16.190  1.00  0.00            
ATOM     41  H20 GCD     1      26.710  19.480  16.740  1.00  0.00            
ATOM     42  O10 GCD     1      31.560  16.100  16.550  1.00  0.00            
ATOM     43  C13 GCD     1      32.020  14.810  16.130  1.00  0.00            
ATOM     44  H21 GCD     1      32.180  14.630  15.060  1.00  0.00            
ATOM     45  C14 GCD     1      33.380  14.630  16.750  1.00  0.00            
ATOM     46  H22 GCD     1      33.230  14.920  17.800  1.00  0.00            
ATOM     47  O11 GCD     1      34.310  15.580  16.330  1.00  0.00            
ATOM     48  H23 GCD     1      33.680  16.300  16.270  1.00  0.00            
ATOM     49  C15 GCD     1      33.900  13.180  16.570  1.00  0.00            
ATOM     50  H24 GCD     1      34.080  13.020  15.500  1.00  0.00            
ATOM     51  O12 GCD     1      35.090  12.920  17.370  1.00  0.00            
ATOM     52  H25 GCD     1      34.850  13.230  18.250  1.00  0.00            
ATOM     53  C16 GCD     1      32.770  12.170  17.000  1.00  0.00            
ATOM     54  H26 GCD     1      32.930  11.140  16.650  1.00  0.00            
ATOM     55  O13 GCD     1      31.490  12.460  16.400  1.00  0.00            
ATOM     56  C17 GCD     1      31.010  13.780  16.600  1.00  0.00            
ATOM     57  H27 GCD     1      30.810  13.950  17.660  1.00  0.00            
ATOM     58  C18 GCD     1      29.620  14.000  15.890  1.00  0.00            
ATOM     59  H28 GCD     1      29.180  14.920  16.290  1.00  0.00            
ATOM     60  H29 GCD     1      28.910  13.170  16.040  1.00  0.00            
ATOM     61  O14 GCD     1      29.820  14.120  14.450  1.00  0.00            
ATOM     62  H30 GCD     1      29.680  15.060  14.280  1.00  0.00            
ATOM     63  O15 GCD     1      32.650  12.290  18.440  1.00  0.00            
ATOM     64  C19 GCD     1      31.860  11.260  18.960  1.00  0.00            
ATOM     65  H31 GCD     1      31.160  10.820  18.230  1.00  0.00            
ATOM     66  C20 GCD     1      32.790  10.040  19.470  1.00  0.00            
ATOM     67  H32 GCD     1      33.590  10.530  20.030  1.00  0.00            
ATOM     68  O16 GCD     1      33.460   9.370  18.350  1.00  0.00            
ATOM     69  H33 GCD     1      34.320   9.070  18.680  1.00  0.00            
ATOM     70  C21 GCD     1      32.060   9.000  20.320  1.00  0.00            
ATOM     71  H34 GCD     1      31.340   8.480  19.670  1.00  0.00            
ATOM     72  O17 GCD     1      32.980   8.140  20.870  1.00  0.00            
ATOM     73  H35 GCD     1      33.310   8.470  21.720  1.00  0.00            
ATOM     74  C22 GCD     1      31.150   9.640  21.360  1.00  0.00            
ATOM     75  H36 GCD     1      30.480   8.880  21.770  1.00  0.00            
ATOM     76  O18 GCD     1      30.390  10.670  20.770  1.00  0.00            
ATOM     77  C23 GCD     1      31.100  11.770  20.200  1.00  0.00            
ATOM     78  H37 GCD     1      31.800  12.180  20.930  1.00  0.00            
ATOM     79  C24 GCD     1      30.080  12.800  19.890  1.00  0.00            
ATOM     80  H38 GCD     1      30.510  13.780  19.610  1.00  0.00            
ATOM     81  H39 GCD     1      29.580  13.120  20.810  1.00  0.00            
ATOM     82  O19 GCD     1      29.130  12.410  18.890  1.00  0.00            
ATOM     83  H40 GCD     1      28.530  13.170  18.930  1.00  0.00            
ATOM     84  O20 GCD     1      32.000  10.060  22.380  1.00  0.00            
ATOM     85  C25 GCD     1      31.910   9.490  23.710  1.00  0.00            
ATOM     86  H41 GCD     1      31.440   8.500  23.610  1.00  0.00            
ATOM     87  C26 GCD     1      33.330   9.430  24.300  1.00  0.00            
ATOM     88  H42 GCD     1      33.800  10.410  24.120  1.00  0.00            
ATOM     89  O21 GCD     1      34.020   8.440  23.620  1.00  0.00            
ATOM     90  H43 GCD     1      34.950   8.500  23.890  1.00  0.00            
ATOM     91  C27 GCD     1      33.270   8.990  25.710  1.00  0.00            
ATOM     92  H44 GCD     1      32.800   8.010  25.870  1.00  0.00            
ATOM     93  O22 GCD     1      34.580   8.800  26.260  1.00  0.00            
ATOM     94  H45 GCD     1      35.000   9.660  26.180  1.00  0.00            
ATOM     95  C28 GCD     1      32.450  10.000  26.460  1.00  0.00            
ATOM     96  H46 GCD     1      32.280   9.820  27.530  1.00  0.00            
ATOM     97  O23 GCD     1      31.140   9.870  25.900  1.00  0.00            
ATOM     98  C29 GCD     1      31.070  10.410  24.620  1.00  0.00            
ATOM     99  H47 GCD     1      31.450  11.440  24.630  1.00  0.00            
ATOM    100  C30 GCD     1      29.570  10.440  24.230  1.00  0.00            
ATOM    101  H48 GCD     1      29.180   9.440  24.040  1.00  0.00            
ATOM    102  H49 GCD     1      29.590  10.850  23.210  1.00  0.00            
ATOM    103  O24 GCD     1      28.720  11.270  25.020  1.00  0.00            
ATOM    104  H50 GCD     1      29.230  11.880  25.570  1.00  0.00            
ATOM    105  O25 GCD     1      32.950  11.310  26.260  1.00  0.00            
ATOM    106  C31 GCD     1      33.710  11.880  27.360  1.00  0.00            
ATOM    107  H51 GCD     1      33.900  11.150  28.150  1.00  0.00            
ATOM    108  C32 GCD     1      35.080  12.330  26.810  1.00  0.00            
ATOM    109  H52 GCD     1      35.010  12.950  25.900  1.00  0.00            
ATOM    110  O26 GCD     1      35.890  11.250  26.390  1.00  0.00            
ATOM    111  H53 GCD     1      36.730  11.570  26.040  1.00  0.00            
ATOM    112  C33 GCD     1      35.780  13.160  27.860  1.00  0.00            
ATOM    113  H54 GCD     1      36.010  12.470  28.690  1.00  0.00            
ATOM    114  O27 GCD     1      36.990  13.630  27.360  1.00  0.00            
ATOM    115  H55 GCD     1      37.430  14.150  28.040  1.00  0.00            
ATOM    116  C34 GCD     1      34.880  14.280  28.360  1.00  0.00            
ATOM    117  H56 GCD     1      35.410  14.810  29.150  1.00  0.00            
ATOM    118  O28 GCD     1      33.640  13.860  28.840  1.00  0.00            
ATOM    119  C35 GCD     1      32.900  13.110  27.830  1.00  0.00            
ATOM    120  H57 GCD     1      32.800  13.780  26.970  1.00  0.00            
ATOM    121  C36 GCD     1      31.520  12.660  28.330  1.00  0.00            
ATOM    122  H58 GCD     1      30.870  12.250  27.550  1.00  0.00            
ATOM    123  H59 GCD     1      30.870  13.500  28.580  1.00  0.00            
ATOM    124  O29 GCD     1      31.620  11.760  29.380  1.00  0.00            
ATOM    125  H60 GCD     1      30.880  11.160  29.490  1.00  0.00            
ATOM    126  O30 GCD     1      34.690  15.240  27.310  1.00  0.00            
ATOM    127  C37 GCD     1      35.260  16.550  27.560  1.00  0.00            
ATOM    128  H61 GCD     1      35.860  16.590  28.470  1.00  0.00            
ATOM    129  C38 GCD     1      36.100  17.060  26.340  1.00  0.00            
ATOM    130  H62 GCD     1      35.530  16.970  25.410  1.00  0.00            
ATOM    131  O31 GCD     1      37.320  16.260  26.250  1.00  0.00            
ATOM    132  H63 GCD     1      37.040  15.340  26.250  1.00  0.00            
ATOM    133  C39 GCD     1      36.390  18.560  26.540  1.00  0.00            
ATOM    134  H64 GCD     1      37.150  18.620  27.330  1.00  0.00            
ATOM    135  O32 GCD     1      37.060  19.180  25.440  1.00  0.00            
ATOM    136  H65 GCD     1      37.410  19.980  25.860  1.00  0.00            
ATOM    137  C40 GCD     1      35.170  19.410  26.850  1.00  0.00            
ATOM    138  H66 GCD     1      35.400  20.460  27.050  1.00  0.00            
ATOM    139  O33 GCD     1      34.640  18.870  28.000  1.00  0.00            
ATOM    140  C41 GCD     1      34.140  17.530  27.960  1.00  0.00            
ATOM    141  H67 GCD     1      33.370  17.520  27.180  1.00  0.00            
ATOM    142  C42 GCD     1      33.410  17.220  29.220  1.00  0.00            
ATOM    143  H68 GCD     1      32.730  16.380  29.030  1.00  0.00            
ATOM    144  H69 GCD     1      32.730  18.040  29.480  1.00  0.00            
ATOM    145  O34 GCD     1      34.270  16.960  30.300  1.00  0.00            
ATOM    146  H70 GCD     1      34.740  17.740  30.610  1.00  0.00            
ATOM    147  O35 GCD     1      34.240  19.290  25.770  1.00  0.00            
ATOM    148  C43 GCD     1      33.370  20.410  25.480  1.00  0.00            
ATOM    149  H71 GCD     1      33.370  21.170  26.280  1.00  0.00            
ATOM    150  C44 GCD     1      33.960  21.160  24.320  1.00  0.00            
ATOM    151  H72 GCD     1      34.060  20.480  23.460  1.00  0.00            
ATOM    152  O36 GCD     1      35.310  21.660  24.640  1.00  0.00            
ATOM    153  H73 GCD     1      35.640  21.940  23.780  1.00  0.00            
ATOM    154  C45 GCD     1      33.020  22.260  23.980  1.00  0.00            
ATOM    155  H74 GCD     1      32.910  22.890  24.880  1.00  0.00            
ATOM    156  O37 GCD     1      33.400  23.050  22.820  1.00  0.00            
ATOM    157  H75 GCD     1      33.370  22.490  22.030  1.00  0.00            
ATOM    158  C46 GCD     1      31.610  21.680  23.700  1.00  0.00            
ATOM    159  H76 GCD     1      30.870  22.460  23.470  1.00  0.00            
ATOM    160  O38 GCD     1      31.530  20.850  22.540  1.00  0.00            
ATOM    161  O39 GCD     1      31.120  20.960  24.790  1.00  0.00            
ATOM    162  C47 GCD     1      31.950  19.900  25.240  1.00  0.00            
ATOM    163  H77 GCD     1      31.950  19.040  24.560  1.00  0.00            
ATOM    164  C48 GCD     1      31.400  19.530  26.580  1.00  0.00            
ATOM    165  H78 GCD     1      31.460  20.440  27.190  1.00  0.00            
ATOM    166  H79 GCD     1      32.010  18.800  27.120  1.00  0.00            
ATOM    167  O40 GCD     1      30.070  19.010  26.500  1.00  0.00            
ATOM    168  H80 GCD     1      29.460  19.680  26.190  1.00  0.00            
ATOM    169  C1  AF6     2      31.830  16.660  22.500  1.00  0.00            
ATOM    170  C2  AF6     2      33.070  17.310  22.410  1.00  0.00            
ATOM    171  C3  AF6     2      33.620  17.380  21.110  1.00  0.00            
ATOM    172  C4  AF6     2      32.960  16.820  19.970  1.00  0.00            
ATOM    173  C5  AF6     2      31.660  16.420  20.090  1.00  0.00            
ATOM    174  C6  AF6     2      31.040  16.330  21.330  1.00  0.00            
ATOM    175  H1  AF6     2      31.400  16.470  23.480  1.00  0.00            
ATOM    176  H2  AF6     2      33.730  17.520  23.240  1.00  0.00            
ATOM    177  H3  AF6     2      34.640  17.770  21.020  1.00  0.00            
ATOM    178  H4  AF6     2      33.440  16.690  19.000  1.00  0.00            
ATOM    179  H5  AF6     2      31.170  16.030  19.200  1.00  0.00            
ATOM    180  H6  AF6     2      30.040  15.910  21.450  1.00  0.00            
TER
ENDMDL
MODEL        1
ATOM      1  H1  GCD     1      32.180  26.300  26.300  1.00  0.00            
ATOM      2  O1  GCD     1      32.160  27.160  26.730  1.00  0.00            
ATOM      3  C1  GCD     1      32.700  28.110  25.850  1.00  0.00            
ATOM      4  H2  GCD     1      32.870  29.070  26.360  1.00  0.00            
ATOM      5  H3  GCD     1      33.700  27.750  25.580  1.00  0.00            
ATOM      6  C2  GCD     1      31.840  28.350  24.610  1.00  0.00            
ATOM      7  H4  GCD     1      32.290  29.100  23.940  1.00  0.00            
ATOM      8  C3  GCD     1      30.460  28.840  25.010  1.00  0.00            
ATOM      9  H5  GCD     1      29.970  28.100  25.660  1.00  0.00            
ATOM     10  C4  GCD     1      29.500  28.890  23.840  1.00  0.00            
ATOM     11  H6  GCD     1      29.880  29.630  23.120  1.00  0.00            
ATOM     12  O2  GCD     1      28.220  29.190  24.360  1.00  0.00            
ATOM     13  H7  GCD     1      27.700  29.520  23.620  1.00  0.00            
ATOM     14  C5  GCD     1      29.470  27.540  23.110  1.00  0.00            
ATOM     15  H8  GCD     1      29.030  26.720  23.680  1.00  0.00            
ATOM     16  O3  GCD     1      28.830  27.740  21.830  1.00  0.00            
ATOM     17  H9  GCD     1      29.530  27.970  21.200  1.00  0.00            
ATOM     18  C6  GCD     1      30.860  27.030  22.780  1.00  0.00            
ATOM     19  O4  GCD     1      31.690  27.050  23.970  1.00  0.00            
ATOM     20  H10 GCD     1      30.900  25.980  22.490  1.00  0.00            
ATOM     21  O5  GCD     1      31.570  27.890  21.950  1.00  0.00            
ATOM     22  C7  GCD     1      32.130  27.280  20.730  1.00  0.00            
ATOM     23  H11 GCD     1      31.790  26.240  20.660  1.00  0.00            
ATOM     24  C8  GCD     1      31.650  28.070  19.510  1.00  0.00            
ATOM     25  H12 GCD     1      32.000  29.100  19.660  1.00  0.00            
ATOM     26  O6  GCD     1      30.140  28.030  19.420  1.00  0.00            
ATOM     27  H13 GCD     1      30.020  28.500  18.580  1.00  0.00            
ATOM     28  C9  GCD     1      32.280  27.490  18.230  1.00  0.00            
ATOM     29  H14 GCD     1      31.750  26.530  18.170  1.00  0.00            
ATOM     30  O7  GCD     1      31.990  28.200  17.020  1.00  0.00            
ATOM     31  H15 GCD     1      32.550  28.980  17.090  1.00  0.00            
ATOM     32  C10 GCD     1      33.800  27.210  18.330  1.00  0.00            
ATOM     33  H16 GCD     1      34.060  26.610  17.460  1.00  0.00            
ATOM     34  O8  GCD     1      34.130  26.550  19.540  1.00  0.00            
ATOM     35  C11 GCD     1      33.710  27.240  20.730  1.00  0.00            
ATOM     36  H17 GCD     1      34.110  28.270  20.750  1.00  0.00            
ATOM     37  C12 GCD     1      34.310  26.670  22.000  1.00  0.00            
ATOM     38  H18 GCD     1      34.050  25.610  22.160  1.00  0.00            
ATOM     39  H19 GCD     1      33.930  27.220  22.870  1.00  0.00            
ATOM     40  O9  GCD     1      35.760  26.790  21.950  1.00  0.00            
ATOM     41  H20 GCD     1      36.010  26.100  21.310  1.00  0.00            
ATOM     42  O10 GCD     1      34.480  28.460  18.280  1.00  0.00            
ATOM     43  C13 GCD     1      35.770  28.520  17.650  1.00  0.00            
ATOM     44  H21 GCD     1      36.270  27.560  17.820  1.00  0.00            
ATOM     45  C14 GCD     1      35.500  28.670  16.140  1.00  0.00            
ATOM     46  H22 GCD     1      34.580  29.250  16.020  1.00  0.00            
ATOM     47  O11 GCD     1      35.230  27.380  15.550  1.00  0.00            
ATOM     48  H23 GCD     1      35.830  26.720  15.910  1.00  0.00            
ATOM     49  C15 GCD     1      36.630  29.320  15.440  1.00  0.00            
ATOM     50  H24 GCD     1      37.420  28.560  15.300  1.00  0.00            
ATOM     51  O12 GCD     1      36.250  29.620  14.120  1.00  0.00            
ATOM     52  H25 GCD     1      36.820  30.330  13.800  1.00  0.00            
ATOM     53  C16 GCD     1      37.260  30.490  16.190  1.00  0.00            
ATOM     54  H26 GCD     1      38.180  30.770  15.680  1.00  0.00            
ATOM     55  O13 GCD     1      37.690  29.960  17.410  1.00  0.00            
ATOM     56  C17 GCD     1      36.630  29.600  18.340  1.00  0.00            
ATOM     57  H27 GCD     1      36.020  30.500  18.520  1.00  0.00            
ATOM     58  C18 GCD     1      37.230  29.110  19.620  1.00  0.00            
ATOM     59  H28 GCD     1      36.560  29.000  20.480  1.00  0.00            
ATOM     60  H29 GCD     1      38.020  29.810  19.930  1.00  0.00            
ATOM     61  O14 GCD     1      37.980  27.920  19.350  1.00  0.00            
ATOM     62  H30 GCD     1      38.310  28.000  18.450  1.00  0.00            
ATOM     63  O15 GCD     1      36.250  31.550  16.250  1.00  0.00            
ATOM     64  C19 GCD     1      36.370  32.730  15.430  1.00  0.00            
ATOM     65  H31 GCD     1      36.920  32.520  14.500  1.00  0.00            
ATOM     66  C20 GCD     1      34.920  33.100  14.940  1.00  0.00            
ATOM     67  H32 GCD     1      34.210  33.010  15.770  1.00  0.00            
ATOM     68  O16 GCD     1      34.530  32.090  14.030  1.00  0.00            
ATOM     69  H33 GCD     1      34.610  31.300  14.590  1.00  0.00            
ATOM     70  C21 GCD     1      34.870  34.500  14.230  1.00  0.00            
ATOM     71  H34 GCD     1      35.500  34.460  13.340  1.00  0.00            
ATOM     72  O17 GCD     1      33.510  34.930  13.960  1.00  0.00            
ATOM     73  H35 GCD     1      33.020  35.280  14.710  1.00  0.00            
ATOM     74  C22 GCD     1      35.570  35.580  15.080  1.00  0.00            
ATOM     75  H36 GCD     1      35.650  36.540  14.560  1.00  0.00            
ATOM     76  O18 GCD     1      36.890  35.070  15.310  1.00  0.00            
ATOM     77  C23 GCD     1      37.040  33.890  16.090  1.00  0.00            
ATOM     78  H37 GCD     1      36.550  34.120  17.050  1.00  0.00            
ATOM     79  C24 GCD     1      38.510  33.630  16.310  1.00  0.00            
ATOM     80  H38 GCD     1      38.570  32.810  17.040  1.00  0.00            
ATOM     81  H39 GCD     1      39.000  34.530  16.690  1.00  0.00            
ATOM     82  O19 GCD     1      39.290  33.320  15.180  1.00  0.00            
ATOM     83  H40 GCD     1      40.230  33.240  15.350  1.00  0.00            
ATOM     84  O20 GCD     1      34.930  35.680  16.360  1.00  0.00            
ATOM     85  C25 GCD     1      34.050  36.780  16.510  1.00  0.00            
ATOM     86  H41 GCD     1      33.950  37.320  15.560  1.00  0.00            
ATOM     87  C26 GCD     1      32.800  36.120  17.020  1.00  0.00            
ATOM     88  H42 GCD     1      33.100  35.380  17.770  1.00  0.00            
ATOM     89  O21 GCD     1      31.900  35.600  16.030  1.00  0.00            
ATOM     90  H43 GCD     1      31.280  35.020  16.480  1.00  0.00            
ATOM     91  C27 GCD     1      31.930  37.010  17.890  1.00  0.00            
ATOM     92  H44 GCD     1      31.460  37.660  17.150  1.00  0.00            
ATOM     93  O22 GCD     1      30.830  36.290  18.560  1.00  0.00            
ATOM     94  H45 GCD     1      31.230  35.670  19.170  1.00  0.00            
ATOM     95  C28 GCD     1      32.710  37.880  18.870  1.00  0.00            
ATOM     96  H46 GCD     1      32.110  38.670  19.340  1.00  0.00            
ATOM     97  O23 GCD     1      33.730  38.590  18.120  1.00  0.00            
ATOM     98  C29 GCD     1      34.710  37.760  17.520  1.00  0.00            
ATOM     99  H47 GCD     1      35.170  37.120  18.290  1.00  0.00            
ATOM    100  C30 GCD     1      35.740  38.630  16.930  1.00  0.00            
ATOM    101  H48 GCD     1      36.600  38.030  16.580  1.00  0.00            
ATOM    102  H49 GCD     1      36.100  39.320  17.700  1.00  0.00            
ATOM    103  O24 GCD     1      35.210  39.330  15.810  1.00  0.00            
ATOM    104  H50 GCD     1      34.340  39.690  16.010  1.00  0.00            
ATOM    105  O25 GCD     1      33.250  37.040  19.900  1.00  0.00            
ATOM    106  C31 GCD     1      33.980  37.730  20.920  1.00  0.00            
ATOM    107  H51 GCD     1      34.740  38.390  20.480  1.00  0.00            
ATOM    108  C32 GCD     1      33.090  38.450  21.890  1.00  0.00            
ATOM    109  H52 GCD     1      32.220  37.830  22.120  1.00  0.00            
ATOM    110  O26 GCD     1      32.580  39.590  21.300  1.00  0.00            
ATOM    111  H53 GCD     1      31.630  39.650  21.440  1.00  0.00            
ATOM    112  C33 GCD     1      33.870  38.900  23.130  1.00  0.00            
ATOM    113  H54 GCD     1      34.570  39.660  22.750  1.00  0.00            
ATOM    114  O27 GCD     1      32.930  39.530  24.060  1.00  0.00            
ATOM    115  H55 GCD     1      32.570  38.890  24.680  1.00  0.00            
ATOM    116  C34 GCD     1      34.600  37.760  23.760  1.00  0.00            
ATOM    117  H56 GCD     1      35.410  38.160  24.390  1.00  0.00            
ATOM    118  O28 GCD     1      35.380  37.030  22.790  1.00  0.00            
ATOM    119  C35 GCD     1      34.680  36.590  21.600  1.00  0.00            
ATOM    120  H57 GCD     1      33.830  35.930  21.820  1.00  0.00            
ATOM    121  C36 GCD     1      35.710  35.790  20.760  1.00  0.00            
ATOM    122  H58 GCD     1      35.180  35.110  20.070  1.00  0.00            
ATOM    123  H59 GCD     1      36.110  35.020  21.430  1.00  0.00            
ATOM    124  O29 GCD     1      36.770  36.550  20.070  1.00  0.00            
ATOM    125  H60 GCD     1      37.200  37.000  20.800  1.00  0.00            
ATOM    126  O30 GCD     1      33.720  36.830  24.340  1.00  0.00            
ATOM    127  C37 GCD     1      33.660  36.830  25.830  1.00  0.00            
ATOM    128  H61 GCD     1      34.250  37.630  26.300  1.00  0.00            
ATOM    129  C38 GCD     1      32.120  36.840  26.140  1.00  0.00            
ATOM    130  H62 GCD     1      31.520  36.200  25.490  1.00  0.00            
ATOM    131  O31 GCD     1      31.570  38.160  26.020  1.00  0.00            
ATOM    132  H63 GCD     1      31.040  38.350  26.800  1.00  0.00            
ATOM    133  C39 GCD     1      31.890  36.440  27.570  1.00  0.00            
ATOM    134  H64 GCD     1      32.280  37.200  28.260  1.00  0.00            
ATOM    135  O32 GCD     1      30.540  36.300  27.990  1.00  0.00            
ATOM    136  H65 GCD     1      30.110  35.620  27.470  1.00  0.00            
ATOM    137  C40 GCD     1      32.450  35.080  27.810  1.00  0.00            
ATOM    138  H66 GCD     1      32.240  34.860  28.860  1.00  0.00            
ATOM    139  O33 GCD     1      33.830  35.090  27.610  1.00  0.00            
ATOM    140  C41 GCD     1      34.260  35.460  26.280  1.00  0.00            
ATOM    141  H67 GCD     1      33.930  34.640  25.620  1.00  0.00            
ATOM    142  C42 GCD     1      35.730  35.380  26.350  1.00  0.00            
ATOM    143  H68 GCD     1      36.090  36.120  27.070  1.00  0.00            
ATOM    144  H69 GCD     1      36.210  35.530  25.380  1.00  0.00            
ATOM    145  O34 GCD     1      36.200  34.090  26.730  1.00  0.00            
ATOM    146  H70 GCD     1      35.930  33.980  27.650  1.00  0.00            
ATOM    147  O35 GCD     1      31.890  34.100  26.950  1.00  0.00            
ATOM    148  C43 GCD     1      31.100  33.020  27.500  1.00  0.00            
ATOM    149  H71 GCD     1      30.700  33.290  28.480  1.00  0.00            
ATOM    150  C44 GCD     1      29.960  32.860  26.550  1.00  0.00            
ATOM    151  H72 GCD     1      30.470  32.730  25.600  1.00  0.00            
ATOM    152  O36 GCD     1      29.110  33.960  26.550  1.00  0.00            
ATOM    153  H73 GCD     1      28.490  33.550  25.930  1.00  0.00            
ATOM    154  C45 GCD     1      29.210  31.620  26.830  1.00  0.00            
ATOM    155  H74 GCD     1      28.850  31.760  27.850  1.00  0.00            
ATOM    156  O37 GCD     1      28.180  31.490  25.930  1.00  0.00            
ATOM    157  H75 GCD     1      28.530  30.930  25.230  1.00  0.00            
ATOM    158  C46 GCD     1      30.130  30.430  26.840  1.00  0.00            
ATOM    159  H76 GCD     1      29.550  29.570  27.190  1.00  0.00            
ATOM    160  O38 GCD     1      30.650  30.100  25.510  1.00  0.00            
ATOM    161  O39 GCD     1      31.200  30.640  27.760  1.00  0.00            
ATOM    162  C47 GCD     1      32.010  31.780  27.590  1.00  0.00            
ATOM    163  H77 GCD     1      32.530  31.700  26.630  1.00  0.00            
ATOM    164  C48 GCD     1      33.070  31.880  28.670  1.00  0.00            
ATOM    165  H78 GCD     1      33.820  32.620  28.360  1.00  0.00            
ATOM    166  H79 GCD     1      33.610  30.920  28.660  1.00  0.00            
ATOM    167  O40 GCD     1      32.610  32.270  29.970  1.00  0.00            
ATOM    168  H80 GCD     1      32.060  31.580  30.360  1.00  0.00            
ATOM    169  C1  AF6     2      32.070  31.480  22.330  1.00  0.00            
ATOM    170  C2  AF6     2      33.410  31.310  22.050  1.00  0.00            
ATOM    171  C3  AF6     2      34.370  32.250  22.440  1.00  0.00            
ATOM    172  C4  AF6     2      34.020  33.480  23.010  1.00  0.00            
ATOM    173  C5  AF6     2      32.690  33.620  23.440  1.00  0.00            
ATOM    174  C6  AF6     2      31.730  32.610  23.100  1.00  0.00            
ATOM    175  H1  AF6     2      31.310  30.750  22.040  1.00  0.00            
ATOM    176  H2  AF6     2      33.750  30.380  21.610  1.00  0.00            
ATOM    177  H3  AF6     2      35.410  32.150  22.150  1.00  0.00            
ATOM    178  H4  AF6     2      34.740  34.260  23.220  1.00  0.00            
ATOM    179  H5  AF6     2      32.450  34.480  24.050  1.00  0.00            
ATOM    180  H6  AF6     2      30.720  32.860  23.420  1.00  0.00            
TER
ENDMDL
MODEL        1
ATOM      1  H1  GCD     1      33.260  30.440  27.970  1.00  0.00            
ATOM      2  O1  GCD     1      32.630  30.610  27.270  1.00  0.00            
ATOM      3  C1  GCD     1      33.400  30.970  26.140  1.00  0.00            
ATOM      4  H2  GCD     1      33.760  31.970  26.420  1.00  0.00            
ATOM      5  H3  GCD     1      34.250  30.300  25.990  1.00  0.00            
ATOM      6  C2  GCD     1      32.710  30.820  24.770  1.00  0.00            
ATOM      7  H4  GCD     1      33.400  31.070  23.950  1.00  0.00            
ATOM      8  C3  GCD     1      31.460  31.600  24.570  1.00  0.00            
ATOM      9  H5  GCD     1      30.730  31.480  25.380  1.00  0.00            
ATOM     10  C4  GCD     1      30.820  31.150  23.200  1.00  0.00            
ATOM     11  H6  GCD     1      31.480  31.580  22.430  1.00  0.00            
ATOM     12  O2  GCD     1      29.560  31.780  23.100  1.00  0.00            
ATOM     13  H7  GCD     1      29.480  31.950  22.150  1.00  0.00            
ATOM     14  C5  GCD     1      30.680  29.670  23.000  1.00  0.00            
ATOM     15  H8  GCD     1      29.890  29.460  23.730  1.00  0.00            
ATOM     16  O3  GCD     1      30.350  29.310  21.670  1.00  0.00            
ATOM     17  H9  GCD     1      31.070  28.850  21.230  1.00  0.00            
ATOM     18  C6  GCD     1      31.920  28.950  23.470  1.00  0.00            
ATOM     19  O4  GCD     1      32.430  29.430  24.690  1.00  0.00            
ATOM     20  H10 GCD     1      31.700  27.890  23.600  1.00  0.00            
ATOM     21  O5  GCD     1      32.980  29.160  22.450  1.00  0.00            
ATOM     22  C7  GCD     1      33.540  27.940  21.990  1.00  0.00            
ATOM     23  H11 GCD     1      33.370  27.070  22.630  1.00  0.00            
ATOM     24  C8  GCD     1      33.020  27.740  20.540  1.00  0.00            
ATOM     25  H12 GCD     1      32.850  28.700  20.040  1.00  0.00            
ATOM     26  O6  GCD     1      31.710  27.160  20.580  1.00  0.00            
ATOM     27  H13 GCD     1      31.680  26.350  21.100  1.00  0.00            
ATOM     28  C9  GCD     1      33.940  26.870  19.780  1.00  0.00            
ATOM     29  H14 GCD     1      33.900  25.840  20.170  1.00  0.00            
ATOM     30  O7  GCD     1      33.460  26.720  18.470  1.00  0.00            
ATOM     31  H15 GCD     1      32.520  26.490  18.410  1.00  0.00            
ATOM     32  C10 GCD     1      35.350  27.370  19.820  1.00  0.00            
ATOM     33  H16 GCD     1      35.920  26.580  19.330  1.00  0.00            
ATOM     34  O8  GCD     1      35.790  27.380  21.220  1.00  0.00            
ATOM     35  C11 GCD     1      35.030  28.340  21.980  1.00  0.00            
ATOM     36  H17 GCD     1      35.150  29.370  21.630  1.00  0.00            
ATOM     37  C12 GCD     1      35.570  28.430  23.400  1.00  0.00            
ATOM     38  H18 GCD     1      35.450  27.460  23.890  1.00  0.00            
ATOM     39  H19 GCD     1      34.970  29.130  23.990  1.00  0.00            
ATOM     40  O9  GCD     1      36.930  28.780  23.310  1.00  0.00            
ATOM     41  H20 GCD     1      37.130  29.370  22.570  1.00  0.00            
ATOM     42  O10 GCD     1      35.530  28.600  19.150  1.00  0.00            
ATOM     43  C13 GCD     1      36.790  28.710  18.410  1.00  0.00            
ATOM     44  H21 GCD     1      37.550  28.000  18.790  1.00  0.00            
ATOM     45  C14 GCD     1      36.440  28.540  16.890  1.00  0.00            
ATOM     46  H22 GCD     1      35.580  29.190  16.640  1.00  0.00            
ATOM     47  O11 GCD     1      36.220  27.170  16.690  1.00  0.00            
ATOM     48  H23 GCD     1      35.420  26.850  17.120  1.00  0.00            
ATOM     49  C15 GCD     1      37.600  28.920  16.110  1.00  0.00            
ATOM     50  H24 GCD     1      38.410  28.280  16.480  1.00  0.00            
ATOM     51  O12 GCD     1      37.410  28.740  14.710  1.00  0.00            
ATOM     52  H25 GCD     1      37.290  27.820  14.440  1.00  0.00            
ATOM     53  C16 GCD     1      38.070  30.350  16.470  1.00  0.00            
ATOM     54  H26 GCD     1      39.030  30.560  15.990  1.00  0.00            
ATOM     55  O13 GCD     1      38.440  30.410  17.820  1.00  0.00            
ATOM     56  C17 GCD     1      37.360  30.170  18.710  1.00  0.00            
ATOM     57  H27 GCD     1      36.570  30.890  18.480  1.00  0.00            
ATOM     58  C18 GCD     1      37.760  30.420  20.170  1.00  0.00            
ATOM     59  H28 GCD     1      36.890  30.620  20.820  1.00  0.00            
ATOM     60  H29 GCD     1      38.360  31.330  20.110  1.00  0.00            
ATOM     61  O14 GCD     1      38.530  29.440  20.740  1.00  0.00            
ATOM     62  H30 GCD     1      39.210  29.140  20.130  1.00  0.00            
ATOM     63  O15 GCD     1      37.060  31.260  16.070  1.00  0.00            
ATOM     64  C19 GCD     1      37.410  32.120  14.990  1.00  0.00            
ATOM     65  H31 GCD     1      38.250  31.660  14.440  1.00  0.00            
ATOM     66  C20 GCD     1      36.300  32.260  14.000  1.00  0.00            
ATOM     67  H32 GCD     1      35.440  32.610  14.590  1.00  0.00            
ATOM     68  O16 GCD     1      36.060  30.970  13.410  1.00  0.00            
ATOM     69  H33 GCD     1      36.240  30.300  14.080  1.00  0.00            
ATOM     70  C21 GCD     1      36.580  33.190  12.890  1.00  0.00            
ATOM     71  H34 GCD     1      37.340  32.720  12.250  1.00  0.00            
ATOM     72  O17 GCD     1      35.390  33.410  12.080  1.00  0.00            
ATOM     73  H35 GCD     1      34.780  33.990  12.550  1.00  0.00            
ATOM     74  C22 GCD     1      37.180  34.480  13.470  1.00  0.00            
ATOM     75  H36 GCD     1      37.490  35.210  12.720  1.00  0.00            
ATOM     76  O18 GCD     1      38.290  34.080  14.290  1.00  0.00            
ATOM     77  C23 GCD     1      37.910  33.480  15.470  1.00  0.00            
ATOM     78  H37 GCD     1      37.060  34.030  15.900  1.00  0.00            
ATOM     79  C24 GCD     1      39.180  33.520  16.370  1.00  0.00            
ATOM     80  H38 GCD     1      38.960  33.040  17.330  1.00  0.00            
ATOM     81  H39 GCD     1      39.460  34.580  16.500  1.00  0.00            
ATOM     82  O19 GCD     1      40.330  32.790  15.830  1.00  0.00            
ATOM     83  H40 GCD     1      40.640  33.340  15.100  1.00  0.00            
ATOM     84  O20 GCD     1      36.190  35.140  14.240  1.00  0.00            
ATOM     85  C25 GCD     1      35.820  36.440  13.850  1.00  0.00            
ATOM     86  H41 GCD     1      36.070  36.530  12.780  1.00  0.00            
ATOM     87  C26 GCD     1      34.290  36.500  14.020  1.00  0.00            
ATOM     88  H42 GCD     1      34.110  36.220  15.060  1.00  0.00            
ATOM     89  O21 GCD     1      33.650  35.650  13.040  1.00  0.00            
ATOM     90  H43 GCD     1      33.650  36.130  12.200  1.00  0.00            
ATOM     91  C27 GCD     1      33.870  37.910  13.720  1.00  0.00            
ATOM     92  H44 GCD     1      34.230  38.200  12.730  1.00  0.00            
ATOM     93  O22 GCD     1      32.460  38.070  13.840  1.00  0.00            
ATOM     94  H45 GCD     1      32.140  38.460  13.020  1.00  0.00            
ATOM     95  C28 GCD     1      34.570  38.910  14.520  1.00  0.00            
ATOM     96  H46 GCD     1      34.230  39.910  14.230  1.00  0.00            
ATOM     97  O23 GCD     1      35.970  38.720  14.390  1.00  0.00            
ATOM     98  C29 GCD     1      36.500  37.450  14.780  1.00  0.00            
ATOM     99  H47 GCD     1      36.180  37.200  15.800  1.00  0.00            
ATOM    100  C30 GCD     1      38.030  37.530  14.620  1.00  0.00            
ATOM    101  H48 GCD     1      38.490  36.590  14.930  1.00  0.00            
ATOM    102  H49 GCD     1      38.340  38.310  15.340  1.00  0.00            
ATOM    103  O24 GCD     1      38.360  38.040  13.340  1.00  0.00            
ATOM    104  H50 GCD     1      37.660  38.700  13.230  1.00  0.00            
ATOM    105  O25 GCD     1      34.270  38.720  15.920  1.00  0.00            
ATOM    106  C31 GCD     1      33.970  39.920  16.640  1.00  0.00            
ATOM    107  H51 GCD     1      34.030  40.790  15.970  1.00  0.00            
ATOM    108  C32 GCD     1      32.610  39.730  17.250  1.00  0.00            
ATOM    109  H52 GCD     1      32.680  38.730  17.710  1.00  0.00            
ATOM    110  O26 GCD     1      31.700  39.840  16.170  1.00  0.00            
ATOM    111  H53 GCD     1      31.890  39.140  15.530  1.00  0.00            
ATOM    112  C33 GCD     1      32.380  40.840  18.280  1.00  0.00            
ATOM    113  H54 GCD     1      32.460  41.800  17.770  1.00  0.00            
ATOM    114  O27 GCD     1      31.070  40.780  18.880  1.00  0.00            
ATOM    115  H55 GCD     1      31.160  40.510  19.800  1.00  0.00            
ATOM    116  C34 GCD     1      33.530  40.770  19.270  1.00  0.00            
ATOM    117  H56 GCD     1      33.290  41.540  20.010  1.00  0.00            
ATOM    118  O28 GCD     1      34.740  41.060  18.640  1.00  0.00            
ATOM    119  C35 GCD     1      35.120  40.100  17.680  1.00  0.00            
ATOM    120  H57 GCD     1      35.100  39.150  18.220  1.00  0.00            
ATOM    121  C36 GCD     1      36.530  40.390  17.180  1.00  0.00            
ATOM    122  H58 GCD     1      36.930  39.460  16.750  1.00  0.00            
ATOM    123  H59 GCD     1      37.080  40.540  18.120  1.00  0.00            
ATOM    124  O29 GCD     1      36.600  41.600  16.390  1.00  0.00            
ATOM    125  H60 GCD     1      36.060  42.180  16.930  1.00  0.00            
ATOM    126  O30 GCD     1      33.540  39.490  19.910  1.00  0.00            
ATOM    127  C37 GCD     1      33.640  39.520  21.400  1.00  0.00            
ATOM    128  H61 GCD     1      34.060  40.480  21.720  1.00  0.00            
ATOM    129  C38 GCD     1      32.200  39.380  22.010  1.00  0.00            
ATOM    130  H62 GCD     1      31.790  38.410  21.720  1.00  0.00            
ATOM    131  O31 GCD     1      31.280  40.430  21.630  1.00  0.00            
ATOM    132  H63 GCD     1      30.420  40.270  22.040  1.00  0.00            
ATOM    133  C39 GCD     1      32.290  39.410  23.520  1.00  0.00            
ATOM    134  H64 GCD     1      32.550  40.440  23.790  1.00  0.00            
ATOM    135  O32 GCD     1      31.130  39.150  24.280  1.00  0.00            
ATOM    136  H65 GCD     1      30.820  38.270  24.030  1.00  0.00            
ATOM    137  C40 GCD     1      33.430  38.460  24.070  1.00  0.00            
ATOM    138  H66 GCD     1      33.720  38.530  25.120  1.00  0.00            
ATOM    139  O33 GCD     1      34.620  38.580  23.370  1.00  0.00            
ATOM    140  C41 GCD     1      34.510  38.340  21.920  1.00  0.00            
ATOM    141  H67 GCD     1      34.120  37.370  21.580  1.00  0.00            
ATOM    142  C42 GCD     1      35.930  38.500  21.380  1.00  0.00            
ATOM    143  H68 GCD     1      36.370  39.400  21.830  1.00  0.00            
ATOM    144  H69 GCD     1      35.790  38.650  20.300  1.00  0.00            
ATOM    145  O34 GCD     1      36.810  37.360  21.620  1.00  0.00            
ATOM    146  H70 GCD     1      36.940  37.270  22.570  1.00  0.00            
ATOM    147  O35 GCD     1      32.990  37.100  23.780  1.00  0.00            
ATOM    148  C43 GCD     1      32.250  36.440  24.760  1.00  0.00            
ATOM    149  H71 GCD     1      31.890  37.210  25.440  1.00  0.00            
ATOM    150  C44 GCD     1      31.080  35.830  24.020  1.00  0.00            
ATOM    151  H72 GCD     1      31.480  35.230  23.190  1.00  0.00            
ATOM    152  O36 GCD     1      30.130  36.810  23.580  1.00  0.00            
ATOM    153  H73 GCD     1      29.490  36.340  23.050  1.00  0.00            
ATOM    154  C45 GCD     1      30.280  34.930  24.990  1.00  0.00            
ATOM    155  H74 GCD     1      29.970  35.540  25.840  1.00  0.00            
ATOM    156  O37 GCD     1      29.110  34.340  24.330  1.00  0.00            
ATOM    157  H75 GCD     1      29.390  33.640  23.730  1.00  0.00            
ATOM    158  C46 GCD     1      31.220  33.780  25.500  1.00  0.00            
ATOM    159  H76 GCD     1      30.650  33.150  26.190  1.00  0.00            
ATOM    160  O38 GCD     1      31.750  32.980  24.400  1.00  0.00            
ATOM    161  O39 GCD     1      32.340  34.430  26.160  1.00  0.00            
ATOM    162  C47 GCD     1      33.190  35.380  25.380  1.00  0.00            
ATOM    163  H77 GCD     1      33.630  34.740  24.610  1.00  0.00            
ATOM    164  C48 GCD     1      34.310  35.960  26.260  1.00  0.00            
ATOM    165  H78 GCD     1      34.920  36.690  25.710  1.00  0.00            
ATOM    166  H79 GCD     1      35.010  35.220  26.660  1.00  0.00            
ATOM    167  O40 GCD     1      33.730  36.520  27.440  1.00  0.00            
ATOM    168  H80 GCD     1      33.030  35.890  27.660  1.00  0.00            
ATOM    169  C1  AF6     2      33.960  31.730  18.510  1.00  0.00            
ATOM    170  C2  AF6     2      34.530  31.930  19.780  1.00  0.00            
ATOM    171  C3  AF6     2      35.290  33.050  20.060  1.00  0.00            
ATOM    172  C4  AF6     2      35.460  34.010  19.100  1.00  0.00            
ATOM    173  C5  AF6     2      34.870  33.840  17.840  1.00  0.00            
ATOM    174  C6  AF6     2      34.090  32.690  17.540  1.00  0.00            
ATOM    175  H1  AF6     2      33.390  30.820  18.350  1.00  0.00            
ATOM    176  H2  AF6     2      34.280  31.210  20.550  1.00  0.00            
ATOM    177  H3  AF6     2      35.770  33.170  21.030  1.00  0.00            
ATOM    178  H4  AF6     2      36.030  34.900  19.360  1.00  0.00            
ATOM    179  H5  AF6     2      34.970  34.610  17.090  1.00  0.00            
ATOM    180  H6  AF6     2      33.660  32.530  16.550  1.00  0.00            
TER
ENDMDL
MODEL        1
ATOM      1  H1  GCD     1      23.820  12.460  20.030  1.00  0.00            
ATOM      2  O1  GCD     1      24.270  12.730  20.840  1.00  0.00            
ATOM      3  C1  GCD     1      24.150  14.120  20.840  1.00  0.00            
ATOM      4  H2  GCD     1      23.080  14.320  20.970  1.00  0.00            
ATOM      5  H3  GCD     1      24.810  14.520  21.620  1.00  0.00            
ATOM      6  C2  GCD     1      24.620  14.890  19.580  1.00  0.00            
ATOM      7  H4  GCD     1      25.690  14.770  19.410  1.00  0.00            
ATOM      8  C3  GCD     1      24.290  16.360  19.680  1.00  0.00            
ATOM      9  H5  GCD     1      23.200  16.450  19.740  1.00  0.00            
ATOM     10  C4  GCD     1      24.920  17.070  18.390  1.00  0.00            
ATOM     11  H6  GCD     1      26.000  16.970  18.290  1.00  0.00            
ATOM     12  O2  GCD     1      24.770  18.500  18.460  1.00  0.00            
ATOM     13  H7  GCD     1      25.290  18.760  19.230  1.00  0.00            
ATOM     14  C5  GCD     1      24.210  16.500  17.150  1.00  0.00            
ATOM     15  H8  GCD     1      23.150  16.780  17.020  1.00  0.00            
ATOM     16  O3  GCD     1      24.910  16.870  16.010  1.00  0.00            
ATOM     17  H9  GCD     1      25.070  17.810  15.900  1.00  0.00            
ATOM     18  C6  GCD     1      24.300  14.960  17.190  1.00  0.00            
ATOM     19  O4  GCD     1      23.840  14.430  18.460  1.00  0.00            
ATOM     20  H10 GCD     1      23.730  14.450  16.420  1.00  0.00            
ATOM     21  O5  GCD     1      25.690  14.560  16.900  1.00  0.00            
ATOM     22  C7  GCD     1      25.990  13.670  15.870  1.00  0.00            
ATOM     23  H11 GCD     1      25.150  13.710  15.170  1.00  0.00            
ATOM     24  C8  GCD     1      27.190  14.220  15.140  1.00  0.00            
ATOM     25  H12 GCD     1      27.920  14.600  15.860  1.00  0.00            
ATOM     26  O6  GCD     1      26.780  15.420  14.550  1.00  0.00            
ATOM     27  H13 GCD     1      26.070  15.760  15.120  1.00  0.00            
ATOM     28  C9  GCD     1      27.820  13.270  14.180  1.00  0.00            
ATOM     29  H14 GCD     1      27.020  13.080  13.450  1.00  0.00            
ATOM     30  O7  GCD     1      28.940  13.940  13.660  1.00  0.00            
ATOM     31  H15 GCD     1      29.060  13.520  12.810  1.00  0.00            
ATOM     32  C10 GCD     1      28.130  12.020  14.940  1.00  0.00            
ATOM     33  H16 GCD     1      28.350  11.130  14.350  1.00  0.00            
ATOM     34  O8  GCD     1      26.850  11.510  15.450  1.00  0.00            
ATOM     35  C11 GCD     1      26.340  12.340  16.460  1.00  0.00            
ATOM     36  H17 GCD     1      27.040  12.440  17.300  1.00  0.00            
ATOM     37  C12 GCD     1      25.260  11.640  17.130  1.00  0.00            
ATOM     38  H18 GCD     1      25.180  11.950  18.180  1.00  0.00            
ATOM     39  H19 GCD     1      25.490  10.570  17.180  1.00  0.00            
ATOM     40  O9  GCD     1      24.030  11.620  16.410  1.00  0.00            
ATOM     41  H20 GCD     1      24.220  11.710  15.470  1.00  0.00            
ATOM     42  O10 GCD     1      29.090  12.170  15.950  1.00  0.00            
ATOM     43  C13 GCD     1      30.300  11.320  15.960  1.00  0.00            
ATOM     44  H21 GCD     1      30.370  10.940  14.940  1.00  0.00            
ATOM     45  C14 GCD     1      31.570  12.170  16.250  1.00  0.00            
ATOM     46  H22 GCD     1      31.560  12.640  17.250  1.00  0.00            
ATOM     47  O11 GCD     1      31.630  13.180  15.230  1.00  0.00            
ATOM     48  H23 GCD     1      30.760  13.580  15.090  1.00  0.00            
ATOM     49  C15 GCD     1      32.800  11.210  16.070  1.00  0.00            
ATOM     50  H24 GCD     1      32.770  10.780  15.060  1.00  0.00            
ATOM     51  O12 GCD     1      34.060  11.800  16.340  1.00  0.00            
ATOM     52  H25 GCD     1      34.430  11.530  17.190  1.00  0.00            
ATOM     53  C16 GCD     1      32.590   9.960  16.940  1.00  0.00            
ATOM     54  H26 GCD     1      33.370   9.200  16.770  1.00  0.00            
ATOM     55  O13 GCD     1      31.370   9.320  16.650  1.00  0.00            
ATOM     56  C17 GCD     1      30.170  10.120  16.880  1.00  0.00            
ATOM     57  H27 GCD     1      30.100  10.420  17.930  1.00  0.00            
ATOM     58  C18 GCD     1      29.060   9.170  16.730  1.00  0.00            
ATOM     59  H28 GCD     1      28.090   9.650  16.910  1.00  0.00            
ATOM     60  H29 GCD     1      29.140   8.390  17.500  1.00  0.00            
ATOM     61  O14 GCD     1      28.910   8.600  15.450  1.00  0.00            
ATOM     62  H30 GCD     1      29.840   8.480  15.200  1.00  0.00            
ATOM     63  O15 GCD     1      32.510  10.410  18.330  1.00  0.00            
ATOM     64  C19 GCD     1      33.340   9.580  19.190  1.00  0.00            
ATOM     65  H31 GCD     1      33.790   8.770  18.610  1.00  0.00            
ATOM     66  C20 GCD     1      34.360  10.550  19.680  1.00  0.00            
ATOM     67  H32 GCD     1      33.910  11.390  20.220  1.00  0.00            
ATOM     68  O16 GCD     1      35.130  11.070  18.620  1.00  0.00            
ATOM     69  H33 GCD     1      35.650  11.760  19.050  1.00  0.00            
ATOM     70  C21 GCD     1      35.160   9.930  20.820  1.00  0.00            
ATOM     71  H34 GCD     1      35.790   9.100  20.460  1.00  0.00            
ATOM     72  O17 GCD     1      36.050  10.790  21.590  1.00  0.00            
ATOM     73  H35 GCD     1      35.500  11.310  22.180  1.00  0.00            
ATOM     74  C22 GCD     1      34.250   9.290  21.880  1.00  0.00            
ATOM     75  H36 GCD     1      34.800   8.660  22.580  1.00  0.00            
ATOM     76  O18 GCD     1      33.350   8.370  21.280  1.00  0.00            
ATOM     77  C23 GCD     1      32.470   8.900  20.290  1.00  0.00            
ATOM     78  H37 GCD     1      31.820   9.650  20.770  1.00  0.00            
ATOM     79  C24 GCD     1      31.480   7.870  19.720  1.00  0.00            
ATOM     80  H38 GCD     1      30.880   8.390  18.970  1.00  0.00            
ATOM     81  H39 GCD     1      30.830   7.560  20.540  1.00  0.00            
ATOM     82  O19 GCD     1      32.100   6.730  19.130  1.00  0.00            
ATOM     83  H40 GCD     1      31.430   6.320  18.580  1.00  0.00            
ATOM     84  O20 GCD     1      33.520  10.280  22.640  1.00  0.00            
ATOM     85  C25 GCD     1      33.060   9.830  23.970  1.00  0.00            
ATOM     86  H41 GCD     1      33.170   8.740  24.000  1.00  0.00            
ATOM     87  C26 GCD     1      33.960  10.310  25.070  1.00  0.00            
ATOM     88  H42 GCD     1      33.970  11.410  24.960  1.00  0.00            
ATOM     89  O21 GCD     1      35.300   9.790  24.970  1.00  0.00            
ATOM     90  H43 GCD     1      35.770  10.160  25.730  1.00  0.00            
ATOM     91  C27 GCD     1      33.500   9.800  26.460  1.00  0.00            
ATOM     92  H44 GCD     1      33.610   8.710  26.480  1.00  0.00            
ATOM     93  O22 GCD     1      34.260  10.370  27.510  1.00  0.00            
ATOM     94  H45 GCD     1      35.190  10.490  27.280  1.00  0.00            
ATOM     95  C28 GCD     1      31.990  10.100  26.640  1.00  0.00            
ATOM     96  H46 GCD     1      31.590   9.650  27.550  1.00  0.00            
ATOM     97  O23 GCD     1      31.310   9.520  25.570  1.00  0.00            
ATOM     98  C29 GCD     1      31.580  10.200  24.330  1.00  0.00            
ATOM     99  H47 GCD     1      31.420  11.290  24.350  1.00  0.00            
ATOM    100  C30 GCD     1      30.570   9.820  23.240  1.00  0.00            
ATOM    101  H48 GCD     1      30.720   8.760  23.000  1.00  0.00            
ATOM    102  H49 GCD     1      30.660  10.480  22.360  1.00  0.00            
ATOM    103  O24 GCD     1      29.260  10.000  23.670  1.00  0.00            
ATOM    104  H50 GCD     1      29.200   9.420  24.440  1.00  0.00            
ATOM    105  O25 GCD     1      31.650  11.530  26.700  1.00  0.00            
ATOM    106  C31 GCD     1      31.020  12.040  27.900  1.00  0.00            
ATOM    107  H51 GCD     1      31.320  11.440  28.760  1.00  0.00            
ATOM    108  C32 GCD     1      31.510  13.490  28.140  1.00  0.00            
ATOM    109  H52 GCD     1      31.330  14.100  27.240  1.00  0.00            
ATOM    110  O26 GCD     1      32.920  13.500  28.510  1.00  0.00            
ATOM    111  H53 GCD     1      33.270  14.360  28.260  1.00  0.00            
ATOM    112  C33 GCD     1      30.780  14.080  29.360  1.00  0.00            
ATOM    113  H54 GCD     1      30.810  13.440  30.250  1.00  0.00            
ATOM    114  O27 GCD     1      31.090  15.470  29.730  1.00  0.00            
ATOM    115  H55 GCD     1      31.150  16.110  29.020  1.00  0.00            
ATOM    116  C34 GCD     1      29.250  14.070  28.980  1.00  0.00            
ATOM    117  H56 GCD     1      28.690  14.540  29.790  1.00  0.00            
ATOM    118  O28 GCD     1      28.940  12.690  28.890  1.00  0.00            
ATOM    119  C35 GCD     1      29.520  12.000  27.780  1.00  0.00            
ATOM    120  H57 GCD     1      29.190  12.580  26.910  1.00  0.00            
ATOM    121  C36 GCD     1      28.990  10.620  27.680  1.00  0.00            
ATOM    122  H58 GCD     1      29.320  10.100  26.770  1.00  0.00            
ATOM    123  H59 GCD     1      27.900  10.670  27.650  1.00  0.00            
ATOM    124  O29 GCD     1      29.330   9.850  28.810  1.00  0.00            
ATOM    125  H60 GCD     1      28.960   8.980  28.600  1.00  0.00            
ATOM    126  O30 GCD     1      29.060  14.690  27.720  1.00  0.00            
ATOM    127  C37 GCD     1      28.310  15.880  27.660  1.00  0.00            
ATOM    128  H61 GCD     1      28.190  16.240  28.690  1.00  0.00            
ATOM    129  C38 GCD     1      29.010  16.900  26.760  1.00  0.00            
ATOM    130  H62 GCD     1      29.100  16.420  25.780  1.00  0.00            
ATOM    131  O31 GCD     1      30.270  17.160  27.390  1.00  0.00            
ATOM    132  H63 GCD     1      30.900  16.780  26.770  1.00  0.00            
ATOM    133  C39 GCD     1      28.220  18.190  26.620  1.00  0.00            
ATOM    134  H64 GCD     1      28.180  18.660  27.610  1.00  0.00            
ATOM    135  O32 GCD     1      28.890  18.980  25.690  1.00  0.00            
ATOM    136  H65 GCD     1      28.500  19.860  25.690  1.00  0.00            
ATOM    137  C40 GCD     1      26.760  17.910  26.320  1.00  0.00            
ATOM    138  H66 GCD     1      26.080  18.760  26.480  1.00  0.00            
ATOM    139  O33 GCD     1      26.210  16.840  27.150  1.00  0.00            
ATOM    140  C41 GCD     1      26.940  15.650  27.160  1.00  0.00            
ATOM    141  H67 GCD     1      27.020  15.250  26.140  1.00  0.00            
ATOM    142  C42 GCD     1      26.160  14.630  27.990  1.00  0.00            
ATOM    143  H68 GCD     1      26.600  13.620  27.960  1.00  0.00            
ATOM    144  H69 GCD     1      25.150  14.550  27.580  1.00  0.00            
ATOM    145  O34 GCD     1      26.200  15.040  29.360  1.00  0.00            
ATOM    146  H70 GCD     1      25.900  15.950  29.430  1.00  0.00            
ATOM    147  O35 GCD     1      26.700  17.420  24.980  1.00  0.00            
ATOM    148  C43 GCD     1      25.810  17.930  24.080  1.00  0.00            
ATOM    149  H71 GCD     1      25.230  18.810  24.420  1.00  0.00            
ATOM    150  C44 GCD     1      26.510  18.360  22.840  1.00  0.00            
ATOM    151  H72 GCD     1      26.900  17.460  22.360  1.00  0.00            
ATOM    152  O36 GCD     1      27.580  19.200  23.210  1.00  0.00            
ATOM    153  H73 GCD     1      27.820  18.960  24.120  1.00  0.00            
ATOM    154  C45 GCD     1      25.540  18.990  21.890  1.00  0.00            
ATOM    155  H74 GCD     1      25.000  19.750  22.470  1.00  0.00            
ATOM    156  O37 GCD     1      26.080  19.660  20.670  1.00  0.00            
ATOM    157  H75 GCD     1      26.920  20.110  20.800  1.00  0.00            
ATOM    158  C46 GCD     1      24.430  17.950  21.480  1.00  0.00            
ATOM    159  H76 GCD     1      23.600  18.320  20.880  1.00  0.00            
ATOM    160  O38 GCD     1      25.050  16.880  20.730  1.00  0.00            
ATOM    161  O39 GCD     1      23.880  17.440  22.670  1.00  0.00            
ATOM    162  C47 GCD     1      24.830  16.890  23.550  1.00  0.00            
ATOM    163  H77 GCD     1      25.380  16.120  22.990  1.00  0.00            
ATOM    164  C48 GCD     1      24.030  16.060  24.560  1.00  0.00            
ATOM    165  H78 GCD     1      23.360  16.670  25.170  1.00  0.00            
ATOM    166  H79 GCD     1      24.730  15.640  25.300  1.00  0.00            
ATOM    167  O40 GCD     1      23.250  15.050  23.980  1.00  0.00            
ATOM    168  H80 GCD     1      22.720  15.420  23.270  1.00  0.00            
ATOM    169  C1  AF6     2      27.310  13.590  22.800  1.00  0.00            
ATOM    170  C2  AF6     2      27.830  14.720  22.120  1.00  0.00            
ATOM    171  C3  AF6     2      28.960  15.460  22.550  1.00  0.00            
ATOM    172  C4  AF6     2      29.730  15.040  23.630  1.00  0.00            
ATOM    173  C5  AF6     2      29.250  13.840  24.290  1.00  0.00            
ATOM    174  C6  AF6     2      28.070  13.200  23.950  1.00  0.00            
ATOM    175  H1  AF6     2      26.350  13.160  22.530  1.00  0.00            
ATOM    176  H2  AF6     2      27.250  14.990  21.240  1.00  0.00            
ATOM    177  H3  AF6     2      29.190  16.380  22.010  1.00  0.00            
ATOM    178  H4  AF6     2      30.600  15.600  23.960  1.00  0.00            
ATOM    179  H5  AF6     2      29.800  13.410  25.120  1.00  0.00            
ATOM    180  H6  AF6     2      27.780  12.320  24.520  1.00  0.00            
TER
ENDMDL
MODEL        1
ATOM      1  H1  GCD     1      29.570  31.410  25.860  1.00  0.00            
ATOM      2  O1  GCD     1      30.150  31.560  26.610  1.00  0.00            
ATOM      3  C1  GCD     1      30.530  30.270  27.080  1.00  0.00            
ATOM      4  H2  GCD     1      29.880  30.010  27.930  1.00  0.00            
ATOM      5  H3  GCD     1      30.460  29.520  26.280  1.00  0.00            
ATOM      6  C2  GCD     1      31.990  30.170  27.460  1.00  0.00            
ATOM      7  H4  GCD     1      32.070  29.180  27.920  1.00  0.00            
ATOM      8  C3  GCD     1      32.420  31.340  28.420  1.00  0.00            
ATOM      9  H5  GCD     1      32.260  32.310  27.920  1.00  0.00            
ATOM     10  C4  GCD     1      33.840  31.070  28.860  1.00  0.00            
ATOM     11  H6  GCD     1      33.900  30.060  29.300  1.00  0.00            
ATOM     12  O2  GCD     1      34.320  32.130  29.740  1.00  0.00            
ATOM     13  H7  GCD     1      35.060  31.810  30.260  1.00  0.00
[truncated: 1,736,971 more chars]
