# Supplementary material for: Achieving Chemical Accuracy in Cyclodextrin Host–Guest Binding via Integrative Atomistic Modelling
Source: Adv Sci (Weinh). 2025 Dec 14;13(10):e19782. doi: 10.1002/advs.202519782 (PMC12915143; doi:10.1002/advs.202519782)
Supplement: Supplementary file 1 — Supporting Information [file ADVS-13-e19782-s003.zip › all_poses/GCD.AG7.pdb]

MODEL        1
ATOM      1  H1  GCD     1      17.080  28.460  24.830  1.00  0.00            
ATOM      2  O1  GCD     1      17.570  27.690  24.530  1.00  0.00            
ATOM      3  C1  GCD     1      18.130  28.020  23.230  1.00  0.00            
ATOM      4  H2  GCD     1      18.130  29.110  23.090  1.00  0.00            
ATOM      5  H3  GCD     1      19.170  27.720  23.090  1.00  0.00            
ATOM      6  C2  GCD     1      17.360  27.470  21.990  1.00  0.00            
ATOM      7  H4  GCD     1      17.160  26.390  22.090  1.00  0.00            
ATOM      8  C3  GCD     1      18.080  27.800  20.640  1.00  0.00            
ATOM      9  H5  GCD     1      18.350  28.860  20.560  1.00  0.00            
ATOM     10  C4  GCD     1      17.240  27.470  19.420  1.00  0.00            
ATOM     11  H6  GCD     1      16.950  26.410  19.410  1.00  0.00            
ATOM     12  O2  GCD     1      17.860  27.920  18.180  1.00  0.00            
ATOM     13  H7  GCD     1      18.570  27.310  17.940  1.00  0.00            
ATOM     14  C5  GCD     1      15.950  28.320  19.620  1.00  0.00            
ATOM     15  H8  GCD     1      16.190  29.390  19.740  1.00  0.00            
ATOM     16  O3  GCD     1      15.050  28.240  18.510  1.00  0.00            
ATOM     17  H9  GCD     1      14.960  27.280  18.380  1.00  0.00            
ATOM     18  C6  GCD     1      15.220  27.940  20.900  1.00  0.00            
ATOM     19  O4  GCD     1      16.140  28.220  21.950  1.00  0.00            
ATOM     20  H10 GCD     1      14.400  28.630  21.100  1.00  0.00            
ATOM     21  O5  GCD     1      14.810  26.630  20.940  1.00  0.00            
ATOM     22  C7  GCD     1      13.450  26.270  20.860  1.00  0.00            
ATOM     23  H11 GCD     1      12.760  27.020  20.440  1.00  0.00            
ATOM     24  C8  GCD     1      13.270  25.100  19.940  1.00  0.00            
ATOM     25  H12 GCD     1      13.900  24.300  20.330  1.00  0.00            
ATOM     26  O6  GCD     1      13.740  25.540  18.710  1.00  0.00            
ATOM     27  H13 GCD     1      13.480  24.970  17.980  1.00  0.00            
ATOM     28  C9  GCD     1      11.870  24.480  19.900  1.00  0.00            
ATOM     29  H14 GCD     1      11.170  25.190  19.450  1.00  0.00            
ATOM     30  O7  GCD     1      11.900  23.350  19.080  1.00  0.00            
ATOM     31  H15 GCD     1      12.120  23.560  18.160  1.00  0.00            
ATOM     32  C10 GCD     1      11.390  24.190  21.300  1.00  0.00            
ATOM     33  H16 GCD     1      10.360  23.850  21.410  1.00  0.00            
ATOM     34  O8  GCD     1      11.570  25.390  22.030  1.00  0.00            
ATOM     35  C11 GCD     1      12.910  25.890  22.240  1.00  0.00            
ATOM     36  H17 GCD     1      13.500  25.130  22.770  1.00  0.00            
ATOM     37  C12 GCD     1      12.750  27.010  23.250  1.00  0.00            
ATOM     38  H18 GCD     1      13.730  27.230  23.690  1.00  0.00            
ATOM     39  H19 GCD     1      12.190  26.590  24.100  1.00  0.00            
ATOM     40  O9  GCD     1      12.050  28.140  22.750  1.00  0.00            
ATOM     41  H20 GCD     1      11.420  27.720  22.150  1.00  0.00            
ATOM     42  O10 GCD     1      12.240  23.230  21.870  1.00  0.00            
ATOM     43  C13 GCD     1      11.570  22.210  22.670  1.00  0.00            
ATOM     44  H21 GCD     1      10.480  22.180  22.560  1.00  0.00            
ATOM     45  C14 GCD     1      11.980  20.930  21.950  1.00  0.00            
ATOM     46  H22 GCD     1      13.070  20.820  21.960  1.00  0.00            
ATOM     47  O11 GCD     1      11.600  20.920  20.590  1.00  0.00            
ATOM     48  H23 GCD     1      12.030  21.690  20.200  1.00  0.00            
ATOM     49  C15 GCD     1      11.390  19.640  22.660  1.00  0.00            
ATOM     50  H24 GCD     1      10.290  19.620  22.580  1.00  0.00            
ATOM     51  O12 GCD     1      11.940  18.520  22.090  1.00  0.00            
ATOM     52  H25 GCD     1      11.710  18.220  21.210  1.00  0.00            
ATOM     53  C16 GCD     1      11.690  19.800  24.160  1.00  0.00            
ATOM     54  H26 GCD     1      11.090  19.070  24.710  1.00  0.00            
ATOM     55  O13 GCD     1      11.340  21.020  24.760  1.00  0.00            
ATOM     56  C17 GCD     1      11.940  22.180  24.210  1.00  0.00            
ATOM     57  H27 GCD     1      13.030  22.110  24.300  1.00  0.00            
ATOM     58  C18 GCD     1      11.550  23.430  25.010  1.00  0.00            
ATOM     59  H28 GCD     1      10.480  23.490  24.800  1.00  0.00            
ATOM     60  H29 GCD     1      12.080  24.350  24.740  1.00  0.00            
ATOM     61  O14 GCD     1      11.820  23.260  26.380  1.00  0.00            
ATOM     62  H30 GCD     1      11.310  22.500  26.680  1.00  0.00            
ATOM     63  O15 GCD     1      13.020  19.500  24.440  1.00  0.00            
ATOM     64  C19 GCD     1      13.210  18.640  25.580  1.00  0.00            
ATOM     65  H31 GCD     1      12.320  18.640  26.230  1.00  0.00            
ATOM     66  C20 GCD     1      13.490  17.190  25.040  1.00  0.00            
ATOM     67  H32 GCD     1      14.370  17.250  24.380  1.00  0.00            
ATOM     68  O16 GCD     1      12.440  16.680  24.320  1.00  0.00            
ATOM     69  H33 GCD     1      12.240  17.320  23.620  1.00  0.00            
ATOM     70  C21 GCD     1      13.910  16.280  26.230  1.00  0.00            
ATOM     71  H34 GCD     1      12.960  16.230  26.780  1.00  0.00            
ATOM     72  O17 GCD     1      14.180  14.950  25.820  1.00  0.00            
ATOM     73  H35 GCD     1      13.360  14.440  25.800  1.00  0.00            
ATOM     74  C22 GCD     1      14.980  16.930  27.150  1.00  0.00            
ATOM     75  H36 GCD     1      15.190  16.300  28.030  1.00  0.00            
ATOM     76  O18 GCD     1      14.470  18.220  27.530  1.00  0.00            
ATOM     77  C23 GCD     1      14.310  19.130  26.480  1.00  0.00            
ATOM     78  H37 GCD     1      15.260  19.130  25.930  1.00  0.00            
ATOM     79  C24 GCD     1      13.960  20.450  27.110  1.00  0.00            
ATOM     80  H38 GCD     1      13.410  20.280  28.040  1.00  0.00            
ATOM     81  H39 GCD     1      13.280  21.030  26.460  1.00  0.00            
ATOM     82  O19 GCD     1      15.130  21.260  27.300  1.00  0.00            
ATOM     83  H40 GCD     1      14.840  22.010  27.830  1.00  0.00            
ATOM     84  O20 GCD     1      16.180  17.030  26.430  1.00  0.00            
ATOM     85  C25 GCD     1      17.380  16.560  27.020  1.00  0.00            
ATOM     86  H41 GCD     1      17.210  16.010  27.960  1.00  0.00            
ATOM     87  C26 GCD     1      18.100  15.680  25.950  1.00  0.00            
ATOM     88  H42 GCD     1      18.340  16.340  25.110  1.00  0.00            
ATOM     89  O21 GCD     1      17.320  14.580  25.530  1.00  0.00            
ATOM     90  H43 GCD     1      16.500  14.880  25.120  1.00  0.00            
ATOM     91  C27 GCD     1      19.480  15.270  26.510  1.00  0.00            
ATOM     92  H44 GCD     1      19.290  14.580  27.340  1.00  0.00            
ATOM     93  O22 GCD     1      20.290  14.620  25.530  1.00  0.00            
ATOM     94  H45 GCD     1      19.840  13.840  25.180  1.00  0.00            
ATOM     95  C28 GCD     1      20.260  16.550  26.990  1.00  0.00            
ATOM     96  H46 GCD     1      21.230  16.270  27.410  1.00  0.00            
ATOM     97  O23 GCD     1      19.410  17.240  27.930  1.00  0.00            
ATOM     98  C29 GCD     1      18.150  17.720  27.360  1.00  0.00            
ATOM     99  H47 GCD     1      18.330  18.410  26.520  1.00  0.00            
ATOM    100  C30 GCD     1      17.510  18.590  28.470  1.00  0.00            
ATOM    101  H48 GCD     1      17.450  17.950  29.350  1.00  0.00            
ATOM    102  H49 GCD     1      16.580  19.120  28.240  1.00  0.00            
ATOM    103  O24 GCD     1      18.410  19.740  28.710  1.00  0.00            
ATOM    104  H50 GCD     1      17.920  20.330  29.290  1.00  0.00            
ATOM    105  O25 GCD     1      20.510  17.370  25.810  1.00  0.00            
ATOM    106  C31 GCD     1      21.830  17.780  25.600  1.00  0.00            
ATOM    107  H51 GCD     1      22.470  17.270  26.340  1.00  0.00            
ATOM    108  C32 GCD     1      22.160  17.580  24.090  1.00  0.00            
ATOM    109  H52 GCD     1      21.450  18.150  23.480  1.00  0.00            
ATOM    110  O26 GCD     1      22.060  16.150  23.870  1.00  0.00            
ATOM    111  H53 GCD     1      21.460  15.850  24.570  1.00  0.00            
ATOM    112  C33 GCD     1      23.560  18.140  23.700  1.00  0.00            
ATOM    113  H54 GCD     1      24.360  17.630  24.250  1.00  0.00            
ATOM    114  O27 GCD     1      23.840  18.170  22.320  1.00  0.00            
ATOM    115  H55 GCD     1      23.110  18.240  21.710  1.00  0.00            
ATOM    116  C34 GCD     1      23.760  19.580  24.230  1.00  0.00            
ATOM    117  H56 GCD     1      24.820  19.820  24.110  1.00  0.00            
ATOM    118  O28 GCD     1      23.450  19.610  25.620  1.00  0.00            
ATOM    119  C35 GCD     1      22.110  19.260  25.980  1.00  0.00            
ATOM    120  H57 GCD     1      21.410  19.850  25.380  1.00  0.00            
ATOM    121  C36 GCD     1      21.830  19.520  27.450  1.00  0.00            
ATOM    122  H58 GCD     1      22.440  18.800  28.010  1.00  0.00            
ATOM    123  H59 GCD     1      20.780  19.360  27.710  1.00  0.00            
ATOM    124  O29 GCD     1      22.100  20.950  27.760  1.00  0.00            
ATOM    125  H60 GCD     1      23.020  20.980  27.470  1.00  0.00            
ATOM    126  O30 GCD     1      23.010  20.520  23.500  1.00  0.00            
ATOM    127  C37 GCD     1      23.630  21.220  22.390  1.00  0.00            
ATOM    128  H61 GCD     1      24.430  20.690  21.870  1.00  0.00            
ATOM    129  C38 GCD     1      22.610  21.300  21.270  1.00  0.00            
ATOM    130  H62 GCD     1      21.700  21.870  21.490  1.00  0.00            
ATOM    131  O31 GCD     1      22.190  20.110  20.740  1.00  0.00            
ATOM    132  H63 GCD     1      22.860  19.740  20.160  1.00  0.00            
ATOM    133  C39 GCD     1      23.190  22.190  20.140  1.00  0.00            
ATOM    134  H64 GCD     1      24.050  21.750  19.620  1.00  0.00            
ATOM    135  O32 GCD     1      22.260  22.380  19.100  1.00  0.00            
ATOM    136  H65 GCD     1      22.280  23.300  18.830  1.00  0.00            
ATOM    137  C40 GCD     1      23.690  23.530  20.670  1.00  0.00            
ATOM    138  H66 GCD     1      24.180  24.200  19.960  1.00  0.00            
ATOM    139  O33 GCD     1      24.600  23.300  21.770  1.00  0.00            
ATOM    140  C41 GCD     1      24.010  22.610  22.850  1.00  0.00            
ATOM    141  H67 GCD     1      23.170  23.200  23.250  1.00  0.00            
ATOM    142  C42 GCD     1      25.070  22.590  24.010  1.00  0.00            
ATOM    143  H68 GCD     1      24.720  21.940  24.820  1.00  0.00            
ATOM    144  H69 GCD     1      25.280  23.610  24.350  1.00  0.00            
ATOM    145  O34 GCD     1      26.300  22.030  23.490  1.00  0.00            
ATOM    146  H70 GCD     1      27.140  22.280  23.890  1.00  0.00            
ATOM    147  O35 GCD     1      22.500  24.260  21.140  1.00  0.00            
ATOM    148  C43 GCD     1      22.340  25.670  20.750  1.00  0.00            
ATOM    149  H71 GCD     1      23.300  26.160  20.540  1.00  0.00            
ATOM    150  C44 GCD     1      21.620  25.680  19.440  1.00  0.00            
ATOM    151  H72 GCD     1      20.680  25.130  19.570  1.00  0.00            
ATOM    152  O36 GCD     1      22.360  25.050  18.410  1.00  0.00            
ATOM    153  H73 GCD     1      22.930  25.740  18.060  1.00  0.00            
ATOM    154  C45 GCD     1      21.150  27.120  19.110  1.00  0.00            
ATOM    155  H74 GCD     1      22.060  27.750  19.070  1.00  0.00            
ATOM    156  O37 GCD     1      20.560  27.300  17.820  1.00  0.00            
ATOM    157  H75 GCD     1      21.080  27.080  17.040  1.00  0.00            
ATOM    158  C46 GCD     1      20.440  27.710  20.290  1.00  0.00            
ATOM    159  H76 GCD     1      20.290  28.740  19.960  1.00  0.00            
ATOM    160  O38 GCD     1      19.290  26.990  20.590  1.00  0.00            
ATOM    161  O39 GCD     1      21.280  27.670  21.410  1.00  0.00            
ATOM    162  C47 GCD     1      21.520  26.370  21.830  1.00  0.00            
ATOM    163  H77 GCD     1      20.610  25.840  22.110  1.00  0.00            
ATOM    164  C48 GCD     1      22.430  26.450  23.090  1.00  0.00            
ATOM    165  H78 GCD     1      23.210  27.200  22.950  1.00  0.00            
ATOM    166  H79 GCD     1      23.010  25.540  23.300  1.00  0.00            
ATOM    167  O40 GCD     1      21.650  26.670  24.290  1.00  0.00            
ATOM    168  H80 GCD     1      22.270  26.470  25.000  1.00  0.00            
ATOM    169  C1  AG7     2      21.630  27.850  29.340  1.00  0.00            
ATOM    170  C2  AG7     2      21.500  26.420  29.040  1.00  0.00            
ATOM    171  C3  AG7     2      20.400  25.770  28.720  1.00  0.00            
ATOM    172  C4  AG7     2      20.300  24.320  28.340  1.00  0.00            
ATOM    173  N1  AG7     2      19.100  24.030  27.510  1.00  0.00            
ATOM    174  C5  AG7     2      18.950  22.510  27.410  1.00  0.00            
ATOM    175  C6  AG7     2      18.010  22.100  26.230  1.00  0.00            
ATOM    176  N2  AG7     2      18.320  22.680  24.880  1.00  0.00            
ATOM    177  C7  AG7     2      18.350  24.180  25.030  1.00  0.00            
ATOM    178  C8  AG7     2      19.320  24.650  26.100  1.00  0.00            
ATOM    179  C9  AG7     2      17.330  22.260  23.850  1.00  0.00            
ATOM    180  C10 AG7     2      17.130  20.740  23.670  1.00  0.00            
ATOM    181  C11 AG7     2      18.250  19.910  23.800  1.00  0.00            
ATOM    182  C12 AG7     2      18.120  18.540  23.430  1.00  0.00            
ATOM    183  C13 AG7     2      16.970  18.040  22.930  1.00  0.00            
ATOM    184  C14 AG7     2      15.870  18.920  22.840  1.00  0.00            
ATOM    185  C15 AG7     2      15.900  20.250  23.240  1.00  0.00            
ATOM    186  C16 AG7     2      17.690  22.870  22.470  1.00  0.00            
ATOM    187  C17 AG7     2      18.920  22.640  21.810  1.00  0.00            
ATOM    188  C18 AG7     2      19.130  23.190  20.500  1.00  0.00            
ATOM    189  C19 AG7     2      18.050  23.790  19.850  1.00  0.00            
ATOM    190  C20 AG7     2      16.850  24.040  20.560  1.00  0.00            
ATOM    191  C21 AG7     2      16.610  23.480  21.790  1.00  0.00            
ATOM    192  C22 AG7     2      20.540  28.660  29.730  1.00  0.00            
ATOM    193  C23 AG7     2      20.680  30.050  29.950  1.00  0.00            
ATOM    194  C24 AG7     2      21.930  30.650  29.790  1.00  0.00            
ATOM    195  C25 AG7     2      22.980  29.920  29.300  1.00  0.00            
ATOM    196  C26 AG7     2      22.800  28.530  29.120  1.00  0.00            
ATOM    197  H1  AG7     2      22.450  25.890  29.050  1.00  0.00            
ATOM    198  H2  AG7     2      19.440  26.270  28.640  1.00  0.00            
ATOM    199  H3  AG7     2      20.200  23.710  29.240  1.00  0.00            
ATOM    200  H4  AG7     2      21.180  24.080  27.750  1.00  0.00            
ATOM    201  H5  AG7     2      18.260  24.320  28.030  1.00  0.00            
ATOM    202  H6  AG7     2      18.660  22.020  28.330  1.00  0.00            
ATOM    203  H7  AG7     2      19.920  22.090  27.140  1.00  0.00            
ATOM    204  H8  AG7     2      17.010  22.420  26.490  1.00  0.00            
ATOM    205  H9  AG7     2      18.000  21.000  26.200  1.00  0.00            
ATOM    206  H10 AG7     2      19.300  22.480  24.620  1.00  0.00            
ATOM    207  H11 AG7     2      17.340  24.590  25.090  1.00  0.00            
ATOM    208  H12 AG7     2      18.780  24.620  24.130  1.00  0.00            
ATOM    209  H13 AG7     2      20.360  24.510  25.810  1.00  0.00            
ATOM    210  H14 AG7     2      19.050  25.690  26.240  1.00  0.00            
ATOM    211  H15 AG7     2      16.420  22.810  24.110  1.00  0.00            
ATOM    212  H16 AG7     2      19.190  20.270  24.210  1.00  0.00            
ATOM    213  H17 AG7     2      19.010  17.920  23.550  1.00  0.00            
ATOM    214  H18 AG7     2      16.880  17.000  22.620  1.00  0.00            
ATOM    215  H19 AG7     2      14.890  18.550  22.550  1.00  0.00            
ATOM    216  H20 AG7     2      15.000  20.860  23.140  1.00  0.00            
ATOM    217  H21 AG7     2      19.640  21.960  22.260  1.00  0.00            
ATOM    218  H22 AG7     2      20.070  23.010  19.990  1.00  0.00            
ATOM    219  H23 AG7     2      18.060  24.140  18.820  1.00  0.00            
ATOM    220  H24 AG7     2      16.030  24.530  20.060  1.00  0.00            
ATOM    221  H25 AG7     2      15.650  23.630  22.260  1.00  0.00            
ATOM    222  H26 AG7     2      19.590  28.130  29.790  1.00  0.00            
ATOM    223  H27 AG7     2      19.770  30.610  30.140  1.00  0.00            
ATOM    224  H28 AG7     2      22.040  31.710  30.000  1.00  0.00            
ATOM    225  H29 AG7     2      23.940  30.420  29.230  1.00  0.00            
ATOM    226  H30 AG7     2      23.620  27.860  28.860  1.00  0.00            
TER
ENDMDL
MODEL        1
ATOM      1  H1  GCD     1      18.760  25.390  22.900  1.00  0.00            
ATOM      2  O1  GCD     1      19.260  24.560  22.910  1.00  0.00            
ATOM      3  C1  GCD     1      19.730  24.370  21.510  1.00  0.00            
ATOM      4  H2  GCD     1      20.180  25.330  21.220  1.00  0.00            
ATOM      5  H3  GCD     1      20.460  23.560  21.590  1.00  0.00            
ATOM      6  C2  GCD     1      18.580  23.940  20.550  1.00  0.00            
ATOM      7  H4  GCD     1      18.110  23.020  20.900  1.00  0.00            
ATOM      8  C3  GCD     1      19.090  23.680  19.100  1.00  0.00            
ATOM      9  H5  GCD     1      19.610  24.530  18.640  1.00  0.00            
ATOM     10  C4  GCD     1      17.980  23.300  18.220  1.00  0.00            
ATOM     11  H6  GCD     1      17.490  22.410  18.650  1.00  0.00            
ATOM     12  O2  GCD     1      18.440  22.920  16.920  1.00  0.00            
ATOM     13  H7  GCD     1      19.060  23.620  16.680  1.00  0.00            
ATOM     14  C5  GCD     1      16.920  24.390  18.150  1.00  0.00            
ATOM     15  H8  GCD     1      17.520  25.300  18.000  1.00  0.00            
ATOM     16  O3  GCD     1      15.950  24.010  17.210  1.00  0.00            
ATOM     17  H9  GCD     1      15.260  23.570  17.720  1.00  0.00            
ATOM     18  C6  GCD     1      16.450  24.550  19.610  1.00  0.00            
ATOM     19  O4  GCD     1      17.560  24.850  20.500  1.00  0.00            
ATOM     20  H10 GCD     1      15.700  25.350  19.660  1.00  0.00            
ATOM     21  O5  GCD     1      15.820  23.490  20.180  1.00  0.00            
ATOM     22  C7  GCD     1      14.440  23.770  20.590  1.00  0.00            
ATOM     23  H11 GCD     1      13.990  24.690  20.210  1.00  0.00            
ATOM     24  C8  GCD     1      13.560  22.690  20.000  1.00  0.00            
ATOM     25  H12 GCD     1      14.120  21.780  20.240  1.00  0.00            
ATOM     26  O6  GCD     1      13.560  22.710  18.550  1.00  0.00            
ATOM     27  H13 GCD     1      12.650  22.660  18.250  1.00  0.00            
ATOM     28  C9  GCD     1      12.170  22.630  20.530  1.00  0.00            
ATOM     29  H14 GCD     1      11.660  23.510  20.120  1.00  0.00            
ATOM     30  O7  GCD     1      11.560  21.380  20.180  1.00  0.00            
ATOM     31  H15 GCD     1      11.720  20.730  20.860  1.00  0.00            
ATOM     32  C10 GCD     1      12.240  22.840  22.020  1.00  0.00            
ATOM     33  H16 GCD     1      11.210  22.890  22.370  1.00  0.00            
ATOM     34  O8  GCD     1      12.900  23.980  22.400  1.00  0.00            
ATOM     35  C11 GCD     1      14.300  23.840  22.160  1.00  0.00            
ATOM     36  H17 GCD     1      14.800  22.960  22.600  1.00  0.00            
ATOM     37  C12 GCD     1      15.090  24.990  22.860  1.00  0.00            
ATOM     38  H18 GCD     1      16.150  24.900  22.620  1.00  0.00            
ATOM     39  H19 GCD     1      15.000  24.990  23.960  1.00  0.00            
ATOM     40  O9  GCD     1      14.650  26.180  22.260  1.00  0.00            
ATOM     41  H20 GCD     1      13.690  26.260  22.200  1.00  0.00            
ATOM     42  O10 GCD     1      12.730  21.680  22.580  1.00  0.00            
ATOM     43  C13 GCD     1      11.900  20.940  23.490  1.00  0.00            
ATOM     44  H21 GCD     1      10.830  21.130  23.410  1.00  0.00            
ATOM     45  C14 GCD     1      12.150  19.430  23.180  1.00  0.00            
ATOM     46  H22 GCD     1      13.200  19.120  23.270  1.00  0.00            
ATOM     47  O11 GCD     1      11.620  19.090  21.850  1.00  0.00            
ATOM     48  H23 GCD     1      10.960  18.430  22.090  1.00  0.00            
ATOM     49  C15 GCD     1      11.410  18.590  24.260  1.00  0.00            
ATOM     50  H24 GCD     1      10.340  18.780  24.100  1.00  0.00            
ATOM     51  O12 GCD     1      11.800  17.170  24.110  1.00  0.00            
ATOM     52  H25 GCD     1      11.250  16.520  24.550  1.00  0.00            
ATOM     53  C16 GCD     1      11.660  19.050  25.720  1.00  0.00            
ATOM     54  H26 GCD     1      10.990  18.470  26.350  1.00  0.00            
ATOM     55  O13 GCD     1      11.470  20.410  25.860  1.00  0.00            
ATOM     56  C17 GCD     1      12.240  21.220  24.970  1.00  0.00            
ATOM     57  H27 GCD     1      13.290  20.930  25.140  1.00  0.00            
ATOM     58  C18 GCD     1      11.870  22.650  25.440  1.00  0.00            
ATOM     59  H28 GCD     1      10.810  22.800  25.230  1.00  0.00            
ATOM     60  H29 GCD     1      12.370  23.380  24.800  1.00  0.00            
ATOM     61  O14 GCD     1      12.330  22.920  26.720  1.00  0.00            
ATOM     62  H30 GCD     1      11.850  22.210  27.160  1.00  0.00            
ATOM     63  O15 GCD     1      12.950  18.660  26.100  1.00  0.00            
ATOM     64  C19 GCD     1      13.100  18.150  27.420  1.00  0.00            
ATOM     65  H31 GCD     1      12.330  18.430  28.150  1.00  0.00            
ATOM     66  C20 GCD     1      13.060  16.650  27.340  1.00  0.00            
ATOM     67  H32 GCD     1      13.670  16.390  26.470  1.00  0.00            
ATOM     68  O16 GCD     1      11.660  16.390  27.160  1.00  0.00            
ATOM     69  H33 GCD     1      11.630  15.440  26.990  1.00  0.00            
ATOM     70  C21 GCD     1      13.630  15.960  28.650  1.00  0.00            
ATOM     71  H34 GCD     1      12.890  16.150  29.440  1.00  0.00            
ATOM     72  O17 GCD     1      13.920  14.570  28.510  1.00  0.00            
ATOM     73  H35 GCD     1      14.790  14.550  28.090  1.00  0.00            
ATOM     74  C22 GCD     1      14.910  16.740  29.050  1.00  0.00            
ATOM     75  H36 GCD     1      15.280  16.510  30.060  1.00  0.00            
ATOM     76  O18 GCD     1      14.590  18.080  29.180  1.00  0.00            
ATOM     77  C23 GCD     1      14.420  18.700  27.970  1.00  0.00            
ATOM     78  H37 GCD     1      15.270  18.470  27.310  1.00  0.00            
ATOM     79  C24 GCD     1      14.310  20.280  28.180  1.00  0.00            
ATOM     80  H38 GCD     1      13.480  20.570  28.830  1.00  0.00            
ATOM     81  H39 GCD     1      14.160  20.770  27.210  1.00  0.00            
ATOM     82  O19 GCD     1      15.580  20.840  28.570  1.00  0.00            
ATOM     83  H40 GCD     1      15.350  21.650  29.040  1.00  0.00            
ATOM     84  O20 GCD     1      16.030  16.480  28.130  1.00  0.00            
ATOM     85  C25 GCD     1      17.210  15.980  28.850  1.00  0.00            
ATOM     86  H41 GCD     1      16.960  15.700  29.880  1.00  0.00            
ATOM     87  C26 GCD     1      17.760  14.720  28.180  1.00  0.00            
ATOM     88  H42 GCD     1      17.770  14.950  27.100  1.00  0.00            
ATOM     89  O21 GCD     1      16.720  13.790  28.360  1.00  0.00            
ATOM     90  H43 GCD     1      16.970  12.950  27.950  1.00  0.00            
ATOM     91  C27 GCD     1      19.060  14.320  28.820  1.00  0.00            
ATOM     92  H44 GCD     1      18.830  14.050  29.860  1.00  0.00            
ATOM     93  O22 GCD     1      19.720  13.230  28.150  1.00  0.00            
ATOM     94  H45 GCD     1      20.000  13.540  27.280  1.00  0.00            
ATOM     95  C28 GCD     1      20.060  15.420  28.810  1.00  0.00            
ATOM     96  H46 GCD     1      20.980  15.070  29.280  1.00  0.00            
ATOM     97  O23 GCD     1      19.500  16.530  29.480  1.00  0.00            
ATOM     98  C29 GCD     1      18.270  17.070  28.860  1.00  0.00            
ATOM     99  H47 GCD     1      18.530  17.310  27.820  1.00  0.00            
ATOM    100  C30 GCD     1      17.830  18.270  29.620  1.00  0.00            
ATOM    101  H48 GCD     1      17.570  18.070  30.670  1.00  0.00            
ATOM    102  H49 GCD     1      16.880  18.670  29.250  1.00  0.00            
ATOM    103  O24 GCD     1      18.860  19.330  29.510  1.00  0.00            
ATOM    104  H50 GCD     1      19.680  18.820  29.550  1.00  0.00            
ATOM    105  O25 GCD     1      20.380  15.880  27.520  1.00  0.00            
ATOM    106  C31 GCD     1      21.820  15.930  27.130  1.00  0.00            
ATOM    107  H51 GCD     1      22.430  15.390  27.880  1.00  0.00            
ATOM    108  C32 GCD     1      21.950  15.070  25.860  1.00  0.00            
ATOM    109  H52 GCD     1      21.360  15.550  25.070  1.00  0.00            
ATOM    110  O26 GCD     1      21.510  13.750  26.090  1.00  0.00            
ATOM    111  H53 GCD     1      21.850  13.260  25.330  1.00  0.00            
ATOM    112  C33 GCD     1      23.350  15.080  25.360  1.00  0.00            
ATOM    113  H54 GCD     1      23.880  14.670  26.230  1.00  0.00            
ATOM    114  O27 GCD     1      23.610  14.270  24.150  1.00  0.00            
ATOM    115  H55 GCD     1      23.350  14.730  23.340  1.00  0.00            
ATOM    116  C34 GCD     1      23.860  16.530  25.110  1.00  0.00            
ATOM    117  H56 GCD     1      24.940  16.530  24.960  1.00  0.00            
ATOM    118  O28 GCD     1      23.660  17.300  26.310  1.00  0.00            
ATOM    119  C35 GCD     1      22.300  17.380  26.740  1.00  0.00            
ATOM    120  H57 GCD     1      21.640  17.880  26.020  1.00  0.00            
ATOM    121  C36 GCD     1      22.280  18.200  28.020  1.00  0.00            
ATOM    122  H58 GCD     1      23.080  17.790  28.650  1.00  0.00            
ATOM    123  H59 GCD     1      21.360  18.130  28.610  1.00  0.00            
ATOM    124  O29 GCD     1      22.420  19.590  27.760  1.00  0.00            
ATOM    125  H60 GCD     1      22.780  19.960  28.570  1.00  0.00            
ATOM    126  O30 GCD     1      23.270  17.130  23.930  1.00  0.00            
ATOM    127  C37 GCD     1      24.080  17.200  22.710  1.00  0.00            
ATOM    128  H61 GCD     1      24.990  16.590  22.800  1.00  0.00            
ATOM    129  C38 GCD     1      23.220  16.870  21.580  1.00  0.00            
ATOM    130  H62 GCD     1      22.220  17.300  21.680  1.00  0.00            
ATOM    131  O31 GCD     1      23.140  15.470  21.610  1.00  0.00            
ATOM    132  H63 GCD     1      22.700  15.150  20.810  1.00  0.00            
ATOM    133  C39 GCD     1      23.960  17.330  20.300  1.00  0.00            
ATOM    134  H64 GCD     1      24.880  16.760  20.150  1.00  0.00            
ATOM    135  O32 GCD     1      23.150  17.090  19.170  1.00  0.00            
ATOM    136  H65 GCD     1      22.970  16.160  18.980  1.00  0.00            
ATOM    137  C40 GCD     1      24.360  18.850  20.430  1.00  0.00            
ATOM    138  H66 GCD     1      24.940  19.120  19.540  1.00  0.00            
ATOM    139  O33 GCD     1      25.230  19.040  21.480  1.00  0.00            
ATOM    140  C41 GCD     1      24.560  18.630  22.680  1.00  0.00            
ATOM    141  H67 GCD     1      23.650  19.240  22.770  1.00  0.00            
ATOM    142  C42 GCD     1      25.540  19.080  23.760  1.00  0.00            
ATOM    143  H68 GCD     1      25.190  18.780  24.760  1.00  0.00            
ATOM    144  H69 GCD     1      25.610  20.160  23.920  1.00  0.00            
ATOM    145  O34 GCD     1      26.770  18.560  23.410  1.00  0.00            
ATOM    146  H70 GCD     1      26.910  18.880  22.510  1.00  0.00            
ATOM    147  O35 GCD     1      23.250  19.740  20.470  1.00  0.00            
ATOM    148  C43 GCD     1      23.130  20.890  19.610  1.00  0.00            
ATOM    149  H71 GCD     1      24.110  21.110  19.170  1.00  0.00            
ATOM    150  C44 GCD     1      22.090  20.590  18.560  1.00  0.00            
ATOM    151  H72 GCD     1      21.160  20.340  19.080  1.00  0.00            
ATOM    152  O36 GCD     1      22.480  19.440  17.790  1.00  0.00            
ATOM    153  H73 GCD     1      22.520  18.670  18.370  1.00  0.00            
ATOM    154  C45 GCD     1      21.890  21.890  17.700  1.00  0.00            
ATOM    155  H74 GCD     1      22.860  22.220  17.300  1.00  0.00            
ATOM    156  O37 GCD     1      21.050  21.860  16.470  1.00  0.00            
ATOM    157  H75 GCD     1      20.210  21.520  16.780  1.00  0.00            
ATOM    158  C46 GCD     1      21.380  23.030  18.660  1.00  0.00            
ATOM    159  H76 GCD     1      21.330  24.020  18.190  1.00  0.00            
ATOM    160  O38 GCD     1      20.090  22.670  19.070  1.00  0.00            
ATOM    161  O39 GCD     1      22.280  23.210  19.770  1.00  0.00            
ATOM    162  C47 GCD     1      22.580  22.030  20.490  1.00  0.00            
ATOM    163  H77 GCD     1      21.650  21.700  20.980  1.00  0.00            
ATOM    164  C48 GCD     1      23.550  22.430  21.680  1.00  0.00            
ATOM    165  H78 GCD     1      24.520  22.760  21.300  1.00  0.00            
ATOM    166  H79 GCD     1      23.630  21.460  22.190  1.00  0.00            
ATOM    167  O40 GCD     1      22.990  23.310  22.650  1.00  0.00            
ATOM    168  H80 GCD     1      22.860  24.170  22.240  1.00  0.00            
ATOM    169  C1  AG7     2      22.090  26.680  25.820  1.00  0.00            
ATOM    170  C2  AG7     2      21.780  25.240  25.970  1.00  0.00            
ATOM    171  C3  AG7     2      21.020  24.810  27.020  1.00  0.00            
ATOM    172  C4  AG7     2      20.890  23.300  27.350  1.00  0.00            
ATOM    173  N1  AG7     2      19.760  22.600  26.610  1.00  0.00            
ATOM    174  C5  AG7     2      19.650  21.100  26.930  1.00  0.00            
ATOM    175  C6  AG7     2      18.610  20.400  26.080  1.00  0.00            
ATOM    176  N2  AG7     2      18.800  20.500  24.560  1.00  0.00            
ATOM    177  C7  AG7     2      18.920  22.020  24.270  1.00  0.00            
ATOM    178  C8  AG7     2      19.960  22.740  25.130  1.00  0.00            
ATOM    179  C9  AG7     2      17.660  19.940  23.780  1.00  0.00            
ATOM    180  C10 AG7     2      17.200  18.460  24.150  1.00  0.00            
ATOM    181  C11 AG7     2      18.130  17.500  24.530  1.00  0.00            
ATOM    182  C12 AG7     2      17.750  16.220  24.840  1.00  0.00            
ATOM    183  C13 AG7     2      16.330  15.930  24.910  1.00  0.00            
ATOM    184  C14 AG7     2      15.410  16.870  24.490  1.00  0.00            
ATOM    185  C15 AG7     2      15.880  18.170  24.180  1.00  0.00            
ATOM    186  C16 AG7     2      17.840  20.030  22.280  1.00  0.00            
ATOM    187  C17 AG7     2      18.810  19.260  21.600  1.00  0.00            
ATOM    188  C18 AG7     2      18.810  19.090  20.200  1.00  0.00            
ATOM    189  C19 AG7     2      17.770  19.710  19.490  1.00  0.00            
ATOM    190  C20 AG7     2      16.870  20.570  20.120  1.00  0.00            
ATOM    191  C21 AG7     2      16.910  20.720  21.500  1.00  0.00            
ATOM    192  C22 AG7     2      21.560  27.720  26.620  1.00  0.00            
ATOM    193  C23 AG7     2      21.810  29.080  26.220  1.00  0.00            
ATOM    194  C24 AG7     2      22.730  29.450  25.220  1.00  0.00            
ATOM    195  C25 AG7     2      23.400  28.420  24.570  1.00  0.00            
ATOM    196  C26 AG7     2      23.010  27.070  24.750  1.00  0.00            
ATOM    197  H1  AG7     2      22.230  24.620  25.200  1.00  0.00            
ATOM    198  H2  AG7     2      20.540  25.530  27.680  1.00  0.00            
ATOM    199  H3  AG7     2      20.650  23.170  28.410  1.00  0.00            
ATOM    200  H4  AG7     2      21.870  22.870  27.150  1.00  0.00            
ATOM    201  H5  AG7     2      18.870  23.020  26.900  1.00  0.00            
ATOM    202  H6  AG7     2      19.290  21.030  27.960  1.00  0.00            
ATOM    203  H7  AG7     2      20.600  20.560  26.940  1.00  0.00            
ATOM    204  H8  AG7     2      17.580  20.670  26.300  1.00  0.00            
ATOM    205  H9  AG7     2      18.700  19.360  26.410  1.00  0.00            
ATOM    206  H10 AG7     2      19.660  20.070  24.210  1.00  0.00            
ATOM    207  H11 AG7     2      17.920  22.460  24.320  1.00  0.00            
ATOM    208  H12 AG7     2      19.240  22.190  23.240  1.00  0.00            
ATOM    209  H13 AG7     2      20.960  22.450  24.810  1.00  0.00            
ATOM    210  H14 AG7     2      19.730  23.810  25.140  1.00  0.00            
ATOM    211  H15 AG7     2      16.760  20.560  23.900  1.00  0.00            
ATOM    212  H16 AG7     2      19.180  17.770  24.570  1.00  0.00            
ATOM    213  H17 AG7     2      18.570  15.570  25.140  1.00  0.00            
ATOM    214  H18 AG7     2      16.060  14.950  25.280  1.00  0.00            
ATOM    215  H19 AG7     2      14.370  16.570  24.430  1.00  0.00            
ATOM    216  H20 AG7     2      15.190  18.990  24.010  1.00  0.00            
ATOM    217  H21 AG7     2      19.570  18.690  22.130  1.00  0.00            
ATOM    218  H22 AG7     2      19.450  18.390  19.700  1.00  0.00            
ATOM    219  H23 AG7     2      17.650  19.510  18.430  1.00  0.00            
ATOM    220  H24 AG7     2      16.090  20.980  19.490  1.00  0.00            
ATOM    221  H25 AG7     2      16.270  21.350  22.110  1.00  0.00            
ATOM    222  H26 AG7     2      20.910  27.570  27.470  1.00  0.00            
ATOM    223  H27 AG7     2      21.350  29.920  26.740  1.00  0.00            
ATOM    224  H28 AG7     2      22.890  30.500  24.980  1.00  0.00            
ATOM    225  H29 AG7     2      24.240  28.680  23.930  1.00  0.00            
ATOM    226  H30 AG7     2      23.530  26.280  24.220  1.00  0.00            
TER
ENDMDL
MODEL        1
ATOM      1  H1  GCD     1      16.320  28.490  25.100  1.00  0.00            
ATOM      2  O1  GCD     1      16.930  27.800  24.810  1.00  0.00            
ATOM      3  C1  GCD     1      16.630  27.440  23.430  1.00  0.00            
ATOM      4  H2  GCD     1      16.460  28.340  22.830  1.00  0.00            
ATOM      5  H3  GCD     1      17.520  26.940  23.030  1.00  0.00            
ATOM      6  C2  GCD     1      15.420  26.450  23.330  1.00  0.00            
ATOM      7  H4  GCD     1      15.810  25.510  23.730  1.00  0.00            
ATOM      8  C3  GCD     1      14.920  26.300  21.810  1.00  0.00            
ATOM      9  H5  GCD     1      14.640  27.330  21.550  1.00  0.00            
ATOM     10  C4  GCD     1      13.820  25.270  21.770  1.00  0.00            
ATOM     11  H6  GCD     1      14.220  24.280  22.020  1.00  0.00            
ATOM     12  O2  GCD     1      13.230  25.080  20.390  1.00  0.00            
ATOM     13  H7  GCD     1      12.460  25.640  20.210  1.00  0.00            
ATOM     14  C5  GCD     1      12.710  25.670  22.740  1.00  0.00            
ATOM     15  H8  GCD     1      12.050  26.530  22.550  1.00  0.00            
ATOM     16  O3  GCD     1      11.820  24.610  22.900  1.00  0.00            
ATOM     17  H9  GCD     1      12.160  23.740  23.170  1.00  0.00            
ATOM     18  C6  GCD     1      13.270  25.910  24.160  1.00  0.00            
ATOM     19  O4  GCD     1      14.300  26.900  24.180  1.00  0.00            
ATOM     20  H10 GCD     1      12.520  26.240  24.890  1.00  0.00            
ATOM     21  O5  GCD     1      13.830  24.650  24.690  1.00  0.00            
ATOM     22  C7  GCD     1      13.160  23.900  25.660  1.00  0.00            
ATOM     23  H11 GCD     1      12.100  24.060  25.430  1.00  0.00            
ATOM     24  C8  GCD     1      13.470  22.430  25.490  1.00  0.00            
ATOM     25  H12 GCD     1      14.560  22.290  25.480  1.00  0.00            
ATOM     26  O6  GCD     1      12.950  21.990  24.290  1.00  0.00            
ATOM     27  H13 GCD     1      12.900  21.030  24.280  1.00  0.00            
ATOM     28  C9  GCD     1      12.840  21.580  26.690  1.00  0.00            
ATOM     29  H14 GCD     1      11.750  21.550  26.630  1.00  0.00            
ATOM     30  O7  GCD     1      13.290  20.250  26.530  1.00  0.00            
ATOM     31  H15 GCD     1      12.950  19.770  25.770  1.00  0.00            
ATOM     32  C10 GCD     1      13.280  22.230  28.090  1.00  0.00            
ATOM     33  H16 GCD     1      12.850  21.600  28.880  1.00  0.00            
ATOM     34  O8  GCD     1      12.800  23.560  28.090  1.00  0.00            
ATOM     35  C11 GCD     1      13.400  24.450  27.120  1.00  0.00            
ATOM     36  H17 GCD     1      14.460  24.550  27.360  1.00  0.00            
ATOM     37  C12 GCD     1      12.790  25.850  27.390  1.00  0.00            
ATOM     38  H18 GCD     1      13.290  26.710  26.940  1.00  0.00            
ATOM     39  H19 GCD     1      12.900  26.040  28.470  1.00  0.00            
ATOM     40  O9  GCD     1      11.430  25.940  27.030  1.00  0.00            
ATOM     41  H20 GCD     1      10.940  25.120  27.120  1.00  0.00            
ATOM     42  O10 GCD     1      14.690  22.220  28.190  1.00  0.00            
ATOM     43  C13 GCD     1      15.130  21.690  29.420  1.00  0.00            
ATOM     44  H21 GCD     1      14.340  21.400  30.120  1.00  0.00            
ATOM     45  C14 GCD     1      15.930  20.390  29.130  1.00  0.00            
ATOM     46  H22 GCD     1      16.760  20.630  28.460  1.00  0.00            
ATOM     47  O11 GCD     1      14.930  19.500  28.600  1.00  0.00            
ATOM     48  H23 GCD     1      14.440  19.870  27.850  1.00  0.00            
ATOM     49  C15 GCD     1      16.480  19.760  30.340  1.00  0.00            
ATOM     50  H24 GCD     1      15.650  19.410  30.980  1.00  0.00            
ATOM     51  O12 GCD     1      17.210  18.600  29.970  1.00  0.00            
ATOM     52  H25 GCD     1      16.590  18.030  29.510  1.00  0.00            
ATOM     53  C16 GCD     1      17.300  20.700  31.220  1.00  0.00            
ATOM     54  H26 GCD     1      17.570  20.340  32.210  1.00  0.00            
ATOM     55  O13 GCD     1      16.540  21.940  31.330  1.00  0.00            
ATOM     56  C17 GCD     1      16.030  22.640  30.190  1.00  0.00            
ATOM     57  H27 GCD     1      16.850  22.790  29.470  1.00  0.00            
ATOM     58  C18 GCD     1      15.510  24.050  30.470  1.00  0.00            
ATOM     59  H28 GCD     1      14.600  24.070  31.090  1.00  0.00            
ATOM     60  H29 GCD     1      15.290  24.390  29.440  1.00  0.00            
ATOM     61  O14 GCD     1      16.550  24.890  31.060  1.00  0.00            
ATOM     62  H30 GCD     1      16.880  24.480  31.860  1.00  0.00            
ATOM     63  O15 GCD     1      18.430  21.070  30.460  1.00  0.00            
ATOM     64  C19 GCD     1      19.700  21.180  31.150  1.00  0.00            
ATOM     65  H31 GCD     1      19.590  21.440  32.210  1.00  0.00            
ATOM     66  C20 GCD     1      20.480  19.820  30.980  1.00  0.00            
ATOM     67  H32 GCD     1      20.670  19.690  29.910  1.00  0.00            
ATOM     68  O16 GCD     1      19.780  18.740  31.510  1.00  0.00            
ATOM     69  H33 GCD     1      18.890  18.770  31.140  1.00  0.00            
ATOM     70  C21 GCD     1      21.870  19.970  31.630  1.00  0.00            
ATOM     71  H34 GCD     1      21.670  20.240  32.670  1.00  0.00            
ATOM     72  O17 GCD     1      22.630  18.760  31.420  1.00  0.00            
ATOM     73  H35 GCD     1      22.900  18.760  30.500  1.00  0.00            
ATOM     74  C22 GCD     1      22.630  21.140  30.940  1.00  0.00            
ATOM     75  H36 GCD     1      23.560  21.290  31.510  1.00  0.00            
ATOM     76  O18 GCD     1      21.830  22.310  31.170  1.00  0.00            
ATOM     77  C23 GCD     1      20.530  22.250  30.540  1.00  0.00            
ATOM     78  H37 GCD     1      20.540  21.920  29.500  1.00  0.00            
ATOM     79  C24 GCD     1      19.770  23.630  30.720  1.00  0.00            
ATOM     80  H38 GCD     1      19.500  23.740  31.780  1.00  0.00            
ATOM     81  H39 GCD     1      18.870  23.710  30.100  1.00  0.00            
ATOM     82  O19 GCD     1      20.580  24.770  30.410  1.00  0.00            
ATOM     83  H40 GCD     1      21.330  24.920  31.000  1.00  0.00            
ATOM     84  O20 GCD     1      22.910  20.980  29.530  1.00  0.00            
ATOM     85  C25 GCD     1      24.120  21.260  29.020  1.00  0.00            
ATOM     86  H41 GCD     1      24.870  21.560  29.770  1.00  0.00            
ATOM     87  C26 GCD     1      24.640  19.970  28.450  1.00  0.00            
ATOM     88  H42 GCD     1      23.860  19.580  27.780  1.00  0.00            
ATOM     89  O21 GCD     1      24.940  18.970  29.480  1.00  0.00            
ATOM     90  H43 GCD     1      25.580  19.340  30.110  1.00  0.00            
ATOM     91  C27 GCD     1      25.850  20.200  27.500  1.00  0.00            
ATOM     92  H44 GCD     1      26.730  20.480  28.100  1.00  0.00            
ATOM     93  O22 GCD     1      26.230  19.020  26.780  1.00  0.00            
ATOM     94  H45 GCD     1      26.300  18.280  27.400  1.00  0.00            
ATOM     95  C28 GCD     1      25.700  21.420  26.610  1.00  0.00            
ATOM     96  H46 GCD     1      26.710  21.660  26.260  1.00  0.00            
ATOM     97  O23 GCD     1      25.220  22.510  27.370  1.00  0.00            
ATOM     98  C29 GCD     1      23.940  22.390  27.930  1.00  0.00            
ATOM     99  H47 GCD     1      23.250  22.010  27.170  1.00  0.00            
ATOM    100  C30 GCD     1      23.510  23.750  28.530  1.00  0.00            
ATOM    101  H48 GCD     1      22.490  23.620  28.900  1.00  0.00            
ATOM    102  H49 GCD     1      23.580  24.500  27.730  1.00  0.00            
ATOM    103  O24 GCD     1      24.410  24.120  29.600  1.00  0.00            
ATOM    104  H50 GCD     1      25.250  24.370  29.210  1.00  0.00            
ATOM    105  O25 GCD     1      24.780  21.240  25.500  1.00  0.00            
ATOM    106  C31 GCD     1      25.310  21.490  24.170  1.00  0.00            
ATOM    107  H51 GCD     1      26.370  21.220  24.280  1.00  0.00            
ATOM    108  C32 GCD     1      24.570  20.560  23.270  1.00  0.00            
ATOM    109  H52 GCD     1      23.530  20.890  23.380  1.00  0.00            
ATOM    110  O26 GCD     1      24.780  19.220  23.740  1.00  0.00            
ATOM    111  H53 GCD     1      24.730  19.220  24.710  1.00  0.00            
ATOM    112  C33 GCD     1      24.950  20.720  21.800  1.00  0.00            
ATOM    113  H54 GCD     1      26.020  20.520  21.660  1.00  0.00            
ATOM    114  O27 GCD     1      24.130  19.820  21.080  1.00  0.00            
ATOM    115  H55 GCD     1      24.290  18.970  21.530  1.00  0.00            
ATOM    116  C34 GCD     1      24.740  22.190  21.430  1.00  0.00            
ATOM    117  H56 GCD     1      25.250  22.340  20.470  1.00  0.00            
ATOM    118  O28 GCD     1      25.350  23.140  22.350  1.00  0.00            
ATOM    119  C35 GCD     1      25.110  22.860  23.720  1.00  0.00            
ATOM    120  H57 GCD     1      24.070  23.100  23.940  1.00  0.00            
ATOM    121  C36 GCD     1      25.900  23.930  24.500  1.00  0.00            
ATOM    122  H58 GCD     1      26.930  24.000  24.130  1.00  0.00            
ATOM    123  H59 GCD     1      26.030  23.750  25.580  1.00  0.00            
ATOM    124  O29 GCD     1      25.270  25.260  24.390  1.00  0.00            
ATOM    125  H60 GCD     1      25.680  25.690  23.630  1.00  0.00            
ATOM    126  O30 GCD     1      23.380  22.480  21.270  1.00  0.00            
ATOM    127  C37 GCD     1      22.970  22.840  19.990  1.00  0.00            
ATOM    128  H61 GCD     1      23.720  22.640  19.210  1.00  0.00            
ATOM    129  C38 GCD     1      21.710  22.020  19.660  1.00  0.00            
ATOM    130  H62 GCD     1      20.990  22.330  20.430  1.00  0.00            
ATOM    131  O31 GCD     1      21.900  20.670  19.570  1.00  0.00            
ATOM    132  H63 GCD     1      22.540  20.440  20.260  1.00  0.00            
ATOM    133  C39 GCD     1      21.160  22.600  18.360  1.00  0.00            
ATOM    134  H64 GCD     1      21.890  22.470  17.560  1.00  0.00            
ATOM    135  O32 GCD     1      19.960  21.950  17.900  1.00  0.00            
ATOM    136  H65 GCD     1      20.200  21.070  17.590  1.00  0.00            
ATOM    137  C40 GCD     1      20.860  24.060  18.530  1.00  0.00            
ATOM    138  H66 GCD     1      20.470  24.460  17.600  1.00  0.00            
ATOM    139  O33 GCD     1      22.030  24.770  18.760  1.00  0.00            
ATOM    140  C41 GCD     1      22.690  24.390  19.990  1.00  0.00            
ATOM    141  H67 GCD     1      22.020  24.570  20.850  1.00  0.00            
ATOM    142  C42 GCD     1      23.930  25.240  20.230  1.00  0.00            
ATOM    143  H68 GCD     1      24.160  25.200  21.300  1.00  0.00            
ATOM    144  H69 GCD     1      23.590  26.260  20.010  1.00  0.00            
ATOM    145  O34 GCD     1      25.060  25.020  19.440  1.00  0.00            
ATOM    146  H70 GCD     1      24.770  25.110  18.520  1.00  0.00            
ATOM    147  O35 GCD     1      19.920  24.360  19.570  1.00  0.00            
ATOM    148  C43 GCD     1      18.920  25.330  19.270  1.00  0.00            
ATOM    149  H71 GCD     1      19.250  25.960  18.440  1.00  0.00            
ATOM    150  C44 GCD     1      17.620  24.610  18.910  1.00  0.00            
ATOM    151  H72 GCD     1      17.400  24.090  19.850  1.00  0.00            
ATOM    152  O36 GCD     1      17.700  23.630  17.890  1.00  0.00            
ATOM    153  H73 GCD     1      18.330  22.940  18.150  1.00  0.00            
ATOM    154  C45 GCD     1      16.480  25.650  18.740  1.00  0.00            
ATOM    155  H74 GCD     1      16.680  26.220  17.820  1.00  0.00            
ATOM    156  O37 GCD     1      15.150  25.120  18.540  1.00  0.00            
ATOM    157  H75 GCD     1      14.720  25.050  19.400  1.00  0.00            
ATOM    158  C46 GCD     1      16.380  26.590  19.900  1.00  0.00            
ATOM    159  H76 GCD     1      15.630  27.360  19.710  1.00  0.00            
ATOM    160  O38 GCD     1      15.920  25.810  20.970  1.00  0.00            
ATOM    161  O39 GCD     1      17.690  27.150  20.170  1.00  0.00            
ATOM    162  C47 GCD     1      18.710  26.110  20.530  1.00  0.00            
ATOM    163  H77 GCD     1      18.350  25.480  21.350  1.00  0.00            
ATOM    164  C48 GCD     1      19.950  26.920  20.870  1.00  0.00            
ATOM    165  H78 GCD     1      20.260  27.450  19.960  1.00  0.00            
ATOM    166  H79 GCD     1      20.770  26.300  21.250  1.00  0.00            
ATOM    167  O40 GCD     1      19.590  27.950  21.830  1.00  0.00            
ATOM    168  H80 GCD     1      18.790  28.360  21.490  1.00  0.00            
ATOM    169  C1  AG7     2      20.010  32.390  27.400  1.00  0.00            
ATOM    170  C2  AG7     2      20.890  31.190  27.420  1.00  0.00            
ATOM    171  C3  AG7     2      20.540  29.920  27.190  1.00  0.00            
ATOM    172  C4  AG7     2      21.530  28.790  27.030  1.00  0.00            
ATOM    173  N1  AG7     2      20.780  27.470  26.710  1.00  0.00            
ATOM    174  C5  AG7     2      21.650  26.270  26.980  1.00  0.00            
ATOM    175  C6  AG7     2      20.740  24.970  26.890  1.00  0.00            
ATOM    176  N2  AG7     2      20.210  24.750  25.460  1.00  0.00            
ATOM    177  C7  AG7     2      19.430  26.030  25.050  1.00  0.00            
ATOM    178  C8  AG7     2      20.260  27.300  25.290  1.00  0.00            
ATOM    179  C9  AG7     2      19.130  23.620  25.640  1.00  0.00            
ATOM    180  C10 AG7     2      19.620  22.270  26.200  1.00  0.00            
ATOM    181  C11 AG7     2      20.840  21.750  25.580  1.00  0.00            
ATOM    182  C12 AG7     2      21.430  20.540  26.000  1.00  0.00            
ATOM    183  C13 AG7     2      20.740  19.730  26.880  1.00  0.00            
ATOM    184  C14 AG7     2      19.630  20.280  27.550  1.00  0.00            
ATOM    185  C15 AG7     2      19.060  21.510  27.200  1.00  0.00            
ATOM    186  C16 AG7     2      18.490  23.330  24.270  1.00  0.00            
ATOM    187  C17 AG7     2      19.180  22.890  23.110  1.00  0.00            
ATOM    188  C18 AG7     2      18.490  22.360  22.000  1.00  0.00            
ATOM    189  C19 AG7     2      17.100  22.440  22.010  1.00  0.00            
ATOM    190  C20 AG7     2      16.360  22.870  23.120  1.00  0.00            
ATOM    191  C21 AG7     2      17.100  23.280  24.260  1.00  0.00            
ATOM    192  C22 AG7     2      20.490  33.450  26.600  1.00  0.00            
ATOM    193  C23 AG7     2      19.950  34.690  26.550  1.00  0.00            
ATOM    194  C24 AG7     2      18.740  34.870  27.300  1.00  0.00            
ATOM    195  C25 AG7     2      18.180  33.760  28.080  1.00  0.00            
ATOM    196  C26 AG7     2      18.860  32.550  28.110  1.00  0.00            
ATOM    197  H1  AG7     2      21.920  31.470  27.630  1.00  0.00            
ATOM    198  H2  AG7     2      19.490  29.680  27.010  1.00  0.00            
ATOM    199  H3  AG7     2      22.000  28.580  28.000  1.00  0.00            
ATOM    200  H4  AG7     2      22.290  28.930  26.270  1.00  0.00            
ATOM    201  H5  AG7     2      20.040  27.380  27.430  1.00  0.00            
ATOM    202  H6  AG7     2      22.050  26.350  27.990  1.00  0.00            
ATOM    203  H7  AG7     2      22.490  26.240  26.290  1.00  0.00            
ATOM    204  H8  AG7     2      19.850  25.100  27.510  1.00  0.00            
ATOM    205  H9  AG7     2      21.370  24.140  27.210  1.00  0.00            
ATOM    206  H10 AG7     2      20.960  24.550  24.790  1.00  0.00            
ATOM    207  H11 AG7     2      18.530  26.090  25.660  1.00  0.00            
ATOM    208  H12 AG7     2      19.180  26.060  23.990  1.00  0.00            
ATOM    209  H13 AG7     2      21.010  27.300  24.500  1.00  0.00            
ATOM    210  H14 AG7     2      19.660  28.180  25.070  1.00  0.00            
ATOM    211  H15 AG7     2      18.300  23.980  26.240  1.00  0.00            
ATOM    212  H16 AG7     2      21.340  22.240  24.740  1.00  0.00            
ATOM    213  H17 AG7     2      22.250  20.070  25.460  1.00  0.00            
ATOM    214  H18 AG7     2      21.130  18.740  27.070  1.00  0.00            
ATOM    215  H19 AG7     2      19.100  19.600  28.210  1.00  0.00            
ATOM    216  H20 AG7     2      18.110  21.800  27.640  1.00  0.00            
ATOM    217  H21 AG7     2      20.260  22.990  23.070  1.00  0.00            
ATOM    218  H22 AG7     2      19.030  21.950  21.150  1.00  0.00            
ATOM    219  H23 AG7     2      16.550  22.020  21.170  1.00  0.00            
ATOM    220  H24 AG7     2      15.280  22.900  23.070  1.00  0.00            
ATOM    221  H25 AG7     2      16.590  23.410  25.210  1.00  0.00            
ATOM    222  H26 AG7     2      21.530  33.360  26.290  1.00  0.00            
ATOM    223  H27 AG7     2      20.230  35.520  25.910  1.00  0.00            
ATOM    224  H28 AG7     2      18.270  35.840  27.350  1.00  0.00            
ATOM    225  H29 AG7     2      17.230  33.780  28.600  1.00  0.00            
ATOM    226  H30 AG7     2      18.420  31.690  28.610  1.00  0.00            
TER
ENDMDL
MODEL        1
ATOM      1  H1  GCD     1      17.540  29.150  25.220  1.00  0.00            
ATOM      2  O1  GCD     1      18.160  29.130  24.480  1.00  0.00            
ATOM      3  C1  GCD     1      17.770  30.080  23.500  1.00  0.00            
ATOM      4  H2  GCD     1      17.540  30.970  24.090  1.00  0.00            
ATOM      5  H3  GCD     1      18.660  30.210  22.880  1.00  0.00            
ATOM      6  C2  GCD     1      16.550  29.660  22.580  1.00  0.00            
ATOM      7  H4  GCD     1      16.580  28.590  22.360  1.00  0.00            
ATOM      8  C3  GCD     1      16.500  30.470  21.310  1.00  0.00            
ATOM      9  H5  GCD     1      16.530  31.530  21.600  1.00  0.00            
ATOM     10  C4  GCD     1      15.170  30.180  20.480  1.00  0.00            
ATOM     11  H6  GCD     1      15.110  29.110  20.210  1.00  0.00            
ATOM     12  O2  GCD     1      15.270  30.990  19.330  1.00  0.00            
ATOM     13  H7  GCD     1      14.420  30.940  18.870  1.00  0.00            
ATOM     14  C5  GCD     1      13.950  30.480  21.420  1.00  0.00            
ATOM     15  H8  GCD     1      14.090  31.540  21.660  1.00  0.00            
ATOM     16  O3  GCD     1      12.700  30.300  20.710  1.00  0.00            
ATOM     17  H9  GCD     1      12.600  29.340  20.680  1.00  0.00            
ATOM     18  C6  GCD     1      14.080  29.550  22.660  1.00  0.00            
ATOM     19  O4  GCD     1      15.310  29.890  23.320  1.00  0.00            
ATOM     20  H10 GCD     1      13.250  29.710  23.350  1.00  0.00            
ATOM     21  O5  GCD     1      14.110  28.170  22.340  1.00  0.00            
ATOM     22  C7  GCD     1      13.020  27.330  22.690  1.00  0.00            
ATOM     23  H11 GCD     1      12.180  27.930  23.050  1.00  0.00            
ATOM     24  C8  GCD     1      12.620  26.590  21.450  1.00  0.00            
ATOM     25  H12 GCD     1      13.440  26.040  20.960  1.00  0.00            
ATOM     26  O6  GCD     1      12.000  27.470  20.530  1.00  0.00            
ATOM     27  H13 GCD     1      11.450  26.960  19.930  1.00  0.00            
ATOM     28  C9  GCD     1      11.570  25.490  21.830  1.00  0.00            
ATOM     29  H14 GCD     1      10.630  26.010  22.090  1.00  0.00            
ATOM     30  O7  GCD     1      11.290  24.650  20.700  1.00  0.00            
ATOM     31  H15 GCD     1      11.980  23.980  20.670  1.00  0.00            
ATOM     32  C10 GCD     1      12.040  24.600  23.040  1.00  0.00            
ATOM     33  H16 GCD     1      11.230  23.990  23.440  1.00  0.00            
ATOM     34  O8  GCD     1      12.380  25.500  24.130  1.00  0.00            
ATOM     35  C11 GCD     1      13.470  26.390  23.860  1.00  0.00            
ATOM     36  H17 GCD     1      14.380  25.860  23.560  1.00  0.00            
ATOM     37  C12 GCD     1      13.800  27.220  25.150  1.00  0.00            
ATOM     38  H18 GCD     1      14.740  27.720  24.910  1.00  0.00            
ATOM     39  H19 GCD     1      14.050  26.510  25.950  1.00  0.00            
ATOM     40  O9  GCD     1      12.820  28.160  25.560  1.00  0.00            
ATOM     41  H20 GCD     1      12.060  27.610  25.800  1.00  0.00            
ATOM     42  O10 GCD     1      13.210  23.840  22.770  1.00  0.00            
ATOM     43  C13 GCD     1      12.920  22.350  22.740  1.00  0.00            
ATOM     44  H21 GCD     1      11.850  22.160  22.880  1.00  0.00            
ATOM     45  C14 GCD     1      13.450  21.880  21.390  1.00  0.00            
ATOM     46  H22 GCD     1      14.490  22.230  21.310  1.00  0.00            
ATOM     47  O11 GCD     1      12.630  22.380  20.340  1.00  0.00            
ATOM     48  H23 GCD     1      13.050  22.410  19.470  1.00  0.00            
ATOM     49  C15 GCD     1      13.460  20.380  21.330  1.00  0.00            
ATOM     50  H24 GCD     1      12.410  20.090  21.390  1.00  0.00            
ATOM     51  O12 GCD     1      13.990  19.820  20.090  1.00  0.00            
ATOM     52  H25 GCD     1      13.490  20.250  19.380  1.00  0.00            
ATOM     53  C16 GCD     1      14.170  19.750  22.560  1.00  0.00            
ATOM     54  H26 GCD     1      13.990  18.680  22.680  1.00  0.00            
ATOM     55  O13 GCD     1      13.610  20.280  23.750  1.00  0.00            
ATOM     56  C17 GCD     1      13.690  21.670  23.900  1.00  0.00            
ATOM     57  H27 GCD     1      14.750  21.950  23.960  1.00  0.00            
ATOM     58  C18 GCD     1      13.140  21.970  25.250  1.00  0.00            
ATOM     59  H28 GCD     1      12.140  21.520  25.160  1.00  0.00            
ATOM     60  H29 GCD     1      12.960  23.040  25.410  1.00  0.00            
ATOM     61  O14 GCD     1      13.900  21.440  26.300  1.00  0.00            
ATOM     62  H30 GCD     1      13.840  20.480  26.320  1.00  0.00            
ATOM     63  O15 GCD     1      15.600  19.990  22.500  1.00  0.00            
ATOM     64  C19 GCD     1      16.460  18.880  22.550  1.00  0.00            
ATOM     65  H31 GCD     1      15.820  18.000  22.640  1.00  0.00            
ATOM     66  C20 GCD     1      17.310  18.820  21.250  1.00  0.00            
ATOM     67  H32 GCD     1      17.580  19.850  20.980  1.00  0.00            
ATOM     68  O16 GCD     1      16.470  18.420  20.150  1.00  0.00            
ATOM     69  H33 GCD     1      15.660  18.920  20.090  1.00  0.00            
ATOM     70  C21 GCD     1      18.450  17.860  21.460  1.00  0.00            
ATOM     71  H34 GCD     1      18.050  16.840  21.440  1.00  0.00            
ATOM     72  O17 GCD     1      19.360  17.900  20.340  1.00  0.00            
ATOM     73  H35 GCD     1      18.810  17.750  19.560  1.00  0.00            
ATOM     74  C22 GCD     1      19.220  18.100  22.740  1.00  0.00            
ATOM     75  H36 GCD     1      19.840  17.240  23.000  1.00  0.00            
ATOM     76  O18 GCD     1      18.320  18.130  23.880  1.00  0.00            
ATOM     77  C23 GCD     1      17.340  19.160  23.750  1.00  0.00            
ATOM     78  H37 GCD     1      17.760  20.170  23.670  1.00  0.00            
ATOM     79  C24 GCD     1      16.550  19.130  25.040  1.00  0.00            
ATOM     80  H38 GCD     1      15.880  18.270  25.200  1.00  0.00            
ATOM     81  H39 GCD     1      15.880  20.000  25.070  1.00  0.00            
ATOM     82  O19 GCD     1      17.320  19.400  26.150  1.00  0.00            
ATOM     83  H40 GCD     1      17.620  18.500  26.310  1.00  0.00            
ATOM     84  O20 GCD     1      19.960  19.380  22.640  1.00  0.00            
ATOM     85  C25 GCD     1      21.340  19.180  23.140  1.00  0.00            
ATOM     86  H41 GCD     1      21.420  18.320  23.810  1.00  0.00            
ATOM     87  C26 GCD     1      22.240  18.910  21.910  1.00  0.00            
ATOM     88  H42 GCD     1      21.940  19.740  21.270  1.00  0.00            
ATOM     89  O21 GCD     1      21.980  17.730  21.190  1.00  0.00            
ATOM     90  H43 GCD     1      21.050  17.650  20.960  1.00  0.00            
ATOM     91  C27 GCD     1      23.730  19.120  22.240  1.00  0.00            
ATOM     92  H44 GCD     1      24.160  18.380  22.930  1.00  0.00            
ATOM     93  O22 GCD     1      24.550  19.060  21.050  1.00  0.00            
ATOM     94  H45 GCD     1      24.570  18.110  20.900  1.00  0.00            
ATOM     95  C28 GCD     1      23.910  20.400  23.090  1.00  0.00            
ATOM     96  H46 GCD     1      24.930  20.510  23.460  1.00  0.00            
ATOM     97  O23 GCD     1      23.140  20.280  24.230  1.00  0.00            
ATOM     98  C29 GCD     1      21.730  20.400  23.990  1.00  0.00            
ATOM     99  H47 GCD     1      21.550  21.310  23.390  1.00  0.00            
ATOM    100  C30 GCD     1      20.900  20.500  25.310  1.00  0.00            
ATOM    101  H48 GCD     1      21.280  19.660  25.900  1.00  0.00            
ATOM    102  H49 GCD     1      19.820  20.350  25.190  1.00  0.00            
ATOM    103  O24 GCD     1      21.130  21.740  26.030  1.00  0.00            
ATOM    104  H50 GCD     1      22.040  21.760  26.340  1.00  0.00            
ATOM    105  O25 GCD     1      23.640  21.550  22.180  1.00  0.00            
ATOM    106  C31 GCD     1      24.690  22.500  22.110  1.00  0.00            
ATOM    107  H51 GCD     1      25.630  22.110  22.530  1.00  0.00            
ATOM    108  C32 GCD     1      24.990  22.730  20.600  1.00  0.00            
ATOM    109  H52 GCD     1      24.140  23.140  20.040  1.00  0.00            
ATOM    110  O26 GCD     1      25.290  21.500  19.900  1.00  0.00            
ATOM    111  H53 GCD     1      24.800  20.790  20.320  1.00  0.00            
ATOM    112  C33 GCD     1      26.180  23.720  20.570  1.00  0.00            
ATOM    113  H54 GCD     1      27.050  23.270  21.060  1.00  0.00            
ATOM    114  O27 GCD     1      26.510  24.030  19.230  1.00  0.00            
ATOM    115  H55 GCD     1      25.790  24.560  18.860  1.00  0.00            
ATOM    116  C34 GCD     1      25.810  24.990  21.330  1.00  0.00            
ATOM    117  H56 GCD     1      26.610  25.730  21.300  1.00  0.00            
ATOM    118  O28 GCD     1      25.600  24.570  22.620  1.00  0.00            
ATOM    119  C35 GCD     1      24.440  23.790  22.900  1.00  0.00            
ATOM    120  H57 GCD     1      23.530  24.190  22.440  1.00  0.00            
ATOM    121  C36 GCD     1      24.230  23.620  24.430  1.00  0.00            
ATOM    122  H58 GCD     1      25.200  23.410  24.910  1.00  0.00            
ATOM    123  H59 GCD     1      23.510  22.830  24.680  1.00  0.00            
ATOM    124  O29 GCD     1      23.870  24.750  25.180  1.00  0.00            
ATOM    125  H60 GCD     1      24.650  25.290  25.350  1.00  0.00            
ATOM    126  O30 GCD     1      24.740  25.600  20.730  1.00  0.00            
ATOM    127  C37 GCD     1      24.950  26.690  19.820  1.00  0.00            
ATOM    128  H61 GCD     1      25.990  26.780  19.490  1.00  0.00            
ATOM    129  C38 GCD     1      24.070  26.420  18.580  1.00  0.00            
ATOM    130  H62 GCD     1      23.070  26.110  18.900  1.00  0.00            
ATOM    131  O31 GCD     1      24.710  25.480  17.790  1.00  0.00            
ATOM    132  H63 GCD     1      24.050  25.070  17.210  1.00  0.00            
ATOM    133  C39 GCD     1      23.820  27.770  17.860  1.00  0.00            
ATOM    134  H64 GCD     1      24.780  28.120  17.450  1.00  0.00            
ATOM    135  O32 GCD     1      22.920  27.690  16.730  1.00  0.00            
ATOM    136  H65 GCD     1      23.280  27.130  16.030  1.00  0.00            
ATOM    137  C40 GCD     1      23.340  28.870  18.770  1.00  0.00            
ATOM    138  H66 GCD     1      23.210  29.760  18.150  1.00  0.00            
ATOM    139  O33 GCD     1      24.330  29.110  19.770  1.00  0.00            
ATOM    140  C41 GCD     1      24.600  27.980  20.670  1.00  0.00            
ATOM    141  H67 GCD     1      23.650  27.900  21.210  1.00  0.00            
ATOM    142  C42 GCD     1      25.680  28.330  21.730  1.00  0.00            
ATOM    143  H68 GCD     1      25.660  27.540  22.490  1.00  0.00            
ATOM    144  H69 GCD     1      25.440  29.230  22.300  1.00  0.00            
ATOM    145  O34 GCD     1      27.010  28.420  21.120  1.00  0.00            
ATOM    146  H70 GCD     1      27.080  29.290  20.710  1.00  0.00            
ATOM    147  O35 GCD     1      22.120  28.550  19.440  1.00  0.00            
ATOM    148  C43 GCD     1      21.120  29.590  19.460  1.00  0.00            
ATOM    149  H71 GCD     1      21.620  30.490  19.060  1.00  0.00            
ATOM    150  C44 GCD     1      19.980  29.340  18.550  1.00  0.00            
ATOM    151  H72 GCD     1      19.400  28.510  18.970  1.00  0.00            
ATOM    152  O36 GCD     1      20.430  29.070  17.200  1.00  0.00            
ATOM    153  H73 GCD     1      21.340  28.780  17.260  1.00  0.00            
ATOM    154  C45 GCD     1      19.010  30.550  18.550  1.00  0.00            
ATOM    155  H74 GCD     1      19.520  31.370  18.040  1.00  0.00            
ATOM    156  O37 GCD     1      17.800  30.140  17.890  1.00  0.00            
ATOM    157  H75 GCD     1      17.280  30.140  18.700  1.00  0.00            
ATOM    158  C46 GCD     1      18.560  31.050  19.950  1.00  0.00            
ATOM    159  H76 GCD     1      18.070  32.020  19.980  1.00  0.00            
ATOM    160  O38 GCD     1      17.670  30.100  20.550  1.00  0.00            
ATOM    161  O39 GCD     1      19.730  31.100  20.700  1.00  0.00            
ATOM    162  C47 GCD     1      20.570  29.950  20.820  1.00  0.00            
ATOM    163  H77 GCD     1      19.980  29.160  21.300  1.00  0.00            
ATOM    164  C48 GCD     1      21.760  30.250  21.760  1.00  0.00            
ATOM    165  H78 GCD     1      22.400  31.000  21.260  1.00  0.00            
ATOM    166  H79 GCD     1      22.310  29.310  21.900  1.00  0.00            
ATOM    167  O40 GCD     1      21.450  30.600  23.110  1.00  0.00            
ATOM    168  H80 GCD     1      21.140  31.510  23.080  1.00  0.00            
ATOM    169  C1  AG7     2      20.660  30.320  27.350  1.00  0.00            
ATOM    170  C2  AG7     2      20.110  28.990  27.650  1.00  0.00            
ATOM    171  C3  AG7     2      20.880  27.850  27.580  1.00  0.00            
ATOM    172  C4  AG7     2      20.320  26.490  27.910  1.00  0.00            
ATOM    173  N1  AG7     2      19.800  25.740  26.720  1.00  0.00            
ATOM    174  C5  AG7     2      20.840  25.180  25.820  1.00  0.00            
ATOM    175  C6  AG7     2      20.250  24.260  24.690  1.00  0.00            
ATOM    176  N2  AG7     2      19.290  25.110  23.840  1.00  0.00            
ATOM    177  C7  AG7     2      18.170  25.700  24.810  1.00  0.00            
ATOM    178  C8  AG7     2      18.730  26.490  25.950  1.00  0.00            
ATOM    179  C9  AG7     2      18.680  24.260  22.700  1.00  0.00            
ATOM    180  C10 AG7     2      19.630  23.450  21.770  1.00  0.00            
ATOM    181  C11 AG7     2      20.750  24.120  21.230  1.00  0.00            
ATOM    182  C12 AG7     2      21.500  23.410  20.250  1.00  0.00            
ATOM    183  C13 AG7     2      21.140  22.180  19.810  1.00  0.00            
ATOM    184  C14 AG7     2      20.030  21.600  20.300  1.00  0.00            
ATOM    185  C15 AG7     2      19.280  22.200  21.300  1.00  0.00            
ATOM    186  C16 AG7     2      17.710  24.910  21.780  1.00  0.00            
ATOM    187  C17 AG7     2      17.960  26.190  21.270  1.00  0.00            
ATOM    188  C18 AG7     2      17.080  26.760  20.390  1.00  0.00            
ATOM    189  C19 AG7     2      15.880  26.110  20.040  1.00  0.00            
ATOM    190  C20 AG7     2      15.650  24.840  20.570  1.00  0.00            
ATOM    191  C21 AG7     2      16.570  24.220  21.460  1.00  0.00            
ATOM    192  C22 AG7     2      19.850  31.300  26.830  1.00  0.00            
ATOM    193  C23 AG7     2      20.370  32.570  26.520  1.00  0.00            
ATOM    194  C24 AG7     2      21.700  32.950  26.850  1.00  0.00            
ATOM    195  C25 AG7     2      22.480  31.930  27.420  1.00  0.00            
ATOM    196  C26 AG7     2      21.960  30.650  27.590  1.00  0.00            
ATOM    197  H1  AG7     2      19.040  28.900  27.820  1.00  0.00            
ATOM    198  H2  AG7     2      21.950  27.890  27.380  1.00  0.00            
ATOM    199  H3  AG7     2      19.420  26.610  28.520  1.00  0.00            
ATOM    200  H4  AG7     2      20.990  25.810  28.440  1.00  0.00            
ATOM    201  H5  AG7     2      19.360  24.910  27.140  1.00  0.00            
ATOM    202  H6  AG7     2      21.430  24.560  26.480  1.00  0.00            
ATOM    203  H7  AG7     2      21.550  25.960  25.550  1.00  0.00            
ATOM    204  H8  AG7     2      19.730  23.380  25.060  1.00  0.00            
ATOM    205  H9  AG7     2      21.030  23.930  24.010  1.00  0.00            
ATOM    206  H10 AG7     2      19.880  25.870  23.480  1.00  0.00            
ATOM    207  H11 AG7     2      17.550  24.860  25.110  1.00  0.00            
ATOM    208  H12 AG7     2      17.470  26.370  24.290  1.00  0.00            
ATOM    209  H13 AG7     2      19.270  27.380  25.610  1.00  0.00            
ATOM    210  H14 AG7     2      17.970  26.760  26.690  1.00  0.00            
ATOM    211  H15 AG7     2      18.140  23.450  23.200  1.00  0.00            
ATOM    212  H16 AG7     2      20.980  25.090  21.650  1.00  0.00            
ATOM    213  H17 AG7     2      22.410  23.850  19.850  1.00  0.00            
ATOM    214  H18 AG7     2      21.750  21.670  19.080  1.00  0.00            
ATOM    215  H19 AG7     2      19.770  20.600  19.950  1.00  0.00            
ATOM    216  H20 AG7     2      18.360  21.750  21.670  1.00  0.00            
ATOM    217  H21 AG7     2      18.840  26.810  21.450  1.00  0.00            
ATOM    218  H22 AG7     2      17.340  27.710  19.930  1.00  0.00            
ATOM    219  H23 AG7     2      15.130  26.570  19.400  1.00  0.00            
ATOM    220  H24 AG7     2      14.760  24.280  20.280  1.00  0.00            
ATOM    221  H25 AG7     2      16.400  23.230  21.870  1.00  0.00            
ATOM    222  H26 AG7     2      18.810  31.040  26.650  1.00  0.00            
ATOM    223  H27 AG7     2      19.740  33.340  26.080  1.00  0.00            
ATOM    224  H28 AG7     2      22.090  33.900  26.490  1.00  0.00            
ATOM    225  H29 AG7     2      23.550  32.070  27.530  1.00  0.00            
ATOM    226  H30 AG7     2      22.660  29.870  27.900  1.00  0.00            
TER
ENDMDL
MODEL        1
ATOM      1  H1  GCD     1      20.080  28.040  26.930  1.00  0.00            
ATOM      2  O1  GCD     1      20.850  28.510  26.590  1.00  0.00            
ATOM      3  C1  GCD     1      20.740  28.600  25.190  1.00  0.00            
ATOM      4  H2  GCD     1      20.350  29.600  24.950  1.00  0.00            
ATOM      5  H3  GCD     1      21.710  28.490  24.700  1.00  0.00            
ATOM      6  C2  GCD     1      19.680  27.610  24.650  1.00  0.00            
ATOM      7  H4  GCD     1      19.880  26.610  25.070  1.00  0.00            
ATOM      8  C3  GCD     1      19.470  27.480  23.180  1.00  0.00            
ATOM      9  H5  GCD     1      19.270  28.470  22.750  1.00  0.00            
ATOM     10  C4  GCD     1      18.220  26.640  22.810  1.00  0.00            
ATOM     11  H6  GCD     1      18.350  25.600  23.120  1.00  0.00            
ATOM     12  O2  GCD     1      18.160  26.750  21.390  1.00  0.00            
ATOM     13  H7  GCD     1      19.080  26.720  21.100  1.00  0.00            
ATOM     14  C5  GCD     1      16.980  27.060  23.640  1.00  0.00            
ATOM     15  H8  GCD     1      16.700  28.080  23.350  1.00  0.00            
ATOM     16  O3  GCD     1      15.850  26.220  23.450  1.00  0.00            
ATOM     17  H9  GCD     1      16.120  25.490  24.020  1.00  0.00            
ATOM     18  C6  GCD     1      17.420  27.100  25.100  1.00  0.00            
ATOM     19  O4  GCD     1      18.430  28.090  25.240  1.00  0.00            
ATOM     20  H10 GCD     1      16.580  27.470  25.680  1.00  0.00            
ATOM     21  O5  GCD     1      17.810  25.790  25.540  1.00  0.00            
ATOM     22  C7  GCD     1      16.810  25.100  26.240  1.00  0.00            
ATOM     23  H11 GCD     1      15.790  25.470  26.070  1.00  0.00            
ATOM     24  C8  GCD     1      16.760  23.580  25.930  1.00  0.00            
ATOM     25  H12 GCD     1      17.770  23.150  25.950  1.00  0.00            
ATOM     26  O6  GCD     1      16.210  23.470  24.560  1.00  0.00            
ATOM     27  H13 GCD     1      16.280  22.570  24.220  1.00  0.00            
ATOM     28  C9  GCD     1      16.030  22.740  27.000  1.00  0.00            
ATOM     29  H14 GCD     1      14.980  22.860  26.700  1.00  0.00            
ATOM     30  O7  GCD     1      16.380  21.390  26.830  1.00  0.00            
ATOM     31  H15 GCD     1      17.210  21.300  27.310  1.00  0.00            
ATOM     32  C10 GCD     1      16.200  23.160  28.450  1.00  0.00            
ATOM     33  H16 GCD     1      15.340  22.700  28.940  1.00  0.00            
ATOM     34  O8  GCD     1      16.100  24.600  28.510  1.00  0.00            
ATOM     35  C11 GCD     1      17.040  25.390  27.750  1.00  0.00            
ATOM     36  H17 GCD     1      18.050  25.020  27.990  1.00  0.00            
ATOM     37  C12 GCD     1      16.870  26.800  28.180  1.00  0.00            
ATOM     38  H18 GCD     1      17.630  27.430  27.690  1.00  0.00            
ATOM     39  H19 GCD     1      17.170  26.860  29.230  1.00  0.00            
ATOM     40  O9  GCD     1      15.630  27.370  27.930  1.00  0.00            
ATOM     41  H20 GCD     1      15.710  28.310  28.120  1.00  0.00            
ATOM     42  O10 GCD     1      17.420  22.770  29.020  1.00  0.00            
ATOM     43  C13 GCD     1      17.410  22.330  30.380  1.00  0.00            
ATOM     44  H21 GCD     1      16.510  22.630  30.920  1.00  0.00            
ATOM     45  C14 GCD     1      17.540  20.760  30.320  1.00  0.00            
ATOM     46  H22 GCD     1      18.410  20.590  29.680  1.00  0.00            
ATOM     47  O11 GCD     1      16.300  20.170  29.870  1.00  0.00            
ATOM     48  H23 GCD     1      16.610  19.400  29.370  1.00  0.00            
ATOM     49  C15 GCD     1      17.870  20.160  31.730  1.00  0.00            
ATOM     50  H24 GCD     1      17.050  20.380  32.420  1.00  0.00            
ATOM     51  O12 GCD     1      18.190  18.790  31.620  1.00  0.00            
ATOM     52  H25 GCD     1      19.150  18.700  31.630  1.00  0.00            
ATOM     53  C16 GCD     1      19.070  20.970  32.380  1.00  0.00            
ATOM     54  H26 GCD     1      19.130  20.550  33.380  1.00  0.00            
ATOM     55  O13 GCD     1      18.640  22.330  32.350  1.00  0.00            
ATOM     56  C17 GCD     1      18.610  22.970  31.010  1.00  0.00            
ATOM     57  H27 GCD     1      19.510  22.710  30.440  1.00  0.00            
ATOM     58  C18 GCD     1      18.370  24.460  31.160  1.00  0.00            
ATOM     59  H28 GCD     1      17.600  24.690  31.900  1.00  0.00            
ATOM     60  H29 GCD     1      18.150  25.010  30.240  1.00  0.00            
ATOM     61  O14 GCD     1      19.480  25.050  31.670  1.00  0.00            
ATOM     62  H30 GCD     1      19.700  24.760  32.570  1.00  0.00            
ATOM     63  O15 GCD     1      20.230  20.800  31.640  1.00  0.00            
ATOM     64  C19 GCD     1      21.400  20.420  32.420  1.00  0.00            
ATOM     65  H31 GCD     1      21.340  20.280  33.500  1.00  0.00            
ATOM     66  C20 GCD     1      21.950  19.150  31.760  1.00  0.00            
ATOM     67  H32 GCD     1      22.200  19.360  30.710  1.00  0.00            
ATOM     68  O16 GCD     1      20.950  18.130  31.580  1.00  0.00            
ATOM     69  H33 GCD     1      21.370  17.500  30.980  1.00  0.00            
ATOM     70  C21 GCD     1      23.230  18.670  32.480  1.00  0.00            
ATOM     71  H34 GCD     1      23.030  18.450  33.530  1.00  0.00            
ATOM     72  O17 GCD     1      23.740  17.510  31.910  1.00  0.00            
ATOM     73  H35 GCD     1      24.270  17.840  31.170  1.00  0.00            
ATOM     74  C22 GCD     1      24.240  19.800  32.470  1.00  0.00            
ATOM     75  H36 GCD     1      25.110  19.610  33.100  1.00  0.00            
ATOM     76  O18 GCD     1      23.590  21.010  32.940  1.00  0.00            
ATOM     77  C23 GCD     1      22.480  21.480  32.200  1.00  0.00            
ATOM     78  H37 GCD     1      22.800  21.570  31.150  1.00  0.00            
ATOM     79  C24 GCD     1      21.970  22.910  32.590  1.00  0.00            
ATOM     80  H38 GCD     1      21.730  22.990  33.660  1.00  0.00            
ATOM     81  H39 GCD     1      21.110  23.110  31.930  1.00  0.00            
ATOM     82  O19 GCD     1      22.980  23.900  32.420  1.00  0.00            
ATOM     83  H40 GCD     1      23.500  23.600  33.180  1.00  0.00            
ATOM     84  O20 GCD     1      24.760  19.900  31.120  1.00  0.00            
ATOM     85  C25 GCD     1      26.150  19.940  30.900  1.00  0.00            
ATOM     86  H41 GCD     1      26.690  19.710  31.830  1.00  0.00            
ATOM     87  C26 GCD     1      26.520  18.840  29.920  1.00  0.00            
ATOM     88  H42 GCD     1      26.030  18.750  28.940  1.00  0.00            
ATOM     89  O21 GCD     1      26.280  17.620  30.590  1.00  0.00            
ATOM     90  H43 GCD     1      26.920  16.920  30.370  1.00  0.00            
ATOM     91  C27 GCD     1      27.960  18.950  29.630  1.00  0.00            
ATOM     92  H44 GCD     1      28.370  18.840  30.640  1.00  0.00            
ATOM     93  O22 GCD     1      28.450  17.860  28.790  1.00  0.00            
ATOM     94  H45 GCD     1      27.880  17.830  28.010  1.00  0.00            
ATOM     95  C28 GCD     1      28.240  20.340  29.040  1.00  0.00            
ATOM     96  H46 GCD     1      29.300  20.610  28.910  1.00  0.00            
ATOM     97  O23 GCD     1      27.910  21.290  30.020  1.00  0.00            
ATOM     98  C29 GCD     1      26.510  21.310  30.400  1.00  0.00            
ATOM     99  H47 GCD     1      25.840  21.480  29.550  1.00  0.00            
ATOM    100  C30 GCD     1      26.270  22.420  31.360  1.00  0.00            
ATOM    101  H48 GCD     1      26.980  22.230  32.180  1.00  0.00            
ATOM    102  H49 GCD     1      25.250  22.290  31.750  1.00  0.00            
ATOM    103  O24 GCD     1      26.380  23.740  30.900  1.00  0.00            
ATOM    104  H50 GCD     1      27.270  23.900  30.570  1.00  0.00            
ATOM    105  O25 GCD     1      27.570  20.630  27.910  1.00  0.00            
ATOM    106  C31 GCD     1      28.240  20.350  26.650  1.00  0.00            
ATOM    107  H51 GCD     1      29.170  19.750  26.700  1.00  0.00            
ATOM    108  C32 GCD     1      27.280  19.550  25.760  1.00  0.00            
ATOM    109  H52 GCD     1      26.280  20.010  25.770  1.00  0.00            
ATOM    110  O26 GCD     1      27.200  18.150  26.220  1.00  0.00            
ATOM    111  H53 GCD     1      26.300  17.850  26.060  1.00  0.00            
ATOM    112  C33 GCD     1      27.760  19.530  24.280  1.00  0.00            
ATOM    113  H54 GCD     1      28.620  18.850  24.260  1.00  0.00            
ATOM    114  O27 GCD     1      26.750  19.070  23.390  1.00  0.00            
ATOM    115  H55 GCD     1      26.450  18.170  23.570  1.00  0.00            
ATOM    116  C34 GCD     1      28.140  20.940  23.870  1.00  0.00            
ATOM    117  H56 GCD     1      28.610  20.900  22.880  1.00  0.00            
ATOM    118  O28 GCD     1      29.120  21.440  24.760  1.00  0.00            
ATOM    119  C35 GCD     1      28.650  21.680  26.030  1.00  0.00            
ATOM    120  H57 GCD     1      27.770  22.350  26.060  1.00  0.00            
ATOM    121  C36 GCD     1      29.760  22.370  26.870  1.00  0.00            
ATOM    122  H58 GCD     1      30.600  21.680  26.700  1.00  0.00            
ATOM    123  H59 GCD     1      29.570  22.390  27.960  1.00  0.00            
ATOM    124  O29 GCD     1      30.040  23.750  26.540  1.00  0.00            
ATOM    125  H60 GCD     1      30.800  24.070  27.040  1.00  0.00            
ATOM    126  O30 GCD     1      27.060  21.900  23.900  1.00  0.00            
ATOM    127  C37 GCD     1      27.000  22.730  22.770  1.00  0.00            
ATOM    128  H61 GCD     1      27.860  22.680  22.100  1.00  0.00            
ATOM    129  C38 GCD     1      25.880  22.300  21.880  1.00  0.00            
ATOM    130  H62 GCD     1      24.980  22.190  22.490  1.00  0.00            
ATOM    131  O31 GCD     1      26.250  21.090  21.330  1.00  0.00            
ATOM    132  H63 GCD     1      26.580  20.500  22.010  1.00  0.00            
ATOM    133  C39 GCD     1      25.780  23.260  20.650  1.00  0.00            
ATOM    134  H64 GCD     1      26.730  23.220  20.100  1.00  0.00            
ATOM    135  O32 GCD     1      24.680  22.930  19.780  1.00  0.00            
ATOM    136  H65 GCD     1      24.750  21.980  19.590  1.00  0.00            
ATOM    137  C40 GCD     1      25.650  24.690  21.120  1.00  0.00            
ATOM    138  H66 GCD     1      25.620  25.390  20.280  1.00  0.00            
ATOM    139  O33 GCD     1      26.810  24.990  22.010  1.00  0.00            
ATOM    140  C41 GCD     1      26.850  24.200  23.210  1.00  0.00            
ATOM    141  H67 GCD     1      25.940  24.310  23.830  1.00  0.00            
ATOM    142  C42 GCD     1      28.020  24.620  24.080  1.00  0.00            
ATOM    143  H68 GCD     1      28.920  24.430  23.490  1.00  0.00            
ATOM    144  H69 GCD     1      28.090  23.990  24.980  1.00  0.00            
ATOM    145  O34 GCD     1      27.930  25.960  24.550  1.00  0.00            
ATOM    146  H70 GCD     1      28.450  26.460  23.910  1.00  0.00            
ATOM    147  O35 GCD     1      24.480  24.870  21.840  1.00  0.00            
ATOM    148  C43 GCD     1      23.790  26.120  21.590  1.00  0.00            
ATOM    149  H71 GCD     1      24.360  26.820  20.960  1.00  0.00            
ATOM    150  C44 GCD     1      22.550  25.710  20.770  1.00  0.00            
ATOM    151  H72 GCD     1      22.020  25.010  21.430  1.00  0.00            
ATOM    152  O36 GCD     1      22.880  25.070  19.510  1.00  0.00            
ATOM    153  H73 GCD     1      23.470  24.330  19.670  1.00  0.00            
ATOM    154  C45 GCD     1      21.770  27.000  20.460  1.00  0.00            
ATOM    155  H74 GCD     1      22.420  27.760  19.990  1.00  0.00            
ATOM    156  O37 GCD     1      20.730  26.700  19.520  1.00  0.00            
ATOM    157  H75 GCD     1      21.040  26.030  18.900  1.00  0.00            
ATOM    158  C46 GCD     1      21.380  27.730  21.710  1.00  0.00            
ATOM    159  H76 GCD     1      20.870  28.680  21.570  1.00  0.00            
ATOM    160  O38 GCD     1      20.610  26.880  22.570  1.00  0.00            
ATOM    161  O39 GCD     1      22.670  28.060  22.410  1.00  0.00            
ATOM    162  C47 GCD     1      23.420  26.860  22.810  1.00  0.00            
ATOM    163  H77 GCD     1      22.790  26.330  23.540  1.00  0.00            
ATOM    164  C48 GCD     1      24.760  27.210  23.520  1.00  0.00            
ATOM    165  H78 GCD     1      25.500  27.720  22.890  1.00  0.00            
ATOM    166  H79 GCD     1      25.220  26.320  23.960  1.00  0.00            
ATOM    167  O40 GCD     1      24.510  27.990  24.650  1.00  0.00            
ATOM    168  H80 GCD     1      24.290  28.790  24.170  1.00  0.00            
ATOM    169  C1  AG7     2      24.400  31.510  31.280  1.00  0.00            
ATOM    170  C2  AG7     2      24.800  30.050  30.990  1.00  0.00            
ATOM    171  C3  AG7     2      25.030  29.390  29.850  1.00  0.00            
ATOM    172  C4  AG7     2      25.500  27.970  29.690  1.00  0.00            
ATOM    173  N1  AG7     2      24.400  26.990  29.350  1.00  0.00            
ATOM    174  C5  AG7     2      24.900  25.620  29.650  1.00  0.00            
ATOM    175  C6  AG7     2      23.950  24.480  29.220  1.00  0.00            
ATOM    176  N2  AG7     2      23.650  24.430  27.670  1.00  0.00            
ATOM    177  C7  AG7     2      23.240  25.830  27.260  1.00  0.00            
ATOM    178  C8  AG7     2      24.180  26.950  27.820  1.00  0.00            
ATOM    179  C9  AG7     2      22.460  23.520  27.370  1.00  0.00            
ATOM    180  C10 AG7     2      22.520  22.090  27.730  1.00  0.00            
ATOM    181  C11 AG7     2      23.670  21.200  27.580  1.00  0.00            
ATOM    182  C12 AG7     2      23.510  19.810  27.830  1.00  0.00            
ATOM    183  C13 AG7     2      22.290  19.230  28.210  1.00  0.00            
ATOM    184  C14 AG7     2      21.140  20.000  28.350  1.00  0.00            
ATOM    185  C15 AG7     2      21.310  21.410  28.130  1.00  0.00            
ATOM    186  C16 AG7     2      22.020  23.560  25.910  1.00  0.00            
ATOM    187  C17 AG7     2      22.920  23.230  24.880  1.00  0.00            
ATOM    188  C18 AG7     2      22.370  22.970  23.590  1.00  0.00            
ATOM    189  C19 AG7     2      21.060  23.220  23.330  1.00  0.00            
ATOM    190  C20 AG7     2      20.200  23.650  24.390  1.00  0.00            
ATOM    191  C21 AG7     2      20.680  23.780  25.680  1.00  0.00            
ATOM    192  C22 AG7     2      24.580  32.510  30.290  1.00  0.00            
ATOM    193  C23 AG7     2      24.300  33.860  30.520  1.00  0.00            
ATOM    194  C24 AG7     2      23.570  34.180  31.680  1.00  0.00            
ATOM    195  C25 AG7     2      23.340  33.210  32.670  1.00  0.00            
ATOM    196  C26 AG7     2      23.760  31.910  32.450  1.00  0.00            
ATOM    197  H1  AG7     2      24.930  29.470  31.900  1.00  0.00            
ATOM    198  H2  AG7     2      25.000  29.770  28.830  1.00  0.00            
ATOM    199  H3  AG7     2      26.100  27.690  30.560  1.00  0.00            
ATOM    200  H4  AG7     2      26.230  27.830  28.890  1.00  0.00            
ATOM    201  H5  AG7     2      23.450  27.090  29.740  1.00  0.00            
ATOM    202  H6  AG7     2      25.180  25.590  30.710  1.00  0.00            
ATOM    203  H7  AG7     2      25.860  25.540  29.140  1.00  0.00            
ATOM    204  H8  AG7     2      23.000  24.710  29.710  1.00  0.00            
ATOM    205  H9  AG7     2      24.450  23.560  29.520  1.00  0.00            
ATOM    206  H10 AG7     2      24.520  24.250  27.140  1.00  0.00            
ATOM    207  H11 AG7     2      22.290  25.930  27.790  1.00  0.00            
ATOM    208  H12 AG7     2      23.000  25.960  26.200  1.00  0.00            
ATOM    209  H13 AG7     2      25.090  26.820  27.240  1.00  0.00            
ATOM    210  H14 AG7     2      23.820  27.960  27.620  1.00  0.00            
ATOM    211  H15 AG7     2      21.630  23.910  27.960  1.00  0.00            
ATOM    212  H16 AG7     2      24.620  21.520  27.160  1.00  0.00            
ATOM    213  H17 AG7     2      24.400  19.200  27.770  1.00  0.00            
ATOM    214  H18 AG7     2      22.340  18.210  28.570  1.00  0.00            
ATOM    215  H19 AG7     2      20.140  19.610  28.480  1.00  0.00            
ATOM    216  H20 AG7     2      20.370  21.960  28.180  1.00  0.00            
ATOM    217  H21 AG7     2      23.970  23.000  25.010  1.00  0.00            
ATOM    218  H22 AG7     2      23.020  22.770  22.740  1.00  0.00            
ATOM    219  H23 AG7     2      20.700  22.860  22.370  1.00  0.00            
ATOM    220  H24 AG7     2      19.120  23.710  24.360  1.00  0.00            
ATOM    221  H25 AG7     2      20.070  24.190  26.470  1.00  0.00            
ATOM    222  H26 AG7     2      25.070  32.180  29.380  1.00  0.00            
ATOM    223  H27 AG7     2      24.540  34.590  29.750  1.00  0.00            
ATOM    224  H28 AG7     2      23.220  35.200  31.770  1.00  0.00            
ATOM    225  H29 AG7     2      22.900  33.640  33.560  1.00  0.00            
ATOM    226  H30 AG7     2      23.610  31.180  33.240  1.00  0.00            
TER
ENDMDL
MODEL        1
ATOM      1  H1  GCD     1      20.940  28.700  27.270  1.00  0.00            
ATOM      2  O1  GCD     1      21.580  28.400  26.610  1.00  0.00            
ATOM      3  C1  GCD     1      21.160  28.580  25.280  1.00  0.00            
ATOM      4  H2  GCD     1      20.790  29.560  24.950  1.00  0.00            
ATOM      5  H3  GCD     1      21.980  28.330  24.590  1.00  0.00            
ATOM      6  C2  GCD     1      19.980  27.680  24.950  1.00  0.00            
ATOM      7  H4  GCD     1      20.180  26.620  25.170  1.00  0.00            
ATOM      8  C3  GCD     1      19.640  27.830  23.460  1.00  0.00            
ATOM      9  H5  GCD     1      19.550  28.900  23.250  1.00  0.00            
ATOM     10  C4  GCD     1      18.330  27.010  23.170  1.00  0.00            
ATOM     11  H6  GCD     1      18.440  25.920  23.230  1.00  0.00            
ATOM     12  O2  GCD     1      18.030  27.330  21.810  1.00  0.00            
ATOM     13  H7  GCD     1      18.850  27.200  21.320  1.00  0.00            
ATOM     14  C5  GCD     1      17.210  27.310  24.110  1.00  0.00            
ATOM     15  H8  GCD     1      16.880  28.340  23.910  1.00  0.00            
ATOM     16  O3  GCD     1      16.100  26.390  24.020  1.00  0.00            
ATOM     17  H9  GCD     1      16.360  25.630  24.550  1.00  0.00            
ATOM     18  C6  GCD     1      17.600  27.340  25.600  1.00  0.00            
ATOM     19  O4  GCD     1      18.850  28.070  25.770  1.00  0.00            
ATOM     20  H10 GCD     1      16.870  27.820  26.260  1.00  0.00            
ATOM     21  O5  GCD     1      17.750  25.980  26.140  1.00  0.00            
ATOM     22  C7  GCD     1      16.880  25.500  27.190  1.00  0.00            
ATOM     23  H11 GCD     1      15.860  25.890  27.080  1.00  0.00            
ATOM     24  C8  GCD     1      16.600  24.020  26.870  1.00  0.00            
ATOM     25  H12 GCD     1      17.630  23.670  26.730  1.00  0.00            
ATOM     26  O6  GCD     1      15.910  23.880  25.630  1.00  0.00            
ATOM     27  H13 GCD     1      16.200  22.990  25.400  1.00  0.00            
ATOM     28  C9  GCD     1      15.820  23.350  27.990  1.00  0.00            
ATOM     29  H14 GCD     1      14.820  23.800  27.980  1.00  0.00            
ATOM     30  O7  GCD     1      15.830  21.950  27.730  1.00  0.00            
ATOM     31  H15 GCD     1      16.690  21.620  28.020  1.00  0.00            
ATOM     32  C10 GCD     1      16.410  23.570  29.320  1.00  0.00            
ATOM     33  H16 GCD     1      15.860  23.120  30.150  1.00  0.00            
ATOM     34  O8  GCD     1      16.580  25.000  29.520  1.00  0.00            
ATOM     35  C11 GCD     1      17.420  25.690  28.540  1.00  0.00            
ATOM     36  H17 GCD     1      18.480  25.410  28.550  1.00  0.00            
ATOM     37  C12 GCD     1      17.480  27.140  29.000  1.00  0.00            
ATOM     38  H18 GCD     1      18.180  27.590  28.270  1.00  0.00            
ATOM     39  H19 GCD     1      17.920  27.290  30.000  1.00  0.00            
ATOM     40  O9  GCD     1      16.250  27.930  28.930  1.00  0.00            
ATOM     41  H20 GCD     1      16.070  28.170  29.840  1.00  0.00            
ATOM     42  O10 GCD     1      17.700  23.000  29.330  1.00  0.00            
ATOM     43  C13 GCD     1      18.150  22.250  30.440  1.00  0.00            
ATOM     44  H21 GCD     1      17.400  22.270  31.240  1.00  0.00            
ATOM     45  C14 GCD     1      18.410  20.780  29.990  1.00  0.00            
ATOM     46  H22 GCD     1      19.160  20.760  29.190  1.00  0.00            
ATOM     47  O11 GCD     1      17.260  20.130  29.370  1.00  0.00            
ATOM     48  H23 GCD     1      17.640  19.270  29.190  1.00  0.00            
ATOM     49  C15 GCD     1      18.900  19.810  31.130  1.00  0.00            
ATOM     50  H24 GCD     1      18.050  19.520  31.760  1.00  0.00            
ATOM     51  O12 GCD     1      19.450  18.590  30.580  1.00  0.00            
ATOM     52  H25 GCD     1      20.370  18.510  30.860  1.00  0.00            
ATOM     53  C16 GCD     1      19.990  20.560  31.970  1.00  0.00            
ATOM     54  H26 GCD     1      20.090  20.020  32.920  1.00  0.00            
ATOM     55  O13 GCD     1      19.560  21.900  32.290  1.00  0.00            
ATOM     56  C17 GCD     1      19.390  22.820  31.160  1.00  0.00            
ATOM     57  H27 GCD     1      20.270  22.870  30.510  1.00  0.00            
ATOM     58  C18 GCD     1      19.110  24.230  31.750  1.00  0.00            
ATOM     59  H28 GCD     1      18.320  23.940  32.460  1.00  0.00            
ATOM     60  H29 GCD     1      18.780  24.930  30.970  1.00  0.00            
ATOM     61  O14 GCD     1      20.100  24.900  32.430  1.00  0.00            
ATOM     62  H30 GCD     1      19.880  24.860  33.360  1.00  0.00            
ATOM     63  O15 GCD     1      21.230  20.630  31.270  1.00  0.00            
ATOM     64  C19 GCD     1      22.360  20.380  32.040  1.00  0.00            
ATOM     65  H31 GCD     1      22.130  20.450  33.110  1.00  0.00            
ATOM     66  C20 GCD     1      22.870  19.030  31.740  1.00  0.00            
ATOM     67  H32 GCD     1      22.820  18.800  30.660  1.00  0.00            
ATOM     68  O16 GCD     1      21.890  17.970  32.180  1.00  0.00            
ATOM     69  H33 GCD     1      22.270  17.130  31.890  1.00  0.00            
ATOM     70  C21 GCD     1      24.330  18.930  32.230  1.00  0.00            
ATOM     71  H34 GCD     1      24.250  18.970  33.320  1.00  0.00            
ATOM     72  O17 GCD     1      24.890  17.680  31.830  1.00  0.00            
ATOM     73  H35 GCD     1      25.100  17.800  30.900  1.00  0.00            
ATOM     74  C22 GCD     1      25.250  20.070  31.720  1.00  0.00            
ATOM     75  H36 GCD     1      26.200  19.940  32.240  1.00  0.00            
ATOM     76  O18 GCD     1      24.680  21.270  32.020  1.00  0.00            
ATOM     77  C23 GCD     1      23.340  21.470  31.530  1.00  0.00            
ATOM     78  H37 GCD     1      23.410  21.470  30.430  1.00  0.00            
ATOM     79  C24 GCD     1      22.930  22.860  31.930  1.00  0.00            
ATOM     80  H38 GCD     1      22.880  22.850  33.030  1.00  0.00            
ATOM     81  H39 GCD     1      21.950  23.020  31.460  1.00  0.00            
ATOM     82  O19 GCD     1      23.750  23.930  31.520  1.00  0.00            
ATOM     83  H40 GCD     1      24.460  24.010  32.180  1.00  0.00            
ATOM     84  O20 GCD     1      25.500  20.000  30.350  1.00  0.00            
ATOM     85  C25 GCD     1      26.810  19.790  29.940  1.00  0.00            
ATOM     86  H41 GCD     1      27.480  19.470  30.750  1.00  0.00            
ATOM     87  C26 GCD     1      26.820  18.680  28.840  1.00  0.00            
ATOM     88  H42 GCD     1      26.150  18.870  28.000  1.00  0.00            
ATOM     89  O21 GCD     1      26.310  17.520  29.440  1.00  0.00            
ATOM     90  H43 GCD     1      26.930  16.790  29.360  1.00  0.00            
ATOM     91  C27 GCD     1      28.220  18.400  28.340  1.00  0.00            
ATOM     92  H44 GCD     1      28.930  18.170  29.140  1.00  0.00            
ATOM     93  O22 GCD     1      28.230  17.290  27.430  1.00  0.00            
ATOM     94  H45 GCD     1      28.770  17.510  26.670  1.00  0.00            
ATOM     95  C28 GCD     1      28.750  19.620  27.770  1.00  0.00            
ATOM     96  H46 GCD     1      29.780  19.580  27.410  1.00  0.00            
ATOM     97  O23 GCD     1      28.680  20.650  28.800  1.00  0.00            
ATOM     98  C29 GCD     1      27.350  21.030  29.220  1.00  0.00            
ATOM     99  H47 GCD     1      26.650  21.270  28.410  1.00  0.00            
ATOM    100  C30 GCD     1      27.400  22.270  30.100  1.00  0.00            
ATOM    101  H48 GCD     1      28.120  22.020  30.890  1.00  0.00            
ATOM    102  H49 GCD     1      26.410  22.440  30.540  1.00  0.00            
ATOM    103  O24 GCD     1      27.870  23.430  29.520  1.00  0.00            
ATOM    104  H50 GCD     1      28.830  23.330  29.580  1.00  0.00            
ATOM    105  O25 GCD     1      27.940  20.070  26.640  1.00  0.00            
ATOM    106  C31 GCD     1      28.650  20.310  25.400  1.00  0.00            
ATOM    107  H51 GCD     1      29.670  19.910  25.410  1.00  0.00            
ATOM    108  C32 GCD     1      27.940  19.610  24.280  1.00  0.00            
ATOM    109  H52 GCD     1      26.870  19.860  24.240  1.00  0.00            
ATOM    110  O26 GCD     1      28.130  18.220  24.350  1.00  0.00            
ATOM    111  H53 GCD     1      27.820  17.750  23.560  1.00  0.00            
ATOM    112  C33 GCD     1      28.520  20.050  22.960  1.00  0.00            
ATOM    113  H54 GCD     1      29.580  19.780  22.890  1.00  0.00            
ATOM    114  O27 GCD     1      27.810  19.520  21.840  1.00  0.00            
ATOM    115  H55 GCD     1      28.300  18.740  21.560  1.00  0.00            
ATOM    116  C34 GCD     1      28.550  21.550  22.800  1.00  0.00            
ATOM    117  H56 GCD     1      29.120  21.640  21.860  1.00  0.00            
ATOM    118  O28 GCD     1      29.220  22.080  23.910  1.00  0.00            
ATOM    119  C35 GCD     1      28.710  21.830  25.230  1.00  0.00            
ATOM    120  H57 GCD     1      27.730  22.330  25.290  1.00  0.00            
ATOM    121  C36 GCD     1      29.720  22.430  26.200  1.00  0.00            
ATOM    122  H58 GCD     1      30.580  21.770  26.310  1.00  0.00            
ATOM    123  H59 GCD     1      29.140  22.570  27.120  1.00  0.00            
ATOM    124  O29 GCD     1      30.140  23.680  25.830  1.00  0.00            
ATOM    125  H60 GCD     1      30.300  23.700  24.880  1.00  0.00            
ATOM    126  O30 GCD     1      27.280  22.160  22.780  1.00  0.00            
ATOM    127  C37 GCD     1      27.120  22.970  21.630  1.00  0.00            
ATOM    128  H61 GCD     1      28.010  23.030  20.980  1.00  0.00            
ATOM    129  C38 GCD     1      25.890  22.510  20.920  1.00  0.00            
ATOM    130  H62 GCD     1      25.040  22.410  21.610  1.00  0.00            
ATOM    131  O31 GCD     1      26.150  21.270  20.220  1.00  0.00            
ATOM    132  H63 GCD     1      26.820  20.730  20.660  1.00  0.00            
ATOM    133  C39 GCD     1      25.440  23.520  19.810  1.00  0.00            
ATOM    134  H64 GCD     1      26.250  23.480  19.060  1.00  0.00            
ATOM    135  O32 GCD     1      24.210  23.300  19.080  1.00  0.00            
ATOM    136  H65 GCD     1      23.590  24.010  19.270  1.00  0.00            
ATOM    137  C40 GCD     1      25.440  24.990  20.390  1.00  0.00            
ATOM    138  H66 GCD     1      25.250  25.660  19.550  1.00  0.00            
ATOM    139  O33 GCD     1      26.650  25.260  21.040  1.00  0.00            
ATOM    140  C41 GCD     1      26.950  24.410  22.120  1.00  0.00            
ATOM    141  H67 GCD     1      26.080  24.370  22.790  1.00  0.00            
ATOM    142  C42 GCD     1      28.250  24.890  22.750  1.00  0.00            
ATOM    143  H68 GCD     1      29.110  24.870  22.080  1.00  0.00            
ATOM    144  H69 GCD     1      28.450  24.300  23.660  1.00  0.00            
ATOM    145  O34 GCD     1      28.020  26.240  23.110  1.00  0.00            
ATOM    146  H70 GCD     1      28.130  26.650  22.250  1.00  0.00            
ATOM    147  O35 GCD     1      24.370  25.230  21.310  1.00  0.00            
ATOM    148  C43 GCD     1      23.630  26.430  21.050  1.00  0.00            
ATOM    149  H71 GCD     1      24.170  27.080  20.350  1.00  0.00            
ATOM    150  C44 GCD     1      22.230  26.040  20.520  1.00  0.00            
ATOM    151  H72 GCD     1      21.840  25.430  21.350  1.00  0.00            
ATOM    152  O36 GCD     1      22.300  25.310  19.300  1.00  0.00            
ATOM    153  H73 GCD     1      21.590  24.700  19.550  1.00  0.00            
ATOM    154  C45 GCD     1      21.410  27.290  20.400  1.00  0.00            
ATOM    155  H74 GCD     1      21.890  27.980  19.690  1.00  0.00            
ATOM    156  O37 GCD     1      20.120  26.850  19.910  1.00  0.00            
ATOM    157  H75 GCD     1      20.100  25.900  19.740  1.00  0.00            
ATOM    158  C46 GCD     1      21.340  28.040  21.710  1.00  0.00            
ATOM    159  H76 GCD     1      20.860  29.020  21.640  1.00  0.00            
ATOM    160  O38 GCD     1      20.740  27.250  22.670  1.00  0.00            
ATOM    161  O39 GCD     1      22.630  28.350  22.140  1.00  0.00            
ATOM    162  C47 GCD     1      23.500  27.220  22.420  1.00  0.00            
ATOM    163  H77 GCD     1      23.160  26.520  23.180  1.00  0.00            
ATOM    164  C48 GCD     1      24.890  27.810  22.860  1.00  0.00            
ATOM    165  H78 GCD     1      25.170  28.570  22.120  1.00  0.00            
ATOM    166  H79 GCD     1      25.650  27.030  22.700  1.00  0.00            
ATOM    167  O40 GCD     1      25.020  28.270  24.140  1.00  0.00            
ATOM    168  H80 GCD     1      24.440  29.030  24.220  1.00  0.00            
ATOM    169  C1  AG7     2      23.520  30.860  30.950  1.00  0.00            
ATOM    170  C2  AG7     2      24.350  29.650  30.570  1.00  0.00            
ATOM    171  C3  AG7     2      25.020  29.590  29.430  1.00  0.00            
ATOM    172  C4  AG7     2      25.820  28.340  29.110  1.00  0.00            
ATOM    173  N1  AG7     2      24.920  27.180  28.850  1.00  0.00            
ATOM    174  C5  AG7     2      25.670  25.840  29.040  1.00  0.00            
ATOM    175  C6  AG7     2      24.880  24.550  28.500  1.00  0.00            
ATOM    176  N2  AG7     2      24.200  24.650  27.120  1.00  0.00            
ATOM    177  C7  AG7     2      23.560  26.070  26.980  1.00  0.00            
ATOM    178  C8  AG7     2      24.450  27.260  27.430  1.00  0.00            
ATOM    179  C9  AG7     2      23.050  23.620  26.980  1.00  0.00            
ATOM    180  C10 AG7     2      23.350  22.140  27.130  1.00  0.00            
ATOM    181  C11 AG7     2      24.380  21.510  26.440  1.00  0.00            
ATOM    182  C12 AG7     2      24.530  20.090  26.460  1.00  0.00            
ATOM    183  C13 AG7     2      23.660  19.310  27.270  1.00  0.00            
ATOM    184  C14 AG7     2      22.770  20.020  28.100  1.00  0.00            
ATOM    185  C15 AG7     2      22.560  21.380  27.980  1.00  0.00            
ATOM    186  C16 AG7     2      22.260  23.730  25.710  1.00  0.00            
ATOM    187  C17 AG7     2      22.910  23.700  24.450  1.00  0.00            
ATOM    188  C18 AG7     2      22.130  23.680  23.290  1.00  0.00            
ATOM    189  C19 AG7     2      20.700  23.800  23.370  1.00  0.00            
ATOM    190  C20 AG7     2      20.020  23.740  24.590  1.00  0.00            
ATOM    191  C21 AG7     2      20.800  23.680  25.750  1.00  0.00            
ATOM    192  C22 AG7     2      23.540  32.130  30.310  1.00  0.00            
ATOM    193  C23 AG7     2      22.870  33.260  30.950  1.00  0.00            
ATOM    194  C24 AG7     2      22.220  33.060  32.130  1.00  0.00            
ATOM    195  C25 AG7     2      22.360  31.880  32.830  1.00  0.00            
ATOM    196  C26 AG7     2      22.940  30.760  32.180  1.00  0.00            
ATOM    197  H1  AG7     2      24.500  28.950  31.380  1.00  0.00            
ATOM    198  H2  AG7     2      25.010  30.350  28.650  1.00  0.00            
ATOM    199  H3  AG7     2      26.430  28.180  30.000  1.00  0.00            
ATOM    200  H4  AG7     2      26.450  28.490  28.240  1.00  0.00            
ATOM    201  H5  AG7     2      24.090  27.260  29.460  1.00  0.00            
ATOM    202  H6  AG7     2      26.030  25.660  30.050  1.00  0.00            
ATOM    203  H7  AG7     2      26.550  25.890  28.390  1.00  0.00            
ATOM    204  H8  AG7     2      24.110  24.300  29.230  1.00  0.00            
ATOM    205  H9  AG7     2      25.580  23.720  28.430  1.00  0.00            
ATOM    206  H10 AG7     2      24.920  24.600  26.380  1.00  0.00            
ATOM    207  H11 AG7     2      22.670  26.070  27.600  1.00  0.00            
ATOM    208  H12 AG7     2      23.310  26.220  25.920  1.00  0.00            
ATOM    209  H13 AG7     2      25.370  27.360  26.850  1.00  0.00            
ATOM    210  H14 AG7     2      23.930  28.210  27.260  1.00  0.00            
ATOM    211  H15 AG7     2      22.340  23.940  27.750  1.00  0.00            
ATOM    212  H16 AG7     2      25.000  22.100  25.760  1.00  0.00            
ATOM    213  H17 AG7     2      25.160  19.590  25.730  1.00  0.00            
ATOM    214  H18 AG7     2      23.880  18.250  27.350  1.00  0.00            
ATOM    215  H19 AG7     2      22.100  19.400  28.690  1.00  0.00            
ATOM    216  H20 AG7     2      21.740  21.780  28.570  1.00  0.00            
ATOM    217  H21 AG7     2      23.980  23.540  24.510  1.00  0.00            
ATOM    218  H22 AG7     2      22.600  23.460  22.340  1.00  0.00            
ATOM    219  H23 AG7     2      20.120  23.730  22.460  1.00  0.00            
ATOM    220  H24 AG7     2      18.950  23.870  24.650  1.00  0.00            
ATOM    221  H25 AG7     2      20.260  23.730  26.690  1.00  0.00            
ATOM    222  H26 AG7     2      23.950  32.190  29.310  1.00  0.00            
ATOM    223  H27 AG7     2      22.690  34.180  30.390  1.00  0.00            
ATOM    224  H28 AG7     2      21.550  33.810  32.550  1.00  0.00            
ATOM    225  H29 AG7     2      22.010  31.750  33.850  1.00  0.00            
ATOM    226  H30 AG7     2      22.900  29.840  32.770  1.00  0.00            
TER
ENDMDL
MODEL        1
ATOM      1  H1  GCD     1      17.850  32.250  24.810  1.00  0.00            
ATOM      2  O1  GCD     1      17.170  31.600  24.610  1.00  0.00            
ATOM      3  C1  GCD     1      16.440  32.120  23.490  1.00  0.00            
ATOM      4  H2  GCD     1      16.710  33.160  23.280  1.00  0.00            
ATOM      5  H3  GCD     1      16.730  31.620  22.560  1.00  0.00            
ATOM      6  C2  GCD     1      14.890  32.180  23.660  1.00  0.00            
ATOM      7  H4  GCD     1      14.510  31.190  23.950  1.00  0.00            
ATOM      8  C3  GCD     1      14.280  32.450  22.240  1.00  0.00            
ATOM      9  H5  GCD     1      14.840  33.280  21.780  1.00  0.00            
ATOM     10  C4  GCD     1      12.750  32.640  22.340  1.00  0.00            
ATOM     11  H6  GCD     1      12.160  31.730  22.520  1.00  0.00            
ATOM     12  O2  GCD     1      12.410  33.180  21.080  1.00  0.00            
ATOM     13  H7  GCD     1      12.520  32.490  20.410  1.00  0.00            
ATOM     14  C5  GCD     1      12.370  33.630  23.410  1.00  0.00            
ATOM     15  H8  GCD     1      12.650  34.640  23.070  1.00  0.00            
ATOM     16  O3  GCD     1      10.910  33.710  23.590  1.00  0.00            
ATOM     17  H9  GCD     1      10.630  32.850  23.930  1.00  0.00            
ATOM     18  C6  GCD     1      13.030  33.300  24.810  1.00  0.00            
ATOM     19  O4  GCD     1      14.430  33.220  24.550  1.00  0.00            
ATOM     20  H10 GCD     1      12.850  34.030  25.610  1.00  0.00            
ATOM     21  O5  GCD     1      12.530  32.080  25.240  1.00  0.00            
ATOM     22  C7  GCD     1      11.540  32.100  26.290  1.00  0.00            
ATOM     23  H11 GCD     1      11.020  33.060  26.210  1.00  0.00            
ATOM     24  C8  GCD     1      10.450  31.100  25.960  1.00  0.00            
ATOM     25  H12 GCD     1      10.910  30.100  25.880  1.00  0.00            
ATOM     26  O6  GCD     1       9.720  31.320  24.750  1.00  0.00            
ATOM     27  H13 GCD     1       8.990  30.710  24.880  1.00  0.00            
ATOM     28  C9  GCD     1       9.390  31.070  27.120  1.00  0.00            
ATOM     29  H14 GCD     1       9.070  32.110  27.230  1.00  0.00            
ATOM     30  O7  GCD     1       8.280  30.220  26.810  1.00  0.00            
ATOM     31  H15 GCD     1       7.580  30.410  27.450  1.00  0.00            
ATOM     32  C10 GCD     1      10.130  30.670  28.440  1.00  0.00            
ATOM     33  H16 GCD     1       9.440  30.750  29.290  1.00  0.00            
ATOM     34  O8  GCD     1      11.110  31.610  28.640  1.00  0.00            
ATOM     35  C11 GCD     1      12.140  31.700  27.580  1.00  0.00            
ATOM     36  H17 GCD     1      12.540  30.700  27.370  1.00  0.00            
ATOM     37  C12 GCD     1      13.350  32.440  28.050  1.00  0.00            
ATOM     38  H18 GCD     1      14.100  32.510  27.250  1.00  0.00            
ATOM     39  H19 GCD     1      13.880  31.940  28.870  1.00  0.00            
ATOM     40  O9  GCD     1      13.040  33.880  28.320  1.00  0.00            
ATOM     41  H20 GCD     1      13.580  34.180  29.060  1.00  0.00            
ATOM     42  O10 GCD     1      10.690  29.370  28.430  1.00  0.00            
ATOM     43  C13 GCD     1      10.480  28.500  29.590  1.00  0.00            
ATOM     44  H21 GCD     1       9.790  28.950  30.320  1.00  0.00            
ATOM     45  C14 GCD     1       9.810  27.240  28.990  1.00  0.00            
ATOM     46  H22 GCD     1      10.440  26.840  28.190  1.00  0.00            
ATOM     47  O11 GCD     1       8.550  27.620  28.430  1.00  0.00            
ATOM     48  H23 GCD     1       8.790  28.060  27.610  1.00  0.00            
ATOM     49  C15 GCD     1       9.540  26.110  30.040  1.00  0.00            
ATOM     50  H24 GCD     1       8.790  26.470  30.750  1.00  0.00            
ATOM     51  O12 GCD     1       9.000  24.910  29.450  1.00  0.00            
ATOM     52  H25 GCD     1       8.760  25.150  28.550  1.00  0.00            
ATOM     53  C16 GCD     1      10.860  25.910  30.780  1.00  0.00            
ATOM     54  H26 GCD     1      10.630  25.300  31.650  1.00  0.00            
ATOM     55  O13 GCD     1      11.370  27.190  31.280  1.00  0.00            
ATOM     56  C17 GCD     1      11.770  28.130  30.310  1.00  0.00            
ATOM     57  H27 GCD     1      12.320  27.670  29.480  1.00  0.00            
ATOM     58  C18 GCD     1      12.460  29.260  31.010  1.00  0.00            
ATOM     59  H28 GCD     1      11.830  29.580  31.850  1.00  0.00            
ATOM     60  H29 GCD     1      12.490  30.170  30.410  1.00  0.00            
ATOM     61  O14 GCD     1      13.820  28.810  31.340  1.00  0.00            
ATOM     62  H30 GCD     1      13.730  28.220  32.100  1.00  0.00            
ATOM     63  O15 GCD     1      11.640  25.190  29.870  1.00  0.00            
ATOM     64  C19 GCD     1      12.430  24.100  30.350  1.00  0.00            
ATOM     65  H31 GCD     1      12.360  23.970  31.440  1.00  0.00            
ATOM     66  C20 GCD     1      11.980  22.780  29.720  1.00  0.00            
ATOM     67  H32 GCD     1      12.080  22.810  28.630  1.00  0.00            
ATOM     68  O16 GCD     1      10.590  22.600  30.050  1.00  0.00            
ATOM     69  H33 GCD     1      10.180  23.450  29.830  1.00  0.00            
ATOM     70  C21 GCD     1      12.890  21.580  30.040  1.00  0.00            
ATOM     71  H34 GCD     1      12.810  21.240  31.080  1.00  0.00            
ATOM     72  O17 GCD     1      12.460  20.410  29.240  1.00  0.00            
ATOM     73  H35 GCD     1      11.580  20.520  28.850  1.00  0.00            
ATOM     74  C22 GCD     1      14.370  21.960  29.860  1.00  0.00            
ATOM     75  H36 GCD     1      15.010  21.150  30.210  1.00  0.00            
ATOM     76  O18 GCD     1      14.570  23.120  30.580  1.00  0.00            
ATOM     77  C23 GCD     1      13.940  24.350  30.150  1.00  0.00            
ATOM     78  H37 GCD     1      14.200  24.470  29.090  1.00  0.00            
ATOM     79  C24 GCD     1      14.540  25.490  30.950  1.00  0.00            
ATOM     80  H38 GCD     1      14.410  25.270  32.020  1.00  0.00            
ATOM     81  H39 GCD     1      13.980  26.410  30.740  1.00  0.00            
ATOM     82  O19 GCD     1      15.910  25.670  30.650  1.00  0.00            
ATOM     83  H40 GCD     1      16.510  25.080  31.110  1.00  0.00            
ATOM     84  O20 GCD     1      14.710  22.210  28.510  1.00  0.00            
ATOM     85  C25 GCD     1      15.680  21.330  27.900  1.00  0.00            
ATOM     86  H41 GCD     1      16.090  20.570  28.570  1.00  0.00            
ATOM     87  C26 GCD     1      14.970  20.480  26.760  1.00  0.00            
ATOM     88  H42 GCD     1      14.460  21.200  26.100  1.00  0.00            
ATOM     89  O21 GCD     1      13.980  19.570  27.360  1.00  0.00            
ATOM     90  H43 GCD     1      13.490  20.120  27.980  1.00  0.00            
ATOM     91  C27 GCD     1      15.960  19.680  25.990  1.00  0.00            
ATOM     92  H44 GCD     1      16.430  18.970  26.680  1.00  0.00            
ATOM     93  O22 GCD     1      15.330  18.800  25.090  1.00  0.00            
ATOM     94  H45 GCD     1      14.620  18.390  25.590  1.00  0.00            
ATOM     95  C28 GCD     1      17.110  20.580  25.450  1.00  0.00            
ATOM     96  H46 GCD     1      17.830  19.960  24.910  1.00  0.00            
ATOM     97  O23 GCD     1      17.660  21.410  26.510  1.00  0.00            
ATOM     98  C29 GCD     1      16.720  22.220  27.290  1.00  0.00            
ATOM     99  H47 GCD     1      16.260  22.930  26.590  1.00  0.00            
ATOM    100  C30 GCD     1      17.500  22.970  28.350  1.00  0.00            
ATOM    101  H48 GCD     1      17.850  22.240  29.090  1.00  0.00            
ATOM    102  H49 GCD     1      16.790  23.620  28.880  1.00  0.00            
ATOM    103  O24 GCD     1      18.540  23.770  27.790  1.00  0.00            
ATOM    104  H50 GCD     1      19.240  23.220  27.400  1.00  0.00            
ATOM    105  O25 GCD     1      16.600  21.410  24.430  1.00  0.00            
ATOM    106  C31 GCD     1      17.280  21.280  23.190  1.00  0.00            
ATOM    107  H51 GCD     1      17.910  20.390  23.080  1.00  0.00            
ATOM    108  C32 GCD     1      16.130  21.240  22.130  1.00  0.00            
ATOM    109  H52 GCD     1      15.490  22.120  22.240  1.00  0.00            
ATOM    110  O26 GCD     1      15.370  20.030  22.390  1.00  0.00            
ATOM    111  H53 GCD     1      15.250  19.860  23.340  1.00  0.00            
ATOM    112  C33 GCD     1      16.770  21.220  20.710  1.00  0.00            
ATOM    113  H54 GCD     1      17.340  20.290  20.640  1.00  0.00            
ATOM    114  O27 GCD     1      15.850  21.210  19.620  1.00  0.00            
ATOM    115  H55 GCD     1      16.380  20.890  18.880  1.00  0.00            
ATOM    116  C34 GCD     1      17.720  22.420  20.510  1.00  0.00            
ATOM    117  H56 GCD     1      18.250  22.170  19.590  1.00  0.00            
ATOM    118  O28 GCD     1      18.670  22.460  21.580  1.00  0.00            
ATOM    119  C35 GCD     1      18.090  22.560  22.970  1.00  0.00            
ATOM    120  H57 GCD     1      17.390  23.400  23.070  1.00  0.00            
ATOM    121  C36 GCD     1      19.290  22.640  23.960  1.00  0.00            
ATOM    122  H58 GCD     1      19.840  21.700  23.820  1.00  0.00            
ATOM    123  H59 GCD     1      18.900  22.610  24.980  1.00  0.00            
ATOM    124  O29 GCD     1      20.010  23.880  23.830  1.00  0.00            
ATOM    125  H60 GCD     1      20.840  23.850  24.320  1.00  0.00            
ATOM    126  O30 GCD     1      17.030  23.620  20.560  1.00  0.00            
ATOM    127  C37 GCD     1      16.750  24.260  19.330  1.00  0.00            
ATOM    128  H61 GCD     1      16.680  23.580  18.470  1.00  0.00            
ATOM    129  C38 GCD     1      15.250  24.720  19.470  1.00  0.00            
ATOM    130  H62 GCD     1      15.280  25.270  20.410  1.00  0.00            
ATOM    131  O31 GCD     1      14.390  23.590  19.640  1.00  0.00            
ATOM    132  H63 GCD     1      14.930  22.800  19.710  1.00  0.00            
ATOM    133  C39 GCD     1      14.760  25.600  18.320  1.00  0.00            
ATOM    134  H64 GCD     1      14.830  25.000  17.410  1.00  0.00            
ATOM    135  O32 GCD     1      13.390  26.080  18.510  1.00  0.00            
ATOM    136  H65 GCD     1      12.800  25.340  18.670  1.00  0.00            
ATOM    137  C40 GCD     1      15.760  26.760  18.120  1.00  0.00            
ATOM    138  H66 GCD     1      15.580  27.360  17.230  1.00  0.00            
ATOM    139  O33 GCD     1      17.020  26.160  17.900  1.00  0.00            
ATOM    140  C41 GCD     1      17.590  25.470  19.040  1.00  0.00            
ATOM    141  H67 GCD     1      17.450  26.210  19.840  1.00  0.00            
ATOM    142  C42 GCD     1      19.060  25.270  18.790  1.00  0.00            
ATOM    143  H68 GCD     1      19.400  25.240  19.840  1.00  0.00            
ATOM    144  H69 GCD     1      19.470  26.160  18.300  1.00  0.00            
ATOM    145  O34 GCD     1      19.540  24.070  18.150  1.00  0.00            
ATOM    146  H70 GCD     1      20.240  24.340  17.550  1.00  0.00            
ATOM    147  O35 GCD     1      15.720  27.610  19.270  1.00  0.00            
ATOM    148  C43 GCD     1      15.770  29.060  19.060  1.00  0.00            
ATOM    149  H71 GCD     1      16.220  29.360  18.110  1.00  0.00            
ATOM    150  C44 GCD     1      14.370  29.550  18.960  1.00  0.00            
ATOM    151  H72 GCD     1      13.900  29.300  19.920  1.00  0.00            
ATOM    152  O36 GCD     1      13.680  29.020  17.850  1.00  0.00            
ATOM    153  H73 GCD     1      13.130  28.270  18.080  1.00  0.00            
ATOM    154  C45 GCD     1      14.330  31.100  18.960  1.00  0.00            
ATOM    155  H74 GCD     1      14.790  31.470  18.040  1.00  0.00            
ATOM    156  O37 GCD     1      12.940  31.460  18.900  1.00  0.00            
ATOM    157  H75 GCD     1      12.530  31.090  18.110  1.00  0.00            
ATOM    158  C46 GCD     1      15.110  31.720  20.050  1.00  0.00            
ATOM    159  H76 GCD     1      15.200  32.810  19.950  1.00  0.00            
ATOM    160  O38 GCD     1      14.510  31.340  21.290  1.00  0.00            
ATOM    161  O39 GCD     1      16.410  31.130  19.940  1.00  0.00            
ATOM    162  C47 GCD     1      16.550  29.720  20.180  1.00  0.00            
ATOM    163  H77 GCD     1      16.120  29.410  21.140  1.00  0.00            
ATOM    164  C48 GCD     1      18.040  29.490  20.290  1.00  0.00            
ATOM    165  H78 GCD     1      18.450  29.690  19.300  1.00  0.00            
ATOM    166  H79 GCD     1      18.130  28.410  20.510  1.00  0.00            
ATOM    167  O40 GCD     1      18.680  30.220  21.400  1.00  0.00            
ATOM    168  H80 GCD     1      19.560  30.390  21.030  1.00  0.00            
ATOM    169  C1  AG7     2      21.790  31.670  23.830  1.00  0.00            
ATOM    170  C2  AG7     2      21.250  30.310  23.990  1.00  0.00            
ATOM    171  C3  AG7     2      21.680  29.350  24.870  1.00  0.00            
ATOM    172  C4  AG7     2      21.040  27.950  25.010  1.00  0.00            
ATOM    173  N1  AG7     2      19.640  27.950  25.540  1.00  0.00            
ATOM    174  C5  AG7     2      19.090  26.520  25.860  1.00  0.00            
ATOM    175  C6  AG7     2      17.600  26.530  26.110  1.00  0.00            
ATOM    176  N2  AG7     2      16.710  27.050  25.000  1.00  0.00            
ATOM    177  C7  AG7     2      17.210  28.480  24.660  1.00  0.00            
ATOM    178  C8  AG7     2      18.710  28.560  24.430  1.00  0.00            
ATOM    179  C9  AG7     2      15.220  27.120  25.370  1.00  0.00            
ATOM    180  C10 AG7     2      14.510  25.720  25.640  1.00  0.00            
ATOM    181  C11 AG7     2      14.830  24.590  24.870  1.00  0.00            
ATOM    182  C12 AG7     2      14.020  23.470  24.960  1.00  0.00            
ATOM    183  C13 AG7     2      12.950  23.440  25.800  1.00  0.00            
ATOM    184  C14 AG7     2      12.640  24.470  26.690  1.00  0.00            
ATOM    185  C15 AG7     2      13.430  25.630  26.610  1.00  0.00            
ATOM    186  C16 AG7     2      14.410  27.670  24.190  1.00  0.00            
ATOM    187  C17 AG7     2      14.500  27.090  22.920  1.00  0.00            
ATOM    188  C18 AG7     2      13.660  27.480  21.850  1.00  0.00            
ATOM    189  C19 AG7     2      12.710  28.480  22.090  1.00  0.00            
ATOM    190  C20 AG7     2      12.730  29.170  23.350  1.00  0.00            
ATOM    191  C21 AG7     2      13.620  28.820  24.370  1.00  0.00            
ATOM    192  C22 AG7     2      21.190  32.570  22.930  1.00  0.00            
ATOM    193  C23 AG7     2      21.740  33.840  22.710  1.00  0.00            
ATOM    194  C24 AG7     2      22.840  34.260  23.390  1.00  0.00            
ATOM    195  C25 AG7     2      23.460  33.390  24.280  1.00  0.00            
ATOM    196  C26 AG7     2      22.930  32.140  24.550  1.00  0.00            
ATOM    197  H1  AG7     2      20.510  30.020  23.240  1.00  0.00            
ATOM    198  H2  AG7     2      22.450  29.620  25.580  1.00  0.00            
ATOM    199  H3  AG7     2      21.670  27.350  25.670  1.00  0.00            
ATOM    200  H4  AG7     2      20.950  27.340  24.110  1.00  0.00            
ATOM    201  H5  AG7     2      19.530  28.560  26.360  1.00  0.00            
ATOM    202  H6  AG7     2      19.640  26.080  26.690  1.00  0.00            
ATOM    203  H7  AG7     2      19.270  25.920  24.960  1.00  0.00            
ATOM    204  H8  AG7     2      17.420  27.120  27.010  1.00  0.00            
ATOM    205  H9  AG7     2      17.280  25.510  26.320  1.00  0.00            
ATOM    206  H10 AG7     2      16.780  26.500  24.130  1.00  0.00            
ATOM    207  H11 AG7     2      17.050  29.080  25.560  1.00  0.00            
ATOM    208  H12 AG7     2      16.600  28.880  23.850  1.00  0.00            
ATOM    209  H13 AG7     2      19.030  28.000  23.550  1.00  0.00            
ATOM    210  H14 AG7     2      19.060  29.550  24.130  1.00  0.00            
ATOM    211  H15 AG7     2      15.140  27.760  26.250  1.00  0.00            
ATOM    212  H16 AG7     2      15.550  24.670  24.070  1.00  0.00            
ATOM    213  H17 AG7     2      14.190  22.650  24.260  1.00  0.00            
ATOM    214  H18 AG7     2      12.360  22.530  25.710  1.00  0.00            
ATOM    215  H19 AG7     2      11.800  24.300  27.360  1.00  0.00            
ATOM    216  H20 AG7     2      13.120  26.520  27.160  1.00  0.00            
ATOM    217  H21 AG7     2      15.230  26.310  22.740  1.00  0.00            
ATOM    218  H22 AG7     2      13.750  27.010  20.880  1.00  0.00            
ATOM    219  H23 AG7     2      12.030  28.740  21.280  1.00  0.00            
ATOM    220  H24 AG7     2      12.010  29.970  23.480  1.00  0.00            
ATOM    221  H25 AG7     2      13.720  29.290  25.340  1.00  0.00            
ATOM    222  H26 AG7     2      20.320  32.270  22.360  1.00  0.00            
ATOM    223  H27 AG7     2      21.400  34.530  21.950  1.00  0.00            
ATOM    224  H28 AG7     2      23.340  35.210  23.190  1.00  0.00            
ATOM    225  H29 AG7     2      24.390  33.610  24.780  1.00  0.00            
ATOM    226  H30 AG7     2      23.450  31.440  25.200  1.00  0.00            
TER
ENDMDL
MODEL        1
ATOM      1  H1  GCD     1      15.740  29.730  23.750  1.00  0.00            
ATOM      2  O1  GCD     1      16.690  29.800  23.570  1.00  0.00            
ATOM      3  C1  GCD     1      17.000  30.780  22.570  1.00  0.00            
ATOM      4  H2  GCD     1      16.800  31.780  22.980  1.00  0.00            
ATOM      5  H3  GCD     1      18.090  30.690  22.420  1.00  0.00            
ATOM      6  C2  GCD     1      16.320  30.470  21.320  1.00  0.00            
ATOM      7  H4  GCD     1      16.590  29.470  20.970  1.00  0.00            
ATOM      8  C3  GCD     1      16.520  31.560  20.250  1.00  0.00            
ATOM      9  H5  GCD     1      15.880  32.370  20.630  1.00  0.00            
ATOM     10  C4  GCD     1      15.820  30.930  18.990  1.00  0.00            
ATOM     11  H6  GCD     1      16.330  30.000  18.710  1.00  0.00            
ATOM     12  O2  GCD     1      15.860  31.890  17.910  1.00  0.00            
ATOM     13  H7  GCD     1      15.510  32.740  18.180  1.00  0.00            
ATOM     14  C5  GCD     1      14.330  30.570  19.360  1.00  0.00            
ATOM     15  H8  GCD     1      13.870  31.540  19.610  1.00  0.00            
ATOM     16  O3  GCD     1      13.580  29.990  18.260  1.00  0.00            
ATOM     17  H9  GCD     1      13.820  29.060  18.170  1.00  0.00            
ATOM     18  C6  GCD     1      14.170  29.720  20.630  1.00  0.00            
ATOM     19  O4  GCD     1      14.960  30.480  21.620  1.00  0.00            
ATOM     20  H10 GCD     1      13.100  29.560  20.820  1.00  0.00            
ATOM     21  O5  GCD     1      14.710  28.450  20.330  1.00  0.00            
ATOM     22  C7  GCD     1      13.890  27.280  20.230  1.00  0.00            
ATOM     23  H11 GCD     1      12.820  27.540  20.240  1.00  0.00            
ATOM     24  C8  GCD     1      14.250  26.570  18.960  1.00  0.00            
ATOM     25  H12 GCD     1      15.340  26.580  18.870  1.00  0.00            
ATOM     26  O6  GCD     1      13.640  27.260  17.840  1.00  0.00            
ATOM     27  H13 GCD     1      13.890  26.760  17.050  1.00  0.00            
ATOM     28  C9  GCD     1      13.690  25.080  19.030  1.00  0.00            
ATOM     29  H14 GCD     1      12.600  25.170  19.080  1.00  0.00            
ATOM     30  O7  GCD     1      14.050  24.400  17.790  1.00  0.00            
ATOM     31  H15 GCD     1      14.950  24.080  17.850  1.00  0.00            
ATOM     32  C10 GCD     1      14.260  24.420  20.240  1.00  0.00            
ATOM     33  H16 GCD     1      13.780  23.440  20.270  1.00  0.00            
ATOM     34  O8  GCD     1      13.820  25.040  21.410  1.00  0.00            
ATOM     35  C11 GCD     1      14.250  26.450  21.430  1.00  0.00            
ATOM     36  H17 GCD     1      15.340  26.370  21.400  1.00  0.00            
ATOM     37  C12 GCD     1      13.790  27.160  22.790  1.00  0.00            
ATOM     38  H18 GCD     1      14.480  27.960  23.090  1.00  0.00            
ATOM     39  H19 GCD     1      13.880  26.410  23.590  1.00  0.00            
ATOM     40  O9  GCD     1      12.400  27.610  22.810  1.00  0.00            
ATOM     41  H20 GCD     1      12.100  27.710  23.720  1.00  0.00            
ATOM     42  O10 GCD     1      15.690  24.250  20.180  1.00  0.00            
ATOM     43  C13 GCD     1      16.180  22.920  20.030  1.00  0.00            
ATOM     44  H21 GCD     1      15.360  22.230  19.820  1.00  0.00            
ATOM     45  C14 GCD     1      17.130  22.800  18.900  1.00  0.00            
ATOM     46  H22 GCD     1      17.990  23.430  19.180  1.00  0.00            
ATOM     47  O11 GCD     1      16.550  23.220  17.660  1.00  0.00            
ATOM     48  H23 GCD     1      17.240  23.500  17.050  1.00  0.00            
ATOM     49  C15 GCD     1      17.670  21.410  18.790  1.00  0.00            
ATOM     50  H24 GCD     1      16.870  20.680  18.600  1.00  0.00            
ATOM     51  O12 GCD     1      18.770  21.290  17.840  1.00  0.00            
ATOM     52  H25 GCD     1      19.560  21.780  18.060  1.00  0.00            
ATOM     53  C16 GCD     1      18.170  20.920  20.120  1.00  0.00            
ATOM     54  H26 GCD     1      18.380  19.850  20.020  1.00  0.00            
ATOM     55  O13 GCD     1      17.230  21.110  21.230  1.00  0.00            
ATOM     56  C17 GCD     1      16.840  22.490  21.340  1.00  0.00            
ATOM     57  H27 GCD     1      17.760  23.080  21.450  1.00  0.00            
ATOM     58  C18 GCD     1      16.030  22.670  22.570  1.00  0.00            
ATOM     59  H28 GCD     1      15.150  22.010  22.590  1.00  0.00            
ATOM     60  H29 GCD     1      15.680  23.710  22.630  1.00  0.00            
ATOM     61  O14 GCD     1      16.840  22.440  23.680  1.00  0.00            
ATOM     62  H30 GCD     1      17.030  21.500  23.810  1.00  0.00            
ATOM     63  O15 GCD     1      19.370  21.580  20.390  1.00  0.00            
ATOM     64  C19 GCD     1      20.550  20.840  20.630  1.00  0.00            
ATOM     65  H31 GCD     1      20.430  19.770  20.460  1.00  0.00            
ATOM     66  C20 GCD     1      21.690  21.440  19.700  1.00  0.00            
ATOM     67  H32 GCD     1      21.670  22.540  19.780  1.00  0.00            
ATOM     68  O16 GCD     1      21.540  21.290  18.320  1.00  0.00            
ATOM     69  H33 GCD     1      22.260  21.710  17.830  1.00  0.00            
ATOM     70  C21 GCD     1      23.090  20.940  20.040  1.00  0.00            
ATOM     71  H34 GCD     1      23.110  19.870  19.790  1.00  0.00            
ATOM     72  O17 GCD     1      24.150  21.570  19.300  1.00  0.00            
ATOM     73  H35 GCD     1      24.490  22.080  20.050  1.00  0.00            
ATOM     74  C22 GCD     1      23.320  21.110  21.550  1.00  0.00            
ATOM     75  H36 GCD     1      24.260  20.610  21.820  1.00  0.00            
ATOM     76  O18 GCD     1      22.290  20.450  22.320  1.00  0.00            
ATOM     77  C23 GCD     1      20.940  21.010  22.140  1.00  0.00            
ATOM     78  H37 GCD     1      20.900  22.100  22.220  1.00  0.00            
ATOM     79  C24 GCD     1      20.010  20.390  23.110  1.00  0.00            
ATOM     80  H38 GCD     1      19.860  19.320  22.940  1.00  0.00            
ATOM     81  H39 GCD     1      19.040  20.910  23.150  1.00  0.00            
ATOM     82  O19 GCD     1      20.530  20.520  24.390  1.00  0.00            
ATOM     83  H40 GCD     1      20.580  19.590  24.630  1.00  0.00            
ATOM     84  O20 GCD     1      23.330  22.500  21.840  1.00  0.00            
ATOM     85  C25 GCD     1      24.350  22.920  22.830  1.00  0.00            
ATOM     86  H41 GCD     1      24.480  22.020  23.440  1.00  0.00            
ATOM     87  C26 GCD     1      25.660  23.260  22.210  1.00  0.00            
ATOM     88  H42 GCD     1      25.580  24.180  21.610  1.00  0.00            
ATOM     89  O21 GCD     1      26.250  22.200  21.430  1.00  0.00            
ATOM     90  H43 GCD     1      26.360  21.400  21.940  1.00  0.00            
ATOM     91  C27 GCD     1      26.660  23.580  23.340  1.00  0.00            
ATOM     92  H44 GCD     1      26.760  22.590  23.800  1.00  0.00            
ATOM     93  O22 GCD     1      27.860  24.150  22.830  1.00  0.00            
ATOM     94  H45 GCD     1      28.420  24.390  23.570  1.00  0.00            
ATOM     95  C28 GCD     1      26.100  24.680  24.260  1.00  0.00            
ATOM     96  H46 GCD     1      26.740  24.920  25.120  1.00  0.00            
ATOM     97  O23 GCD     1      24.820  24.210  24.720  1.00  0.00            
ATOM     98  C29 GCD     1      23.800  23.950  23.780  1.00  0.00            
ATOM     99  H47 GCD     1      23.490  24.860  23.250  1.00  0.00            
ATOM    100  C30 GCD     1      22.560  23.480  24.640  1.00  0.00            
ATOM    101  H48 GCD     1      22.750  22.560  25.210  1.00  0.00            
ATOM    102  H49 GCD     1      21.730  23.370  23.920  1.00  0.00            
ATOM    103  O24 GCD     1      22.140  24.440  25.550  1.00  0.00            
ATOM    104  H50 GCD     1      22.730  24.390  26.310  1.00  0.00            
ATOM    105  O25 GCD     1      25.930  25.830  23.460  1.00  0.00            
ATOM    106  C31 GCD     1      26.380  27.080  23.980  1.00  0.00            
ATOM    107  H51 GCD     1      27.170  26.940  24.730  1.00  0.00            
ATOM    108  C32 GCD     1      27.030  27.870  22.860  1.00  0.00            
ATOM    109  H52 GCD     1      26.340  27.990  22.020  1.00  0.00            
ATOM    110  O26 GCD     1      28.230  27.110  22.400  1.00  0.00            
ATOM    111  H53 GCD     1      27.920  26.210  22.550  1.00  0.00            
ATOM    112  C33 GCD     1      27.420  29.310  23.400  1.00  0.00            
ATOM    113  H54 GCD     1      28.320  29.200  24.020  1.00  0.00            
ATOM    114  O27 GCD     1      27.890  30.190  22.360  1.00  0.00            
ATOM    115  H55 GCD     1      27.190  30.220  21.700  1.00  0.00            
ATOM    116  C34 GCD     1      26.290  29.910  24.160  1.00  0.00            
ATOM    117  H56 GCD     1      26.430  30.890  24.630  1.00  0.00            
ATOM    118  O28 GCD     1      25.800  29.100  25.140  1.00  0.00            
ATOM    119  C35 GCD     1      25.230  27.880  24.700  1.00  0.00            
ATOM    120  H57 GCD     1      24.490  27.970  23.900  1.00  0.00            
ATOM    121  C36 GCD     1      24.420  27.130  25.720  1.00  0.00            
ATOM    122  H58 GCD     1      25.130  26.930  26.530  1.00  0.00            
ATOM    123  H59 GCD     1      24.080  26.170  25.310  1.00  0.00            
ATOM    124  O29 GCD     1      23.340  27.830  26.230  1.00  0.00            
ATOM    125  H60 GCD     1      22.970  27.330  26.960  1.00  0.00            
ATOM    126  O30 GCD     1      25.150  30.150  23.270  1.00  0.00            
ATOM    127  C37 GCD     1      25.160  31.410  22.530  1.00  0.00            
ATOM    128  H61 GCD     1      26.110  31.970  22.560  1.00  0.00            
ATOM    129  C38 GCD     1      24.860  31.220  21.000  1.00  0.00            
ATOM    130  H62 GCD     1      23.950  30.600  20.940  1.00  0.00            
ATOM    131  O31 GCD     1      25.960  30.550  20.350  1.00  0.00            
ATOM    132  H63 GCD     1      25.710  30.500  19.420  1.00  0.00            
ATOM    133  C39 GCD     1      24.490  32.580  20.350  1.00  0.00            
ATOM    134  H64 GCD     1      25.290  33.320  20.460  1.00  0.00            
ATOM    135  O32 GCD     1      24.010  32.510  18.980  1.00  0.00            
ATOM    136  H65 GCD     1      24.240  31.690  18.530  1.00  0.00            
ATOM    137  C40 GCD     1      23.290  33.220  21.200  1.00  0.00            
ATOM    138  H66 GCD     1      23.090  34.200  20.760  1.00  0.00            
ATOM    139  O33 GCD     1      23.620  33.430  22.550  1.00  0.00            
ATOM    140  C41 GCD     1      24.070  32.260  23.240  1.00  0.00            
ATOM    141  H67 GCD     1      23.200  31.650  23.530  1.00  0.00            
ATOM    142  C42 GCD     1      24.570  32.740  24.560  1.00  0.00            
ATOM    143  H68 GCD     1      24.930  31.980  25.260  1.00  0.00            
ATOM    144  H69 GCD     1      23.680  33.240  24.960  1.00  0.00            
ATOM    145  O34 GCD     1      25.620  33.770  24.260  1.00  0.00            
ATOM    146  H70 GCD     1      25.810  34.300  25.040  1.00  0.00            
ATOM    147  O35 GCD     1      22.060  32.530  21.080  1.00  0.00            
ATOM    148  C43 GCD     1      20.910  33.300  20.740  1.00  0.00            
ATOM    149  H71 GCD     1      20.990  34.390  20.760  1.00  0.00            
ATOM    150  C44 GCD     1      20.490  32.920  19.390  1.00  0.00            
ATOM    151  H72 GCD     1      20.400  31.820  19.450  1.00  0.00            
ATOM    152  O36 GCD     1      21.500  33.270  18.410  1.00  0.00            
ATOM    153  H73 GCD     1      22.340  32.850  18.650  1.00  0.00            
ATOM    154  C45 GCD     1      19.170  33.620  19.050  1.00  0.00            
ATOM    155  H74 GCD     1      19.340  34.700  19.150  1.00  0.00            
ATOM    156  O37 GCD     1      18.620  33.320  17.780  1.00  0.00            
ATOM    157  H75 GCD     1      18.920  32.470  17.470  1.00  0.00            
ATOM    158  C46 GCD     1      18.160  33.240  20.070  1.00  0.00            
ATOM    159  H76 GCD     1      17.240  33.800  19.910  1.00  0.00            
ATOM    160  O38 GCD     1      17.890  31.890  20.120  1.00  0.00            
ATOM    161  O39 GCD     1      18.610  33.580  21.390  1.00  0.00            
ATOM    162  C47 GCD     1      19.860  33.030  21.830  1.00  0.00            
ATOM    163  H77 GCD     1      19.740  31.940  21.920  1.00  0.00            
ATOM    164  C48 GCD     1      20.180  33.570  23.190  1.00  0.00            
ATOM    165  H78 GCD     1      19.240  33.650  23.750  1.00  0.00            
ATOM    166  H79 GCD     1      20.650  34.520  22.930  1.00  0.00            
ATOM    167  O40 GCD     1      21.070  32.720  23.930  1.00  0.00            
ATOM    168  H80 GCD     1      21.940  33.060  23.690  1.00  0.00            
ATOM    169  C1  AG7     2      17.930  31.620  27.530  1.00  0.00            
ATOM    170  C2  AG7     2      17.640  30.140  27.270  1.00  0.00            
ATOM    171  C3  AG7     2      18.590  29.210  27.230  1.00  0.00            
ATOM    172  C4  AG7     2      18.300  27.740  27.160  1.00  0.00            
ATOM    173  N1  AG7     2      18.660  26.920  25.910  1.00  0.00            
ATOM    174  C5  AG7     2      20.120  26.950  25.640  1.00  0.00            
ATOM    175  C6  AG7     2      20.590  26.600  24.230  1.00  0.00            
ATOM    176  N2  AG7     2      19.880  27.280  23.090  1.00  0.00            
ATOM    177  C7  AG7     2      18.380  27.070  23.300  1.00  0.00            
ATOM    178  C8  AG7     2      17.950  27.630  24.690  1.00  0.00            
ATOM    179  C9  AG7     2      20.210  26.720  21.720  1.00  0.00            
ATOM    180  C10 AG7     2      21.700  26.630  21.400  1.00  0.00            
ATOM    181  C11 AG7     2      22.560  27.820  21.420  1.00  0.00            
ATOM    182  C12 AG7     2      23.810  27.770  21.040  1.00  0.00            
ATOM    183  C13 AG7     2      24.430  26.560  20.570  1.00  0.00            
ATOM    184  C14 AG7     2      23.640  25.440  20.430  1.00  0.00            
ATOM    185  C15 AG7     2      22.290  25.440  20.920  1.00  0.00            
ATOM    186  C16 AG7     2      19.400  27.350  20.560  1.00  0.00            
ATOM    187  C17 AG7     2      19.500  28.700  20.190  1.00  0.00            
ATOM    188  C18 AG7     2      18.810  29.130  19.040  1.00  0.00            
ATOM    189  C19 AG7     2      18.000  28.240  18.320  1.00  0.00            
ATOM    190  C20 AG7     2      17.850  26.880  18.720  1.00  0.00            
ATOM    191  C21 AG7     2      18.590  26.480  19.860  1.00  0.00            
ATOM    192  C22 AG7     2      19.090  32.190  26.930  1.00  0.00            
ATOM    193  C23 AG7     2      19.210  33.580  26.910  1.00  0.00            
ATOM    194  C24 AG7     2      18.260  34.380  27.610  1.00  0.00            
ATOM    195  C25 AG7     2      17.170  33.810  28.280  1.00  0.00            
ATOM    196  C26 AG7     2      16.970  32.400  28.140  1.00  0.00            
ATOM    197  H1  AG7     2      16.590  29.900  27.440  1.00  0.00            
ATOM    198  H2  AG7     2      19.660  29.410  27.240  1.00  0.00            
ATOM    199  H3  AG7     2      17.230  27.670  27.320  1.00  0.00            
ATOM    200  H4  AG7     2      18.710  27.400  28.120  1.00  0.00            
ATOM    201  H5  AG7     2      18.350  25.940  25.990  1.00  0.00            
ATOM    202  H6  AG7     2      20.600  26.420  26.460  1.00  0.00            
ATOM    203  H7  AG7     2      20.380  27.980  25.900  1.00  0.00            
ATOM    204  H8  AG7     2      20.540  25.520  24.110  1.00  0.00            
ATOM    205  H9  AG7     2      21.650  26.850  24.170  1.00  0.00            
ATOM    206  H10 AG7     2      20.160  28.260  23.270  1.00  0.00            
ATOM    207  H11 AG7     2      18.140  26.020  23.150  1.00  0.00            
ATOM    208  H12 AG7     2      17.810  27.540  22.490  1.00  0.00            
ATOM    209  H13 AG7     2      18.180  28.700  24.720  1.00  0.00            
ATOM    210  H14 AG7     2      16.870  27.540  24.710  1.00  0.00            
ATOM    211  H15 AG7     2      19.870  25.680  21.760  1.00  0.00            
ATOM    212  H16 AG7     2      22.090  28.770  21.660  1.00  0.00            
ATOM    213  H17 AG7     2      24.330  28.700  20.810  1.00  0.00            
ATOM    214  H18 AG7     2      25.440  26.550  20.170  1.00  0.00            
ATOM    215  H19 AG7     2      24.040  24.620  19.850  1.00  0.00            
ATOM    216  H20 AG7     2      21.670  24.570  20.740  1.00  0.00            
ATOM    217  H21 AG7     2      20.310  29.270  20.640  1.00  0.00            
ATOM    218  H22 AG7     2      18.960  30.100  18.570  1.00  0.00            
ATOM    219  H23 AG7     2      17.520  28.660  17.440  1.00  0.00            
ATOM    220  H24 AG7     2      17.320  26.070  18.230  1.00  0.00            
ATOM    221  H25 AG7     2      18.530  25.440  20.160  1.00  0.00            
ATOM    222  H26 AG7     2      19.740  31.550  26.340  1.00  0.00            
ATOM    223  H27 AG7     2      20.030  34.050  26.390  1.00  0.00            
ATOM    224  H28 AG7     2      18.240  35.470  27.620  1.00  0.00            
ATOM    225  H29 AG7     2      16.420  34.440  28.760  1.00  0.00            
ATOM    226  H30 AG7     2      16.150  31.970  28.710  1.00  0.00            
TER
ENDMDL
MODEL        1
ATOM      1  H1  GCD     1      19.530  22.710  22.580  1.00  0.00            
ATOM      2  O1  GCD     1      19.760  22.030  21.940  1.00  0.00            
ATOM      3  C1  GCD     1      18.990  22.340  20.720  1.00  0.00            
ATOM      4  H2  GCD     1      19.110  23.410  20.530  1.00  0.00            
ATOM      5  H3  GCD     1      19.520  21.800  19.940  1.00  0.00            
ATOM      6  C2  GCD     1      17.500  21.970  20.730  1.00  0.00            
ATOM      7  H4  GCD     1      17.500  20.890  20.940  1.00  0.00            
ATOM      8  C3  GCD     1      16.710  22.280  19.390  1.00  0.00            
ATOM      9  H5  GCD     1      16.590  23.340  19.140  1.00  0.00            
ATOM     10  C4  GCD     1      15.300  21.770  19.460  1.00  0.00            
ATOM     11  H6  GCD     1      15.250  20.680  19.470  1.00  0.00            
ATOM     12  O2  GCD     1      14.680  22.230  18.180  1.00  0.00            
ATOM     13  H7  GCD     1      15.190  21.710  17.540  1.00  0.00            
ATOM     14  C5  GCD     1      14.590  22.440  20.680  1.00  0.00            
ATOM     15  H8  GCD     1      14.540  23.510  20.440  1.00  0.00            
ATOM     16  O3  GCD     1      13.300  21.980  21.030  1.00  0.00            
ATOM     17  H9  GCD     1      13.360  21.090  21.390  1.00  0.00            
ATOM     18  C6  GCD     1      15.470  22.290  21.900  1.00  0.00            
ATOM     19  O4  GCD     1      16.780  22.700  21.710  1.00  0.00            
ATOM     20  H10 GCD     1      15.010  22.780  22.770  1.00  0.00            
ATOM     21  O5  GCD     1      15.410  20.900  22.250  1.00  0.00            
ATOM     22  C7  GCD     1      14.660  20.540  23.500  1.00  0.00            
ATOM     23  H11 GCD     1      13.930  21.320  23.750  1.00  0.00            
ATOM     24  C8  GCD     1      13.910  19.190  23.230  1.00  0.00            
ATOM     25  H12 GCD     1      14.640  18.440  22.900  1.00  0.00            
ATOM     26  O6  GCD     1      12.880  19.450  22.270  1.00  0.00            
ATOM     27  H13 GCD     1      12.570  18.600  21.940  1.00  0.00            
ATOM     28  C9  GCD     1      13.270  18.680  24.510  1.00  0.00            
ATOM     29  H14 GCD     1      12.540  19.430  24.830  1.00  0.00            
ATOM     30  O7  GCD     1      12.570  17.460  24.340  1.00  0.00            
ATOM     31  H15 GCD     1      11.750  17.780  23.940  1.00  0.00            
ATOM     32  C10 GCD     1      14.210  18.560  25.680  1.00  0.00            
ATOM     33  H16 GCD     1      13.600  18.250  26.530  1.00  0.00            
ATOM     34  O8  GCD     1      14.900  19.720  25.810  1.00  0.00            
ATOM     35  C11 GCD     1      15.590  20.310  24.730  1.00  0.00            
ATOM     36  H17 GCD     1      16.340  19.560  24.430  1.00  0.00            
ATOM     37  C12 GCD     1      16.310  21.590  25.140  1.00  0.00            
ATOM     38  H18 GCD     1      16.940  21.900  24.290  1.00  0.00            
ATOM     39  H19 GCD     1      16.870  21.330  26.040  1.00  0.00            
ATOM     40  O9  GCD     1      15.430  22.720  25.320  1.00  0.00            
ATOM     41  H20 GCD     1      16.010  23.410  25.640  1.00  0.00            
ATOM     42  O10 GCD     1      15.180  17.610  25.380  1.00  0.00            
ATOM     43  C13 GCD     1      15.410  16.560  26.300  1.00  0.00            
ATOM     44  H21 GCD     1      14.740  16.670  27.170  1.00  0.00            
ATOM     45  C14 GCD     1      15.070  15.250  25.620  1.00  0.00            
ATOM     46  H22 GCD     1      15.600  15.030  24.690  1.00  0.00            
ATOM     47  O11 GCD     1      13.670  15.240  25.360  1.00  0.00            
ATOM     48  H23 GCD     1      13.620  16.020  24.800  1.00  0.00            
ATOM     49  C15 GCD     1      15.450  14.140  26.610  1.00  0.00            
ATOM     50  H24 GCD     1      14.780  14.240  27.470  1.00  0.00            
ATOM     51  O12 GCD     1      15.260  12.860  25.980  1.00  0.00            
ATOM     52  H25 GCD     1      14.350  12.750  25.660  1.00  0.00            
ATOM     53  C16 GCD     1      16.850  14.290  27.200  1.00  0.00            
ATOM     54  H26 GCD     1      17.040  13.600  28.030  1.00  0.00            
ATOM     55  O13 GCD     1      17.070  15.590  27.650  1.00  0.00            
ATOM     56  C17 GCD     1      16.840  16.650  26.740  1.00  0.00            
ATOM     57  H27 GCD     1      17.500  16.570  25.860  1.00  0.00            
ATOM     58  C18 GCD     1      17.220  17.880  27.520  1.00  0.00            
ATOM     59  H28 GCD     1      16.410  18.080  28.240  1.00  0.00            
ATOM     60  H29 GCD     1      17.270  18.820  26.960  1.00  0.00            
ATOM     61  O14 GCD     1      18.520  17.770  28.040  1.00  0.00            
ATOM     62  H30 GCD     1      18.660  16.880  28.390  1.00  0.00            
ATOM     63  O15 GCD     1      17.720  13.880  26.130  1.00  0.00            
ATOM     64  C19 GCD     1      18.850  13.090  26.450  1.00  0.00            
ATOM     65  H31 GCD     1      18.910  13.110  27.550  1.00  0.00            
ATOM     66  C20 GCD     1      18.580  11.670  25.900  1.00  0.00            
ATOM     67  H32 GCD     1      18.300  11.760  24.840  1.00  0.00            
ATOM     68  O16 GCD     1      17.410  11.210  26.480  1.00  0.00            
ATOM     69  H33 GCD     1      16.690  11.820  26.290  1.00  0.00            
ATOM     70  C21 GCD     1      19.840  10.860  26.120  1.00  0.00            
ATOM     71  H34 GCD     1      19.890  10.790  27.220  1.00  0.00            
ATOM     72  O17 GCD     1      19.840   9.550  25.610  1.00  0.00            
ATOM     73  H35 GCD     1      19.010   9.480  25.130  1.00  0.00            
ATOM     74  C22 GCD     1      21.090  11.530  25.740  1.00  0.00            
ATOM     75  H36 GCD     1      21.980  11.020  26.120  1.00  0.00            
ATOM     76  O18 GCD     1      21.220  12.930  26.190  1.00  0.00            
ATOM     77  C23 GCD     1      20.080  13.750  25.860  1.00  0.00            
ATOM     78  H37 GCD     1      20.080  13.850  24.760  1.00  0.00            
ATOM     79  C24 GCD     1      20.360  15.090  26.460  1.00  0.00            
ATOM     80  H38 GCD     1      20.090  15.180  27.520  1.00  0.00            
ATOM     81  H39 GCD     1      19.640  15.810  26.050  1.00  0.00            
ATOM     82  O19 GCD     1      21.660  15.540  26.400  1.00  0.00            
ATOM     83  H40 GCD     1      22.210  14.810  26.700  1.00  0.00            
ATOM     84  O20 GCD     1      21.210  11.590  24.300  1.00  0.00            
ATOM     85  C25 GCD     1      22.430  11.430  23.680  1.00  0.00            
ATOM     86  H41 GCD     1      23.220  11.060  24.340  1.00  0.00            
ATOM     87  C26 GCD     1      22.220  10.340  22.580  1.00  0.00            
ATOM     88  H42 GCD     1      21.270  10.620  22.100  1.00  0.00            
ATOM     89  O21 GCD     1      22.040   9.130  23.260  1.00  0.00            
ATOM     90  H43 GCD     1      21.450   9.300  24.000  1.00  0.00            
ATOM     91  C27 GCD     1      23.340  10.260  21.580  1.00  0.00            
ATOM     92  H44 GCD     1      24.210   9.790  22.060  1.00  0.00            
ATOM     93  O22 GCD     1      22.920   9.520  20.420  1.00  0.00            
ATOM     94  H45 GCD     1      22.490  10.120  19.800  1.00  0.00            
ATOM     95  C28 GCD     1      23.730  11.650  21.150  1.00  0.00            
ATOM     96  H46 GCD     1      24.730  11.630  20.710  1.00  0.00            
ATOM     97  O23 GCD     1      23.980  12.460  22.210  1.00  0.00            
ATOM     98  C29 GCD     1      22.870  12.750  23.010  1.00  0.00            
ATOM     99  H47 GCD     1      22.130  13.260  22.380  1.00  0.00            
ATOM    100  C30 GCD     1      23.380  13.740  24.010  1.00  0.00            
ATOM    101  H48 GCD     1      24.320  13.300  24.350  1.00  0.00            
ATOM    102  H49 GCD     1      22.700  14.110  24.790  1.00  0.00            
ATOM    103  O24 GCD     1      23.780  14.970  23.340  1.00  0.00            
ATOM    104  H50 GCD     1      24.670  14.820  22.980  1.00  0.00            
ATOM    105  O25 GCD     1      22.760  12.120  20.240  1.00  0.00            
ATOM    106  C31 GCD     1      23.240  12.490  18.920  1.00  0.00            
ATOM    107  H51 GCD     1      24.070  11.860  18.580  1.00  0.00            
ATOM    108  C32 GCD     1      22.040  12.320  17.990  1.00  0.00            
ATOM    109  H52 GCD     1      21.220  12.980  18.300  1.00  0.00            
ATOM    110  O26 GCD     1      21.560  10.940  18.180  1.00  0.00            
ATOM    111  H53 GCD     1      22.090  10.280  17.720  1.00  0.00            
ATOM    112  C33 GCD     1      22.400  12.610  16.530  1.00  0.00            
ATOM    113  H54 GCD     1      23.250  11.990  16.210  1.00  0.00            
ATOM    114  O27 GCD     1      21.260  12.490  15.640  1.00  0.00            
ATOM    115  H55 GCD     1      21.140  11.540  15.530  1.00  0.00            
ATOM    116  C34 GCD     1      22.920  14.020  16.530  1.00  0.00            
ATOM    117  H56 GCD     1      23.380  14.260  15.570  1.00  0.00            
ATOM    118  O28 GCD     1      24.050  14.080  17.400  1.00  0.00            
ATOM    119  C35 GCD     1      23.720  13.920  18.810  1.00  0.00            
ATOM    120  H57 GCD     1      22.920  14.640  19.010  1.00  0.00            
ATOM    121  C36 GCD     1      24.940  14.370  19.640  1.00  0.00            
ATOM    122  H58 GCD     1      24.760  14.360  20.730  1.00  0.00            
ATOM    123  H59 GCD     1      25.060  15.420  19.350  1.00  0.00            
ATOM    124  O29 GCD     1      26.080  13.550  19.280  1.00  0.00            
ATOM    125  H60 GCD     1      26.420  13.800  18.420  1.00  0.00            
ATOM    126  O30 GCD     1      21.950  15.000  16.890  1.00  0.00            
ATOM    127  C37 GCD     1      21.430  15.830  15.790  1.00  0.00            
ATOM    128  H61 GCD     1      21.640  15.330  14.830  1.00  0.00            
ATOM    129  C38 GCD     1      19.870  15.800  15.900  1.00  0.00            
ATOM    130  H62 GCD     1      19.490  16.270  16.820  1.00  0.00            
ATOM    131  O31 GCD     1      19.380  14.450  15.880  1.00  0.00            
ATOM    132  H63 GCD     1      20.120  13.840  15.800  1.00  0.00            
ATOM    133  C39 GCD     1      19.300  16.720  14.830  1.00  0.00            
ATOM    134  H64 GCD     1      19.500  16.250  13.860  1.00  0.00            
ATOM    135  O32 GCD     1      17.900  17.060  15.090  1.00  0.00            
ATOM    136  H65 GCD     1      17.790  18.010  15.180  1.00  0.00            
ATOM    137  C40 GCD     1      19.970  18.050  14.900  1.00  0.00            
ATOM    138  H66 GCD     1      19.700  18.700  14.050  1.00  0.00            
ATOM    139  O33 GCD     1      21.350  17.890  14.800  1.00  0.00            
ATOM    140  C41 GCD     1      22.010  17.240  15.840  1.00  0.00            
ATOM    141  H67 GCD     1      21.790  17.680  16.820  1.00  0.00            
ATOM    142  C42 GCD     1      23.530  17.310  15.570  1.00  0.00            
ATOM    143  H68 GCD     1      23.820  16.820  14.630  1.00  0.00            
ATOM    144  H69 GCD     1      23.840  16.670  16.400  1.00  0.00            
ATOM    145  O34 GCD     1      23.980  18.640  15.670  1.00  0.00            
ATOM    146  H70 GCD     1      24.890  18.630  15.960  1.00  0.00            
ATOM    147  O35 GCD     1      19.630  18.640  16.170  1.00  0.00            
ATOM    148  C43 GCD     1      19.450  20.030  16.020  1.00  0.00            
ATOM    149  H71 GCD     1      20.090  20.410  15.220  1.00  0.00            
ATOM    150  C44 GCD     1      17.940  20.380  15.760  1.00  0.00            
ATOM    151  H72 GCD     1      17.320  19.760  16.430  1.00  0.00            
ATOM    152  O36 GCD     1      17.550  20.070  14.410  1.00  0.00            
ATOM    153  H73 GCD     1      16.640  20.290  14.220  1.00  0.00            
ATOM    154  C45 GCD     1      17.600  21.860  15.870  1.00  0.00            
ATOM    155  H74 GCD     1      18.110  22.390  15.050  1.00  0.00            
ATOM    156  O37 GCD     1      16.180  22.090  15.740  1.00  0.00            
ATOM    157  H75 GCD     1      16.040  22.130  14.790  1.00  0.00            
ATOM    158  C46 GCD     1      18.070  22.360  17.210  1.00  0.00            
ATOM    159  H76 GCD     1      17.820  23.420  17.250  1.00  0.00            
ATOM    160  O38 GCD     1      17.370  21.560  18.280  1.00  0.00            
ATOM    161  O39 GCD     1      19.440  22.130  17.370  1.00  0.00            
ATOM    162  C47 GCD     1      19.830  20.740  17.360  1.00  0.00            
ATOM    163  H77 GCD     1      19.310  20.170  18.140  1.00  0.00            
ATOM    164  C48 GCD     1      21.400  20.730  17.440  1.00  0.00            
ATOM    165  H78 GCD     1      21.860  21.440  16.740  1.00  0.00            
ATOM    166  H79 GCD     1      21.770  19.710  17.240  1.00  0.00            
ATOM    167  O40 GCD     1      21.890  21.080  18.700  1.00  0.00            
ATOM    168  H80 GCD     1      22.830  21.180  18.540  1.00  0.00            
ATOM    169  C1  AG7     2      24.340  23.620  21.770  1.00  0.00            
ATOM    170  C2  AG7     2      24.450  22.150  21.670  1.00  0.00            
ATOM    171  C3  AG7     2      24.600  21.290  22.720  1.00  0.00            
ATOM    172  C4  AG7     2      24.390  19.780  22.640  1.00  0.00            
ATOM    173  N1  AG7     2      22.970  19.290  22.850  1.00  0.00            
ATOM    174  C5  AG7     2      22.980  17.780  22.930  1.00  0.00            
ATOM    175  C6  AG7     2      21.540  17.170  22.920  1.00  0.00            
ATOM    176  N2  AG7     2      20.620  17.620  21.760  1.00  0.00            
ATOM    177  C7  AG7     2      20.680  19.120  21.730  1.00  0.00            
ATOM    178  C8  AG7     2      22.070  19.750  21.750  1.00  0.00            
ATOM    179  C9  AG7     2      19.250  17.170  22.080  1.00  0.00            
ATOM    180  C10 AG7     2      19.030  15.690  22.050  1.00  0.00            
ATOM    181  C11 AG7     2      19.930  14.780  21.340  1.00  0.00            
ATOM    182  C12 AG7     2      19.770  13.380  21.370  1.00  0.00            
ATOM    183  C13 AG7     2      18.770  12.850  22.220  1.00  0.00            
ATOM    184  C14 AG7     2      18.050  13.730  22.960  1.00  0.00            
ATOM    185  C15 AG7     2      18.220  15.110  22.990  1.00  0.00            
ATOM    186  C16 AG7     2      18.150  17.490  21.000  1.00  0.00            
ATOM    187  C17 AG7     2      18.300  17.150  19.630  1.00  0.00            
ATOM    188  C18 AG7     2      17.350  17.450  18.680  1.00  0.00            
ATOM    189  C19 AG7     2      16.170  18.010  19.140  1.00  0.00            
ATOM    190  C20 AG7     2      16.000  18.380  20.480  1.00  0.00            
ATOM    191  C21 AG7     2      17.030  18.130  21.400  1.00  0.00            
ATOM    192  C22 AG7     2      25.070  24.380  22.660  1.00  0.00            
ATOM    193  C23 AG7     2      24.990  25.770  22.610  1.00  0.00            
ATOM    194  C24 AG7     2      24.110  26.390  21.680  1.00  0.00            
ATOM    195  C25 AG7     2      23.240  25.630  20.860  1.00  0.00            
ATOM    196  C26 AG7     2      23.440  24.230  20.890  1.00  0.00            
ATOM    197  H1  AG7     2      24.180  21.780  20.690  1.00  0.00            
ATOM    198  H2  AG7     2      24.830  21.730  23.690  1.00  0.00            
ATOM    199  H3  AG7     2      24.910  19.310  23.470  1.00  0.00            
ATOM    200  H4  AG7     2      24.770  19.410  21.680  1.00  0.00            
ATOM    201  H5  AG7     2      22.570  19.730  23.690  1.00  0.00            
ATOM    202  H6  AG7     2      23.500  17.530  23.850  1.00  0.00            
ATOM    203  H7  AG7     2      23.520  17.410  22.050  1.00  0.00            
ATOM    204  H8  AG7     2      21.020  17.560  23.800  1.00  0.00            
ATOM    205  H9  AG7     2      21.580  16.090  22.960  1.00  0.00            
ATOM    206  H10 AG7     2      21.060  17.310  20.880  1.00  0.00            
ATOM    207  H11 AG7     2      20.050  19.520  22.520  1.00  0.00            
ATOM    208  H12 AG7     2      20.080  19.510  20.900  1.00  0.00            
ATOM    209  H13 AG7     2      22.490  19.640  20.750  1.00  0.00            
ATOM    210  H14 AG7     2      22.030  20.810  22.000  1.00  0.00            
ATOM    211  H15 AG7     2      18.930  17.510  23.060  1.00  0.00            
ATOM    212  H16 AG7     2      20.550  15.160  20.540  1.00  0.00            
ATOM    213  H17 AG7     2      20.360  12.690  20.770  1.00  0.00            
ATOM    214  H18 AG7     2      18.480  11.810  22.240  1.00  0.00            
ATOM    215  H19 AG7     2      17.270  13.330  23.610  1.00  0.00            
ATOM    216  H20 AG7     2      17.580  15.750  23.590  1.00  0.00            
ATOM    217  H21 AG7     2      19.150  16.550  19.320  1.00  0.00            
ATOM    218  H22 AG7     2      17.400  17.110  17.650  1.00  0.00            
ATOM    219  H23 AG7     2      15.330  18.210  18.480  1.00  0.00            
ATOM    220  H24 AG7     2      15.050  18.840  20.740  1.00  0.00            
ATOM    221  H25 AG7     2      16.970  18.350  22.460  1.00  0.00            
ATOM    222  H26 AG7     2      25.720  23.930  23.410  1.00  0.00            
ATOM    223  H27 AG7     2      25.570  26.360  23.320  1.00  0.00            
ATOM    224  H28 AG7     2      24.130  27.470  21.630  1.00  0.00            
ATOM    225  H29 AG7     2      22.540  26.080  20.160  1.00  0.00            
ATOM    226  H30 AG7     2      22.800  23.650  20.230  1.00  0.00            
TER
ENDMDL
MODEL        1
ATOM      1  H1  GCD     1      21.970  16.480  28.290  1.00  0.00            
ATOM      2  O1  GCD     1      21.760  17.310  27.860  1.00  0.00            
ATOM      3  C1  GCD     1      22.120  17.040  26.500  1.00  0.00            
ATOM      4  H2  GCD     1      21.320  16.510  25.980  1.00  0.00            
ATOM      5  H3  GCD     1      22.360  17.870  25.820  1.00  0.00            
ATOM      6  C2  GCD     1      23.340  16.150  26.490  1.00  0.00            
ATOM      7  H4  GCD     1      24.150  16.650  27.040  1.00  0.00            
ATOM      8  C3  GCD     1      23.640  15.710  25.010  1.00  0.00            
ATOM      9  H5  GCD     1      22.690  15.400  24.560  1.00  0.00            
ATOM     10  C4  GCD     1      24.650  14.490  25.040  1.00  0.00            
ATOM     11  H6  GCD     1      25.640  14.880  25.310  1.00  0.00            
ATOM     12  O2  GCD     1      24.890  14.000  23.770  1.00  0.00            
ATOM     13  H7  GCD     1      24.970  14.830  23.290  1.00  0.00            
ATOM     14  C5  GCD     1      24.200  13.390  26.080  1.00  0.00            
ATOM     15  H8  GCD     1      23.210  13.110  25.690  1.00  0.00            
ATOM     16  O3  GCD     1      25.170  12.340  26.060  1.00  0.00            
ATOM     17  H9  GCD     1      24.800  11.600  26.550  1.00  0.00            
ATOM     18  C6  GCD     1      23.960  13.980  27.470  1.00  0.00            
ATOM     19  O4  GCD     1      23.000  14.980  27.320  1.00  0.00            
ATOM     20  H10 GCD     1      23.460  13.240  28.090  1.00  0.00            
ATOM     21  O5  GCD     1      25.090  14.490  28.180  1.00  0.00            
ATOM     22  C7  GCD     1      25.480  13.690  29.340  1.00  0.00            
ATOM     23  H11 GCD     1      25.330  12.620  29.170  1.00  0.00            
ATOM     24  C8  GCD     1      27.000  14.060  29.670  1.00  0.00            
ATOM     25  H12 GCD     1      27.110  15.150  29.580  1.00  0.00            
ATOM     26  O6  GCD     1      27.860  13.460  28.740  1.00  0.00            
ATOM     27  H13 GCD     1      28.770  13.770  28.820  1.00  0.00            
ATOM     28  C9  GCD     1      27.500  13.590  31.070  1.00  0.00            
ATOM     29  H14 GCD     1      27.370  12.500  31.110  1.00  0.00            
ATOM     30  O7  GCD     1      28.730  14.060  31.340  1.00  0.00            
ATOM     31  H15 GCD     1      28.640  15.010  31.490  1.00  0.00            
ATOM     32  C10 GCD     1      26.460  14.000  32.110  1.00  0.00            
ATOM     33  H16 GCD     1      26.640  13.490  33.060  1.00  0.00            
ATOM     34  O8  GCD     1      25.190  13.710  31.780  1.00  0.00            
ATOM     35  C11 GCD     1      24.660  14.290  30.540  1.00  0.00            
ATOM     36  H17 GCD     1      24.830  15.370  30.440  1.00  0.00            
ATOM     37  C12 GCD     1      23.260  14.000  30.680  1.00  0.00            
ATOM     38  H18 GCD     1      22.690  14.500  29.890  1.00  0.00            
ATOM     39  H19 GCD     1      22.950  14.370  31.660  1.00  0.00            
ATOM     40  O9  GCD     1      23.010  12.570  30.430  1.00  0.00            
ATOM     41  H20 GCD     1      23.170  11.980  31.180  1.00  0.00            
ATOM     42  O10 GCD     1      26.490  15.380  32.310  1.00  0.00            
ATOM     43  C13 GCD     1      26.760  15.750  33.620  1.00  0.00            
ATOM     44  H21 GCD     1      26.960  14.890  34.280  1.00  0.00            
ATOM     45  C14 GCD     1      28.040  16.630  33.650  1.00  0.00            
ATOM     46  H22 GCD     1      27.950  17.430  32.900  1.00  0.00            
ATOM     47  O11 GCD     1      29.220  15.940  33.400  1.00  0.00            
ATOM     48  H23 GCD     1      28.900  15.050  33.590  1.00  0.00            
ATOM     49  C15 GCD     1      28.160  17.280  35.070  1.00  0.00            
ATOM     50  H24 GCD     1      28.380  16.590  35.890  1.00  0.00            
ATOM     51  O12 GCD     1      29.290  18.130  35.010  1.00  0.00            
ATOM     52  H25 GCD     1      29.860  17.750  34.330  1.00  0.00            
ATOM     53  C16 GCD     1      26.910  18.120  35.480  1.00  0.00            
ATOM     54  H26 GCD     1      26.930  18.550  36.480  1.00  0.00            
ATOM     55  O13 GCD     1      25.860  17.140  35.400  1.00  0.00            
ATOM     56  C17 GCD     1      25.560  16.630  34.050  1.00  0.00            
ATOM     57  H27 GCD     1      25.370  17.520  33.430  1.00  0.00            
ATOM     58  C18 GCD     1      24.250  15.850  34.110  1.00  0.00            
ATOM     59  H28 GCD     1      24.370  14.840  34.500  1.00  0.00            
ATOM     60  H29 GCD     1      23.910  15.550  33.110  1.00  0.00            
ATOM     61  O14 GCD     1      23.300  16.540  34.770  1.00  0.00            
ATOM     62  H30 GCD     1      22.650  16.710  34.080  1.00  0.00            
ATOM     63  O15 GCD     1      26.750  19.150  34.530  1.00  0.00            
ATOM     64  C19 GCD     1      26.390  20.410  35.130  1.00  0.00            
ATOM     65  H31 GCD     1      26.040  20.350  36.170  1.00  0.00            
ATOM     66  C20 GCD     1      27.620  21.290  35.160  1.00  0.00            
ATOM     67  H32 GCD     1      27.980  21.410  34.130  1.00  0.00            
ATOM     68  O16 GCD     1      28.650  20.710  35.970  1.00  0.00            
ATOM     69  H33 GCD     1      29.010  19.910  35.560  1.00  0.00            
ATOM     70  C21 GCD     1      27.270  22.630  35.640  1.00  0.00            
ATOM     71  H34 GCD     1      26.980  22.440  36.680  1.00  0.00            
ATOM     72  O17 GCD     1      28.470  23.490  35.440  1.00  0.00            
ATOM     73  H35 GCD     1      28.340  24.130  34.730  1.00  0.00            
ATOM     74  C22 GCD     1      26.140  23.210  34.770  1.00  0.00            
ATOM     75  H36 GCD     1      25.800  24.160  35.190  1.00  0.00            
ATOM     76  O18 GCD     1      25.000  22.330  34.790  1.00  0.00            
ATOM     77  C23 GCD     1      25.360  21.070  34.240  1.00  0.00            
ATOM     78  H37 GCD     1      25.830  21.180  33.250  1.00  0.00            
ATOM     79  C24 GCD     1      24.150  20.210  34.160  1.00  0.00            
ATOM     80  H38 GCD     1      23.680  20.270  35.150  1.00  0.00            
ATOM     81  H39 GCD     1      24.430  19.160  33.990  1.00  0.00            
ATOM     82  O19 GCD     1      23.210  20.590  33.120  1.00  0.00            
ATOM     83  H40 GCD     1      22.720  21.320  33.510  1.00  0.00            
ATOM     84  O20 GCD     1      26.600  23.400  33.480  1.00  0.00            
ATOM     85  C25 GCD     1      26.390  24.720  32.900  1.00  0.00            
ATOM     86  H41 GCD     1      26.280  25.440  33.720  1.00  0.00            
ATOM     87  C26 GCD     1      27.630  25.140  32.100  1.00  0.00            
ATOM     88  H42 GCD     1      27.940  24.380  31.360  1.00  0.00            
ATOM     89  O21 GCD     1      28.830  25.290  32.980  1.00  0.00            
ATOM     90  H43 GCD     1      29.580  25.400  32.390  1.00  0.00            
ATOM     91  C27 GCD     1      27.440  26.510  31.520  1.00  0.00            
ATOM     92  H44 GCD     1      27.450  27.210  32.370  1.00  0.00            
ATOM     93  O22 GCD     1      28.540  26.910  30.710  1.00  0.00            
ATOM     94  H45 GCD     1      28.390  26.490  29.860  1.00  0.00            
ATOM     95  C28 GCD     1      26.180  26.610  30.720  1.00  0.00            
ATOM     96  H46 GCD     1      26.030  27.670  30.500  1.00  0.00            
ATOM     97  O23 GCD     1      25.110  26.220  31.640  1.00  0.00            
ATOM     98  C29 GCD     1      25.110  24.820  32.010  1.00  0.00            
ATOM     99  H47 GCD     1      25.240  24.260  31.070  1.00  0.00            
ATOM    100  C30 GCD     1      23.830  24.490  32.680  1.00  0.00            
ATOM    101  H48 GCD     1      23.600  25.250  33.440  1.00  0.00            
ATOM    102  H49 GCD     1      23.960  23.500  33.150  1.00  0.00            
ATOM    103  O24 GCD     1      22.780  24.330  31.740  1.00  0.00            
ATOM    104  H50 GCD     1      22.220  25.110  31.840  1.00  0.00            
ATOM    105  O25 GCD     1      26.290  25.760  29.590  1.00  0.00            
ATOM    106  C31 GCD     1      26.180  26.360  28.300  1.00  0.00            
ATOM    107  H51 GCD     1      26.390  27.440  28.360  1.00  0.00            
ATOM    108  C32 GCD     1      27.280  25.820  27.470  1.00  0.00            
ATOM    109  H52 GCD     1      27.050  24.750  27.540  1.00  0.00            
ATOM    110  O26 GCD     1      28.540  26.130  28.120  1.00  0.00            
ATOM    111  H53 GCD     1      29.200  25.520  27.770  1.00  0.00            
ATOM    112  C33 GCD     1      27.200  26.290  25.980  1.00  0.00            
ATOM    113  H54 GCD     1      27.220  27.390  26.000  1.00  0.00            
ATOM    114  O27 GCD     1      28.320  25.870  25.240  1.00  0.00            
ATOM    115  H55 GCD     1      28.400  24.920  25.390  1.00  0.00            
ATOM    116  C34 GCD     1      25.890  25.940  25.360  1.00  0.00            
ATOM    117  H56 GCD     1      25.860  26.540  24.440  1.00  0.00            
ATOM    118  O28 GCD     1      24.820  26.370  26.200  1.00  0.00            
ATOM    119  C35 GCD     1      24.830  26.010  27.580  1.00  0.00            
ATOM    120  H57 GCD     1      24.720  24.920  27.660  1.00  0.00            
ATOM    121  C36 GCD     1      23.670  26.640  28.290  1.00  0.00            
ATOM    122  H58 GCD     1      23.830  27.720  28.410  1.00  0.00            
ATOM    123  H59 GCD     1      23.710  26.250  29.310  1.00  0.00            
ATOM    124  O29 GCD     1      22.380  26.270  27.740  1.00  0.00            
ATOM    125  H60 GCD     1      21.670  26.420  28.370  1.00  0.00            
ATOM    126  O30 GCD     1      25.820  24.550  24.980  1.00  0.00            
ATOM    127  C37 GCD     1      25.990  24.120  23.630  1.00  0.00            
ATOM    128  H61 GCD     1      26.520  24.790  22.950  1.00  0.00            
ATOM    129  C38 GCD     1      26.860  22.850  23.720  1.00  0.00            
ATOM    130  H62 GCD     1      26.480  22.090  24.410  1.00  0.00            
ATOM    131  O31 GCD     1      28.190  23.250  24.100  1.00  0.00            
ATOM    132  H63 GCD     1      28.730  22.460  24.120  1.00  0.00            
ATOM    133  C39 GCD     1      26.840  22.240  22.370  1.00  0.00            
ATOM    134  H64 GCD     1      27.200  22.890  21.560  1.00  0.00            
ATOM    135  O32 GCD     1      27.760  21.080  22.280  1.00  0.00            
ATOM    136  H65 GCD     1      27.330  20.370  21.800  1.00  0.00            
ATOM    137  C40 GCD     1      25.420  21.820  21.940  1.00  0.00            
ATOM    138  H66 GCD     1      25.420  21.340  20.950  1.00  0.00            
ATOM    139  O33 GCD     1      24.610  22.970  21.870  1.00  0.00            
ATOM    140  C41 GCD     1      24.540  23.790  23.050  1.00  0.00            
ATOM    141  H67 GCD     1      23.960  23.350  23.870  1.00  0.00            
ATOM    142  C42 GCD     1      23.740  25.070  22.810  1.00  0.00            
ATOM    143  H68 GCD     1      23.530  25.570  23.760  1.00  0.00            
ATOM    144  H69 GCD     1      22.840  24.830  22.240  1.00  0.00            
ATOM    145  O34 GCD     1      24.490  26.020  22.050  1.00  0.00            
ATOM    146  H70 GCD     1      24.360  25.910  21.100  1.00  0.00            
ATOM    147  O35 GCD     1      24.870  20.930  22.870  1.00  0.00            
ATOM    148  C43 GCD     1      24.230  19.700  22.440  1.00  0.00            
ATOM    149  H71 GCD     1      23.660  19.930  21.530  1.00  0.00            
ATOM    150  C44 GCD     1      25.290  18.590  22.210  1.00  0.00            
ATOM    151  H72 GCD     1      25.830  18.490  23.160  1.00  0.00            
ATOM    152  O36 GCD     1      26.220  18.890  21.190  1.00  0.00            
ATOM    153  H73 GCD     1      26.730  18.070  21.120  1.00  0.00            
ATOM    154  C45 GCD     1      24.610  17.280  21.970  1.00  0.00            
ATOM    155  H74 GCD     1      24.120  17.360  20.990  1.00  0.00            
ATOM    156  O37 GCD     1      25.650  16.280  21.990  1.00  0.00            
ATOM    157  H75 GCD     1      25.360  15.530  21.470  1.00  0.00            
ATOM    158  C46 GCD     1      23.560  16.970  23.010  1.00  0.00            
ATOM    159  H76 GCD     1      22.970  16.120  22.650  1.00  0.00            
ATOM    160  O38 GCD     1      24.190  16.740  24.250  1.00  0.00            
ATOM    161  O39 GCD     1      22.750  18.090  23.050  1.00  0.00            
ATOM    162  C47 GCD     1      23.220  19.330  23.450  1.00  0.00            
ATOM    163  H77 GCD     1      23.720  19.150  24.410  1.00  0.00            
ATOM    164  C48 GCD     1      22.100  20.410  23.630  1.00  0.00            
ATOM    165  H78 GCD     1      21.460  20.430  22.740  1.00  0.00            
ATOM    166  H79 GCD     1      22.550  21.400  23.490  1.00  0.00            
ATOM    167  O40 GCD     1      21.310  20.360  24.860  1.00  0.00            
ATOM    168  H80 GCD     1      20.440  19.990  24.670  1.00  0.00            
ATOM    169  C1  AG7     2      18.000  24.750  30.600  1.00  0.00            
ATOM    170  C2  AG7     2      18.550  23.760  29.560  1.00  0.00            
ATOM    171  C3  AG7     2      19.770  23.360  29.550  1.00  0.00            
ATOM    172  C4  AG7     2      20.420  22.440  28.480  1.00  0.00            
ATOM    173  N1  AG7     2      21.470  21.460  28.930  1.00  0.00            
ATOM    174  C5  AG7     2      22.660  22.190  29.650  1.00  0.00            
ATOM    175  C6  AG7     2      23.970  21.290  29.740  1.00  0.00            
ATOM    176  N2  AG7     2      24.410  20.620  28.490  1.00  0.00            
ATOM    177  C7  AG7     2      23.220  19.800  27.980  1.00  0.00            
ATOM    178  C8  AG7     2      21.930  20.630  27.760  1.00  0.00            
ATOM    179  C9  AG7     2      25.630  19.710  28.870  1.00  0.00            
ATOM    180  C10 AG7     2      26.720  20.380  29.620  1.00  0.00            
ATOM    181  C11 AG7     2      27.350  21.560  29.190  1.00  0.00            
ATOM    182  C12 AG7     2      28.410  22.090  30.040  1.00  0.00            
ATOM    183  C13 AG7     2      28.710  21.550  31.250  1.00  0.00            
ATOM    184  C14 AG7     2      28.180  20.270  31.580  1.00  0.00            
ATOM    185  C15 AG7     2      27.230  19.660  30.710  1.00  0.00            
ATOM    186  C16 AG7     2      26.350  18.990  27.750  1.00  0.00            
ATOM    187  C17 AG7     2      26.680  19.550  26.490  1.00  0.00            
ATOM    188  C18 AG7     2      27.190  18.780  25.420  1.00  0.00            
ATOM    189  C19 AG7     2      27.420  17.450  25.620  1.00  0.00            
ATOM    190  C20 AG7     2      27.170  16.860  26.880  1.00  0.00            
ATOM    191  C21 AG7     2      26.630  17.640  27.950  1.00  0.00            
ATOM    192  C22 AG7     2      16.780  25.390  30.230  1.00  0.00            
ATOM    193  C23 AG7     2      16.150  26.270  31.110  1.00  0.00            
ATOM    194  C24 AG7     2      16.720  26.490  32.370  1.00  0.00            
ATOM    195  C25 AG7     2      17.940  25.960  32.630  1.00  0.00            
ATOM    196  C26 AG7     2      18.580  25.060  31.820  1.00  0.00            
ATOM    197  H1  AG7     2      17.860  23.420  28.790  1.00  0.00            
ATOM    198  H2  AG7     2      20.540  23.840  30.160  1.00  0.00            
ATOM    199  H3  AG7     2      20.800  23.060  27.660  1.00  0.00            
ATOM    200  H4  AG7     2      19.610  21.830  28.090  1.00  0.00            
ATOM    201  H5  AG7     2      21.000  20.840  29.600  1.00  0.00            
ATOM    202  H6  AG7     2      22.350  22.620  30.600  1.00  0.00            
ATOM    203  H7  AG7     2      22.820  23.020  28.960  1.00  0.00            
ATOM    204  H8  AG7     2      23.910  20.600  30.580  1.00  0.00            
ATOM    205  H9  AG7     2      24.690  22.020  30.110  1.00  0.00            
ATOM    206  H10 AG7     2      24.710  21.350  27.830  1.00  0.00            
ATOM    207  H11 AG7     2      23.080  19.030  28.740  1.00  0.00            
ATOM    208  H12 AG7     2      23.630  19.420  27.040  1.00  0.00            
ATOM    209  H13 AG7     2      22.200  21.340  26.970  1.00  0.00            
ATOM    210  H14 AG7     2      21.090  20.040  27.400  1.00  0.00            
ATOM    211  H15 AG7     2      25.150  18.950  29.490  1.00  0.00            
ATOM    212  H16 AG7     2      27.030  22.150  28.340  1.00  0.00            
ATOM    213  H17 AG7     2      28.650  23.140  29.910  1.00  0.00            
ATOM    214  H18 AG7     2      29.430  22.070  31.870  1.00  0.00            
ATOM    215  H19 AG7     2      28.460  19.750  32.490  1.00  0.00            
ATOM    216  H20 AG7     2      26.750  18.770  31.120  1.00  0.00            
ATOM    217  H21 AG7     2      26.480  20.600  26.330  1.00  0.00            
ATOM    218  H22 AG7     2      27.560  19.200  24.480  1.00  0.00            
ATOM    219  H23 AG7     2      27.840  16.860  24.800  1.00  0.00            
ATOM    220  H24 AG7     2      27.360  15.800  26.970  1.00  0.00            
ATOM    221  H25 AG7     2      26.490  17.240  28.950  1.00  0.00            
ATOM    222  H26 AG7     2      16.430  25.150  29.230  1.00  0.00            
ATOM    223  H27 AG7     2      15.250  26.790  30.790  1.00  0.00            
ATOM    224  H28 AG7     2      16.250  27.110  33.130  1.00  0.00            
ATOM    225  H29 AG7     2      18.420  26.230  33.570  1.00  0.00            
ATOM    226  H30 AG7     2      19.430  24.490  32.170  1.00  0.00            
TER
ENDMDL
MODEL        1
ATOM      1  H1  GCD     1      18.140  28.110  21.940  1.00  0.00            
ATOM      2  O1  GCD     1      17.670  27.350  22.290  1.00  0.00            
ATOM      3  C1  GCD     1      17.490  26.510  21.140  1.00  0.00            
ATOM      4  H2  GCD     1      16.680  26.910  20.510  1.00  0.00            
ATOM      5  H3  GCD     1      18.470  26.560  20.650  1.00  0.00            
ATOM      6  C2  GCD     1      17.230  25.020  21.440  1.00  0.00            
ATOM      7  H4  GCD     1      18.050  24.650  22.070  1.00  0.00            
ATOM      8  C3  GCD     1      17.020  24.170  20.210  1.00  0.00            
ATOM      9  H5  GCD     1      16.270  24.550  19.500  1.00  0.00            
ATOM     10  C4  GCD     1      16.480  22.810  20.590  1.00  0.00            
ATOM     11  H6  GCD     1      17.280  22.300  21.140  1.00  0.00            
ATOM     12  O2  GCD     1      16.140  22.020  19.420  1.00  0.00            
ATOM     13  H7  GCD     1      15.590  21.260  19.630  1.00  0.00            
ATOM     14  C5  GCD     1      15.280  22.860  21.550  1.00  0.00            
ATOM     15  H8  GCD     1      14.410  23.240  21.000  1.00  0.00            
ATOM     16  O3  GCD     1      15.010  21.590  22.130  1.00  0.00            
ATOM     17  H9  GCD     1      15.470  21.550  22.980  1.00  0.00            
ATOM     18  C6  GCD     1      15.510  23.760  22.710  1.00  0.00            
ATOM     19  O4  GCD     1      15.980  25.060  22.260  1.00  0.00            
ATOM     20  H10 GCD     1      14.620  23.890  23.320  1.00  0.00            
ATOM     21  O5  GCD     1      16.510  23.170  23.490  1.00  0.00            
ATOM     22  C7  GCD     1      16.250  23.310  24.950  1.00  0.00            
ATOM     23  H11 GCD     1      15.530  24.110  25.190  1.00  0.00            
ATOM     24  C8  GCD     1      15.720  21.970  25.480  1.00  0.00            
ATOM     25  H12 GCD     1      16.420  21.200  25.140  1.00  0.00            
ATOM     26  O6  GCD     1      14.410  21.740  25.050  1.00  0.00            
ATOM     27  H13 GCD     1      14.160  20.970  25.570  1.00  0.00            
ATOM     28  C9  GCD     1      15.660  21.940  27.010  1.00  0.00            
ATOM     29  H14 GCD     1      14.870  22.650  27.300  1.00  0.00            
ATOM     30  O7  GCD     1      15.390  20.630  27.550  1.00  0.00            
ATOM     31  H15 GCD     1      16.130  20.020  27.680  1.00  0.00            
ATOM     32  C10 GCD     1      16.880  22.540  27.620  1.00  0.00            
ATOM     33  H16 GCD     1      16.620  22.680  28.680  1.00  0.00            
ATOM     34  O8  GCD     1      17.220  23.810  27.030  1.00  0.00            
ATOM     35  C11 GCD     1      17.550  23.700  25.620  1.00  0.00            
ATOM     36  H17 GCD     1      18.330  22.930  25.520  1.00  0.00            
ATOM     37  C12 GCD     1      18.020  25.080  25.120  1.00  0.00            
ATOM     38  H18 GCD     1      18.210  25.020  24.040  1.00  0.00            
ATOM     39  H19 GCD     1      18.940  25.190  25.720  1.00  0.00            
ATOM     40  O9  GCD     1      17.210  26.210  25.280  1.00  0.00            
ATOM     41  H20 GCD     1      17.360  26.790  24.520  1.00  0.00            
ATOM     42  O10 GCD     1      17.990  21.530  27.500  1.00  0.00            
ATOM     43  C13 GCD     1      18.980  21.450  28.560  1.00  0.00            
ATOM     44  H21 GCD     1      18.590  21.860  29.500  1.00  0.00            
ATOM     45  C14 GCD     1      18.940  19.940  28.870  1.00  0.00            
ATOM     46  H22 GCD     1      19.150  19.330  27.990  1.00  0.00            
ATOM     47  O11 GCD     1      17.670  19.600  29.490  1.00  0.00            
ATOM     48  H23 GCD     1      17.490  18.670  29.310  1.00  0.00            
ATOM     49  C15 GCD     1      20.020  19.580  29.870  1.00  0.00            
ATOM     50  H24 GCD     1      19.780  20.160  30.770  1.00  0.00            
ATOM     51  O12 GCD     1      20.050  18.190  30.080  1.00  0.00            
ATOM     52  H25 GCD     1      19.460  18.010  30.820  1.00  0.00            
ATOM     53  C16 GCD     1      21.330  20.170  29.350  1.00  0.00            
ATOM     54  H26 GCD     1      22.030  19.910  30.160  1.00  0.00            
ATOM     55  O13 GCD     1      21.320  21.550  29.140  1.00  0.00            
ATOM     56  C17 GCD     1      20.410  22.010  28.140  1.00  0.00            
ATOM     57  H27 GCD     1      20.850  21.740  27.170  1.00  0.00            
ATOM     58  C18 GCD     1      20.430  23.500  28.030  1.00  0.00            
ATOM     59  H28 GCD     1      20.570  24.040  28.970  1.00  0.00            
ATOM     60  H29 GCD     1      19.580  23.920  27.470  1.00  0.00            
ATOM     61  O14 GCD     1      21.510  23.830  27.160  1.00  0.00            
ATOM     62  H30 GCD     1      22.260  24.000  27.750  1.00  0.00            
ATOM     63  O15 GCD     1      21.850  19.400  28.250  1.00  0.00            
ATOM     64  C19 GCD     1      23.210  18.960  28.460  1.00  0.00            
ATOM     65  H31 GCD     1      23.480  19.280  29.480  1.00  0.00            
ATOM     66  C20 GCD     1      23.210  17.460  28.430  1.00  0.00            
ATOM     67  H32 GCD     1      22.750  17.310  27.450  1.00  0.00            
ATOM     68  O16 GCD     1      22.450  16.830  29.490  1.00  0.00            
ATOM     69  H33 GCD     1      21.540  17.110  29.600  1.00  0.00            
ATOM     70  C21 GCD     1      24.560  16.790  28.330  1.00  0.00            
ATOM     71  H34 GCD     1      25.150  16.870  29.260  1.00  0.00            
ATOM     72  O17 GCD     1      24.520  15.320  28.170  1.00  0.00            
ATOM     73  H35 GCD     1      24.170  14.930  28.980  1.00  0.00            
ATOM     74  C22 GCD     1      25.300  17.570  27.190  1.00  0.00            
ATOM     75  H36 GCD     1      26.370  17.330  27.160  1.00  0.00            
ATOM     76  O18 GCD     1      25.410  18.960  27.360  1.00  0.00            
ATOM     77  C23 GCD     1      24.140  19.620  27.410  1.00  0.00            
ATOM     78  H37 GCD     1      23.700  19.580  26.410  1.00  0.00            
ATOM     79  C24 GCD     1      24.380  21.060  27.800  1.00  0.00            
ATOM     80  H38 GCD     1      24.790  21.170  28.810  1.00  0.00            
ATOM     81  H39 GCD     1      23.560  21.770  27.650  1.00  0.00            
ATOM     82  O19 GCD     1      25.340  21.560  26.940  1.00  0.00            
ATOM     83  H40 GCD     1      26.090  20.980  27.150  1.00  0.00            
ATOM     84  O20 GCD     1      24.880  17.210  25.830  1.00  0.00            
ATOM     85  C25 GCD     1      25.670  16.410  24.980  1.00  0.00            
ATOM     86  H41 GCD     1      26.620  16.150  25.470  1.00  0.00            
ATOM     87  C26 GCD     1      24.730  15.300  24.470  1.00  0.00            
ATOM     88  H42 GCD     1      23.930  15.820  23.940  1.00  0.00            
ATOM     89  O21 GCD     1      24.180  14.440  25.480  1.00  0.00            
ATOM     90  H43 GCD     1      24.270  14.920  26.310  1.00  0.00            
ATOM     91  C27 GCD     1      25.410  14.520  23.330  1.00  0.00            
ATOM     92  H44 GCD     1      26.270  14.050  23.820  1.00  0.00            
ATOM     93  O22 GCD     1      24.510  13.590  22.690  1.00  0.00            
ATOM     94  H45 GCD     1      24.400  14.090  21.870  1.00  0.00            
ATOM     95  C28 GCD     1      26.050  15.490  22.320  1.00  0.00            
ATOM     96  H46 GCD     1      26.730  14.930  21.680  1.00  0.00            
ATOM     97  O23 GCD     1      26.850  16.370  22.990  1.00  0.00            
ATOM     98  C29 GCD     1      26.170  17.270  23.760  1.00  0.00            
ATOM     99  H47 GCD     1      25.360  17.740  23.190  1.00  0.00            
ATOM    100  C30 GCD     1      27.180  18.300  24.260  1.00  0.00            
ATOM    101  H48 GCD     1      28.030  17.820  24.760  1.00  0.00            
ATOM    102  H49 GCD     1      26.760  19.000  24.990  1.00  0.00            
ATOM    103  O24 GCD     1      27.760  18.990  23.100  1.00  0.00            
ATOM    104  H50 GCD     1      28.730  18.990  23.070  1.00  0.00            
ATOM    105  O25 GCD     1      25.100  16.100  21.460  1.00  0.00            
ATOM    106  C31 GCD     1      25.340  16.040  20.060  1.00  0.00            
ATOM    107  H51 GCD     1      25.960  15.210  19.680  1.00  0.00            
ATOM    108  C32 GCD     1      23.890  15.780  19.630  1.00  0.00            
ATOM    109  H52 GCD     1      23.310  16.580  20.110  1.00  0.00            
ATOM    110  O26 GCD     1      23.480  14.480  20.160  1.00  0.00            
ATOM    111  H53 GCD     1      22.720  14.170  19.650  1.00  0.00            
ATOM    112  C33 GCD     1      23.830  15.920  18.120  1.00  0.00            
ATOM    113  H54 GCD     1      24.460  15.120  17.700  1.00  0.00            
ATOM    114  O27 GCD     1      22.430  15.820  17.720  1.00  0.00            
ATOM    115  H55 GCD     1      22.340  16.020  16.780  1.00  0.00            
ATOM    116  C34 GCD     1      24.390  17.270  17.650  1.00  0.00            
ATOM    117  H56 GCD     1      24.410  17.250  16.550  1.00  0.00            
ATOM    118  O28 GCD     1      25.710  17.370  18.100  1.00  0.00            
ATOM    119  C35 GCD     1      25.890  17.370  19.470  1.00  0.00            
ATOM    120  H57 GCD     1      25.310  18.190  19.920  1.00  0.00            
ATOM    121  C36 GCD     1      27.370  17.590  19.770  1.00  0.00            
ATOM    122  H58 GCD     1      27.360  17.670  20.860  1.00  0.00            
ATOM    123  H59 GCD     1      27.740  18.500  19.270  1.00  0.00            
ATOM    124  O29 GCD     1      28.170  16.420  19.510  1.00  0.00            
ATOM    125  H60 GCD     1      28.620  16.250  20.350  1.00  0.00            
ATOM    126  O30 GCD     1      23.560  18.350  18.130  1.00  0.00            
ATOM    127  C37 GCD     1      23.650  19.460  17.250  1.00  0.00            
ATOM    128  H61 GCD     1      24.540  19.410  16.610  1.00  0.00            
ATOM    129  C38 GCD     1      22.460  19.580  16.210  1.00  0.00            
ATOM    130  H62 GCD     1      21.570  19.450  16.850  1.00  0.00            
ATOM    131  O31 GCD     1      22.420  18.440  15.410  1.00  0.00            
ATOM    132  H63 GCD     1      21.550  18.400  15.000  1.00  0.00            
ATOM    133  C39 GCD     1      22.480  20.830  15.300  1.00  0.00            
ATOM    134  H64 GCD     1      23.330  20.860  14.600  1.00  0.00            
ATOM    135  O32 GCD     1      21.270  20.890  14.520  1.00  0.00            
ATOM    136  H65 GCD     1      20.600  21.320  15.060  1.00  0.00            
ATOM    137  C40 GCD     1      22.550  22.000  16.290  1.00  0.00            
ATOM    138  H66 GCD     1      22.740  22.910  15.730  1.00  0.00            
ATOM    139  O33 GCD     1      23.750  21.770  17.020  1.00  0.00            
ATOM    140  C41 GCD     1      23.660  20.760  18.050  1.00  0.00            
ATOM    141  H67 GCD     1      22.820  20.830  18.740  1.00  0.00            
ATOM    142  C42 GCD     1      24.850  20.910  18.940  1.00  0.00            
ATOM    143  H68 GCD     1      24.680  20.150  19.710  1.00  0.00            
ATOM    144  H69 GCD     1      24.860  21.820  19.550  1.00  0.00            
ATOM    145  O34 GCD     1      26.140  20.770  18.240  1.00  0.00            
ATOM    146  H70 GCD     1      26.130  21.360  17.480  1.00  0.00            
ATOM    147  O35 GCD     1      21.430  22.090  17.090  1.00  0.00            
ATOM    148  C43 GCD     1      20.650  23.250  16.990  1.00  0.00            
ATOM    149  H71 GCD     1      21.010  23.920  16.200  1.00  0.00            
ATOM    150  C44 GCD     1      19.200  22.840  16.810  1.00  0.00            
ATOM    151  H72 GCD     1      18.920  22.060  17.520  1.00  0.00            
ATOM    152  O36 GCD     1      18.990  22.100  15.590  1.00  0.00            
ATOM    153  H73 GCD     1      18.170  22.290  15.120  1.00  0.00            
ATOM    154  C45 GCD     1      18.180  23.950  17.030  1.00  0.00            
ATOM    155  H74 GCD     1      18.240  24.700  16.240  1.00  0.00            
ATOM    156  O37 GCD     1      16.890  23.270  17.120  1.00  0.00            
ATOM    157  H75 GCD     1      16.880  22.800  17.960  1.00  0.00            
ATOM    158  C46 GCD     1      18.480  24.740  18.320  1.00  0.00            
ATOM    159  H76 GCD     1      17.800  25.600  18.380  1.00  0.00            
ATOM    160  O38 GCD     1      18.300  23.960  19.520  1.00  0.00            
ATOM    161  O39 GCD     1      19.850  25.140  18.240  1.00  0.00            
ATOM    162  C47 GCD     1      20.790  24.050  18.350  1.00  0.00            
ATOM    163  H77 GCD     1      20.590  23.430  19.230  1.00  0.00            
ATOM    164  C48 GCD     1      22.250  24.590  18.440  1.00  0.00            
ATOM    165  H78 GCD     1      22.550  25.040  17.490  1.00  0.00            
ATOM    166  H79 GCD     1      22.890  23.700  18.560  1.00  0.00            
ATOM    167  O40 GCD     1      22.390  25.380  19.600  1.00  0.00            
ATOM    168  H80 GCD     1      23.360  25.410  19.630  1.00  0.00            
ATOM    169  C1  AG7     2      22.260  26.920  26.920  1.00  0.00            
ATOM    170  C2  AG7     2      23.520  26.450  26.250  1.00  0.00            
ATOM    171  C3  AG7     2      23.890  26.430  24.950  1.00  0.00            
ATOM    172  C4  AG7     2      25.070  25.750  24.390  1.00  0.00            
ATOM    173  N1  AG7     2      24.870  24.350  23.850  1.00  0.00            
ATOM    174  C5  AG7     2      23.930  24.400  22.650  1.00  0.00            
ATOM    175  C6  AG7     2      23.470  23.020  22.150  1.00  0.00            
ATOM    176  N2  AG7     2      22.760  22.240  23.290  1.00  0.00            
ATOM    177  C7  AG7     2      23.760  22.210  24.480  1.00  0.00            
ATOM    178  C8  AG7     2      24.220  23.540  25.000  1.00  0.00            
ATOM    179  C9  AG7     2      22.360  20.780  22.810  1.00  0.00            
ATOM    180  C10 AG7     2      21.570  20.600  21.610  1.00  0.00            
ATOM    181  C11 AG7     2      20.510  21.430  21.310  1.00  0.00            
ATOM    182  C12 AG7     2      19.620  21.110  20.240  1.00  0.00            
ATOM    183  C13 AG7     2      19.840  19.930  19.500  1.00  0.00            
ATOM    184  C14 AG7     2      20.890  19.050  19.790  1.00  0.00            
ATOM    185  C15 AG7     2      21.760  19.420  20.850  1.00  0.00            
ATOM    186  C16 AG7     2      21.730  19.910  23.880  1.00  0.00            
ATOM    187  C17 AG7     2      20.460  20.320  24.400  1.00  0.00            
ATOM    188  C18 AG7     2      19.680  19.490  25.220  1.00  0.00            
ATOM    189  C19 AG7     2      20.190  18.210  25.490  1.00  0.00            
ATOM    190  C20 AG7     2      21.400  17.750  24.900  1.00  0.00            
ATOM    191  C21 AG7     2      22.220  18.610  24.170  1.00  0.00            
ATOM    192  C22 AG7     2      21.230  27.510  26.220  1.00  0.00            
ATOM    193  C23 AG7     2      20.060  27.990  26.880  1.00  0.00            
ATOM    194  C24 AG7     2      19.900  27.900  28.310  1.00  0.00            
ATOM    195  C25 AG7     2      20.950  27.280  29.040  1.00  0.00            
ATOM    196  C26 AG7     2      22.150  26.860  28.320  1.00  0.00            
ATOM    197  H1  AG7     2      24.230  25.970  26.920  1.00  0.00            
ATOM    198  H2  AG7     2      23.230  26.970  24.280  1.00  0.00            
ATOM    199  H3  AG7     2      25.820  25.670  25.170  1.00  0.00            
ATOM    200  H4  AG7     2      25.380  26.360  23.540  1.00  0.00            
ATOM    201  H5  AG7     2      25.810  23.960  23.680  1.00  0.00            
ATOM    202  H6  AG7     2      24.380  24.910  21.800  1.00  0.00            
ATOM    203  H7  AG7     2      23.090  25.040  22.920  1.00  0.00            
ATOM    204  H8  AG7     2      24.240  22.360  21.740  1.00  0.00            
ATOM    205  H9  AG7     2      22.680  23.340  21.470  1.00  0.00            
ATOM    206  H10 AG7     2      21.940  22.840  23.470  1.00  0.00            
ATOM    207  H11 AG7     2      24.640  21.660  24.140  1.00  0.00            
ATOM    208  H12 AG7     2      23.360  21.680  25.340  1.00  0.00            
ATOM    209  H13 AG7     2      23.340  24.140  25.250  1.00  0.00            
ATOM    210  H14 AG7     2      24.930  23.520  25.820  1.00  0.00            
ATOM    211  H15 AG7     2      23.260  20.340  22.390  1.00  0.00            
ATOM    212  H16 AG7     2      20.330  22.280  21.960  1.00  0.00            
ATOM    213  H17 AG7     2      18.690  21.640  20.080  1.00  0.00            
ATOM    214  H18 AG7     2      19.120  19.670  18.730  1.00  0.00            
ATOM    215  H19 AG7     2      20.970  18.090  19.280  1.00  0.00            
ATOM    216  H20 AG7     2      22.620  18.800  21.100  1.00  0.00            
ATOM    217  H21 AG7     2      20.070  21.310  24.190  1.00  0.00            
ATOM    218  H22 AG7     2      18.700  19.740  25.600  1.00  0.00            
ATOM    219  H23 AG7     2      19.520  17.560  26.040  1.00  0.00            
ATOM    220  H24 AG7     2      21.740  16.760  25.180  1.00  0.00            
ATOM    221  H25 AG7     2      23.150  18.210  23.780  1.00  0.00            
ATOM    222  H26 AG7     2      21.270  27.530  25.140  1.00  0.00            
ATOM    223  H27 AG7     2      19.280  28.490  26.310  1.00  0.00            
ATOM    224  H28 AG7     2      19.030  28.320  28.820  1.00  0.00            
ATOM    225  H29 AG7     2      20.860  27.390  30.120  1.00  0.00            
ATOM    226  H30 AG7     2      23.010  26.650  28.940  1.00  0.00            
TER
ENDMDL
MODEL        1
ATOM      1  H1  GCD     1      21.310  22.120  23.900  1.00  0.00            
ATOM      2  O1  GCD     1      21.440  22.580  23.060  1.00  0.00            
ATOM      3  C1  GCD     1      20.230  23.220  22.750  1.00  0.00            
ATOM      4  H2  GCD     1      20.040  24.070  23.430  1.00  0.00            
ATOM      5  H3  GCD     1      20.380  23.610  21.740  1.00  0.00            
ATOM      6  C2  GCD     1      19.020  22.260  22.780  1.00  0.00            
ATOM      7  H4  GCD     1      19.300  21.230  22.500  1.00  0.00            
ATOM      8  C3  GCD     1      17.820  22.860  22.060  1.00  0.00            
ATOM      9  H5  GCD     1      17.520  23.860  22.380  1.00  0.00            
ATOM     10  C4  GCD     1      16.580  21.890  22.220  1.00  0.00            
ATOM     11  H6  GCD     1      16.710  21.000  21.600  1.00  0.00            
ATOM     12  O2  GCD     1      15.410  22.590  21.770  1.00  0.00            
ATOM     13  H7  GCD     1      15.320  22.550  20.810  1.00  0.00            
ATOM     14  C5  GCD     1      16.290  21.650  23.710  1.00  0.00            
ATOM     15  H8  GCD     1      15.930  22.630  24.060  1.00  0.00            
ATOM     16  O3  GCD     1      15.270  20.660  23.870  1.00  0.00            
ATOM     17  H9  GCD     1      15.680  19.820  23.660  1.00  0.00            
ATOM     18  C6  GCD     1      17.550  21.220  24.430  1.00  0.00            
ATOM     19  O4  GCD     1      18.610  22.140  24.140  1.00  0.00            
ATOM     20  H10 GCD     1      17.360  21.400  25.490  1.00  0.00            
ATOM     21  O5  GCD     1      17.950  19.870  23.990  1.00  0.00            
ATOM     22  C7  GCD     1      17.660  18.780  24.890  1.00  0.00            
ATOM     23  H11 GCD     1      16.730  18.870  25.460  1.00  0.00            
ATOM     24  C8  GCD     1      17.520  17.650  23.890  1.00  0.00            
ATOM     25  H12 GCD     1      18.440  17.620  23.300  1.00  0.00            
ATOM     26  O6  GCD     1      16.380  17.890  23.070  1.00  0.00            
ATOM     27  H13 GCD     1      15.640  17.310  23.280  1.00  0.00            
ATOM     28  C9  GCD     1      17.480  16.250  24.580  1.00  0.00            
ATOM     29  H14 GCD     1      16.580  16.120  25.190  1.00  0.00            
ATOM     30  O7  GCD     1      17.590  15.250  23.600  1.00  0.00            
ATOM     31  H15 GCD     1      18.450  15.280  23.160  1.00  0.00            
ATOM     32  C10 GCD     1      18.630  16.150  25.620  1.00  0.00            
ATOM     33  H16 GCD     1      18.420  15.300  26.280  1.00  0.00            
ATOM     34  O8  GCD     1      18.660  17.260  26.470  1.00  0.00            
ATOM     35  C11 GCD     1      18.710  18.510  25.920  1.00  0.00            
ATOM     36  H17 GCD     1      19.700  18.570  25.450  1.00  0.00            
ATOM     37  C12 GCD     1      18.770  19.480  27.170  1.00  0.00            
ATOM     38  H18 GCD     1      18.890  20.500  26.780  1.00  0.00            
ATOM     39  H19 GCD     1      19.600  19.280  27.860  1.00  0.00            
ATOM     40  O9  GCD     1      17.550  19.560  27.940  1.00  0.00            
ATOM     41  H20 GCD     1      17.150  18.690  28.000  1.00  0.00            
ATOM     42  O10 GCD     1      19.890  16.090  24.920  1.00  0.00            
ATOM     43  C13 GCD     1      20.780  15.070  25.360  1.00  0.00            
ATOM     44  H21 GCD     1      20.470  14.690  26.340  1.00  0.00            
ATOM     45  C14 GCD     1      20.810  13.870  24.430  1.00  0.00            
ATOM     46  H22 GCD     1      21.000  14.310  23.440  1.00  0.00            
ATOM     47  O11 GCD     1      19.510  13.170  24.370  1.00  0.00            
ATOM     48  H23 GCD     1      18.890  13.710  23.860  1.00  0.00            
ATOM     49  C15 GCD     1      21.970  12.880  24.860  1.00  0.00            
ATOM     50  H24 GCD     1      21.680  12.500  25.850  1.00  0.00            
ATOM     51  O12 GCD     1      22.150  11.750  24.060  1.00  0.00            
ATOM     52  H25 GCD     1      21.290  11.310  24.070  1.00  0.00            
ATOM     53  C16 GCD     1      23.300  13.660  25.030  1.00  0.00            
ATOM     54  H26 GCD     1      24.140  13.120  25.480  1.00  0.00            
ATOM     55  O13 GCD     1      22.970  14.690  25.940  1.00  0.00            
ATOM     56  C17 GCD     1      22.120  15.750  25.480  1.00  0.00            
ATOM     57  H27 GCD     1      22.430  16.310  24.590  1.00  0.00            
ATOM     58  C18 GCD     1      22.090  16.790  26.660  1.00  0.00            
ATOM     59  H28 GCD     1      21.590  16.400  27.550  1.00  0.00            
ATOM     60  H29 GCD     1      21.340  17.520  26.340  1.00  0.00            
ATOM     61  O14 GCD     1      23.370  17.400  26.770  1.00  0.00            
ATOM     62  H30 GCD     1      24.030  16.700  26.750  1.00  0.00            
ATOM     63  O15 GCD     1      23.810  14.250  23.840  1.00  0.00            
ATOM     64  C19 GCD     1      25.200  14.250  23.590  1.00  0.00            
ATOM     65  H31 GCD     1      25.720  14.020  24.540  1.00  0.00            
ATOM     66  C20 GCD     1      25.510  13.330  22.390  1.00  0.00            
ATOM     67  H32 GCD     1      24.900  13.690  21.550  1.00  0.00            
ATOM     68  O16 GCD     1      25.150  12.000  22.700  1.00  0.00            
ATOM     69  H33 GCD     1      24.190  12.060  22.660  1.00  0.00            
ATOM     70  C21 GCD     1      27.020  13.380  22.060  1.00  0.00            
ATOM     71  H34 GCD     1      27.470  13.070  23.020  1.00  0.00            
ATOM     72  O17 GCD     1      27.570  12.620  20.950  1.00  0.00            
ATOM     73  H35 GCD     1      28.320  12.180  21.370  1.00  0.00            
ATOM     74  C22 GCD     1      27.400  14.860  21.860  1.00  0.00            
ATOM     75  H36 GCD     1      28.460  15.040  21.720  1.00  0.00            
ATOM     76  O18 GCD     1      27.080  15.710  22.900  1.00  0.00            
ATOM     77  C23 GCD     1      25.710  15.680  23.310  1.00  0.00            
ATOM     78  H37 GCD     1      25.120  16.020  22.460  1.00  0.00            
ATOM     79  C24 GCD     1      25.530  16.750  24.360  1.00  0.00            
ATOM     80  H38 GCD     1      24.440  16.830  24.440  1.00  0.00            
ATOM     81  H39 GCD     1      25.960  17.710  24.040  1.00  0.00            
ATOM     82  O19 GCD     1      26.020  16.280  25.620  1.00  0.00            
ATOM     83  H40 GCD     1      26.730  15.670  25.380  1.00  0.00            
ATOM     84  O20 GCD     1      26.710  15.270  20.690  1.00  0.00            
ATOM     85  C25 GCD     1      27.550  15.940  19.730  1.00  0.00            
ATOM     86  H41 GCD     1      28.610  15.810  19.970  1.00  0.00            
ATOM     87  C26 GCD     1      27.320  15.320  18.340  1.00  0.00            
ATOM     88  H42 GCD     1      26.230  15.400  18.190  1.00  0.00            
ATOM     89  O21 GCD     1      27.760  14.010  18.370  1.00  0.00            
ATOM     90  H43 GCD     1      27.110  13.660  18.990  1.00  0.00            
ATOM     91  C27 GCD     1      27.990  16.190  17.230  1.00  0.00            
ATOM     92  H44 GCD     1      29.060  15.950  17.310  1.00  0.00            
ATOM     93  O22 GCD     1      27.660  15.670  15.920  1.00  0.00            
ATOM     94  H45 GCD     1      28.510  15.590  15.470  1.00  0.00            
ATOM     95  C28 GCD     1      27.780  17.700  17.410  1.00  0.00            
ATOM     96  H46 GCD     1      28.570  18.180  16.820  1.00  0.00            
ATOM     97  O23 GCD     1      28.050  18.030  18.760  1.00  0.00            
ATOM     98  C29 GCD     1      27.130  17.440  19.700  1.00  0.00            
ATOM     99  H47 GCD     1      26.050  17.590  19.550  1.00  0.00            
ATOM    100  C30 GCD     1      27.480  18.170  21.050  1.00  0.00            
ATOM    101  H48 GCD     1      28.460  17.850  21.430  1.00  0.00            
ATOM    102  H49 GCD     1      26.780  17.770  21.790  1.00  0.00            
ATOM    103  O24 GCD     1      27.290  19.570  20.980  1.00  0.00            
ATOM    104  H50 GCD     1      27.860  19.920  20.280  1.00  0.00            
ATOM    105  O25 GCD     1      26.550  18.250  16.990  1.00  0.00            
ATOM    106  C31 GCD     1      26.350  18.470  15.590  1.00  0.00            
ATOM    107  H51 GCD     1      27.140  18.120  14.920  1.00  0.00            
ATOM    108  C32 GCD     1      25.010  17.810  15.230  1.00  0.00            
ATOM    109  H52 GCD     1      24.320  18.160  16.010  1.00  0.00            
ATOM    110  O26 GCD     1      25.150  16.350  15.230  1.00  0.00            
ATOM    111  H53 GCD     1      25.950  16.130  15.710  1.00  0.00            
ATOM    112  C33 GCD     1      24.460  18.310  13.870  1.00  0.00            
ATOM    113  H54 GCD     1      25.070  18.070  13.000  1.00  0.00            
ATOM    114  O27 GCD     1      23.190  17.750  13.570  1.00  0.00            
ATOM    115  H55 GCD     1      22.500  17.850  14.240  1.00  0.00            
ATOM    116  C34 GCD     1      24.320  19.840  13.840  1.00  0.00            
ATOM    117  H56 GCD     1      23.840  20.190  12.920  1.00  0.00            
ATOM    118  O28 GCD     1      25.660  20.370  14.090  1.00  0.00            
ATOM    119  C35 GCD     1      26.270  19.980  15.440  1.00  0.00            
ATOM    120  H57 GCD     1      25.600  20.370  16.230  1.00  0.00            
ATOM    121  C36 GCD     1      27.670  20.610  15.610  1.00  0.00            
ATOM    122  H58 GCD     1      28.010  20.800  16.630  1.00  0.00            
ATOM    123  H59 GCD     1      27.600  21.630  15.200  1.00  0.00            
ATOM    124  O29 GCD     1      28.710  19.890  14.870  1.00  0.00            
ATOM    125  H60 GCD     1      29.510  20.400  15.030  1.00  0.00            
ATOM    126  O30 GCD     1      23.390  20.230  14.870  1.00  0.00            
ATOM    127  C37 GCD     1      22.610  21.400  14.610  1.00  0.00            
ATOM    128  H61 GCD     1      23.030  21.870  13.710  1.00  0.00            
ATOM    129  C38 GCD     1      21.110  20.980  14.390  1.00  0.00            
ATOM    130  H62 GCD     1      20.860  20.480  15.330  1.00  0.00            
ATOM    131  O31 GCD     1      20.940  20.140  13.230  1.00  0.00            
ATOM    132  H63 GCD     1      20.290  19.460  13.420  1.00  0.00            
ATOM    133  C39 GCD     1      20.170  22.160  14.300  1.00  0.00            
ATOM    134  H64 GCD     1      20.500  22.660  13.370  1.00  0.00            
ATOM    135  O32 GCD     1      18.770  21.850  14.230  1.00  0.00            
ATOM    136  H65 GCD     1      18.440  21.710  15.120  1.00  0.00            
ATOM    137  C40 GCD     1      20.360  23.240  15.400  1.00  0.00            
ATOM    138  H66 GCD     1      19.890  24.220  15.240  1.00  0.00            
ATOM    139  O33 GCD     1      21.780  23.440  15.480  1.00  0.00            
ATOM    140  C41 GCD     1      22.680  22.370  15.790  1.00  0.00            
ATOM    141  H67 GCD     1      22.450  21.920  16.770  1.00  0.00            
ATOM    142  C42 GCD     1      24.060  22.980  16.030  1.00  0.00            
ATOM    143  H68 GCD     1      24.130  23.660  15.170  1.00  0.00            
ATOM    144  H69 GCD     1      24.860  22.240  15.900  1.00  0.00            
ATOM    145  O34 GCD     1      24.070  23.610  17.290  1.00  0.00            
ATOM    146  H70 GCD     1      24.610  24.370  17.030  1.00  0.00            
ATOM    147  O35 GCD     1      19.930  22.770  16.680  1.00  0.00            
ATOM    148  C43 GCD     1      18.940  23.470  17.360  1.00  0.00            
ATOM    149  H71 GCD     1      18.470  24.140  16.630  1.00  0.00            
ATOM    150  C44 GCD     1      17.860  22.450  17.770  1.00  0.00            
ATOM    151  H72 GCD     1      18.340  21.660  18.370  1.00  0.00            
ATOM    152  O36 GCD     1      17.230  21.820  16.610  1.00  0.00            
ATOM    153  H73 GCD     1      16.640  21.160  16.990  1.00  0.00            
ATOM    154  C45 GCD     1      16.820  23.180  18.600  1.00  0.00            
ATOM    155  H74 GCD     1      16.450  23.980  17.950  1.00  0.00            
ATOM    156  O37 GCD     1      15.690  22.440  19.050  1.00  0.00            
ATOM    157  H75 GCD     1      15.350  21.890  18.340  1.00  0.00            
ATOM    158  C46 GCD     1      17.520  23.840  19.820  1.00  0.00            
ATOM    159  H76 GCD     1      16.870  24.450  20.460  1.00  0.00            
ATOM    160  O38 GCD     1      18.120  22.860  20.650  1.00  0.00            
ATOM    161  O39 GCD     1      18.570  24.720  19.410  1.00  0.00            
ATOM    162  C47 GCD     1      19.580  24.070  18.630  1.00  0.00            
ATOM    163  H77 GCD     1      20.110  23.300  19.200  1.00  0.00            
ATOM    164  C48 GCD     1      20.570  25.120  18.240  1.00  0.00            
ATOM    165  H78 GCD     1      19.990  25.930  17.780  1.00  0.00            
ATOM    166  H79 GCD     1      21.390  24.740  17.620  1.00  0.00            
ATOM    167  O40 GCD     1      21.150  25.560  19.510  1.00  0.00            
ATOM    168  H80 GCD     1      20.430  25.950  20.020  1.00  0.00            
ATOM    169  C1  AG7     2      23.730  28.000  21.550  1.00  0.00            
ATOM    170  C2  AG7     2      24.360  26.720  21.180  1.00  0.00            
ATOM    171  C3  AG7     2      24.330  25.680  22.050  1.00  0.00            
ATOM    172  C4  AG7     2      25.120  24.340  21.890  1.00  0.00            
ATOM    173  N1  AG7     2      24.270  23.060  21.790  1.00  0.00            
ATOM    174  C5  AG7     2      25.030  21.760  21.930  1.00  0.00            
ATOM    175  C6  AG7     2      24.180  20.500  21.600  1.00  0.00            
ATOM    176  N2  AG7     2      23.330  20.460  20.370  1.00  0.00            
ATOM    177  C7  AG7     2      22.670  21.820  20.120  1.00  0.00            
ATOM    178  C8  AG7     2      23.530  23.090  20.450  1.00  0.00            
ATOM    179  C9  AG7     2      22.280  19.280  20.570  1.00  0.00            
ATOM    180  C10 AG7     2      22.830  17.890  20.210  1.00  0.00            
ATOM    181  C11 AG7     2      23.330  17.580  18.950  1.00  0.00            
ATOM    182  C12 AG7     2      23.690  16.270  18.600  1.00  0.00            
ATOM    183  C13 AG7     2      23.440  15.240  19.460  1.00  0.00            
ATOM    184  C14 AG7     2      22.950  15.520  20.760  1.00  0.00            
ATOM    185  C15 AG7     2      22.580  16.850  21.160  1.00  0.00            
ATOM    186  C16 AG7     2      20.930  19.480  19.870  1.00  0.00            
ATOM    187  C17 AG7     2      20.840  19.490  18.420  1.00  0.00            
ATOM    188  C18 AG7     2      19.560  19.230  17.840  1.00  0.00            
ATOM    189  C19 AG7     2      18.460  18.900  18.700  1.00  0.00            
ATOM    190  C20 AG7     2      18.590  18.910  20.080  1.00  0.00            
ATOM    191  C21 AG7     2      19.800  19.250  20.690  1.00  0.00            
ATOM    192  C22 AG7     2      22.390  28.170  22.040  1.00  0.00            
ATOM    193  C23 AG7     2      21.900  29.440  22.270  1.00  0.00            
ATOM    194  C24 AG7     2      22.700  30.550  22.130  1.00  0.00            
ATOM    195  C25 AG7     2      23.990  30.500  21.590  1.00  0.00            
ATOM    196  C26 AG7     2      24.510  29.200  21.320  1.00  0.00            
ATOM    197  H1  AG7     2      24.870  26.690  20.220  1.00  0.00            
ATOM    198  H2  AG7     2      23.710  25.750  22.950  1.00  0.00            
ATOM    199  H3  AG7     2      25.840  24.290  22.710  1.00  0.00            
ATOM    200  H4  AG7     2      25.740  24.370  20.990  1.00  0.00            
ATOM    201  H5  AG7     2      23.510  23.120  22.480  1.00  0.00            
ATOM    202  H6  AG7     2      25.460  21.770  22.940  1.00  0.00            
ATOM    203  H7  AG7     2      25.870  21.640  21.250  1.00  0.00            
ATOM    204  H8  AG7     2      23.490  20.400  22.450  1.00  0.00            
ATOM    205  H9  AG7     2      24.730  19.560  21.680  1.00  0.00            
ATOM    206  H10 AG7     2      24.020  20.200  19.650  1.00  0.00            
ATOM    207  H11 AG7     2      21.750  21.900  20.710  1.00  0.00            
ATOM    208  H12 AG7     2      22.320  21.850  19.090  1.00  0.00            
ATOM    209  H13 AG7     2      24.220  23.270  19.620  1.00  0.00            
ATOM    210  H14 AG7     2      22.880  23.970  20.430  1.00  0.00            
ATOM    211  H15 AG7     2      22.020  19.220  21.620  1.00  0.00            
ATOM    212  H16 AG7     2      23.470  18.320  18.160  1.00  0.00            
ATOM    213  H17 AG7     2      24.140  16.080  17.630  1.00  0.00            
ATOM    214  H18 AG7     2      23.700  14.210  19.220  1.00  0.00            
ATOM    215  H19 AG7     2      22.750  14.680  21.420  1.00  0.00            
ATOM    216  H20 AG7     2      22.090  17.090  22.100  1.00  0.00            
ATOM    217  H21 AG7     2      21.740  19.510  17.800  1.00  0.00            
ATOM    218  H22 AG7     2      19.480  19.340  16.770  1.00  0.00            
ATOM    219  H23 AG7     2      17.510  18.580  18.270  1.00  0.00            
ATOM    220  H24 AG7     2      17.710  18.560  20.620  1.00  0.00            
ATOM    221  H25 AG7     2      19.920  19.180  21.770  1.00  0.00            
ATOM    222  H26 AG7     2      21.750  27.290  22.060  1.00  0.00            
ATOM    223  H27 AG7     2      20.890  29.620  22.640  1.00  0.00            
ATOM    224  H28 AG7     2      22.290  31.540  22.310  1.00  0.00            
ATOM    225  H29 AG7     2      24.620  31.390  21.530  1.00  0.00            
ATOM    226  H30 AG7     2      25.510  29.110  20.910  1.00  0.00            
TER
ENDMDL
MODEL        1
ATOM      1  H1  GCD     1      19.630  28.680  24.030  1.00  0.00            
ATOM      2  O1  GCD     1      20.490  28.400  23.700  1.00  0.00            
ATOM      3  C1  GCD     1      20.340  27.890  22.410  1.00  0.00            
ATOM      4  H2  GCD     1      19.720  28.530  21.760  1.00  0.00            
ATOM      5  H3  GCD     1      21.360  27.780  22.000  1.00  0.00            
ATOM      6  C2  GCD     1      19.830  26.440  22.460  1.00  0.00            
ATOM      7  H4  GCD     1      20.370  25.960  23.280  1.00  0.00            
ATOM      8  C3  GCD     1      19.960  25.800  21.060  1.00  0.00            
ATOM      9  H5  GCD     1      19.700  26.460  20.220  1.00  0.00            
ATOM     10  C4  GCD     1      19.020  24.610  21.130  1.00  0.00            
ATOM     11  H6  GCD     1      19.410  23.810  21.770  1.00  0.00            
ATOM     12  O2  GCD     1      18.950  23.990  19.840  1.00  0.00            
ATOM     13  H7  GCD     1      18.550  23.110  19.800  1.00  0.00            
ATOM     14  C5  GCD     1      17.660  24.950  21.510  1.00  0.00            
ATOM     15  H8  GCD     1      17.370  25.690  20.760  1.00  0.00            
ATOM     16  O3  GCD     1      16.730  23.820  21.330  1.00  0.00            
ATOM     17  H9  GCD     1      16.440  23.920  20.420  1.00  0.00            
ATOM     18  C6  GCD     1      17.660  25.480  22.950  1.00  0.00            
ATOM     19  O4  GCD     1      18.460  26.590  22.930  1.00  0.00            
ATOM     20  H10 GCD     1      16.660  25.790  23.280  1.00  0.00            
ATOM     21  O5  GCD     1      18.110  24.510  23.800  1.00  0.00            
ATOM     22  C7  GCD     1      17.120  24.020  24.770  1.00  0.00            
ATOM     23  H11 GCD     1      16.080  24.290  24.530  1.00  0.00            
ATOM     24  C8  GCD     1      17.120  22.460  24.830  1.00  0.00            
ATOM     25  H12 GCD     1      18.090  22.020  25.060  1.00  0.00            
ATOM     26  O6  GCD     1      16.490  22.050  23.580  1.00  0.00            
ATOM     27  H13 GCD     1      16.890  22.670  22.950  1.00  0.00            
ATOM     28  C9  GCD     1      16.150  22.080  26.000  1.00  0.00            
ATOM     29  H14 GCD     1      15.180  22.490  25.680  1.00  0.00            
ATOM     30  O7  GCD     1      16.120  20.650  26.130  1.00  0.00            
ATOM     31  H15 GCD     1      16.190  20.220  25.270  1.00  0.00            
ATOM     32  C10 GCD     1      16.610  22.780  27.320  1.00  0.00            
ATOM     33  H16 GCD     1      15.790  22.570  28.010  1.00  0.00            
ATOM     34  O8  GCD     1      16.660  24.240  27.160  1.00  0.00            
ATOM     35  C11 GCD     1      17.510  24.690  26.140  1.00  0.00            
ATOM     36  H17 GCD     1      18.580  24.500  26.320  1.00  0.00            
ATOM     37  C12 GCD     1      17.290  26.200  26.110  1.00  0.00            
ATOM     38  H18 GCD     1      18.040  26.500  25.370  1.00  0.00            
ATOM     39  H19 GCD     1      17.370  26.720  27.080  1.00  0.00            
ATOM     40  O9  GCD     1      15.990  26.610  25.760  1.00  0.00            
ATOM     41  H20 GCD     1      15.870  27.560  25.850  1.00  0.00            
ATOM     42  O10 GCD     1      17.850  22.190  27.790  1.00  0.00            
ATOM     43  C13 GCD     1      17.900  21.910  29.190  1.00  0.00            
ATOM     44  H21 GCD     1      17.040  22.340  29.710  1.00  0.00            
ATOM     45  C14 GCD     1      17.730  20.410  29.280  1.00  0.00            
ATOM     46  H22 GCD     1      18.460  19.960  28.600  1.00  0.00            
ATOM     47  O11 GCD     1      16.440  19.980  28.760  1.00  0.00            
ATOM     48  H23 GCD     1      16.440  20.290  27.840  1.00  0.00            
ATOM     49  C15 GCD     1      18.010  19.810  30.670  1.00  0.00            
ATOM     50  H24 GCD     1      17.190  20.040  31.350  1.00  0.00            
ATOM     51  O12 GCD     1      17.960  18.360  30.500  1.00  0.00            
ATOM     52  H25 GCD     1      17.230  18.260  29.870  1.00  0.00            
ATOM     53  C16 GCD     1      19.260  20.310  31.230  1.00  0.00            
ATOM     54  H26 GCD     1      19.240  19.940  32.260  1.00  0.00            
ATOM     55  O13 GCD     1      19.390  21.760  31.110  1.00  0.00            
ATOM     56  C17 GCD     1      19.350  22.230  29.690  1.00  0.00            
ATOM     57  H27 GCD     1      20.050  21.740  29.010  1.00  0.00            
ATOM     58  C18 GCD     1      19.800  23.720  29.650  1.00  0.00            
ATOM     59  H28 GCD     1      19.100  24.270  30.300  1.00  0.00            
ATOM     60  H29 GCD     1      19.560  24.010  28.610  1.00  0.00            
ATOM     61  O14 GCD     1      21.140  23.940  30.030  1.00  0.00            
ATOM     62  H30 GCD     1      21.270  23.710  30.950  1.00  0.00            
ATOM     63  O15 GCD     1      20.380  19.810  30.530  1.00  0.00            
ATOM     64  C19 GCD     1      21.460  19.190  31.270  1.00  0.00            
ATOM     65  H31 GCD     1      21.420  19.400  32.350  1.00  0.00            
ATOM     66  C20 GCD     1      21.360  17.670  31.030  1.00  0.00            
ATOM     67  H32 GCD     1      21.120  17.580  29.960  1.00  0.00            
ATOM     68  O16 GCD     1      20.210  17.110  31.640  1.00  0.00            
ATOM     69  H33 GCD     1      19.580  17.780  31.380  1.00  0.00            
ATOM     70  C21 GCD     1      22.670  16.980  31.430  1.00  0.00            
ATOM     71  H34 GCD     1      22.660  16.980  32.520  1.00  0.00            
ATOM     72  O17 GCD     1      22.660  15.560  30.930  1.00  0.00            
ATOM     73  H35 GCD     1      23.470  15.490  30.410  1.00  0.00            
ATOM     74  C22 GCD     1      23.940  17.630  31.000  1.00  0.00            
ATOM     75  H36 GCD     1      24.810  17.070  31.360  1.00  0.00            
ATOM     76  O18 GCD     1      23.840  18.970  31.440  1.00  0.00            
ATOM     77  C23 GCD     1      22.840  19.710  30.720  1.00  0.00            
ATOM     78  H37 GCD     1      22.850  19.500  29.640  1.00  0.00            
ATOM     79  C24 GCD     1      23.020  21.210  30.920  1.00  0.00            
ATOM     80  H38 GCD     1      23.040  21.430  31.990  1.00  0.00            
ATOM     81  H39 GCD     1      22.140  21.750  30.550  1.00  0.00            
ATOM     82  O19 GCD     1      24.140  21.700  30.210  1.00  0.00            
ATOM     83  H40 GCD     1      24.940  21.280  30.550  1.00  0.00            
ATOM     84  O20 GCD     1      24.110  17.540  29.650  1.00  0.00            
ATOM     85  C25 GCD     1      25.370  16.910  29.140  1.00  0.00            
ATOM     86  H41 GCD     1      25.920  16.400  29.940  1.00  0.00            
ATOM     87  C26 GCD     1      25.050  15.840  28.170  1.00  0.00            
ATOM     88  H42 GCD     1      24.410  16.430  27.500  1.00  0.00            
ATOM     89  O21 GCD     1      24.310  14.850  28.780  1.00  0.00            
ATOM     90  H43 GCD     1      24.270  14.030  28.280  1.00  0.00            
ATOM     91  C27 GCD     1      26.350  15.230  27.510  1.00  0.00            
ATOM     92  H44 GCD     1      26.890  14.730  28.330  1.00  0.00            
ATOM     93  O22 GCD     1      25.890  14.290  26.520  1.00  0.00            
ATOM     94  H45 GCD     1      25.440  14.760  25.810  1.00  0.00            
ATOM     95  C28 GCD     1      27.300  16.380  27.000  1.00  0.00            
ATOM     96  H46 GCD     1      28.280  15.930  26.800  1.00  0.00            
ATOM     97  O23 GCD     1      27.530  17.320  28.060  1.00  0.00            
ATOM     98  C29 GCD     1      26.310  17.970  28.500  1.00  0.00            
ATOM     99  H47 GCD     1      25.770  18.390  27.640  1.00  0.00            
ATOM    100  C30 GCD     1      26.750  19.110  29.460  1.00  0.00            
ATOM    101  H48 GCD     1      27.270  18.560  30.250  1.00  0.00            
ATOM    102  H49 GCD     1      25.880  19.570  29.940  1.00  0.00            
ATOM    103  O24 GCD     1      27.420  20.220  28.890  1.00  0.00            
ATOM    104  H50 GCD     1      28.320  20.170  29.220  1.00  0.00            
ATOM    105  O25 GCD     1      26.660  16.960  25.840  1.00  0.00            
ATOM    106  C31 GCD     1      27.170  16.790  24.560  1.00  0.00            
ATOM    107  H51 GCD     1      27.690  15.820  24.530  1.00  0.00            
ATOM    108  C32 GCD     1      25.970  16.670  23.660  1.00  0.00            
ATOM    109  H52 GCD     1      25.450  17.640  23.700  1.00  0.00            
ATOM    110  O26 GCD     1      25.180  15.520  24.060  1.00  0.00            
ATOM    111  H53 GCD     1      24.320  15.570  23.630  1.00  0.00            
ATOM    112  C33 GCD     1      26.490  16.510  22.230  1.00  0.00            
ATOM    113  H54 GCD     1      27.110  15.600  22.240  1.00  0.00            
ATOM    114  O27 GCD     1      25.570  16.280  21.220  1.00  0.00            
ATOM    115  H55 GCD     1      25.070  15.500  21.500  1.00  0.00            
ATOM    116  C34 GCD     1      27.400  17.670  21.810  1.00  0.00            
ATOM    117  H56 GCD     1      27.890  17.450  20.860  1.00  0.00            
ATOM    118  O28 GCD     1      28.380  17.920  22.770  1.00  0.00            
ATOM    119  C35 GCD     1      27.950  18.080  24.120  1.00  0.00            
ATOM    120  H57 GCD     1      27.320  18.970  24.240  1.00  0.00            
ATOM    121  C36 GCD     1      29.200  18.380  24.950  1.00  0.00            
ATOM    122  H58 GCD     1      28.980  19.060  25.790  1.00  0.00            
ATOM    123  H59 GCD     1      29.860  19.010  24.340  1.00  0.00            
ATOM    124  O29 GCD     1      29.960  17.200  25.240  1.00  0.00            
ATOM    125  H60 GCD     1      30.130  16.860  24.360  1.00  0.00            
ATOM    126  O30 GCD     1      26.530  18.820  21.730  1.00  0.00            
ATOM    127  C37 GCD     1      26.760  19.570  20.540  1.00  0.00            
ATOM    128  H61 GCD     1      27.670  19.180  20.070  1.00  0.00            
ATOM    129  C38 GCD     1      25.580  19.380  19.560  1.00  0.00            
ATOM    130  H62 GCD     1      24.650  19.520  20.120  1.00  0.00            
ATOM    131  O31 GCD     1      25.730  18.060  19.070  1.00  0.00            
ATOM    132  H63 GCD     1      25.700  17.490  19.840  1.00  0.00            
ATOM    133  C39 GCD     1      25.550  20.380  18.360  1.00  0.00            
ATOM    134  H64 GCD     1      26.510  20.360  17.820  1.00  0.00            
ATOM    135  O32 GCD     1      24.350  20.190  17.530  1.00  0.00            
ATOM    136  H65 GCD     1      24.570  19.520  16.880  1.00  0.00            
ATOM    137  C40 GCD     1      25.650  21.770  18.920  1.00  0.00            
ATOM    138  H66 GCD     1      25.760  22.530  18.140  1.00  0.00            
ATOM    139  O33 GCD     1      26.860  21.920  19.670  1.00  0.00            
ATOM    140  C41 GCD     1      26.920  21.060  20.850  1.00  0.00            
ATOM    141  H67 GCD     1      26.040  21.360  21.430  1.00  0.00            
ATOM    142  C42 GCD     1      28.230  21.360  21.570  1.00  0.00            
ATOM    143  H68 GCD     1      28.240  20.890  22.560  1.00  0.00            
ATOM    144  H69 GCD     1      28.320  22.450  21.630  1.00  0.00            
ATOM    145  O34 GCD     1      29.350  20.960  20.860  1.00  0.00            
ATOM    146  H70 GCD     1      29.410  21.260  19.950  1.00  0.00            
ATOM    147  O35 GCD     1      24.490  22.130  19.660  1.00  0.00            
ATOM    148  C43 GCD     1      24.040  23.560  19.570  1.00  0.00            
ATOM    149  H71 GCD     1      24.700  24.080  18.860  1.00  0.00            
ATOM    150  C44 GCD     1      22.630  23.580  18.900  1.00  0.00            
ATOM    151  H72 GCD     1      21.960  23.070  19.600  1.00  0.00            
ATOM    152  O36 GCD     1      22.620  22.860  17.650  1.00  0.00            
ATOM    153  H73 GCD     1      22.840  21.930  17.800  1.00  0.00            
ATOM    154  C45 GCD     1      22.130  24.980  18.710  1.00  0.00            
ATOM    155  H74 GCD     1      22.870  25.370  18.000  1.00  0.00            
ATOM    156  O37 GCD     1      20.820  24.990  18.120  1.00  0.00            
ATOM    157  H75 GCD     1      20.170  24.730  18.790  1.00  0.00            
ATOM    158  C46 GCD     1      22.170  25.780  20.080  1.00  0.00            
ATOM    159  H76 GCD     1      22.170  26.850  19.890  1.00  0.00            
ATOM    160  O38 GCD     1      21.220  25.210  20.980  1.00  0.00            
ATOM    161  O39 GCD     1      23.420  25.590  20.690  1.00  0.00            
ATOM    162  C47 GCD     1      23.910  24.250  20.900  1.00  0.00            
ATOM    163  H77 GCD     1      23.180  23.650  21.440  1.00  0.00            
ATOM    164  C48 GCD     1      25.260  24.370  21.590  1.00  0.00            
ATOM    165  H78 GCD     1      25.870  25.010  20.950  1.00  0.00            
ATOM    166  H79 GCD     1      25.780  23.410  21.650  1.00  0.00            
ATOM    167  O40 GCD     1      25.390  24.930  22.850  1.00  0.00            
ATOM    168  H80 GCD     1      25.050  25.840  22.830  1.00  0.00            
ATOM    169  C1  AG7     2      21.160  27.870  28.730  1.00  0.00            
ATOM    170  C2  AG7     2      22.410  27.200  29.020  1.00  0.00            
ATOM    171  C3  AG7     2      23.510  27.160  28.210  1.00  0.00            
ATOM    172  C4  AG7     2      24.760  26.390  28.470  1.00  0.00            
ATOM    173  N1  AG7     2      24.670  25.010  27.800  1.00  0.00            
ATOM    174  C5  AG7     2      24.510  25.100  26.280  1.00  0.00            
ATOM    175  C6  AG7     2      24.400  23.620  25.750  1.00  0.00            
ATOM    176  N2  AG7     2      23.150  22.860  26.170  1.00  0.00            
ATOM    177  C7  AG7     2      23.200  22.860  27.720  1.00  0.00            
ATOM    178  C8  AG7     2      23.520  24.230  28.370  1.00  0.00            
ATOM    179  C9  AG7     2      23.210  21.380  25.760  1.00  0.00            
ATOM    180  C10 AG7     2      23.090  21.110  24.310  1.00  0.00            
ATOM    181  C11 AG7     2      22.390  22.020  23.490  1.00  0.00            
ATOM    182  C12 AG7     2      22.060  21.650  22.160  1.00  0.00            
ATOM    183  C13 AG7     2      22.520  20.460  21.590  1.00  0.00            
ATOM    184  C14 AG7     2      23.280  19.640  22.400  1.00  0.00            
ATOM    185  C15 AG7     2      23.530  19.940  23.740  1.00  0.00            
ATOM    186  C16 AG7     2      22.260  20.430  26.410  1.00  0.00            
ATOM    187  C17 AG7     2      20.870  20.650  26.170  1.00  0.00            
ATOM    188  C18 AG7     2      19.940  19.670  26.540  1.00  0.00            
ATOM    189  C19 AG7     2      20.350  18.470  27.050  1.00  0.00            
ATOM    190  C20 AG7     2      21.710  18.220  27.300  1.00  0.00            
ATOM    191  C21 AG7     2      22.690  19.240  26.990  1.00  0.00            
ATOM    192  C22 AG7     2      20.980  28.760  27.720  1.00  0.00            
ATOM    193  C23 AG7     2      19.720  29.320  27.430  1.00  0.00            
ATOM    194  C24 AG7     2      18.600  28.960  28.130  1.00  0.00            
ATOM    195  C25 AG7     2      18.760  28.000  29.160  1.00  0.00            
ATOM    196  C26 AG7     2      20.060  27.520  29.510  1.00  0.00            
ATOM    197  H1  AG7     2      22.430  26.700  29.980  1.00  0.00            
ATOM    198  H2  AG7     2      23.580  27.740  27.280  1.00  0.00            
ATOM    199  H3  AG7     2      24.970  26.300  29.540  1.00  0.00            
ATOM    200  H4  AG7     2      25.650  26.860  28.060  1.00  0.00            
ATOM    201  H5  AG7     2      25.520  24.460  28.020  1.00  0.00            
ATOM    202  H6  AG7     2      25.390  25.490  25.770  1.00  0.00            
ATOM    203  H7  AG7     2      23.650  25.700  25.950  1.00  0.00            
ATOM    204  H8  AG7     2      25.250  23.050  26.130  1.00  0.00            
ATOM    205  H9  AG7     2      24.480  23.540  24.660  1.00  0.00            
ATOM    206  H10 AG7     2      22.240  23.290  25.980  1.00  0.00            
ATOM    207  H11 AG7     2      23.950  22.160  28.070  1.00  0.00            
ATOM    208  H12 AG7     2      22.240  22.480  28.070  1.00  0.00            
ATOM    209  H13 AG7     2      22.590  24.790  28.280  1.00  0.00            
ATOM    210  H14 AG7     2      23.680  23.990  29.430  1.00  0.00            
ATOM    211  H15 AG7     2      24.100  20.860  26.100  1.00  0.00            
ATOM    212  H16 AG7     2      21.890  22.910  23.860  1.00  0.00            
ATOM    213  H17 AG7     2      21.370  22.210  21.540  1.00  0.00            
ATOM    214  H18 AG7     2      22.280  20.130  20.580  1.00  0.00            
ATOM    215  H19 AG7     2      23.680  18.740  21.950  1.00  0.00            
ATOM    216  H20 AG7     2      24.130  19.210  24.270  1.00  0.00            
ATOM    217  H21 AG7     2      20.580  21.560  25.640  1.00  0.00            
ATOM    218  H22 AG7     2      18.880  19.850  26.370  1.00  0.00            
ATOM    219  H23 AG7     2      19.640  17.670  27.240  1.00  0.00            
ATOM    220  H24 AG7     2      22.020  17.210  27.580  1.00  0.00            
ATOM    221  H25 AG7     2      23.750  19.060  27.130  1.00  0.00            
ATOM    222  H26 AG7     2      21.740  29.130  27.040  1.00  0.00            
ATOM    223  H27 AG7     2      19.620  29.950  26.560  1.00  0.00            
ATOM    224  H28 AG7     2      17.680  29.510  27.940  1.00  0.00            
ATOM    225  H29 AG7     2      17.850  27.840  29.740  1.00  0.00            
ATOM    226  H30 AG7     2      20.220  26.760  30.260  1.00  0.00            
TER
ENDMDL
MODEL        1
ATOM      1  H1  GCD     1      19.630  24.470  34.970  1.00  0.00            
ATOM      2  O1  GCD     1      19.650  24.050  34.100  1.00  0.00            
ATOM      3  C1  GCD     1      19.800  25.010  33.020  1.00  0.00            
ATOM      4  H2  GCD     1      19.950  26.000  33.460  1.00  0.00            
ATOM      5  H3  GCD     1      20.660  24.700  32.410  1.00  0.00            
ATOM      6  C2  GCD     1      18.580  24.950  32.070  1.00  0.00            
ATOM      7  H4  GCD     1      18.500  23.910  31.730  1.00  0.00            
ATOM      8  C3  GCD     1      18.810  25.880  30.870  1.00  0.00            
ATOM      9  H5  GCD     1      18.840  26.900  31.270  1.00  0.00            
ATOM     10  C4  GCD     1      17.530  25.830  29.930  1.00  0.00            
ATOM     11  H6  GCD     1      17.440  24.760  29.680  1.00  0.00            
ATOM     12  O2  GCD     1      17.590  26.760  28.880  1.00  0.00            
ATOM     13  H7  GCD     1      16.770  26.610  28.390  1.00  0.00            
ATOM     14  C5  GCD     1      16.330  26.190  30.770  1.00  0.00            
ATOM     15  H8  GCD     1      16.420  27.190  31.230  1.00  0.00            
ATOM     16  O3  GCD     1      15.070  26.210  30.030  1.00  0.00            
ATOM     17  H9  GCD     1      14.300  26.240  30.610  1.00  0.00            
ATOM     18  C6  GCD     1      16.210  25.260  31.990  1.00  0.00            
ATOM     19  O4  GCD     1      17.360  25.360  32.770  1.00  0.00            
ATOM     20  H10 GCD     1      15.450  25.690  32.650  1.00  0.00            
ATOM     21  O5  GCD     1      15.870  23.890  31.760  1.00  0.00            
ATOM     22  C7  GCD     1      14.660  23.340  32.280  1.00  0.00            
ATOM     23  H11 GCD     1      13.940  24.080  32.640  1.00  0.00            
ATOM     24  C8  GCD     1      13.990  22.660  31.040  1.00  0.00            
ATOM     25  H12 GCD     1      14.690  21.920  30.640  1.00  0.00            
ATOM     26  O6  GCD     1      13.670  23.640  30.080  1.00  0.00            
ATOM     27  H13 GCD     1      14.500  24.120  30.050  1.00  0.00            
ATOM     28  C9  GCD     1      12.680  21.950  31.530  1.00  0.00            
ATOM     29  H14 GCD     1      12.020  22.780  31.810  1.00  0.00            
ATOM     30  O7  GCD     1      12.040  21.190  30.510  1.00  0.00            
ATOM     31  H15 GCD     1      12.390  20.290  30.510  1.00  0.00            
ATOM     32  C10 GCD     1      13.020  21.000  32.660  1.00  0.00            
ATOM     33  H16 GCD     1      12.070  20.590  33.000  1.00  0.00            
ATOM     34  O8  GCD     1      13.570  21.830  33.710  1.00  0.00            
ATOM     35  C11 GCD     1      14.850  22.390  33.430  1.00  0.00            
ATOM     36  H17 GCD     1      15.480  21.520  33.220  1.00  0.00            
ATOM     37  C12 GCD     1      15.360  23.120  34.690  1.00  0.00            
ATOM     38  H18 GCD     1      14.550  23.760  35.070  1.00  0.00            
ATOM     39  H19 GCD     1      16.180  23.820  34.480  1.00  0.00            
ATOM     40  O9  GCD     1      15.850  22.220  35.650  1.00  0.00            
ATOM     41  H20 GCD     1      15.070  21.830  36.050  1.00  0.00            
ATOM     42  O10 GCD     1      14.000  20.050  32.220  1.00  0.00            
ATOM     43  C13 GCD     1      13.620  18.640  32.520  1.00  0.00            
ATOM     44  H21 GCD     1      12.630  18.590  33.000  1.00  0.00            
ATOM     45  C14 GCD     1      13.710  17.940  31.130  1.00  0.00            
ATOM     46  H22 GCD     1      14.720  18.100  30.760  1.00  0.00            
ATOM     47  O11 GCD     1      12.670  18.350  30.210  1.00  0.00            
ATOM     48  H23 GCD     1      12.260  17.530  29.920  1.00  0.00            
ATOM     49  C15 GCD     1      13.650  16.410  31.310  1.00  0.00            
ATOM     50  H24 GCD     1      12.610  16.170  31.570  1.00  0.00            
ATOM     51  O12 GCD     1      13.940  15.770  30.060  1.00  0.00            
ATOM     52  H25 GCD     1      14.630  16.260  29.590  1.00  0.00            
ATOM     53  C16 GCD     1      14.570  15.860  32.430  1.00  0.00            
ATOM     54  H26 GCD     1      14.320  14.830  32.680  1.00  0.00            
ATOM     55  O13 GCD     1      14.310  16.610  33.570  1.00  0.00            
ATOM     56  C17 GCD     1      14.580  18.030  33.510  1.00  0.00            
ATOM     57  H27 GCD     1      15.620  18.190  33.190  1.00  0.00            
ATOM     58  C18 GCD     1      14.440  18.650  34.870  1.00  0.00            
ATOM     59  H28 GCD     1      13.350  18.700  34.960  1.00  0.00            
ATOM     60  H29 GCD     1      14.930  19.640  34.860  1.00  0.00            
ATOM     61  O14 GCD     1      15.050  17.760  35.820  1.00  0.00            
ATOM     62  H30 GCD     1      14.840  16.870  35.500  1.00  0.00            
ATOM     63  O15 GCD     1      15.920  16.030  32.070  1.00  0.00            
ATOM     64  C19 GCD     1      16.730  14.880  32.640  1.00  0.00            
ATOM     65  H31 GCD     1      16.230  14.480  33.520  1.00  0.00            
ATOM     66  C20 GCD     1      16.880  13.770  31.570  1.00  0.00            
ATOM     67  H32 GCD     1      17.260  14.170  30.620  1.00  0.00            
ATOM     68  O16 GCD     1      15.620  13.060  31.380  1.00  0.00            
ATOM     69  H33 GCD     1      15.770  12.530  30.590  1.00  0.00            
ATOM     70  C21 GCD     1      17.910  12.740  32.070  1.00  0.00            
ATOM     71  H34 GCD     1      17.540  12.290  33.000  1.00  0.00            
ATOM     72  O17 GCD     1      18.040  11.660  31.110  1.00  0.00            
ATOM     73  H35 GCD     1      17.200  11.190  31.020  1.00  0.00            
ATOM     74  C22 GCD     1      19.200  13.450  32.370  1.00  0.00            
ATOM     75  H36 GCD     1      19.890  12.710  32.790  1.00  0.00            
ATOM     76  O18 GCD     1      18.970  14.350  33.400  1.00  0.00            
ATOM     77  C23 GCD     1      18.150  15.440  33.030  1.00  0.00            
ATOM     78  H37 GCD     1      18.560  16.020  32.190  1.00  0.00            
ATOM     79  C24 GCD     1      17.970  16.390  34.250  1.00  0.00            
ATOM     80  H38 GCD     1      17.600  15.720  35.040  1.00  0.00            
ATOM     81  H39 GCD     1      17.160  17.110  34.070  1.00  0.00            
ATOM     82  O19 GCD     1      19.220  17.010  34.570  1.00  0.00            
ATOM     83  H40 GCD     1      19.760  16.390  35.080  1.00  0.00            
ATOM     84  O20 GCD     1      19.830  14.090  31.250  1.00  0.00            
ATOM     85  C25 GCD     1      21.210  13.690  30.880  1.00  0.00            
ATOM     86  H41 GCD     1      21.390  12.730  31.380  1.00  0.00            
ATOM     87  C26 GCD     1      21.340  13.440  29.400  1.00  0.00            
ATOM     88  H42 GCD     1      21.120  14.380  28.880  1.00  0.00            
ATOM     89  O21 GCD     1      20.280  12.480  29.110  1.00  0.00            
ATOM     90  H43 GCD     1      19.660  12.380  29.840  1.00  0.00            
ATOM     91  C27 GCD     1      22.770  13.140  29.140  1.00  0.00            
ATOM     92  H44 GCD     1      23.070  12.240  29.700  1.00  0.00            
ATOM     93  O22 GCD     1      23.050  12.960  27.750  1.00  0.00            
ATOM     94  H45 GCD     1      22.900  12.030  27.600  1.00  0.00            
ATOM     95  C28 GCD     1      23.630  14.240  29.680  1.00  0.00            
ATOM     96  H46 GCD     1      24.680  13.970  29.530  1.00  0.00            
ATOM     97  O23 GCD     1      23.460  14.410  31.060  1.00  0.00            
ATOM     98  C29 GCD     1      22.160  14.770  31.390  1.00  0.00            
ATOM     99  H47 GCD     1      21.940  15.740  30.930  1.00  0.00            
ATOM    100  C30 GCD     1      22.240  14.960  32.970  1.00  0.00            
ATOM    101  H48 GCD     1      22.840  14.130  33.370  1.00  0.00            
ATOM    102  H49 GCD     1      21.220  15.020  33.380  1.00  0.00            
ATOM    103  O24 GCD     1      22.910  16.180  33.320  1.00  0.00            
ATOM    104  H50 GCD     1      23.750  16.250  32.860  1.00  0.00            
ATOM    105  O25 GCD     1      23.320  15.480  29.110  1.00  0.00            
ATOM    106  C31 GCD     1      24.250  15.940  28.140  1.00  0.00            
ATOM    107  H51 GCD     1      24.750  15.040  27.760  1.00  0.00            
ATOM    108  C32 GCD     1      23.390  16.520  27.010  1.00  0.00            
ATOM    109  H52 GCD     1      22.630  17.220  27.400  1.00  0.00            
ATOM    110  O26 GCD     1      22.630  15.460  26.410  1.00  0.00            
ATOM    111  H53 GCD     1      22.610  14.690  26.990  1.00  0.00            
ATOM    112  C33 GCD     1      24.140  17.300  25.920  1.00  0.00            
ATOM    113  H54 GCD     1      24.770  16.610  25.330  1.00  0.00            
ATOM    114  O27 GCD     1      23.260  17.960  25.030  1.00  0.00            
ATOM    115  H55 GCD     1      22.600  18.350  25.610  1.00  0.00            
ATOM    116  C34 GCD     1      25.020  18.290  26.500  1.00  0.00            
ATOM    117  H56 GCD     1      25.780  18.570  25.750  1.00  0.00            
ATOM    118  O28 GCD     1      25.820  17.660  27.460  1.00  0.00            
ATOM    119  C35 GCD     1      25.210  17.030  28.650  1.00  0.00            
ATOM    120  H57 GCD     1      24.520  17.700  29.190  1.00  0.00            
ATOM    121  C36 GCD     1      26.280  16.560  29.570  1.00  0.00            
ATOM    122  H58 GCD     1      26.940  15.780  29.170  1.00  0.00            
ATOM    123  H59 GCD     1      25.780  16.170  30.470  1.00  0.00            
ATOM    124  O29 GCD     1      27.180  17.600  29.970  1.00  0.00            
ATOM    125  H60 GCD     1      27.610  17.950  29.180  1.00  0.00            
ATOM    126  O30 GCD     1      24.390  19.390  26.990  1.00  0.00            
ATOM    127  C37 GCD     1      24.940  20.720  26.770  1.00  0.00            
ATOM    128  H61 GCD     1      25.910  20.610  26.270  1.00  0.00            
ATOM    129  C38 GCD     1      23.940  21.430  25.850  1.00  0.00            
ATOM    130  H62 GCD     1      23.000  21.380  26.410  1.00  0.00            
ATOM    131  O31 GCD     1      23.880  20.710  24.580  1.00  0.00            
ATOM    132  H63 GCD     1      23.610  19.790  24.630  1.00  0.00            
ATOM    133  C39 GCD     1      24.250  22.880  25.640  1.00  0.00            
ATOM    134  H64 GCD     1      25.170  23.020  25.060  1.00  0.00            
ATOM    135  O32 GCD     1      23.170  23.430  24.950  1.00  0.00            
ATOM    136  H65 GCD     1      22.470  22.770  24.920  1.00  0.00            
ATOM    137  C40 GCD     1      24.590  23.600  27.010  1.00  0.00            
ATOM    138  H66 GCD     1      24.840  24.660  26.860  1.00  0.00            
ATOM    139  O33 GCD     1      25.660  22.840  27.540  1.00  0.00            
ATOM    140  C41 GCD     1      25.270  21.530  27.990  1.00  0.00            
ATOM    141  H67 GCD     1      24.360  21.600  28.610  1.00  0.00            
ATOM    142  C42 GCD     1      26.390  20.940  28.840  1.00  0.00            
ATOM    143  H68 GCD     1      27.400  20.920  28.400  1.00  0.00            
ATOM    144  H69 GCD     1      26.260  19.870  29.060  1.00  0.00            
ATOM    145  O34 GCD     1      26.420  21.680  30.010  1.00  0.00            
ATOM    146  H70 GCD     1      27.080  21.210  30.540  1.00  0.00            
ATOM    147  O35 GCD     1      23.380  23.450  27.820  1.00  0.00            
ATOM    148  C43 GCD     1      23.160  24.650  28.530  1.00  0.00            
ATOM    149  H71 GCD     1      24.010  25.310  28.700  1.00  0.00            
ATOM    150  C44 GCD     1      21.960  25.460  27.860  1.00  0.00            
ATOM    151  H72 GCD     1      21.170  24.720  27.720  1.00  0.00            
ATOM    152  O36 GCD     1      22.420  26.010  26.610  1.00  0.00            
ATOM    153  H73 GCD     1      21.790  25.830  25.910  1.00  0.00            
ATOM    154  C45 GCD     1      21.460  26.630  28.640  1.00  0.00            
ATOM    155  H74 GCD     1      22.300  27.320  28.820  1.00  0.00            
ATOM    156  O37 GCD     1      20.430  27.320  28.020  1.00  0.00            
ATOM    157  H75 GCD     1      19.630  26.850  28.290  1.00  0.00            
ATOM    158  C46 GCD     1      21.090  26.220  30.010  1.00  0.00            
ATOM    159  H76 GCD     1      20.960  27.100  30.650  1.00  0.00            
ATOM    160  O38 GCD     1      19.930  25.460  30.020  1.00  0.00            
ATOM    161  O39 GCD     1      22.160  25.510  30.560  1.00  0.00            
ATOM    162  C47 GCD     1      22.570  24.330  29.890  1.00  0.00            
ATOM    163  H77 GCD     1      21.640  23.750  29.940  1.00  0.00            
ATOM    164  C48 GCD     1      23.690  23.670  30.690  1.00  0.00            
ATOM    165  H78 GCD     1      24.340  24.440  31.100  1.00  0.00            
ATOM    166  H79 GCD     1      24.230  22.940  30.070  1.00  0.00            
ATOM    167  O40 GCD     1      23.230  23.170  31.900  1.00  0.00            
ATOM    168  H80 GCD     1      23.340  23.800  32.620  1.00  0.00            
ATOM    169  C1  AG7     2      22.340  23.620  38.640  1.00  0.00            
ATOM    170  C2  AG7     2      22.290  22.470  37.720  1.00  0.00            
ATOM    171  C3  AG7     2      23.240  22.140  36.790  1.00  0.00            
ATOM    172  C4  AG7     2      23.340  20.810  36.040  1.00  0.00            
ATOM    173  N1  AG7     2      22.130  20.510  35.170  1.00  0.00            
ATOM    174  C5  AG7     2      22.390  19.300  34.300  1.00  0.00            
ATOM    175  C6  AG7     2      21.340  19.020  33.240  1.00  0.00            
ATOM    176  N2  AG7     2      21.090  20.160  32.280  1.00  0.00            
ATOM    177  C7  AG7     2      20.830  21.560  33.060  1.00  0.00            
ATOM    178  C8  AG7     2      21.840  21.740  34.290  1.00  0.00            
ATOM    179  C9  AG7     2      19.770  19.960  31.550  1.00  0.00            
ATOM    180  C10 AG7     2      19.540  18.660  30.750  1.00  0.00            
ATOM    181  C11 AG7     2      20.590  18.040  30.050  1.00  0.00            
ATOM    182  C12 AG7     2      20.250  16.910  29.230  1.00  0.00            
ATOM    183  C13 AG7     2      18.970  16.440  29.130  1.00  0.00            
ATOM    184  C14 AG7     2      18.000  17.000  29.970  1.00  0.00            
ATOM    185  C15 AG7     2      18.320  18.090  30.770  1.00  0.00            
ATOM    186  C16 AG7     2      19.430  21.130  30.570  1.00  0.00            
ATOM    187  C17 AG7     2      20.320  21.410  29.550  1.00  0.00            
ATOM    188  C18 AG7     2      19.950  22.150  28.420  1.00  0.00            
ATOM    189  C19 AG7     2      18.590  22.530  28.290  1.00  0.00            
ATOM    190  C20 AG7     2      17.680  22.240  29.320  1.00  0.00            
ATOM    191  C21 AG7     2      18.060  21.530  30.480  1.00  0.00            
ATOM    192  C22 AG7     2      21.110  24.020  39.270  1.00  0.00            
ATOM    193  C23 AG7     2      21.180  25.080  40.140  1.00  0.00            
ATOM    194  C24 AG7     2      22.340  25.880  40.330  1.00  0.00            
ATOM    195  C25 AG7     2      23.490  25.530  39.600  1.00  0.00            
ATOM    196  C26 AG7     2      23.510  24.390  38.760  1.00  0.00            
ATOM    197  H1  AG7     2      21.580  21.690  38.000  1.00  0.00            
ATOM    198  H2  AG7     2      24.010  22.860  36.510  1.00  0.00            
ATOM    199  H3  AG7     2      23.370  20.100  36.860  1.00  0.00            
ATOM    200  H4  AG7     2      24.260  20.600  35.500  1.00  0.00            
ATOM    201  H5  AG7     2      21.340  20.210  35.750  1.00  0.00            
ATOM    202  H6  AG7     2      22.360  18.390  34.900  1.00  0.00            
ATOM    203  H7  AG7     2      23.350  19.450  33.800  1.00  0.00            
ATOM    204  H8  AG7     2      20.340  18.820  33.620  1.00  0.00            
ATOM    205  H9  AG7     2      21.590  18.120  32.680  1.00  0.00            
ATOM    206  H10 AG7     2      21.950  20.210  31.710  1.00  0.00            
ATOM    207  H11 AG7     2      19.840  21.450  33.510  1.00  0.00            
ATOM    208  H12 AG7     2      20.900  22.400  32.380  1.00  0.00            
ATOM    209  H13 AG7     2      22.800  22.110  33.920  1.00  0.00            
ATOM    210  H14 AG7     2      21.510  22.540  34.950  1.00  0.00            
ATOM    211  H15 AG7     2      19.060  20.060  32.370  1.00  0.00            
ATOM    212  H16 AG7     2      21.610  18.420  29.980  1.00  0.00            
ATOM    213  H17 AG7     2      21.040  16.570  28.560  1.00  0.00            
ATOM    214  H18 AG7     2      18.700  15.630  28.460  1.00  0.00            
ATOM    215  H19 AG7     2      16.950  16.730  29.980  1.00  0.00            
ATOM    216  H20 AG7     2      17.500  18.540  31.330  1.00  0.00            
ATOM    217  H21 AG7     2      21.340  21.050  29.660  1.00  0.00            
ATOM    218  H22 AG7     2      20.660  22.340  27.630  1.00  0.00            
ATOM    219  H23 AG7     2      18.200  23.030  27.410  1.00  0.00            
ATOM    220  H24 AG7     2      16.660  22.580  29.180  1.00  0.00            
ATOM    221  H25 AG7     2      17.410  21.350  31.330  1.00  0.00            
ATOM    222  H26 AG7     2      20.210  23.420  39.170  1.00  0.00            
ATOM    223  H27 AG7     2      20.310  25.250  40.770  1.00  0.00            
ATOM    224  H28 AG7     2      22.270  26.720  41.020  1.00  0.00            
ATOM    225  H29 AG7     2      24.410  26.090  39.670  1.00  0.00            
ATOM    226  H30 AG7     2      24.440  24.140  38.280  1.00  0.00            
TER
ENDMDL
MODEL        1
ATOM      1  H1  GCD     1      15.580  22.200  34.260  1.00  0.00            
ATOM      2  O1  GCD     1      16.260  21.880  33.660  1.00  0.00            
ATOM      3  C1  GCD     1      16.570  22.860  32.670  1.00  0.00            
ATOM      4  H2  GCD     1      16.750  23.890  33.000  1.00  0.00            
ATOM      5  H3  GCD     1      17.520  22.540  32.220  1.00  0.00            
ATOM      6  C2  GCD     1      15.540  23.030  31.550  1.00  0.00            
ATOM      7  H4  GCD     1      15.470  22.050  31.070  1.00  0.00            
ATOM      8  C3  GCD     1      15.910  24.140  30.550  1.00  0.00            
ATOM      9  H5  GCD     1      16.170  25.030  31.130  1.00  0.00            
ATOM     10  C4  GCD     1      14.780  24.330  29.470  1.00  0.00            
ATOM     11  H6  GCD     1      14.620  23.420  28.880  1.00  0.00            
ATOM     12  O2  GCD     1      15.040  25.460  28.590  1.00  0.00            
ATOM     13  H7  GCD     1      14.330  25.580  27.950  1.00  0.00            
ATOM     14  C5  GCD     1      13.430  24.590  30.200  1.00  0.00            
ATOM     15  H8  GCD     1      13.520  25.580  30.670  1.00  0.00            
ATOM     16  O3  GCD     1      12.240  24.600  29.380  1.00  0.00            
ATOM     17  H9  GCD     1      12.170  25.300  28.720  1.00  0.00            
ATOM     18  C6  GCD     1      13.200  23.540  31.270  1.00  0.00            
ATOM     19  O4  GCD     1      14.310  23.440  32.150  1.00  0.00            
ATOM     20  H10 GCD     1      12.330  23.800  31.880  1.00  0.00            
ATOM     21  O5  GCD     1      12.970  22.250  30.670  1.00  0.00            
ATOM     22  C7  GCD     1      11.620  21.700  30.910  1.00  0.00            
ATOM     23  H11 GCD     1      10.960  22.530  31.190  1.00  0.00            
ATOM     24  C8  GCD     1      11.090  21.080  29.650  1.00  0.00            
ATOM     25  H12 GCD     1      11.770  20.270  29.370  1.00  0.00            
ATOM     26  O6  GCD     1      11.060  22.010  28.560  1.00  0.00            
ATOM     27  H13 GCD     1      11.670  22.680  28.880  1.00  0.00            
ATOM     28  C9  GCD     1       9.680  20.330  29.850  1.00  0.00            
ATOM     29  H14 GCD     1       9.010  21.150  30.150  1.00  0.00            
ATOM     30  O7  GCD     1       9.240  19.770  28.580  1.00  0.00            
ATOM     31  H15 GCD     1       9.780  18.990  28.420  1.00  0.00            
ATOM     32  C10 GCD     1       9.810  19.390  30.990  1.00  0.00            
ATOM     33  H16 GCD     1       8.830  19.070  31.350  1.00  0.00            
ATOM     34  O8  GCD     1      10.370  20.000  32.140  1.00  0.00            
ATOM     35  C11 GCD     1      11.690  20.560  31.950  1.00  0.00            
ATOM     36  H17 GCD     1      12.370  19.740  31.700  1.00  0.00            
ATOM     37  C12 GCD     1      12.230  21.080  33.300  1.00  0.00            
ATOM     38  H18 GCD     1      11.590  21.900  33.650  1.00  0.00            
ATOM     39  H19 GCD     1      13.200  21.590  33.240  1.00  0.00            
ATOM     40  O9  GCD     1      12.250  20.000  34.230  1.00  0.00            
ATOM     41  H20 GCD     1      11.320  19.890  34.480  1.00  0.00            
ATOM     42  O10 GCD     1      10.590  18.200  30.540  1.00  0.00            
ATOM     43  C13 GCD     1       9.910  16.900  30.430  1.00  0.00            
ATOM     44  H21 GCD     1       8.830  17.050  30.320  1.00  0.00            
ATOM     45  C14 GCD     1      10.350  16.290  29.170  1.00  0.00            
ATOM     46  H22 GCD     1      11.440  16.340  29.020  1.00  0.00            
ATOM     47  O11 GCD     1       9.800  17.110  28.040  1.00  0.00            
ATOM     48  H23 GCD     1      10.320  16.780  27.290  1.00  0.00            
ATOM     49  C15 GCD     1       9.890  14.840  29.150  1.00  0.00            
ATOM     50  H24 GCD     1       8.800  14.770  29.250  1.00  0.00            
ATOM     51  O12 GCD     1      10.230  14.060  28.030  1.00  0.00            
ATOM     52  H25 GCD     1      10.940  13.480  28.310  1.00  0.00            
ATOM     53  C16 GCD     1      10.420  14.030  30.380  1.00  0.00            
ATOM     54  H26 GCD     1       9.910  13.070  30.350  1.00  0.00            
ATOM     55  O13 GCD     1      10.070  14.680  31.590  1.00  0.00            
ATOM     56  C17 GCD     1      10.390  16.090  31.660  1.00  0.00            
ATOM     57  H27 GCD     1      11.490  16.150  31.670  1.00  0.00            
ATOM     58  C18 GCD     1       9.990  16.660  33.030  1.00  0.00            
ATOM     59  H28 GCD     1       8.990  17.090  33.100  1.00  0.00            
ATOM     60  H29 GCD     1      10.540  17.610  32.970  1.00  0.00            
ATOM     61  O14 GCD     1      10.660  15.970  34.190  1.00  0.00            
ATOM     62  H30 GCD     1      10.320  15.060  34.160  1.00  0.00            
ATOM     63  O15 GCD     1      11.820  13.960  30.250  1.00  0.00            
ATOM     64  C19 GCD     1      12.390  12.710  30.600  1.00  0.00            
ATOM     65  H31 GCD     1      11.720  12.190  31.300  1.00  0.00            
ATOM     66  C20 GCD     1      12.760  11.850  29.380  1.00  0.00            
ATOM     67  H32 GCD     1      13.370  12.570  28.820  1.00  0.00            
ATOM     68  O16 GCD     1      11.590  11.730  28.520  1.00  0.00            
ATOM     69  H33 GCD     1      10.890  11.280  29.000  1.00  0.00            
ATOM     70  C21 GCD     1      13.590  10.550  29.730  1.00  0.00            
ATOM     71  H34 GCD     1      12.930   9.900  30.310  1.00  0.00            
ATOM     72  O17 GCD     1      13.960   9.840  28.520  1.00  0.00            
ATOM     73  H35 GCD     1      13.170   9.490  28.090  1.00  0.00            
ATOM     74  C22 GCD     1      14.690  10.900  30.640  1.00  0.00            
ATOM     75  H36 GCD     1      15.120   9.940  30.960  1.00  0.00            
ATOM     76  O18 GCD     1      14.220  11.690  31.740  1.00  0.00            
ATOM     77  C23 GCD     1      13.620  12.950  31.450  1.00  0.00            
ATOM     78  H37 GCD     1      14.280  13.670  30.950  1.00  0.00            
ATOM     79  C24 GCD     1      13.300  13.570  32.800  1.00  0.00            
ATOM     80  H38 GCD     1      12.930  12.780  33.470  1.00  0.00            
ATOM     81  H39 GCD     1      12.570  14.370  32.620  1.00  0.00            
ATOM     82  O19 GCD     1      14.500  14.040  33.440  1.00  0.00            
ATOM     83  H40 GCD     1      15.010  13.320  33.830  1.00  0.00            
ATOM     84  O20 GCD     1      15.570  11.740  29.860  1.00  0.00            
ATOM     85  C25 GCD     1      16.950  11.250  29.860  1.00  0.00            
ATOM     86  H41 GCD     1      17.030  10.250  30.310  1.00  0.00            
ATOM     87  C26 GCD     1      17.390  11.100  28.410  1.00  0.00            
ATOM     88  H42 GCD     1      17.130  12.050  27.930  1.00  0.00            
ATOM     89  O21 GCD     1      16.650  10.030  27.800  1.00  0.00            
ATOM     90  H43 GCD     1      15.720  10.250  27.930  1.00  0.00            
ATOM     91  C27 GCD     1      18.840  10.880  28.310  1.00  0.00            
ATOM     92  H44 GCD     1      18.990   9.840  28.640  1.00  0.00            
ATOM     93  O22 GCD     1      19.280  10.810  26.990  1.00  0.00            
ATOM     94  H45 GCD     1      18.750  10.260  26.420  1.00  0.00            
ATOM     95  C28 GCD     1      19.590  11.890  29.150  1.00  0.00            
ATOM     96  H46 GCD     1      20.590  11.550  29.410  1.00  0.00            
ATOM     97  O23 GCD     1      19.030  11.800  30.470  1.00  0.00            
ATOM     98  C29 GCD     1      17.770  12.330  30.590  1.00  0.00            
ATOM     99  H47 GCD     1      17.530  13.290  30.110  1.00  0.00            
ATOM    100  C30 GCD     1      17.560  12.510  32.080  1.00  0.00            
ATOM    101  H48 GCD     1      17.620  11.570  32.650  1.00  0.00            
ATOM    102  H49 GCD     1      16.530  12.880  32.150  1.00  0.00            
ATOM    103  O24 GCD     1      18.430  13.430  32.690  1.00  0.00            
ATOM    104  H50 GCD     1      19.330  13.170  32.490  1.00  0.00            
ATOM    105  O25 GCD     1      19.580  13.170  28.520  1.00  0.00            
ATOM    106  C31 GCD     1      20.860  13.680  28.240  1.00  0.00            
ATOM    107  H51 GCD     1      21.610  12.890  28.270  1.00  0.00            
ATOM    108  C32 GCD     1      20.840  14.330  26.830  1.00  0.00            
ATOM    109  H52 GCD     1      20.080  15.130  26.790  1.00  0.00            
ATOM    110  O26 GCD     1      20.540  13.230  25.970  1.00  0.00            
ATOM    111  H53 GCD     1      19.880  12.670  26.390  1.00  0.00            
ATOM    112  C33 GCD     1      22.210  15.020  26.560  1.00  0.00            
ATOM    113  H54 GCD     1      23.000  14.260  26.600  1.00  0.00            
ATOM    114  O27 GCD     1      22.270  15.710  25.310  1.00  0.00            
ATOM    115  H55 GCD     1      21.670  16.470  25.380  1.00  0.00            
ATOM    116  C34 GCD     1      22.470  16.000  27.680  1.00  0.00            
ATOM    117  H56 GCD     1      23.450  16.420  27.440  1.00  0.00            
ATOM    118  O28 GCD     1      22.520  15.260  28.920  1.00  0.00            
ATOM    119  C35 GCD     1      21.220  14.700  29.240  1.00  0.00            
ATOM    120  H57 GCD     1      20.490  15.510  29.150  1.00  0.00            
ATOM    121  C36 GCD     1      21.310  14.260  30.690  1.00  0.00            
ATOM    122  H58 GCD     1      22.140  13.550  30.800  1.00  0.00            
ATOM    123  H59 GCD     1      20.400  13.730  30.990  1.00  0.00            
ATOM    124  O29 GCD     1      21.340  15.400  31.480  1.00  0.00            
ATOM    125  H60 GCD     1      21.330  15.100  32.400  1.00  0.00            
ATOM    126  O30 GCD     1      21.540  17.100  27.820  1.00  0.00            
ATOM    127  C37 GCD     1      22.040  18.360  27.340  1.00  0.00            
ATOM    128  H61 GCD     1      22.950  18.260  26.730  1.00  0.00            
ATOM    129  C38 GCD     1      20.910  19.040  26.470  1.00  0.00            
ATOM    130  H62 GCD     1      19.930  19.160  26.950  1.00  0.00            
ATOM    131  O31 GCD     1      20.720  18.130  25.370  1.00  0.00            
ATOM    132  H63 GCD     1      19.990  18.440  24.820  1.00  0.00            
ATOM    133  C39 GCD     1      21.270  20.440  26.100  1.00  0.00            
ATOM    134  H64 GCD     1      22.170  20.310  25.490  1.00  0.00            
ATOM    135  O32 GCD     1      20.100  21.040  25.400  1.00  0.00            
ATOM    136  H65 GCD     1      20.150  21.970  25.660  1.00  0.00            
ATOM    137  C40 GCD     1      21.630  21.240  27.320  1.00  0.00            
ATOM    138  H66 GCD     1      22.170  22.130  26.980  1.00  0.00            
ATOM    139  O33 GCD     1      22.610  20.540  28.110  1.00  0.00            
ATOM    140  C41 GCD     1      22.340  19.220  28.550  1.00  0.00            
ATOM    141  H67 GCD     1      21.480  19.260  29.240  1.00  0.00            
ATOM    142  C42 GCD     1      23.590  18.740  29.260  1.00  0.00            
ATOM    143  H68 GCD     1      24.490  19.140  28.770  1.00  0.00            
ATOM    144  H69 GCD     1      23.650  17.650  29.230  1.00  0.00            
ATOM    145  O34 GCD     1      23.630  19.110  30.620  1.00  0.00            
ATOM    146  H70 GCD     1      23.830  20.050  30.670  1.00  0.00            
ATOM    147  O35 GCD     1      20.520  21.500  28.200  1.00  0.00            
ATOM    148  C43 GCD     1      20.350  22.810  28.760  1.00  0.00            
ATOM    149  H71 GCD     1      21.330  23.270  28.900  1.00  0.00            
ATOM    150  C44 GCD     1      19.460  23.660  27.890  1.00  0.00            
ATOM    151  H72 GCD     1      18.620  23.040  27.540  1.00  0.00            
ATOM    152  O36 GCD     1      20.140  23.970  26.640  1.00  0.00            
ATOM    153  H73 GCD     1      20.970  24.460  26.730  1.00  0.00            
ATOM    154  C45 GCD     1      18.910  24.870  28.610  1.00  0.00            
ATOM    155  H74 GCD     1      19.830  25.470  28.720  1.00  0.00            
ATOM    156  O37 GCD     1      17.870  25.490  27.810  1.00  0.00            
ATOM    157  H75 GCD     1      16.970  25.180  27.980  1.00  0.00            
ATOM    158  C46 GCD     1      18.270  24.500  29.990  1.00  0.00            
ATOM    159  H76 GCD     1      18.000  25.440  30.500  1.00  0.00            
ATOM    160  O38 GCD     1      17.080  23.700  29.920  1.00  0.00            
ATOM    161  O39 GCD     1      19.360  23.900  30.710  1.00  0.00            
ATOM    162  C47 GCD     1      19.720  22.630  30.160  1.00  0.00            
ATOM    163  H77 GCD     1      18.810  22.040  30.010  1.00  0.00            
ATOM    164  C48 GCD     1      20.710  22.030  31.160  1.00  0.00            
ATOM    165  H78 GCD     1      21.380  22.870  31.410  1.00  0.00            
ATOM    166  H79 GCD     1      21.190  21.210  30.610  1.00  0.00            
ATOM    167  O40 GCD     1      19.930  21.490  32.230  1.00  0.00            
ATOM    168  H80 GCD     1      19.630  22.170  32.840  1.00  0.00            
ATOM    169  C1  AG7     2      17.810  19.590  38.990  1.00  0.00            
ATOM    170  C2  AG7     2      18.080  18.520  37.950  1.00  0.00            
ATOM    171  C3  AG7     2      18.690  18.720  36.760  1.00  0.00            
ATOM    172  C4  AG7     2      18.960  17.610  35.740  1.00  0.00            
ATOM    173  N1  AG7     2      17.830  17.650  34.700  1.00  0.00            
ATOM    174  C5  AG7     2      17.820  16.380  33.790  1.00  0.00            
ATOM    175  C6  AG7     2      16.750  16.420  32.750  1.00  0.00            
ATOM    176  N2  AG7     2      16.920  17.600  31.860  1.00  0.00            
ATOM    177  C7  AG7     2      16.830  18.870  32.680  1.00  0.00            
ATOM    178  C8  AG7     2      17.860  18.930  33.820  1.00  0.00            
ATOM    179  C9  AG7     2      15.780  17.660  30.860  1.00  0.00            
ATOM    180  C10 AG7     2      15.710  16.520  29.890  1.00  0.00            
ATOM    181  C11 AG7     2      16.830  15.910  29.320  1.00  0.00            
ATOM    182  C12 AG7     2      16.700  14.920  28.290  1.00  0.00            
ATOM    183  C13 AG7     2      15.440  14.530  27.860  1.00  0.00            
ATOM    184  C14 AG7     2      14.290  15.130  28.400  1.00  0.00            
ATOM    185  C15 AG7     2      14.430  16.090  29.450  1.00  0.00            
ATOM    186  C16 AG7     2      15.910  18.920  29.960  1.00  0.00            
ATOM    187  C17 AG7     2      17.160  19.270  29.320  1.00  0.00            
ATOM    188  C18 AG7     2      17.150  20.430  28.470  1.00  0.00            
ATOM    189  C19 AG7     2      15.970  21.150  28.190  1.00  0.00            
ATOM    190  C20 AG7     2      14.730  20.650  28.640  1.00  0.00            
ATOM    191  C21 AG7     2      14.760  19.640  29.630  1.00  0.00            
ATOM    192  C22 AG7     2      16.690  19.420  39.820  1.00  0.00            
ATOM    193  C23 AG7     2      16.300  20.390  40.720  1.00  0.00            
ATOM    194  C24 AG7     2      17.170  21.480  40.980  1.00  0.00            
ATOM    195  C25 AG7     2      18.220  21.660  40.100  1.00  0.00            
ATOM    196  C26 AG7     2      18.600  20.740  39.200  1.00  0.00            
ATOM    197  H1  AG7     2      17.550  17.590  38.120  1.00  0.00            
ATOM    198  H2  AG7     2      19.080  19.710  36.560  1.00  0.00            
ATOM    199  H3  AG7     2      18.930  16.600  36.150  1.00  0.00            
ATOM    200  H4  AG7     2      19.910  17.710  35.210  1.00  0.00            
ATOM    201  H5  AG7     2      16.970  17.690  35.270  1.00  0.00            
ATOM    202  H6  AG7     2      17.900  15.440  34.340  1.00  0.00            
ATOM    203  H7  AG7     2      18.720  16.400  33.180  1.00  0.00            
ATOM    204  H8  AG7     2      15.740  16.580  33.130  1.00  0.00            
ATOM    205  H9  AG7     2      16.700  15.490  32.170  1.00  0.00            
ATOM    206  H10 AG7     2      17.840  17.650  31.390  1.00  0.00            
ATOM    207  H11 AG7     2      15.810  18.830  33.070  1.00  0.00            
ATOM    208  H12 AG7     2      16.860  19.730  32.020  1.00  0.00            
ATOM    209  H13 AG7     2      18.890  18.970  33.470  1.00  0.00            
ATOM    210  H14 AG7     2      17.690  19.810  34.450  1.00  0.00            
ATOM    211  H15 AG7     2      14.910  17.670  31.520  1.00  0.00            
ATOM    212  H16 AG7     2      17.840  16.200  29.600  1.00  0.00            
ATOM    213  H17 AG7     2      17.530  14.470  27.760  1.00  0.00            
ATOM    214  H18 AG7     2      15.370  13.790  27.070  1.00  0.00            
ATOM    215  H19 AG7     2      13.300  14.890  28.030  1.00  0.00            
ATOM    216  H20 AG7     2      13.580  16.630  29.860  1.00  0.00            
ATOM    217  H21 AG7     2      18.090  18.750  29.530  1.00  0.00            
ATOM    218  H22 AG7     2      18.030  20.800  27.960  1.00  0.00            
ATOM    219  H23 AG7     2      16.020  21.940  27.440  1.00  0.00            
ATOM    220  H24 AG7     2      13.760  21.070  28.400  1.00  0.00            
ATOM    221  H25 AG7     2      13.840  19.300  30.090  1.00  0.00            
ATOM    222  H26 AG7     2      16.020  18.560  39.760  1.00  0.00            
ATOM    223  H27 AG7     2      15.330  20.280  41.190  1.00  0.00            
ATOM    224  H28 AG7     2      17.010  22.290  41.670  1.00  0.00            
ATOM    225  H29 AG7     2      18.890  22.490  40.280  1.00  0.00            
ATOM    226  H30 AG7     2      19.490  20.930  38.610  1.00  0.00            
TER
ENDMDL
MODEL        1
ATOM      1  H1  GCD     1      25.060  27.690  29.870  1.00  0.00            
ATOM      2  O1  GCD     1      25.530  26.890  30.150  1.00  0.00            
ATOM      3  C1  GCD     1      25.630  26.230  28.880  1.00  0.00            
ATOM      4  H2  GCD     1      24.650  26.250  28.390  1.00  0.00            
ATOM      5  H3  GCD     1      26.310  26.790  28.230  1.00  0.00            
ATOM      6  C2  GCD     1      26.150  24.830  29.140  1.00  0.00            
ATOM      7  H4  GCD     1      27.120  24.800  29.670  1.00  0.00            
ATOM      8  C3  GCD     1      26.260  24.080  27.750  1.00  0.00            
ATOM      9  H5  GCD     1      25.260  24.110  27.290  1.00  0.00            
ATOM     10  C4  GCD     1      26.650  22.540  27.910  1.00  0.00            
ATOM     11  H6  GCD     1      27.710  22.530  28.190  1.00  0.00            
ATOM     12  O2  GCD     1      26.460  21.930  26.650  1.00  0.00            
ATOM     13  H7  GCD     1      25.550  21.630  26.560  1.00  0.00            
ATOM     14  C5  GCD     1      25.890  21.780  29.070  1.00  0.00            
ATOM     15  H8  GCD     1      24.860  21.610  28.730  1.00  0.00            
ATOM     16  O3  GCD     1      26.460  20.510  29.310  1.00  0.00            
ATOM     17  H9  GCD     1      27.270  20.650  29.810  1.00  0.00            
ATOM     18  C6  GCD     1      25.830  22.740  30.260  1.00  0.00            
ATOM     19  O4  GCD     1      25.300  24.020  29.880  1.00  0.00            
ATOM     20  H10 GCD     1      25.070  22.350  30.940  1.00  0.00            
ATOM     21  O5  GCD     1      27.020  22.910  30.980  1.00  0.00            
ATOM     22  C7  GCD     1      27.210  22.040  32.070  1.00  0.00            
ATOM     23  H11 GCD     1      26.550  21.170  32.010  1.00  0.00            
ATOM     24  C8  GCD     1      28.610  21.460  32.020  1.00  0.00            
ATOM     25  H12 GCD     1      29.160  22.370  31.730  1.00  0.00            
ATOM     26  O6  GCD     1      28.800  20.500  30.910  1.00  0.00            
ATOM     27  H13 GCD     1      29.700  20.600  30.580  1.00  0.00            
ATOM     28  C9  GCD     1      29.000  20.860  33.330  1.00  0.00            
ATOM     29  H14 GCD     1      28.290  20.030  33.470  1.00  0.00            
ATOM     30  O7  GCD     1      30.310  20.250  33.360  1.00  0.00            
ATOM     31  H15 GCD     1      30.320  19.640  34.100  1.00  0.00            
ATOM     32  C10 GCD     1      28.820  21.790  34.470  1.00  0.00            
ATOM     33  H16 GCD     1      29.070  21.250  35.390  1.00  0.00            
ATOM     34  O8  GCD     1      27.420  22.120  34.510  1.00  0.00            
ATOM     35  C11 GCD     1      26.990  22.840  33.380  1.00  0.00            
ATOM     36  H17 GCD     1      27.660  23.710  33.340  1.00  0.00            
ATOM     37  C12 GCD     1      25.540  23.240  33.580  1.00  0.00            
ATOM     38  H18 GCD     1      25.290  24.080  32.930  1.00  0.00            
ATOM     39  H19 GCD     1      25.410  23.700  34.570  1.00  0.00            
ATOM     40  O9  GCD     1      24.550  22.190  33.470  1.00  0.00            
ATOM     41  H20 GCD     1      25.010  21.370  33.710  1.00  0.00            
ATOM     42  O10 GCD     1      29.710  22.900  34.360  1.00  0.00            
ATOM     43  C13 GCD     1      30.340  23.390  35.550  1.00  0.00            
ATOM     44  H21 GCD     1      30.170  22.670  36.360  1.00  0.00            
ATOM     45  C14 GCD     1      31.820  23.530  35.210  1.00  0.00            
ATOM     46  H22 GCD     1      31.970  24.280  34.430  1.00  0.00            
ATOM     47  O11 GCD     1      32.220  22.270  34.740  1.00  0.00            
ATOM     48  H23 GCD     1      31.540  21.940  34.150  1.00  0.00            
ATOM     49  C15 GCD     1      32.550  24.120  36.450  1.00  0.00            
ATOM     50  H24 GCD     1      32.420  23.410  37.280  1.00  0.00            
ATOM     51  O12 GCD     1      33.920  24.280  36.100  1.00  0.00            
ATOM     52  H25 GCD     1      34.200  23.380  35.890  1.00  0.00            
ATOM     53  C16 GCD     1      31.880  25.420  36.850  1.00  0.00            
ATOM     54  H26 GCD     1      32.220  25.720  37.850  1.00  0.00            
ATOM     55  O13 GCD     1      30.510  25.200  37.050  1.00  0.00            
ATOM     56  C17 GCD     1      29.810  24.750  35.890  1.00  0.00            
ATOM     57  H27 GCD     1      29.940  25.350  34.980  1.00  0.00            
ATOM     58  C18 GCD     1      28.260  24.670  36.240  1.00  0.00            
ATOM     59  H28 GCD     1      28.130  23.880  37.000  1.00  0.00            
ATOM     60  H29 GCD     1      27.740  24.320  35.340  1.00  0.00            
ATOM     61  O14 GCD     1      27.780  25.950  36.670  1.00  0.00            
ATOM     62  H30 GCD     1      28.290  26.310  37.400  1.00  0.00            
ATOM     63  O15 GCD     1      32.070  26.410  35.880  1.00  0.00            
ATOM     64  C19 GCD     1      32.540  27.590  36.540  1.00  0.00            
ATOM     65  H31 GCD     1      32.340  27.610  37.620  1.00  0.00            
ATOM     66  C20 GCD     1      34.040  27.660  36.360  1.00  0.00            
ATOM     67  H32 GCD     1      34.390  27.440  35.350  1.00  0.00            
ATOM     68  O16 GCD     1      34.630  26.670  37.150  1.00  0.00            
ATOM     69  H33 GCD     1      34.310  25.780  36.930  1.00  0.00            
ATOM     70  C21 GCD     1      34.650  29.000  36.690  1.00  0.00            
ATOM     71  H34 GCD     1      34.520  29.100  37.770  1.00  0.00            
ATOM     72  O17 GCD     1      36.060  29.090  36.420  1.00  0.00            
ATOM     73  H35 GCD     1      36.130  29.410  35.520  1.00  0.00            
ATOM     74  C22 GCD     1      33.810  30.210  36.130  1.00  0.00            
ATOM     75  H36 GCD     1      34.050  31.090  36.730  1.00  0.00            
ATOM     76  O18 GCD     1      32.460  29.930  36.520  1.00  0.00            
ATOM     77  C23 GCD     1      31.840  28.770  35.960  1.00  0.00            
ATOM     78  H37 GCD     1      31.780  28.700  34.860  1.00  0.00            
ATOM     79  C24 GCD     1      30.350  28.900  36.270  1.00  0.00            
ATOM     80  H38 GCD     1      30.300  28.990  37.360  1.00  0.00            
ATOM     81  H39 GCD     1      29.850  27.980  35.950  1.00  0.00            
ATOM     82  O19 GCD     1      29.810  30.040  35.610  1.00  0.00            
ATOM     83  H40 GCD     1      30.120  30.790  36.140  1.00  0.00            
ATOM     84  O20 GCD     1      33.960  30.270  34.650  1.00  0.00            
ATOM     85  C25 GCD     1      34.470  31.420  34.030  1.00  0.00            
ATOM     86  H41 GCD     1      34.720  32.190  34.780  1.00  0.00            
ATOM     87  C26 GCD     1      35.810  31.040  33.400  1.00  0.00            
ATOM     88  H42 GCD     1      35.590  30.080  32.920  1.00  0.00            
ATOM     89  O21 GCD     1      36.770  30.710  34.350  1.00  0.00            
ATOM     90  H43 GCD     1      37.590  30.440  33.910  1.00  0.00            
ATOM     91  C27 GCD     1      36.320  32.060  32.370  1.00  0.00            
ATOM     92  H44 GCD     1      36.720  32.920  32.930  1.00  0.00            
ATOM     93  O22 GCD     1      37.460  31.630  31.660  1.00  0.00            
ATOM     94  H45 GCD     1      37.190  31.170  30.850  1.00  0.00            
ATOM     95  C28 GCD     1      35.160  32.640  31.490  1.00  0.00            
ATOM     96  H46 GCD     1      35.540  33.530  30.970  1.00  0.00            
ATOM     97  O23 GCD     1      34.150  33.040  32.410  1.00  0.00            
ATOM     98  C29 GCD     1      33.470  32.030  33.130  1.00  0.00            
ATOM     99  H47 GCD     1      33.090  31.250  32.460  1.00  0.00            
ATOM    100  C30 GCD     1      32.290  32.650  33.870  1.00  0.00            
ATOM    101  H48 GCD     1      32.680  33.450  34.500  1.00  0.00            
ATOM    102  H49 GCD     1      31.820  31.900  34.520  1.00  0.00            
ATOM    103  O24 GCD     1      31.240  33.060  32.990  1.00  0.00            
ATOM    104  H50 GCD     1      30.890  33.900  33.290  1.00  0.00            
ATOM    105  O25 GCD     1      34.720  31.660  30.570  1.00  0.00            
ATOM    106  C31 GCD     1      34.930  31.820  29.190  1.00  0.00            
ATOM    107  H51 GCD     1      35.770  32.520  29.110  1.00  0.00            
ATOM    108  C32 GCD     1      35.420  30.480  28.620  1.00  0.00            
ATOM    109  H52 GCD     1      34.620  29.730  28.630  1.00  0.00            
ATOM    110  O26 GCD     1      36.540  29.910  29.390  1.00  0.00            
ATOM    111  H53 GCD     1      36.700  28.980  29.200  1.00  0.00            
ATOM    112  C33 GCD     1      35.700  30.700  27.090  1.00  0.00            
ATOM    113  H54 GCD     1      36.470  31.470  26.970  1.00  0.00            
ATOM    114  O27 GCD     1      36.250  29.560  26.390  1.00  0.00            
ATOM    115  H55 GCD     1      37.200  29.700  26.280  1.00  0.00            
ATOM    116  C34 GCD     1      34.400  31.230  26.450  1.00  0.00            
ATOM    117  H56 GCD     1      34.600  31.370  25.390  1.00  0.00            
ATOM    118  O28 GCD     1      34.120  32.490  27.040  1.00  0.00            
ATOM    119  C35 GCD     1      33.710  32.360  28.440  1.00  0.00            
ATOM    120  H57 GCD     1      32.890  31.620  28.480  1.00  0.00            
ATOM    121  C36 GCD     1      33.280  33.760  28.960  1.00  0.00            
ATOM    122  H58 GCD     1      33.880  34.590  28.590  1.00  0.00            
ATOM    123  H59 GCD     1      33.280  33.710  30.060  1.00  0.00            
ATOM    124  O29 GCD     1      31.930  34.060  28.480  1.00  0.00            
ATOM    125  H60 GCD     1      31.990  34.240  27.540  1.00  0.00            
ATOM    126  O30 GCD     1      33.300  30.320  26.560  1.00  0.00            
ATOM    127  C37 GCD     1      32.580  30.130  25.360  1.00  0.00            
ATOM    128  H61 GCD     1      32.880  30.800  24.550  1.00  0.00            
ATOM    129  C38 GCD     1      32.890  28.710  24.980  1.00  0.00            
ATOM    130  H62 GCD     1      32.740  27.970  25.770  1.00  0.00            
ATOM    131  O31 GCD     1      34.220  28.650  24.570  1.00  0.00            
ATOM    132  H63 GCD     1      34.710  28.910  25.360  1.00  0.00            
ATOM    133  C39 GCD     1      31.960  28.230  23.870  1.00  0.00            
ATOM    134  H64 GCD     1      32.260  28.750  22.950  1.00  0.00            
ATOM    135  O32 GCD     1      32.170  26.800  23.670  1.00  0.00            
ATOM    136  H65 GCD     1      33.010  26.660  23.210  1.00  0.00            
ATOM    137  C40 GCD     1      30.470  28.530  24.200  1.00  0.00            
ATOM    138  H66 GCD     1      29.810  28.330  23.360  1.00  0.00            
ATOM    139  O33 GCD     1      30.310  29.940  24.580  1.00  0.00            
ATOM    140  C41 GCD     1      31.100  30.330  25.700  1.00  0.00            
ATOM    141  H67 GCD     1      30.810  29.650  26.510  1.00  0.00            
ATOM    142  C42 GCD     1      30.640  31.730  26.010  1.00  0.00            
ATOM    143  H68 GCD     1      30.870  31.990  27.050  1.00  0.00            
ATOM    144  H69 GCD     1      29.550  31.780  25.980  1.00  0.00            
ATOM    145  O34 GCD     1      31.360  32.710  25.310  1.00  0.00            
ATOM    146  H70 GCD     1      31.030  32.630  24.410  1.00  0.00            
ATOM    147  O35 GCD     1      29.920  27.750  25.230  1.00  0.00            
ATOM    148  C43 GCD     1      28.700  27.040  24.910  1.00  0.00            
ATOM    149  H71 GCD     1      28.310  27.280  23.920  1.00  0.00            
ATOM    150  C44 GCD     1      28.950  25.570  24.670  1.00  0.00            
ATOM    151  H72 GCD     1      29.440  25.120  25.550  1.00  0.00            
ATOM    152  O36 GCD     1      29.680  25.470  23.500  1.00  0.00            
ATOM    153  H73 GCD     1      30.520  25.920  23.650  1.00  0.00            
ATOM    154  C45 GCD     1      27.610  24.820  24.500  1.00  0.00            
ATOM    155  H74 GCD     1      27.240  25.080  23.500  1.00  0.00            
ATOM    156  O37 GCD     1      27.830  23.380  24.450  1.00  0.00            
ATOM    157  H75 GCD     1      27.520  22.940  25.250  1.00  0.00            
ATOM    158  C46 GCD     1      26.680  25.170  25.610  1.00  0.00            
ATOM    159  H76 GCD     1      25.770  24.620  25.340  1.00  0.00            
ATOM    160  O38 GCD     1      27.200  24.720  26.870  1.00  0.00            
ATOM    161  O39 GCD     1      26.580  26.580  25.570  1.00  0.00            
ATOM    162  C47 GCD     1      27.690  27.330  25.940  1.00  0.00            
ATOM    163  H77 GCD     1      28.140  27.020  26.900  1.00  0.00            
ATOM    164  C48 GCD     1      27.350  28.810  26.010  1.00  0.00            
ATOM    165  H78 GCD     1      26.680  29.000  25.170  1.00  0.00            
ATOM    166  H79 GCD     1      28.190  29.510  25.960  1.00  0.00            
ATOM    167  O40 GCD     1      26.530  29.220  27.140  1.00  0.00            
ATOM    168  H80 GCD     1      25.710  29.630  26.850  1.00  0.00            
ATOM    169  C1  AG7     2      23.860  32.640  29.610  1.00  0.00            
ATOM    170  C2  AG7     2      25.080  32.800  30.240  1.00  0.00            
ATOM    171  C3  AG7     2      25.350  32.430  31.560  1.00  0.00            
ATOM    172  C4  AG7     2      26.800  32.380  32.030  1.00  0.00            
ATOM    173  N1  AG7     2      27.230  30.980  32.170  1.00  0.00            
ATOM    174  C5  AG7     2      28.590  31.070  32.790  1.00  0.00            
ATOM    175  C6  AG7     2      29.270  29.680  32.590  1.00  0.00            
ATOM    176  N2  AG7     2      29.270  29.180  31.190  1.00  0.00            
ATOM    177  C7  AG7     2      27.950  29.120  30.530  1.00  0.00            
ATOM    178  C8  AG7     2      27.290  30.460  30.720  1.00  0.00            
ATOM    179  C9  AG7     2      29.870  27.740  31.260  1.00  0.00            
ATOM    180  C10 AG7     2      31.320  27.740  31.620  1.00  0.00            
ATOM    181  C11 AG7     2      32.230  28.670  31.170  1.00  0.00            
ATOM    182  C12 AG7     2      33.590  28.520  31.500  1.00  0.00            
ATOM    183  C13 AG7     2      34.080  27.600  32.420  1.00  0.00            
ATOM    184  C14 AG7     2      33.150  26.740  32.980  1.00  0.00            
ATOM    185  C15 AG7     2      31.800  26.720  32.520  1.00  0.00            
ATOM    186  C16 AG7     2      29.730  26.800  30.100  1.00  0.00            
ATOM    187  C17 AG7     2      30.370  27.060  28.860  1.00  0.00            
ATOM    188  C18 AG7     2      30.460  26.030  27.890  1.00  0.00            
ATOM    189  C19 AG7     2      29.940  24.730  28.140  1.00  0.00            
ATOM    190  C20 AG7     2      29.510  24.470  29.420  1.00  0.00            
ATOM    191  C21 AG7     2      29.410  25.460  30.410  1.00  0.00            
ATOM    192  C22 AG7     2      22.760  31.830  30.070  1.00  0.00            
ATOM    193  C23 AG7     2      21.530  31.760  29.340  1.00  0.00            
ATOM    194  C24 AG7     2      21.420  32.420  28.100  1.00  0.00            
ATOM    195  C25 AG7     2      22.490  33.200  27.680  1.00  0.00            
ATOM    196  C26 AG7     2      23.730  33.350  28.360  1.00  0.00            
ATOM    197  H1  AG7     2      25.890  33.060  29.560  1.00  0.00            
ATOM    198  H2  AG7     2      24.510  32.170  32.200  1.00  0.00            
ATOM    199  H3  AG7     2      26.910  32.830  33.020  1.00  0.00            
ATOM    200  H4  AG7     2      27.480  32.920  31.380  1.00  0.00            
ATOM    201  H5  AG7     2      26.660  30.360  32.770  1.00  0.00            
ATOM    202  H6  AG7     2      28.530  31.290  33.860  1.00  0.00            
ATOM    203  H7  AG7     2      29.190  31.780  32.220  1.00  0.00            
ATOM    204  H8  AG7     2      28.840  28.940  33.270  1.00  0.00            
ATOM    205  H9  AG7     2      30.310  29.740  32.910  1.00  0.00            
ATOM    206  H10 AG7     2      29.940  29.710  30.620  1.00  0.00            
ATOM    207  H11 AG7     2      27.330  28.360  31.020  1.00  0.00            
ATOM    208  H12 AG7     2      28.040  28.840  29.480  1.00  0.00            
ATOM    209  H13 AG7     2      27.740  31.220  30.080  1.00  0.00            
ATOM    210  H14 AG7     2      26.260  30.240  30.450  1.00  0.00            
ATOM    211  H15 AG7     2      29.400  27.320  32.140  1.00  0.00            
ATOM    212  H16 AG7     2      32.040  29.500  30.490  1.00  0.00            
ATOM    213  H17 AG7     2      34.270  29.210  31.030  1.00  0.00            
ATOM    214  H18 AG7     2      35.140  27.590  32.670  1.00  0.00            
ATOM    215  H19 AG7     2      33.440  25.960  33.680  1.00  0.00            
ATOM    216  H20 AG7     2      31.130  25.930  32.830  1.00  0.00            
ATOM    217  H21 AG7     2      30.850  28.020  28.690  1.00  0.00            
ATOM    218  H22 AG7     2      30.930  26.310  26.950  1.00  0.00            
ATOM    219  H23 AG7     2      29.970  23.970  27.380  1.00  0.00            
ATOM    220  H24 AG7     2      29.230  23.440  29.610  1.00  0.00            
ATOM    221  H25 AG7     2      29.090  25.200  31.420  1.00  0.00            
ATOM    222  H26 AG7     2      22.760  31.260  31.000  1.00  0.00            
ATOM    223  H27 AG7     2      20.730  31.080  29.610  1.00  0.00            
ATOM    224  H28 AG7     2      20.440  32.460  27.630  1.00  0.00            
ATOM    225  H29 AG7     2      22.330  33.840  26.820  1.00  0.00            
ATOM    226  H30 AG7     2      24.410  34.090  27.940  1.00  0.00            
TER
ENDMDL
MODEL        1
ATOM      1  H1  GCD     1      18.370  31.180  25.170  1.00  0.00            
ATOM      2  O1  GCD     1      18.410  30.230  24.990  1.00  0.00            
ATOM      3  C1  GCD     1      17.400  29.720  25.960  1.00  0.00            
ATOM      4  H2  GCD     1      17.560  28.640  26.040  1.00  0.00            
ATOM      5  H3  GCD     1      17.730  30.170  26.910  1.00  0.00            
ATOM      6  C2  GCD     1      16.060  30.210  25.670  1.00  0.00            
ATOM      7  H4  GCD     1      15.390  29.870  26.470  1.00  0.00            
ATOM      8  C3  GCD     1      15.680  29.800  24.250  1.00  0.00            
ATOM      9  H5  GCD     1      16.430  30.050  23.490  1.00  0.00            
ATOM     10  C4  GCD     1      14.390  30.510  23.840  1.00  0.00            
ATOM     11  H6  GCD     1      13.620  30.230  24.570  1.00  0.00            
ATOM     12  O2  GCD     1      13.960  30.080  22.550  1.00  0.00            
ATOM     13  H7  GCD     1      13.050  29.780  22.640  1.00  0.00            
ATOM     14  C5  GCD     1      14.550  32.010  23.920  1.00  0.00            
ATOM     15  H8  GCD     1      15.320  32.420  23.250  1.00  0.00            
ATOM     16  O3  GCD     1      13.300  32.620  23.510  1.00  0.00            
ATOM     17  H9  GCD     1      12.800  32.720  24.320  1.00  0.00            
ATOM     18  C6  GCD     1      14.890  32.360  25.360  1.00  0.00            
ATOM     19  O4  GCD     1      16.110  31.690  25.720  1.00  0.00            
ATOM     20  H10 GCD     1      15.140  33.430  25.340  1.00  0.00            
ATOM     21  O5  GCD     1      13.770  32.140  26.240  1.00  0.00            
ATOM     22  C7  GCD     1      13.470  33.150  27.220  1.00  0.00            
ATOM     23  H11 GCD     1      14.320  33.830  27.360  1.00  0.00            
ATOM     24  C8  GCD     1      12.220  33.910  26.830  1.00  0.00            
ATOM     25  H12 GCD     1      11.410  33.240  26.510  1.00  0.00            
ATOM     26  O6  GCD     1      12.600  34.680  25.770  1.00  0.00            
ATOM     27  H13 GCD     1      11.860  35.040  25.280  1.00  0.00            
ATOM     28  C9  GCD     1      11.750  34.810  27.990  1.00  0.00            
ATOM     29  H14 GCD     1      12.600  35.420  28.320  1.00  0.00            
ATOM     30  O7  GCD     1      10.580  35.580  27.630  1.00  0.00            
ATOM     31  H15 GCD     1      10.970  36.390  27.280  1.00  0.00            
ATOM     32  C10 GCD     1      11.540  33.850  29.190  1.00  0.00            
ATOM     33  H16 GCD     1      11.350  34.500  30.050  1.00  0.00            
ATOM     34  O8  GCD     1      12.740  33.220  29.530  1.00  0.00            
ATOM     35  C11 GCD     1      13.160  32.320  28.520  1.00  0.00            
ATOM     36  H17 GCD     1      12.390  31.600  28.220  1.00  0.00            
ATOM     37  C12 GCD     1      14.400  31.540  29.030  1.00  0.00            
ATOM     38  H18 GCD     1      15.240  32.230  29.140  1.00  0.00            
ATOM     39  H19 GCD     1      14.710  30.780  28.300  1.00  0.00            
ATOM     40  O9  GCD     1      14.040  30.850  30.250  1.00  0.00            
ATOM     41  H20 GCD     1      14.040  31.550  30.910  1.00  0.00            
ATOM     42  O10 GCD     1      10.480  32.910  29.050  1.00  0.00            
ATOM     43  C13 GCD     1       9.470  33.120  29.960  1.00  0.00            
ATOM     44  H21 GCD     1       9.600  33.990  30.630  1.00  0.00            
ATOM     45  C14 GCD     1       8.180  33.310  29.160  1.00  0.00            
ATOM     46  H22 GCD     1       8.060  32.480  28.450  1.00  0.00            
ATOM     47  O11 GCD     1       8.120  34.530  28.370  1.00  0.00            
ATOM     48  H23 GCD     1       8.880  34.480  27.770  1.00  0.00            
ATOM     49  C15 GCD     1       6.960  33.350  30.100  1.00  0.00            
ATOM     50  H24 GCD     1       7.080  34.280  30.670  1.00  0.00            
ATOM     51  O12 GCD     1       5.780  33.430  29.270  1.00  0.00            
ATOM     52  H25 GCD     1       5.780  34.280  28.820  1.00  0.00            
ATOM     53  C16 GCD     1       6.910  32.130  31.020  1.00  0.00            
ATOM     54  H26 GCD     1       6.050  32.240  31.690  1.00  0.00            
ATOM     55  O13 GCD     1       8.200  32.010  31.660  1.00  0.00            
ATOM     56  C17 GCD     1       9.320  31.820  30.770  1.00  0.00            
ATOM     57  H27 GCD     1       9.060  31.020  30.070  1.00  0.00            
ATOM     58  C18 GCD     1      10.600  31.310  31.500  1.00  0.00            
ATOM     59  H28 GCD     1      11.310  31.140  30.680  1.00  0.00            
ATOM     60  H29 GCD     1      10.300  30.370  31.970  1.00  0.00            
ATOM     61  O14 GCD     1      11.210  32.200  32.420  1.00  0.00            
ATOM     62  H30 GCD     1      11.910  32.670  31.950  1.00  0.00            
ATOM     63  O15 GCD     1       6.660  30.970  30.260  1.00  0.00            
ATOM     64  C19 GCD     1       5.840  29.850  30.790  1.00  0.00            
ATOM     65  H31 GCD     1       5.190  30.330  31.540  1.00  0.00            
ATOM     66  C20 GCD     1       4.960  29.420  29.650  1.00  0.00            
ATOM     67  H32 GCD     1       5.610  29.040  28.850  1.00  0.00            
ATOM     68  O16 GCD     1       4.290  30.590  29.160  1.00  0.00            
ATOM     69  H33 GCD     1       4.950  31.290  29.100  1.00  0.00            
ATOM     70  C21 GCD     1       4.090  28.220  30.060  1.00  0.00            
ATOM     71  H34 GCD     1       3.320  28.560  30.750  1.00  0.00            
ATOM     72  O17 GCD     1       3.410  27.710  28.850  1.00  0.00            
ATOM     73  H35 GCD     1       2.800  28.400  28.580  1.00  0.00            
ATOM     74  C22 GCD     1       5.030  27.140  30.710  1.00  0.00            
ATOM     75  H36 GCD     1       4.490  26.290  31.120  1.00  0.00            
ATOM     76  O18 GCD     1       5.650  27.690  31.820  1.00  0.00            
ATOM     77  C23 GCD     1       6.580  28.700  31.460  1.00  0.00            
ATOM     78  H37 GCD     1       7.270  28.310  30.700  1.00  0.00            
ATOM     79  C24 GCD     1       7.420  28.960  32.670  1.00  0.00            
ATOM     80  H38 GCD     1       6.710  29.510  33.310  1.00  0.00            
ATOM     81  H39 GCD     1       8.330  29.520  32.420  1.00  0.00            
ATOM     82  O19 GCD     1       7.870  27.760  33.360  1.00  0.00            
ATOM     83  H40 GCD     1       7.070  27.320  33.660  1.00  0.00            
ATOM     84  O20 GCD     1       5.980  26.540  29.840  1.00  0.00            
ATOM     85  C25 GCD     1       5.870  25.200  29.520  1.00  0.00            
ATOM     86  H41 GCD     1       4.870  24.890  29.840  1.00  0.00            
ATOM     87  C26 GCD     1       6.040  25.050  28.060  1.00  0.00            
ATOM     88  H42 GCD     1       7.020  25.280  27.640  1.00  0.00            
ATOM     89  O21 GCD     1       5.080  25.790  27.410  1.00  0.00            
ATOM     90  H43 GCD     1       4.760  26.450  28.040  1.00  0.00            
ATOM     91  C27 GCD     1       5.790  23.620  27.690  1.00  0.00            
ATOM     92  H44 GCD     1       4.720  23.590  27.960  1.00  0.00            
ATOM     93  O22 GCD     1       5.940  23.300  26.270  1.00  0.00            
ATOM     94  H45 GCD     1       5.470  22.470  26.160  1.00  0.00            
ATOM     95  C28 GCD     1       6.710  22.680  28.530  1.00  0.00            
ATOM     96  H46 GCD     1       6.300  21.690  28.330  1.00  0.00            
ATOM     97  O23 GCD     1       6.560  22.870  29.870  1.00  0.00            
ATOM     98  C29 GCD     1       6.830  24.280  30.300  1.00  0.00            
ATOM     99  H47 GCD     1       7.850  24.530  29.970  1.00  0.00            
ATOM    100  C30 GCD     1       6.900  24.360  31.830  1.00  0.00            
ATOM    101  H48 GCD     1       6.100  23.750  32.250  1.00  0.00            
ATOM    102  H49 GCD     1       6.700  25.410  32.100  1.00  0.00            
ATOM    103  O24 GCD     1       8.260  24.010  32.350  1.00  0.00            
ATOM    104  H50 GCD     1       8.270  24.260  33.280  1.00  0.00            
ATOM    105  O25 GCD     1       8.070  22.690  28.180  1.00  0.00            
ATOM    106  C31 GCD     1       8.910  21.520  28.130  1.00  0.00            
ATOM    107  H51 GCD     1       8.510  20.730  28.780  1.00  0.00            
ATOM    108  C32 GCD     1       8.930  20.860  26.760  1.00  0.00            
ATOM    109  H52 GCD     1       9.020  21.620  25.980  1.00  0.00            
ATOM    110  O26 GCD     1       7.630  20.280  26.600  1.00  0.00            
ATOM    111  H53 GCD     1       7.390  19.670  27.310  1.00  0.00            
ATOM    112  C33 GCD     1      10.080  19.830  26.560  1.00  0.00            
ATOM    113  H54 GCD     1       9.930  18.920  27.160  1.00  0.00            
ATOM    114  O27 GCD     1      10.340  19.470  25.180  1.00  0.00            
ATOM    115  H55 GCD     1      10.990  20.110  24.880  1.00  0.00            
ATOM    116  C34 GCD     1      11.370  20.410  27.120  1.00  0.00            
ATOM    117  H56 GCD     1      12.220  19.720  27.160  1.00  0.00            
ATOM    118  O28 GCD     1      11.170  20.750  28.480  1.00  0.00            
ATOM    119  C35 GCD     1      10.260  21.910  28.730  1.00  0.00            
ATOM    120  H57 GCD     1      10.590  22.850  28.270  1.00  0.00            
ATOM    121  C36 GCD     1      10.080  22.120  30.250  1.00  0.00            
ATOM    122  H58 GCD     1       9.970  21.150  30.740  1.00  0.00            
ATOM    123  H59 GCD     1       9.240  22.790  30.510  1.00  0.00            
ATOM    124  O29 GCD     1      11.310  22.720  30.780  1.00  0.00            
ATOM    125  H60 GCD     1      12.020  22.100  30.570  1.00  0.00            
ATOM    126  O30 GCD     1      11.790  21.510  26.480  1.00  0.00            
ATOM    127  C37 GCD     1      13.120  21.550  25.920  1.00  0.00            
ATOM    128  H61 GCD     1      13.650  20.590  25.940  1.00  0.00            
ATOM    129  C38 GCD     1      13.110  21.890  24.460  1.00  0.00            
ATOM    130  H62 GCD     1      12.640  22.870  24.280  1.00  0.00            
ATOM    131  O31 GCD     1      12.330  20.900  23.840  1.00  0.00            
ATOM    132  H63 GCD     1      12.210  21.180  22.920  1.00  0.00            
ATOM    133  C39 GCD     1      14.480  21.820  23.840  1.00  0.00            
ATOM    134  H64 GCD     1      14.800  20.780  23.880  1.00  0.00            
ATOM    135  O32 GCD     1      14.540  22.360  22.520  1.00  0.00            
ATOM    136  H65 GCD     1      14.290  23.290  22.520  1.00  0.00            
ATOM    137  C40 GCD     1      15.410  22.760  24.660  1.00  0.00            
ATOM    138  H66 GCD     1      16.480  22.630  24.480  1.00  0.00            
ATOM    139  O33 GCD     1      15.250  22.440  26.000  1.00  0.00            
ATOM    140  C41 GCD     1      13.970  22.550  26.680  1.00  0.00            
ATOM    141  H67 GCD     1      13.640  23.570  26.420  1.00  0.00            
ATOM    142  C42 GCD     1      14.290  22.250  28.090  1.00  0.00            
ATOM    143  H68 GCD     1      14.800  21.290  28.160  1.00  0.00            
ATOM    144  H69 GCD     1      13.380  22.240  28.710  1.00  0.00            
ATOM    145  O34 GCD     1      15.080  23.260  28.660  1.00  0.00            
ATOM    146  H70 GCD     1      15.980  23.000  28.450  1.00  0.00            
ATOM    147  O35 GCD     1      14.990  24.130  24.560  1.00  0.00            
ATOM    148  C43 GCD     1      15.840  25.060  23.930  1.00  0.00            
ATOM    149  H71 GCD     1      16.650  24.530  23.420  1.00  0.00            
ATOM    150  C44 GCD     1      15.040  25.890  22.870  1.00  0.00            
ATOM    151  H72 GCD     1      14.250  26.460  23.360  1.00  0.00            
ATOM    152  O36 GCD     1      14.410  25.110  21.770  1.00  0.00            
ATOM    153  H73 GCD     1      14.000  25.810  21.240  1.00  0.00            
ATOM    154  C45 GCD     1      15.910  26.900  22.190  1.00  0.00            
ATOM    155  H74 GCD     1      16.680  26.350  21.630  1.00  0.00            
ATOM    156  O37 GCD     1      15.170  27.840  21.380  1.00  0.00            
ATOM    157  H75 GCD     1      14.640  28.420  21.940  1.00  0.00            
ATOM    158  C46 GCD     1      16.560  27.770  23.240  1.00  0.00            
ATOM    159  H76 GCD     1      17.250  28.460  22.750  1.00  0.00            
ATOM    160  O38 GCD     1      15.570  28.410  24.070  1.00  0.00            
ATOM    161  O39 GCD     1      17.320  27.000  24.130  1.00  0.00            
ATOM    162  C47 GCD     1      16.490  26.050  24.870  1.00  0.00            
ATOM    163  H77 GCD     1      15.710  26.650  25.360  1.00  0.00            
ATOM    164  C48 GCD     1      17.280  25.460  26.000  1.00  0.00            
ATOM    165  H78 GCD     1      18.190  24.950  25.650  1.00  0.00            
ATOM    166  H79 GCD     1      16.620  24.790  26.570  1.00  0.00            
ATOM    167  O40 GCD     1      17.740  26.350  26.970  1.00  0.00            
ATOM    168  H80 GCD     1      18.600  26.630  26.620  1.00  0.00            
ATOM    169  C1  AG7     2      15.030  27.290  36.270  1.00  0.00            
ATOM    170  C2  AG7     2      15.030  26.520  34.990  1.00  0.00            
ATOM    171  C3  AG7     2      15.500  26.940  33.800  1.00  0.00            
ATOM    172  C4  AG7     2      15.360  26.150  32.520  1.00  0.00            
ATOM    173  N1  AG7     2      13.990  26.300  31.820  1.00  0.00            
ATOM    174  C5  AG7     2      13.980  25.500  30.630  1.00  0.00            
ATOM    175  C6  AG7     2      12.720  25.660  29.800  1.00  0.00            
ATOM    176  N2  AG7     2      12.530  27.100  29.260  1.00  0.00            
ATOM    177  C7  AG7     2      12.540  28.010  30.500  1.00  0.00            
ATOM    178  C8  AG7     2      13.740  27.780  31.370  1.00  0.00            
ATOM    179  C9  AG7     2      11.220  27.190  28.520  1.00  0.00            
ATOM    180  C10 AG7     2      10.980  26.200  27.330  1.00  0.00            
ATOM    181  C11 AG7     2      12.020  25.950  26.440  1.00  0.00            
ATOM    182  C12 AG7     2      11.770  25.070  25.360  1.00  0.00            
ATOM    183  C13 AG7     2      10.570  24.340  25.340  1.00  0.00            
ATOM    184  C14 AG7     2       9.520  24.540  26.250  1.00  0.00            
ATOM    185  C15 AG7     2       9.750  25.490  27.300  1.00  0.00            
ATOM    186  C16 AG7     2      10.640  28.420  27.910  1.00  0.00            
ATOM    187  C17 AG7     2      11.350  29.240  27.000  1.00  0.00            
ATOM    188  C18 AG7     2      10.710  30.300  26.290  1.00  0.00            
ATOM    189  C19 AG7     2       9.410  30.650  26.700  1.00  0.00            
ATOM    190  C20 AG7     2       8.720  29.910  27.640  1.00  0.00            
ATOM    191  C21 AG7     2       9.290  28.780  28.210  1.00  0.00            
ATOM    192  C22 AG7     2      14.440  26.780  37.470  1.00  0.00            
ATOM    193  C23 AG7     2      14.060  27.660  38.500  1.00  0.00            
ATOM    194  C24 AG7     2      14.530  29.030  38.450  1.00  0.00            
ATOM    195  C25 AG7     2      15.160  29.440  37.310  1.00  0.00            
ATOM    196  C26 AG7     2      15.510  28.610  36.270  1.00  0.00            
ATOM    197  H1  AG7     2      14.510  25.580  35.150  1.00  0.00            
ATOM    198  H2  AG7     2      16.050  27.870  33.620  1.00  0.00            
ATOM    199  H3  AG7     2      15.400  25.070  32.700  1.00  0.00            
ATOM    200  H4  AG7     2      16.180  26.380  31.830  1.00  0.00            
ATOM    201  H5  AG7     2      13.200  25.910  32.340  1.00  0.00            
ATOM    202  H6  AG7     2      13.960  24.490  31.040  1.00  0.00            
ATOM    203  H7  AG7     2      14.840  25.820  30.040  1.00  0.00            
ATOM    204  H8  AG7     2      11.840  25.470  30.420  1.00  0.00            
ATOM    205  H9  AG7     2      12.600  24.940  28.990  1.00  0.00            
ATOM    206  H10 AG7     2      13.270  27.310  28.570  1.00  0.00            
ATOM    207  H11 AG7     2      11.580  28.020  31.020  1.00  0.00            
ATOM    208  H12 AG7     2      12.650  29.000  30.040  1.00  0.00            
ATOM    209  H13 AG7     2      14.640  27.980  30.790  1.00  0.00            
ATOM    210  H14 AG7     2      13.680  28.400  32.260  1.00  0.00            
ATOM    211  H15 AG7     2      10.520  26.920  29.310  1.00  0.00            
ATOM    212  H16 AG7     2      12.860  26.640  26.380  1.00  0.00            
ATOM    213  H17 AG7     2      12.590  24.830  24.680  1.00  0.00            
ATOM    214  H18 AG7     2      10.410  23.680  24.490  1.00  0.00            
ATOM    215  H19 AG7     2       8.560  24.080  26.050  1.00  0.00            
ATOM    216  H20 AG7     2       8.980  25.690  28.040  1.00  0.00            
ATOM    217  H21 AG7     2      12.400  29.080  26.780  1.00  0.00            
ATOM    218  H22 AG7     2      11.160  30.930  25.530  1.00  0.00            
ATOM    219  H23 AG7     2       8.970  31.530  26.230  1.00  0.00            
ATOM    220  H24 AG7     2       7.690  30.180  27.840  1.00  0.00            
ATOM    221  H25 AG7     2       8.670  28.270  28.940  1.00  0.00            
ATOM    222  H26 AG7     2      14.240  25.720  37.590  1.00  0.00            
ATOM    223  H27 AG7     2      13.480  27.360  39.360  1.00  0.00            
ATOM    224  H28 AG7     2      14.190  29.760  39.180  1.00  0.00            
ATOM    225  H29 AG7     2      15.300  30.510  37.180  1.00  0.00            
ATOM    226  H30 AG7     2      16.130  28.970  35.460  1.00  0.00            
TER
ENDMDL
MODEL        1
ATOM      1  H1  GCD     1      23.710  16.360  27.470  1.00  0.00            
ATOM      2  O1  GCD     1      23.010  16.830  27.010  1.00  0.00            
ATOM      3  C1  GCD     1      21.970  16.000  26.640  1.00  0.00            
ATOM      4  H2  GCD     1      22.300  14.960  26.660  1.00  0.00            
ATOM      5  H3  GCD     1      21.170  16.080  27.390  1.00  0.00            
ATOM      6  C2  GCD     1      21.280  16.360  25.340  1.00  0.00            
ATOM      7  H4  GCD     1      20.550  15.560  25.220  1.00  0.00            
ATOM      8  C3  GCD     1      22.340  16.340  24.220  1.00  0.00            
ATOM      9  H5  GCD     1      23.160  17.070  24.330  1.00  0.00            
ATOM     10  C4  GCD     1      21.730  16.730  22.860  1.00  0.00            
ATOM     11  H6  GCD     1      21.140  15.830  22.610  1.00  0.00            
ATOM     12  O2  GCD     1      22.760  16.770  21.810  1.00  0.00            
ATOM     13  H7  GCD     1      22.300  16.880  20.970  1.00  0.00            
ATOM     14  C5  GCD     1      20.920  18.000  23.010  1.00  0.00            
ATOM     15  H8  GCD     1      21.700  18.770  23.080  1.00  0.00            
ATOM     16  O3  GCD     1      20.330  18.280  21.780  1.00  0.00            
ATOM     17  H9  GCD     1      19.550  17.710  21.740  1.00  0.00            
ATOM     18  C6  GCD     1      20.050  18.050  24.190  1.00  0.00            
ATOM     19  O4  GCD     1      20.660  17.700  25.410  1.00  0.00            
ATOM     20  H10 GCD     1      19.690  19.080  24.230  1.00  0.00            
ATOM     21  O5  GCD     1      18.950  17.180  24.000  1.00  0.00            
ATOM     22  C7  GCD     1      17.650  17.810  23.950  1.00  0.00            
ATOM     23  H11 GCD     1      17.800  18.890  23.790  1.00  0.00            
ATOM     24  C8  GCD     1      16.910  17.100  22.840  1.00  0.00            
ATOM     25  H12 GCD     1      16.960  16.020  23.030  1.00  0.00            
ATOM     26  O6  GCD     1      17.580  17.300  21.580  1.00  0.00            
ATOM     27  H13 GCD     1      16.860  17.200  20.950  1.00  0.00            
ATOM     28  C9  GCD     1      15.430  17.520  22.800  1.00  0.00            
ATOM     29  H14 GCD     1      15.350  18.580  22.550  1.00  0.00            
ATOM     30  O7  GCD     1      14.650  16.790  21.850  1.00  0.00            
ATOM     31  H15 GCD     1      15.090  17.090  21.050  1.00  0.00            
ATOM     32  C10 GCD     1      14.820  17.510  24.210  1.00  0.00            
ATOM     33  H16 GCD     1      13.860  18.030  24.240  1.00  0.00            
ATOM     34  O8  GCD     1      15.660  18.310  25.020  1.00  0.00            
ATOM     35  C11 GCD     1      16.890  17.650  25.260  1.00  0.00            
ATOM     36  H17 GCD     1      16.690  16.590  25.440  1.00  0.00            
ATOM     37  C12 GCD     1      17.590  18.310  26.450  1.00  0.00            
ATOM     38  H18 GCD     1      17.690  19.370  26.170  1.00  0.00            
ATOM     39  H19 GCD     1      18.570  17.830  26.540  1.00  0.00            
ATOM     40  O9  GCD     1      16.770  18.170  27.650  1.00  0.00            
ATOM     41  H20 GCD     1      15.950  18.650  27.480  1.00  0.00            
ATOM     42  O10 GCD     1      14.550  16.100  24.590  1.00  0.00            
ATOM     43  C13 GCD     1      13.310  15.790  25.070  1.00  0.00            
ATOM     44  H21 GCD     1      12.890  16.710  25.500  1.00  0.00            
ATOM     45  C14 GCD     1      12.510  15.380  23.840  1.00  0.00            
ATOM     46  H22 GCD     1      13.180  14.660  23.360  1.00  0.00            
ATOM     47  O11 GCD     1      12.130  16.470  22.990  1.00  0.00            
ATOM     48  H23 GCD     1      12.920  16.620  22.460  1.00  0.00            
ATOM     49  C15 GCD     1      11.190  14.590  24.180  1.00  0.00            
ATOM     50  H24 GCD     1      10.510  15.310  24.640  1.00  0.00            
ATOM     51  O12 GCD     1      10.550  13.930  23.070  1.00  0.00            
ATOM     52  H25 GCD     1      10.550  14.590  22.370  1.00  0.00            
ATOM     53  C16 GCD     1      11.530  13.520  25.130  1.00  0.00            
ATOM     54  H26 GCD     1      10.650  12.970  25.490  1.00  0.00            
ATOM     55  O13 GCD     1      12.080  14.270  26.210  1.00  0.00            
ATOM     56  C17 GCD     1      13.410  14.780  26.090  1.00  0.00            
ATOM     57  H27 GCD     1      14.100  14.010  25.740  1.00  0.00            
ATOM     58  C18 GCD     1      13.900  15.410  27.430  1.00  0.00            
ATOM     59  H28 GCD     1      13.010  15.700  28.000  1.00  0.00            
ATOM     60  H29 GCD     1      14.540  16.280  27.230  1.00  0.00            
ATOM     61  O14 GCD     1      14.750  14.550  28.220  1.00  0.00            
ATOM     62  H30 GCD     1      14.110  14.010  28.690  1.00  0.00            
ATOM     63  O15 GCD     1      12.450  12.530  24.690  1.00  0.00            
ATOM     64  C19 GCD     1      12.100  11.140  24.960  1.00  0.00            
ATOM     65  H31 GCD     1      11.300  11.010  25.710  1.00  0.00            
ATOM     66  C20 GCD     1      11.480  10.540  23.740  1.00  0.00            
ATOM     67  H32 GCD     1      12.200  10.860  22.970  1.00  0.00            
ATOM     68  O16 GCD     1      10.220  11.150  23.450  1.00  0.00            
ATOM     69  H33 GCD     1      10.360  12.040  23.110  1.00  0.00            
ATOM     70  C21 GCD     1      11.210   9.040  23.860  1.00  0.00            
ATOM     71  H34 GCD     1      10.430   8.890  24.620  1.00  0.00            
ATOM     72  O17 GCD     1      10.790   8.270  22.700  1.00  0.00            
ATOM     73  H35 GCD     1      11.630   8.240  22.240  1.00  0.00            
ATOM     74  C22 GCD     1      12.450   8.300  24.410  1.00  0.00            
ATOM     75  H36 GCD     1      12.150   7.300  24.740  1.00  0.00            
ATOM     76  O18 GCD     1      12.930   8.980  25.580  1.00  0.00            
ATOM     77  C23 GCD     1      13.280  10.350  25.410  1.00  0.00            
ATOM     78  H37 GCD     1      14.100  10.420  24.670  1.00  0.00            
ATOM     79  C24 GCD     1      13.800  10.990  26.770  1.00  0.00            
ATOM     80  H38 GCD     1      13.210  10.680  27.650  1.00  0.00            
ATOM     81  H39 GCD     1      13.720  12.080  26.690  1.00  0.00            
ATOM     82  O19 GCD     1      15.100  10.580  27.150  1.00  0.00            
ATOM     83  H40 GCD     1      15.150  11.060  27.980  1.00  0.00            
ATOM     84  O20 GCD     1      13.510   8.300  23.510  1.00  0.00            
ATOM     85  C25 GCD     1      13.860   7.080  22.950  1.00  0.00            
ATOM     86  H41 GCD     1      13.090   6.310  23.140  1.00  0.00            
ATOM     87  C26 GCD     1      14.000   7.220  21.470  1.00  0.00            
ATOM     88  H42 GCD     1      14.640   8.090  21.270  1.00  0.00            
ATOM     89  O21 GCD     1      12.750   7.320  20.800  1.00  0.00            
ATOM     90  H43 GCD     1      12.940   7.160  19.870  1.00  0.00            
ATOM     91  C27 GCD     1      14.710   5.940  20.960  1.00  0.00            
ATOM     92  H44 GCD     1      14.060   5.080  21.150  1.00  0.00            
ATOM     93  O22 GCD     1      14.950   6.140  19.560  1.00  0.00            
ATOM     94  H45 GCD     1      15.770   6.650  19.550  1.00  0.00            
ATOM     95  C28 GCD     1      16.050   5.710  21.780  1.00  0.00            
ATOM     96  H46 GCD     1      16.430   4.740  21.450  1.00  0.00            
ATOM     97  O23 GCD     1      15.820   5.580  23.160  1.00  0.00            
ATOM     98  C29 GCD     1      15.140   6.740  23.610  1.00  0.00            
ATOM     99  H47 GCD     1      15.810   7.600  23.520  1.00  0.00            
ATOM    100  C30 GCD     1      14.930   6.620  25.140  1.00  0.00            
ATOM    101  H48 GCD     1      14.130   5.910  25.380  1.00  0.00            
ATOM    102  H49 GCD     1      14.770   7.630  25.550  1.00  0.00            
ATOM    103  O24 GCD     1      16.050   6.070  25.770  1.00  0.00            
ATOM    104  H50 GCD     1      16.270   5.300  25.230  1.00  0.00            
ATOM    105  O25 GCD     1      17.010   6.710  21.610  1.00  0.00            
ATOM    106  C31 GCD     1      18.160   6.370  20.810  1.00  0.00            
ATOM    107  H51 GCD     1      17.950   5.450  20.240  1.00  0.00            
ATOM    108  C32 GCD     1      18.370   7.600  19.870  1.00  0.00            
ATOM    109  H52 GCD     1      18.290   8.470  20.540  1.00  0.00            
ATOM    110  O26 GCD     1      17.270   7.640  18.920  1.00  0.00            
ATOM    111  H53 GCD     1      17.280   8.470  18.420  1.00  0.00            
ATOM    112  C33 GCD     1      19.700   7.600  19.130  1.00  0.00            
ATOM    113  H54 GCD     1      19.680   6.760  18.420  1.00  0.00            
ATOM    114  O27 GCD     1      19.860   8.830  18.420  1.00  0.00            
ATOM    115  H55 GCD     1      19.040   8.940  17.930  1.00  0.00            
ATOM    116  C34 GCD     1      20.880   7.290  20.080  1.00  0.00            
ATOM    117  H56 GCD     1      21.790   6.970  19.560  1.00  0.00            
ATOM    118  O28 GCD     1      20.540   6.170  20.930  1.00  0.00            
ATOM    119  C35 GCD     1      19.350   6.200  21.710  1.00  0.00            
ATOM    120  H57 GCD     1      19.320   7.020  22.440  1.00  0.00            
ATOM    121  C36 GCD     1      19.270   4.860  22.420  1.00  0.00            
ATOM    122  H58 GCD     1      18.990   4.050  21.730  1.00  0.00            
ATOM    123  H59 GCD     1      18.480   4.890  23.190  1.00  0.00            
ATOM    124  O29 GCD     1      20.450   4.600  23.170  1.00  0.00            
ATOM    125  H60 GCD     1      20.350   3.770  23.650  1.00  0.00            
ATOM    126  O30 GCD     1      21.240   8.380  21.000  1.00  0.00            
ATOM    127  C37 GCD     1      22.690   8.500  21.110  1.00  0.00            
ATOM    128  H61 GCD     1      23.210   7.660  20.640  1.00  0.00            
ATOM    129  C38 GCD     1      23.090   9.810  20.360  1.00  0.00            
ATOM    130  H62 GCD     1      22.380  10.590  20.680  1.00  0.00            
ATOM    131  O31 GCD     1      22.850   9.520  18.940  1.00  0.00            
ATOM    132  H63 GCD     1      21.890   9.430  18.960  1.00  0.00            
ATOM    133  C39 GCD     1      24.610  10.130  20.680  1.00  0.00            
ATOM    134  H64 GCD     1      25.330   9.320  20.480  1.00  0.00            
ATOM    135  O32 GCD     1      25.130  11.270  19.940  1.00  0.00            
ATOM    136  H65 GCD     1      24.910  12.070  20.420  1.00  0.00            
ATOM    137  C40 GCD     1      24.710  10.320  22.170  1.00  0.00            
ATOM    138  H66 GCD     1      25.780  10.470  22.360  1.00  0.00            
ATOM    139  O33 GCD     1      24.310   9.140  22.840  1.00  0.00            
ATOM    140  C41 GCD     1      22.970   8.730  22.630  1.00  0.00            
ATOM    141  H67 GCD     1      22.240   9.490  22.960  1.00  0.00            
ATOM    142  C42 GCD     1      22.580   7.420  23.350  1.00  0.00            
ATOM    143  H68 GCD     1      23.240   6.600  23.050  1.00  0.00            
ATOM    144  H69 GCD     1      21.560   7.040  23.180  1.00  0.00            
ATOM    145  O34 GCD     1      22.640   7.660  24.730  1.00  0.00            
ATOM    146  H70 GCD     1      22.600   6.790  25.150  1.00  0.00            
ATOM    147  O35 GCD     1      23.980  11.440  22.630  1.00  0.00            
ATOM    148  C43 GCD     1      24.690  12.310  23.470  1.00  0.00            
ATOM    149  H71 GCD     1      25.660  11.900  23.800  1.00  0.00            
ATOM    150  C44 GCD     1      25.000  13.550  22.630  1.00  0.00            
ATOM    151  H72 GCD     1      24.060  13.670  22.080  1.00  0.00            
ATOM    152  O36 GCD     1      26.140  13.300  21.790  1.00  0.00            
ATOM    153  H73 GCD     1      26.320  14.080  21.250  1.00  0.00            
ATOM    154  C45 GCD     1      25.240  14.770  23.500  1.00  0.00            
ATOM    155  H74 GCD     1      26.190  14.670  24.040  1.00  0.00            
ATOM    156  O37 GCD     1      25.250  15.980  22.700  1.00  0.00            
ATOM    157  H75 GCD     1      24.420  16.130  22.230  1.00  0.00            
ATOM    158  C46 GCD     1      24.140  14.830  24.630  1.00  0.00            
ATOM    159  H76 GCD     1      24.380  15.630  25.340  1.00  0.00            
ATOM    160  O38 GCD     1      22.880  14.980  24.110  1.00  0.00            
ATOM    161  O39 GCD     1      24.210  13.570  25.340  1.00  0.00            
ATOM    162  C47 GCD     1      23.740  12.520  24.610  1.00  0.00            
ATOM    163  H77 GCD     1      22.690  12.640  24.300  1.00  0.00            
ATOM    164  C48 GCD     1      23.830  11.280  25.470  1.00  0.00            
ATOM    165  H78 GCD     1      24.820  11.370  25.920  1.00  0.00            
ATOM    166  H79 GCD     1      23.820  10.290  25.010  1.00  0.00            
ATOM    167  O40 GCD     1      22.990  11.320  26.610  1.00  0.00            
ATOM    168  H80 GCD     1      23.160  12.070  27.190  1.00  0.00            
ATOM    169  C1  AG7     2      23.670   7.610  28.070  1.00  0.00            
ATOM    170  C2  AG7     2      22.380   8.340  28.160  1.00  0.00            
ATOM    171  C3  AG7     2      21.170   7.890  28.230  1.00  0.00            
ATOM    172  C4  AG7     2      19.870   8.730  28.240  1.00  0.00            
ATOM    173  N1  AG7     2      19.360   8.930  26.770  1.00  0.00            
ATOM    174  C5  AG7     2      20.440   9.610  26.040  1.00  0.00            
ATOM    175  C6  AG7     2      20.120   9.970  24.510  1.00  0.00            
ATOM    176  N2  AG7     2      18.840  10.780  24.360  1.00  0.00            
ATOM    177  C7  AG7     2      17.700  10.070  25.220  1.00  0.00            
ATOM    178  C8  AG7     2      18.060   9.680  26.690  1.00  0.00            
ATOM    179  C9  AG7     2      18.410  10.720  22.880  1.00  0.00            
ATOM    180  C10 AG7     2      19.270  11.480  21.840  1.00  0.00            
ATOM    181  C11 AG7     2      20.250  12.410  22.300  1.00  0.00            
ATOM    182  C12 AG7     2      20.990  13.130  21.350  1.00  0.00            
ATOM    183  C13 AG7     2      20.770  12.880  19.980  1.00  0.00            
ATOM    184  C14 AG7     2      19.940  11.940  19.460  1.00  0.00            
ATOM    185  C15 AG7     2      19.110  11.320  20.450  1.00  0.00            
ATOM    186  C16 AG7     2      17.010  11.290  22.580  1.00  0.00            
ATOM    187  C17 AG7     2      16.620  12.600  22.860  1.00  0.00            
ATOM    188  C18 AG7     2      15.340  13.020  22.520  1.00  0.00            
ATOM    189  C19 AG7     2      14.360  12.150  21.980  1.00  0.00            
ATOM    190  C20 AG7     2      14.720  10.770  21.760  1.00  0.00            
ATOM    191  C21 AG7     2      16.040  10.400  22.060  1.00  0.00            
ATOM    192  C22 AG7     2      24.720   8.190  27.370  1.00  0.00            
ATOM    193  C23 AG7     2      25.950   7.510  27.120  1.00  0.00            
ATOM    194  C24 AG7     2      26.150   6.300  27.780  1.00  0.00            
ATOM    195  C25 AG7     2      25.220   5.720  28.620  1.00  0.00            
ATOM    196  C26 AG7     2      23.950   6.380  28.770  1.00  0.00            
ATOM    197  H1  AG7     2      22.430   9.430  28.090  1.00  0.00            
ATOM    198  H2  AG7     2      20.970   6.820  28.210  1.00  0.00            
ATOM    199  H3  AG7     2      20.000   9.740  28.630  1.00  0.00            
ATOM    200  H4  AG7     2      19.120   8.170  28.790  1.00  0.00            
ATOM    201  H5  AG7     2      19.090   8.080  26.240  1.00  0.00            
ATOM    202  H6  AG7     2      21.380   9.060  26.040  1.00  0.00            
ATOM    203  H7  AG7     2      20.700  10.520  26.580  1.00  0.00            
ATOM    204  H8  AG7     2      20.170   9.100  23.860  1.00  0.00            
ATOM    205  H9  AG7     2      20.910  10.630  24.140  1.00  0.00            
ATOM    206  H10 AG7     2      18.910  11.730  24.740  1.00  0.00            
ATOM    207  H11 AG7     2      17.460   9.200  24.620  1.00  0.00            
ATOM    208  H12 AG7     2      16.760  10.630  25.210  1.00  0.00            
ATOM    209  H13 AG7     2      18.180  10.600  27.270  1.00  0.00            
ATOM    210  H14 AG7     2      17.270   9.150  27.220  1.00  0.00            
ATOM    211  H15 AG7     2      18.320   9.690  22.530  1.00  0.00            
ATOM    212  H16 AG7     2      20.420  12.560  23.360  1.00  0.00            
ATOM    213  H17 AG7     2      21.690  13.900  21.680  1.00  0.00            
ATOM    214  H18 AG7     2      21.410  13.340  19.230  1.00  0.00            
ATOM    215  H19 AG7     2      19.900  11.670  18.410  1.00  0.00            
ATOM    216  H20 AG7     2      18.360  10.630  20.090  1.00  0.00            
ATOM    217  H21 AG7     2      17.320  13.310  23.290  1.00  0.00            
ATOM    218  H22 AG7     2      15.160  14.030  22.850  1.00  0.00            
ATOM    219  H23 AG7     2      13.340  12.500  21.790  1.00  0.00            
ATOM    220  H24 AG7     2      14.050  10.070  21.260  1.00  0.00            
ATOM    221  H25 AG7     2      16.390   9.380  21.900  1.00  0.00            
ATOM    222  H26 AG7     2      24.580   9.120  26.830  1.00  0.00            
ATOM    223  H27 AG7     2      26.720   8.050  26.570  1.00  0.00            
ATOM    224  H28 AG7     2      27.050   5.700  27.730  1.00  0.00            
ATOM    225  H29 AG7     2      25.380   4.750  29.080  1.00  0.00            
ATOM    226  H30 AG7     2      23.120   5.860  29.240  1.00  0.00            
TER
ENDMDL
MODEL        1
ATOM      1  H1  GCD     1      14.280  24.090  37.130  1.00  0.00            
ATOM      2  O1  GCD     1      14.550  23.230  36.770  1.00  0.00            
ATOM      3  C1  GCD     1      15.510  23.740  35.860  1.00  0.00            
ATOM      4  H2  GCD     1      16.180  24.500  36.290  1.00  0.00            
ATOM      5  H3  GCD     1      16.190  22.920  35.570  1.00  0.00            
ATOM      6  C2  GCD     1      14.890  24.150  34.560  1.00  0.00            
ATOM      7  H4  GCD     1      14.160  23.390  34.270  1.00  0.00            
ATOM      8  C3  GCD     1      15.990  24.380  33.470  1.00  0.00            
ATOM      9  H5  GCD     1      16.850  25.010  33.730  1.00  0.00            
ATOM     10  C4  GCD     1      15.380  25.020  32.250  1.00  0.00            
ATOM     11  H6  GCD     1      14.710  24.210  31.960  1.00  0.00            
ATOM     12  O2  GCD     1      16.410  25.350  31.290  1.00  0.00            
ATOM     13  H7  GCD     1      17.160  24.780  31.510  1.00  0.00            
ATOM     14  C5  GCD     1      14.590  26.320  32.530  1.00  0.00            
ATOM     15  H8  GCD     1      15.260  27.030  33.030  1.00  0.00            
ATOM     16  O3  GCD     1      14.030  26.930  31.390  1.00  0.00            
ATOM     17  H9  GCD     1      14.870  27.190  30.990  1.00  0.00            
ATOM     18  C6  GCD     1      13.580  26.020  33.610  1.00  0.00            
ATOM     19  O4  GCD     1      14.240  25.430  34.770  1.00  0.00            
ATOM     20  H10 GCD     1      13.150  26.980  33.880  1.00  0.00            
ATOM     21  O5  GCD     1      12.590  25.080  33.090  1.00  0.00            
ATOM     22  C7  GCD     1      11.250  25.600  32.990  1.00  0.00            
ATOM     23  H11 GCD     1      11.160  26.690  33.110  1.00  0.00            
ATOM     24  C8  GCD     1      10.590  25.200  31.670  1.00  0.00            
ATOM     25  H12 GCD     1      10.730  24.120  31.540  1.00  0.00            
ATOM     26  O6  GCD     1      11.270  25.910  30.580  1.00  0.00            
ATOM     27  H13 GCD     1      12.200  25.990  30.800  1.00  0.00            
ATOM     28  C9  GCD     1       9.080  25.640  31.690  1.00  0.00            
ATOM     29  H14 GCD     1       9.100  26.730  31.810  1.00  0.00            
ATOM     30  O7  GCD     1       8.450  25.330  30.460  1.00  0.00            
ATOM     31  H15 GCD     1       8.640  24.380  30.400  1.00  0.00            
ATOM     32  C10 GCD     1       8.390  25.090  32.960  1.00  0.00            
ATOM     33  H16 GCD     1       7.380  25.510  32.880  1.00  0.00            
ATOM     34  O8  GCD     1       9.120  25.540  34.120  1.00  0.00            
ATOM     35  C11 GCD     1      10.430  25.050  34.170  1.00  0.00            
ATOM     36  H17 GCD     1      10.420  23.960  34.050  1.00  0.00            
ATOM     37  C12 GCD     1      11.000  25.280  35.530  1.00  0.00            
ATOM     38  H18 GCD     1      11.120  26.360  35.710  1.00  0.00            
ATOM     39  H19 GCD     1      12.000  24.830  35.510  1.00  0.00            
ATOM     40  O9  GCD     1      10.230  24.730  36.530  1.00  0.00            
ATOM     41  H20 GCD     1      10.760  24.800  37.330  1.00  0.00            
ATOM     42  O10 GCD     1       8.250  23.620  32.930  1.00  0.00            
ATOM     43  C13 GCD     1       6.900  23.100  33.110  1.00  0.00            
ATOM     44  H21 GCD     1       6.130  23.870  32.940  1.00  0.00            
ATOM     45  C14 GCD     1       6.680  22.080  32.030  1.00  0.00            
ATOM     46  H22 GCD     1       7.570  21.450  31.940  1.00  0.00            
ATOM     47  O11 GCD     1       6.410  22.690  30.760  1.00  0.00            
ATOM     48  H23 GCD     1       6.430  21.940  30.150  1.00  0.00            
ATOM     49  C15 GCD     1       5.420  21.200  32.400  1.00  0.00            
ATOM     50  H24 GCD     1       4.580  21.890  32.250  1.00  0.00            
ATOM     51  O12 GCD     1       5.210  20.130  31.470  1.00  0.00            
ATOM     52  H25 GCD     1       4.910  20.500  30.630  1.00  0.00            
ATOM     53  C16 GCD     1       5.450  20.680  33.830  1.00  0.00            
ATOM     54  H26 GCD     1       4.500  20.160  33.980  1.00  0.00            
ATOM     55  O13 GCD     1       5.480  21.870  34.610  1.00  0.00            
ATOM     56  C17 GCD     1       6.780  22.550  34.500  1.00  0.00            
ATOM     57  H27 GCD     1       7.640  21.880  34.610  1.00  0.00            
ATOM     58  C18 GCD     1       6.750  23.640  35.540  1.00  0.00            
ATOM     59  H28 GCD     1       6.110  24.490  35.270  1.00  0.00            
ATOM     60  H29 GCD     1       7.770  23.990  35.770  1.00  0.00            
ATOM     61  O14 GCD     1       6.310  23.050  36.790  1.00  0.00            
ATOM     62  H30 GCD     1       5.530  22.550  36.540  1.00  0.00            
ATOM     63  O15 GCD     1       6.440  19.660  34.020  1.00  0.00            
ATOM     64  C19 GCD     1       6.150  18.440  34.670  1.00  0.00            
ATOM     65  H31 GCD     1       5.290  18.650  35.320  1.00  0.00            
ATOM     66  C20 GCD     1       5.810  17.310  33.690  1.00  0.00            
ATOM     67  H32 GCD     1       6.670  17.030  33.070  1.00  0.00            
ATOM     68  O16 GCD     1       4.700  17.590  32.870  1.00  0.00            
ATOM     69  H33 GCD     1       4.770  18.500  32.580  1.00  0.00            
ATOM     70  C21 GCD     1       5.590  16.010  34.520  1.00  0.00            
ATOM     71  H34 GCD     1       4.700  16.150  35.140  1.00  0.00            
ATOM     72  O17 GCD     1       5.240  14.930  33.620  1.00  0.00            
ATOM     73  H35 GCD     1       4.450  15.030  33.080  1.00  0.00            
ATOM     74  C22 GCD     1       6.710  15.700  35.450  1.00  0.00            
ATOM     75  H36 GCD     1       6.540  14.920  36.190  1.00  0.00            
ATOM     76  O18 GCD     1       6.950  16.900  36.200  1.00  0.00            
ATOM     77  C23 GCD     1       7.330  18.070  35.520  1.00  0.00            
ATOM     78  H37 GCD     1       8.170  17.880  34.840  1.00  0.00            
ATOM     79  C24 GCD     1       7.600  19.120  36.600  1.00  0.00            
ATOM     80  H38 GCD     1       6.640  19.420  37.020  1.00  0.00            
ATOM     81  H39 GCD     1       7.880  20.040  36.060  1.00  0.00            
ATOM     82  O19 GCD     1       8.620  18.620  37.490  1.00  0.00            
ATOM     83  H40 GCD     1       8.390  17.730  37.780  1.00  0.00            
ATOM     84  O20 GCD     1       7.830  15.340  34.690  1.00  0.00            
ATOM     85  C25 GCD     1       8.410  14.020  34.870  1.00  0.00            
ATOM     86  H41 GCD     1       7.820  13.350  35.500  1.00  0.00            
ATOM     87  C26 GCD     1       8.500  13.500  33.520  1.00  0.00            
ATOM     88  H42 GCD     1       8.880  14.230  32.790  1.00  0.00            
ATOM     89  O21 GCD     1       7.150  13.150  33.070  1.00  0.00            
ATOM     90  H43 GCD     1       6.570  13.920  33.140  1.00  0.00            
ATOM     91  C27 GCD     1       9.400  12.210  33.430  1.00  0.00            
ATOM     92  H44 GCD     1       9.000  11.480  34.150  1.00  0.00            
ATOM     93  O22 GCD     1       9.430  11.630  32.100  1.00  0.00            
ATOM     94  H45 GCD     1       9.870  12.330  31.600  1.00  0.00            
ATOM     95  C28 GCD     1      10.710  12.510  34.070  1.00  0.00            
ATOM     96  H46 GCD     1      11.220  11.550  34.160  1.00  0.00            
ATOM     97  O23 GCD     1      10.520  13.040  35.440  1.00  0.00            
ATOM     98  C29 GCD     1       9.760  14.200  35.570  1.00  0.00            
ATOM     99  H47 GCD     1      10.270  15.160  35.430  1.00  0.00            
ATOM    100  C30 GCD     1       9.490  14.370  37.030  1.00  0.00            
ATOM    101  H48 GCD     1       9.020  13.440  37.350  1.00  0.00            
ATOM    102  H49 GCD     1       8.720  15.130  37.250  1.00  0.00            
ATOM    103  O24 GCD     1      10.600  14.830  37.770  1.00  0.00            
ATOM    104  H50 GCD     1      11.020  14.070  38.190  1.00  0.00            
ATOM    105  O25 GCD     1      11.410  13.460  33.310  1.00  0.00            
ATOM    106  C31 GCD     1      12.480  12.930  32.530  1.00  0.00            
ATOM    107  H51 GCD     1      12.330  11.860  32.350  1.00  0.00            
ATOM    108  C32 GCD     1      12.480  13.730  31.200  1.00  0.00            
ATOM    109  H52 GCD     1      12.500  14.800  31.460  1.00  0.00            
ATOM    110  O26 GCD     1      11.280  13.580  30.410  1.00  0.00            
ATOM    111  H53 GCD     1      11.100  14.420  29.980  1.00  0.00            
ATOM    112  C33 GCD     1      13.660  13.340  30.360  1.00  0.00            
ATOM    113  H54 GCD     1      13.390  12.320  30.070  1.00  0.00            
ATOM    114  O27 GCD     1      13.750  13.960  29.080  1.00  0.00            
ATOM    115  H55 GCD     1      14.280  14.760  29.160  1.00  0.00            
ATOM    116  C34 GCD     1      14.960  13.590  31.130  1.00  0.00            
ATOM    117  H56 GCD     1      15.890  13.330  30.620  1.00  0.00            
ATOM    118  O28 GCD     1      14.930  12.840  32.230  1.00  0.00            
ATOM    119  C35 GCD     1      13.890  13.120  33.180  1.00  0.00            
ATOM    120  H57 GCD     1      13.980  14.100  33.670  1.00  0.00            
ATOM    121  C36 GCD     1      14.010  12.160  34.330  1.00  0.00            
ATOM    122  H58 GCD     1      14.010  11.100  34.060  1.00  0.00            
ATOM    123  H59 GCD     1      13.180  12.310  35.030  1.00  0.00            
ATOM    124  O29 GCD     1      15.230  12.440  34.970  1.00  0.00            
ATOM    125  H60 GCD     1      15.950  12.540  34.340  1.00  0.00            
ATOM    126  O30 GCD     1      15.100  14.950  31.480  1.00  0.00            
ATOM    127  C37 GCD     1      16.380  15.510  31.310  1.00  0.00            
ATOM    128  H61 GCD     1      17.170  14.810  30.990  1.00  0.00            
ATOM    129  C38 GCD     1      16.310  16.560  30.190  1.00  0.00            
ATOM    130  H62 GCD     1      15.530  17.280  30.480  1.00  0.00            
ATOM    131  O31 GCD     1      16.020  15.840  29.000  1.00  0.00            
ATOM    132  H63 GCD     1      15.700  16.420  28.290  1.00  0.00            
ATOM    133  C39 GCD     1      17.570  17.370  30.040  1.00  0.00            
ATOM    134  H64 GCD     1      18.340  16.660  29.710  1.00  0.00            
ATOM    135  O32 GCD     1      17.370  18.510  29.150  1.00  0.00            
ATOM    136  H65 GCD     1      16.850  18.120  28.440  1.00  0.00            
ATOM    137  C40 GCD     1      18.020  17.800  31.440  1.00  0.00            
ATOM    138  H66 GCD     1      19.060  18.130  31.430  1.00  0.00            
ATOM    139  O33 GCD     1      18.130  16.720  32.330  1.00  0.00            
ATOM    140  C41 GCD     1      16.930  16.070  32.640  1.00  0.00            
ATOM    141  H67 GCD     1      16.230  16.840  33.000  1.00  0.00            
ATOM    142  C42 GCD     1      17.110  15.020  33.670  1.00  0.00            
ATOM    143  H68 GCD     1      16.100  14.740  33.980  1.00  0.00            
ATOM    144  H69 GCD     1      17.580  15.390  34.590  1.00  0.00            
ATOM    145  O34 GCD     1      17.790  13.890  33.190  1.00  0.00            
ATOM    146  H70 GCD     1      18.460  14.200  32.570  1.00  0.00            
ATOM    147  O35 GCD     1      17.230  18.830  32.080  1.00  0.00            
ATOM    148  C43 GCD     1      17.960  19.950  32.520  1.00  0.00            
ATOM    149  H71 GCD     1      19.030  19.790  32.670  1.00  0.00            
ATOM    150  C44 GCD     1      17.940  21.090  31.420  1.00  0.00            
ATOM    151  H72 GCD     1      16.890  21.330  31.200  1.00  0.00            
ATOM    152  O36 GCD     1      18.520  20.740  30.240  1.00  0.00            
ATOM    153  H73 GCD     1      18.030  20.020  29.820  1.00  0.00            
ATOM    154  C45 GCD     1      18.540  22.400  31.960  1.00  0.00            
ATOM    155  H74 GCD     1      19.600  22.180  32.120  1.00  0.00            
ATOM    156  O37 GCD     1      18.400  23.560  31.190  1.00  0.00            
ATOM    157  H75 GCD     1      18.240  23.220  30.310  1.00  0.00            
ATOM    158  C46 GCD     1      17.910  22.760  33.360  1.00  0.00            
ATOM    159  H76 GCD     1      18.360  23.690  33.740  1.00  0.00            
ATOM    160  O38 GCD     1      16.510  23.070  33.170  1.00  0.00            
ATOM    161  O39 GCD     1      17.910  21.700  34.260  1.00  0.00            
ATOM    162  C47 GCD     1      17.320  20.490  33.790  1.00  0.00            
ATOM    163  H77 GCD     1      16.290  20.670  33.470  1.00  0.00            
ATOM    164  C48 GCD     1      17.360  19.480  34.990  1.00  0.00            
ATOM    165  H78 GCD     1      18.370  19.290  35.380  1.00  0.00            
ATOM    166  H79 GCD     1      16.910  18.530  34.700  1.00  0.00            
ATOM    167  O40 GCD     1      16.650  20.080  36.070  1.00  0.00            
ATOM    168  H80 GCD     1      17.230  20.780  36.400  1.00  0.00            
ATOM    169  C1  AG7     2      11.710  16.680  41.930  1.00  0.00            
ATOM    170  C2  AG7     2      12.640  17.220  40.930  1.00  0.00            
ATOM    171  C3  AG7     2      12.540  18.440  40.350  1.00  0.00            
ATOM    172  C4  AG7     2      13.490  19.020  39.360  1.00  0.00            
ATOM    173  N1  AG7     2      12.810  19.410  38.140  1.00  0.00            
ATOM    174  C5  AG7     2      12.010  18.210  37.460  1.00  0.00            
ATOM    175  C6  AG7     2      11.380  18.550  36.130  1.00  0.00            
ATOM    176  N2  AG7     2      12.340  19.070  35.120  1.00  0.00            
ATOM    177  C7  AG7     2      13.170  20.260  35.690  1.00  0.00            
ATOM    178  C8  AG7     2      13.750  19.990  37.140  1.00  0.00            
ATOM    179  C9  AG7     2      11.530  19.640  33.990  1.00  0.00            
ATOM    180  C10 AG7     2      10.600  18.750  33.260  1.00  0.00            
ATOM    181  C11 AG7     2      10.960  17.420  33.110  1.00  0.00            
ATOM    182  C12 AG7     2      10.240  16.530  32.240  1.00  0.00            
ATOM    183  C13 AG7     2       9.000  16.960  31.770  1.00  0.00            
ATOM    184  C14 AG7     2       8.620  18.270  31.920  1.00  0.00            
ATOM    185  C15 AG7     2       9.400  19.200  32.670  1.00  0.00            
ATOM    186  C16 AG7     2      12.460  20.250  32.910  1.00  0.00            
ATOM    187  C17 AG7     2      13.470  19.490  32.290  1.00  0.00            
ATOM    188  C18 AG7     2      14.310  20.130  31.320  1.00  0.00            
ATOM    189  C19 AG7     2      14.150  21.480  30.990  1.00  0.00            
ATOM    190  C20 AG7     2      13.060  22.200  31.470  1.00  0.00            
ATOM    191  C21 AG7     2      12.250  21.520  32.380  1.00  0.00            
ATOM    192  C22 AG7     2      12.090  15.490  42.650  1.00  0.00            
ATOM    193  C23 AG7     2      11.240  15.020  43.670  1.00  0.00            
ATOM    194  C24 AG7     2       9.960  15.600  43.920  1.00  0.00            
ATOM    195  C25 AG7     2       9.630  16.810  43.300  1.00  0.00            
ATOM    196  C26 AG7     2      10.460  17.280  42.270  1.00  0.00            
ATOM    197  H1  AG7     2      13.540  16.680  40.650  1.00  0.00            
ATOM    198  H2  AG7     2      11.800  19.150  40.720  1.00  0.00            
ATOM    199  H3  AG7     2      14.380  18.420  39.150  1.00  0.00            
ATOM    200  H4  AG7     2      13.890  19.950  39.760  1.00  0.00            
ATOM    201  H5  AG7     2      12.170  20.170  38.410  1.00  0.00            
ATOM    202  H6  AG7     2      11.190  17.900  38.110  1.00  0.00            
ATOM    203  H7  AG7     2      12.680  17.370  37.260  1.00  0.00            
ATOM    204  H8  AG7     2      10.610  19.290  36.350  1.00  0.00            
ATOM    205  H9  AG7     2      10.910  17.610  35.820  1.00  0.00            
ATOM    206  H10 AG7     2      13.000  18.320  34.860  1.00  0.00            
ATOM    207  H11 AG7     2      12.490  21.110  35.680  1.00  0.00            
ATOM    208  H12 AG7     2      14.020  20.520  35.050  1.00  0.00            
ATOM    209  H13 AG7     2      14.630  19.360  37.010  1.00  0.00            
ATOM    210  H14 AG7     2      14.070  20.940  37.580  1.00  0.00            
ATOM    211  H15 AG7     2      11.040  20.550  34.340  1.00  0.00            
ATOM    212  H16 AG7     2      11.910  17.080  33.510  1.00  0.00            
ATOM    213  H17 AG7     2      10.470  15.470  32.200  1.00  0.00            
ATOM    214  H18 AG7     2       8.490  16.270  31.100  1.00  0.00            
ATOM    215  H19 AG7     2       7.710  18.600  31.420  1.00  0.00            
ATOM    216  H20 AG7     2       8.990  20.190  32.910  1.00  0.00            
ATOM    217  H21 AG7     2      13.650  18.440  32.530  1.00  0.00            
ATOM    218  H22 AG7     2      15.110  19.520  30.900  1.00  0.00            
ATOM    219  H23 AG7     2      14.790  21.910  30.220  1.00  0.00            
ATOM    220  H24 AG7     2      12.820  23.230  31.220  1.00  0.00            
ATOM    221  H25 AG7     2      11.450  22.120  32.810  1.00  0.00            
ATOM    222  H26 AG7     2      12.980  14.920  42.410  1.00  0.00            
ATOM    223  H27 AG7     2      11.520  14.130  44.220  1.00  0.00            
ATOM    224  H28 AG7     2       9.170  15.100  44.480  1.00  0.00            
ATOM    225  H29 AG7     2       8.620  17.200  43.300  1.00  0.00            
ATOM    226  H30 AG7     2      10.010  18.050  41.640  1.00  0.00            
TER
ENDMDL
MODEL        1
ATOM      1  H1  GCD     1      21.440  22.050  26.410  1.00  0.00            
ATOM      2  O1  GCD     1      21.440  21.790  25.480  1.00  0.00            
ATOM      3  C1  GCD     1      20.370  21.010  25.230  1.00  0.00            
ATOM      4  H2  GCD     1      19.480  21.390  25.740  1.00  0.00            
ATOM      5  H3  GCD     1      20.280  21.100  24.140  1.00  0.00            
ATOM      6  C2  GCD     1      20.530  19.610  25.690  1.00  0.00            
ATOM      7  H4  GCD     1      21.450  19.270  25.210  1.00  0.00            
ATOM      8  C3  GCD     1      19.330  18.820  25.390  1.00  0.00            
ATOM      9  H5  GCD     1      18.430  19.130  25.950  1.00  0.00            
ATOM     10  C4  GCD     1      19.560  17.410  25.920  1.00  0.00            
ATOM     11  H6  GCD     1      20.410  17.070  25.320  1.00  0.00            
ATOM     12  O2  GCD     1      18.410  16.580  25.760  1.00  0.00            
ATOM     13  H7  GCD     1      18.730  15.700  26.000  1.00  0.00            
ATOM     14  C5  GCD     1      19.910  17.410  27.420  1.00  0.00            
ATOM     15  H8  GCD     1      19.060  17.840  27.950  1.00  0.00            
ATOM     16  O3  GCD     1      20.280  16.160  28.020  1.00  0.00            
ATOM     17  H9  GCD     1      21.240  16.110  27.940  1.00  0.00            
ATOM     18  C6  GCD     1      21.120  18.280  27.600  1.00  0.00            
ATOM     19  O4  GCD     1      20.750  19.590  27.110  1.00  0.00            
ATOM     20  H10 GCD     1      21.300  18.530  28.650  1.00  0.00            
ATOM     21  O5  GCD     1      22.310  17.780  27.000  1.00  0.00            
ATOM     22  C7  GCD     1      23.440  18.010  27.890  1.00  0.00            
ATOM     23  H11 GCD     1      23.110  18.380  28.870  1.00  0.00            
ATOM     24  C8  GCD     1      24.060  16.630  28.130  1.00  0.00            
ATOM     25  H12 GCD     1      24.210  16.270  27.100  1.00  0.00            
ATOM     26  O6  GCD     1      23.120  15.760  28.770  1.00  0.00            
ATOM     27  H13 GCD     1      23.480  14.860  28.800  1.00  0.00            
ATOM     28  C9  GCD     1      25.360  16.650  28.920  1.00  0.00            
ATOM     29  H14 GCD     1      25.170  17.080  29.910  1.00  0.00            
ATOM     30  O7  GCD     1      26.000  15.340  29.080  1.00  0.00            
ATOM     31  H15 GCD     1      26.740  15.420  29.690  1.00  0.00            
ATOM     32  C10 GCD     1      26.310  17.710  28.240  1.00  0.00            
ATOM     33  H16 GCD     1      27.210  17.940  28.820  1.00  0.00            
ATOM     34  O8  GCD     1      25.620  18.880  28.010  1.00  0.00            
ATOM     35  C11 GCD     1      24.500  18.800  27.140  1.00  0.00            
ATOM     36  H17 GCD     1      24.730  18.410  26.150  1.00  0.00            
ATOM     37  C12 GCD     1      24.020  20.230  26.980  1.00  0.00            
ATOM     38  H18 GCD     1      23.920  20.740  27.950  1.00  0.00            
ATOM     39  H19 GCD     1      23.120  20.190  26.350  1.00  0.00            
ATOM     40  O9  GCD     1      24.900  21.040  26.150  1.00  0.00            
ATOM     41  H20 GCD     1      25.660  21.260  26.710  1.00  0.00            
ATOM     42  O10 GCD     1      26.700  17.310  26.860  1.00  0.00            
ATOM     43  C13 GCD     1      28.100  17.210  26.650  1.00  0.00            
ATOM     44  H21 GCD     1      28.620  17.410  27.590  1.00  0.00            
ATOM     45  C14 GCD     1      28.470  15.800  26.130  1.00  0.00            
ATOM     46  H22 GCD     1      27.720  15.530  25.380  1.00  0.00            
ATOM     47  O11 GCD     1      28.290  14.850  27.190  1.00  0.00            
ATOM     48  H23 GCD     1      27.360  14.800  27.450  1.00  0.00            
ATOM     49  C15 GCD     1      29.930  15.780  25.610  1.00  0.00            
ATOM     50  H24 GCD     1      30.690  15.960  26.370  1.00  0.00            
ATOM     51  O12 GCD     1      30.150  14.560  24.900  1.00  0.00            
ATOM     52  H25 GCD     1      30.180  13.830  25.520  1.00  0.00            
ATOM     53  C16 GCD     1      30.090  16.910  24.630  1.00  0.00            
ATOM     54  H26 GCD     1      31.130  16.890  24.310  1.00  0.00            
ATOM     55  O13 GCD     1      29.860  18.180  25.260  1.00  0.00            
ATOM     56  C17 GCD     1      28.440  18.310  25.670  1.00  0.00            
ATOM     57  H27 GCD     1      27.770  18.230  24.800  1.00  0.00            
ATOM     58  C18 GCD     1      28.250  19.670  26.310  1.00  0.00            
ATOM     59  H28 GCD     1      28.890  19.800  27.180  1.00  0.00            
ATOM     60  H29 GCD     1      27.210  19.770  26.630  1.00  0.00            
ATOM     61  O14 GCD     1      28.600  20.770  25.500  1.00  0.00            
ATOM     62  H30 GCD     1      29.470  21.050  25.800  1.00  0.00            
ATOM     63  O15 GCD     1      29.270  16.790  23.340  1.00  0.00            
ATOM     64  C19 GCD     1      29.890  16.410  22.150  1.00  0.00            
ATOM     65  H31 GCD     1      30.850  15.920  22.310  1.00  0.00            
ATOM     66  C20 GCD     1      29.000  15.470  21.380  1.00  0.00            
ATOM     67  H32 GCD     1      27.990  15.880  21.220  1.00  0.00            
ATOM     68  O16 GCD     1      28.840  14.230  22.160  1.00  0.00            
ATOM     69  H33 GCD     1      28.910  14.400  23.110  1.00  0.00            
ATOM     70  C21 GCD     1      29.520  15.220  19.970  1.00  0.00            
ATOM     71  H34 GCD     1      30.450  14.630  19.930  1.00  0.00            
ATOM     72  O17 GCD     1      28.630  14.340  19.240  1.00  0.00            
ATOM     73  H35 GCD     1      28.680  13.430  19.570  1.00  0.00            
ATOM     74  C22 GCD     1      29.840  16.520  19.240  1.00  0.00            
ATOM     75  H36 GCD     1      30.340  16.120  18.360  1.00  0.00            
ATOM     76  O18 GCD     1      30.700  17.270  20.020  1.00  0.00            
ATOM     77  C23 GCD     1      30.060  17.700  21.260  1.00  0.00            
ATOM     78  H37 GCD     1      29.080  18.140  21.040  1.00  0.00            
ATOM     79  C24 GCD     1      30.930  18.770  22.010  1.00  0.00            
ATOM     80  H38 GCD     1      31.940  18.390  22.250  1.00  0.00            
ATOM     81  H39 GCD     1      30.450  19.110  22.930  1.00  0.00            
ATOM     82  O19 GCD     1      30.910  19.870  21.160  1.00  0.00            
ATOM     83  H40 GCD     1      31.490  19.660  20.420  1.00  0.00            
ATOM     84  O20 GCD     1      28.590  17.190  18.980  1.00  0.00            
ATOM     85  C25 GCD     1      28.560  17.920  17.790  1.00  0.00            
ATOM     86  H41 GCD     1      29.580  18.230  17.530  1.00  0.00            
ATOM     87  C26 GCD     1      27.830  17.080  16.800  1.00  0.00            
ATOM     88  H42 GCD     1      26.810  16.810  17.090  1.00  0.00            
ATOM     89  O21 GCD     1      28.520  15.780  16.620  1.00  0.00            
ATOM     90  H43 GCD     1      28.070  15.210  17.260  1.00  0.00            
ATOM     91  C27 GCD     1      27.800  17.870  15.430  1.00  0.00            
ATOM     92  H44 GCD     1      28.820  18.000  15.030  1.00  0.00            
ATOM     93  O22 GCD     1      27.170  17.250  14.320  1.00  0.00            
ATOM     94  H45 GCD     1      26.230  17.470  14.310  1.00  0.00            
ATOM     95  C28 GCD     1      27.250  19.260  15.660  1.00  0.00            
ATOM     96  H46 GCD     1      27.220  19.910  14.780  1.00  0.00            
ATOM     97  O23 GCD     1      28.000  19.890  16.670  1.00  0.00            
ATOM     98  C29 GCD     1      27.900  19.260  17.930  1.00  0.00            
ATOM     99  H47 GCD     1      26.870  19.160  18.290  1.00  0.00            
ATOM    100  C30 GCD     1      28.580  20.120  19.020  1.00  0.00            
ATOM    101  H48 GCD     1      29.650  20.100  18.810  1.00  0.00            
ATOM    102  H49 GCD     1      28.310  19.650  19.980  1.00  0.00            
ATOM    103  O24 GCD     1      28.020  21.440  19.040  1.00  0.00            
ATOM    104  H50 GCD     1      28.210  21.900  18.210  1.00  0.00            
ATOM    105  O25 GCD     1      25.890  19.190  16.100  1.00  0.00            
ATOM    106  C31 GCD     1      24.950  19.900  15.300  1.00  0.00            
ATOM    107  H51 GCD     1      25.440  20.440  14.480  1.00  0.00            
ATOM    108  C32 GCD     1      23.890  19.010  14.730  1.00  0.00            
ATOM    109  H52 GCD     1      23.470  18.410  15.550  1.00  0.00            
ATOM    110  O26 GCD     1      24.540  18.120  13.840  1.00  0.00            
ATOM    111  H53 GCD     1      23.880  17.460  13.580  1.00  0.00            
ATOM    112  C33 GCD     1      22.700  19.800  14.060  1.00  0.00            
ATOM    113  H54 GCD     1      23.150  20.220  13.150  1.00  0.00            
ATOM    114  O27 GCD     1      21.590  18.970  13.680  1.00  0.00            
ATOM    115  H55 GCD     1      21.060  18.820  14.470  1.00  0.00            
ATOM    116  C34 GCD     1      22.260  20.930  15.050  1.00  0.00            
ATOM    117  H56 GCD     1      21.490  21.540  14.580  1.00  0.00            
ATOM    118  O28 GCD     1      23.380  21.730  15.420  1.00  0.00            
ATOM    119  C35 GCD     1      24.320  21.030  16.200  1.00  0.00            
ATOM    120  H57 GCD     1      23.880  20.620  17.120  1.00  0.00            
ATOM    121  C36 GCD     1      25.300  22.110  16.640  1.00  0.00            
ATOM    122  H58 GCD     1      25.780  22.670  15.830  1.00  0.00            
ATOM    123  H59 GCD     1      26.110  21.520  17.090  1.00  0.00            
ATOM    124  O29 GCD     1      24.760  23.070  17.600  1.00  0.00            
ATOM    125  H60 GCD     1      24.060  23.580  17.170  1.00  0.00            
ATOM    126  O30 GCD     1      21.710  20.280  16.200  1.00  0.00            
ATOM    127  C37 GCD     1      20.340  20.590  16.560  1.00  0.00            
ATOM    128  H61 GCD     1      19.800  21.170  15.800  1.00  0.00            
ATOM    129  C38 GCD     1      19.600  19.330  16.740  1.00  0.00            
ATOM    130  H62 GCD     1      20.140  18.750  17.500  1.00  0.00            
ATOM    131  O31 GCD     1      19.550  18.640  15.540  1.00  0.00            
ATOM    132  H63 GCD     1      19.130  17.790  15.700  1.00  0.00            
ATOM    133  C39 GCD     1      18.200  19.580  17.210  1.00  0.00            
ATOM    134  H64 GCD     1      17.720  20.090  16.370  1.00  0.00            
ATOM    135  O32 GCD     1      17.520  18.320  17.440  1.00  0.00            
ATOM    136  H65 GCD     1      17.960  17.830  18.140  1.00  0.00            
ATOM    137  C40 GCD     1      18.170  20.480  18.450  1.00  0.00            
ATOM    138  H66 GCD     1      17.190  20.820  18.800  1.00  0.00            
ATOM    139  O33 GCD     1      18.900  21.690  18.080  1.00  0.00            
ATOM    140  C41 GCD     1      20.300  21.410  17.820  1.00  0.00            
ATOM    141  H67 GCD     1      20.720  20.980  18.740  1.00  0.00            
ATOM    142  C42 GCD     1      21.060  22.710  17.690  1.00  0.00            
ATOM    143  H68 GCD     1      20.620  23.350  16.910  1.00  0.00            
ATOM    144  H69 GCD     1      22.100  22.480  17.440  1.00  0.00            
ATOM    145  O34 GCD     1      21.040  23.490  18.860  1.00  0.00            
ATOM    146  H70 GCD     1      20.210  23.950  19.040  1.00  0.00            
ATOM    147  O35 GCD     1      18.770  19.750  19.550  1.00  0.00            
ATOM    148  C43 GCD     1      18.040  19.760  20.790  1.00  0.00            
ATOM    149  H71 GCD     1      17.010  20.140  20.750  1.00  0.00            
ATOM    150  C44 GCD     1      17.990  18.300  21.270  1.00  0.00            
ATOM    151  H72 GCD     1      18.980  17.860  21.410  1.00  0.00            
ATOM    152  O36 GCD     1      17.350  17.420  20.320  1.00  0.00            
ATOM    153  H73 GCD     1      16.410  17.570  20.440  1.00  0.00            
ATOM    154  C45 GCD     1      17.260  18.180  22.600  1.00  0.00            
ATOM    155  H74 GCD     1      16.180  18.340  22.480  1.00  0.00            
ATOM    156  O37 GCD     1      17.450  16.840  23.210  1.00  0.00            
ATOM    157  H75 GCD     1      18.030  16.980  23.970  1.00  0.00            
ATOM    158  C46 GCD     1      17.800  19.260  23.620  1.00  0.00            
ATOM    159  H76 GCD     1      17.160  19.270  24.510  1.00  0.00            
ATOM    160  O38 GCD     1      19.060  18.730  23.990  1.00  0.00            
ATOM    161  O39 GCD     1      17.900  20.550  22.980  1.00  0.00            
ATOM    162  C47 GCD     1      18.760  20.600  21.830  1.00  0.00            
ATOM    163  H77 GCD     1      19.760  20.240  22.080  1.00  0.00            
ATOM    164  C48 GCD     1      18.780  22.060  21.400  1.00  0.00            
ATOM    165  H78 GCD     1      17.800  22.550  21.440  1.00  0.00            
ATOM    166  H79 GCD     1      19.190  22.190  20.390  1.00  0.00            
ATOM    167  O40 GCD     1      19.750  22.740  22.230  1.00  0.00            
ATOM    168  H80 GCD     1      19.200  23.210  22.870  1.00  0.00            
ATOM    169  C1  AG7     2      24.770  26.050  25.840  1.00  0.00            
ATOM    170  C2  AG7     2      24.750  25.350  24.560  1.00  0.00            
ATOM    171  C3  AG7     2      23.680  25.140  23.730  1.00  0.00            
ATOM    172  C4  AG7     2      23.720  24.360  22.470  1.00  0.00            
ATOM    173  N1  AG7     2      23.050  23.000  22.580  1.00  0.00            
ATOM    174  C5  AG7     2      23.960  22.010  23.360  1.00  0.00            
ATOM    175  C6  AG7     2      23.420  20.570  23.090  1.00  0.00            
ATOM    176  N2  AG7     2      23.390  20.120  21.670  1.00  0.00            
ATOM    177  C7  AG7     2      22.390  21.060  21.000  1.00  0.00            
ATOM    178  C8  AG7     2      22.820  22.510  21.140  1.00  0.00            
ATOM    179  C9  AG7     2      22.840  18.630  21.620  1.00  0.00            
ATOM    180  C10 AG7     2      23.540  17.680  22.670  1.00  0.00            
ATOM    181  C11 AG7     2      22.770  17.140  23.690  1.00  0.00            
ATOM    182  C12 AG7     2      23.350  16.340  24.670  1.00  0.00            
ATOM    183  C13 AG7     2      24.710  16.030  24.570  1.00  0.00            
ATOM    184  C14 AG7     2      25.490  16.560  23.500  1.00  0.00            
ATOM    185  C15 AG7     2      24.880  17.340  22.580  1.00  0.00            
ATOM    186  C16 AG7     2      22.760  17.850  20.340  1.00  0.00            
ATOM    187  C17 AG7     2      23.750  17.980  19.360  1.00  0.00            
ATOM    188  C18 AG7     2      23.640  17.390  18.090  1.00  0.00            
ATOM    189  C19 AG7     2      22.490  16.600  17.890  1.00  0.00            
ATOM    190  C20 AG7     2      21.540  16.390  18.890  1.00  0.00            
ATOM    191  C21 AG7     2      21.690  17.030  20.180  1.00  0.00            
ATOM    192  C22 AG7     2      23.690  26.840  26.330  1.00  0.00            
ATOM    193  C23 AG7     2      23.770  27.690  27.420  1.00  0.00            
ATOM    194  C24 AG7     2      24.900  27.640  28.210  1.00  0.00            
ATOM    195  C25 AG7     2      25.910  26.750  27.840  1.00  0.00            
ATOM    196  C26 AG7     2      25.820  25.920  26.680  1.00  0.00            
ATOM    197  H1  AG7     2      25.680  24.810  24.390  1.00  0.00            
ATOM    198  H2  AG7     2      22.750  25.700  23.850  1.00  0.00            
ATOM    199  H3  AG7     2      24.750  24.160  22.170  1.00  0.00            
ATOM    200  H4  AG7     2      23.210  24.940  21.700  1.00  0.00            
ATOM    201  H5  AG7     2      22.130  23.130  23.020  1.00  0.00            
ATOM    202  H6  AG7     2      23.870  22.210  24.430  1.00  0.00            
ATOM    203  H7  AG7     2      24.990  22.210  23.040  1.00  0.00            
ATOM    204  H8  AG7     2      22.380  20.560  23.400  1.00  0.00            
ATOM    205  H9  AG7     2      24.000  19.830  23.660  1.00  0.00            
ATOM    206  H10 AG7     2      24.340  20.170  21.270  1.00  0.00            
ATOM    207  H11 AG7     2      21.480  20.980  21.580  1.00  0.00            
ATOM    208  H12 AG7     2      22.170  20.690  19.990  1.00  0.00            
ATOM    209  H13 AG7     2      23.710  22.600  20.510  1.00  0.00            
ATOM    210  H14 AG7     2      22.100  23.220  20.730  1.00  0.00            
ATOM    211  H15 AG7     2      21.810  18.620  21.980  1.00  0.00            
ATOM    212  H16 AG7     2      21.710  17.370  23.670  1.00  0.00            
ATOM    213  H17 AG7     2      22.710  15.760  25.330  1.00  0.00            
ATOM    214  H18 AG7     2      25.180  15.370  25.300  1.00  0.00            
ATOM    215  H19 AG7     2      26.520  16.260  23.390  1.00  0.00            
ATOM    216  H20 AG7     2      25.510  17.690  21.780  1.00  0.00            
ATOM    217  H21 AG7     2      24.560  18.690  19.540  1.00  0.00            
ATOM    218  H22 AG7     2      24.460  17.470  17.380  1.00  0.00            
ATOM    219  H23 AG7     2      22.410  16.160  16.900  1.00  0.00            
ATOM    220  H24 AG7     2      20.640  15.810  18.710  1.00  0.00            
ATOM    221  H25 AG7     2      20.890  16.900  20.900  1.00  0.00            
ATOM    222  H26 AG7     2      22.780  26.920  25.750  1.00  0.00            
ATOM    223  H27 AG7     2      23.050  28.490  27.550  1.00  0.00            
ATOM    224  H28 AG7     2      25.120  28.330  29.020  1.00  0.00            
ATOM    225  H29 AG7     2      26.730  26.670  28.530  1.00  0.00            
ATOM    226  H30 AG7     2      26.580  25.160  26.530  1.00  0.00            
TER
ENDMDL
MODEL        1
ATOM      1  H1  GCD     1      14.540  38.780  35.500  1.00  0.00            
ATOM      2  O1  GCD     1      14.670  37.930  35.050  1.00  0.00            
ATOM      3  C1  GCD     1      15.070  38.300  33.770  1.00  0.00            
ATOM      4  H2  GCD     1      16.140  38.550  33.760  1.00  0.00            
ATOM      5  H3  GCD     1      15.010  37.550  32.970  1.00  0.00            
ATOM      6  C2  GCD     1      14.260  39.580  33.440  1.00  0.00            
ATOM      7  H4  GCD     1      13.200  39.340  33.330  1.00  0.00            
ATOM      8  C3  GCD     1      14.730  40.350  32.230  1.00  0.00            
ATOM      9  H5  GCD     1      15.820  40.410  32.300  1.00  0.00            
ATOM     10  C4  GCD     1      13.960  41.640  32.060  1.00  0.00            
ATOM     11  H6  GCD     1      12.950  41.460  31.670  1.00  0.00            
ATOM     12  O2  GCD     1      14.700  42.450  31.150  1.00  0.00            
ATOM     13  H7  GCD     1      14.560  42.050  30.280  1.00  0.00            
ATOM     14  C5  GCD     1      13.850  42.470  33.430  1.00  0.00            
ATOM     15  H8  GCD     1      14.880  42.840  33.550  1.00  0.00            
ATOM     16  O3  GCD     1      12.940  43.550  33.440  1.00  0.00            
ATOM     17  H9  GCD     1      12.030  43.220  33.500  1.00  0.00            
ATOM     18  C6  GCD     1      13.590  41.530  34.650  1.00  0.00            
ATOM     19  O4  GCD     1      14.500  40.430  34.570  1.00  0.00            
ATOM     20  H10 GCD     1      13.790  42.090  35.570  1.00  0.00            
ATOM     21  O5  GCD     1      12.240  41.100  34.690  1.00  0.00            
ATOM     22  C7  GCD     1      11.470  41.830  35.700  1.00  0.00            
ATOM     23  H11 GCD     1      11.950  42.800  35.880  1.00  0.00            
ATOM     24  C8  GCD     1      10.090  42.160  35.120  1.00  0.00            
ATOM     25  H12 GCD     1       9.580  41.250  34.780  1.00  0.00            
ATOM     26  O6  GCD     1      10.280  43.080  33.990  1.00  0.00            
ATOM     27  H13 GCD     1       9.460  43.380  33.560  1.00  0.00            
ATOM     28  C9  GCD     1       9.150  42.720  36.220  1.00  0.00            
ATOM     29  H14 GCD     1       9.420  43.760  36.440  1.00  0.00            
ATOM     30  O7  GCD     1       7.830  42.540  35.750  1.00  0.00            
ATOM     31  H15 GCD     1       7.330  42.080  36.430  1.00  0.00            
ATOM     32  C10 GCD     1       9.240  41.920  37.470  1.00  0.00            
ATOM     33  H16 GCD     1       8.720  42.420  38.290  1.00  0.00            
ATOM     34  O8  GCD     1      10.580  41.780  37.880  1.00  0.00            
ATOM     35  C11 GCD     1      11.370  41.070  36.980  1.00  0.00            
ATOM     36  H17 GCD     1      10.890  40.100  36.780  1.00  0.00            
ATOM     37  C12 GCD     1      12.680  40.920  37.740  1.00  0.00            
ATOM     38  H18 GCD     1      13.230  40.210  37.110  1.00  0.00            
ATOM     39  H19 GCD     1      12.400  40.480  38.700  1.00  0.00            
ATOM     40  O9  GCD     1      13.360  42.160  38.060  1.00  0.00            
ATOM     41  H20 GCD     1      12.770  42.770  38.510  1.00  0.00            
ATOM     42  O10 GCD     1       8.700  40.630  37.170  1.00  0.00            
ATOM     43  C13 GCD     1       7.890  39.900  38.130  1.00  0.00            
ATOM     44  H21 GCD     1       7.670  40.530  39.010  1.00  0.00            
ATOM     45  C14 GCD     1       6.520  39.640  37.570  1.00  0.00            
ATOM     46  H22 GCD     1       6.640  39.110  36.610  1.00  0.00            
ATOM     47  O11 GCD     1       5.840  40.870  37.300  1.00  0.00            
ATOM     48  H23 GCD     1       5.030  40.650  36.820  1.00  0.00            
ATOM     49  C15 GCD     1       5.730  38.880  38.610  1.00  0.00            
ATOM     50  H24 GCD     1       5.570  39.500  39.510  1.00  0.00            
ATOM     51  O12 GCD     1       4.430  38.510  38.080  1.00  0.00            
ATOM     52  H25 GCD     1       4.600  37.840  37.400  1.00  0.00            
ATOM     53  C16 GCD     1       6.500  37.560  38.900  1.00  0.00            
ATOM     54  H26 GCD     1       6.180  36.970  39.770  1.00  0.00            
ATOM     55  O13 GCD     1       7.760  38.010  39.400  1.00  0.00            
ATOM     56  C17 GCD     1       8.620  38.670  38.480  1.00  0.00            
ATOM     57  H27 GCD     1       8.770  38.040  37.590  1.00  0.00            
ATOM     58  C18 GCD     1       9.880  38.760  39.270  1.00  0.00            
ATOM     59  H28 GCD     1       9.630  39.240  40.230  1.00  0.00            
ATOM     60  H29 GCD     1      10.590  39.420  38.760  1.00  0.00            
ATOM     61  O14 GCD     1      10.510  37.510  39.450  1.00  0.00            
ATOM     62  H30 GCD     1      10.490  37.350  40.400  1.00  0.00            
ATOM     63  O15 GCD     1       6.670  36.680  37.750  1.00  0.00            
ATOM     64  C19 GCD     1       6.430  35.230  37.980  1.00  0.00            
ATOM     65  H31 GCD     1       6.050  35.070  39.000  1.00  0.00            
ATOM     66  C20 GCD     1       5.230  34.820  37.120  1.00  0.00            
ATOM     67  H32 GCD     1       5.450  35.060  36.080  1.00  0.00            
ATOM     68  O16 GCD     1       4.120  35.640  37.480  1.00  0.00            
ATOM     69  H33 GCD     1       3.490  35.290  36.830  1.00  0.00            
ATOM     70  C21 GCD     1       5.060  33.340  37.250  1.00  0.00            
ATOM     71  H34 GCD     1       4.910  33.210  38.330  1.00  0.00            
ATOM     72  O17 GCD     1       3.940  32.820  36.570  1.00  0.00            
ATOM     73  H35 GCD     1       3.250  33.410  36.890  1.00  0.00            
ATOM     74  C22 GCD     1       6.340  32.590  36.930  1.00  0.00            
ATOM     75  H36 GCD     1       6.290  31.560  37.300  1.00  0.00            
ATOM     76  O18 GCD     1       7.480  33.100  37.620  1.00  0.00            
ATOM     77  C23 GCD     1       7.700  34.530  37.580  1.00  0.00            
ATOM     78  H37 GCD     1       8.100  34.890  36.630  1.00  0.00            
ATOM     79  C24 GCD     1       8.800  34.690  38.660  1.00  0.00            
ATOM     80  H38 GCD     1       8.710  33.910  39.430  1.00  0.00            
ATOM     81  H39 GCD     1       8.600  35.620  39.200  1.00  0.00            
ATOM     82  O19 GCD     1      10.170  34.690  38.290  1.00  0.00            
ATOM     83  H40 GCD     1      10.700  34.890  39.070  1.00  0.00            
ATOM     84  O20 GCD     1       6.630  32.600  35.520  1.00  0.00            
ATOM     85  C25 GCD     1       6.770  31.250  34.990  1.00  0.00            
ATOM     86  H41 GCD     1       6.280  30.460  35.570  1.00  0.00            
ATOM     87  C26 GCD     1       5.860  31.280  33.780  1.00  0.00            
ATOM     88  H42 GCD     1       6.070  32.190  33.220  1.00  0.00            
ATOM     89  O21 GCD     1       4.450  31.460  34.220  1.00  0.00            
ATOM     90  H43 GCD     1       4.370  32.000  35.010  1.00  0.00            
ATOM     91  C27 GCD     1       6.060  30.180  32.800  1.00  0.00            
ATOM     92  H44 GCD     1       5.760  29.250  33.290  1.00  0.00            
ATOM     93  O22 GCD     1       5.320  30.230  31.580  1.00  0.00            
ATOM     94  H45 GCD     1       5.570  31.020  31.090  1.00  0.00            
ATOM     95  C28 GCD     1       7.600  30.010  32.520  1.00  0.00            
ATOM     96  H46 GCD     1       7.850  29.080  31.990  1.00  0.00            
ATOM     97  O23 GCD     1       8.240  29.830  33.710  1.00  0.00            
ATOM     98  C29 GCD     1       8.230  30.920  34.580  1.00  0.00            
ATOM     99  H47 GCD     1       8.680  31.840  34.190  1.00  0.00            
ATOM    100  C30 GCD     1       9.020  30.510  35.840  1.00  0.00            
ATOM    101  H48 GCD     1       8.660  29.540  36.210  1.00  0.00            
ATOM    102  H49 GCD     1       8.690  31.210  36.610  1.00  0.00            
ATOM    103  O24 GCD     1      10.410  30.620  35.580  1.00  0.00            
ATOM    104  H50 GCD     1      10.900  30.470  36.400  1.00  0.00            
ATOM    105  O25 GCD     1       8.060  31.040  31.720  1.00  0.00            
ATOM    106  C31 GCD     1       8.040  31.020  30.290  1.00  0.00            
ATOM    107  H51 GCD     1       7.410  30.210  29.900  1.00  0.00            
ATOM    108  C32 GCD     1       7.600  32.330  29.770  1.00  0.00            
ATOM    109  H52 GCD     1       8.260  33.160  30.070  1.00  0.00            
ATOM    110  O26 GCD     1       6.230  32.510  30.180  1.00  0.00            
ATOM    111  H53 GCD     1       5.900  33.370  29.900  1.00  0.00            
ATOM    112  C33 GCD     1       7.730  32.490  28.180  1.00  0.00            
ATOM    113  H54 GCD     1       7.050  31.740  27.750  1.00  0.00            
ATOM    114  O27 GCD     1       7.240  33.760  27.710  1.00  0.00            
ATOM    115  H55 GCD     1       6.700  33.590  26.930  1.00  0.00            
ATOM    116  C34 GCD     1       9.150  32.210  27.820  1.00  0.00            
ATOM    117  H56 GCD     1       9.220  32.140  26.730  1.00  0.00            
ATOM    118  O28 GCD     1       9.530  30.940  28.260  1.00  0.00            
ATOM    119  C35 GCD     1       9.470  30.670  29.710  1.00  0.00            
ATOM    120  H57 GCD     1      10.180  31.310  30.250  1.00  0.00            
ATOM    121  C36 GCD     1       9.860  29.210  29.900  1.00  0.00            
ATOM    122  H58 GCD     1      10.130  29.020  30.950  1.00  0.00            
ATOM    123  H59 GCD     1      10.730  28.930  29.290  1.00  0.00            
ATOM    124  O29 GCD     1       8.850  28.310  29.460  1.00  0.00            
ATOM    125  H60 GCD     1       8.390  28.680  28.690  1.00  0.00            
ATOM    126  O30 GCD     1      10.050  33.170  28.360  1.00  0.00            
ATOM    127  C37 GCD     1      10.920  33.790  27.390  1.00  0.00            
ATOM    128  H61 GCD     1      11.010  33.220  26.460  1.00  0.00            
ATOM    129  C38 GCD     1      10.560  35.270  27.040  1.00  0.00            
ATOM    130  H62 GCD     1      10.420  35.790  28.000  1.00  0.00            
ATOM    131  O31 GCD     1       9.240  35.330  26.450  1.00  0.00            
ATOM    132  H63 GCD     1       8.760  34.950  27.190  1.00  0.00            
ATOM    133  C39 GCD     1      11.670  36.020  26.310  1.00  0.00            
ATOM    134  H64 GCD     1      11.610  35.530  25.330  1.00  0.00            
ATOM    135  O32 GCD     1      11.360  37.370  26.200  1.00  0.00            
ATOM    136  H65 GCD     1      10.410  37.460  26.040  1.00  0.00            
ATOM    137  C40 GCD     1      13.050  35.830  27.050  1.00  0.00            
ATOM    138  H66 GCD     1      13.740  36.250  26.320  1.00  0.00            
ATOM    139  O33 GCD     1      13.310  34.460  27.230  1.00  0.00            
ATOM    140  C41 GCD     1      12.350  33.690  27.970  1.00  0.00            
ATOM    141  H67 GCD     1      12.430  34.140  28.960  1.00  0.00            
ATOM    142  C42 GCD     1      12.830  32.270  28.160  1.00  0.00            
ATOM    143  H68 GCD     1      12.110  31.660  28.730  1.00  0.00            
ATOM    144  H69 GCD     1      13.720  32.290  28.800  1.00  0.00            
ATOM    145  O34 GCD     1      12.950  31.520  26.960  1.00  0.00            
ATOM    146  H70 GCD     1      12.840  30.590  27.170  1.00  0.00            
ATOM    147  O35 GCD     1      13.120  36.510  28.270  1.00  0.00            
ATOM    148  C43 GCD     1      14.210  37.390  28.420  1.00  0.00            
ATOM    149  H71 GCD     1      15.020  37.080  27.750  1.00  0.00            
ATOM    150  C44 GCD     1      13.860  38.900  28.250  1.00  0.00            
ATOM    151  H72 GCD     1      13.020  39.060  28.940  1.00  0.00            
ATOM    152  O36 GCD     1      13.550  39.170  26.900  1.00  0.00            
ATOM    153  H73 GCD     1      12.800  38.670  26.570  1.00  0.00            
ATOM    154  C45 GCD     1      14.950  39.830  28.660  1.00  0.00            
ATOM    155  H74 GCD     1      15.810  39.710  27.990  1.00  0.00            
ATOM    156  O37 GCD     1      14.520  41.180  28.630  1.00  0.00            
ATOM    157  H75 GCD     1      14.320  41.370  27.700  1.00  0.00            
ATOM    158  C46 GCD     1      15.420  39.380  30.110  1.00  0.00            
ATOM    159  H76 GCD     1      16.320  39.930  30.400  1.00  0.00            
ATOM    160  O38 GCD     1      14.420  39.530  31.120  1.00  0.00            
ATOM    161  O39 GCD     1      15.850  38.010  30.010  1.00  0.00            
ATOM    162  C47 GCD     1      14.800  37.110  29.760  1.00  0.00            
ATOM    163  H77 GCD     1      13.990  37.200  30.490  1.00  0.00            
ATOM    164  C48 GCD     1      15.310  35.680  29.780  1.00  0.00            
ATOM    165  H78 GCD     1      16.250  35.690  29.220  1.00  0.00            
ATOM    166  H79 GCD     1      14.560  35.030  29.300  1.00  0.00            
ATOM    167  O40 GCD     1      15.440  35.200  31.110  1.00  0.00            
ATOM    168  H80 GCD     1      16.050  34.460  30.970  1.00  0.00            
ATOM    169  C1  AG7     2      18.360  32.720  35.980  1.00  0.00            
ATOM    170  C2  AG7     2      16.870  32.610  36.120  1.00  0.00            
ATOM    171  C3  AG7     2      16.080  32.290  35.110  1.00  0.00            
ATOM    172  C4  AG7     2      14.570  32.060  35.140  1.00  0.00            
ATOM    173  N1  AG7     2      13.720  33.340  35.340  1.00  0.00            
ATOM    174  C5  AG7     2      12.270  32.930  35.460  1.00  0.00            
ATOM    175  C6  AG7     2      11.410  34.160  35.340  1.00  0.00            
ATOM    176  N2  AG7     2      11.640  35.010  34.040  1.00  0.00            
ATOM    177  C7  AG7     2      13.110  35.530  34.120  1.00  0.00            
ATOM    178  C8  AG7     2      13.910  34.210  34.140  1.00  0.00            
ATOM    179  C9  AG7     2      10.680  36.180  34.060  1.00  0.00            
ATOM    180  C10 AG7     2       9.190  35.880  33.860  1.00  0.00            
ATOM    181  C11 AG7     2       8.770  34.810  33.080  1.00  0.00            
ATOM    182  C12 AG7     2       7.420  34.480  32.960  1.00  0.00            
ATOM    183  C13 AG7     2       6.450  35.190  33.670  1.00  0.00            
ATOM    184  C14 AG7     2       6.870  36.330  34.370  1.00  0.00            
ATOM    185  C15 AG7     2       8.200  36.620  34.500  1.00  0.00            
ATOM    186  C16 AG7     2      10.940  37.230  33.000  1.00  0.00            
ATOM    187  C17 AG7     2      11.240  36.880  31.690  1.00  0.00            
ATOM    188  C18 AG7     2      11.420  37.820  30.720  1.00  0.00            
ATOM    189  C19 AG7     2      11.340  39.210  31.040  1.00  0.00            
ATOM    190  C20 AG7     2      10.960  39.570  32.330  1.00  0.00            
ATOM    191  C21 AG7     2      10.750  38.620  33.310  1.00  0.00            
ATOM    192  C22 AG7     2      19.170  32.450  37.070  1.00  0.00            
ATOM    193  C23 AG7     2      20.540  32.620  36.990  1.00  0.00            
ATOM    194  C24 AG7     2      21.120  32.980  35.720  1.00  0.00            
ATOM    195  C25 AG7     2      20.320  33.180  34.590  1.00  0.00            
ATOM    196  C26 AG7     2      18.940  33.050  34.770  1.00  0.00            
ATOM    197  H1  AG7     2      16.520  32.700  37.150  1.00  0.00            
ATOM    198  H2  AG7     2      16.460  32.000  34.140  1.00  0.00            
ATOM    199  H3  AG7     2      14.390  31.400  35.990  1.00  0.00            
ATOM    200  H4  AG7     2      14.220  31.440  34.310  1.00  0.00            
ATOM    201  H5  AG7     2      13.970  33.830  36.210  1.00  0.00            
ATOM    202  H6  AG7     2      12.180  32.460  36.440  1.00  0.00            
ATOM    203  H7  AG7     2      12.130  32.240  34.630  1.00  0.00            
ATOM    204  H8  AG7     2      11.500  34.790  36.220  1.00  0.00            
ATOM    205  H9  AG7     2      10.360  33.850  35.430  1.00  0.00            
ATOM    206  H10 AG7     2      11.430  34.320  33.300  1.00  0.00            
ATOM    207  H11 AG7     2      13.160  36.260  34.930  1.00  0.00            
ATOM    208  H12 AG7     2      13.300  35.980  33.150  1.00  0.00            
ATOM    209  H13 AG7     2      13.610  33.610  33.280  1.00  0.00            
ATOM    210  H14 AG7     2      14.990  34.360  34.050  1.00  0.00            
ATOM    211  H15 AG7     2      10.710  36.600  35.060  1.00  0.00            
ATOM    212  H16 AG7     2       9.460  34.190  32.510  1.00  0.00            
ATOM    213  H17 AG7     2       7.160  33.650  32.300  1.00  0.00            
ATOM    214  H18 AG7     2       5.370  35.060  33.600  1.00  0.00            
ATOM    215  H19 AG7     2       6.210  37.090  34.760  1.00  0.00            
ATOM    216  H20 AG7     2       8.490  37.510  35.050  1.00  0.00            
ATOM    217  H21 AG7     2      11.350  35.820  31.470  1.00  0.00            
ATOM    218  H22 AG7     2      11.730  37.520  29.720  1.00  0.00            
ATOM    219  H23 AG7     2      11.570  39.920  30.260  1.00  0.00            
ATOM    220  H24 AG7     2      10.870  40.620  32.610  1.00  0.00            
ATOM    221  H25 AG7     2      10.640  38.920  34.350  1.00  0.00            
ATOM    222  H26 AG7     2      18.690  32.140  38.000  1.00  0.00            
ATOM    223  H27 AG7     2      21.160  32.460  37.870  1.00  0.00            
ATOM    224  H28 AG7     2      22.180  33.180  35.670  1.00  0.00            
ATOM    225  H29 AG7     2      20.660  33.540  33.630  1.00  0.00            
ATOM    226  H30 AG7     2      18.340  33.230  33.880  1.00  0.00            
TER
ENDMDL
MODEL        1
ATOM      1  H1  GCD     1      24.160  37.070  31.250  1.00  0.00            
ATOM      2  O1  GCD     1      24.110  36.760  32.160  1.00  0.00            
ATOM      3  C1  GCD     1      23.170  35.720  32.340  1.00  0.00            
ATOM      4  H2  GCD     1      23.150  35.280  33.350  1.00  0.00            
ATOM      5  H3  GCD     1      22.200  36.200  32.150  1.00  0.00            
ATOM      6  C2  GCD     1      23.370  34.770  31.170  1.00  0.00            
ATOM      7  H4  GCD     1      22.560  34.030  31.160  1.00  0.00            
ATOM      8  C3  GCD     1      24.650  33.960  31.260  1.00  0.00            
ATOM      9  H5  GCD     1      25.540  34.600  31.140  1.00  0.00            
ATOM     10  C4  GCD     1      24.690  32.970  30.130  1.00  0.00            
ATOM     11  H6  GCD     1      23.830  32.300  30.240  1.00  0.00            
ATOM     12  O2  GCD     1      25.980  32.350  30.130  1.00  0.00            
ATOM     13  H7  GCD     1      26.110  31.930  29.270  1.00  0.00            
ATOM     14  C5  GCD     1      24.560  33.640  28.800  1.00  0.00            
ATOM     15  H8  GCD     1      25.430  34.270  28.600  1.00  0.00            
ATOM     16  O3  GCD     1      24.490  32.680  27.730  1.00  0.00            
ATOM     17  H9  GCD     1      24.250  33.160  26.930  1.00  0.00            
ATOM     18  C6  GCD     1      23.290  34.560  28.810  1.00  0.00            
ATOM     19  O4  GCD     1      23.380  35.440  29.930  1.00  0.00            
ATOM     20  H10 GCD     1      23.310  35.190  27.920  1.00  0.00            
ATOM     21  O5  GCD     1      22.160  33.730  28.950  1.00  0.00            
ATOM     22  C7  GCD     1      21.000  34.320  28.330  1.00  0.00            
ATOM     23  H11 GCD     1      21.080  35.360  28.000  1.00  0.00            
ATOM     24  C8  GCD     1      20.710  33.640  27.000  1.00  0.00            
ATOM     25  H12 GCD     1      20.690  32.560  27.160  1.00  0.00            
ATOM     26  O6  GCD     1      21.680  33.990  26.070  1.00  0.00            
ATOM     27  H13 GCD     1      21.600  33.390  25.320  1.00  0.00            
ATOM     28  C9  GCD     1      19.310  33.910  26.430  1.00  0.00            
ATOM     29  H14 GCD     1      19.440  34.960  26.140  1.00  0.00            
ATOM     30  O7  GCD     1      18.930  33.120  25.260  1.00  0.00            
ATOM     31  H15 GCD     1      18.650  32.250  25.570  1.00  0.00            
ATOM     32  C10 GCD     1      18.250  33.660  27.410  1.00  0.00            
ATOM     33  H16 GCD     1      17.340  34.020  26.930  1.00  0.00            
ATOM     34  O8  GCD     1      18.560  34.450  28.570  1.00  0.00            
ATOM     35  C11 GCD     1      19.790  34.180  29.250  1.00  0.00            
ATOM     36  H17 GCD     1      19.750  33.160  29.670  1.00  0.00            
ATOM     37  C12 GCD     1      19.860  35.110  30.360  1.00  0.00            
ATOM     38  H18 GCD     1      19.820  36.180  30.110  1.00  0.00            
ATOM     39  H19 GCD     1      20.840  34.910  30.820  1.00  0.00            
ATOM     40  O9  GCD     1      18.930  34.700  31.370  1.00  0.00            
ATOM     41  H20 GCD     1      18.090  35.060  31.070  1.00  0.00            
ATOM     42  O10 GCD     1      18.110  32.310  27.850  1.00  0.00            
ATOM     43  C13 GCD     1      16.760  31.850  27.930  1.00  0.00            
ATOM     44  H21 GCD     1      16.000  32.630  27.760  1.00  0.00            
ATOM     45  C14 GCD     1      16.590  30.810  26.770  1.00  0.00            
ATOM     46  H22 GCD     1      17.500  30.210  26.920  1.00  0.00            
ATOM     47  O11 GCD     1      16.540  31.510  25.480  1.00  0.00            
ATOM     48  H23 GCD     1      16.480  30.840  24.790  1.00  0.00            
ATOM     49  C15 GCD     1      15.350  29.930  26.910  1.00  0.00            
ATOM     50  H24 GCD     1      14.430  30.370  26.490  1.00  0.00            
ATOM     51  O12 GCD     1      15.510  28.830  25.970  1.00  0.00            
ATOM     52  H25 GCD     1      15.790  28.100  26.530  1.00  0.00            
ATOM     53  C16 GCD     1      15.050  29.430  28.320  1.00  0.00            
ATOM     54  H26 GCD     1      14.060  28.970  28.400  1.00  0.00            
ATOM     55  O13 GCD     1      15.140  30.640  29.120  1.00  0.00            
ATOM     56  C17 GCD     1      16.420  31.290  29.320  1.00  0.00            
ATOM     57  H27 GCD     1      17.070  30.430  29.520  1.00  0.00            
ATOM     58  C18 GCD     1      16.350  32.370  30.450  1.00  0.00            
ATOM     59  H28 GCD     1      15.640  33.150  30.160  1.00  0.00            
ATOM     60  H29 GCD     1      17.320  32.820  30.690  1.00  0.00            
ATOM     61  O14 GCD     1      15.800  31.700  31.620  1.00  0.00            
ATOM     62  H30 GCD     1      14.880  31.430  31.490  1.00  0.00            
ATOM     63  O15 GCD     1      15.960  28.460  28.730  1.00  0.00            
ATOM     64  C19 GCD     1      15.500  27.200  29.290  1.00  0.00            
ATOM     65  H31 GCD     1      14.430  27.060  29.110  1.00  0.00            
ATOM     66  C20 GCD     1      16.280  26.040  28.630  1.00  0.00            
ATOM     67  H32 GCD     1      17.360  26.150  28.790  1.00  0.00            
ATOM     68  O16 GCD     1      15.920  25.950  27.230  1.00  0.00            
ATOM     69  H33 GCD     1      15.440  25.140  27.010  1.00  0.00            
ATOM     70  C21 GCD     1      15.830  24.740  29.360  1.00  0.00            
ATOM     71  H34 GCD     1      14.730  24.790  29.360  1.00  0.00            
ATOM     72  O17 GCD     1      16.260  23.520  28.840  1.00  0.00            
ATOM     73  H35 GCD     1      17.210  23.680  28.780  1.00  0.00            
ATOM     74  C22 GCD     1      16.010  24.820  30.870  1.00  0.00            
ATOM     75  H36 GCD     1      15.550  23.960  31.380  1.00  0.00            
ATOM     76  O18 GCD     1      15.420  25.960  31.360  1.00  0.00            
ATOM     77  C23 GCD     1      15.770  27.280  30.820  1.00  0.00            
ATOM     78  H37 GCD     1      16.850  27.350  31.010  1.00  0.00            
ATOM     79  C24 GCD     1      15.030  28.420  31.480  1.00  0.00            
ATOM     80  H38 GCD     1      13.940  28.370  31.380  1.00  0.00            
ATOM     81  H39 GCD     1      15.460  29.360  31.110  1.00  0.00            
ATOM     82  O19 GCD     1      15.150  28.440  32.880  1.00  0.00            
ATOM     83  H40 GCD     1      14.750  27.600  33.120  1.00  0.00            
ATOM     84  O20 GCD     1      17.410  24.940  31.200  1.00  0.00            
ATOM     85  C25 GCD     1      17.910  23.830  31.990  1.00  0.00            
ATOM     86  H41 GCD     1      17.260  22.950  32.060  1.00  0.00            
ATOM     87  C26 GCD     1      19.260  23.410  31.510  1.00  0.00            
ATOM     88  H42 GCD     1      19.910  24.290  31.450  1.00  0.00            
ATOM     89  O21 GCD     1      19.210  22.830  30.240  1.00  0.00            
ATOM     90  H43 GCD     1      19.210  23.530  29.580  1.00  0.00            
ATOM     91  C27 GCD     1      19.850  22.380  32.440  1.00  0.00            
ATOM     92  H44 GCD     1      19.200  21.510  32.310  1.00  0.00            
ATOM     93  O22 GCD     1      21.230  22.030  32.140  1.00  0.00            
ATOM     94  H45 GCD     1      21.540  22.560  31.400  1.00  0.00            
ATOM     95  C28 GCD     1      19.690  22.840  33.900  1.00  0.00            
ATOM     96  H46 GCD     1      20.040  22.070  34.590  1.00  0.00            
ATOM     97  O23 GCD     1      18.310  23.180  34.230  1.00  0.00            
ATOM     98  C29 GCD     1      17.920  24.250  33.450  1.00  0.00            
ATOM     99  H47 GCD     1      18.590  25.100  33.640  1.00  0.00            
ATOM    100  C30 GCD     1      16.510  24.610  33.960  1.00  0.00            
ATOM    101  H48 GCD     1      16.270  25.590  33.540  1.00  0.00            
ATOM    102  H49 GCD     1      16.630  24.640  35.050  1.00  0.00            
ATOM    103  O24 GCD     1      15.440  23.670  33.820  1.00  0.00            
ATOM    104  H50 GCD     1      15.820  22.790  33.920  1.00  0.00            
ATOM    105  O25 GCD     1      20.500  24.000  34.170  1.00  0.00            
ATOM    106  C31 GCD     1      21.240  23.910  35.460  1.00  0.00            
ATOM    107  H51 GCD     1      20.940  23.060  36.080  1.00  0.00            
ATOM    108  C32 GCD     1      22.730  23.680  35.150  1.00  0.00            
ATOM    109  H52 GCD     1      23.110  24.450  34.470  1.00  0.00            
ATOM    110  O26 GCD     1      22.950  22.410  34.530  1.00  0.00            
ATOM    111  H53 GCD     1      22.420  22.420  33.720  1.00  0.00            
ATOM    112  C33 GCD     1      23.620  23.750  36.420  1.00  0.00            
ATOM    113  H54 GCD     1      23.240  22.950  37.080  1.00  0.00            
ATOM    114  O27 GCD     1      25.100  23.570  36.260  1.00  0.00            
ATOM    115  H55 GCD     1      25.480  24.430  36.030  1.00  0.00            
ATOM    116  C34 GCD     1      23.260  25.050  37.130  1.00  0.00            
ATOM    117  H56 GCD     1      23.810  25.100  38.070  1.00  0.00            
ATOM    118  O28 GCD     1      21.920  25.080  37.410  1.00  0.00            
ATOM    119  C35 GCD     1      21.130  25.120  36.260  1.00  0.00            
ATOM    120  H57 GCD     1      21.260  26.030  35.680  1.00  0.00            
ATOM    121  C36 GCD     1      19.750  25.360  36.760  1.00  0.00            
ATOM    122  H58 GCD     1      19.110  25.350  35.880  1.00  0.00            
ATOM    123  H59 GCD     1      19.680  26.270  37.360  1.00  0.00            
ATOM    124  O29 GCD     1      19.230  24.270  37.590  1.00  0.00            
ATOM    125  H60 GCD     1      19.520  24.270  38.510  1.00  0.00            
ATOM    126  O30 GCD     1      23.640  26.170  36.300  1.00  0.00            
ATOM    127  C37 GCD     1      24.450  27.190  36.890  1.00  0.00            
ATOM    128  H61 GCD     1      24.650  27.020  37.960  1.00  0.00            
ATOM    129  C38 GCD     1      25.700  27.300  36.070  1.00  0.00            
ATOM    130  H62 GCD     1      25.460  27.500  35.010  1.00  0.00            
ATOM    131  O31 GCD     1      26.420  26.110  36.200  1.00  0.00            
ATOM    132  H63 GCD     1      26.930  25.950  35.390  1.00  0.00            
ATOM    133  C39 GCD     1      26.540  28.360  36.760  1.00  0.00            
ATOM    134  H64 GCD     1      26.660  28.000  37.790  1.00  0.00            
ATOM    135  O32 GCD     1      27.800  28.660  36.090  1.00  0.00            
ATOM    136  H65 GCD     1      28.310  27.840  36.080  1.00  0.00            
ATOM    137  C40 GCD     1      25.730  29.640  36.900  1.00  0.00            
ATOM    138  H66 GCD     1      26.290  30.360  37.500  1.00  0.00            
ATOM    139  O33 GCD     1      24.470  29.470  37.550  1.00  0.00            
ATOM    140  C41 GCD     1      23.620  28.460  36.950  1.00  0.00            
ATOM    141  H67 GCD     1      23.400  28.800  35.930  1.00  0.00            
ATOM    142  C42 GCD     1      22.250  28.400  37.710  1.00  0.00            
ATOM    143  H68 GCD     1      22.480  28.160  38.760  1.00  0.00            
ATOM    144  H69 GCD     1      21.640  27.600  37.280  1.00  0.00            
ATOM    145  O34 GCD     1      21.500  29.570  37.640  1.00  0.00            
ATOM    146  H70 GCD     1      21.860  30.250  38.230  1.00  0.00            
ATOM    147  O35 GCD     1      25.460  30.160  35.560  1.00  0.00            
ATOM    148  C43 GCD     1      25.760  31.550  35.290  1.00  0.00            
ATOM    149  H71 GCD     1      26.330  31.990  36.110  1.00  0.00            
ATOM    150  C44 GCD     1      26.580  31.570  34.000  1.00  0.00            
ATOM    151  H72 GCD     1      25.980  31.020  33.250  1.00  0.00            
ATOM    152  O36 GCD     1      27.730  30.720  34.090  1.00  0.00            
ATOM    153  H73 GCD     1      27.500  29.840  34.410  1.00  0.00            
ATOM    154  C45 GCD     1      26.900  32.980  33.620  1.00  0.00            
ATOM    155  H74 GCD     1      27.460  33.310  34.510  1.00  0.00            
ATOM    156  O37 GCD     1      27.650  33.090  32.390  1.00  0.00            
ATOM    157  H75 GCD     1      27.160  32.730  31.640  1.00  0.00            
ATOM    158  C46 GCD     1      25.640  33.830  33.490  1.00  0.00            
ATOM    159  H76 GCD     1      25.860  34.890  33.320  1.00  0.00            
ATOM    160  O38 GCD     1      24.710  33.300  32.560  1.00  0.00            
ATOM    161  O39 GCD     1      24.960  33.720  34.710  1.00  0.00            
ATOM    162  C47 GCD     1      24.490  32.370  35.110  1.00  0.00            
ATOM    163  H77 GCD     1      23.970  32.010  34.210  1.00  0.00            
ATOM    164  C48 GCD     1      23.710  32.390  36.410  1.00  0.00            
ATOM    165  H78 GCD     1      24.370  32.800  37.180  1.00  0.00            
ATOM    166  H79 GCD     1      23.380  31.390  36.700  1.00  0.00            
ATOM    167  O40 GCD     1      22.650  33.310  36.300  1.00  0.00            
ATOM    168  H80 GCD     1      22.980  34.200  36.150  1.00  0.00            
ATOM    169  C1  AG7     2      14.320  34.300  35.790  1.00  0.00            
ATOM    170  C2  AG7     2      15.660  33.710  36.090  1.00  0.00            
ATOM    171  C3  AG7     2      16.900  34.270  35.870  1.00  0.00            
ATOM    172  C4  AG7     2      18.230  33.570  36.180  1.00  0.00            
ATOM    173  N1  AG7     2      18.470  32.290  35.390  1.00  0.00            
ATOM    174  C5  AG7     2      19.790  31.570  35.800  1.00  0.00            
ATOM    175  C6  AG7     2      20.150  30.390  34.860  1.00  0.00            
ATOM    176  N2  AG7     2      20.190  30.730  33.330  1.00  0.00            
ATOM    177  C7  AG7     2      18.870  31.320  32.940  1.00  0.00            
ATOM    178  C8  AG7     2      18.370  32.450  33.830  1.00  0.00            
ATOM    179  C9  AG7     2      20.340  29.440  32.530  1.00  0.00            
ATOM    180  C10 AG7     2      21.610  28.560  32.710  1.00  0.00            
ATOM    181  C11 AG7     2      22.830  29.260  32.950  1.00  0.00            
ATOM    182  C12 AG7     2      24.000  28.500  32.940  1.00  0.00            
ATOM    183  C13 AG7     2      23.970  27.110  32.890  1.00  0.00            
ATOM    184  C14 AG7     2      22.740  26.440  32.660  1.00  0.00            
ATOM    185  C15 AG7     2      21.560  27.160  32.600  1.00  0.00            
ATOM    186  C16 AG7     2      20.270  29.690  30.990  1.00  0.00            
ATOM    187  C17 AG7     2      21.240  30.490  30.320  1.00  0.00            
ATOM    188  C18 AG7     2      21.300  30.460  28.920  1.00  0.00            
ATOM    189  C19 AG7     2      20.330  29.690  28.170  1.00  0.00            
ATOM    190  C20 AG7     2      19.370  28.950  28.830  1.00  0.00            
ATOM    191  C21 AG7     2      19.400  28.900  30.240  1.00  0.00            
ATOM    192  C22 AG7     2      14.160  35.160  34.650  1.00  0.00            
ATOM    193  C23 AG7     2      13.000  35.900  34.470  1.00  0.00            
ATOM    194  C24 AG7     2      11.980  35.840  35.410  1.00  0.00            
ATOM    195  C25 AG7     2      12.150  35.000  36.540  1.00  0.00            
ATOM    196  C26 AG7     2      13.250  34.160  36.740  1.00  0.00            
ATOM    197  H1  AG7     2      15.560  32.790  36.650  1.00  0.00            
ATOM    198  H2  AG7     2      17.090  35.230  35.400  1.00  0.00            
ATOM    199  H3  AG7     2      18.370  33.160  37.180  1.00  0.00            
ATOM    200  H4  AG7     2      19.120  34.140  35.900  1.00  0.00            
ATOM    201  H5  AG7     2      17.760  31.650  35.760  1.00  0.00            
ATOM    202  H6  AG7     2      19.760  31.340  36.860  1.00  0.00            
ATOM    203  H7  AG7     2      20.620  32.260  35.640  1.00  0.00            
ATOM    204  H8  AG7     2      19.510  29.530  35.040  1.00  0.00            
ATOM    205  H9  AG7     2      21.140  30.040  35.140  1.00  0.00            
ATOM    206  H10 AG7     2      20.940  31.420  33.210  1.00  0.00            
ATOM    207  H11 AG7     2      18.110  30.550  32.930  1.00  0.00            
ATOM    208  H12 AG7     2      18.930  31.760  31.940  1.00  0.00            
ATOM    209  H13 AG7     2      18.960  33.310  33.520  1.00  0.00            
ATOM    210  H14 AG7     2      17.290  32.530  33.730  1.00  0.00            
ATOM    211  H15 AG7     2      19.490  28.780  32.720  1.00  0.00            
ATOM    212  H16 AG7     2      22.820  30.350  33.030  1.00  0.00            
ATOM    213  H17 AG7     2      24.990  28.960  32.950  1.00  0.00            
ATOM    214  H18 AG7     2      24.930  26.610  32.960  1.00  0.00            
ATOM    215  H19 AG7     2      22.640  25.360  32.650  1.00  0.00            
ATOM    216  H20 AG7     2      20.620  26.660  32.400  1.00  0.00            
ATOM    217  H21 AG7     2      22.020  31.040  30.850  1.00  0.00            
ATOM    218  H22 AG7     2      22.040  31.090  28.440  1.00  0.00            
ATOM    219  H23 AG7     2      20.240  29.650  27.090  1.00  0.00            
ATOM    220  H24 AG7     2      18.630  28.340  28.320  1.00  0.00            
ATOM    221  H25 AG7     2      18.780  28.170  30.750  1.00  0.00            
ATOM    222  H26 AG7     2      15.030  35.280  34.010  1.00  0.00            
ATOM    223  H27 AG7     2      12.830  36.520  33.590  1.00  0.00            
ATOM    224  H28 AG7     2      11.020  36.320  35.220  1.00  0.00            
ATOM    225  H29 AG7     2      11.330  34.940  37.240  1.00  0.00            
ATOM    226  H30 AG7     2      13.310  33.500  37.600  1.00  0.00            
TER
ENDMDL
MODEL        1
ATOM      1  H1  GCD     1      21.950  39.260  31.000  1.00  0.00            
ATOM      2  O1  GCD     1      21.980  38.870  31.880  1.00  0.00            
ATOM      3  C1  GCD     1      20.850  37.990  32.010  1.00  0.00            
ATOM      4  H2  GCD     1      20.810  37.490  32.990  1.00  0.00            
ATOM      5  H3  GCD     1      19.920  38.550  31.860  1.00  0.00            
ATOM      6  C2  GCD     1      20.910  36.940  30.900  1.00  0.00            
ATOM      7  H4  GCD     1      20.080  36.240  31.030  1.00  0.00            
ATOM      8  C3  GCD     1      22.200  36.190  30.830  1.00  0.00            
ATOM      9  H5  GCD     1      23.070  36.860  30.760  1.00  0.00            
ATOM     10  C4  GCD     1      22.150  35.200  29.650  1.00  0.00            
ATOM     11  H6  GCD     1      21.370  34.460  29.840  1.00  0.00            
ATOM     12  O2  GCD     1      23.390  34.390  29.500  1.00  0.00            
ATOM     13  H7  GCD     1      23.860  34.810  28.770  1.00  0.00            
ATOM     14  C5  GCD     1      21.650  35.880  28.380  1.00  0.00            
ATOM     15  H8  GCD     1      22.310  36.740  28.210  1.00  0.00            
ATOM     16  O3  GCD     1      21.480  34.900  27.250  1.00  0.00            
ATOM     17  H9  GCD     1      20.590  34.960  26.880  1.00  0.00            
ATOM     18  C6  GCD     1      20.390  36.570  28.590  1.00  0.00            
ATOM     19  O4  GCD     1      20.680  37.530  29.620  1.00  0.00            
ATOM     20  H10 GCD     1      20.030  37.140  27.730  1.00  0.00            
ATOM     21  O5  GCD     1      19.380  35.700  28.990  1.00  0.00            
ATOM     22  C7  GCD     1      18.170  35.970  28.270  1.00  0.00            
ATOM     23  H11 GCD     1      18.070  37.030  28.010  1.00  0.00            
ATOM     24  C8  GCD     1      18.080  35.160  26.930  1.00  0.00            
ATOM     25  H12 GCD     1      18.330  34.110  27.150  1.00  0.00            
ATOM     26  O6  GCD     1      19.000  35.680  25.950  1.00  0.00            
ATOM     27  H13 GCD     1      18.770  35.350  25.080  1.00  0.00            
ATOM     28  C9  GCD     1      16.590  35.280  26.450  1.00  0.00            
ATOM     29  H14 GCD     1      16.490  36.340  26.190  1.00  0.00            
ATOM     30  O7  GCD     1      16.280  34.490  25.360  1.00  0.00            
ATOM     31  H15 GCD     1      16.280  33.580  25.680  1.00  0.00            
ATOM     32  C10 GCD     1      15.590  34.930  27.450  1.00  0.00            
ATOM     33  H16 GCD     1      14.580  35.090  27.060  1.00  0.00            
ATOM     34  O8  GCD     1      15.760  35.850  28.480  1.00  0.00            
ATOM     35  C11 GCD     1      16.980  35.620  29.200  1.00  0.00            
ATOM     36  H17 GCD     1      17.120  34.610  29.610  1.00  0.00            
ATOM     37  C12 GCD     1      16.950  36.470  30.380  1.00  0.00            
ATOM     38  H18 GCD     1      16.580  37.490  30.200  1.00  0.00            
ATOM     39  H19 GCD     1      17.980  36.550  30.750  1.00  0.00            
ATOM     40  O9  GCD     1      16.090  35.880  31.370  1.00  0.00            
ATOM     41  H20 GCD     1      15.170  36.010  31.150  1.00  0.00            
ATOM     42  O10 GCD     1      15.820  33.520  27.900  1.00  0.00            
ATOM     43  C13 GCD     1      14.710  32.610  27.880  1.00  0.00            
ATOM     44  H21 GCD     1      13.760  33.120  27.680  1.00  0.00            
ATOM     45  C14 GCD     1      15.010  31.460  26.880  1.00  0.00            
ATOM     46  H22 GCD     1      15.880  30.830  27.100  1.00  0.00            
ATOM     47  O11 GCD     1      15.140  31.980  25.500  1.00  0.00            
ATOM     48  H23 GCD     1      15.360  31.210  24.970  1.00  0.00            
ATOM     49  C15 GCD     1      13.780  30.590  26.940  1.00  0.00            
ATOM     50  H24 GCD     1      12.910  31.170  26.630  1.00  0.00            
ATOM     51  O12 GCD     1      13.810  29.420  26.080  1.00  0.00            
ATOM     52  H25 GCD     1      14.370  28.780  26.530  1.00  0.00            
ATOM     53  C16 GCD     1      13.530  30.060  28.360  1.00  0.00            
ATOM     54  H26 GCD     1      12.590  29.500  28.430  1.00  0.00            
ATOM     55  O13 GCD     1      13.490  31.110  29.380  1.00  0.00            
ATOM     56  C17 GCD     1      14.650  32.000  29.300  1.00  0.00            
ATOM     57  H27 GCD     1      15.600  31.470  29.420  1.00  0.00            
ATOM     58  C18 GCD     1      14.370  33.120  30.330  1.00  0.00            
ATOM     59  H28 GCD     1      13.390  33.560  30.160  1.00  0.00            
ATOM     60  H29 GCD     1      15.040  33.980  30.250  1.00  0.00            
ATOM     61  O14 GCD     1      14.410  32.580  31.600  1.00  0.00            
ATOM     62  H30 GCD     1      13.570  32.140  31.720  1.00  0.00            
ATOM     63  O15 GCD     1      14.690  29.310  28.900  1.00  0.00            
ATOM     64  C19 GCD     1      14.640  27.880  28.940  1.00  0.00            
ATOM     65  H31 GCD     1      13.780  27.480  28.380  1.00  0.00            
ATOM     66  C20 GCD     1      15.860  27.410  28.250  1.00  0.00            
ATOM     67  H32 GCD     1      16.780  27.950  28.490  1.00  0.00            
ATOM     68  O16 GCD     1      15.670  27.700  26.850  1.00  0.00            
ATOM     69  H33 GCD     1      16.470  27.700  26.310  1.00  0.00            
ATOM     70  C21 GCD     1      16.100  25.930  28.520  1.00  0.00            
ATOM     71  H34 GCD     1      15.220  25.390  28.150  1.00  0.00            
ATOM     72  O17 GCD     1      17.280  25.390  27.880  1.00  0.00            
ATOM     73  H35 GCD     1      17.000  24.960  27.060  1.00  0.00            
ATOM     74  C22 GCD     1      16.010  25.480  29.960  1.00  0.00            
ATOM     75  H36 GCD     1      15.930  24.400  30.100  1.00  0.00            
ATOM     76  O18 GCD     1      14.850  26.050  30.520  1.00  0.00            
ATOM     77  C23 GCD     1      14.670  27.460  30.390  1.00  0.00            
ATOM     78  H37 GCD     1      15.440  27.980  30.980  1.00  0.00            
ATOM     79  C24 GCD     1      13.360  27.860  31.150  1.00  0.00            
ATOM     80  H38 GCD     1      12.540  27.220  30.780  1.00  0.00            
ATOM     81  H39 GCD     1      13.220  28.930  30.960  1.00  0.00            
ATOM     82  O19 GCD     1      13.510  27.730  32.540  1.00  0.00            
ATOM     83  H40 GCD     1      13.680  26.810  32.760  1.00  0.00
[truncated: 2,282,069 more chars]
