# Supplementary material for: Achieving Chemical Accuracy in Cyclodextrin Host–Guest Binding via Integrative Atomistic Modelling
Source: Adv Sci (Weinh). 2025 Dec 14;13(10):e19782. doi: 10.1002/advs.202519782 (PMC12915143; doi:10.1002/advs.202519782)
Supplement: Supplementary file 1 — Supporting Information [file ADVS-13-e19782-s003.zip › all_poses/GCD.AK3.pdb]

MODEL        1
ATOM      1  H1  GCD     1      11.460  24.850  26.940  1.00  0.00            
ATOM      2  O1  GCD     1      11.820  24.690  26.060  1.00  0.00            
ATOM      3  C1  GCD     1      11.090  23.710  25.200  1.00  0.00            
ATOM      4  H2  GCD     1      10.270  24.140  24.600  1.00  0.00            
ATOM      5  H3  GCD     1      11.790  23.320  24.450  1.00  0.00            
ATOM      6  C2  GCD     1      10.440  22.660  26.120  1.00  0.00            
ATOM      7  H4  GCD     1      11.190  22.460  26.900  1.00  0.00            
ATOM      8  C3  GCD     1       9.830  21.580  25.360  1.00  0.00            
ATOM      9  H5  GCD     1       9.040  21.910  24.680  1.00  0.00            
ATOM     10  C4  GCD     1       9.290  20.590  26.430  1.00  0.00            
ATOM     11  H6  GCD     1      10.080  20.280  27.120  1.00  0.00            
ATOM     12  O2  GCD     1       8.680  19.430  25.780  1.00  0.00            
ATOM     13  H7  GCD     1       9.450  19.160  25.270  1.00  0.00            
ATOM     14  C5  GCD     1       8.240  21.310  27.290  1.00  0.00            
ATOM     15  H8  GCD     1       7.480  21.780  26.650  1.00  0.00            
ATOM     16  O3  GCD     1       7.570  20.530  28.330  1.00  0.00            
ATOM     17  H9  GCD     1       8.300  20.250  28.900  1.00  0.00            
ATOM     18  C6  GCD     1       8.880  22.520  27.950  1.00  0.00            
ATOM     19  O4  GCD     1       9.370  23.330  26.860  1.00  0.00            
ATOM     20  H10 GCD     1       8.120  22.960  28.620  1.00  0.00            
ATOM     21  O5  GCD     1       9.990  22.040  28.840  1.00  0.00            
ATOM     22  C7  GCD     1       9.690  21.980  30.170  1.00  0.00            
ATOM     23  H11 GCD     1       8.600  21.990  30.310  1.00  0.00            
ATOM     24  C8  GCD     1      10.150  20.680  30.820  1.00  0.00            
ATOM     25  H12 GCD     1      11.210  20.530  30.610  1.00  0.00            
ATOM     26  O6  GCD     1       9.350  19.590  30.290  1.00  0.00            
ATOM     27  H13 GCD     1       8.740  19.290  30.960  1.00  0.00            
ATOM     28  C9  GCD     1       9.850  20.760  32.350  1.00  0.00            
ATOM     29  H14 GCD     1       8.770  20.980  32.380  1.00  0.00            
ATOM     30  O7  GCD     1      10.230  19.580  33.090  1.00  0.00            
ATOM     31  H15 GCD     1      11.180  19.440  33.000  1.00  0.00            
ATOM     32  C10 GCD     1      10.500  22.050  32.890  1.00  0.00            
ATOM     33  H16 GCD     1      10.330  22.120  33.970  1.00  0.00            
ATOM     34  O8  GCD     1       9.950  23.220  32.300  1.00  0.00            
ATOM     35  C11 GCD     1      10.270  23.270  30.910  1.00  0.00            
ATOM     36  H17 GCD     1      11.360  23.330  30.800  1.00  0.00            
ATOM     37  C12 GCD     1       9.830  24.640  30.420  1.00  0.00            
ATOM     38  H18 GCD     1      10.100  24.800  29.370  1.00  0.00            
ATOM     39  H19 GCD     1      10.220  25.430  31.080  1.00  0.00            
ATOM     40  O9  GCD     1       8.410  24.630  30.610  1.00  0.00            
ATOM     41  H20 GCD     1       8.230  24.560  31.560  1.00  0.00            
ATOM     42  O10 GCD     1      11.840  21.900  32.610  1.00  0.00            
ATOM     43  C13 GCD     1      12.750  21.750  33.690  1.00  0.00            
ATOM     44  H21 GCD     1      12.220  21.370  34.570  1.00  0.00            
ATOM     45  C14 GCD     1      13.840  20.750  33.330  1.00  0.00            
ATOM     46  H22 GCD     1      14.260  21.170  32.400  1.00  0.00            
ATOM     47  O11 GCD     1      13.370  19.460  32.950  1.00  0.00            
ATOM     48  H23 GCD     1      13.860  19.090  32.200  1.00  0.00            
ATOM     49  C15 GCD     1      14.870  20.590  34.450  1.00  0.00            
ATOM     50  H24 GCD     1      14.460  20.320  35.430  1.00  0.00            
ATOM     51  O12 GCD     1      15.980  19.720  34.140  1.00  0.00            
ATOM     52  H25 GCD     1      15.720  18.920  33.670  1.00  0.00            
ATOM     53  C16 GCD     1      15.410  22.010  34.730  1.00  0.00            
ATOM     54  H26 GCD     1      15.940  22.080  35.690  1.00  0.00            
ATOM     55  O13 GCD     1      14.270  22.930  34.970  1.00  0.00            
ATOM     56  C17 GCD     1      13.300  23.160  33.900  1.00  0.00            
ATOM     57  H27 GCD     1      13.790  23.540  33.000  1.00  0.00            
ATOM     58  C18 GCD     1      12.370  24.230  34.320  1.00  0.00            
ATOM     59  H28 GCD     1      11.900  23.770  35.190  1.00  0.00            
ATOM     60  H29 GCD     1      11.570  24.300  33.570  1.00  0.00            
ATOM     61  O14 GCD     1      13.030  25.480  34.520  1.00  0.00            
ATOM     62  H30 GCD     1      13.690  25.320  35.200  1.00  0.00            
ATOM     63  O15 GCD     1      16.190  22.480  33.650  1.00  0.00            
ATOM     64  C19 GCD     1      17.440  23.130  33.930  1.00  0.00            
ATOM     65  H31 GCD     1      17.610  23.450  34.960  1.00  0.00            
ATOM     66  C20 GCD     1      18.530  22.230  33.540  1.00  0.00            
ATOM     67  H32 GCD     1      18.480  21.950  32.480  1.00  0.00            
ATOM     68  O16 GCD     1      18.610  21.040  34.270  1.00  0.00            
ATOM     69  H33 GCD     1      17.770  20.610  34.080  1.00  0.00            
ATOM     70  C21 GCD     1      19.920  22.910  33.650  1.00  0.00            
ATOM     71  H34 GCD     1      20.030  23.200  34.700  1.00  0.00            
ATOM     72  O17 GCD     1      21.030  22.070  33.330  1.00  0.00            
ATOM     73  H35 GCD     1      21.160  22.030  32.380  1.00  0.00            
ATOM     74  C22 GCD     1      19.890  24.190  32.760  1.00  0.00            
ATOM     75  H36 GCD     1      20.830  24.710  32.970  1.00  0.00            
ATOM     76  O18 GCD     1      18.790  24.920  33.140  1.00  0.00            
ATOM     77  C23 GCD     1      17.480  24.290  33.000  1.00  0.00            
ATOM     78  H37 GCD     1      17.270  24.150  31.940  1.00  0.00            
ATOM     79  C24 GCD     1      16.460  25.360  33.480  1.00  0.00            
ATOM     80  H38 GCD     1      16.450  25.510  34.570  1.00  0.00            
ATOM     81  H39 GCD     1      15.510  24.860  33.240  1.00  0.00            
ATOM     82  O19 GCD     1      16.370  26.650  32.770  1.00  0.00            
ATOM     83  H40 GCD     1      17.190  27.110  32.980  1.00  0.00            
ATOM     84  O20 GCD     1      19.720  23.750  31.430  1.00  0.00            
ATOM     85  C25 GCD     1      20.560  24.410  30.500  1.00  0.00            
ATOM     86  H41 GCD     1      21.110  25.240  30.940  1.00  0.00            
ATOM     87  C26 GCD     1      21.500  23.330  29.920  1.00  0.00            
ATOM     88  H42 GCD     1      20.880  22.510  29.550  1.00  0.00            
ATOM     89  O21 GCD     1      22.410  22.920  30.960  1.00  0.00            
ATOM     90  H43 GCD     1      23.070  23.590  31.170  1.00  0.00            
ATOM     91  C27 GCD     1      22.250  23.980  28.740  1.00  0.00            
ATOM     92  H44 GCD     1      22.800  24.870  29.070  1.00  0.00            
ATOM     93  O22 GCD     1      23.090  23.060  28.110  1.00  0.00            
ATOM     94  H45 GCD     1      22.550  22.430  27.620  1.00  0.00            
ATOM     95  C28 GCD     1      21.240  24.530  27.750  1.00  0.00            
ATOM     96  H46 GCD     1      21.680  25.130  26.950  1.00  0.00            
ATOM     97  O23 GCD     1      20.410  25.530  28.360  1.00  0.00            
ATOM     98  C29 GCD     1      19.610  24.980  29.430  1.00  0.00            
ATOM     99  H47 GCD     1      19.000  24.140  29.110  1.00  0.00            
ATOM    100  C30 GCD     1      18.860  26.130  30.000  1.00  0.00            
ATOM    101  H48 GCD     1      19.610  26.830  30.380  1.00  0.00            
ATOM    102  H49 GCD     1      18.280  25.810  30.880  1.00  0.00            
ATOM    103  O24 GCD     1      17.950  26.800  29.120  1.00  0.00            
ATOM    104  H50 GCD     1      18.470  27.500  28.710  1.00  0.00            
ATOM    105  O25 GCD     1      20.440  23.550  27.110  1.00  0.00            
ATOM    106  C31 GCD     1      20.880  23.260  25.800  1.00  0.00            
ATOM    107  H51 GCD     1      21.840  23.740  25.600  1.00  0.00            
ATOM    108  C32 GCD     1      21.060  21.760  25.590  1.00  0.00            
ATOM    109  H52 GCD     1      20.130  21.230  25.830  1.00  0.00            
ATOM    110  O26 GCD     1      22.050  21.210  26.410  1.00  0.00            
ATOM    111  H53 GCD     1      22.540  20.690  25.770  1.00  0.00            
ATOM    112  C33 GCD     1      21.440  21.540  24.130  1.00  0.00            
ATOM    113  H54 GCD     1      22.350  22.100  23.900  1.00  0.00            
ATOM    114  O27 GCD     1      21.730  20.140  23.850  1.00  0.00            
ATOM    115  H55 GCD     1      20.910  19.650  24.000  1.00  0.00            
ATOM    116  C34 GCD     1      20.340  22.100  23.290  1.00  0.00            
ATOM    117  H56 GCD     1      20.480  21.900  22.230  1.00  0.00            
ATOM    118  O28 GCD     1      20.270  23.440  23.490  1.00  0.00            
ATOM    119  C35 GCD     1      19.840  23.810  24.800  1.00  0.00            
ATOM    120  H57 GCD     1      18.860  23.400  25.060  1.00  0.00            
ATOM    121  C36 GCD     1      19.630  25.320  24.830  1.00  0.00            
ATOM    122  H58 GCD     1      20.520  25.770  24.370  1.00  0.00            
ATOM    123  H59 GCD     1      19.540  25.720  25.850  1.00  0.00            
ATOM    124  O29 GCD     1      18.480  25.700  24.050  1.00  0.00            
ATOM    125  H60 GCD     1      18.490  26.660  24.050  1.00  0.00            
ATOM    126  O30 GCD     1      19.170  21.410  23.600  1.00  0.00            
ATOM    127  C37 GCD     1      18.390  20.690  22.640  1.00  0.00            
ATOM    128  H61 GCD     1      19.060  20.290  21.870  1.00  0.00            
ATOM    129  C38 GCD     1      17.870  19.400  23.320  1.00  0.00            
ATOM    130  H62 GCD     1      17.370  19.680  24.250  1.00  0.00            
ATOM    131  O31 GCD     1      19.040  18.640  23.680  1.00  0.00            
ATOM    132  H63 GCD     1      18.770  17.910  24.240  1.00  0.00            
ATOM    133  C39 GCD     1      16.880  18.560  22.410  1.00  0.00            
ATOM    134  H64 GCD     1      17.450  18.210  21.540  1.00  0.00            
ATOM    135  O32 GCD     1      16.310  17.440  23.140  1.00  0.00            
ATOM    136  H65 GCD     1      16.980  16.760  23.230  1.00  0.00            
ATOM    137  C40 GCD     1      15.800  19.500  21.860  1.00  0.00            
ATOM    138  H66 GCD     1      15.170  19.090  21.070  1.00  0.00            
ATOM    139  O33 GCD     1      16.360  20.610  21.210  1.00  0.00            
ATOM    140  C41 GCD     1      17.190  21.430  22.040  1.00  0.00            
ATOM    141  H67 GCD     1      16.610  21.890  22.850  1.00  0.00            
ATOM    142  C42 GCD     1      17.640  22.630  21.260  1.00  0.00            
ATOM    143  H68 GCD     1      18.380  23.210  21.820  1.00  0.00            
ATOM    144  H69 GCD     1      16.830  23.350  21.060  1.00  0.00            
ATOM    145  O34 GCD     1      18.230  22.370  19.940  1.00  0.00            
ATOM    146  H70 GCD     1      17.470  22.050  19.440  1.00  0.00            
ATOM    147  O35 GCD     1      14.920  19.890  22.890  1.00  0.00            
ATOM    148  C43 GCD     1      13.530  19.840  22.720  1.00  0.00            
ATOM    149  H71 GCD     1      13.290  19.530  21.700  1.00  0.00            
ATOM    150  C44 GCD     1      12.890  18.930  23.740  1.00  0.00            
ATOM    151  H72 GCD     1      13.120  19.240  24.770  1.00  0.00            
ATOM    152  O36 GCD     1      13.430  17.650  23.380  1.00  0.00            
ATOM    153  H73 GCD     1      14.390  17.680  23.480  1.00  0.00            
ATOM    154  C45 GCD     1      11.390  18.970  23.420  1.00  0.00            
ATOM    155  H74 GCD     1      11.140  18.470  22.480  1.00  0.00            
ATOM    156  O37 GCD     1      10.750  18.240  24.480  1.00  0.00            
ATOM    157  H75 GCD     1      10.890  17.290  24.370  1.00  0.00            
ATOM    158  C46 GCD     1      10.780  20.430  23.400  1.00  0.00            
ATOM    159  H76 GCD     1       9.760  20.510  23.000  1.00  0.00            
ATOM    160  O38 GCD     1      10.870  20.910  24.710  1.00  0.00            
ATOM    161  O39 GCD     1      11.590  21.280  22.580  1.00  0.00            
ATOM    162  C47 GCD     1      13.010  21.240  22.790  1.00  0.00            
ATOM    163  H77 GCD     1      13.320  21.680  23.740  1.00  0.00            
ATOM    164  C48 GCD     1      13.690  22.130  21.810  1.00  0.00            
ATOM    165  H78 GCD     1      13.710  21.670  20.810  1.00  0.00            
ATOM    166  H79 GCD     1      14.710  22.420  22.100  1.00  0.00            
ATOM    167  O40 GCD     1      13.030  23.360  21.730  1.00  0.00            
ATOM    168  H80 GCD     1      12.150  23.100  21.430  1.00  0.00            
ATOM    169  C1  AK3     2      14.340  19.770  29.530  1.00  0.00            
ATOM    170  C2  AK3     2      15.590  20.530  29.000  1.00  0.00            
ATOM    171  C3  AK3     2      15.920  20.130  27.510  1.00  0.00            
ATOM    172  C4  AK3     2      16.960  21.210  27.070  1.00  0.00            
ATOM    173  C5  AK3     2      16.970  22.230  28.270  1.00  0.00            
ATOM    174  C6  AK3     2      17.840  21.550  29.400  1.00  0.00            
ATOM    175  C7  AK3     2      16.880  20.370  29.860  1.00  0.00            
ATOM    176  O1  AK3     2      17.020  19.680  30.830  1.00  0.00            
ATOM    177  C8  AK3     2      15.520  22.070  28.860  1.00  0.00            
ATOM    178  C9  AK3     2      15.310  22.830  30.190  1.00  0.00            
ATOM    179  C10 AK3     2      14.460  22.790  27.960  1.00  0.00            
ATOM    180  H1  AK3     2      13.520  19.740  28.810  1.00  0.00            
ATOM    181  H2  AK3     2      14.730  18.790  29.810  1.00  0.00            
ATOM    182  H3  AK3     2      13.890  20.260  30.410  1.00  0.00            
ATOM    183  H4  AK3     2      15.080  20.020  26.810  1.00  0.00            
ATOM    184  H5  AK3     2      16.260  19.100  27.660  1.00  0.00            
ATOM    185  H6  AK3     2      16.610  21.620  26.110  1.00  0.00            
ATOM    186  H7  AK3     2      17.980  20.880  26.860  1.00  0.00            
ATOM    187  H8  AK3     2      17.260  23.270  28.060  1.00  0.00            
ATOM    188  H9  AK3     2      17.810  22.240  30.260  1.00  0.00            
ATOM    189  H10 AK3     2      18.810  21.190  29.040  1.00  0.00            
ATOM    190  H11 AK3     2      16.010  22.550  30.990  1.00  0.00            
ATOM    191  H12 AK3     2      15.330  23.930  30.080  1.00  0.00            
ATOM    192  H13 AK3     2      14.310  22.670  30.600  1.00  0.00            
ATOM    193  H14 AK3     2      14.310  22.430  26.930  1.00  0.00            
ATOM    194  H15 AK3     2      13.460  22.710  28.410  1.00  0.00            
ATOM    195  H16 AK3     2      14.710  23.840  27.790  1.00  0.00            
TER
ENDMDL
MODEL        1
ATOM      1  H1  GCD     1      11.180  19.930  26.590  1.00  0.00            
ATOM      2  O1  GCD     1      11.880  19.760  25.940  1.00  0.00            
ATOM      3  C1  GCD     1      11.930  18.320  25.710  1.00  0.00            
ATOM      4  H2  GCD     1      11.170  17.890  25.050  1.00  0.00            
ATOM      5  H3  GCD     1      12.930  18.100  25.310  1.00  0.00            
ATOM      6  C2  GCD     1      11.670  17.680  27.040  1.00  0.00            
ATOM      7  H4  GCD     1      12.510  17.990  27.670  1.00  0.00            
ATOM      8  C3  GCD     1      11.710  16.170  26.930  1.00  0.00            
ATOM      9  H5  GCD     1      10.990  15.970  26.130  1.00  0.00            
ATOM     10  C4  GCD     1      11.220  15.460  28.170  1.00  0.00            
ATOM     11  H6  GCD     1      12.010  15.400  28.930  1.00  0.00            
ATOM     12  O2  GCD     1      10.920  14.150  27.840  1.00  0.00            
ATOM     13  H7  GCD     1      11.000  13.730  28.710  1.00  0.00            
ATOM     14  C5  GCD     1      10.060  16.110  28.830  1.00  0.00            
ATOM     15  H8  GCD     1       9.230  15.890  28.140  1.00  0.00            
ATOM     16  O3  GCD     1       9.720  15.620  30.130  1.00  0.00            
ATOM     17  H9  GCD     1      10.380  15.790  30.810  1.00  0.00            
ATOM     18  C6  GCD     1      10.230  17.620  28.830  1.00  0.00            
ATOM     19  O4  GCD     1      10.510  18.110  27.520  1.00  0.00            
ATOM     20  H10 GCD     1       9.350  18.170  29.160  1.00  0.00            
ATOM     21  O5  GCD     1      11.370  17.930  29.670  1.00  0.00            
ATOM     22  C7  GCD     1      11.120  18.440  31.020  1.00  0.00            
ATOM     23  H11 GCD     1      10.070  18.210  31.230  1.00  0.00            
ATOM     24  C8  GCD     1      11.900  17.600  31.990  1.00  0.00            
ATOM     25  H12 GCD     1      12.950  17.580  31.680  1.00  0.00            
ATOM     26  O6  GCD     1      11.420  16.240  32.000  1.00  0.00            
ATOM     27  H13 GCD     1      11.740  15.760  32.780  1.00  0.00            
ATOM     28  C9  GCD     1      11.780  18.180  33.360  1.00  0.00            
ATOM     29  H14 GCD     1      10.700  18.190  33.590  1.00  0.00            
ATOM     30  O7  GCD     1      12.480  17.390  34.310  1.00  0.00            
ATOM     31  H15 GCD     1      13.400  17.500  34.020  1.00  0.00            
ATOM     32  C10 GCD     1      12.300  19.620  33.330  1.00  0.00            
ATOM     33  H16 GCD     1      12.240  20.230  34.240  1.00  0.00            
ATOM     34  O8  GCD     1      11.590  20.430  32.420  1.00  0.00            
ATOM     35  C11 GCD     1      11.540  19.910  31.070  1.00  0.00            
ATOM     36  H17 GCD     1      12.550  19.880  30.650  1.00  0.00            
ATOM     37  C12 GCD     1      10.640  20.750  30.270  1.00  0.00            
ATOM     38  H18 GCD     1      10.520  20.400  29.240  1.00  0.00            
ATOM     39  H19 GCD     1      11.080  21.750  30.240  1.00  0.00            
ATOM     40  O9  GCD     1       9.280  20.840  30.780  1.00  0.00            
ATOM     41  H20 GCD     1       9.330  20.630  31.710  1.00  0.00            
ATOM     42  O10 GCD     1      13.610  19.580  32.840  1.00  0.00            
ATOM     43  C13 GCD     1      14.620  19.530  33.790  1.00  0.00            
ATOM     44  H21 GCD     1      14.170  19.420  34.780  1.00  0.00            
ATOM     45  C14 GCD     1      15.610  18.360  33.500  1.00  0.00            
ATOM     46  H22 GCD     1      15.990  18.350  32.470  1.00  0.00            
ATOM     47  O11 GCD     1      14.960  17.010  33.520  1.00  0.00            
ATOM     48  H23 GCD     1      15.670  16.360  33.400  1.00  0.00            
ATOM     49  C15 GCD     1      16.800  18.420  34.470  1.00  0.00            
ATOM     50  H24 GCD     1      16.390  18.190  35.460  1.00  0.00            
ATOM     51  O12 GCD     1      17.910  17.470  34.200  1.00  0.00            
ATOM     52  H25 GCD     1      17.560  16.590  34.000  1.00  0.00            
ATOM     53  C16 GCD     1      17.400  19.820  34.510  1.00  0.00            
ATOM     54  H26 GCD     1      18.090  19.860  35.360  1.00  0.00            
ATOM     55  O13 GCD     1      16.510  20.810  34.710  1.00  0.00            
ATOM     56  C17 GCD     1      15.410  20.870  33.780  1.00  0.00            
ATOM     57  H27 GCD     1      15.750  21.280  32.830  1.00  0.00            
ATOM     58  C18 GCD     1      14.550  22.010  34.210  1.00  0.00            
ATOM     59  H28 GCD     1      14.130  21.830  35.210  1.00  0.00            
ATOM     60  H29 GCD     1      13.670  22.070  33.550  1.00  0.00            
ATOM     61  O14 GCD     1      15.200  23.320  34.180  1.00  0.00            
ATOM     62  H30 GCD     1      15.160  23.700  33.300  1.00  0.00            
ATOM     63  O15 GCD     1      18.180  20.180  33.390  1.00  0.00            
ATOM     64  C19 GCD     1      19.400  20.910  33.600  1.00  0.00            
ATOM     65  H31 GCD     1      19.540  21.310  34.610  1.00  0.00            
ATOM     66  C20 GCD     1      20.500  19.940  33.280  1.00  0.00            
ATOM     67  H32 GCD     1      20.370  19.490  32.280  1.00  0.00            
ATOM     68  O16 GCD     1      20.440  18.880  34.250  1.00  0.00            
ATOM     69  H33 GCD     1      19.520  18.600  34.220  1.00  0.00            
ATOM     70  C21 GCD     1      21.920  20.630  33.300  1.00  0.00            
ATOM     71  H34 GCD     1      22.030  21.050  34.310  1.00  0.00            
ATOM     72  O17 GCD     1      23.040  19.840  32.970  1.00  0.00            
ATOM     73  H35 GCD     1      23.100  19.980  32.020  1.00  0.00            
ATOM     74  C22 GCD     1      21.870  21.820  32.360  1.00  0.00            
ATOM     75  H36 GCD     1      22.750  22.470  32.450  1.00  0.00            
ATOM     76  O18 GCD     1      20.750  22.650  32.720  1.00  0.00            
ATOM     77  C23 GCD     1      19.460  22.000  32.540  1.00  0.00            
ATOM     78  H37 GCD     1      19.390  21.510  31.560  1.00  0.00            
ATOM     79  C24 GCD     1      18.280  22.980  32.590  1.00  0.00            
ATOM     80  H38 GCD     1      18.260  23.590  33.510  1.00  0.00            
ATOM     81  H39 GCD     1      17.320  22.480  32.430  1.00  0.00            
ATOM     82  O19 GCD     1      18.240  23.870  31.480  1.00  0.00            
ATOM     83  H40 GCD     1      18.520  23.420  30.680  1.00  0.00            
ATOM     84  O20 GCD     1      21.650  21.330  31.040  1.00  0.00            
ATOM     85  C25 GCD     1      22.640  21.740  30.100  1.00  0.00            
ATOM     86  H41 GCD     1      23.420  22.360  30.560  1.00  0.00            
ATOM     87  C26 GCD     1      23.140  20.510  29.370  1.00  0.00            
ATOM     88  H42 GCD     1      22.340  19.970  28.850  1.00  0.00            
ATOM     89  O21 GCD     1      23.820  19.640  30.310  1.00  0.00            
ATOM     90  H43 GCD     1      23.940  18.820  29.840  1.00  0.00            
ATOM     91  C27 GCD     1      24.140  20.930  28.190  1.00  0.00            
ATOM     92  H44 GCD     1      24.930  21.530  28.660  1.00  0.00            
ATOM     93  O22 GCD     1      24.750  19.780  27.530  1.00  0.00            
ATOM     94  H45 GCD     1      25.280  19.310  28.180  1.00  0.00            
ATOM     95  C28 GCD     1      23.310  21.890  27.240  1.00  0.00            
ATOM     96  H46 GCD     1      23.850  22.270  26.370  1.00  0.00            
ATOM     97  O23 GCD     1      22.850  23.000  28.070  1.00  0.00            
ATOM     98  C29 GCD     1      21.910  22.720  29.090  1.00  0.00            
ATOM     99  H47 GCD     1      20.980  22.250  28.760  1.00  0.00            
ATOM    100  C30 GCD     1      21.410  24.040  29.690  1.00  0.00            
ATOM    101  H48 GCD     1      22.130  24.490  30.390  1.00  0.00            
ATOM    102  H49 GCD     1      20.580  23.760  30.340  1.00  0.00            
ATOM    103  O24 GCD     1      20.960  25.030  28.710  1.00  0.00            
ATOM    104  H50 GCD     1      21.660  25.120  28.050  1.00  0.00            
ATOM    105  O25 GCD     1      22.270  21.100  26.690  1.00  0.00            
ATOM    106  C31 GCD     1      22.140  21.040  25.280  1.00  0.00            
ATOM    107  H51 GCD     1      22.640  21.890  24.810  1.00  0.00            
ATOM    108  C32 GCD     1      22.570  19.670  24.750  1.00  0.00            
ATOM    109  H52 GCD     1      22.120  18.870  25.350  1.00  0.00            
ATOM    110  O26 GCD     1      23.970  19.540  24.780  1.00  0.00            
ATOM    111  H53 GCD     1      24.250  19.630  25.700  1.00  0.00            
ATOM    112  C33 GCD     1      22.130  19.450  23.310  1.00  0.00            
ATOM    113  H54 GCD     1      22.620  20.110  22.590  1.00  0.00            
ATOM    114  O27 GCD     1      22.490  18.130  22.830  1.00  0.00            
ATOM    115  H55 GCD     1      21.970  17.450  23.270  1.00  0.00            
ATOM    116  C34 GCD     1      20.700  19.770  23.060  1.00  0.00            
ATOM    117  H56 GCD     1      20.390  19.860  22.020  1.00  0.00            
ATOM    118  O28 GCD     1      20.580  21.120  23.510  1.00  0.00            
ATOM    119  C35 GCD     1      20.620  21.250  24.950  1.00  0.00            
ATOM    120  H57 GCD     1      19.950  20.590  25.510  1.00  0.00            
ATOM    121  C36 GCD     1      20.180  22.590  25.340  1.00  0.00            
ATOM    122  H58 GCD     1      20.870  23.290  24.860  1.00  0.00            
ATOM    123  H59 GCD     1      20.290  22.870  26.400  1.00  0.00            
ATOM    124  O29 GCD     1      18.860  22.730  24.840  1.00  0.00            
ATOM    125  H60 GCD     1      18.910  22.700  23.870  1.00  0.00            
ATOM    126  O30 GCD     1      19.860  18.960  23.750  1.00  0.00            
ATOM    127  C37 GCD     1      19.630  17.650  23.150  1.00  0.00            
ATOM    128  H61 GCD     1      20.320  17.500  22.310  1.00  0.00            
ATOM    129  C38 GCD     1      19.710  16.560  24.270  1.00  0.00            
ATOM    130  H62 GCD     1      19.000  16.920  25.030  1.00  0.00            
ATOM    131  O31 GCD     1      21.060  16.500  24.620  1.00  0.00            
ATOM    132  H63 GCD     1      21.110  16.390  25.580  1.00  0.00            
ATOM    133  C39 GCD     1      19.230  15.180  23.860  1.00  0.00            
ATOM    134  H64 GCD     1      19.950  14.870  23.080  1.00  0.00            
ATOM    135  O32 GCD     1      19.280  14.360  25.020  1.00  0.00            
ATOM    136  H65 GCD     1      18.560  14.690  25.570  1.00  0.00            
ATOM    137  C40 GCD     1      17.870  15.390  23.320  1.00  0.00            
ATOM    138  H66 GCD     1      17.480  14.460  22.900  1.00  0.00            
ATOM    139  O33 GCD     1      17.850  16.370  22.260  1.00  0.00            
ATOM    140  C41 GCD     1      18.190  17.680  22.700  1.00  0.00            
ATOM    141  H67 GCD     1      17.580  17.990  23.560  1.00  0.00            
ATOM    142  C42 GCD     1      17.950  18.610  21.500  1.00  0.00            
ATOM    143  H68 GCD     1      18.220  19.610  21.870  1.00  0.00            
ATOM    144  H69 GCD     1      16.900  18.600  21.200  1.00  0.00            
ATOM    145  O34 GCD     1      18.790  18.290  20.360  1.00  0.00            
ATOM    146  H70 GCD     1      18.580  17.370  20.180  1.00  0.00            
ATOM    147  O35 GCD     1      16.950  15.780  24.340  1.00  0.00            
ATOM    148  C43 GCD     1      15.730  15.060  24.480  1.00  0.00            
ATOM    149  H71 GCD     1      15.690  14.190  23.820  1.00  0.00            
ATOM    150  C44 GCD     1      15.520  14.550  25.910  1.00  0.00            
ATOM    151  H72 GCD     1      15.540  15.440  26.550  1.00  0.00            
ATOM    152  O36 GCD     1      16.670  13.780  26.190  1.00  0.00            
ATOM    153  H73 GCD     1      16.650  12.910  25.780  1.00  0.00            
ATOM    154  C45 GCD     1      14.220  13.760  26.070  1.00  0.00            
ATOM    155  H74 GCD     1      14.230  12.980  25.290  1.00  0.00            
ATOM    156  O37 GCD     1      13.980  13.250  27.410  1.00  0.00            
ATOM    157  H75 GCD     1      13.650  14.010  27.890  1.00  0.00            
ATOM    158  C46 GCD     1      13.110  14.730  25.630  1.00  0.00            
ATOM    159  H76 GCD     1      12.130  14.240  25.690  1.00  0.00            
ATOM    160  O38 GCD     1      13.020  15.720  26.540  1.00  0.00            
ATOM    161  O39 GCD     1      13.300  15.320  24.350  1.00  0.00            
ATOM    162  C47 GCD     1      14.570  15.980  24.080  1.00  0.00            
ATOM    163  H77 GCD     1      14.620  16.840  24.770  1.00  0.00            
ATOM    164  C48 GCD     1      14.650  16.450  22.610  1.00  0.00            
ATOM    165  H78 GCD     1      14.740  15.650  21.860  1.00  0.00            
ATOM    166  H79 GCD     1      15.510  17.130  22.490  1.00  0.00            
ATOM    167  O40 GCD     1      13.570  17.160  22.170  1.00  0.00            
ATOM    168  H80 GCD     1      13.740  18.110  22.200  1.00  0.00            
ATOM    169  C1  AK3     2      17.790  17.410  30.620  1.00  0.00            
ATOM    170  C2  AK3     2      17.570  18.060  29.230  1.00  0.00            
ATOM    171  C3  AK3     2      17.450  17.030  28.030  1.00  0.00            
ATOM    172  C4  AK3     2      16.870  17.930  26.900  1.00  0.00            
ATOM    173  C5  AK3     2      16.850  19.340  27.530  1.00  0.00            
ATOM    174  C6  AK3     2      18.330  19.870  27.600  1.00  0.00            
ATOM    175  C7  AK3     2      18.750  18.940  28.780  1.00  0.00            
ATOM    176  O1  AK3     2      19.860  18.950  29.260  1.00  0.00            
ATOM    177  C8  AK3     2      16.390  19.090  28.990  1.00  0.00            
ATOM    178  C9  AK3     2      16.350  20.320  29.920  1.00  0.00            
ATOM    179  C10 AK3     2      14.980  18.420  29.140  1.00  0.00            
ATOM    180  H1  AK3     2      16.920  16.840  30.970  1.00  0.00            
ATOM    181  H2  AK3     2      18.600  16.680  30.550  1.00  0.00            
ATOM    182  H3  AK3     2      18.010  18.230  31.330  1.00  0.00            
ATOM    183  H4  AK3     2      16.740  16.220  28.200  1.00  0.00            
ATOM    184  H5  AK3     2      18.410  16.600  27.730  1.00  0.00            
ATOM    185  H6  AK3     2      15.860  17.640  26.570  1.00  0.00            
ATOM    186  H7  AK3     2      17.470  18.000  25.990  1.00  0.00            
ATOM    187  H8  AK3     2      16.170  20.020  27.010  1.00  0.00            
ATOM    188  H9  AK3     2      18.310  20.940  27.840  1.00  0.00            
ATOM    189  H10 AK3     2      18.860  19.670  26.660  1.00  0.00            
ATOM    190  H11 AK3     2      15.550  21.050  29.720  1.00  0.00            
ATOM    191  H12 AK3     2      16.140  20.070  30.970  1.00  0.00            
ATOM    192  H13 AK3     2      17.240  20.950  29.910  1.00  0.00            
ATOM    193  H14 AK3     2      14.700  18.410  30.200  1.00  0.00            
ATOM    194  H15 AK3     2      14.280  19.090  28.630  1.00  0.00            
ATOM    195  H16 AK3     2      14.870  17.370  28.850  1.00  0.00            
TER
ENDMDL
MODEL        1
ATOM      1  H1  GCD     1      11.150  26.950  22.200  1.00  0.00            
ATOM      2  O1  GCD     1      10.710  26.520  22.940  1.00  0.00            
ATOM      3  C1  GCD     1      11.780  26.170  23.840  1.00  0.00            
ATOM      4  H2  GCD     1      12.450  25.420  23.420  1.00  0.00            
ATOM      5  H3  GCD     1      12.220  27.130  24.140  1.00  0.00            
ATOM      6  C2  GCD     1      11.270  25.600  25.200  1.00  0.00            
ATOM      7  H4  GCD     1      12.170  25.250  25.740  1.00  0.00            
ATOM      8  C3  GCD     1      10.260  24.420  25.060  1.00  0.00            
ATOM      9  H5  GCD     1       9.510  24.610  24.280  1.00  0.00            
ATOM     10  C4  GCD     1       9.640  24.130  26.440  1.00  0.00            
ATOM     11  H6  GCD     1      10.420  23.600  27.000  1.00  0.00            
ATOM     12  O2  GCD     1       8.550  23.250  26.150  1.00  0.00            
ATOM     13  H7  GCD     1       8.750  22.730  25.360  1.00  0.00            
ATOM     14  C5  GCD     1       9.180  25.430  27.170  1.00  0.00            
ATOM     15  H8  GCD     1       8.390  25.960  26.620  1.00  0.00            
ATOM     16  O3  GCD     1       8.640  25.060  28.480  1.00  0.00            
ATOM     17  H9  GCD     1       7.720  24.850  28.300  1.00  0.00            
ATOM     18  C6  GCD     1      10.320  26.370  27.270  1.00  0.00            
ATOM     19  O4  GCD     1      10.770  26.660  26.000  1.00  0.00            
ATOM     20  H10 GCD     1      10.020  27.370  27.610  1.00  0.00            
ATOM     21  O5  GCD     1      11.370  25.850  28.120  1.00  0.00            
ATOM     22  C7  GCD     1      11.500  26.530  29.390  1.00  0.00            
ATOM     23  H11 GCD     1      10.610  27.060  29.760  1.00  0.00            
ATOM     24  C8  GCD     1      11.700  25.390  30.330  1.00  0.00            
ATOM     25  H12 GCD     1      12.550  24.800  29.960  1.00  0.00            
ATOM     26  O6  GCD     1      10.480  24.710  30.430  1.00  0.00            
ATOM     27  H13 GCD     1      10.020  24.800  29.590  1.00  0.00            
ATOM     28  C9  GCD     1      12.070  25.870  31.730  1.00  0.00            
ATOM     29  H14 GCD     1      11.220  26.440  32.130  1.00  0.00            
ATOM     30  O7  GCD     1      12.320  24.810  32.680  1.00  0.00            
ATOM     31  H15 GCD     1      11.970  25.080  33.540  1.00  0.00            
ATOM     32  C10 GCD     1      13.150  26.880  31.770  1.00  0.00            
ATOM     33  H16 GCD     1      13.150  27.350  32.760  1.00  0.00            
ATOM     34  O8  GCD     1      12.860  27.880  30.770  1.00  0.00            
ATOM     35  C11 GCD     1      12.710  27.460  29.400  1.00  0.00            
ATOM     36  H17 GCD     1      13.570  26.840  29.120  1.00  0.00            
ATOM     37  C12 GCD     1      12.650  28.650  28.480  1.00  0.00            
ATOM     38  H18 GCD     1      12.630  28.230  27.470  1.00  0.00            
ATOM     39  H19 GCD     1      13.610  29.180  28.560  1.00  0.00            
ATOM     40  O9  GCD     1      11.510  29.510  28.620  1.00  0.00            
ATOM     41  H20 GCD     1      11.290  29.560  29.560  1.00  0.00            
ATOM     42  O10 GCD     1      14.400  26.240  31.490  1.00  0.00            
ATOM     43  C13 GCD     1      15.530  26.550  32.300  1.00  0.00            
ATOM     44  H21 GCD     1      15.320  27.420  32.940  1.00  0.00            
ATOM     45  C14 GCD     1      15.910  25.300  33.230  1.00  0.00            
ATOM     46  H22 GCD     1      16.120  24.450  32.570  1.00  0.00            
ATOM     47  O11 GCD     1      14.810  24.970  34.070  1.00  0.00            
ATOM     48  H23 GCD     1      14.090  24.780  33.460  1.00  0.00            
ATOM     49  C15 GCD     1      17.130  25.580  34.020  1.00  0.00            
ATOM     50  H24 GCD     1      16.890  26.420  34.670  1.00  0.00            
ATOM     51  O12 GCD     1      17.700  24.550  34.880  1.00  0.00            
ATOM     52  H25 GCD     1      17.050  24.030  35.360  1.00  0.00            
ATOM     53  C16 GCD     1      18.210  26.100  33.080  1.00  0.00            
ATOM     54  H26 GCD     1      19.020  26.370  33.760  1.00  0.00            
ATOM     55  O13 GCD     1      17.740  27.180  32.270  1.00  0.00            
ATOM     56  C17 GCD     1      16.640  26.980  31.340  1.00  0.00            
ATOM     57  H27 GCD     1      16.770  26.130  30.660  1.00  0.00            
ATOM     58  C18 GCD     1      16.420  28.280  30.510  1.00  0.00            
ATOM     59  H28 GCD     1      16.320  29.090  31.250  1.00  0.00            
ATOM     60  H29 GCD     1      15.430  28.320  30.040  1.00  0.00            
ATOM     61  O14 GCD     1      17.450  28.540  29.610  1.00  0.00            
ATOM     62  H30 GCD     1      17.240  28.010  28.830  1.00  0.00            
ATOM     63  O15 GCD     1      18.660  25.050  32.210  1.00  0.00            
ATOM     64  C19 GCD     1      20.110  24.990  32.050  1.00  0.00            
ATOM     65  H31 GCD     1      20.560  25.880  32.510  1.00  0.00            
ATOM     66  C20 GCD     1      20.620  23.700  32.740  1.00  0.00            
ATOM     67  H32 GCD     1      20.040  22.900  32.280  1.00  0.00            
ATOM     68  O16 GCD     1      20.370  23.750  34.140  1.00  0.00            
ATOM     69  H33 GCD     1      19.410  23.640  34.170  1.00  0.00            
ATOM     70  C21 GCD     1      22.160  23.410  32.430  1.00  0.00            
ATOM     71  H34 GCD     1      22.870  24.180  32.790  1.00  0.00            
ATOM     72  O17 GCD     1      22.460  22.170  32.990  1.00  0.00            
ATOM     73  H35 GCD     1      21.860  22.060  33.730  1.00  0.00            
ATOM     74  C22 GCD     1      22.360  23.420  30.920  1.00  0.00            
ATOM     75  H36 GCD     1      23.430  23.400  30.670  1.00  0.00            
ATOM     76  O18 GCD     1      21.990  24.680  30.420  1.00  0.00            
ATOM     77  C23 GCD     1      20.530  24.900  30.560  1.00  0.00            
ATOM     78  H37 GCD     1      19.960  24.110  30.050  1.00  0.00            
ATOM     79  C24 GCD     1      20.300  26.250  29.890  1.00  0.00            
ATOM     80  H38 GCD     1      20.790  26.950  30.570  1.00  0.00            
ATOM     81  H39 GCD     1      19.230  26.490  29.930  1.00  0.00            
ATOM     82  O19 GCD     1      20.670  26.360  28.590  1.00  0.00            
ATOM     83  H40 GCD     1      21.260  25.630  28.370  1.00  0.00            
ATOM     84  O20 GCD     1      21.710  22.300  30.350  1.00  0.00            
ATOM     85  C25 GCD     1      22.500  21.260  29.730  1.00  0.00            
ATOM     86  H41 GCD     1      23.560  21.330  29.980  1.00  0.00            
ATOM     87  C26 GCD     1      21.990  19.920  30.270  1.00  0.00            
ATOM     88  H42 GCD     1      20.900  19.960  30.120  1.00  0.00            
ATOM     89  O21 GCD     1      22.440  19.740  31.600  1.00  0.00            
ATOM     90  H43 GCD     1      22.330  20.540  32.120  1.00  0.00            
ATOM     91  C27 GCD     1      22.620  18.730  29.440  1.00  0.00            
ATOM     92  H44 GCD     1      23.710  18.690  29.510  1.00  0.00            
ATOM     93  O22 GCD     1      22.310  17.420  29.960  1.00  0.00            
ATOM     94  H45 GCD     1      21.370  17.500  30.170  1.00  0.00            
ATOM     95  C28 GCD     1      22.270  18.930  27.980  1.00  0.00            
ATOM     96  H46 GCD     1      22.730  18.130  27.390  1.00  0.00            
ATOM     97  O23 GCD     1      22.660  20.160  27.510  1.00  0.00            
ATOM     98  C29 GCD     1      22.230  21.380  28.190  1.00  0.00            
ATOM     99  H47 GCD     1      21.160  21.440  27.970  1.00  0.00            
ATOM    100  C30 GCD     1      22.990  22.660  27.650  1.00  0.00            
ATOM    101  H48 GCD     1      24.050  22.480  27.850  1.00  0.00            
ATOM    102  H49 GCD     1      22.640  23.630  28.030  1.00  0.00            
ATOM    103  O24 GCD     1      22.830  22.730  26.200  1.00  0.00            
ATOM    104  H50 GCD     1      22.950  21.820  25.910  1.00  0.00            
ATOM    105  O25 GCD     1      20.860  18.790  27.860  1.00  0.00            
ATOM    106  C31 GCD     1      20.400  17.640  27.150  1.00  0.00            
ATOM    107  H51 GCD     1      21.070  16.790  27.300  1.00  0.00            
ATOM    108  C32 GCD     1      19.100  17.210  27.820  1.00  0.00            
ATOM    109  H52 GCD     1      18.450  18.100  27.810  1.00  0.00            
ATOM    110  O26 GCD     1      19.320  16.880  29.160  1.00  0.00            
ATOM    111  H53 GCD     1      18.490  16.880  29.640  1.00  0.00            
ATOM    112  C33 GCD     1      18.490  16.070  27.050  1.00  0.00            
ATOM    113  H54 GCD     1      19.060  15.140  26.950  1.00  0.00            
ATOM    114  O27 GCD     1      17.290  15.740  27.760  1.00  0.00            
ATOM    115  H55 GCD     1      16.600  16.280  27.350  1.00  0.00            
ATOM    116  C34 GCD     1      18.280  16.570  25.570  1.00  0.00            
ATOM    117  H56 GCD     1      17.860  15.670  25.110  1.00  0.00            
ATOM    118  O28 GCD     1      19.480  16.990  25.020  1.00  0.00            
ATOM    119  C35 GCD     1      20.100  18.070  25.720  1.00  0.00            
ATOM    120  H57 GCD     1      19.430  18.940  25.730  1.00  0.00            
ATOM    121  C36 GCD     1      21.350  18.330  24.990  1.00  0.00            
ATOM    122  H58 GCD     1      22.020  17.470  25.120  1.00  0.00            
ATOM    123  H59 GCD     1      21.860  19.130  25.520  1.00  0.00            
ATOM    124  O29 GCD     1      21.120  18.750  23.600  1.00  0.00            
ATOM    125  H60 GCD     1      20.470  19.450  23.610  1.00  0.00            
ATOM    126  O30 GCD     1      17.230  17.520  25.560  1.00  0.00            
ATOM    127  C37 GCD     1      16.080  17.360  24.680  1.00  0.00            
ATOM    128  H61 GCD     1      16.170  16.540  23.960  1.00  0.00            
ATOM    129  C38 GCD     1      14.700  17.250  25.470  1.00  0.00            
ATOM    130  H62 GCD     1      14.650  18.190  26.030  1.00  0.00            
ATOM    131  O31 GCD     1      14.700  16.060  26.310  1.00  0.00            
ATOM    132  H63 GCD     1      14.850  15.340  25.680  1.00  0.00            
ATOM    133  C39 GCD     1      13.550  17.130  24.450  1.00  0.00            
ATOM    134  H64 GCD     1      13.730  16.290  23.780  1.00  0.00            
ATOM    135  O32 GCD     1      12.250  17.010  24.980  1.00  0.00            
ATOM    136  H65 GCD     1      12.100  17.640  25.690  1.00  0.00            
ATOM    137  C40 GCD     1      13.620  18.410  23.540  1.00  0.00            
ATOM    138  H66 GCD     1      12.920  18.230  22.720  1.00  0.00            
ATOM    139  O33 GCD     1      14.980  18.570  22.950  1.00  0.00            
ATOM    140  C41 GCD     1      16.100  18.620  23.820  1.00  0.00            
ATOM    141  H67 GCD     1      15.960  19.510  24.440  1.00  0.00            
ATOM    142  C42 GCD     1      17.340  18.800  22.930  1.00  0.00            
ATOM    143  H68 GCD     1      18.200  18.660  23.600  1.00  0.00            
ATOM    144  H69 GCD     1      17.380  19.790  22.460  1.00  0.00            
ATOM    145  O34 GCD     1      17.550  17.630  22.010  1.00  0.00            
ATOM    146  H70 GCD     1      18.430  17.270  22.160  1.00  0.00            
ATOM    147  O35 GCD     1      13.300  19.580  24.240  1.00  0.00            
ATOM    148  C43 GCD     1      12.500  20.460  23.520  1.00  0.00            
ATOM    149  H71 GCD     1      12.450  20.140  22.470  1.00  0.00            
ATOM    150  C44 GCD     1      11.090  20.470  24.050  1.00  0.00            
ATOM    151  H72 GCD     1      11.160  20.770  25.100  1.00  0.00            
ATOM    152  O36 GCD     1      10.360  19.270  23.750  1.00  0.00            
ATOM    153  H73 GCD     1      10.490  18.570  24.400  1.00  0.00            
ATOM    154  C45 GCD     1      10.330  21.570  23.310  1.00  0.00            
ATOM    155  H74 GCD     1      10.380  21.220  22.270  1.00  0.00            
ATOM    156  O37 GCD     1       8.990  21.690  23.710  1.00  0.00            
ATOM    157  H75 GCD     1       8.550  20.840  23.610  1.00  0.00            
ATOM    158  C46 GCD     1      11.100  22.870  23.440  1.00  0.00            
ATOM    159  H76 GCD     1      10.510  23.600  22.870  1.00  0.00            
ATOM    160  O38 GCD     1      11.150  23.280  24.770  1.00  0.00            
ATOM    161  O39 GCD     1      12.370  22.730  22.860  1.00  0.00            
ATOM    162  C47 GCD     1      13.190  21.880  23.650  1.00  0.00            
ATOM    163  H77 GCD     1      13.120  22.210  24.690  1.00  0.00            
ATOM    164  C48 GCD     1      14.550  21.960  23.010  1.00  0.00            
ATOM    165  H78 GCD     1      14.590  21.570  21.980  1.00  0.00            
ATOM    166  H79 GCD     1      15.210  21.270  23.550  1.00  0.00            
ATOM    167  O40 GCD     1      15.110  23.300  23.050  1.00  0.00            
ATOM    168  H80 GCD     1      14.570  23.840  22.470  1.00  0.00            
ATOM    169  C1  AK3     2      15.520  23.850  27.710  1.00  0.00            
ATOM    170  C2  AK3     2      16.250  22.800  28.570  1.00  0.00            
ATOM    171  C3  AK3     2      16.110  23.030  30.070  1.00  0.00            
ATOM    172  C4  AK3     2      16.580  21.700  30.750  1.00  0.00            
ATOM    173  C5  AK3     2      16.930  20.850  29.370  1.00  0.00            
ATOM    174  C6  AK3     2      18.270  21.430  28.880  1.00  0.00            
ATOM    175  C7  AK3     2      17.770  22.740  28.270  1.00  0.00            
ATOM    176  O1  AK3     2      18.470  23.730  28.120  1.00  0.00            
ATOM    177  C8  AK3     2      15.840  21.300  28.350  1.00  0.00            
ATOM    178  C9  AK3     2      16.110  20.770  26.920  1.00  0.00            
ATOM    179  C10 AK3     2      14.350  20.980  28.730  1.00  0.00            
ATOM    180  H1  AK3     2      14.470  23.970  28.010  1.00  0.00            
ATOM    181  H2  AK3     2      15.840  24.890  27.820  1.00  0.00            
ATOM    182  H3  AK3     2      15.580  23.610  26.640  1.00  0.00            
ATOM    183  H4  AK3     2      15.090  23.340  30.370  1.00  0.00            
ATOM    184  H5  AK3     2      16.640  23.870  30.540  1.00  0.00            
ATOM    185  H6  AK3     2      15.680  21.360  31.270  1.00  0.00            
ATOM    186  H7  AK3     2      17.500  21.750  31.340  1.00  0.00            
ATOM    187  H8  AK3     2      16.920  19.770  29.490  1.00  0.00            
ATOM    188  H9  AK3     2      18.730  20.890  28.040  1.00  0.00            
ATOM    189  H10 AK3     2      19.030  21.710  29.620  1.00  0.00            
ATOM    190  H11 AK3     2      15.680  21.380  26.120  1.00  0.00            
ATOM    191  H12 AK3     2      17.120  20.440  26.640  1.00  0.00            
ATOM    192  H13 AK3     2      15.690  19.770  26.790  1.00  0.00            
ATOM    193  H14 AK3     2      14.190  19.890  28.760  1.00  0.00            
ATOM    194  H15 AK3     2      14.170  21.250  29.770  1.00  0.00            
ATOM    195  H16 AK3     2      13.610  21.540  28.150  1.00  0.00            
TER
ENDMDL
MODEL        1
ATOM      1  H1  GCD     1       7.140  25.430  26.300  1.00  0.00            
ATOM      2  O1  GCD     1       7.240  25.540  27.250  1.00  0.00            
ATOM      3  C1  GCD     1       6.780  24.410  28.020  1.00  0.00            
ATOM      4  H2  GCD     1       5.720  24.290  27.770  1.00  0.00            
ATOM      5  H3  GCD     1       7.360  23.510  27.750  1.00  0.00            
ATOM      6  C2  GCD     1       6.970  24.510  29.530  1.00  0.00            
ATOM      7  H4  GCD     1       7.980  24.940  29.580  1.00  0.00            
ATOM      8  C3  GCD     1       6.920  23.160  30.190  1.00  0.00            
ATOM      9  H5  GCD     1       6.040  22.630  29.810  1.00  0.00            
ATOM     10  C4  GCD     1       6.830  23.210  31.670  1.00  0.00            
ATOM     11  H6  GCD     1       7.780  23.590  32.050  1.00  0.00            
ATOM     12  O2  GCD     1       6.580  21.920  32.270  1.00  0.00            
ATOM     13  H7  GCD     1       6.280  22.050  33.180  1.00  0.00            
ATOM     14  C5  GCD     1       5.700  24.090  32.050  1.00  0.00            
ATOM     15  H8  GCD     1       4.790  23.640  31.650  1.00  0.00            
ATOM     16  O3  GCD     1       5.450  24.270  33.480  1.00  0.00            
ATOM     17  H9  GCD     1       4.540  24.570  33.600  1.00  0.00            
ATOM     18  C6  GCD     1       5.900  25.470  31.500  1.00  0.00            
ATOM     19  O4  GCD     1       5.950  25.370  30.100  1.00  0.00            
ATOM     20  H10 GCD     1       5.040  26.100  31.730  1.00  0.00            
ATOM     21  O5  GCD     1       7.070  26.030  32.130  1.00  0.00            
ATOM     22  C7  GCD     1       7.010  27.390  32.470  1.00  0.00            
ATOM     23  H11 GCD     1       5.970  27.690  32.260  1.00  0.00            
ATOM     24  C8  GCD     1       7.190  27.510  33.970  1.00  0.00            
ATOM     25  H12 GCD     1       8.130  27.010  34.260  1.00  0.00            
ATOM     26  O6  GCD     1       6.150  26.810  34.690  1.00  0.00            
ATOM     27  H13 GCD     1       6.120  25.850  34.610  1.00  0.00            
ATOM     28  C9  GCD     1       7.360  28.950  34.360  1.00  0.00            
ATOM     29  H14 GCD     1       6.470  29.560  34.140  1.00  0.00            
ATOM     30  O7  GCD     1       7.610  29.090  35.770  1.00  0.00            
ATOM     31  H15 GCD     1       7.670  30.020  36.040  1.00  0.00            
ATOM     32  C10 GCD     1       8.560  29.530  33.590  1.00  0.00            
ATOM     33  H16 GCD     1       8.800  30.580  33.770  1.00  0.00            
ATOM     34  O8  GCD     1       8.260  29.540  32.240  1.00  0.00            
ATOM     35  C11 GCD     1       8.020  28.230  31.700  1.00  0.00            
ATOM     36  H17 GCD     1       9.020  27.770  31.630  1.00  0.00            
ATOM     37  C12 GCD     1       7.450  28.600  30.400  1.00  0.00            
ATOM     38  H18 GCD     1       7.280  27.650  29.880  1.00  0.00            
ATOM     39  H19 GCD     1       8.130  29.200  29.770  1.00  0.00            
ATOM     40  O9  GCD     1       6.320  29.340  30.540  1.00  0.00            
ATOM     41  H20 GCD     1       6.440  30.040  31.200  1.00  0.00            
ATOM     42  O10 GCD     1       9.840  28.830  33.770  1.00  0.00            
ATOM     43  C13 GCD     1      10.800  29.180  34.780  1.00  0.00            
ATOM     44  H21 GCD     1      10.240  29.980  35.270  1.00  0.00            
ATOM     45  C14 GCD     1      11.130  27.970  35.690  1.00  0.00            
ATOM     46  H22 GCD     1      11.550  27.180  35.060  1.00  0.00            
ATOM     47  O11 GCD     1      10.010  27.370  36.370  1.00  0.00            
ATOM     48  H23 GCD     1       9.220  27.630  35.880  1.00  0.00            
ATOM     49  C15 GCD     1      12.170  28.490  36.740  1.00  0.00            
ATOM     50  H24 GCD     1      11.700  29.250  37.380  1.00  0.00            
ATOM     51  O12 GCD     1      12.510  27.380  37.570  1.00  0.00            
ATOM     52  H25 GCD     1      12.790  27.720  38.430  1.00  0.00            
ATOM     53  C16 GCD     1      13.430  29.100  35.950  1.00  0.00            
ATOM     54  H26 GCD     1      14.120  29.510  36.680  1.00  0.00            
ATOM     55  O13 GCD     1      12.810  30.120  35.150  1.00  0.00            
ATOM     56  C17 GCD     1      12.050  29.660  34.020  1.00  0.00            
ATOM     57  H27 GCD     1      12.580  28.880  33.460  1.00  0.00            
ATOM     58  C18 GCD     1      11.830  30.870  33.130  1.00  0.00            
ATOM     59  H28 GCD     1      11.340  31.710  33.640  1.00  0.00            
ATOM     60  H29 GCD     1      11.050  30.610  32.410  1.00  0.00            
ATOM     61  O14 GCD     1      12.970  31.280  32.350  1.00  0.00            
ATOM     62  H30 GCD     1      13.140  30.650  31.640  1.00  0.00            
ATOM     63  O15 GCD     1      14.020  28.030  35.200  1.00  0.00            
ATOM     64  C19 GCD     1      15.430  27.820  35.310  1.00  0.00            
ATOM     65  H31 GCD     1      15.910  28.440  36.090  1.00  0.00            
ATOM     66  C20 GCD     1      15.640  26.360  35.700  1.00  0.00            
ATOM     67  H32 GCD     1      15.030  25.700  35.060  1.00  0.00            
ATOM     68  O16 GCD     1      15.140  26.220  37.020  1.00  0.00            
ATOM     69  H33 GCD     1      14.270  26.620  37.140  1.00  0.00            
ATOM     70  C21 GCD     1      17.030  25.830  35.630  1.00  0.00            
ATOM     71  H34 GCD     1      17.520  26.290  36.510  1.00  0.00            
ATOM     72  O17 GCD     1      17.070  24.410  35.770  1.00  0.00            
ATOM     73  H35 GCD     1      16.370  24.070  36.340  1.00  0.00            
ATOM     74  C22 GCD     1      17.790  26.430  34.410  1.00  0.00            
ATOM     75  H36 GCD     1      18.870  26.390  34.590  1.00  0.00            
ATOM     76  O18 GCD     1      17.440  27.780  34.170  1.00  0.00            
ATOM     77  C23 GCD     1      16.040  28.020  33.930  1.00  0.00            
ATOM     78  H37 GCD     1      15.610  27.390  33.140  1.00  0.00            
ATOM     79  C24 GCD     1      15.860  29.430  33.430  1.00  0.00            
ATOM     80  H38 GCD     1      16.290  30.050  34.220  1.00  0.00            
ATOM     81  H39 GCD     1      14.800  29.720  33.450  1.00  0.00            
ATOM     82  O19 GCD     1      16.450  29.660  32.150  1.00  0.00            
ATOM     83  H40 GCD     1      17.390  29.450  32.220  1.00  0.00            
ATOM     84  O20 GCD     1      17.490  25.620  33.270  1.00  0.00            
ATOM     85  C25 GCD     1      18.690  25.070  32.600  1.00  0.00            
ATOM     86  H41 GCD     1      19.590  25.600  32.950  1.00  0.00            
ATOM     87  C26 GCD     1      18.560  23.570  32.780  1.00  0.00            
ATOM     88  H42 GCD     1      17.510  23.270  32.610  1.00  0.00            
ATOM     89  O21 GCD     1      18.830  23.220  34.160  1.00  0.00            
ATOM     90  H43 GCD     1      18.260  23.680  34.790  1.00  0.00            
ATOM     91  C27 GCD     1      19.500  22.840  31.870  1.00  0.00            
ATOM     92  H44 GCD     1      20.550  23.040  32.140  1.00  0.00            
ATOM     93  O22 GCD     1      19.340  21.450  32.050  1.00  0.00            
ATOM     94  H45 GCD     1      19.260  21.270  33.000  1.00  0.00            
ATOM     95  C28 GCD     1      19.280  23.180  30.460  1.00  0.00            
ATOM     96  H46 GCD     1      20.100  22.740  29.880  1.00  0.00            
ATOM     97  O23 GCD     1      19.360  24.620  30.330  1.00  0.00            
ATOM     98  C29 GCD     1      18.490  25.370  31.090  1.00  0.00            
ATOM     99  H47 GCD     1      17.470  25.170  30.730  1.00  0.00            
ATOM    100  C30 GCD     1      18.710  26.820  30.730  1.00  0.00            
ATOM    101  H48 GCD     1      19.680  27.100  31.170  1.00  0.00            
ATOM    102  H49 GCD     1      17.880  27.360  31.190  1.00  0.00            
ATOM    103  O24 GCD     1      18.700  27.050  29.300  1.00  0.00            
ATOM    104  H50 GCD     1      19.220  26.360  28.880  1.00  0.00            
ATOM    105  O25 GCD     1      18.040  22.730  30.040  1.00  0.00            
ATOM    106  C31 GCD     1      18.060  22.150  28.700  1.00  0.00            
ATOM    107  H51 GCD     1      18.930  22.560  28.170  1.00  0.00            
ATOM    108  C32 GCD     1      18.060  20.650  28.810  1.00  0.00            
ATOM    109  H52 GCD     1      17.190  20.290  29.360  1.00  0.00            
ATOM    110  O26 GCD     1      19.260  20.060  29.400  1.00  0.00            
ATOM    111  H53 GCD     1      19.090  20.300  30.320  1.00  0.00            
ATOM    112  C33 GCD     1      17.880  20.060  27.390  1.00  0.00            
ATOM    113  H54 GCD     1      18.770  20.400  26.840  1.00  0.00            
ATOM    114  O27 GCD     1      17.810  18.610  27.420  1.00  0.00            
ATOM    115  H55 GCD     1      16.850  18.550  27.520  1.00  0.00            
ATOM    116  C34 GCD     1      16.650  20.650  26.710  1.00  0.00            
ATOM    117  H56 GCD     1      16.580  20.260  25.690  1.00  0.00            
ATOM    118  O28 GCD     1      16.740  22.050  26.650  1.00  0.00            
ATOM    119  C35 GCD     1      16.780  22.660  27.980  1.00  0.00            
ATOM    120  H57 GCD     1      15.820  22.370  28.410  1.00  0.00            
ATOM    121  C36 GCD     1      16.720  24.180  27.850  1.00  0.00            
ATOM    122  H58 GCD     1      17.520  24.500  27.180  1.00  0.00            
ATOM    123  H59 GCD     1      16.950  24.680  28.800  1.00  0.00            
ATOM    124  O29 GCD     1      15.500  24.500  27.240  1.00  0.00            
ATOM    125  H60 GCD     1      15.530  24.330  26.300  1.00  0.00            
ATOM    126  O30 GCD     1      15.510  20.170  27.500  1.00  0.00            
ATOM    127  C37 GCD     1      14.570  19.440  26.770  1.00  0.00            
ATOM    128  H61 GCD     1      15.070  18.630  26.220  1.00  0.00            
ATOM    129  C38 GCD     1      13.790  18.780  27.920  1.00  0.00            
ATOM    130  H62 GCD     1      13.340  19.620  28.470  1.00  0.00            
ATOM    131  O31 GCD     1      14.700  17.950  28.740  1.00  0.00            
ATOM    132  H63 GCD     1      14.800  18.480  29.540  1.00  0.00            
ATOM    133  C39 GCD     1      12.690  17.910  27.350  1.00  0.00            
ATOM    134  H64 GCD     1      13.050  17.130  26.660  1.00  0.00            
ATOM    135  O32 GCD     1      12.050  17.170  28.370  1.00  0.00            
ATOM    136  H65 GCD     1      11.320  17.600  28.830  1.00  0.00            
ATOM    137  C40 GCD     1      11.700  18.880  26.660  1.00  0.00            
ATOM    138  H66 GCD     1      10.840  18.340  26.260  1.00  0.00            
ATOM    139  O33 GCD     1      12.470  19.420  25.590  1.00  0.00            
ATOM    140  C41 GCD     1      13.520  20.280  25.920  1.00  0.00            
ATOM    141  H67 GCD     1      13.200  21.120  26.550  1.00  0.00            
ATOM    142  C42 GCD     1      14.140  20.960  24.710  1.00  0.00            
ATOM    143  H68 GCD     1      14.660  21.870  25.060  1.00  0.00            
ATOM    144  H69 GCD     1      13.240  21.260  24.160  1.00  0.00            
ATOM    145  O34 GCD     1      14.970  20.090  23.980  1.00  0.00            
ATOM    146  H70 GCD     1      15.600  20.670  23.550  1.00  0.00            
ATOM    147  O35 GCD     1      11.220  19.860  27.560  1.00  0.00            
ATOM    148  C43 GCD     1       9.920  19.710  28.120  1.00  0.00            
ATOM    149  H71 GCD     1       9.420  18.750  27.910  1.00  0.00            
ATOM    150  C44 GCD     1       9.990  19.820  29.630  1.00  0.00            
ATOM    151  H72 GCD     1      10.500  20.730  29.960  1.00  0.00            
ATOM    152  O36 GCD     1      10.620  18.690  30.110  1.00  0.00            
ATOM    153  H73 GCD     1      10.510  18.830  31.050  1.00  0.00            
ATOM    154  C45 GCD     1       8.560  19.940  30.250  1.00  0.00            
ATOM    155  H74 GCD     1       8.070  18.980  30.090  1.00  0.00            
ATOM    156  O37 GCD     1       8.590  20.240  31.640  1.00  0.00            
ATOM    157  H75 GCD     1       7.880  20.870  31.800  1.00  0.00            
ATOM    158  C46 GCD     1       7.700  21.000  29.500  1.00  0.00            
ATOM    159  H76 GCD     1       6.640  20.780  29.670  1.00  0.00            
ATOM    160  O38 GCD     1       8.020  22.350  29.800  1.00  0.00            
ATOM    161  O39 GCD     1       7.770  20.700  28.140  1.00  0.00            
ATOM    162  C47 GCD     1       9.020  20.740  27.530  1.00  0.00            
ATOM    163  H77 GCD     1       9.470  21.710  27.770  1.00  0.00            
ATOM    164  C48 GCD     1       8.820  20.700  26.010  1.00  0.00            
ATOM    165  H78 GCD     1       8.330  19.770  25.720  1.00  0.00            
ATOM    166  H79 GCD     1       9.810  20.730  25.520  1.00  0.00            
ATOM    167  O40 GCD     1       7.980  21.790  25.650  1.00  0.00            
ATOM    168  H80 GCD     1       7.110  21.680  26.050  1.00  0.00            
ATOM    169  C1  AK3     2      11.860  23.220  33.190  1.00  0.00            
ATOM    170  C2  AK3     2      11.970  23.690  31.680  1.00  0.00            
ATOM    171  C3  AK3     2      10.580  23.980  31.120  1.00  0.00            
ATOM    172  C4  AK3     2      10.860  24.750  29.810  1.00  0.00            
ATOM    173  C5  AK3     2      12.380  24.780  29.840  1.00  0.00            
ATOM    174  C6  AK3     2      12.750  23.370  29.450  1.00  0.00            
ATOM    175  C7  AK3     2      12.500  22.640  30.740  1.00  0.00            
ATOM    176  O1  AK3     2      12.610  21.460  30.890  1.00  0.00            
ATOM    177  C8  AK3     2      12.790  24.940  31.310  1.00  0.00            
ATOM    178  C9  AK3     2      14.370  24.860  31.570  1.00  0.00            
ATOM    179  C10 AK3     2      12.280  26.240  31.970  1.00  0.00            
ATOM    180  H1  AK3     2      11.130  22.410  33.320  1.00  0.00            
ATOM    181  H2  AK3     2      12.850  22.910  33.540  1.00  0.00            
ATOM    182  H3  AK3     2      11.570  23.970  33.940  1.00  0.00            
ATOM    183  H4  AK3     2      10.020  24.530  31.890  1.00  0.00            
ATOM    184  H5  AK3     2      10.060  23.020  31.020  1.00  0.00            
ATOM    185  H6  AK3     2      10.390  25.740  29.840  1.00  0.00            
ATOM    186  H7  AK3     2      10.470  24.280  28.900  1.00  0.00            
ATOM    187  H8  AK3     2      12.750  25.520  29.120  1.00  0.00            
ATOM    188  H9  AK3     2      13.770  23.170  29.090  1.00  0.00            
ATOM    189  H10 AK3     2      12.140  22.950  28.640  1.00  0.00            
ATOM    190  H11 AK3     2      14.620  24.800  32.640  1.00  0.00            
ATOM    191  H12 AK3     2      14.750  24.010  30.980  1.00  0.00            
ATOM    192  H13 AK3     2      14.880  25.730  31.150  1.00  0.00            
ATOM    193  H14 AK3     2      11.200  26.320  32.130  1.00  0.00            
ATOM    194  H15 AK3     2      12.630  26.270  33.010  1.00  0.00            
ATOM    195  H16 AK3     2      12.610  27.190  31.520  1.00  0.00            
TER
ENDMDL
MODEL        1
ATOM      1  H1  GCD     1      10.370  22.320  31.890  1.00  0.00            
ATOM      2  O1  GCD     1      10.660  22.830  31.130  1.00  0.00            
ATOM      3  C1  GCD     1      12.100  22.730  31.230  1.00  0.00            
ATOM      4  H2  GCD     1      12.620  23.210  30.400  1.00  0.00            
ATOM      5  H3  GCD     1      12.490  23.220  32.130  1.00  0.00            
ATOM      6  C2  GCD     1      12.420  21.290  31.360  1.00  0.00            
ATOM      7  H4  GCD     1      13.500  21.330  31.540  1.00  0.00            
ATOM      8  C3  GCD     1      12.100  20.460  30.120  1.00  0.00            
ATOM      9  H5  GCD     1      11.050  20.420  29.820  1.00  0.00            
ATOM     10  C4  GCD     1      12.390  18.970  30.330  1.00  0.00            
ATOM     11  H6  GCD     1      13.460  18.790  30.430  1.00  0.00            
ATOM     12  O2  GCD     1      11.940  18.210  29.210  1.00  0.00            
ATOM     13  H7  GCD     1      11.850  18.860  28.510  1.00  0.00            
ATOM     14  C5  GCD     1      11.830  18.470  31.720  1.00  0.00            
ATOM     15  H8  GCD     1      10.780  18.240  31.510  1.00  0.00            
ATOM     16  O3  GCD     1      12.380  17.240  32.120  1.00  0.00            
ATOM     17  H9  GCD     1      12.070  16.580  31.490  1.00  0.00            
ATOM     18  C6  GCD     1      11.950  19.470  32.840  1.00  0.00            
ATOM     19  O4  GCD     1      11.750  20.830  32.490  1.00  0.00            
ATOM     20  H10 GCD     1      11.230  19.200  33.610  1.00  0.00            
ATOM     21  O5  GCD     1      13.250  19.310  33.370  1.00  0.00            
ATOM     22  C7  GCD     1      13.400  19.520  34.720  1.00  0.00            
ATOM     23  H11 GCD     1      12.480  19.970  35.100  1.00  0.00            
ATOM     24  C8  GCD     1      13.600  18.200  35.420  1.00  0.00            
ATOM     25  H12 GCD     1      14.430  17.650  34.960  1.00  0.00            
ATOM     26  O6  GCD     1      12.380  17.410  35.350  1.00  0.00            
ATOM     27  H13 GCD     1      12.240  17.280  34.400  1.00  0.00            
ATOM     28  C9  GCD     1      14.020  18.320  36.880  1.00  0.00            
ATOM     29  H14 GCD     1      13.210  18.820  37.420  1.00  0.00            
ATOM     30  O7  GCD     1      14.100  17.020  37.590  1.00  0.00            
ATOM     31  H15 GCD     1      13.190  16.720  37.700  1.00  0.00            
ATOM     32  C10 GCD     1      15.240  19.240  36.980  1.00  0.00            
ATOM     33  H16 GCD     1      15.500  19.510  38.010  1.00  0.00            
ATOM     34  O8  GCD     1      15.010  20.460  36.310  1.00  0.00            
ATOM     35  C11 GCD     1      14.590  20.450  34.960  1.00  0.00            
ATOM     36  H17 GCD     1      15.420  20.130  34.310  1.00  0.00            
ATOM     37  C12 GCD     1      14.350  21.890  34.540  1.00  0.00            
ATOM     38  H18 GCD     1      14.260  21.990  33.450  1.00  0.00            
ATOM     39  H19 GCD     1      15.250  22.420  34.850  1.00  0.00            
ATOM     40  O9  GCD     1      13.140  22.460  35.130  1.00  0.00            
ATOM     41  H20 GCD     1      13.430  22.600  36.040  1.00  0.00            
ATOM     42  O10 GCD     1      16.420  18.540  36.460  1.00  0.00            
ATOM     43  C13 GCD     1      17.510  18.150  37.310  1.00  0.00            
ATOM     44  H21 GCD     1      17.250  18.390  38.350  1.00  0.00            
ATOM     45  C14 GCD     1      17.690  16.690  37.330  1.00  0.00            
ATOM     46  H22 GCD     1      17.570  16.330  36.300  1.00  0.00            
ATOM     47  O11 GCD     1      16.620  16.040  38.100  1.00  0.00            
ATOM     48  H23 GCD     1      15.770  16.320  37.740  1.00  0.00            
ATOM     49  C15 GCD     1      19.020  16.260  37.820  1.00  0.00            
ATOM     50  H24 GCD     1      19.060  16.440  38.900  1.00  0.00            
ATOM     51  O12 GCD     1      19.250  14.880  37.690  1.00  0.00            
ATOM     52  H25 GCD     1      19.280  14.620  36.760  1.00  0.00            
ATOM     53  C16 GCD     1      20.130  17.070  37.190  1.00  0.00            
ATOM     54  H26 GCD     1      21.060  16.770  37.680  1.00  0.00            
ATOM     55  O13 GCD     1      19.920  18.480  37.530  1.00  0.00            
ATOM     56  C17 GCD     1      18.740  19.020  36.920  1.00  0.00            
ATOM     57  H27 GCD     1      18.810  18.920  35.830  1.00  0.00            
ATOM     58  C18 GCD     1      18.730  20.500  37.290  1.00  0.00            
ATOM     59  H28 GCD     1      18.000  20.980  36.620  1.00  0.00            
ATOM     60  H29 GCD     1      19.700  20.910  36.970  1.00  0.00            
ATOM     61  O14 GCD     1      18.520  20.770  38.680  1.00  0.00            
ATOM     62  H30 GCD     1      17.770  21.370  38.770  1.00  0.00            
ATOM     63  O15 GCD     1      20.400  16.920  35.720  1.00  0.00            
ATOM     64  C19 GCD     1      21.090  15.790  35.290  1.00  0.00            
ATOM     65  H31 GCD     1      21.150  15.070  36.110  1.00  0.00            
ATOM     66  C20 GCD     1      20.360  14.920  34.180  1.00  0.00            
ATOM     67  H32 GCD     1      19.980  15.600  33.400  1.00  0.00            
ATOM     68  O16 GCD     1      19.200  14.280  34.820  1.00  0.00            
ATOM     69  H33 GCD     1      18.490  14.100  34.190  1.00  0.00            
ATOM     70  C21 GCD     1      21.380  13.860  33.680  1.00  0.00            
ATOM     71  H34 GCD     1      21.670  13.160  34.480  1.00  0.00            
ATOM     72  O17 GCD     1      20.690  13.130  32.650  1.00  0.00            
ATOM     73  H35 GCD     1      20.160  12.440  33.070  1.00  0.00            
ATOM     74  C22 GCD     1      22.620  14.510  33.120  1.00  0.00            
ATOM     75  H36 GCD     1      23.360  13.790  32.750  1.00  0.00            
ATOM     76  O18 GCD     1      23.230  15.250  34.180  1.00  0.00            
ATOM     77  C23 GCD     1      22.490  16.270  34.880  1.00  0.00            
ATOM     78  H37 GCD     1      22.340  17.060  34.140  1.00  0.00            
ATOM     79  C24 GCD     1      23.330  16.770  36.070  1.00  0.00            
ATOM     80  H38 GCD     1      22.900  17.710  36.430  1.00  0.00            
ATOM     81  H39 GCD     1      24.290  17.090  35.650  1.00  0.00            
ATOM     82  O19 GCD     1      23.630  15.830  37.080  1.00  0.00            
ATOM     83  H40 GCD     1      24.470  15.410  36.900  1.00  0.00            
ATOM     84  O20 GCD     1      22.290  15.450  32.080  1.00  0.00            
ATOM     85  C25 GCD     1      22.970  15.370  30.870  1.00  0.00            
ATOM     86  H41 GCD     1      23.860  14.730  30.890  1.00  0.00            
ATOM     87  C26 GCD     1      22.070  14.880  29.770  1.00  0.00            
ATOM     88  H42 GCD     1      21.210  15.550  29.890  1.00  0.00            
ATOM     89  O21 GCD     1      21.690  13.490  29.890  1.00  0.00            
ATOM     90  H43 GCD     1      21.470  13.350  30.810  1.00  0.00            
ATOM     91  C27 GCD     1      22.680  15.020  28.400  1.00  0.00            
ATOM     92  H44 GCD     1      23.520  14.310  28.400  1.00  0.00            
ATOM     93  O22 GCD     1      21.820  14.660  27.330  1.00  0.00            
ATOM     94  H45 GCD     1      21.600  13.720  27.350  1.00  0.00            
ATOM     95  C28 GCD     1      23.180  16.420  28.170  1.00  0.00            
ATOM     96  H46 GCD     1      23.790  16.400  27.270  1.00  0.00            
ATOM     97  O23 GCD     1      24.030  16.790  29.250  1.00  0.00            
ATOM     98  C29 GCD     1      23.480  16.770  30.560  1.00  0.00            
ATOM     99  H47 GCD     1      22.630  17.460  30.620  1.00  0.00            
ATOM    100  C30 GCD     1      24.520  17.290  31.530  1.00  0.00            
ATOM    101  H48 GCD     1      24.210  17.370  32.580  1.00  0.00            
ATOM    102  H49 GCD     1      24.870  18.280  31.220  1.00  0.00            
ATOM    103  O24 GCD     1      25.680  16.430  31.600  1.00  0.00            
ATOM    104  H50 GCD     1      26.100  16.400  30.730  1.00  0.00            
ATOM    105  O25 GCD     1      22.130  17.350  27.930  1.00  0.00            
ATOM    106  C31 GCD     1      22.470  18.330  26.870  1.00  0.00            
ATOM    107  H51 GCD     1      23.500  18.230  26.500  1.00  0.00            
ATOM    108  C32 GCD     1      21.510  18.090  25.730  1.00  0.00            
ATOM    109  H52 GCD     1      20.520  18.210  26.200  1.00  0.00            
ATOM    110  O26 GCD     1      21.700  16.710  25.220  1.00  0.00            
ATOM    111  H53 GCD     1      21.930  16.110  25.940  1.00  0.00            
ATOM    112  C33 GCD     1      21.660  19.180  24.690  1.00  0.00            
ATOM    113  H54 GCD     1      22.690  19.010  24.360  1.00  0.00            
ATOM    114  O27 GCD     1      20.790  18.960  23.560  1.00  0.00            
ATOM    115  H55 GCD     1      19.930  18.700  23.910  1.00  0.00            
ATOM    116  C34 GCD     1      21.540  20.550  25.250  1.00  0.00            
ATOM    117  H56 GCD     1      21.770  21.350  24.540  1.00  0.00            
ATOM    118  O28 GCD     1      22.470  20.720  26.300  1.00  0.00            
ATOM    119  C35 GCD     1      22.280  19.780  27.420  1.00  0.00            
ATOM    120  H57 GCD     1      21.420  19.910  28.090  1.00  0.00            
ATOM    121  C36 GCD     1      23.390  20.050  28.410  1.00  0.00            
ATOM    122  H58 GCD     1      24.330  19.630  28.020  1.00  0.00            
ATOM    123  H59 GCD     1      23.240  19.550  29.380  1.00  0.00            
ATOM    124  O29 GCD     1      23.520  21.450  28.590  1.00  0.00            
ATOM    125  H60 GCD     1      23.410  21.930  27.770  1.00  0.00            
ATOM    126  O30 GCD     1      20.210  20.780  25.740  1.00  0.00            
ATOM    127  C37 GCD     1      19.500  21.910  25.310  1.00  0.00            
ATOM    128  H61 GCD     1      20.170  22.520  24.700  1.00  0.00            
ATOM    129  C38 GCD     1      18.300  21.520  24.460  1.00  0.00            
ATOM    130  H62 GCD     1      17.730  20.680  24.880  1.00  0.00            
ATOM    131  O31 GCD     1      18.700  21.040  23.200  1.00  0.00            
ATOM    132  H63 GCD     1      19.380  20.350  23.270  1.00  0.00            
ATOM    133  C39 GCD     1      17.280  22.640  24.340  1.00  0.00            
ATOM    134  H64 GCD     1      17.630  23.480  23.730  1.00  0.00            
ATOM    135  O32 GCD     1      16.120  22.230  23.580  1.00  0.00            
ATOM    136  H65 GCD     1      15.560  21.730  24.180  1.00  0.00            
ATOM    137  C40 GCD     1      16.940  23.200  25.740  1.00  0.00            
ATOM    138  H66 GCD     1      16.390  24.140  25.720  1.00  0.00            
ATOM    139  O33 GCD     1      18.160  23.630  26.470  1.00  0.00            
ATOM    140  C41 GCD     1      19.150  22.580  26.660  1.00  0.00            
ATOM    141  H67 GCD     1      18.740  21.780  27.300  1.00  0.00            
ATOM    142  C42 GCD     1      20.320  23.180  27.330  1.00  0.00            
ATOM    143  H68 GCD     1      20.740  23.930  26.650  1.00  0.00            
ATOM    144  H69 GCD     1      21.040  22.390  27.550  1.00  0.00            
ATOM    145  O34 GCD     1      19.970  23.690  28.610  1.00  0.00            
ATOM    146  H70 GCD     1      20.720  24.240  28.870  1.00  0.00            
ATOM    147  O35 GCD     1      16.190  22.220  26.490  1.00  0.00            
ATOM    148  C43 GCD     1      14.810  22.390  26.620  1.00  0.00            
ATOM    149  H71 GCD     1      14.430  23.080  25.860  1.00  0.00            
ATOM    150  C44 GCD     1      14.140  21.040  26.390  1.00  0.00            
ATOM    151  H72 GCD     1      14.650  20.270  26.980  1.00  0.00            
ATOM    152  O36 GCD     1      14.330  20.690  24.990  1.00  0.00            
ATOM    153  H73 GCD     1      14.580  19.760  24.970  1.00  0.00            
ATOM    154  C45 GCD     1      12.670  21.200  26.690  1.00  0.00            
ATOM    155  H74 GCD     1      12.270  21.900  25.940  1.00  0.00            
ATOM    156  O37 GCD     1      12.100  19.880  26.570  1.00  0.00            
ATOM    157  H75 GCD     1      12.450  19.430  25.790  1.00  0.00            
ATOM    158  C46 GCD     1      12.430  21.750  28.080  1.00  0.00            
ATOM    159  H76 GCD     1      11.360  21.920  28.210  1.00  0.00            
ATOM    160  O38 GCD     1      13.030  20.860  29.040  1.00  0.00            
ATOM    161  O39 GCD     1      13.070  23.010  28.010  1.00  0.00            
ATOM    162  C47 GCD     1      14.450  22.910  28.000  1.00  0.00            
ATOM    163  H77 GCD     1      14.890  22.200  28.710  1.00  0.00            
ATOM    164  C48 GCD     1      15.000  24.320  28.240  1.00  0.00            
ATOM    165  H78 GCD     1      14.700  24.990  27.430  1.00  0.00            
ATOM    166  H79 GCD     1      16.100  24.280  28.300  1.00  0.00            
ATOM    167  O40 GCD     1      14.560  24.900  29.550  1.00  0.00            
ATOM    168  H80 GCD     1      14.930  24.250  30.170  1.00  0.00            
ATOM    169  C1  AK3     2      18.700  16.830  29.620  1.00  0.00            
ATOM    170  C2  AK3     2      17.840  17.710  30.660  1.00  0.00            
ATOM    171  C3  AK3     2      17.010  16.950  31.710  1.00  0.00            
ATOM    172  C4  AK3     2      16.760  18.060  32.750  1.00  0.00            
ATOM    173  C5  AK3     2      17.390  19.310  32.160  1.00  0.00            
ATOM    174  C6  AK3     2      16.460  19.780  31.020  1.00  0.00            
ATOM    175  C7  AK3     2      16.790  18.660  30.040  1.00  0.00            
ATOM    176  O1  AK3     2      16.070  18.250  29.090  1.00  0.00            
ATOM    177  C8  AK3     2      18.630  18.780  31.410  1.00  0.00            
ATOM    178  C9  AK3     2      19.350  19.820  30.440  1.00  0.00            
ATOM    179  C10 AK3     2      19.720  18.200  32.370  1.00  0.00            
ATOM    180  H1  AK3     2      19.230  16.120  30.260  1.00  0.00            
ATOM    181  H2  AK3     2      18.180  16.270  28.830  1.00  0.00            
ATOM    182  H3  AK3     2      19.490  17.300  29.010  1.00  0.00            
ATOM    183  H4  AK3     2      17.640  16.100  32.010  1.00  0.00            
ATOM    184  H5  AK3     2      16.110  16.540  31.240  1.00  0.00            
ATOM    185  H6  AK3     2      17.160  17.750  33.710  1.00  0.00            
ATOM    186  H7  AK3     2      15.670  18.170  32.870  1.00  0.00            
ATOM    187  H8  AK3     2      17.660  20.100  32.890  1.00  0.00            
ATOM    188  H9  AK3     2      16.720  20.710  30.500  1.00  0.00            
ATOM    189  H10 AK3     2      15.400  19.830  31.280  1.00  0.00            
ATOM    190  H11 AK3     2      20.290  19.360  30.120  1.00  0.00            
ATOM    191  H12 AK3     2      18.800  20.410  29.700  1.00  0.00            
ATOM    192  H13 AK3     2      19.730  20.650  31.060  1.00  0.00            
ATOM    193  H14 AK3     2      20.270  17.380  31.890  1.00  0.00            
ATOM    194  H15 AK3     2      20.460  18.870  32.810  1.00  0.00            
ATOM    195  H16 AK3     2      19.280  17.740  33.270  1.00  0.00            
TER
ENDMDL
MODEL        1
ATOM      1  H1  GCD     1      10.120  17.670  29.800  1.00  0.00            
ATOM      2  O1  GCD     1      10.930  17.640  29.280  1.00  0.00            
ATOM      3  C1  GCD     1      11.430  16.270  29.190  1.00  0.00            
ATOM      4  H2  GCD     1      10.730  15.620  28.650  1.00  0.00            
ATOM      5  H3  GCD     1      12.330  16.220  28.560  1.00  0.00            
ATOM      6  C2  GCD     1      11.720  15.610  30.590  1.00  0.00            
ATOM      7  H4  GCD     1      12.660  16.130  30.820  1.00  0.00            
ATOM      8  C3  GCD     1      12.050  14.170  30.570  1.00  0.00            
ATOM      9  H5  GCD     1      11.180  13.700  30.100  1.00  0.00            
ATOM     10  C4  GCD     1      12.390  13.540  31.980  1.00  0.00            
ATOM     11  H6  GCD     1      13.380  13.790  32.380  1.00  0.00            
ATOM     12  O2  GCD     1      12.300  12.100  31.910  1.00  0.00            
ATOM     13  H7  GCD     1      11.420  11.960  31.540  1.00  0.00            
ATOM     14  C5  GCD     1      11.330  14.000  33.010  1.00  0.00            
ATOM     15  H8  GCD     1      10.420  13.420  32.810  1.00  0.00            
ATOM     16  O3  GCD     1      11.680  13.630  34.370  1.00  0.00            
ATOM     17  H9  GCD     1      11.730  12.670  34.360  1.00  0.00            
ATOM     18  C6  GCD     1      11.020  15.540  32.860  1.00  0.00            
ATOM     19  O4  GCD     1      10.640  15.840  31.540  1.00  0.00            
ATOM     20  H10 GCD     1      10.160  15.810  33.490  1.00  0.00            
ATOM     21  O5  GCD     1      12.200  16.260  33.220  1.00  0.00            
ATOM     22  C7  GCD     1      12.060  16.930  34.480  1.00  0.00            
ATOM     23  H11 GCD     1      11.310  16.500  35.160  1.00  0.00            
ATOM     24  C8  GCD     1      13.440  16.910  35.230  1.00  0.00            
ATOM     25  H12 GCD     1      14.130  17.250  34.440  1.00  0.00            
ATOM     26  O6  GCD     1      13.780  15.570  35.520  1.00  0.00            
ATOM     27  H13 GCD     1      13.610  15.040  34.730  1.00  0.00            
ATOM     28  C9  GCD     1      13.420  17.750  36.490  1.00  0.00            
ATOM     29  H14 GCD     1      12.590  17.420  37.130  1.00  0.00            
ATOM     30  O7  GCD     1      14.690  17.660  37.240  1.00  0.00            
ATOM     31  H15 GCD     1      15.360  17.240  36.700  1.00  0.00            
ATOM     32  C10 GCD     1      13.150  19.200  36.080  1.00  0.00            
ATOM     33  H16 GCD     1      12.950  19.740  37.000  1.00  0.00            
ATOM     34  O8  GCD     1      11.890  19.200  35.400  1.00  0.00            
ATOM     35  C11 GCD     1      11.740  18.390  34.200  1.00  0.00            
ATOM     36  H17 GCD     1      12.340  18.790  33.370  1.00  0.00            
ATOM     37  C12 GCD     1      10.300  18.590  33.770  1.00  0.00            
ATOM     38  H18 GCD     1      10.180  18.210  32.750  1.00  0.00            
ATOM     39  H19 GCD     1      10.130  19.670  33.700  1.00  0.00            
ATOM     40  O9  GCD     1       9.360  18.070  34.710  1.00  0.00            
ATOM     41  H20 GCD     1       9.610  18.550  35.500  1.00  0.00            
ATOM     42  O10 GCD     1      14.240  19.670  35.370  1.00  0.00            
ATOM     43  C13 GCD     1      14.790  20.950  35.780  1.00  0.00            
ATOM     44  H21 GCD     1      14.520  21.140  36.820  1.00  0.00            
ATOM     45  C14 GCD     1      16.280  20.810  35.640  1.00  0.00            
ATOM     46  H22 GCD     1      16.400  20.450  34.610  1.00  0.00            
ATOM     47  O11 GCD     1      16.810  19.900  36.590  1.00  0.00            
ATOM     48  H23 GCD     1      16.730  18.990  36.270  1.00  0.00            
ATOM     49  C15 GCD     1      16.910  22.200  35.930  1.00  0.00            
ATOM     50  H24 GCD     1      16.530  22.530  36.900  1.00  0.00            
ATOM     51  O12 GCD     1      18.410  22.230  35.910  1.00  0.00            
ATOM     52  H25 GCD     1      18.610  22.810  36.660  1.00  0.00            
ATOM     53  C16 GCD     1      16.370  23.230  34.960  1.00  0.00            
ATOM     54  H26 GCD     1      16.730  24.200  35.310  1.00  0.00            
ATOM     55  O13 GCD     1      14.970  23.220  34.870  1.00  0.00            
ATOM     56  C17 GCD     1      14.300  21.980  34.780  1.00  0.00            
ATOM     57  H27 GCD     1      14.470  21.550  33.780  1.00  0.00            
ATOM     58  C18 GCD     1      12.780  22.190  34.970  1.00  0.00            
ATOM     59  H28 GCD     1      12.680  22.400  36.040  1.00  0.00            
ATOM     60  H29 GCD     1      12.200  21.330  34.630  1.00  0.00            
ATOM     61  O14 GCD     1      12.370  23.260  34.090  1.00  0.00            
ATOM     62  H30 GCD     1      11.910  22.940  33.310  1.00  0.00            
ATOM     63  O15 GCD     1      16.780  22.930  33.620  1.00  0.00            
ATOM     64  C19 GCD     1      17.140  24.080  32.830  1.00  0.00            
ATOM     65  H31 GCD     1      17.020  25.020  33.380  1.00  0.00            
ATOM     66  C20 GCD     1      18.620  23.960  32.400  1.00  0.00            
ATOM     67  H32 GCD     1      18.710  23.000  31.880  1.00  0.00            
ATOM     68  O16 GCD     1      19.410  23.840  33.560  1.00  0.00            
ATOM     69  H33 GCD     1      19.110  23.170  34.180  1.00  0.00            
ATOM     70  C21 GCD     1      19.070  25.060  31.420  1.00  0.00            
ATOM     71  H34 GCD     1      19.140  26.030  31.930  1.00  0.00            
ATOM     72  O17 GCD     1      20.400  24.850  31.020  1.00  0.00            
ATOM     73  H35 GCD     1      20.310  24.490  30.130  1.00  0.00            
ATOM     74  C22 GCD     1      18.180  25.190  30.240  1.00  0.00            
ATOM     75  H36 GCD     1      18.420  26.120  29.720  1.00  0.00            
ATOM     76  O18 GCD     1      16.850  25.290  30.710  1.00  0.00            
ATOM     77  C23 GCD     1      16.320  24.320  31.540  1.00  0.00            
ATOM     78  H37 GCD     1      16.270  23.360  31.010  1.00  0.00            
ATOM     79  C24 GCD     1      14.900  24.730  31.960  1.00  0.00            
ATOM     80  H38 GCD     1      14.850  25.720  32.440  1.00  0.00            
ATOM     81  H39 GCD     1      14.570  23.960  32.670  1.00  0.00            
ATOM     82  O19 GCD     1      13.990  24.710  30.850  1.00  0.00            
ATOM     83  H40 GCD     1      13.070  24.880  31.070  1.00  0.00            
ATOM     84  O20 GCD     1      18.240  24.090  29.330  1.00  0.00            
ATOM     85  C25 GCD     1      18.300  24.470  27.950  1.00  0.00            
ATOM     86  H41 GCD     1      18.460  25.530  27.710  1.00  0.00            
ATOM     87  C26 GCD     1      19.580  23.750  27.460  1.00  0.00            
ATOM     88  H42 GCD     1      19.540  22.680  27.660  1.00  0.00            
ATOM     89  O21 GCD     1      20.780  24.230  28.220  1.00  0.00            
ATOM     90  H43 GCD     1      21.610  24.280  27.750  1.00  0.00            
ATOM     91  C27 GCD     1      19.710  23.940  25.890  1.00  0.00            
ATOM     92  H44 GCD     1      19.810  25.020  25.710  1.00  0.00            
ATOM     93  O22 GCD     1      20.920  23.350  25.330  1.00  0.00            
ATOM     94  H45 GCD     1      20.820  22.390  25.330  1.00  0.00            
ATOM     95  C28 GCD     1      18.470  23.510  25.170  1.00  0.00            
ATOM     96  H46 GCD     1      18.500  23.780  24.110  1.00  0.00            
ATOM     97  O23 GCD     1      17.340  24.140  25.850  1.00  0.00            
ATOM     98  C29 GCD     1      17.110  23.920  27.270  1.00  0.00            
ATOM     99  H47 GCD     1      17.010  22.840  27.490  1.00  0.00            
ATOM    100  C30 GCD     1      15.740  24.550  27.720  1.00  0.00            
ATOM    101  H48 GCD     1      15.740  25.640  27.820  1.00  0.00            
ATOM    102  H49 GCD     1      15.490  24.090  28.690  1.00  0.00            
ATOM    103  O24 GCD     1      14.720  24.120  26.760  1.00  0.00            
ATOM    104  H50 GCD     1      15.130  24.080  25.890  1.00  0.00            
ATOM    105  O25 GCD     1      18.320  22.090  25.210  1.00  0.00            
ATOM    106  C31 GCD     1      18.270  21.260  24.040  1.00  0.00            
ATOM    107  H51 GCD     1      18.450  21.800  23.100  1.00  0.00            
ATOM    108  C32 GCD     1      19.340  20.150  24.190  1.00  0.00            
ATOM    109  H52 GCD     1      19.090  19.570  25.090  1.00  0.00            
ATOM    110  O26 GCD     1      20.650  20.630  24.290  1.00  0.00            
ATOM    111  H53 GCD     1      21.140  20.030  24.860  1.00  0.00            
ATOM    112  C33 GCD     1      19.290  19.180  23.000  1.00  0.00            
ATOM    113  H54 GCD     1      19.600  19.820  22.170  1.00  0.00            
ATOM    114  O27 GCD     1      20.250  18.160  23.190  1.00  0.00            
ATOM    115  H55 GCD     1      19.930  17.590  23.900  1.00  0.00            
ATOM    116  C34 GCD     1      17.900  18.710  22.870  1.00  0.00            
ATOM    117  H56 GCD     1      17.810  18.200  21.900  1.00  0.00            
ATOM    118  O28 GCD     1      16.940  19.850  22.780  1.00  0.00            
ATOM    119  C35 GCD     1      16.840  20.620  23.960  1.00  0.00            
ATOM    120  H57 GCD     1      16.610  20.000  24.840  1.00  0.00            
ATOM    121  C36 GCD     1      15.640  21.610  24.010  1.00  0.00            
ATOM    122  H58 GCD     1      15.770  22.290  23.160  1.00  0.00            
ATOM    123  H59 GCD     1      15.730  22.180  24.940  1.00  0.00            
ATOM    124  O29 GCD     1      14.410  20.960  23.880  1.00  0.00            
ATOM    125  H60 GCD     1      13.830  21.620  23.480  1.00  0.00            
ATOM    126  O30 GCD     1      17.590  17.920  23.990  1.00  0.00            
ATOM    127  C37 GCD     1      17.440  16.510  23.800  1.00  0.00            
ATOM    128  H61 GCD     1      17.970  16.200  22.900  1.00  0.00            
ATOM    129  C38 GCD     1      18.130  15.890  25.070  1.00  0.00            
ATOM    130  H62 GCD     1      17.610  16.260  25.960  1.00  0.00            
ATOM    131  O31 GCD     1      19.510  16.170  25.190  1.00  0.00            
ATOM    132  H63 GCD     1      19.840  16.130  26.090  1.00  0.00            
ATOM    133  C39 GCD     1      17.930  14.340  25.080  1.00  0.00            
ATOM    134  H64 GCD     1      18.550  13.910  24.280  1.00  0.00            
ATOM    135  O32 GCD     1      18.430  13.760  26.310  1.00  0.00            
ATOM    136  H65 GCD     1      19.390  13.800  26.310  1.00  0.00            
ATOM    137  C40 GCD     1      16.410  14.090  24.800  1.00  0.00            
ATOM    138  H66 GCD     1      16.360  13.000  24.730  1.00  0.00            
ATOM    139  O33 GCD     1      15.980  14.700  23.590  1.00  0.00            
ATOM    140  C41 GCD     1      16.010  16.150  23.660  1.00  0.00            
ATOM    141  H67 GCD     1      15.470  16.460  24.560  1.00  0.00            
ATOM    142  C42 GCD     1      15.270  16.840  22.480  1.00  0.00            
ATOM    143  H68 GCD     1      15.530  17.900  22.530  1.00  0.00            
ATOM    144  H69 GCD     1      14.190  16.700  22.540  1.00  0.00            
ATOM    145  O34 GCD     1      15.800  16.490  21.200  1.00  0.00            
ATOM    146  H70 GCD     1      15.490  17.140  20.560  1.00  0.00            
ATOM    147  O35 GCD     1      15.650  14.530  25.980  1.00  0.00            
ATOM    148  C43 GCD     1      14.770  13.560  26.620  1.00  0.00            
ATOM    149  H71 GCD     1      14.540  12.710  25.950  1.00  0.00            
ATOM    150  C44 GCD     1      15.330  13.030  27.890  1.00  0.00            
ATOM    151  H72 GCD     1      15.620  13.850  28.550  1.00  0.00            
ATOM    152  O36 GCD     1      16.580  12.350  27.710  1.00  0.00            
ATOM    153  H73 GCD     1      17.260  12.860  27.270  1.00  0.00            
ATOM    154  C45 GCD     1      14.250  12.180  28.510  1.00  0.00            
ATOM    155  H74 GCD     1      13.950  11.390  27.810  1.00  0.00            
ATOM    156  O37 GCD     1      14.700  11.610  29.740  1.00  0.00            
ATOM    157  H75 GCD     1      14.720  12.300  30.420  1.00  0.00            
ATOM    158  C46 GCD     1      12.980  12.870  28.820  1.00  0.00            
ATOM    159  H76 GCD     1      12.150  12.210  29.080  1.00  0.00            
ATOM    160  O38 GCD     1      13.180  13.860  29.730  1.00  0.00            
ATOM    161  O39 GCD     1      12.520  13.530  27.640  1.00  0.00            
ATOM    162  C47 GCD     1      13.490  14.320  26.920  1.00  0.00            
ATOM    163  H77 GCD     1      13.750  15.180  27.550  1.00  0.00            
ATOM    164  C48 GCD     1      12.800  14.800  25.640  1.00  0.00            
ATOM    165  H78 GCD     1      13.450  15.450  25.050  1.00  0.00            
ATOM    166  H79 GCD     1      11.860  15.290  25.930  1.00  0.00            
ATOM    167  O40 GCD     1      12.530  13.710  24.750  1.00  0.00            
ATOM    168  H80 GCD     1      13.330  13.380  24.310  1.00  0.00            
ATOM    169  C1  AK3     2      16.280  18.910  28.090  1.00  0.00            
ATOM    170  C2  AK3     2      16.510  18.990  29.620  1.00  0.00            
ATOM    171  C3  AK3     2      17.520  20.040  30.200  1.00  0.00            
ATOM    172  C4  AK3     2      17.260  20.100  31.730  1.00  0.00            
ATOM    173  C5  AK3     2      16.080  19.110  31.880  1.00  0.00            
ATOM    174  C6  AK3     2      16.640  17.730  31.660  1.00  0.00            
ATOM    175  C7  AK3     2      17.020  17.670  30.180  1.00  0.00            
ATOM    176  O1  AK3     2      18.040  17.080  29.790  1.00  0.00            
ATOM    177  C8  AK3     2      15.230  19.250  30.520  1.00  0.00            
ATOM    178  C9  AK3     2      14.100  18.160  30.380  1.00  0.00            
ATOM    179  C10 AK3     2      14.510  20.650  30.360  1.00  0.00            
ATOM    180  H1  AK3     2      17.170  18.580  27.540  1.00  0.00            
ATOM    181  H2  AK3     2      15.410  18.270  27.910  1.00  0.00            
ATOM    182  H3  AK3     2      16.030  19.930  27.760  1.00  0.00            
ATOM    183  H4  AK3     2      17.330  21.030  29.760  1.00  0.00            
ATOM    184  H5  AK3     2      18.550  19.710  30.050  1.00  0.00            
ATOM    185  H6  AK3     2      16.950  21.120  31.960  1.00  0.00            
ATOM    186  H7  AK3     2      18.080  19.770  32.390  1.00  0.00            
ATOM    187  H8  AK3     2      15.490  19.080  32.800  1.00  0.00            
ATOM    188  H9  AK3     2      15.970  16.900  31.930  1.00  0.00            
ATOM    189  H10 AK3     2      17.640  17.570  32.100  1.00  0.00            
ATOM    190  H11 AK3     2      14.590  17.210  30.150  1.00  0.00            
ATOM    191  H12 AK3     2      13.510  18.120  31.310  1.00  0.00            
ATOM    192  H13 AK3     2      13.310  18.330  29.640  1.00  0.00            
ATOM    193  H14 AK3     2      13.990  20.810  29.400  1.00  0.00            
ATOM    194  H15 AK3     2      13.860  20.870  31.220  1.00  0.00            
ATOM    195  H16 AK3     2      15.190  21.510  30.410  1.00  0.00            
TER
ENDMDL
MODEL        1
ATOM      1  H1  GCD     1      20.180  24.560  18.340  1.00  0.00            
ATOM      2  O1  GCD     1      20.730  24.420  19.120  1.00  0.00            
ATOM      3  C1  GCD     1      21.430  23.230  18.770  1.00  0.00            
ATOM      4  H2  GCD     1      21.900  23.400  17.790  1.00  0.00            
ATOM      5  H3  GCD     1      22.230  23.060  19.500  1.00  0.00            
ATOM      6  C2  GCD     1      20.490  22.010  18.600  1.00  0.00            
ATOM      7  H4  GCD     1      19.950  21.850  19.540  1.00  0.00            
ATOM      8  C3  GCD     1      21.140  20.690  18.370  1.00  0.00            
ATOM      9  H5  GCD     1      21.590  20.740  17.370  1.00  0.00            
ATOM     10  C4  GCD     1      20.130  19.490  18.270  1.00  0.00            
ATOM     11  H6  GCD     1      19.620  19.380  19.240  1.00  0.00            
ATOM     12  O2  GCD     1      20.810  18.260  17.990  1.00  0.00            
ATOM     13  H7  GCD     1      20.190  17.530  18.020  1.00  0.00            
ATOM     14  C5  GCD     1      19.130  19.880  17.130  1.00  0.00            
ATOM     15  H8  GCD     1      19.650  19.960  16.170  1.00  0.00            
ATOM     16  O3  GCD     1      18.000  18.900  16.890  1.00  0.00            
ATOM     17  H9  GCD     1      17.270  19.230  17.420  1.00  0.00            
ATOM     18  C6  GCD     1      18.550  21.300  17.370  1.00  0.00            
ATOM     19  O4  GCD     1      19.580  22.240  17.530  1.00  0.00            
ATOM     20  H10 GCD     1      18.020  21.580  16.460  1.00  0.00            
ATOM     21  O5  GCD     1      17.790  21.280  18.620  1.00  0.00            
ATOM     22  C7  GCD     1      16.400  21.760  18.500  1.00  0.00            
ATOM     23  H11 GCD     1      16.220  21.940  17.430  1.00  0.00            
ATOM     24  C8  GCD     1      15.490  20.680  19.060  1.00  0.00            
ATOM     25  H12 GCD     1      15.830  20.470  20.090  1.00  0.00            
ATOM     26  O6  GCD     1      15.670  19.470  18.320  1.00  0.00            
ATOM     27  H13 GCD     1      15.250  18.780  18.840  1.00  0.00            
ATOM     28  C9  GCD     1      14.060  21.140  19.050  1.00  0.00            
ATOM     29  H14 GCD     1      13.730  21.260  18.010  1.00  0.00            
ATOM     30  O7  GCD     1      13.150  20.110  19.540  1.00  0.00            
ATOM     31  H15 GCD     1      13.550  19.750  20.340  1.00  0.00            
ATOM     32  C10 GCD     1      13.930  22.420  19.840  1.00  0.00            
ATOM     33  H16 GCD     1      12.920  22.830  19.780  1.00  0.00            
ATOM     34  O8  GCD     1      14.780  23.370  19.400  1.00  0.00            
ATOM     35  C11 GCD     1      16.240  23.060  19.300  1.00  0.00            
ATOM     36  H17 GCD     1      16.610  22.970  20.330  1.00  0.00            
ATOM     37  C12 GCD     1      17.040  24.270  18.700  1.00  0.00            
ATOM     38  H18 GCD     1      16.510  24.490  17.770  1.00  0.00            
ATOM     39  H19 GCD     1      18.040  23.870  18.480  1.00  0.00            
ATOM     40  O9  GCD     1      17.180  25.380  19.650  1.00  0.00            
ATOM     41  H20 GCD     1      17.190  26.190  19.130  1.00  0.00            
ATOM     42  O10 GCD     1      14.230  22.160  21.190  1.00  0.00            
ATOM     43  C13 GCD     1      13.310  21.670  22.150  1.00  0.00            
ATOM     44  H21 GCD     1      12.480  21.220  21.600  1.00  0.00            
ATOM     45  C14 GCD     1      14.070  20.620  22.980  1.00  0.00            
ATOM     46  H22 GCD     1      15.000  21.040  23.380  1.00  0.00            
ATOM     47  O11 GCD     1      14.400  19.460  22.130  1.00  0.00            
ATOM     48  H23 GCD     1      14.600  18.710  22.700  1.00  0.00            
ATOM     49  C15 GCD     1      13.250  20.050  24.100  1.00  0.00            
ATOM     50  H24 GCD     1      12.320  19.670  23.660  1.00  0.00            
ATOM     51  O12 GCD     1      13.890  19.170  25.010  1.00  0.00            
ATOM     52  H25 GCD     1      14.080  19.810  25.710  1.00  0.00            
ATOM     53  C16 GCD     1      12.720  21.300  24.870  1.00  0.00            
ATOM     54  H26 GCD     1      11.990  20.860  25.560  1.00  0.00            
ATOM     55  O13 GCD     1      12.050  22.270  24.100  1.00  0.00            
ATOM     56  C17 GCD     1      12.810  22.840  23.030  1.00  0.00            
ATOM     57  H27 GCD     1      13.730  23.340  23.350  1.00  0.00            
ATOM     58  C18 GCD     1      12.020  23.860  22.290  1.00  0.00            
ATOM     59  H28 GCD     1      11.300  23.370  21.620  1.00  0.00            
ATOM     60  H29 GCD     1      12.690  24.450  21.660  1.00  0.00            
ATOM     61  O14 GCD     1      11.390  24.830  23.150  1.00  0.00            
ATOM     62  H30 GCD     1      10.800  24.330  23.730  1.00  0.00            
ATOM     63  O15 GCD     1      13.730  21.990  25.640  1.00  0.00            
ATOM     64  C19 GCD     1      13.480  22.430  26.940  1.00  0.00            
ATOM     65  H31 GCD     1      12.420  22.650  27.110  1.00  0.00            
ATOM     66  C20 GCD     1      14.020  21.490  28.020  1.00  0.00            
ATOM     67  H32 GCD     1      15.070  21.300  27.750  1.00  0.00            
ATOM     68  O16 GCD     1      13.340  20.230  27.990  1.00  0.00            
ATOM     69  H33 GCD     1      12.660  20.290  28.660  1.00  0.00            
ATOM     70  C21 GCD     1      14.050  22.100  29.410  1.00  0.00            
ATOM     71  H34 GCD     1      13.060  22.280  29.840  1.00  0.00            
ATOM     72  O17 GCD     1      14.760  21.240  30.330  1.00  0.00            
ATOM     73  H35 GCD     1      15.550  21.640  30.720  1.00  0.00            
ATOM     74  C22 GCD     1      14.790  23.430  29.420  1.00  0.00            
ATOM     75  H36 GCD     1      14.740  23.850  30.430  1.00  0.00            
ATOM     76  O18 GCD     1      14.220  24.340  28.460  1.00  0.00            
ATOM     77  C23 GCD     1      14.270  23.780  27.120  1.00  0.00            
ATOM     78  H37 GCD     1      15.300  23.680  26.760  1.00  0.00            
ATOM     79  C24 GCD     1      13.810  24.920  26.290  1.00  0.00            
ATOM     80  H38 GCD     1      14.280  24.810  25.310  1.00  0.00            
ATOM     81  H39 GCD     1      14.050  25.870  26.790  1.00  0.00            
ATOM     82  O19 GCD     1      12.350  25.040  26.120  1.00  0.00            
ATOM     83  H40 GCD     1      12.000  24.610  25.340  1.00  0.00            
ATOM     84  O20 GCD     1      16.190  23.150  29.070  1.00  0.00            
ATOM     85  C25 GCD     1      17.090  24.000  29.760  1.00  0.00            
ATOM     86  H41 GCD     1      16.600  24.750  30.400  1.00  0.00            
ATOM     87  C26 GCD     1      17.880  23.280  30.800  1.00  0.00            
ATOM     88  H42 GCD     1      18.460  22.470  30.330  1.00  0.00            
ATOM     89  O21 GCD     1      16.920  22.690  31.720  1.00  0.00            
ATOM     90  H43 GCD     1      16.630  23.250  32.460  1.00  0.00            
ATOM     91  C27 GCD     1      18.930  24.160  31.540  1.00  0.00            
ATOM     92  H44 GCD     1      18.420  24.950  32.090  1.00  0.00            
ATOM     93  O22 GCD     1      19.670  23.370  32.490  1.00  0.00            
ATOM     94  H45 GCD     1      20.180  22.780  31.930  1.00  0.00            
ATOM     95  C28 GCD     1      19.840  24.840  30.470  1.00  0.00            
ATOM     96  H46 GCD     1      20.510  25.520  30.990  1.00  0.00            
ATOM     97  O23 GCD     1      18.980  25.550  29.580  1.00  0.00            
ATOM     98  C29 GCD     1      18.060  24.770  28.800  1.00  0.00            
ATOM     99  H47 GCD     1      18.560  23.990  28.210  1.00  0.00            
ATOM    100  C30 GCD     1      17.380  25.740  27.870  1.00  0.00            
ATOM    101  H48 GCD     1      17.090  26.580  28.500  1.00  0.00            
ATOM    102  H49 GCD     1      16.490  25.310  27.390  1.00  0.00            
ATOM    103  O24 GCD     1      18.230  26.190  26.830  1.00  0.00            
ATOM    104  H50 GCD     1      18.910  26.730  27.250  1.00  0.00            
ATOM    105  O25 GCD     1      20.460  23.840  29.660  1.00  0.00            
ATOM    106  C31 GCD     1      21.820  23.540  29.920  1.00  0.00            
ATOM    107  H51 GCD     1      22.170  23.900  30.890  1.00  0.00            
ATOM    108  C32 GCD     1      21.800  22.010  29.890  1.00  0.00            
ATOM    109  H52 GCD     1      21.320  21.720  28.950  1.00  0.00            
ATOM    110  O26 GCD     1      20.920  21.510  30.940  1.00  0.00            
ATOM    111  H53 GCD     1      20.640  20.650  30.600  1.00  0.00            
ATOM    112  C33 GCD     1      23.230  21.420  29.900  1.00  0.00            
ATOM    113  H54 GCD     1      23.710  21.700  30.850  1.00  0.00            
ATOM    114  O27 GCD     1      23.320  19.970  29.810  1.00  0.00            
ATOM    115  H55 GCD     1      24.240  19.780  30.020  1.00  0.00            
ATOM    116  C34 GCD     1      24.100  22.060  28.780  1.00  0.00            
ATOM    117  H56 GCD     1      25.160  21.770  28.820  1.00  0.00            
ATOM    118  O28 GCD     1      23.990  23.470  28.950  1.00  0.00            
ATOM    119  C35 GCD     1      22.700  24.050  28.780  1.00  0.00            
ATOM    120  H57 GCD     1      22.350  23.760  27.780  1.00  0.00            
ATOM    121  C36 GCD     1      22.910  25.550  28.890  1.00  0.00            
ATOM    122  H58 GCD     1      21.920  26.000  28.760  1.00  0.00            
ATOM    123  H59 GCD     1      23.560  25.750  28.030  1.00  0.00            
ATOM    124  O29 GCD     1      23.450  26.010  30.160  1.00  0.00            
ATOM    125  H60 GCD     1      23.870  26.880  30.090  1.00  0.00            
ATOM    126  O30 GCD     1      23.650  21.700  27.460  1.00  0.00            
ATOM    127  C37 GCD     1      24.520  20.790  26.750  1.00  0.00            
ATOM    128  H61 GCD     1      25.310  20.470  27.440  1.00  0.00            
ATOM    129  C38 GCD     1      23.670  19.620  26.220  1.00  0.00            
ATOM    130  H62 GCD     1      22.850  20.090  25.650  1.00  0.00            
ATOM    131  O31 GCD     1      23.110  18.780  27.270  1.00  0.00            
ATOM    132  H63 GCD     1      23.060  19.190  28.140  1.00  0.00            
ATOM    133  C39 GCD     1      24.520  18.860  25.230  1.00  0.00            
ATOM    134  H64 GCD     1      25.310  18.370  25.810  1.00  0.00            
ATOM    135  O32 GCD     1      23.650  17.900  24.570  1.00  0.00            
ATOM    136  H65 GCD     1      24.120  17.530  23.810  1.00  0.00            
ATOM    137  C40 GCD     1      25.220  19.710  24.250  1.00  0.00            
ATOM    138  H66 GCD     1      25.940  19.090  23.710  1.00  0.00            
ATOM    139  O33 GCD     1      25.980  20.700  24.920  1.00  0.00            
ATOM    140  C41 GCD     1      25.140  21.660  25.640  1.00  0.00            
ATOM    141  H67 GCD     1      24.330  22.010  24.980  1.00  0.00            
ATOM    142  C42 GCD     1      25.940  22.830  26.160  1.00  0.00            
ATOM    143  H68 GCD     1      26.770  22.340  26.680  1.00  0.00            
ATOM    144  H69 GCD     1      25.380  23.440  26.870  1.00  0.00            
ATOM    145  O34 GCD     1      26.490  23.670  25.110  1.00  0.00            
ATOM    146  H70 GCD     1      27.090  24.210  25.630  1.00  0.00            
ATOM    147  O35 GCD     1      24.370  20.280  23.260  1.00  0.00            
ATOM    148  C43 GCD     1      24.740  20.280  21.870  1.00  0.00            
ATOM    149  H71 GCD     1      25.830  20.260  21.750  1.00  0.00            
ATOM    150  C44 GCD     1      24.130  19.070  21.170  1.00  0.00            
ATOM    151  H72 GCD     1      23.050  18.990  21.350  1.00  0.00            
ATOM    152  O36 GCD     1      24.810  17.860  21.530  1.00  0.00            
ATOM    153  H73 GCD     1      25.730  18.090  21.380  1.00  0.00            
ATOM    154  C45 GCD     1      24.150  19.250  19.600  1.00  0.00            
ATOM    155  H74 GCD     1      25.160  19.510  19.250  1.00  0.00            
ATOM    156  O37 GCD     1      23.780  18.050  18.910  1.00  0.00            
ATOM    157  H75 GCD     1      22.940  17.780  19.310  1.00  0.00            
ATOM    158  C46 GCD     1      23.450  20.490  19.190  1.00  0.00            
ATOM    159  H76 GCD     1      23.460  20.620  18.110  1.00  0.00            
ATOM    160  O38 GCD     1      22.100  20.470  19.470  1.00  0.00            
ATOM    161  O39 GCD     1      24.120  21.570  19.870  1.00  0.00            
ATOM    162  C47 GCD     1      24.120  21.530  21.270  1.00  0.00            
ATOM    163  H77 GCD     1      23.050  21.580  21.520  1.00  0.00            
ATOM    164  C48 GCD     1      24.830  22.810  21.750  1.00  0.00            
ATOM    165  H78 GCD     1      25.890  22.810  21.450  1.00  0.00            
ATOM    166  H79 GCD     1      24.820  22.810  22.850  1.00  0.00            
ATOM    167  O40 GCD     1      24.170  24.040  21.490  1.00  0.00            
ATOM    168  H80 GCD     1      24.280  24.100  20.540  1.00  0.00            
ATOM    169  C1  AK3     2      17.830  23.540  24.060  1.00  0.00            
ATOM    170  C2  AK3     2      18.660  22.210  23.830  1.00  0.00            
ATOM    171  C3  AK3     2      18.630  21.700  22.320  1.00  0.00            
ATOM    172  C4  AK3     2      19.840  20.780  22.210  1.00  0.00            
ATOM    173  C5  AK3     2      20.380  20.760  23.680  1.00  0.00            
ATOM    174  C6  AK3     2      19.370  20.020  24.570  1.00  0.00            
ATOM    175  C7  AK3     2      18.270  20.970  24.520  1.00  0.00            
ATOM    176  O1  AK3     2      17.380  21.000  25.430  1.00  0.00            
ATOM    177  C8  AK3     2      20.160  22.220  24.140  1.00  0.00            
ATOM    178  C9  AK3     2      20.560  22.530  25.620  1.00  0.00            
ATOM    179  C10 AK3     2      21.030  23.230  23.340  1.00  0.00            
ATOM    180  H1  AK3     2      17.500  23.690  25.090  1.00  0.00            
ATOM    181  H2  AK3     2      18.460  24.400  23.810  1.00  0.00            
ATOM    182  H3  AK3     2      16.870  23.440  23.530  1.00  0.00            
ATOM    183  H4  AK3     2      18.780  22.460  21.540  1.00  0.00            
ATOM    184  H5  AK3     2      17.660  21.240  22.110  1.00  0.00            
ATOM    185  H6  AK3     2      20.550  21.190  21.480  1.00  0.00            
ATOM    186  H7  AK3     2      19.480  19.790  21.910  1.00  0.00            
ATOM    187  H8  AK3     2      21.420  20.440  23.860  1.00  0.00            
ATOM    188  H9  AK3     2      19.840  19.840  25.540  1.00  0.00            
ATOM    189  H10 AK3     2      18.970  19.070  24.190  1.00  0.00            
ATOM    190  H11 AK3     2      20.020  22.020  26.430  1.00  0.00            
ATOM    191  H12 AK3     2      21.610  22.200  25.670  1.00  0.00            
ATOM    192  H13 AK3     2      20.420  23.610  25.730  1.00  0.00            
ATOM    193  H14 AK3     2      22.070  23.220  23.690  1.00  0.00            
ATOM    194  H15 AK3     2      21.150  23.100  22.260  1.00  0.00            
ATOM    195  H16 AK3     2      20.640  24.220  23.620  1.00  0.00            
TER
ENDMDL
MODEL        1
ATOM      1  H1  GCD     1      15.300  31.230  35.330  1.00  0.00            
ATOM      2  O1  GCD     1      15.800  31.080  36.140  1.00  0.00            
ATOM      3  C1  GCD     1      15.790  29.700  36.380  1.00  0.00            
ATOM      4  H2  GCD     1      15.390  29.550  37.390  1.00  0.00            
ATOM      5  H3  GCD     1      14.970  29.330  35.740  1.00  0.00            
ATOM      6  C2  GCD     1      17.000  28.810  36.020  1.00  0.00            
ATOM      7  H4  GCD     1      17.030  28.680  34.930  1.00  0.00            
ATOM      8  C3  GCD     1      16.710  27.400  36.650  1.00  0.00            
ATOM      9  H5  GCD     1      16.750  27.400  37.750  1.00  0.00            
ATOM     10  C4  GCD     1      17.830  26.460  36.230  1.00  0.00            
ATOM     11  H6  GCD     1      17.860  26.350  35.140  1.00  0.00            
ATOM     12  O2  GCD     1      17.650  25.140  36.810  1.00  0.00            
ATOM     13  H7  GCD     1      16.700  25.030  36.690  1.00  0.00            
ATOM     14  C5  GCD     1      19.140  27.060  36.660  1.00  0.00            
ATOM     15  H8  GCD     1      18.970  27.160  37.740  1.00  0.00            
ATOM     16  O3  GCD     1      20.280  26.320  36.300  1.00  0.00            
ATOM     17  H9  GCD     1      20.170  25.490  36.790  1.00  0.00            
ATOM     18  C6  GCD     1      19.300  28.470  36.180  1.00  0.00            
ATOM     19  O4  GCD     1      18.220  29.240  36.550  1.00  0.00            
ATOM     20  H10 GCD     1      20.210  28.920  36.600  1.00  0.00            
ATOM     21  O5  GCD     1      19.440  28.520  34.790  1.00  0.00            
ATOM     22  C7  GCD     1      20.480  29.340  34.290  1.00  0.00            
ATOM     23  H11 GCD     1      20.990  29.920  35.070  1.00  0.00            
ATOM     24  C8  GCD     1      21.520  28.530  33.500  1.00  0.00            
ATOM     25  H12 GCD     1      20.940  27.920  32.800  1.00  0.00            
ATOM     26  O6  GCD     1      22.110  27.640  34.470  1.00  0.00            
ATOM     27  H13 GCD     1      21.440  27.320  35.070  1.00  0.00            
ATOM     28  C9  GCD     1      22.600  29.360  32.740  1.00  0.00            
ATOM     29  H14 GCD     1      23.090  30.010  33.480  1.00  0.00            
ATOM     30  O7  GCD     1      23.590  28.530  32.170  1.00  0.00            
ATOM     31  H15 GCD     1      24.060  28.050  32.860  1.00  0.00            
ATOM     32  C10 GCD     1      21.760  30.250  31.830  1.00  0.00            
ATOM     33  H16 GCD     1      22.350  31.050  31.380  1.00  0.00            
ATOM     34  O8  GCD     1      20.800  30.960  32.550  1.00  0.00            
ATOM     35  C11 GCD     1      19.760  30.180  33.200  1.00  0.00            
ATOM     36  H17 GCD     1      19.220  29.480  32.550  1.00  0.00            
ATOM     37  C12 GCD     1      18.760  31.140  33.820  1.00  0.00            
ATOM     38  H18 GCD     1      17.760  30.680  33.790  1.00  0.00            
ATOM     39  H19 GCD     1      18.730  32.050  33.200  1.00  0.00            
ATOM     40  O9  GCD     1      19.040  31.510  35.200  1.00  0.00            
ATOM     41  H20 GCD     1      18.760  30.750  35.710  1.00  0.00            
ATOM     42  O10 GCD     1      21.180  29.400  30.820  1.00  0.00            
ATOM     43  C13 GCD     1      21.430  29.750  29.500  1.00  0.00            
ATOM     44  H21 GCD     1      22.250  30.480  29.490  1.00  0.00            
ATOM     45  C14 GCD     1      21.840  28.520  28.780  1.00  0.00            
ATOM     46  H22 GCD     1      21.080  27.750  28.970  1.00  0.00            
ATOM     47  O11 GCD     1      23.030  28.050  29.320  1.00  0.00            
ATOM     48  H23 GCD     1      22.950  28.070  30.280  1.00  0.00            
ATOM     49  C15 GCD     1      22.050  28.700  27.340  1.00  0.00            
ATOM     50  H24 GCD     1      22.770  29.510  27.170  1.00  0.00            
ATOM     51  O12 GCD     1      22.560  27.530  26.600  1.00  0.00            
ATOM     52  H25 GCD     1      21.910  26.830  26.740  1.00  0.00            
ATOM     53  C16 GCD     1      20.730  29.160  26.720  1.00  0.00            
ATOM     54  H26 GCD     1      20.930  29.310  25.660  1.00  0.00            
ATOM     55  O13 GCD     1      20.330  30.380  27.400  1.00  0.00            
ATOM     56  C17 GCD     1      20.140  30.300  28.790  1.00  0.00            
ATOM     57  H27 GCD     1      19.250  29.690  28.970  1.00  0.00            
ATOM     58  C18 GCD     1      19.610  31.670  29.180  1.00  0.00            
ATOM     59  H28 GCD     1      19.310  31.600  30.230  1.00  0.00            
ATOM     60  H29 GCD     1      18.790  31.940  28.500  1.00  0.00            
ATOM     61  O14 GCD     1      20.660  32.630  29.010  1.00  0.00            
ATOM     62  H30 GCD     1      21.020  32.840  28.150  1.00  0.00            
ATOM     63  O15 GCD     1      19.690  28.170  26.860  1.00  0.00            
ATOM     64  C19 GCD     1      19.670  27.160  25.830  1.00  0.00            
ATOM     65  H31 GCD     1      20.560  27.220  25.190  1.00  0.00            
ATOM     66  C20 GCD     1      19.640  25.830  26.590  1.00  0.00            
ATOM     67  H32 GCD     1      18.790  26.030  27.250  1.00  0.00            
ATOM     68  O16 GCD     1      20.770  25.620  27.350  1.00  0.00            
ATOM     69  H33 GCD     1      20.980  24.680  27.340  1.00  0.00            
ATOM     70  C21 GCD     1      19.400  24.660  25.650  1.00  0.00            
ATOM     71  H34 GCD     1      20.250  24.620  24.960  1.00  0.00            
ATOM     72  O17 GCD     1      19.270  23.450  26.350  1.00  0.00            
ATOM     73  H35 GCD     1      18.330  23.250  26.480  1.00  0.00            
ATOM     74  C22 GCD     1      18.260  24.910  24.670  1.00  0.00            
ATOM     75  H36 GCD     1      18.260  24.200  23.830  1.00  0.00            
ATOM     76  O18 GCD     1      18.280  26.180  24.060  1.00  0.00            
ATOM     77  C23 GCD     1      18.360  27.310  24.980  1.00  0.00            
ATOM     78  H37 GCD     1      17.450  27.340  25.590  1.00  0.00            
ATOM     79  C24 GCD     1      18.260  28.590  24.140  1.00  0.00            
ATOM     80  H38 GCD     1      18.010  29.470  24.760  1.00  0.00            
ATOM     81  H39 GCD     1      17.400  28.470  23.480  1.00  0.00            
ATOM     82  O19 GCD     1      19.460  28.860  23.430  1.00  0.00            
ATOM     83  H40 GCD     1      19.260  29.720  23.050  1.00  0.00            
ATOM     84  O20 GCD     1      17.000  24.790  25.390  1.00  0.00            
ATOM     85  C25 GCD     1      15.950  24.180  24.740  1.00  0.00            
ATOM     86  H41 GCD     1      16.230  24.110  23.680  1.00  0.00            
ATOM     87  C26 GCD     1      15.780  22.730  25.230  1.00  0.00            
ATOM     88  H42 GCD     1      15.870  22.820  26.320  1.00  0.00            
ATOM     89  O21 GCD     1      16.800  21.850  24.690  1.00  0.00            
ATOM     90  H43 GCD     1      16.710  21.010  25.140  1.00  0.00            
ATOM     91  C27 GCD     1      14.410  22.180  24.780  1.00  0.00            
ATOM     92  H44 GCD     1      14.430  22.260  23.690  1.00  0.00            
ATOM     93  O22 GCD     1      14.110  20.800  25.080  1.00  0.00            
ATOM     94  H45 GCD     1      14.140  20.630  26.030  1.00  0.00            
ATOM     95  C28 GCD     1      13.210  23.030  25.180  1.00  0.00            
ATOM     96  H46 GCD     1      12.280  22.660  24.740  1.00  0.00            
ATOM     97  O23 GCD     1      13.480  24.280  24.480  1.00  0.00            
ATOM     98  C29 GCD     1      14.630  25.020  24.980  1.00  0.00            
ATOM     99  H47 GCD     1      14.470  25.180  26.050  1.00  0.00            
ATOM    100  C30 GCD     1      14.820  26.400  24.380  1.00  0.00            
ATOM    101  H48 GCD     1      15.040  26.390  23.300  1.00  0.00            
ATOM    102  H49 GCD     1      15.610  26.940  24.900  1.00  0.00            
ATOM    103  O24 GCD     1      13.680  27.230  24.550  1.00  0.00            
ATOM    104  H50 GCD     1      14.030  28.090  24.310  1.00  0.00            
ATOM    105  O25 GCD     1      13.170  23.190  26.580  1.00  0.00            
ATOM    106  C31 GCD     1      12.280  22.320  27.250  1.00  0.00            
ATOM    107  H51 GCD     1      11.820  21.610  26.560  1.00  0.00            
ATOM    108  C32 GCD     1      13.030  21.600  28.400  1.00  0.00            
ATOM    109  H52 GCD     1      13.650  22.320  28.950  1.00  0.00            
ATOM    110  O26 GCD     1      13.920  20.630  27.790  1.00  0.00            
ATOM    111  H53 GCD     1      14.590  20.240  28.370  1.00  0.00            
ATOM    112  C33 GCD     1      12.130  20.930  29.350  1.00  0.00            
ATOM    113  H54 GCD     1      11.610  20.130  28.800  1.00  0.00            
ATOM    114  O27 GCD     1      12.850  20.240  30.450  1.00  0.00            
ATOM    115  H55 GCD     1      13.380  20.870  30.950  1.00  0.00            
ATOM    116  C34 GCD     1      11.110  21.980  29.860  1.00  0.00            
ATOM    117  H56 GCD     1      10.380  21.430  30.470  1.00  0.00            
ATOM    118  O28 GCD     1      10.310  22.590  28.790  1.00  0.00            
ATOM    119  C35 GCD     1      11.160  23.190  27.800  1.00  0.00            
ATOM    120  H57 GCD     1      11.560  24.130  28.210  1.00  0.00            
ATOM    121  C36 GCD     1      10.230  23.700  26.690  1.00  0.00            
ATOM    122  H58 GCD     1      10.700  24.500  26.110  1.00  0.00            
ATOM    123  H59 GCD     1       9.440  24.140  27.310  1.00  0.00            
ATOM    124  O29 GCD     1       9.680  22.690  25.810  1.00  0.00            
ATOM    125  H60 GCD     1       9.360  21.960  26.350  1.00  0.00            
ATOM    126  O30 GCD     1      11.710  22.930  30.640  1.00  0.00            
ATOM    127  C37 GCD     1      10.830  23.480  31.600  1.00  0.00            
ATOM    128  H61 GCD     1       9.810  23.440  31.200  1.00  0.00            
ATOM    129  C38 GCD     1      10.920  22.780  33.010  1.00  0.00            
ATOM    130  H62 GCD     1      11.960  22.800  33.370  1.00  0.00            
ATOM    131  O31 GCD     1      10.460  21.420  32.860  1.00  0.00            
ATOM    132  H63 GCD     1      10.890  21.030  33.640  1.00  0.00            
ATOM    133  C39 GCD     1      10.140  23.560  34.120  1.00  0.00            
ATOM    134  H64 GCD     1       9.060  23.560  33.930  1.00  0.00            
ATOM    135  O32 GCD     1      10.340  22.890  35.390  1.00  0.00            
ATOM    136  H65 GCD     1      11.210  23.140  35.710  1.00  0.00            
ATOM    137  C40 GCD     1      10.620  25.040  34.150  1.00  0.00            
ATOM    138  H66 GCD     1      10.020  25.710  34.780  1.00  0.00            
ATOM    139  O33 GCD     1      10.440  25.550  32.840  1.00  0.00            
ATOM    140  C41 GCD     1      11.230  24.920  31.750  1.00  0.00            
ATOM    141  H67 GCD     1      12.310  24.900  31.990  1.00  0.00            
ATOM    142  C42 GCD     1      10.960  25.800  30.510  1.00  0.00            
ATOM    143  H68 GCD     1      11.550  25.440  29.660  1.00  0.00            
ATOM    144  H69 GCD     1      11.240  26.830  30.760  1.00  0.00            
ATOM    145  O34 GCD     1       9.600  25.830  30.100  1.00  0.00            
ATOM    146  H70 GCD     1       9.390  26.570  29.510  1.00  0.00            
ATOM    147  O35 GCD     1      12.020  25.160  34.420  1.00  0.00            
ATOM    148  C43 GCD     1      12.410  25.520  35.700  1.00  0.00            
ATOM    149  H71 GCD     1      11.550  25.250  36.320  1.00  0.00            
ATOM    150  C44 GCD     1      13.540  24.580  36.130  1.00  0.00            
ATOM    151  H72 GCD     1      14.290  24.460  35.340  1.00  0.00            
ATOM    152  O36 GCD     1      12.970  23.310  36.440  1.00  0.00            
ATOM    153  H73 GCD     1      13.690  22.700  36.620  1.00  0.00            
ATOM    154  C45 GCD     1      14.240  25.180  37.340  1.00  0.00            
ATOM    155  H74 GCD     1      13.400  25.080  38.050  1.00  0.00            
ATOM    156  O37 GCD     1      15.360  24.390  37.780  1.00  0.00            
ATOM    157  H75 GCD     1      15.020  23.500  37.920  1.00  0.00            
ATOM    158  C46 GCD     1      14.540  26.600  37.200  1.00  0.00            
ATOM    159  H76 GCD     1      14.910  26.920  38.170  1.00  0.00            
ATOM    160  O38 GCD     1      15.460  26.810  36.150  1.00  0.00            
ATOM    161  O39 GCD     1      13.370  27.340  36.980  1.00  0.00            
ATOM    162  C47 GCD     1      12.700  27.070  35.710  1.00  0.00            
ATOM    163  H77 GCD     1      13.440  27.330  34.930  1.00  0.00            
ATOM    164  C48 GCD     1      11.410  27.920  35.610  1.00  0.00            
ATOM    165  H78 GCD     1      10.780  27.910  36.500  1.00  0.00            
ATOM    166  H79 GCD     1      10.710  27.570  34.840  1.00  0.00            
ATOM    167  O40 GCD     1      11.660  29.290  35.220  1.00  0.00            
ATOM    168  H80 GCD     1      11.810  29.680  36.090  1.00  0.00            
ATOM    169  C1  AK3     2      18.170  25.890  30.830  1.00  0.00            
ATOM    170  C2  AK3     2      16.820  26.490  30.430  1.00  0.00            
ATOM    171  C3  AK3     2      16.230  26.030  29.050  1.00  0.00            
ATOM    172  C4  AK3     2      14.680  26.320  29.190  1.00  0.00            
ATOM    173  C5  AK3     2      14.640  26.940  30.610  1.00  0.00            
ATOM    174  C6  AK3     2      15.270  28.420  30.460  1.00  0.00            
ATOM    175  C7  AK3     2      16.770  28.030  30.360  1.00  0.00            
ATOM    176  O1  AK3     2      17.640  28.800  30.640  1.00  0.00            
ATOM    177  C8  AK3     2      15.660  26.130  31.400  1.00  0.00            
ATOM    178  C9  AK3     2      15.820  26.620  32.870  1.00  0.00            
ATOM    179  C10 AK3     2      15.320  24.640  31.600  1.00  0.00            
ATOM    180  H1  AK3     2      18.820  25.950  29.950  1.00  0.00            
ATOM    181  H2  AK3     2      18.560  26.470  31.680  1.00  0.00            
ATOM    182  H3  AK3     2      17.990  24.830  31.020  1.00  0.00            
ATOM    183  H4  AK3     2      16.440  24.990  28.780  1.00  0.00            
ATOM    184  H5  AK3     2      16.700  26.570  28.210  1.00  0.00            
ATOM    185  H6  AK3     2      14.140  25.370  29.150  1.00  0.00            
ATOM    186  H7  AK3     2      14.280  26.970  28.390  1.00  0.00            
ATOM    187  H8  AK3     2      13.650  27.030  31.070  1.00  0.00            
ATOM    188  H9  AK3     2      15.190  28.990  31.390  1.00  0.00            
ATOM    189  H10 AK3     2      15.060  29.070  29.600  1.00  0.00            
ATOM    190  H11 AK3     2      14.850  26.600  33.380  1.00  0.00            
ATOM    191  H12 AK3     2      16.580  25.980  33.350  1.00  0.00            
ATOM    192  H13 AK3     2      16.220  27.640  32.910  1.00  0.00            
ATOM    193  H14 AK3     2      15.180  24.080  30.670  1.00  0.00            
ATOM    194  H15 AK3     2      16.110  24.160  32.200  1.00  0.00            
ATOM    195  H16 AK3     2      14.390  24.460  32.150  1.00  0.00            
TER
ENDMDL
MODEL        1
ATOM      1  H1  GCD     1       6.500  28.110  32.520  1.00  0.00            
ATOM      2  O1  GCD     1       7.460  28.210  32.520  1.00  0.00            
ATOM      3  C1  GCD     1       7.980  27.950  33.860  1.00  0.00            
ATOM      4  H2  GCD     1       7.370  27.170  34.330  1.00  0.00            
ATOM      5  H3  GCD     1       9.030  27.670  33.730  1.00  0.00            
ATOM      6  C2  GCD     1       8.070  29.240  34.610  1.00  0.00            
ATOM      7  H4  GCD     1       8.610  29.900  33.910  1.00  0.00            
ATOM      8  C3  GCD     1       8.830  29.290  35.910  1.00  0.00            
ATOM      9  H5  GCD     1       8.260  28.730  36.670  1.00  0.00            
ATOM     10  C4  GCD     1       8.790  30.750  36.440  1.00  0.00            
ATOM     11  H6  GCD     1       9.240  31.520  35.810  1.00  0.00            
ATOM     12  O2  GCD     1       9.460  30.830  37.750  1.00  0.00            
ATOM     13  H7  GCD     1      10.220  31.420  37.730  1.00  0.00            
ATOM     14  C5  GCD     1       7.310  31.310  36.430  1.00  0.00            
ATOM     15  H8  GCD     1       6.740  30.700  37.130  1.00  0.00            
ATOM     16  O3  GCD     1       7.320  32.640  36.870  1.00  0.00            
ATOM     17  H9  GCD     1       7.680  33.280  36.250  1.00  0.00            
ATOM     18  C6  GCD     1       6.700  31.160  35.070  1.00  0.00            
ATOM     19  O4  GCD     1       6.790  29.790  34.680  1.00  0.00            
ATOM     20  H10 GCD     1       5.640  31.410  35.040  1.00  0.00            
ATOM     21  O5  GCD     1       7.480  31.910  34.140  1.00  0.00            
ATOM     22  C7  GCD     1       6.890  33.100  33.570  1.00  0.00            
ATOM     23  H11 GCD     1       5.970  33.380  34.090  1.00  0.00            
ATOM     24  C8  GCD     1       7.880  34.250  33.820  1.00  0.00            
ATOM     25  H12 GCD     1       8.840  33.980  33.350  1.00  0.00            
ATOM     26  O6  GCD     1       8.060  34.460  35.250  1.00  0.00            
ATOM     27  H13 GCD     1       8.630  35.230  35.270  1.00  0.00            
ATOM     28  C9  GCD     1       7.410  35.480  33.110  1.00  0.00            
ATOM     29  H14 GCD     1       6.450  35.800  33.530  1.00  0.00            
ATOM     30  O7  GCD     1       8.360  36.520  33.200  1.00  0.00            
ATOM     31  H15 GCD     1       8.860  36.590  32.380  1.00  0.00            
ATOM     32  C10 GCD     1       7.180  35.220  31.650  1.00  0.00            
ATOM     33  H16 GCD     1       6.690  36.040  31.120  1.00  0.00            
ATOM     34  O8  GCD     1       6.300  34.040  31.520  1.00  0.00            
ATOM     35  C11 GCD     1       6.740  32.810  32.040  1.00  0.00            
ATOM     36  H17 GCD     1       7.760  32.560  31.700  1.00  0.00            
ATOM     37  C12 GCD     1       5.850  31.570  31.750  1.00  0.00            
ATOM     38  H18 GCD     1       6.450  30.710  32.070  1.00  0.00            
ATOM     39  H19 GCD     1       5.750  31.420  30.670  1.00  0.00            
ATOM     40  O9  GCD     1       4.530  31.600  32.310  1.00  0.00            
ATOM     41  H20 GCD     1       3.910  31.440  31.590  1.00  0.00            
ATOM     42  O10 GCD     1       8.400  34.960  30.940  1.00  0.00            
ATOM     43  C13 GCD     1       8.650  35.610  29.700  1.00  0.00            
ATOM     44  H21 GCD     1       7.810  36.250  29.390  1.00  0.00            
ATOM     45  C14 GCD     1       9.930  36.470  29.830  1.00  0.00            
ATOM     46  H22 GCD     1      10.730  35.810  30.200  1.00  0.00            
ATOM     47  O11 GCD     1       9.740  37.470  30.860  1.00  0.00            
ATOM     48  H23 GCD     1       8.990  38.020  30.600  1.00  0.00            
ATOM     49  C15 GCD     1      10.240  37.120  28.510  1.00  0.00            
ATOM     50  H24 GCD     1       9.350  37.730  28.280  1.00  0.00            
ATOM     51  O12 GCD     1      11.410  37.930  28.400  1.00  0.00            
ATOM     52  H25 GCD     1      12.060  37.580  27.790  1.00  0.00            
ATOM     53  C16 GCD     1      10.410  36.030  27.450  1.00  0.00            
ATOM     54  H26 GCD     1      10.580  36.540  26.490  1.00  0.00            
ATOM     55  O13 GCD     1       9.340  35.150  27.430  1.00  0.00            
ATOM     56  C17 GCD     1       8.930  34.500  28.680  1.00  0.00            
ATOM     57  H27 GCD     1       9.770  33.810  28.850  1.00  0.00            
ATOM     58  C18 GCD     1       7.690  33.740  28.230  1.00  0.00            
ATOM     59  H28 GCD     1       7.060  34.430  27.650  1.00  0.00            
ATOM     60  H29 GCD     1       7.050  33.330  29.020  1.00  0.00            
ATOM     61  O14 GCD     1       8.060  32.680  27.380  1.00  0.00            
ATOM     62  H30 GCD     1       7.940  32.930  26.460  1.00  0.00            
ATOM     63  O15 GCD     1      11.590  35.250  27.730  1.00  0.00            
ATOM     64  C19 GCD     1      12.380  34.980  26.520  1.00  0.00            
ATOM     65  H31 GCD     1      11.830  35.350  25.650  1.00  0.00            
ATOM     66  C20 GCD     1      13.650  35.890  26.640  1.00  0.00            
ATOM     67  H32 GCD     1      14.110  35.730  27.620  1.00  0.00            
ATOM     68  O16 GCD     1      13.270  37.190  26.360  1.00  0.00            
ATOM     69  H33 GCD     1      13.800  37.530  25.640  1.00  0.00            
ATOM     70  C21 GCD     1      14.680  35.550  25.550  1.00  0.00            
ATOM     71  H34 GCD     1      14.270  35.730  24.550  1.00  0.00            
ATOM     72  O17 GCD     1      15.730  36.490  25.610  1.00  0.00            
ATOM     73  H35 GCD     1      16.300  36.260  26.350  1.00  0.00            
ATOM     74  C22 GCD     1      15.010  34.080  25.670  1.00  0.00            
ATOM     75  H36 GCD     1      15.680  33.800  24.850  1.00  0.00            
ATOM     76  O18 GCD     1      13.750  33.400  25.470  1.00  0.00            
ATOM     77  C23 GCD     1      12.750  33.510  26.480  1.00  0.00            
ATOM     78  H37 GCD     1      13.120  33.180  27.460  1.00  0.00            
ATOM     79  C24 GCD     1      11.520  32.690  26.110  1.00  0.00            
ATOM     80  H38 GCD     1      10.940  32.730  27.040  1.00  0.00            
ATOM     81  H39 GCD     1      11.840  31.650  26.030  1.00  0.00            
ATOM     82  O19 GCD     1      10.790  33.010  24.940  1.00  0.00            
ATOM     83  H40 GCD     1      10.410  32.140  24.760  1.00  0.00            
ATOM     84  O20 GCD     1      15.540  33.750  26.950  1.00  0.00            
ATOM     85  C25 GCD     1      17.010  33.340  26.950  1.00  0.00            
ATOM     86  H41 GCD     1      17.420  33.480  25.950  1.00  0.00            
ATOM     87  C26 GCD     1      17.720  34.230  27.900  1.00  0.00            
ATOM     88  H42 GCD     1      17.140  34.240  28.830  1.00  0.00            
ATOM     89  O21 GCD     1      17.810  35.560  27.330  1.00  0.00            
ATOM     90  H43 GCD     1      18.080  36.160  28.040  1.00  0.00            
ATOM     91  C27 GCD     1      19.160  33.750  28.180  1.00  0.00            
ATOM     92  H44 GCD     1      19.690  33.760  27.220  1.00  0.00            
ATOM     93  O22 GCD     1      19.820  34.550  29.130  1.00  0.00            
ATOM     94  H45 GCD     1      19.740  34.160  30.010  1.00  0.00            
ATOM     95  C28 GCD     1      19.150  32.250  28.530  1.00  0.00            
ATOM     96  H46 GCD     1      20.170  31.860  28.540  1.00  0.00            
ATOM     97  O23 GCD     1      18.440  31.540  27.530  1.00  0.00            
ATOM     98  C29 GCD     1      17.080  31.910  27.360  1.00  0.00            
ATOM     99  H47 GCD     1      16.590  31.670  28.320  1.00  0.00            
ATOM    100  C30 GCD     1      16.500  31.000  26.310  1.00  0.00            
ATOM    101  H48 GCD     1      16.870  31.240  25.310  1.00  0.00            
ATOM    102  H49 GCD     1      15.410  30.980  26.440  1.00  0.00            
ATOM    103  O24 GCD     1      16.780  29.640  26.580  1.00  0.00            
ATOM    104  H50 GCD     1      17.730  29.730  26.710  1.00  0.00            
ATOM    105  O25 GCD     1      18.510  32.180  29.740  1.00  0.00            
ATOM    106  C31 GCD     1      19.310  31.670  30.770  1.00  0.00            
ATOM    107  H51 GCD     1      20.380  31.730  30.530  1.00  0.00            
ATOM    108  C32 GCD     1      19.010  32.580  32.020  1.00  0.00            
ATOM    109  H52 GCD     1      17.930  32.550  32.190  1.00  0.00            
ATOM    110  O26 GCD     1      19.440  33.920  31.730  1.00  0.00            
ATOM    111  H53 GCD     1      18.900  34.520  32.260  1.00  0.00            
ATOM    112  C33 GCD     1      19.740  31.970  33.220  1.00  0.00            
ATOM    113  H54 GCD     1      20.820  31.930  33.040  1.00  0.00            
ATOM    114  O27 GCD     1      19.670  32.730  34.470  1.00  0.00            
ATOM    115  H55 GCD     1      20.440  33.280  34.650  1.00  0.00            
ATOM    116  C34 GCD     1      19.300  30.530  33.410  1.00  0.00            
ATOM    117  H56 GCD     1      19.830  30.070  34.250  1.00  0.00            
ATOM    118  O28 GCD     1      19.420  29.760  32.200  1.00  0.00            
ATOM    119  C35 GCD     1      18.870  30.200  31.000  1.00  0.00            
ATOM    120  H57 GCD     1      17.790  30.080  31.120  1.00  0.00            
ATOM    121  C36 GCD     1      19.260  29.160  29.990  1.00  0.00            
ATOM    122  H58 GCD     1      18.950  29.280  28.950  1.00  0.00            
ATOM    123  H59 GCD     1      19.020  28.120  30.260  1.00  0.00            
ATOM    124  O29 GCD     1      20.640  29.100  29.910  1.00  0.00            
ATOM    125  H60 GCD     1      20.940  28.850  30.790  1.00  0.00            
ATOM    126  O30 GCD     1      17.960  30.470  33.730  1.00  0.00            
ATOM    127  C37 GCD     1      17.530  29.620  34.750  1.00  0.00            
ATOM    128  H61 GCD     1      18.450  29.260  35.220  1.00  0.00            
ATOM    129  C38 GCD     1      16.820  30.440  35.790  1.00  0.00            
ATOM    130  H62 GCD     1      15.950  30.970  35.370  1.00  0.00            
ATOM    131  O31 GCD     1      17.670  31.520  36.210  1.00  0.00            
ATOM    132  H63 GCD     1      18.040  31.960  35.440  1.00  0.00            
ATOM    133  C39 GCD     1      16.380  29.530  36.920  1.00  0.00            
ATOM    134  H64 GCD     1      17.340  29.340  37.410  1.00  0.00            
ATOM    135  O32 GCD     1      15.610  30.070  38.000  1.00  0.00            
ATOM    136  H65 GCD     1      16.130  30.590  38.620  1.00  0.00            
ATOM    137  C40 GCD     1      15.710  28.260  36.410  1.00  0.00            
ATOM    138  H66 GCD     1      15.690  27.530  37.230  1.00  0.00            
ATOM    139  O33 GCD     1      16.390  27.610  35.330  1.00  0.00            
ATOM    140  C41 GCD     1      16.680  28.450  34.210  1.00  0.00            
ATOM    141  H67 GCD     1      15.800  28.810  33.660  1.00  0.00            
ATOM    142  C42 GCD     1      17.300  27.440  33.230  1.00  0.00            
ATOM    143  H68 GCD     1      18.120  26.890  33.700  1.00  0.00            
ATOM    144  H69 GCD     1      17.650  27.940  32.320  1.00  0.00            
ATOM    145  O34 GCD     1      16.300  26.510  32.720  1.00  0.00            
ATOM    146  H70 GCD     1      16.790  25.990  32.080  1.00  0.00            
ATOM    147  O35 GCD     1      14.390  28.560  35.960  1.00  0.00            
ATOM    148  C43 GCD     1      13.280  27.630  36.250  1.00  0.00            
ATOM    149  H71 GCD     1      13.630  26.610  36.460  1.00  0.00            
ATOM    150  C44 GCD     1      12.450  28.170  37.420  1.00  0.00            
ATOM    151  H72 GCD     1      12.270  29.230  37.220  1.00  0.00            
ATOM    152  O36 GCD     1      13.240  28.100  38.580  1.00  0.00            
ATOM    153  H73 GCD     1      13.820  28.870  38.620  1.00  0.00            
ATOM    154  C45 GCD     1      11.070  27.520  37.610  1.00  0.00            
ATOM    155  H74 GCD     1      11.260  26.490  37.950  1.00  0.00            
ATOM    156  O37 GCD     1      10.390  28.340  38.620  1.00  0.00            
ATOM    157  H75 GCD     1      10.370  29.240  38.280  1.00  0.00            
ATOM    158  C46 GCD     1      10.310  27.510  36.260  1.00  0.00            
ATOM    159  H76 GCD     1       9.330  27.040  36.310  1.00  0.00            
ATOM    160  O38 GCD     1      10.130  28.760  35.780  1.00  0.00            
ATOM    161  O39 GCD     1      11.190  26.830  35.360  1.00  0.00            
ATOM    162  C47 GCD     1      12.450  27.510  35.030  1.00  0.00            
ATOM    163  H77 GCD     1      12.230  28.490  34.590  1.00  0.00            
ATOM    164  C48 GCD     1      13.110  26.830  33.820  1.00  0.00            
ATOM    165  H78 GCD     1      13.820  27.620  33.520  1.00  0.00            
ATOM    166  H79 GCD     1      12.360  26.690  33.040  1.00  0.00            
ATOM    167  O40 GCD     1      13.760  25.560  34.050  1.00  0.00            
ATOM    168  H80 GCD     1      14.450  25.570  33.370  1.00  0.00            
ATOM    169  C1  AK3     2      14.840  31.520  32.230  1.00  0.00            
ATOM    170  C2  AK3     2      13.700  32.500  32.510  1.00  0.00            
ATOM    171  C3  AK3     2      14.120  34.010  32.440  1.00  0.00            
ATOM    172  C4  AK3     2      12.690  34.690  32.140  1.00  0.00            
ATOM    173  C5  AK3     2      11.680  33.520  32.220  1.00  0.00            
ATOM    174  C6  AK3     2      11.600  33.100  33.700  1.00  0.00            
ATOM    175  C7  AK3     2      12.950  32.390  33.870  1.00  0.00            
ATOM    176  O1  AK3     2      13.160  31.610  34.830  1.00  0.00            
ATOM    177  C8  AK3     2      12.510  32.420  31.530  1.00  0.00            
ATOM    178  C9  AK3     2      11.780  30.990  31.460  1.00  0.00            
ATOM    179  C10 AK3     2      12.750  32.580  29.990  1.00  0.00            
ATOM    180  H1  AK3     2      15.380  31.770  31.310  1.00  0.00            
ATOM    181  H2  AK3     2      15.630  31.660  32.980  1.00  0.00            
ATOM    182  H3  AK3     2      14.590  30.450  32.230  1.00  0.00            
ATOM    183  H4  AK3     2      14.820  34.200  31.610  1.00  0.00            
ATOM    184  H5  AK3     2      14.560  34.340  33.380  1.00  0.00            
ATOM    185  H6  AK3     2      12.750  35.110  31.130  1.00  0.00            
ATOM    186  H7  AK3     2      12.420  35.390  32.940  1.00  0.00            
ATOM    187  H8  AK3     2      10.720  33.790  31.770  1.00  0.00            
ATOM    188  H9  AK3     2      10.760  32.410  33.800  1.00  0.00            
ATOM    189  H10 AK3     2      11.420  33.920  34.410  1.00  0.00            
ATOM    190  H11 AK3     2      10.770  31.180  31.070  1.00  0.00            
ATOM    191  H12 AK3     2      12.290  30.270  30.810  1.00  0.00            
ATOM    192  H13 AK3     2      11.720  30.550  32.460  1.00  0.00            
ATOM    193  H14 AK3     2      11.780  32.640  29.470  1.00  0.00            
ATOM    194  H15 AK3     2      13.350  33.480  29.800  1.00  0.00            
ATOM    195  H16 AK3     2      13.290  31.700  29.620  1.00  0.00            
TER
ENDMDL
MODEL        1
ATOM      1  H1  GCD     1      11.070  31.160  44.220  1.00  0.00            
ATOM      2  O1  GCD     1      11.140  30.550  43.480  1.00  0.00            
ATOM      3  C1  GCD     1      12.010  31.260  42.590  1.00  0.00            
ATOM      4  H2  GCD     1      11.780  30.820  41.620  1.00  0.00            
ATOM      5  H3  GCD     1      11.730  32.320  42.700  1.00  0.00            
ATOM      6  C2  GCD     1      13.460  31.090  43.050  1.00  0.00            
ATOM      7  H4  GCD     1      14.090  31.670  42.360  1.00  0.00            
ATOM      8  C3  GCD     1      13.960  29.630  42.990  1.00  0.00            
ATOM      9  H5  GCD     1      13.270  28.950  43.510  1.00  0.00            
ATOM     10  C4  GCD     1      15.400  29.540  43.480  1.00  0.00            
ATOM     11  H6  GCD     1      16.080  30.180  42.910  1.00  0.00            
ATOM     12  O2  GCD     1      15.890  28.250  43.480  1.00  0.00            
ATOM     13  H7  GCD     1      16.790  28.290  43.830  1.00  0.00            
ATOM     14  C5  GCD     1      15.490  30.220  44.860  1.00  0.00            
ATOM     15  H8  GCD     1      14.890  29.530  45.460  1.00  0.00            
ATOM     16  O3  GCD     1      16.830  30.300  45.220  1.00  0.00            
ATOM     17  H9  GCD     1      17.070  31.150  44.840  1.00  0.00            
ATOM     18  C6  GCD     1      14.870  31.590  44.900  1.00  0.00            
ATOM     19  O4  GCD     1      13.580  31.600  44.410  1.00  0.00            
ATOM     20  H10 GCD     1      14.810  32.020  45.900  1.00  0.00            
ATOM     21  O5  GCD     1      15.650  32.460  44.140  1.00  0.00            
ATOM     22  C7  GCD     1      15.680  33.800  44.620  1.00  0.00            
ATOM     23  H11 GCD     1      15.020  33.900  45.490  1.00  0.00            
ATOM     24  C8  GCD     1      17.030  33.990  45.300  1.00  0.00            
ATOM     25  H12 GCD     1      17.850  33.990  44.580  1.00  0.00            
ATOM     26  O6  GCD     1      17.380  33.130  46.400  1.00  0.00            
ATOM     27  H13 GCD     1      18.240  33.460  46.670  1.00  0.00            
ATOM     28  C9  GCD     1      17.120  35.480  45.790  1.00  0.00            
ATOM     29  H14 GCD     1      16.300  35.670  46.490  1.00  0.00            
ATOM     30  O7  GCD     1      18.360  35.800  46.370  1.00  0.00            
ATOM     31  H15 GCD     1      18.870  36.280  45.710  1.00  0.00            
ATOM     32  C10 GCD     1      16.900  36.370  44.520  1.00  0.00            
ATOM     33  H16 GCD     1      16.970  37.420  44.820  1.00  0.00            
ATOM     34  O8  GCD     1      15.620  36.180  43.940  1.00  0.00            
ATOM     35  C11 GCD     1      15.300  34.830  43.570  1.00  0.00            
ATOM     36  H17 GCD     1      15.940  34.600  42.710  1.00  0.00            
ATOM     37  C12 GCD     1      13.880  34.720  43.230  1.00  0.00            
ATOM     38  H18 GCD     1      13.610  33.840  42.630  1.00  0.00            
ATOM     39  H19 GCD     1      13.680  35.620  42.640  1.00  0.00            
ATOM     40  O9  GCD     1      12.890  34.700  44.360  1.00  0.00            
ATOM     41  H20 GCD     1      13.130  34.010  44.990  1.00  0.00            
ATOM     42  O10 GCD     1      17.900  36.130  43.560  1.00  0.00            
ATOM     43  C13 GCD     1      18.490  37.200  42.910  1.00  0.00            
ATOM     44  H21 GCD     1      18.070  38.120  43.350  1.00  0.00            
ATOM     45  C14 GCD     1      19.970  37.300  43.230  1.00  0.00            
ATOM     46  H22 GCD     1      20.440  36.370  42.890  1.00  0.00            
ATOM     47  O11 GCD     1      20.230  37.480  44.570  1.00  0.00            
ATOM     48  H23 GCD     1      21.180  37.390  44.730  1.00  0.00            
ATOM     49  C15 GCD     1      20.690  38.360  42.370  1.00  0.00            
ATOM     50  H24 GCD     1      20.260  39.330  42.640  1.00  0.00            
ATOM     51  O12 GCD     1      22.050  38.470  42.700  1.00  0.00            
ATOM     52  H25 GCD     1      22.470  37.630  42.460  1.00  0.00            
ATOM     53  C16 GCD     1      20.470  38.140  40.900  1.00  0.00            
ATOM     54  H26 GCD     1      20.940  38.880  40.260  1.00  0.00            
ATOM     55  O13 GCD     1      19.070  38.160  40.650  1.00  0.00            
ATOM     56  C17 GCD     1      18.270  37.210  41.340  1.00  0.00            
ATOM     57  H27 GCD     1      18.580  36.230  40.970  1.00  0.00            
ATOM     58  C18 GCD     1      16.770  37.440  40.930  1.00  0.00            
ATOM     59  H28 GCD     1      16.400  38.300  41.520  1.00  0.00            
ATOM     60  H29 GCD     1      16.200  36.560  41.240  1.00  0.00            
ATOM     61  O14 GCD     1      16.660  37.720  39.550  1.00  0.00            
ATOM     62  H30 GCD     1      17.440  38.230  39.300  1.00  0.00            
ATOM     63  O15 GCD     1      20.890  36.840  40.540  1.00  0.00            
ATOM     64  C19 GCD     1      22.050  36.800  39.740  1.00  0.00            
ATOM     65  H31 GCD     1      22.480  37.800  39.580  1.00  0.00            
ATOM     66  C20 GCD     1      23.030  35.870  40.410  1.00  0.00            
ATOM     67  H32 GCD     1      22.570  34.910  40.680  1.00  0.00            
ATOM     68  O16 GCD     1      23.570  36.410  41.680  1.00  0.00            
ATOM     69  H33 GCD     1      24.060  35.670  42.050  1.00  0.00            
ATOM     70  C21 GCD     1      24.190  35.430  39.520  1.00  0.00            
ATOM     71  H34 GCD     1      24.880  36.280  39.460  1.00  0.00            
ATOM     72  O17 GCD     1      24.950  34.330  40.160  1.00  0.00            
ATOM     73  H35 GCD     1      24.500  33.490  40.240  1.00  0.00            
ATOM     74  C22 GCD     1      23.790  35.070  38.120  1.00  0.00            
ATOM     75  H36 GCD     1      24.650  35.000  37.450  1.00  0.00            
ATOM     76  O18 GCD     1      22.900  36.090  37.580  1.00  0.00            
ATOM     77  C23 GCD     1      21.700  36.260  38.330  1.00  0.00            
ATOM     78  H37 GCD     1      21.150  35.320  38.430  1.00  0.00            
ATOM     79  C24 GCD     1      20.720  37.150  37.640  1.00  0.00            
ATOM     80  H38 GCD     1      20.810  36.920  36.570  1.00  0.00            
ATOM     81  H39 GCD     1      21.040  38.200  37.640  1.00  0.00            
ATOM     82  O19 GCD     1      19.370  37.000  38.190  1.00  0.00            
ATOM     83  H40 GCD     1      19.350  37.380  39.070  1.00  0.00            
ATOM     84  O20 GCD     1      23.130  33.820  38.090  1.00  0.00            
ATOM     85  C25 GCD     1      23.860  32.680  37.750  1.00  0.00            
ATOM     86  H41 GCD     1      24.900  32.960  37.940  1.00  0.00            
ATOM     87  C26 GCD     1      23.460  31.520  38.700  1.00  0.00            
ATOM     88  H42 GCD     1      22.380  31.380  38.540  1.00  0.00            
ATOM     89  O21 GCD     1      23.690  31.720  40.030  1.00  0.00            
ATOM     90  H43 GCD     1      23.590  30.860  40.450  1.00  0.00            
ATOM     91  C27 GCD     1      24.160  30.200  38.230  1.00  0.00            
ATOM     92  H44 GCD     1      25.190  30.580  38.290  1.00  0.00            
ATOM     93  O22 GCD     1      23.930  29.040  39.140  1.00  0.00            
ATOM     94  H45 GCD     1      23.530  28.270  38.720  1.00  0.00            
ATOM     95  C28 GCD     1      23.840  29.910  36.810  1.00  0.00            
ATOM     96  H46 GCD     1      24.480  29.070  36.510  1.00  0.00            
ATOM     97  O23 GCD     1      24.070  30.980  35.950  1.00  0.00            
ATOM     98  C29 GCD     1      23.570  32.250  36.260  1.00  0.00            
ATOM     99  H47 GCD     1      22.480  32.210  36.160  1.00  0.00            
ATOM    100  C30 GCD     1      24.040  33.260  35.280  1.00  0.00            
ATOM    101  H48 GCD     1      23.590  34.240  35.470  1.00  0.00            
ATOM    102  H49 GCD     1      23.910  32.860  34.260  1.00  0.00            
ATOM    103  O24 GCD     1      25.460  33.500  35.460  1.00  0.00            
ATOM    104  H50 GCD     1      26.000  32.730  35.230  1.00  0.00            
ATOM    105  O25 GCD     1      22.450  29.620  36.720  1.00  0.00            
ATOM    106  C31 GCD     1      22.170  28.570  35.720  1.00  0.00            
ATOM    107  H51 GCD     1      23.030  28.350  35.070  1.00  0.00            
ATOM    108  C32 GCD     1      21.880  27.340  36.550  1.00  0.00            
ATOM    109  H52 GCD     1      21.100  27.550  37.300  1.00  0.00            
ATOM    110  O26 GCD     1      23.090  26.820  37.260  1.00  0.00            
ATOM    111  H53 GCD     1      22.880  26.010  37.740  1.00  0.00            
ATOM    112  C33 GCD     1      21.370  26.180  35.660  1.00  0.00            
ATOM    113  H54 GCD     1      22.120  25.860  34.920  1.00  0.00            
ATOM    114  O27 GCD     1      20.990  25.040  36.450  1.00  0.00            
ATOM    115  H55 GCD     1      20.160  25.260  36.900  1.00  0.00            
ATOM    116  C34 GCD     1      20.130  26.650  34.890  1.00  0.00            
ATOM    117  H56 GCD     1      19.800  25.920  34.150  1.00  0.00            
ATOM    118  O28 GCD     1      20.460  27.800  34.150  1.00  0.00            
ATOM    119  C35 GCD     1      20.940  29.020  34.920  1.00  0.00            
ATOM    120  H57 GCD     1      20.220  29.390  35.660  1.00  0.00            
ATOM    121  C36 GCD     1      21.290  29.960  33.790  1.00  0.00            
ATOM    122  H58 GCD     1      21.970  29.450  33.100  1.00  0.00            
ATOM    123  H59 GCD     1      21.800  30.880  34.110  1.00  0.00            
ATOM    124  O29 GCD     1      20.050  30.280  33.070  1.00  0.00            
ATOM    125  H60 GCD     1      19.780  29.550  32.500  1.00  0.00            
ATOM    126  O30 GCD     1      19.060  27.020  35.840  1.00  0.00            
ATOM    127  C37 GCD     1      17.740  26.710  35.470  1.00  0.00            
ATOM    128  H61 GCD     1      17.870  26.410  34.420  1.00  0.00            
ATOM    129  C38 GCD     1      17.240  25.610  36.440  1.00  0.00            
ATOM    130  H62 GCD     1      17.350  26.070  37.430  1.00  0.00            
ATOM    131  O31 GCD     1      17.910  24.380  36.420  1.00  0.00            
ATOM    132  H63 GCD     1      17.890  24.040  35.510  1.00  0.00            
ATOM    133  C39 GCD     1      15.740  25.370  36.220  1.00  0.00            
ATOM    134  H64 GCD     1      15.620  25.000  35.190  1.00  0.00            
ATOM    135  O32 GCD     1      15.040  24.440  37.080  1.00  0.00            
ATOM    136  H65 GCD     1      14.180  24.200  36.730  1.00  0.00            
ATOM    137  C40 GCD     1      15.030  26.770  36.350  1.00  0.00            
ATOM    138  H66 GCD     1      13.990  26.630  36.050  1.00  0.00            
ATOM    139  O33 GCD     1      15.480  27.630  35.340  1.00  0.00            
ATOM    140  C41 GCD     1      16.890  28.010  35.580  1.00  0.00            
ATOM    141  H67 GCD     1      17.110  28.470  36.550  1.00  0.00            
ATOM    142  C42 GCD     1      17.170  28.960  34.460  1.00  0.00            
ATOM    143  H68 GCD     1      16.870  28.490  33.520  1.00  0.00            
ATOM    144  H69 GCD     1      18.220  29.230  34.290  1.00  0.00            
ATOM    145  O34 GCD     1      16.410  30.200  34.620  1.00  0.00            
ATOM    146  H70 GCD     1      15.560  29.870  34.920  1.00  0.00            
ATOM    147  O35 GCD     1      15.170  27.310  37.630  1.00  0.00            
ATOM    148  C43 GCD     1      14.040  27.490  38.500  1.00  0.00            
ATOM    149  H71 GCD     1      13.150  26.920  38.220  1.00  0.00            
ATOM    150  C44 GCD     1      14.490  26.890  39.810  1.00  0.00            
ATOM    151  H72 GCD     1      15.400  27.370  40.180  1.00  0.00            
ATOM    152  O36 GCD     1      14.740  25.490  39.640  1.00  0.00            
ATOM    153  H73 GCD     1      15.100  25.330  38.760  1.00  0.00            
ATOM    154  C45 GCD     1      13.470  27.010  40.960  1.00  0.00            
ATOM    155  H74 GCD     1      12.620  26.360  40.700  1.00  0.00            
ATOM    156  O37 GCD     1      14.000  26.570  42.230  1.00  0.00            
ATOM    157  H75 GCD     1      14.560  27.280  42.590  1.00  0.00            
ATOM    158  C46 GCD     1      12.870  28.450  41.000  1.00  0.00            
ATOM    159  H76 GCD     1      11.960  28.520  41.590  1.00  0.00            
ATOM    160  O38 GCD     1      13.950  29.270  41.550  1.00  0.00            
ATOM    161  O39 GCD     1      12.530  28.950  39.660  1.00  0.00            
ATOM    162  C47 GCD     1      13.600  28.940  38.710  1.00  0.00            
ATOM    163  H77 GCD     1      14.410  29.540  39.150  1.00  0.00            
ATOM    164  C48 GCD     1      13.200  29.650  37.490  1.00  0.00            
ATOM    165  H78 GCD     1      14.000  29.340  36.790  1.00  0.00            
ATOM    166  H79 GCD     1      13.340  30.730  37.570  1.00  0.00            
ATOM    167  O40 GCD     1      11.960  29.110  37.040  1.00  0.00            
ATOM    168  H80 GCD     1      11.470  29.130  37.880  1.00  0.00            
ATOM    169  C1  AK3     2      18.060  29.950  40.120  1.00  0.00            
ATOM    170  C2  AK3     2      18.810  31.270  40.470  1.00  0.00            
ATOM    171  C3  AK3     2      20.300  31.310  40.100  1.00  0.00            
ATOM    172  C4  AK3     2      20.710  32.750  40.080  1.00  0.00            
ATOM    173  C5  AK3     2      19.370  33.480  40.260  1.00  0.00            
ATOM    174  C6  AK3     2      18.930  33.370  41.750  1.00  0.00            
ATOM    175  C7  AK3     2      18.690  31.860  41.890  1.00  0.00            
ATOM    176  O1  AK3     2      18.680  31.250  42.970  1.00  0.00            
ATOM    177  C8  AK3     2      18.360  32.510  39.650  1.00  0.00            
ATOM    178  C9  AK3     2      16.840  32.980  39.860  1.00  0.00            
ATOM    179  C10 AK3     2      18.440  32.390  38.140  1.00  0.00            
ATOM    180  H1  AK3     2      17.070  29.980  40.600  1.00  0.00            
ATOM    181  H2  AK3     2      17.880  29.800  39.050  1.00  0.00            
ATOM    182  H3  AK3     2      18.620  29.110  40.550  1.00  0.00            
ATOM    183  H4  AK3     2      20.370  30.670  39.210  1.00  0.00            
ATOM    184  H5  AK3     2      20.880  30.790  40.870  1.00  0.00            
ATOM    185  H6  AK3     2      21.010  33.160  39.110  1.00  0.00            
ATOM    186  H7  AK3     2      21.400  32.960  40.910  1.00  0.00            
ATOM    187  H8  AK3     2      19.370  34.530  39.920  1.00  0.00            
ATOM    188  H9  AK3     2      18.030  33.930  42.000  1.00  0.00            
ATOM    189  H10 AK3     2      19.740  33.730  42.410  1.00  0.00            
ATOM    190  H11 AK3     2      16.410  32.880  40.860  1.00  0.00            
ATOM    191  H12 AK3     2      16.720  34.010  39.510  1.00  0.00            
ATOM    192  H13 AK3     2      16.190  32.410  39.180  1.00  0.00            
ATOM    193  H14 AK3     2      18.170  33.370  37.720  1.00  0.00            
ATOM    194  H15 AK3     2      19.430  32.130  37.740  1.00  0.00            
ATOM    195  H16 AK3     2      17.780  31.650  37.660  1.00  0.00            
TER
ENDMDL
MODEL        1
ATOM      1  H1  GCD     1       6.590  26.820  29.260  1.00  0.00            
ATOM      2  O1  GCD     1       6.790  25.890  29.100  1.00  0.00            
ATOM      3  C1  GCD     1       5.650  25.070  29.220  1.00  0.00            
ATOM      4  H2  GCD     1       4.860  25.480  28.580  1.00  0.00            
ATOM      5  H3  GCD     1       5.900  24.060  28.860  1.00  0.00            
ATOM      6  C2  GCD     1       5.000  24.960  30.580  1.00  0.00            
ATOM      7  H4  GCD     1       5.760  25.020  31.370  1.00  0.00            
ATOM      8  C3  GCD     1       4.100  23.770  30.760  1.00  0.00            
ATOM      9  H5  GCD     1       3.330  23.970  30.010  1.00  0.00            
ATOM     10  C4  GCD     1       3.510  23.770  32.190  1.00  0.00            
ATOM     11  H6  GCD     1       4.340  23.680  32.910  1.00  0.00            
ATOM     12  O2  GCD     1       2.660  22.640  32.310  1.00  0.00            
ATOM     13  H7  GCD     1       1.880  22.740  31.770  1.00  0.00            
ATOM     14  C5  GCD     1       2.760  25.100  32.370  1.00  0.00            
ATOM     15  H8  GCD     1       1.910  25.180  31.680  1.00  0.00            
ATOM     16  O3  GCD     1       2.240  25.370  33.670  1.00  0.00            
ATOM     17  H9  GCD     1       2.840  25.810  34.280  1.00  0.00            
ATOM     18  C6  GCD     1       3.650  26.320  31.980  1.00  0.00            
ATOM     19  O4  GCD     1       4.180  26.110  30.700  1.00  0.00            
ATOM     20  H10 GCD     1       2.970  27.180  31.960  1.00  0.00            
ATOM     21  O5  GCD     1       4.740  26.470  32.990  1.00  0.00            
ATOM     22  C7  GCD     1       4.970  27.810  33.510  1.00  0.00            
ATOM     23  H11 GCD     1       4.280  28.540  33.060  1.00  0.00            
ATOM     24  C8  GCD     1       4.800  27.780  35.010  1.00  0.00            
ATOM     25  H12 GCD     1       5.250  26.890  35.470  1.00  0.00            
ATOM     26  O6  GCD     1       3.350  27.720  35.130  1.00  0.00            
ATOM     27  H13 GCD     1       3.160  27.550  36.060  1.00  0.00            
ATOM     28  C9  GCD     1       5.370  29.040  35.650  1.00  0.00            
ATOM     29  H14 GCD     1       4.820  29.890  35.210  1.00  0.00            
ATOM     30  O7  GCD     1       5.180  29.090  37.060  1.00  0.00            
ATOM     31  H15 GCD     1       5.550  28.240  37.320  1.00  0.00            
ATOM     32  C10 GCD     1       6.820  29.130  35.280  1.00  0.00            
ATOM     33  H16 GCD     1       7.150  30.090  35.700  1.00  0.00            
ATOM     34  O8  GCD     1       6.850  29.250  33.920  1.00  0.00            
ATOM     35  C11 GCD     1       6.400  28.160  33.110  1.00  0.00            
ATOM     36  H17 GCD     1       6.970  27.260  33.400  1.00  0.00            
ATOM     37  C12 GCD     1       6.650  28.440  31.670  1.00  0.00            
ATOM     38  H18 GCD     1       6.700  27.450  31.200  1.00  0.00            
ATOM     39  H19 GCD     1       7.660  28.840  31.510  1.00  0.00            
ATOM     40  O9  GCD     1       5.700  29.340  31.030  1.00  0.00            
ATOM     41  H20 GCD     1       6.100  29.590  30.190  1.00  0.00            
ATOM     42  O10 GCD     1       7.580  28.030  35.750  1.00  0.00            
ATOM     43  C13 GCD     1       8.080  28.150  37.060  1.00  0.00            
ATOM     44  H21 GCD     1       7.610  28.970  37.610  1.00  0.00            
ATOM     45  C14 GCD     1       7.770  26.850  37.840  1.00  0.00            
ATOM     46  H22 GCD     1       8.240  25.990  37.350  1.00  0.00            
ATOM     47  O11 GCD     1       6.340  26.700  37.970  1.00  0.00            
ATOM     48  H23 GCD     1       6.170  25.960  38.560  1.00  0.00            
ATOM     49  C15 GCD     1       8.430  27.030  39.230  1.00  0.00            
ATOM     50  H24 GCD     1       7.970  27.950  39.620  1.00  0.00            
ATOM     51  O12 GCD     1       8.100  25.900  40.100  1.00  0.00            
ATOM     52  H25 GCD     1       8.600  25.230  39.630  1.00  0.00            
ATOM     53  C16 GCD     1       9.900  27.140  39.040  1.00  0.00            
ATOM     54  H26 GCD     1      10.370  27.260  40.020  1.00  0.00            
ATOM     55  O13 GCD     1      10.200  28.270  38.230  1.00  0.00            
ATOM     56  C17 GCD     1       9.620  28.330  36.920  1.00  0.00            
ATOM     57  H27 GCD     1      10.060  27.490  36.370  1.00  0.00            
ATOM     58  C18 GCD     1      10.000  29.620  36.270  1.00  0.00            
ATOM     59  H28 GCD     1       9.540  30.410  36.870  1.00  0.00            
ATOM     60  H29 GCD     1       9.590  29.660  35.250  1.00  0.00            
ATOM     61  O14 GCD     1      11.430  29.880  36.260  1.00  0.00            
ATOM     62  H30 GCD     1      11.630  29.690  37.180  1.00  0.00            
ATOM     63  O15 GCD     1      10.360  25.920  38.380  1.00  0.00            
ATOM     64  C19 GCD     1      11.490  25.350  38.980  1.00  0.00            
ATOM     65  H31 GCD     1      11.750  25.760  39.970  1.00  0.00            
ATOM     66  C20 GCD     1      11.150  23.820  39.260  1.00  0.00            
ATOM     67  H32 GCD     1      10.940  23.370  38.290  1.00  0.00            
ATOM     68  O16 GCD     1      10.060  23.700  40.190  1.00  0.00            
ATOM     69  H33 GCD     1       9.760  22.780  40.250  1.00  0.00            
ATOM     70  C21 GCD     1      12.380  23.120  39.810  1.00  0.00            
ATOM     71  H34 GCD     1      12.650  23.520  40.790  1.00  0.00            
ATOM     72  O17 GCD     1      12.150  21.730  39.930  1.00  0.00            
ATOM     73  H35 GCD     1      12.060  21.620  40.880  1.00  0.00            
ATOM     74  C22 GCD     1      13.620  23.340  38.950  1.00  0.00            
ATOM     75  H36 GCD     1      14.470  22.920  39.500  1.00  0.00            
ATOM     76  O18 GCD     1      13.800  24.730  38.800  1.00  0.00            
ATOM     77  C23 GCD     1      12.720  25.450  38.140  1.00  0.00            
ATOM     78  H37 GCD     1      12.640  25.020  37.140  1.00  0.00            
ATOM     79  C24 GCD     1      13.190  26.870  37.980  1.00  0.00            
ATOM     80  H38 GCD     1      13.350  27.220  39.010  1.00  0.00            
ATOM     81  H39 GCD     1      12.420  27.450  37.460  1.00  0.00            
ATOM     82  O19 GCD     1      14.430  27.020  37.290  1.00  0.00            
ATOM     83  H40 GCD     1      15.100  26.410  37.620  1.00  0.00            
ATOM     84  O20 GCD     1      13.530  22.690  37.710  1.00  0.00            
ATOM     85  C25 GCD     1      14.640  21.780  37.320  1.00  0.00            
ATOM     86  H41 GCD     1      15.490  21.890  37.990  1.00  0.00            
ATOM     87  C26 GCD     1      14.140  20.260  37.240  1.00  0.00            
ATOM     88  H42 GCD     1      13.280  20.260  36.560  1.00  0.00            
ATOM     89  O21 GCD     1      13.830  19.930  38.590  1.00  0.00            
ATOM     90  H43 GCD     1      13.170  20.530  38.950  1.00  0.00            
ATOM     91  C27 GCD     1      15.270  19.440  36.660  1.00  0.00            
ATOM     92  H44 GCD     1      16.160  19.550  37.290  1.00  0.00            
ATOM     93  O22 GCD     1      14.900  18.060  36.670  1.00  0.00            
ATOM     94  H45 GCD     1      15.750  17.700  36.930  1.00  0.00            
ATOM     95  C28 GCD     1      15.680  19.930  35.270  1.00  0.00            
ATOM     96  H46 GCD     1      16.480  19.360  34.790  1.00  0.00            
ATOM     97  O23 GCD     1      16.170  21.250  35.500  1.00  0.00            
ATOM     98  C29 GCD     1      15.150  22.180  35.890  1.00  0.00            
ATOM     99  H47 GCD     1      14.270  22.120  35.230  1.00  0.00            
ATOM    100  C30 GCD     1      15.720  23.600  35.870  1.00  0.00            
ATOM    101  H48 GCD     1      16.600  23.590  36.530  1.00  0.00            
ATOM    102  H49 GCD     1      15.010  24.360  36.210  1.00  0.00            
ATOM    103  O24 GCD     1      16.120  24.000  34.560  1.00  0.00            
ATOM    104  H50 GCD     1      15.380  23.820  33.980  1.00  0.00            
ATOM    105  O25 GCD     1      14.600  19.940  34.300  1.00  0.00            
ATOM    106  C31 GCD     1      14.690  19.250  33.020  1.00  0.00            
ATOM    107  H51 GCD     1      15.710  18.890  32.870  1.00  0.00            
ATOM    108  C32 GCD     1      13.770  18.000  33.040  1.00  0.00            
ATOM    109  H52 GCD     1      12.740  18.300  33.240  1.00  0.00            
ATOM    110  O26 GCD     1      14.270  17.030  34.080  1.00  0.00            
ATOM    111  H53 GCD     1      14.560  17.540  34.840  1.00  0.00            
ATOM    112  C33 GCD     1      13.840  17.370  31.660  1.00  0.00            
ATOM    113  H54 GCD     1      14.890  17.120  31.450  1.00  0.00            
ATOM    114  O27 GCD     1      13.060  16.130  31.690  1.00  0.00            
ATOM    115  H55 GCD     1      12.280  16.350  32.210  1.00  0.00            
ATOM    116  C34 GCD     1      13.470  18.430  30.580  1.00  0.00            
ATOM    117  H56 GCD     1      13.550  17.930  29.610  1.00  0.00            
ATOM    118  O28 GCD     1      14.300  19.550  30.640  1.00  0.00            
ATOM    119  C35 GCD     1      14.350  20.240  31.900  1.00  0.00            
ATOM    120  H57 GCD     1      13.360  20.670  32.080  1.00  0.00            
ATOM    121  C36 GCD     1      15.440  21.340  31.790  1.00  0.00            
ATOM    122  H58 GCD     1      16.340  20.830  31.420  1.00  0.00            
ATOM    123  H59 GCD     1      15.670  21.910  32.700  1.00  0.00            
ATOM    124  O29 GCD     1      15.170  22.370  30.820  1.00  0.00            
ATOM    125  H60 GCD     1      15.930  22.960  30.680  1.00  0.00            
ATOM    126  O30 GCD     1      12.120  18.760  30.800  1.00  0.00            
ATOM    127  C37 GCD     1      11.100  18.130  30.110  1.00  0.00            
ATOM    128  H61 GCD     1      11.460  17.150  29.760  1.00  0.00            
ATOM    129  C38 GCD     1       9.970  17.760  31.110  1.00  0.00            
ATOM    130  H62 GCD     1       9.540  18.660  31.550  1.00  0.00            
ATOM    131  O31 GCD     1      10.470  16.770  32.040  1.00  0.00            
ATOM    132  H63 GCD     1       9.830  16.650  32.750  1.00  0.00            
ATOM    133  C39 GCD     1       8.810  17.200  30.300  1.00  0.00            
ATOM    134  H64 GCD     1       9.090  16.340  29.680  1.00  0.00            
ATOM    135  O32 GCD     1       7.660  16.850  31.120  1.00  0.00            
ATOM    136  H65 GCD     1       7.060  17.610  31.120  1.00  0.00            
ATOM    137  C40 GCD     1       8.360  18.210  29.210  1.00  0.00            
ATOM    138  H66 GCD     1       7.660  17.820  28.470  1.00  0.00            
ATOM    139  O33 GCD     1       9.370  18.800  28.380  1.00  0.00            
ATOM    140  C41 GCD     1      10.590  19.150  29.060  1.00  0.00            
ATOM    141  H67 GCD     1      10.430  20.110  29.570  1.00  0.00            
ATOM    142  C42 GCD     1      11.660  19.600  28.080  1.00  0.00            
ATOM    143  H68 GCD     1      12.450  20.060  28.690  1.00  0.00            
ATOM    144  H69 GCD     1      11.280  20.370  27.400  1.00  0.00            
ATOM    145  O34 GCD     1      12.250  18.530  27.430  1.00  0.00            
ATOM    146  H70 GCD     1      11.680  18.040  26.830  1.00  0.00            
ATOM    147  O35 GCD     1       7.690  19.310  29.840  1.00  0.00            
ATOM    148  C43 GCD     1       6.430  19.760  29.280  1.00  0.00            
ATOM    149  H71 GCD     1       6.190  19.210  28.360  1.00  0.00            
ATOM    150  C44 GCD     1       5.350  19.660  30.420  1.00  0.00            
ATOM    151  H72 GCD     1       5.710  20.350  31.200  1.00  0.00            
ATOM    152  O36 GCD     1       5.050  18.340  30.840  1.00  0.00            
ATOM    153  H73 GCD     1       4.710  17.750  30.160  1.00  0.00            
ATOM    154  C45 GCD     1       4.080  20.330  29.970  1.00  0.00            
ATOM    155  H74 GCD     1       3.690  19.710  29.160  1.00  0.00            
ATOM    156  O37 GCD     1       3.140  20.270  30.940  1.00  0.00            
ATOM    157  H75 GCD     1       3.340  21.020  31.520  1.00  0.00            
ATOM    158  C46 GCD     1       4.360  21.690  29.470  1.00  0.00            
ATOM    159  H76 GCD     1       3.500  22.240  29.070  1.00  0.00            
ATOM    160  O38 GCD     1       4.840  22.580  30.500  1.00  0.00            
ATOM    161  O39 GCD     1       5.340  21.530  28.420  1.00  0.00            
ATOM    162  C47 GCD     1       6.650  21.210  28.930  1.00  0.00            
ATOM    163  H77 GCD     1       6.920  21.780  29.830  1.00  0.00            
ATOM    164  C48 GCD     1       7.730  21.470  27.920  1.00  0.00            
ATOM    165  H78 GCD     1       7.560  20.760  27.100  1.00  0.00            
ATOM    166  H79 GCD     1       8.660  21.240  28.460  1.00  0.00            
ATOM    167  O40 GCD     1       7.840  22.770  27.460  1.00  0.00            
ATOM    168  H80 GCD     1       6.960  23.040  27.150  1.00  0.00            
ATOM    169  C1  AK3     2       9.980  23.300  35.590  1.00  0.00            
ATOM    170  C2  AK3     2       8.910  22.530  34.750  1.00  0.00            
ATOM    171  C3  AK3     2       7.640  23.350  34.340  1.00  0.00            
ATOM    172  C4  AK3     2       6.910  22.370  33.280  1.00  0.00            
ATOM    173  C5  AK3     2       7.900  21.300  33.050  1.00  0.00            
ATOM    174  C6  AK3     2       7.720  20.360  34.240  1.00  0.00            
ATOM    175  C7  AK3     2       8.370  21.180  35.330  1.00  0.00            
ATOM    176  O1  AK3     2       7.830  21.160  36.430  1.00  0.00            
ATOM    177  C8  AK3     2       9.340  21.980  33.290  1.00  0.00            
ATOM    178  C9  AK3     2      10.590  21.000  33.400  1.00  0.00            
ATOM    179  C10 AK3     2       9.660  23.010  32.270  1.00  0.00            
ATOM    180  H1  AK3     2      10.730  22.630  36.040  1.00  0.00            
ATOM    181  H2  AK3     2      10.570  23.960  34.950  1.00  0.00            
ATOM    182  H3  AK3     2       9.470  23.840  36.400  1.00  0.00            
ATOM    183  H4  AK3     2       7.830  24.310  33.840  1.00  0.00            
ATOM    184  H5  AK3     2       7.050  23.600  35.230  1.00  0.00            
ATOM    185  H6  AK3     2       6.740  22.850  32.310  1.00  0.00            
ATOM    186  H7  AK3     2       5.970  22.000  33.700  1.00  0.00            
ATOM    187  H8  AK3     2       7.800  20.920  32.030  1.00  0.00            
ATOM    188  H9  AK3     2       8.340  19.460  34.120  1.00  0.00            
ATOM    189  H10 AK3     2       6.660  20.150  34.420  1.00  0.00            
ATOM    190  H11 AK3     2      11.540  21.390  33.010  1.00  0.00            
ATOM    191  H12 AK3     2      10.840  20.760  34.440  1.00  0.00            
ATOM    192  H13 AK3     2      10.500  20.010  32.940  1.00  0.00            
ATOM    193  H14 AK3     2      10.440  23.710  32.580  1.00  0.00            
ATOM    194  H15 AK3     2       9.910  22.550  31.300  1.00  0.00            
ATOM    195  H16 AK3     2       8.790  23.620  32.000  1.00  0.00            
TER
ENDMDL
MODEL        1
ATOM      1  H1  GCD     1       5.410  22.890  14.340  1.00  0.00            
ATOM      2  O1  GCD     1       5.260  22.820  15.290  1.00  0.00            
ATOM      3  C1  GCD     1       6.480  22.890  15.890  1.00  0.00            
ATOM      4  H2  GCD     1       7.010  21.960  15.630  1.00  0.00            
ATOM      5  H3  GCD     1       7.010  23.770  15.520  1.00  0.00            
ATOM      6  C2  GCD     1       6.470  22.880  17.430  1.00  0.00            
ATOM      7  H4  GCD     1       7.450  22.820  17.940  1.00  0.00            
ATOM      8  C3  GCD     1       5.640  21.730  18.120  1.00  0.00            
ATOM      9  H5  GCD     1       4.690  21.710  17.580  1.00  0.00            
ATOM     10  C4  GCD     1       5.400  22.000  19.610  1.00  0.00            
ATOM     11  H6  GCD     1       6.380  21.910  20.100  1.00  0.00            
ATOM     12  O2  GCD     1       4.510  20.990  20.130  1.00  0.00            
ATOM     13  H7  GCD     1       4.350  20.390  19.400  1.00  0.00            
ATOM     14  C5  GCD     1       4.800  23.390  19.880  1.00  0.00            
ATOM     15  H8  GCD     1       3.820  23.360  19.390  1.00  0.00            
ATOM     16  O3  GCD     1       4.650  23.660  21.270  1.00  0.00            
ATOM     17  H9  GCD     1       3.910  23.120  21.570  1.00  0.00            
ATOM     18  C6  GCD     1       5.710  24.450  19.130  1.00  0.00            
ATOM     19  O4  GCD     1       5.910  24.210  17.740  1.00  0.00            
ATOM     20  H10 GCD     1       5.180  25.370  19.380  1.00  0.00            
ATOM     21  O5  GCD     1       6.970  24.530  19.780  1.00  0.00            
ATOM     22  C7  GCD     1       7.560  25.770  19.770  1.00  0.00            
ATOM     23  H11 GCD     1       6.900  26.550  19.360  1.00  0.00            
ATOM     24  C8  GCD     1       7.620  26.180  21.260  1.00  0.00            
ATOM     25  H12 GCD     1       8.210  25.370  21.710  1.00  0.00            
ATOM     26  O6  GCD     1       6.280  26.390  21.800  1.00  0.00            
ATOM     27  H13 GCD     1       5.840  25.560  21.610  1.00  0.00            
ATOM     28  C9  GCD     1       8.450  27.380  21.480  1.00  0.00            
ATOM     29  H14 GCD     1       7.800  28.240  21.340  1.00  0.00            
ATOM     30  O7  GCD     1       8.940  27.550  22.810  1.00  0.00            
ATOM     31  H15 GCD     1       8.270  27.790  23.450  1.00  0.00            
ATOM     32  C10 GCD     1       9.660  27.600  20.440  1.00  0.00            
ATOM     33  H16 GCD     1       9.880  28.660  20.270  1.00  0.00            
ATOM     34  O8  GCD     1       9.320  27.160  19.130  1.00  0.00            
ATOM     35  C11 GCD     1       8.950  25.800  19.130  1.00  0.00            
ATOM     36  H17 GCD     1       9.710  25.280  19.730  1.00  0.00            
ATOM     37  C12 GCD     1       8.960  25.230  17.730  1.00  0.00            
ATOM     38  H18 GCD     1       8.170  25.570  17.050  1.00  0.00            
ATOM     39  H19 GCD     1       8.850  24.150  17.860  1.00  0.00            
ATOM     40  O9  GCD     1      10.210  25.570  17.200  1.00  0.00            
ATOM     41  H20 GCD     1      10.130  26.470  16.860  1.00  0.00            
ATOM     42  O10 GCD     1      10.910  27.030  20.780  1.00  0.00            
ATOM     43  C13 GCD     1      12.020  27.850  20.810  1.00  0.00            
ATOM     44  H21 GCD     1      11.890  28.810  20.300  1.00  0.00            
ATOM     45  C14 GCD     1      12.410  28.120  22.210  1.00  0.00            
ATOM     46  H22 GCD     1      12.470  27.160  22.720  1.00  0.00            
ATOM     47  O11 GCD     1      11.500  29.060  22.800  1.00  0.00            
ATOM     48  H23 GCD     1      10.650  28.610  22.740  1.00  0.00            
ATOM     49  C15 GCD     1      13.860  28.710  22.270  1.00  0.00            
ATOM     50  H24 GCD     1      13.760  29.610  21.640  1.00  0.00            
ATOM     51  O12 GCD     1      14.300  29.020  23.620  1.00  0.00            
ATOM     52  H25 GCD     1      14.340  28.170  24.070  1.00  0.00            
ATOM     53  C16 GCD     1      14.810  27.810  21.590  1.00  0.00            
ATOM     54  H26 GCD     1      15.860  28.120  21.490  1.00  0.00            
ATOM     55  O13 GCD     1      14.280  27.730  20.270  1.00  0.00            
ATOM     56  C17 GCD     1      13.030  27.080  20.060  1.00  0.00            
ATOM     57  H27 GCD     1      13.040  26.050  20.430  1.00  0.00            
ATOM     58  C18 GCD     1      12.770  27.020  18.520  1.00  0.00            
ATOM     59  H28 GCD     1      12.100  26.160  18.380  1.00  0.00            
ATOM     60  H29 GCD     1      13.760  26.870  18.060  1.00  0.00            
ATOM     61  O14 GCD     1      12.230  28.260  18.040  1.00  0.00            
ATOM     62  H30 GCD     1      11.270  28.120  18.010  1.00  0.00            
ATOM     63  O15 GCD     1      14.750  26.630  22.250  1.00  0.00            
ATOM     64  C19 GCD     1      15.940  26.200  22.940  1.00  0.00            
ATOM     65  H31 GCD     1      16.490  27.120  23.170  1.00  0.00            
ATOM     66  C20 GCD     1      15.470  25.640  24.330  1.00  0.00            
ATOM     67  H32 GCD     1      14.760  24.860  24.030  1.00  0.00            
ATOM     68  O16 GCD     1      14.890  26.730  25.050  1.00  0.00            
ATOM     69  H33 GCD     1      14.110  26.360  25.480  1.00  0.00            
ATOM     70  C21 GCD     1      16.710  25.000  25.000  1.00  0.00            
ATOM     71  H34 GCD     1      17.440  25.790  25.230  1.00  0.00            
ATOM     72  O17 GCD     1      16.420  24.480  26.380  1.00  0.00            
ATOM     73  H35 GCD     1      15.710  23.830  26.300  1.00  0.00            
ATOM     74  C22 GCD     1      17.360  23.960  24.000  1.00  0.00            
ATOM     75  H36 GCD     1      18.330  23.590  24.360  1.00  0.00            
ATOM     76  O18 GCD     1      17.760  24.690  22.850  1.00  0.00            
ATOM     77  C23 GCD     1      16.680  25.140  22.090  1.00  0.00            
ATOM     78  H37 GCD     1      15.960  24.350  21.810  1.00  0.00            
ATOM     79  C24 GCD     1      17.230  25.720  20.810  1.00  0.00            
ATOM     80  H38 GCD     1      17.700  26.690  21.010  1.00  0.00            
ATOM     81  H39 GCD     1      16.360  26.040  20.230  1.00  0.00            
ATOM     82  O19 GCD     1      18.050  24.800  20.040  1.00  0.00            
ATOM     83  H40 GCD     1      17.680  23.920  19.910  1.00  0.00            
ATOM     84  O20 GCD     1      16.500  22.880  23.610  1.00  0.00            
ATOM     85  C25 GCD     1      16.530  21.830  24.550  1.00  0.00            
ATOM     86  H41 GCD     1      17.190  22.050  25.400  1.00  0.00            
ATOM     87  C26 GCD     1      15.110  21.570  24.940  1.00  0.00            
ATOM     88  H42 GCD     1      14.490  21.370  24.060  1.00  0.00            
ATOM     89  O21 GCD     1      14.610  22.690  25.740  1.00  0.00            
ATOM     90  H43 GCD     1      13.820  22.450  26.250  1.00  0.00            
ATOM     91  C27 GCD     1      15.040  20.300  25.730  1.00  0.00            
ATOM     92  H44 GCD     1      15.700  20.370  26.610  1.00  0.00            
ATOM     93  O22 GCD     1      13.700  19.970  26.110  1.00  0.00            
ATOM     94  H45 GCD     1      13.260  19.390  25.480  1.00  0.00            
ATOM     95  C28 GCD     1      15.640  19.100  24.930  1.00  0.00            
ATOM     96  H46 GCD     1      15.690  18.210  25.560  1.00  0.00            
ATOM     97  O23 GCD     1      17.010  19.480  24.610  1.00  0.00            
ATOM     98  C29 GCD     1      17.130  20.660  23.820  1.00  0.00            
ATOM     99  H47 GCD     1      16.600  20.520  22.870  1.00  0.00            
ATOM    100  C30 GCD     1      18.620  20.720  23.460  1.00  0.00            
ATOM    101  H48 GCD     1      18.870  21.570  22.800  1.00  0.00            
ATOM    102  H49 GCD     1      18.850  19.830  22.870  1.00  0.00            
ATOM    103  O24 GCD     1      19.490  20.860  24.530  1.00  0.00            
ATOM    104  H50 GCD     1      18.990  20.690  25.330  1.00  0.00            
ATOM    105  O25 GCD     1      14.880  18.870  23.770  1.00  0.00            
ATOM    106  C31 GCD     1      14.630  17.520  23.460  1.00  0.00            
ATOM    107  H51 GCD     1      15.400  16.860  23.870  1.00  0.00            
ATOM    108  C32 GCD     1      13.180  17.170  23.740  1.00  0.00            
ATOM    109  H52 GCD     1      12.530  17.820  23.150  1.00  0.00            
ATOM    110  O26 GCD     1      12.890  17.310  25.150  1.00  0.00            
ATOM    111  H53 GCD     1      12.610  16.420  25.410  1.00  0.00            
ATOM    112  C33 GCD     1      12.920  15.710  23.360  1.00  0.00            
ATOM    113  H54 GCD     1      13.510  14.980  23.950  1.00  0.00            
ATOM    114  O27 GCD     1      11.610  15.310  23.570  1.00  0.00            
ATOM    115  H55 GCD     1      11.400  15.080  24.490  1.00  0.00            
ATOM    116  C34 GCD     1      13.330  15.570  21.910  1.00  0.00            
ATOM    117  H56 GCD     1      13.220  14.530  21.600  1.00  0.00            
ATOM    118  O28 GCD     1      14.680  15.910  21.720  1.00  0.00            
ATOM    119  C35 GCD     1      14.900  17.260  21.960  1.00  0.00            
ATOM    120  H57 GCD     1      14.280  17.870  21.300  1.00  0.00            
ATOM    121  C36 GCD     1      16.360  17.500  21.560  1.00  0.00            
ATOM    122  H58 GCD     1      16.890  16.660  22.030  1.00  0.00            
ATOM    123  H59 GCD     1      16.760  18.450  21.950  1.00  0.00            
ATOM    124  O29 GCD     1      16.580  17.440  20.130  1.00  0.00            
ATOM    125  H60 GCD     1      16.280  16.570  19.820  1.00  0.00            
ATOM    126  O30 GCD     1      12.410  16.390  21.160  1.00  0.00            
ATOM    127  C37 GCD     1      11.850  15.710  20.000  1.00  0.00            
ATOM    128  H61 GCD     1      12.470  14.860  19.670  1.00  0.00            
ATOM    129  C38 GCD     1      10.440  15.230  20.330  1.00  0.00            
ATOM    130  H62 GCD     1       9.870  16.000  20.870  1.00  0.00            
ATOM    131  O31 GCD     1      10.520  14.170  21.300  1.00  0.00            
ATOM    132  H63 GCD     1      10.940  14.560  22.070  1.00  0.00            
ATOM    133  C39 GCD     1       9.780  14.740  19.050  1.00  0.00            
ATOM    134  H64 GCD     1      10.400  13.910  18.670  1.00  0.00            
ATOM    135  O32 GCD     1       8.470  14.240  19.400  1.00  0.00            
ATOM    136  H65 GCD     1       8.500  13.680  20.190  1.00  0.00            
ATOM    137  C40 GCD     1       9.770  15.880  18.050  1.00  0.00            
ATOM    138  H66 GCD     1       9.440  15.580  17.050  1.00  0.00            
ATOM    139  O33 GCD     1      11.100  16.220  17.760  1.00  0.00            
ATOM    140  C41 GCD     1      11.800  16.810  18.910  1.00  0.00            
ATOM    141  H67 GCD     1      11.230  17.630  19.360  1.00  0.00            
ATOM    142  C42 GCD     1      13.250  17.280  18.470  1.00  0.00            
ATOM    143  H68 GCD     1      13.760  17.560  19.400  1.00  0.00            
ATOM    144  H69 GCD     1      13.170  18.130  17.770  1.00  0.00            
ATOM    145  O34 GCD     1      13.950  16.100  17.950  1.00  0.00            
ATOM    146  H70 GCD     1      13.480  15.850  17.150  1.00  0.00            
ATOM    147  O35 GCD     1       8.980  16.950  18.530  1.00  0.00            
ATOM    148  C43 GCD     1       8.010  17.510  17.570  1.00  0.00            
ATOM    149  H71 GCD     1       7.950  16.830  16.700  1.00  0.00            
ATOM    150  C44 GCD     1       6.720  17.570  18.260  1.00  0.00            
ATOM    151  H72 GCD     1       6.750  18.160  19.180  1.00  0.00            
ATOM    152  O36 GCD     1       6.370  16.150  18.620  1.00  0.00            
ATOM    153  H73 GCD     1       7.150  15.670  18.920  1.00  0.00            
ATOM    154  C45 GCD     1       5.650  18.280  17.380  1.00  0.00            
ATOM    155  H74 GCD     1       5.360  17.760  16.460  1.00  0.00            
ATOM    156  O37 GCD     1       4.350  18.410  18.040  1.00  0.00            
ATOM    157  H75 GCD     1       3.720  18.690  17.370  1.00  0.00            
ATOM    158  C46 GCD     1       6.170  19.670  16.880  1.00  0.00            
ATOM    159  H76 GCD     1       5.560  20.260  16.190  1.00  0.00            
ATOM    160  O38 GCD     1       6.350  20.480  18.050  1.00  0.00            
ATOM    161  O39 GCD     1       7.440  19.560  16.260  1.00  0.00            
ATOM    162  C47 GCD     1       8.440  18.930  17.130  1.00  0.00            
ATOM    163  H77 GCD     1       8.520  19.520  18.050  1.00  0.00            
ATOM    164  C48 GCD     1       9.750  19.000  16.290  1.00  0.00            
ATOM    165  H78 GCD     1       9.510  18.450  15.370  1.00  0.00            
ATOM    166  H79 GCD     1      10.610  18.550  16.810  1.00  0.00            
ATOM    167  O40 GCD     1      10.000  20.330  15.970  1.00  0.00            
ATOM    168  H80 GCD     1       9.190  20.830  15.850  1.00  0.00            
ATOM    169  C1  AK3     2      10.440  20.830  19.390  1.00  0.00            
ATOM    170  C2  AK3     2      11.100  21.350  20.710  1.00  0.00            
ATOM    171  C3  AK3     2      11.130  20.350  21.850  1.00  0.00            
ATOM    172  C4  AK3     2      12.090  20.990  22.870  1.00  0.00            
ATOM    173  C5  AK3     2      12.650  22.270  22.170  1.00  0.00            
ATOM    174  C6  AK3     2      11.480  23.250  22.350  1.00  0.00            
ATOM    175  C7  AK3     2      10.430  22.590  21.380  1.00  0.00            
ATOM    176  O1  AK3     2       9.290  22.730  21.610  1.00  0.00            
ATOM    177  C8  AK3     2      12.610  21.850  20.640  1.00  0.00            
ATOM    178  C9  AK3     2      12.860  23.080  19.670  1.00  0.00            
ATOM    179  C10 AK3     2      13.660  20.800  20.240  1.00  0.00            
ATOM    180  H1  AK3     2       9.360  20.800  19.570  1.00  0.00            
ATOM    181  H2  AK3     2      10.740  21.450  18.530  1.00  0.00            
ATOM    182  H3  AK3     2      10.760  19.800  19.220  1.00  0.00            
ATOM    183  H4  AK3     2      11.600  19.430  21.480  1.00  0.00            
ATOM    184  H5  AK3     2      10.100  20.100  22.140  1.00  0.00            
ATOM    185  H6  AK3     2      12.910  20.300  23.100  1.00  0.00            
ATOM    186  H7  AK3     2      11.560  21.080  23.840  1.00  0.00            
ATOM    187  H8  AK3     2      13.640  22.610  22.500  1.00  0.00            
ATOM    188  H9  AK3     2      11.710  24.260  21.980  1.00  0.00            
ATOM    189  H10 AK3     2      11.140  23.390  23.390  1.00  0.00            
ATOM    190  H11 AK3     2      12.170  23.910  19.860  1.00  0.00            
ATOM    191  H12 AK3     2      13.900  23.410  19.750  1.00  0.00            
ATOM    192  H13 AK3     2      12.710  22.770  18.630  1.00  0.00            
ATOM    193  H14 AK3     2      13.380  20.290  19.310  1.00  0.00            
ATOM    194  H15 AK3     2      14.590  21.310  19.990  1.00  0.00            
ATOM    195  H16 AK3     2      13.840  19.940  20.890  1.00  0.00            
TER
ENDMDL
MODEL        1
ATOM      1  H1  GCD     1      17.660  27.300  19.810  1.00  0.00            
ATOM      2  O1  GCD     1      18.550  27.620  19.640  1.00  0.00            
ATOM      3  C1  GCD     1      19.260  27.410  20.870  1.00  0.00            
ATOM      4  H2  GCD     1      18.870  26.470  21.280  1.00  0.00            
ATOM      5  H3  GCD     1      20.340  27.280  20.690  1.00  0.00            
ATOM      6  C2  GCD     1      18.920  28.470  21.990  1.00  0.00            
ATOM      7  H4  GCD     1      19.210  28.180  23.000  1.00  0.00            
ATOM      8  C3  GCD     1      17.410  28.850  21.960  1.00  0.00            
ATOM      9  H5  GCD     1      17.170  29.380  21.030  1.00  0.00            
ATOM     10  C4  GCD     1      17.050  29.690  23.130  1.00  0.00            
ATOM     11  H6  GCD     1      17.470  29.180  24.010  1.00  0.00            
ATOM     12  O2  GCD     1      15.680  29.890  23.350  1.00  0.00            
ATOM     13  H7  GCD     1      15.410  30.590  22.760  1.00  0.00            
ATOM     14  C5  GCD     1      17.930  31.000  23.100  1.00  0.00            
ATOM     15  H8  GCD     1      17.500  31.590  22.280  1.00  0.00            
ATOM     16  O3  GCD     1      17.790  31.650  24.360  1.00  0.00            
ATOM     17  H9  GCD     1      16.880  31.890  24.560  1.00  0.00            
ATOM     18  C6  GCD     1      19.390  30.690  22.780  1.00  0.00            
ATOM     19  O4  GCD     1      19.490  29.750  21.700  1.00  0.00            
ATOM     20  H10 GCD     1      19.910  31.600  22.480  1.00  0.00            
ATOM     21  O5  GCD     1      20.030  30.190  23.990  1.00  0.00            
ATOM     22  C7  GCD     1      21.220  30.800  24.460  1.00  0.00            
ATOM     23  H11 GCD     1      21.590  31.450  23.660  1.00  0.00            
ATOM     24  C8  GCD     1      20.900  31.530  25.770  1.00  0.00            
ATOM     25  H12 GCD     1      20.220  30.980  26.440  1.00  0.00            
ATOM     26  O6  GCD     1      20.160  32.720  25.400  1.00  0.00            
ATOM     27  H13 GCD     1      19.350  32.490  24.940  1.00  0.00            
ATOM     28  C9  GCD     1      22.170  31.870  26.610  1.00  0.00            
ATOM     29  H14 GCD     1      22.710  32.660  26.070  1.00  0.00            
ATOM     30  O7  GCD     1      21.830  32.230  27.970  1.00  0.00            
ATOM     31  H15 GCD     1      21.110  32.860  27.860  1.00  0.00            
ATOM     32  C10 GCD     1      23.130  30.760  26.650  1.00  0.00            
ATOM     33  H16 GCD     1      24.120  31.040  27.020  1.00  0.00            
ATOM     34  O8  GCD     1      23.280  30.350  25.240  1.00  0.00            
ATOM     35  C11 GCD     1      22.220  29.630  24.690  1.00  0.00            
ATOM     36  H17 GCD     1      21.870  28.790  25.300  1.00  0.00            
ATOM     37  C12 GCD     1      22.550  29.080  23.310  1.00  0.00            
ATOM     38  H18 GCD     1      21.650  28.530  23.000  1.00  0.00            
ATOM     39  H19 GCD     1      23.440  28.430  23.410  1.00  0.00            
ATOM     40  O9  GCD     1      22.880  30.010  22.330  1.00  0.00            
ATOM     41  H20 GCD     1      23.630  30.470  22.730  1.00  0.00            
ATOM     42  O10 GCD     1      22.510  29.750  27.420  1.00  0.00            
ATOM     43  C13 GCD     1      23.430  29.130  28.330  1.00  0.00            
ATOM     44  H21 GCD     1      24.310  29.770  28.430  1.00  0.00            
ATOM     45  C14 GCD     1      22.730  29.140  29.670  1.00  0.00            
ATOM     46  H22 GCD     1      21.760  28.610  29.650  1.00  0.00            
ATOM     47  O11 GCD     1      22.380  30.490  30.060  1.00  0.00            
ATOM     48  H23 GCD     1      22.200  30.940  29.230  1.00  0.00            
ATOM     49  C15 GCD     1      23.510  28.390  30.690  1.00  0.00            
ATOM     50  H24 GCD     1      24.500  28.860  30.720  1.00  0.00            
ATOM     51  O12 GCD     1      22.910  28.470  31.970  1.00  0.00            
ATOM     52  H25 GCD     1      22.780  29.400  32.190  1.00  0.00            
ATOM     53  C16 GCD     1      23.800  26.980  30.240  1.00  0.00            
ATOM     54  H26 GCD     1      24.510  26.470  30.910  1.00  0.00            
ATOM     55  O13 GCD     1      24.470  27.080  28.990  1.00  0.00            
ATOM     56  C17 GCD     1      23.780  27.720  27.950  1.00  0.00            
ATOM     57  H27 GCD     1      22.840  27.190  27.750  1.00  0.00            
ATOM     58  C18 GCD     1      24.670  27.630  26.780  1.00  0.00            
ATOM     59  H28 GCD     1      25.590  28.150  27.070  1.00  0.00            
ATOM     60  H29 GCD     1      24.290  28.210  25.930  1.00  0.00            
ATOM     61  O14 GCD     1      25.100  26.330  26.400  1.00  0.00            
ATOM     62  H30 GCD     1      25.860  26.150  26.960  1.00  0.00            
ATOM     63  O15 GCD     1      22.680  26.140  30.060  1.00  0.00            
ATOM     64  C19 GCD     1      22.480  25.260  31.090  1.00  0.00            
ATOM     65  H31 GCD     1      22.970  25.600  32.010  1.00  0.00            
ATOM     66  C20 GCD     1      20.930  25.230  31.180  1.00  0.00            
ATOM     67  H32 GCD     1      20.530  24.980  30.190  1.00  0.00            
ATOM     68  O16 GCD     1      20.450  26.540  31.510  1.00  0.00            
ATOM     69  H33 GCD     1      21.150  27.110  31.190  1.00  0.00            
ATOM     70  C21 GCD     1      20.560  24.100  32.130  1.00  0.00            
ATOM     71  H34 GCD     1      20.940  24.400  33.120  1.00  0.00            
ATOM     72  O17 GCD     1      19.110  24.010  32.340  1.00  0.00            
ATOM     73  H35 GCD     1      18.680  24.840  32.590  1.00  0.00            
ATOM     74  C22 GCD     1      21.210  22.800  31.670  1.00  0.00            
ATOM     75  H36 GCD     1      21.010  22.010  32.400  1.00  0.00            
ATOM     76  O18 GCD     1      22.600  22.970  31.660  1.00  0.00            
ATOM     77  C23 GCD     1      23.080  23.900  30.630  1.00  0.00            
ATOM     78  H37 GCD     1      22.700  23.650  29.640  1.00  0.00            
ATOM     79  C24 GCD     1      24.610  23.830  30.520  1.00  0.00            
ATOM     80  H38 GCD     1      24.880  24.540  29.730  1.00  0.00            
ATOM     81  H39 GCD     1      24.920  22.800  30.290  1.00  0.00            
ATOM     82  O19 GCD     1      25.270  24.150  31.760  1.00  0.00            
ATOM     83  H40 GCD     1      25.350  23.370  32.320  1.00  0.00            
ATOM     84  O20 GCD     1      20.680  22.430  30.420  1.00  0.00            
ATOM     85  C25 GCD     1      20.330  21.110  30.270  1.00  0.00            
ATOM     86  H41 GCD     1      20.570  20.520  31.160  1.00  0.00            
ATOM     87  C26 GCD     1      18.790  21.070  30.230  1.00  0.00            
ATOM     88  H42 GCD     1      18.420  21.600  29.340  1.00  0.00            
ATOM     89  O21 GCD     1      18.260  21.390  31.540  1.00  0.00            
ATOM     90  H43 GCD     1      18.620  22.250  31.780  1.00  0.00            
ATOM     91  C27 GCD     1      18.520  19.560  30.010  1.00  0.00            
ATOM     92  H44 GCD     1      18.960  19.080  30.890  1.00  0.00            
ATOM     93  O22 GCD     1      17.110  19.260  29.930  1.00  0.00            
ATOM     94  H45 GCD     1      16.730  19.330  30.820  1.00  0.00            
ATOM     95  C28 GCD     1      19.190  19.010  28.790  1.00  0.00            
ATOM     96  H46 GCD     1      19.030  17.930  28.750  1.00  0.00            
ATOM     97  O23 GCD     1      20.590  19.200  28.770  1.00  0.00            
ATOM     98  C29 GCD     1      21.110  20.450  29.050  1.00  0.00            
ATOM     99  H47 GCD     1      21.040  21.050  28.140  1.00  0.00            
ATOM    100  C30 GCD     1      22.640  20.240  29.260  1.00  0.00            
ATOM    101  H48 GCD     1      22.790  19.560  30.120  1.00  0.00            
ATOM    102  H49 GCD     1      23.070  21.190  29.590  1.00  0.00            
ATOM    103  O24 GCD     1      23.300  19.780  28.070  1.00  0.00            
ATOM    104  H50 GCD     1      23.260  20.510  27.450  1.00  0.00            
ATOM    105  O25 GCD     1      18.700  19.640  27.620  1.00  0.00            
ATOM    106  C31 GCD     1      18.400  18.740  26.540  1.00  0.00            
ATOM    107  H51 GCD     1      18.810  17.750  26.760  1.00  0.00            
ATOM    108  C32 GCD     1      16.820  18.570  26.460  1.00  0.00            
ATOM    109  H52 GCD     1      16.390  19.580  26.400  1.00  0.00            
ATOM    110  O26 GCD     1      16.390  17.760  27.620  1.00  0.00            
ATOM    111  H53 GCD     1      16.460  18.310  28.410  1.00  0.00            
ATOM    112  C33 GCD     1      16.490  17.890  25.160  1.00  0.00            
ATOM    113  H54 GCD     1      16.870  16.860  25.070  1.00  0.00            
ATOM    114  O27 GCD     1      15.080  17.840  24.960  1.00  0.00            
ATOM    115  H55 GCD     1      14.770  18.750  24.940  1.00  0.00            
ATOM    116  C34 GCD     1      17.150  18.610  23.930  1.00  0.00            
ATOM    117  H56 GCD     1      16.890  18.060  23.020  1.00  0.00            
ATOM    118  O28 GCD     1      18.570  18.630  24.080  1.00  0.00            
ATOM    119  C35 GCD     1      19.050  19.320  25.240  1.00  0.00            
ATOM    120  H57 GCD     1      18.790  20.360  25.040  1.00  0.00            
ATOM    121  C36 GCD     1      20.570  19.210  25.310  1.00  0.00            
ATOM    122  H58 GCD     1      20.980  18.200  25.440  1.00  0.00            
ATOM    123  H59 GCD     1      20.920  19.850  26.130  1.00  0.00            
ATOM    124  O29 GCD     1      21.140  19.680  24.030  1.00  0.00            
ATOM    125  H60 GCD     1      20.650  19.140  23.400  1.00  0.00            
ATOM    126  O30 GCD     1      16.620  19.880  23.940  1.00  0.00            
ATOM    127  C37 GCD     1      15.740  20.130  22.870  1.00  0.00            
ATOM    128  H61 GCD     1      15.220  19.180  22.670  1.00  0.00            
ATOM    129  C38 GCD     1      14.710  21.070  23.400  1.00  0.00            
ATOM    130  H62 GCD     1      15.210  21.980  23.770  1.00  0.00            
ATOM    131  O31 GCD     1      13.960  20.590  24.510  1.00  0.00            
ATOM    132  H63 GCD     1      13.450  21.340  24.840  1.00  0.00            
ATOM    133  C39 GCD     1      13.720  21.470  22.260  1.00  0.00            
ATOM    134  H64 GCD     1      13.330  20.680  21.610  1.00  0.00            
ATOM    135  O32 GCD     1      12.630  22.360  22.670  1.00  0.00            
ATOM    136  H65 GCD     1      12.080  22.320  21.880  1.00  0.00            
ATOM    137  C40 GCD     1      14.570  22.180  21.230  1.00  0.00            
ATOM    138  H66 GCD     1      13.810  22.470  20.500  1.00  0.00            
ATOM    139  O33 GCD     1      15.430  21.280  20.680  1.00  0.00            
ATOM    140  C41 GCD     1      16.390  20.750  21.580  1.00  0.00            
ATOM    141  H67 GCD     1      17.060  21.580  21.820  1.00  0.00            
ATOM    142  C42 GCD     1      17.250  19.710  20.870  1.00  0.00            
ATOM    143  H68 GCD     1      18.200  19.510  21.370  1.00  0.00            
ATOM    144  H69 GCD     1      17.540  20.200  19.940  1.00  0.00            
ATOM    145  O34 GCD     1      16.660  18.410  20.590  1.00  0.00            
ATOM    146  H70 GCD     1      15.870  18.590  20.060  1.00  0.00            
ATOM    147  O35 GCD     1      15.240  23.330  21.730  1.00  0.00            
ATOM    148  C43 GCD     1      15.110  24.660  21.140  1.00  0.00            
ATOM    149  H71 GCD     1      14.520  24.560  20.220  1.00  0.00            
ATOM    150  C44 GCD     1      14.420  25.600  22.100  1.00  0.00            
ATOM    151  H72 GCD     1      15.020  25.630  23.010  1.00  0.00            
ATOM    152  O36 GCD     1      13.130  25.180  22.510  1.00  0.00            
ATOM    153  H73 GCD     1      13.260  24.250  22.750  1.00  0.00            
ATOM    154  C45 GCD     1      14.320  27.030  21.550  1.00  0.00            
ATOM    155  H74 GCD     1      13.700  26.920  20.650  1.00  0.00            
ATOM    156  O37 GCD     1      13.850  27.940  22.510  1.00  0.00            
ATOM    157  H75 GCD     1      14.630  28.500  22.660  1.00  0.00            
ATOM    158  C46 GCD     1      15.720  27.450  20.990  1.00  0.00            
ATOM    159  H76 GCD     1      15.710  28.360  20.390  1.00  0.00            
ATOM    160  O38 GCD     1      16.630  27.660  22.080  1.00  0.00            
ATOM    161  O39 GCD     1      16.230  26.420  20.210  1.00  0.00            
ATOM    162  C47 GCD     1      16.460  25.140  20.810  1.00  0.00            
ATOM    163  H77 GCD     1      17.130  25.170  21.690  1.00  0.00            
ATOM    164  C48 GCD     1      17.220  24.270  19.840  1.00  0.00            
ATOM    165  H78 GCD     1      17.400  23.270  20.240  1.00  0.00            
ATOM    166  H79 GCD     1      18.170  24.790  19.680  1.00  0.00            
ATOM    167  O40 GCD     1      16.600  24.250  18.550  1.00  0.00            
ATOM    168  H80 GCD     1      16.480  25.160  18.280  1.00  0.00            
ATOM    169  C1  AK3     2      17.830  26.670  26.100  1.00  0.00            
ATOM    170  C2  AK3     2      18.230  25.270  25.670  1.00  0.00            
ATOM    171  C3  AK3     2      18.980  25.220  24.330  1.00  0.00            
ATOM    172  C4  AK3     2      19.550  23.830  24.410  1.00  0.00            
ATOM    173  C5  AK3     2      19.140  23.260  25.780  1.00  0.00            
ATOM    174  C6  AK3     2      17.610  22.880  25.550  1.00  0.00            
ATOM    175  C7  AK3     2      17.060  24.270  25.530  1.00  0.00            
ATOM    176  O1  AK3     2      15.930  24.580  25.180  1.00  0.00            
ATOM    177  C8  AK3     2      19.120  24.510  26.720  1.00  0.00            
ATOM    178  C9  AK3     2      18.530  24.120  28.100  1.00  0.00            
ATOM    179  C10 AK3     2      20.440  25.300  27.130  1.00  0.00            
ATOM    180  H1  AK3     2      17.230  26.720  27.010  1.00  0.00            
ATOM    181  H2  AK3     2      18.720  27.310  26.190  1.00  0.00            
ATOM    182  H3  AK3     2      17.200  27.090  25.300  1.00  0.00            
ATOM    183  H4  AK3     2      19.760  26.000  24.360  1.00  0.00            
ATOM    184  H5  AK3     2      18.310  25.240  23.460  1.00  0.00            
ATOM    185  H6  AK3     2      20.640  23.980  24.370  1.00  0.00            
ATOM    186  H7  AK3     2      19.150  23.170  23.630  1.00  0.00            
ATOM    187  H8  AK3     2      19.750  22.430  26.160  1.00  0.00            
ATOM    188  H9  AK3     2      17.290  22.260  26.390  1.00  0.00            
ATOM    189  H10 AK3     2      17.400  22.380  24.600  1.00  0.00            
ATOM    190  H11 AK3     2      18.680  24.880  28.880  1.00  0.00            
ATOM    191  H12 AK3     2      17.450  23.950  28.040  1.00  0.00            
ATOM    192  H13 AK3     2      19.090  23.220  28.390  1.00  0.00            
ATOM    193  H14 AK3     2      21.120  24.600  27.650  1.00  0.00            
ATOM    194  H15 AK3     2      21.010  25.610  26.250  1.00  0.00            
ATOM    195  H16 AK3     2      20.330  26.100  27.870  1.00  0.00            
TER
ENDMDL
MODEL        1
ATOM      1  H1  GCD     1      19.770  33.390  15.900  1.00  0.00            
ATOM      2  O1  GCD     1      19.330  33.160  16.730  1.00  0.00            
ATOM      3  C1  GCD     1      20.380  32.540  17.540  1.00  0.00            
ATOM      4  H2  GCD     1      20.330  31.490  17.240  1.00  0.00            
ATOM      5  H3  GCD     1      21.370  32.910  17.260  1.00  0.00            
ATOM      6  C2  GCD     1      20.030  32.750  19.060  1.00  0.00            
ATOM      7  H4  GCD     1      20.590  32.050  19.690  1.00  0.00            
ATOM      8  C3  GCD     1      18.490  32.610  19.390  1.00  0.00            
ATOM      9  H5  GCD     1      17.850  33.120  18.660  1.00  0.00            
ATOM     10  C4  GCD     1      18.290  33.250  20.830  1.00  0.00            
ATOM     11  H6  GCD     1      18.800  32.690  21.620  1.00  0.00            
ATOM     12  O2  GCD     1      16.880  33.230  21.190  1.00  0.00            
ATOM     13  H7  GCD     1      16.470  33.970  20.720  1.00  0.00            
ATOM     14  C5  GCD     1      18.770  34.690  20.940  1.00  0.00            
ATOM     15  H8  GCD     1      18.360  35.230  20.080  1.00  0.00            
ATOM     16  O3  GCD     1      18.590  35.330  22.200  1.00  0.00            
ATOM     17  H9  GCD     1      17.640  35.300  22.390  1.00  0.00            
ATOM     18  C6  GCD     1      20.270  34.660  20.640  1.00  0.00            
ATOM     19  O4  GCD     1      20.480  34.160  19.310  1.00  0.00            
ATOM     20  H10 GCD     1      20.680  35.670  20.660  1.00  0.00            
ATOM     21  O5  GCD     1      21.030  33.830  21.490  1.00  0.00            
ATOM     22  C7  GCD     1      22.260  34.340  22.000  1.00  0.00            
ATOM     23  H11 GCD     1      22.690  34.990  21.230  1.00  0.00            
ATOM     24  C8  GCD     1      22.080  35.020  23.330  1.00  0.00            
ATOM     25  H12 GCD     1      21.710  34.230  23.990  1.00  0.00            
ATOM     26  O6  GCD     1      21.080  36.030  23.260  1.00  0.00            
ATOM     27  H13 GCD     1      20.300  35.680  22.810  1.00  0.00            
ATOM     28  C9  GCD     1      23.460  35.540  23.910  1.00  0.00            
ATOM     29  H14 GCD     1      23.800  36.270  23.160  1.00  0.00            
ATOM     30  O7  GCD     1      23.330  36.250  25.090  1.00  0.00            
ATOM     31  H15 GCD     1      22.730  36.980  24.890  1.00  0.00            
ATOM     32  C10 GCD     1      24.330  34.350  24.120  1.00  0.00            
ATOM     33  H16 GCD     1      25.290  34.640  24.560  1.00  0.00            
ATOM     34  O8  GCD     1      24.400  33.630  22.840  1.00  0.00            
ATOM     35  C11 GCD     1      23.240  33.170  22.250  1.00  0.00            
ATOM     36  H17 GCD     1      22.710  32.500  22.940  1.00  0.00            
ATOM     37  C12 GCD     1      23.500  32.280  21.030  1.00  0.00            
ATOM     38  H18 GCD     1      22.580  31.780  20.710  1.00  0.00            
ATOM     39  H19 GCD     1      24.180  31.540  21.470  1.00  0.00            
ATOM     40  O9  GCD     1      24.060  32.970  19.860  1.00  0.00            
ATOM     41  H20 GCD     1      23.970  32.270  19.200  1.00  0.00            
ATOM     42  O10 GCD     1      23.760  33.520  25.010  1.00  0.00            
ATOM     43  C13 GCD     1      24.470  33.020  26.110  1.00  0.00            
ATOM     44  H21 GCD     1      25.470  33.470  26.230  1.00  0.00            
ATOM     45  C14 GCD     1      23.620  33.500  27.280  1.00  0.00            
ATOM     46  H22 GCD     1      22.590  33.170  27.170  1.00  0.00            
ATOM     47  O11 GCD     1      23.730  34.870  27.380  1.00  0.00            
ATOM     48  H23 GCD     1      23.560  35.370  26.580  1.00  0.00            
ATOM     49  C15 GCD     1      24.130  32.990  28.660  1.00  0.00            
ATOM     50  H24 GCD     1      25.060  33.560  28.830  1.00  0.00            
ATOM     51  O12 GCD     1      23.270  33.190  29.790  1.00  0.00            
ATOM     52  H25 GCD     1      23.240  34.130  29.980  1.00  0.00            
ATOM     53  C16 GCD     1      24.490  31.520  28.550  1.00  0.00            
ATOM     54  H26 GCD     1      25.030  31.240  29.460  1.00  0.00            
ATOM     55  O13 GCD     1      25.320  31.290  27.400  1.00  0.00            
ATOM     56  C17 GCD     1      24.660  31.530  26.140  1.00  0.00            
ATOM     57  H27 GCD     1      23.710  30.980  26.050  1.00  0.00            
ATOM     58  C18 GCD     1      25.510  30.970  25.070  1.00  0.00            
ATOM     59  H28 GCD     1      26.470  31.500  25.180  1.00  0.00            
ATOM     60  H29 GCD     1      25.140  31.260  24.080  1.00  0.00            
ATOM     61  O14 GCD     1      25.650  29.520  25.240  1.00  0.00            
ATOM     62  H30 GCD     1      26.310  29.380  25.920  1.00  0.00            
ATOM     63  O15 GCD     1      23.350  30.790  28.360  1.00  0.00            
ATOM     64  C19 GCD     1      22.750  30.160  29.520  1.00  0.00            
ATOM     65  H31 GCD     1      23.050  30.750  30.400  1.00  0.00            
ATOM     66  C20 GCD     1      21.290  30.250  29.230  1.00  0.00            
ATOM     67  H32 GCD     1      21.110  30.000  28.170  1.00  0.00            
ATOM     68  O16 GCD     1      20.950  31.580  29.230  1.00  0.00            
ATOM     69  H33 GCD     1      21.740  32.030  28.930  1.00  0.00            
ATOM     70  C21 GCD     1      20.390  29.550  30.220  1.00  0.00            
ATOM     71  H34 GCD     1      20.490  30.120  31.160  1.00  0.00            
ATOM     72  O17 GCD     1      18.990  29.390  29.840  1.00  0.00            
ATOM     73  H35 GCD     1      18.730  30.250  29.480  1.00  0.00            
ATOM     74  C22 GCD     1      20.990  28.190  30.470  1.00  0.00            
ATOM     75  H36 GCD     1      20.460  27.670  31.270  1.00  0.00            
ATOM     76  O18 GCD     1      22.370  28.200  30.740  1.00  0.00            
ATOM     77  C23 GCD     1      23.190  28.690  29.730  1.00  0.00            
ATOM     78  H37 GCD     1      23.010  28.100  28.820  1.00  0.00            
ATOM     79  C24 GCD     1      24.660  28.610  30.190  1.00  0.00            
ATOM     80  H38 GCD     1      25.300  28.910  29.350  1.00  0.00            
ATOM     81  H39 GCD     1      25.110  27.620  30.380  1.00  0.00            
ATOM     82  O19 GCD     1      24.960  29.470  31.290  1.00  0.00            
ATOM     83  H40 GCD     1      25.800  29.210  31.690  1.00  0.00            
ATOM     84  O20 GCD     1      20.700  27.330  29.330  1.00  0.00            
ATOM     85  C25 GCD     1      20.100  26.000  29.510  1.00  0.00            
ATOM     86  H41 GCD     1      19.900  25.700  30.550  1.00  0.00            
ATOM     87  C26 GCD     1      18.780  25.990  28.750  1.00  0.00            
ATOM     88  H42 GCD     1      18.930  26.320  27.710  1.00  0.00            
ATOM     89  O21 GCD     1      17.900  26.820  29.430  1.00  0.00            
ATOM     90  H43 GCD     1      18.340  27.640  29.680  1.00  0.00            
ATOM     91  C27 GCD     1      18.150  24.630  28.770  1.00  0.00            
ATOM     92  H44 GCD     1      17.910  24.420  29.820  1.00  0.00            
ATOM     93  O22 GCD     1      16.910  24.580  28.000  1.00  0.00            
ATOM     94  H45 GCD     1      16.320  25.220  28.410  1.00  0.00            
ATOM     95  C28 GCD     1      19.140  23.630  28.210  1.00  0.00            
ATOM     96  H46 GCD     1      18.710  22.630  28.240  1.00  0.00            
ATOM     97  O23 GCD     1      20.370  23.710  28.950  1.00  0.00            
ATOM     98  C29 GCD     1      20.990  25.000  28.840  1.00  0.00            
ATOM     99  H47 GCD     1      21.150  25.310  27.800  1.00  0.00            
ATOM    100  C30 GCD     1      22.310  24.880  29.600  1.00  0.00            
ATOM    101  H48 GCD     1      22.160  24.550  30.640  1.00  0.00            
ATOM    102  H49 GCD     1      22.830  25.840  29.660  1.00  0.00            
ATOM    103  O24 GCD     1      23.170  24.040  28.840  1.00  0.00            
ATOM    104  H50 GCD     1      23.960  23.960  29.390  1.00  0.00            
ATOM    105  O25 GCD     1      19.400  24.050  26.830  1.00  0.00            
ATOM    106  C31 GCD     1      19.560  23.020  25.920  1.00  0.00            
ATOM    107  H51 GCD     1      19.890  22.040  26.300  1.00  0.00            
ATOM    108  C32 GCD     1      18.280  22.850  25.200  1.00  0.00            
ATOM    109  H52 GCD     1      17.990  23.850  24.870  1.00  0.00            
ATOM    110  O26 GCD     1      17.270  22.300  26.000  1.00  0.00            
ATOM    111  H53 GCD     1      17.390  22.850  26.790  1.00  0.00            
ATOM    112  C33 GCD     1      18.420  21.980  23.960  1.00  0.00            
ATOM    113  H54 GCD     1      18.810  21.020  24.310  1.00  0.00            
ATOM    114  O27 GCD     1      17.240  21.600  23.180  1.00  0.00            
ATOM    115  H55 GCD     1      16.800  22.430  22.960  1.00  0.00            
ATOM    116  C34 GCD     1      19.490  22.620  23.050  1.00  0.00            
ATOM    117  H56 GCD     1      19.670  21.910  22.230  1.00  0.00            
ATOM    118  O28 GCD     1      20.680  22.670  23.770  1.00  0.00            
ATOM    119  C35 GCD     1      20.690  23.480  24.950  1.00  0.00            
ATOM    120  H57 GCD     1      20.620  24.560  24.730  1.00  0.00            
ATOM    121  C36 GCD     1      22.000  23.310  25.680  1.00  0.00            
ATOM    122  H58 GCD     1      22.150  22.230  25.810  1.00  0.00            
ATOM    123  H59 GCD     1      21.900  23.710  26.700  1.00  0.00            
ATOM    124  O29 GCD     1      23.120  23.980  25.120  1.00  0.00            
ATOM    125  H60 GCD     1      23.340  23.490  24.320  1.00  0.00            
ATOM    126  O30 GCD     1      18.980  23.890  22.710  1.00  0.00            
ATOM    127  C37 GCD     1      18.560  23.860  21.280  1.00  0.00            
ATOM    128  H61 GCD     1      18.430  22.850  20.890  1.00  0.00            
ATOM    129  C38 GCD     1      17.230  24.540  21.210  1.00  0.00            
ATOM    130  H62 GCD     1      17.380  25.550  21.610  1.00  0.00            
ATOM    131  O31 GCD     1      16.200  23.940  22.020  1.00  0.00            
ATOM    132  H63 GCD     1      15.550  24.540  22.400  1.00  0.00            
ATOM    133  C39 GCD     1      16.860  24.610  19.730  1.00  0.00            
ATOM    134  H64 GCD     1      16.790  23.600  19.300  1.00  0.00            
ATOM    135  O32 GCD     1      15.500  25.180  19.630  1.00  0.00            
ATOM    136  H65 GCD     1      15.090  24.710  20.360  1.00  0.00            
ATOM    137  C40 GCD     1      17.910  25.440  18.930  1.00  0.00            
ATOM    138  H66 GCD     1      17.650  25.500  17.870  1.00  0.00            
ATOM    139  O33 GCD     1      19.150  24.810  19.120  1.00  0.00            
ATOM    140  C41 GCD     1      19.650  24.640  20.480  1.00  0.00            
ATOM    141  H67 GCD     1      19.800  25.620  20.940  1.00  0.00            
ATOM    142  C42 GCD     1      21.120  24.100  20.480  1.00  0.00            
ATOM    143  H68 GCD     1      21.560  24.170  21.480  1.00  0.00            
ATOM    144  H69 GCD     1      21.740  24.810  19.910  1.00  0.00            
ATOM    145  O34 GCD     1      21.140  22.700  20.000  1.00  0.00            
ATOM    146  H70 GCD     1      20.690  22.600  19.160  1.00  0.00            
ATOM    147  O35 GCD     1      17.900  26.770  19.540  1.00  0.00            
ATOM    148  C43 GCD     1      17.550  27.880  18.740  1.00  0.00            
ATOM    149  H71 GCD     1      17.010  27.580  17.830  1.00  0.00            
ATOM    150  C44 GCD     1      16.600  28.700  19.550  1.00  0.00            
ATOM    151  H72 GCD     1      17.110  29.050  20.460  1.00  0.00            
ATOM    152  O36 GCD     1      15.390  27.960  19.800  1.00  0.00            
ATOM    153  H73 GCD     1      15.660  27.060  20.010  1.00  0.00            
ATOM    154  C45 GCD     1      16.260  29.930  18.700  1.00  0.00            
ATOM    155  H74 GCD     1      15.800  29.540  17.790  1.00  0.00            
ATOM    156  O37 GCD     1      15.440  30.910  19.370  1.00  0.00            
ATOM    157  H75 GCD     1      15.920  31.200  20.160  1.00  0.00            
ATOM    158  C46 GCD     1      17.550  30.720  18.340  1.00  0.00            
ATOM    159  H76 GCD     1      17.240  31.490  17.630  1.00  0.00            
ATOM    160  O38 GCD     1      18.120  31.220  19.490  1.00  0.00            
ATOM    161  O39 GCD     1      18.540  29.910  17.730  1.00  0.00            
ATOM    162  C47 GCD     1      18.870  28.710  18.480  1.00  0.00            
ATOM    163  H77 GCD     1      19.250  28.930  19.480  1.00  0.00            
ATOM    164  C48 GCD     1      19.860  27.950  17.570  1.00  0.00            
ATOM    165  H78 GCD     1      20.210  27.000  18.000  1.00  0.00            
ATOM    166  H79 GCD     1      20.740  28.600  17.520  1.00  0.00            
ATOM    167  O40 GCD     1      19.360  27.740  16.310  1.00  0.00            
ATOM    168  H80 GCD     1      20.000  27.270  15.760  1.00  0.00            
ATOM    169  C1  AK3     2      21.430  30.470  24.570  1.00  0.00            
ATOM    170  C2  AK3     2      20.230  29.450  24.370  1.00  0.00            
ATOM    171  C3  AK3     2      19.620  29.600  22.990  1.00  0.00            
ATOM    172  C4  AK3     2      18.760  28.250  22.890  1.00  0.00            
ATOM    173  C5  AK3     2      19.220  27.590  24.240  1.00  0.00            
ATOM    174  C6  AK3     2      18.340  28.300  25.310  1.00  0.00            
ATOM    175  C7  AK3     2      19.080  29.600  25.370  1.00  0.00            
ATOM    176  O1  AK3     2      18.680  30.620  25.840  1.00  0.00            
ATOM    177  C8  AK3     2      20.680  27.970  24.430  1.00  0.00            
ATOM    178  C9  AK3     2      21.320  27.650  25.860  1.00  0.00            
ATOM    179  C10 AK3     2      21.750  27.410  23.410  1.00  0.00            
ATOM    180  H1  AK3     2      21.950  30.370  25.530  1.00  0.00            
ATOM    181  H2  AK3     2      22.130  30.570  23.730  1.00  0.00            
ATOM    182  H3  AK3     2      21.010  31.480  24.620  1.00  0.00            
ATOM    183  H4  AK3     2      20.420  29.600  22.240  1.00  0.00            
ATOM    184  H5  AK3     2      19.000  30.490  22.870  1.00  0.00            
ATOM    185  H6  AK3     2      19.060  27.760  21.950  1.00  0.00            
ATOM    186  H7  AK3     2      17.670  28.320  22.840  1.00  0.00            
ATOM    187  H8  AK3     2      19.010  26.520  24.180  1.00  0.00            
ATOM    188  H9  AK3     2      18.440  27.860  26.310  1.00  0.00            
ATOM    189  H10 AK3     2      17.260  28.270  25.140  1.00  0.00            
ATOM    190  H11 AK3     2      21.510  26.580  25.950  1.00  0.00            
ATOM    191  H12 AK3     2      22.290  28.150  25.870  1.00  0.00            
ATOM    192  H13 AK3     2      20.680  27.950  26.700  1.00  0.00            
ATOM    193  H14 AK3     2      22.750  27.810  23.600  1.00  0.00            
ATOM    194  H15 AK3     2      21.860  26.320  23.530  1.00  0.00            
ATOM    195  H16 AK3     2      21.620  27.630  22.350  1.00  0.00            
TER
ENDMDL
MODEL        1
ATOM      1  H1  GCD     1      13.010  12.690  24.240  1.00  0.00            
ATOM      2  O1  GCD     1      12.080  12.780  24.470  1.00  0.00            
ATOM      3  C1  GCD     1      11.960  13.490  25.710  1.00  0.00            
ATOM      4  H2  GCD     1      12.590  14.380  25.590  1.00  0.00            
ATOM      5  H3  GCD     1      10.990  13.950  25.920  1.00  0.00            
ATOM      6  C2  GCD     1      12.390  12.720  26.960  1.00  0.00            
ATOM      7  H4  GCD     1      12.430  13.450  27.780  1.00  0.00            
ATOM      8  C3  GCD     1      13.720  11.910  26.720  1.00  0.00            
ATOM      9  H5  GCD     1      13.470  11.300  25.840  1.00  0.00            
ATOM     10  C4  GCD     1      14.030  11.020  28.010  1.00  0.00            
ATOM     11  H6  GCD     1      14.300  11.690  28.840  1.00  0.00            
ATOM     12  O2  GCD     1      15.120  10.070  27.790  1.00  0.00            
ATOM     13  H7  GCD     1      14.880   9.430  27.110  1.00  0.00            
ATOM     14  C5  GCD     1      12.830  10.240  28.490  1.00  0.00            
ATOM     15  H8  GCD     1      12.460   9.640  27.640  1.00  0.00            
ATOM     16  O3  GCD     1      13.060   9.510  29.750  1.00  0.00            
ATOM     17  H9  GCD     1      13.900   9.030  29.730  1.00  0.00            
ATOM     18  C6  GCD     1      11.600  11.190  28.600  1.00  0.00            
ATOM     19  O4  GCD     1      11.380  11.800  27.350  1.00  0.00            
ATOM     20  H10 GCD     1      10.720  10.570  28.820  1.00  0.00            
ATOM     21  O5  GCD     1      11.880  12.130  29.710  1.00  0.00            
ATOM     22  C7  GCD     1      11.060  11.890  30.830  1.00  0.00            
ATOM     23  H11 GCD     1      10.740  10.850  30.980  1.00  0.00            
ATOM     24  C8  GCD     1      11.990  12.170  32.040  1.00  0.00            
ATOM     25  H12 GCD     1      12.390  13.190  32.160  1.00  0.00            
ATOM     26  O6  GCD     1      13.030  11.170  31.900  1.00  0.00            
ATOM     27  H13 GCD     1      12.980  10.900  30.980  1.00  0.00            
ATOM     28  C9  GCD     1      11.230  11.950  33.310  1.00  0.00            
ATOM     29  H14 GCD     1      10.900  10.900  33.340  1.00  0.00            
ATOM     30  O7  GCD     1      12.080  12.150  34.410  1.00  0.00            
ATOM     31  H15 GCD     1      12.910  11.760  34.140  1.00  0.00            
ATOM     32  C10 GCD     1       9.930  12.760  33.240  1.00  0.00            
ATOM     33  H16 GCD     1       9.250  12.460  34.050  1.00  0.00            
ATOM     34  O8  GCD     1       9.200  12.600  32.070  1.00  0.00            
ATOM     35  C11 GCD     1       9.870  12.800  30.820  1.00  0.00            
ATOM     36  H17 GCD     1      10.170  13.860  30.880  1.00  0.00            
ATOM     37  C12 GCD     1       8.850  12.690  29.660  1.00  0.00            
ATOM     38  H18 GCD     1       9.330  12.900  28.690  1.00  0.00            
ATOM     39  H19 GCD     1       8.150  13.500  29.880  1.00  0.00            
ATOM     40  O9  GCD     1       8.220  11.380  29.780  1.00  0.00            
ATOM     41  H20 GCD     1       8.170  11.240  30.730  1.00  0.00            
ATOM     42  O10 GCD     1      10.220  14.160  33.270  1.00  0.00            
ATOM     43  C13 GCD     1       9.540  14.970  34.270  1.00  0.00            
ATOM     44  H21 GCD     1       8.540  14.560  34.420  1.00  0.00            
ATOM     45  C14 GCD     1      10.320  15.070  35.640  1.00  0.00            
ATOM     46  H22 GCD     1      11.320  15.480  35.420  1.00  0.00            
ATOM     47  O11 GCD     1      10.420  13.840  36.260  1.00  0.00            
ATOM     48  H23 GCD     1      10.910  13.220  35.710  1.00  0.00            
ATOM     49  C15 GCD     1       9.610  16.090  36.510  1.00  0.00            
ATOM     50  H24 GCD     1       8.630  15.610  36.670  1.00  0.00            
ATOM     51  O12 GCD     1      10.370  16.340  37.650  1.00  0.00            
ATOM     52  H25 GCD     1      10.890  15.550  37.850  1.00  0.00            
ATOM     53  C16 GCD     1       9.320  17.370  35.800  1.00  0.00            
ATOM     54  H26 GCD     1       8.630  18.020  36.340  1.00  0.00            
ATOM     55  O13 GCD     1       8.610  17.050  34.650  1.00  0.00            
ATOM     56  C17 GCD     1       9.310  16.330  33.660  1.00  0.00            
ATOM     57  H27 GCD     1      10.260  16.860  33.490  1.00  0.00            
ATOM     58  C18 GCD     1       8.530  16.180  32.360  1.00  0.00            
ATOM     59  H28 GCD     1       7.500  15.850  32.560  1.00  0.00            
ATOM     60  H29 GCD     1       8.990  15.440  31.690  1.00  0.00            
ATOM     61  O14 GCD     1       8.540  17.420  31.690  1.00  0.00            
ATOM     62  H30 GCD     1       8.070  17.260  30.860  1.00  0.00            
ATOM     63  O15 GCD     1      10.530  17.980  35.540  1.00  0.00            
ATOM     64  C19 GCD     1      10.730  19.350  35.890  1.00  0.00            
ATOM     65  H31 GCD     1      10.080  19.690  36.700  1.00  0.00            
ATOM     66  C20 GCD     1      12.090  19.380  36.530  1.00  0.00            
ATOM     67  H32 GCD     1      12.860  18.920  35.890  1.00  0.00            
ATOM     68  O16 GCD     1      12.010  18.670  37.750  1.00  0.00            
ATOM     69  H33 GCD     1      11.450  17.970  37.410  1.00  0.00            
ATOM     70  C21 GCD     1      12.590  20.840  36.770  1.00  0.00            
ATOM     71  H34 GCD     1      11.900  21.310  37.480  1.00  0.00            
ATOM     72  O17 GCD     1      13.960  20.930  37.360  1.00  0.00            
ATOM     73  H35 GCD     1      14.570  20.620  36.690  1.00  0.00            
ATOM     74  C22 GCD     1      12.430  21.670  35.500  1.00  0.00            
ATOM     75  H36 GCD     1      12.640  22.740  35.580  1.00  0.00            
ATOM     76  O18 GCD     1      11.070  21.550  34.990  1.00  0.00            
ATOM     77  C23 GCD     1      10.660  20.280  34.640  1.00  0.00            
ATOM     78  H37 GCD     1      11.380  19.940  33.880  1.00  0.00            
ATOM     79  C24 GCD     1       9.300  20.300  33.990  1.00  0.00            
ATOM     80  H38 GCD     1       9.030  19.330  33.560  1.00  0.00            
ATOM     81  H39 GCD     1       9.220  21.050  33.190  1.00  0.00            
ATOM     82  O19 GCD     1       8.240  20.520  34.940  1.00  0.00            
ATOM     83  H40 GCD     1       7.620  19.790  34.890  1.00  0.00            
ATOM     84  O20 GCD     1      13.330  21.190  34.530  1.00  0.00            
ATOM     85  C25 GCD     1      14.400  21.920  34.140  1.00  0.00            
ATOM     86  H41 GCD     1      14.630  22.780  34.780  1.00  0.00            
ATOM     87  C26 GCD     1      15.590  21.010  34.200  1.00  0.00            
ATOM     88  H42 GCD     1      15.450  20.150  33.550  1.00  0.00            
ATOM     89  O21 GCD     1      15.780  20.620  35.550  1.00  0.00            
ATOM     90  H43 GCD     1      16.610  20.120  35.520  1.00  0.00            
ATOM     91  C27 GCD     1      16.770  21.860  33.800  1.00  0.00            
ATOM     92  H44 GCD     1      16.890  22.630  34.570  1.00  0.00            
ATOM     93  O22 GCD     1      18.010  21.130  33.920  1.00  0.00            
ATOM     94  H45 GCD     1      18.270  21.060  34.850  1.00  0.00            
ATOM     95  C28 GCD     1      16.580  22.480  32.430  1.00  0.00            
ATOM     96  H46 GCD     1      17.450  23.130  32.280  1.00  0.00            
ATOM     97  O23 GCD     1      15.410  23.270  32.400  1.00  0.00            
ATOM     98  C29 GCD     1      14.230  22.460  32.750  1.00  0.00            
ATOM     99  H47 GCD     1      14.210  21.620  32.040  1.00  0.00            
ATOM    100  C30 GCD     1      12.900  23.260  32.530  1.00  0.00            
ATOM    101  H48 GCD     1      12.950  24.180  33.130  1.00  0.00            
ATOM    102  H49 GCD     1      12.040  22.670  32.880  1.00  0.00            
ATOM    103  O24 GCD     1      12.700  23.720  31.190  1.00  0.00            
ATOM    104  H50 GCD     1      12.500  22.980  30.600  1.00  0.00            
ATOM    105  O25 GCD     1      16.460  21.610  31.250  1.00  0.00            
ATOM    106  C31 GCD     1      17.160  22.240  30.140  1.00  0.00            
ATOM    107  H51 GCD     1      17.240  23.330  30.170  1.00  0.00            
ATOM    108  C32 GCD     1      18.540  21.530  30.000  1.00  0.00            
ATOM    109  H52 GCD     1      18.330  20.460  29.950  1.00  0.00            
ATOM    110  O26 GCD     1      19.490  21.960  30.990  1.00  0.00            
ATOM    111  H53 GCD     1      19.550  22.920  31.010  1.00  0.00            
ATOM    112  C33 GCD     1      19.120  21.940  28.600  1.00  0.00            
ATOM    113  H54 GCD     1      19.120  23.030  28.610  1.00  0.00            
ATOM    114  O27 GCD     1      20.450  21.480  28.270  1.00  0.00            
ATOM    115  H55 GCD     1      20.960  21.660  29.060  1.00  0.00            
ATOM    116  C34 GCD     1      17.990  21.610  27.510  1.00  0.00            
ATOM    117  H56 GCD     1      18.270  21.940  26.500  1.00  0.00            
ATOM    118  O28 GCD     1      16.830  22.290  27.830  1.00  0.00            
ATOM    119  C35 GCD     1      16.210  21.870  29.000  1.00  0.00            
ATOM    120  H57 GCD     1      16.040  20.780  28.970  1.00  0.00            
ATOM    121  C36 GCD     1      14.780  22.500  29.020  1.00  0.00            
ATOM    122  H58 GCD     1      14.850  23.590  28.910  1.00  0.00            
ATOM    123  H59 GCD     1      14.350  22.170  29.970  1.00  0.00            
ATOM    124  O29 GCD     1      14.020  21.960  27.910  1.00  0.00            
ATOM    125  H60 GCD     1      14.320  22.180  27.020  1.00  0.00            
ATOM    126  O30 GCD     1      17.890  20.230  27.400  1.00  0.00            
ATOM    127  C37 GCD     1      18.420  19.610  26.280  1.00  0.00            
ATOM    128  H61 GCD     1      19.050  20.280  25.680  1.00  0.00            
ATOM    129  C38 GCD     1      19.170  18.400  26.730  1.00  0.00            
ATOM    130  H62 GCD     1      18.550  17.850  27.440  1.00  0.00            
ATOM    131  O31 GCD     1      20.420  18.850  27.360  1.00  0.00            
ATOM    132  H63 GCD     1      20.270  19.790  27.510  1.00  0.00            
ATOM    133  C39 GCD     1      19.560  17.420  25.650  1.00  0.00            
ATOM    134  H64 GCD     1      20.280  17.860  24.950  1.00  0.00            
ATOM    135  O32 GCD     1      20.130  16.300  26.260  1.00  0.00            
ATOM    136  H65 GCD     1      21.030  16.580  26.480  1.00  0.00            
ATOM    137  C40 GCD     1      18.400  17.020  24.730  1.00  0.00            
ATOM    138  H66 GCD     1      18.810  16.350  23.970  1.00  0.00            
ATOM    139  O33 GCD     1      17.830  18.190  24.310  1.00  0.00            
ATOM    140  C41 GCD     1      17.310  19.080  25.320  1.00  0.00            
ATOM    141  H67 GCD     1      16.580  18.530  25.920  1.00  0.00            
ATOM    142  C42 GCD     1      16.610  20.130  24.500  1.00  0.00            
ATOM    143  H68 GCD     1      15.880  20.610  25.170  1.00  0.00            
ATOM    144  H69 GCD     1      15.950  19.590  23.810  1.00  0.00            
ATOM    145  O34 GCD     1      17.450  21.060  23.750  1.00  0.00            
ATOM    146  H70 GCD     1      16.820  21.560  23.230  1.00  0.00            
ATOM    147  O35 GCD     1      17.400  16.300  25.550  1.00  0.00            
ATOM    148  C43 GCD     1      16.980  15.110  25.020  1.00  0.00            
ATOM    149  H71 GCD     1      17.390  14.930  24.010  1.00  0.00            
ATOM    150  C44 GCD     1      17.490  13.920  25.870  1.00  0.00            
ATOM    151  H72 GCD     1      17.190  13.970  26.930  1.00  0.00            
ATOM    152  O36 GCD     1      18.920  13.820  25.870  1.00  0.00            
ATOM    153  H73 GCD     1      19.230  14.670  26.180  1.00  0.00            
ATOM    154  C45 GCD     1      16.920  12.560  25.380  1.00  0.00            
ATOM    155  H74 GCD     1      17.230  12.460  24.330  1.00  0.00            
ATOM    156  O37 GCD     1      17.320  11.460  26.150  1.00  0.00            
ATOM    157  H75 GCD     1      16.870  10.660  25.870  1.00  0.00            
ATOM    158  C46 GCD     1      15.380  12.710  25.290  1.00  0.00            
ATOM    159  H76 GCD     1      14.970  11.870  24.720  1.00  0.00            
ATOM    160  O38 GCD     1      14.800  12.790  26.560  1.00  0.00            
ATOM    161  O39 GCD     1      14.940  13.860  24.530  1.00  0.00            
ATOM    162  C47 GCD     1      15.430  15.080  25.040  1.00  0.00            
ATOM    163  H77 GCD     1      15.040  15.330  26.040  1.00  0.00            
ATOM    164  C48 GCD     1      14.900  16.160  23.980  1.00  0.00            
ATOM    165  H78 GCD     1      15.170  17.180  24.290  1.00  0.00            
ATOM    166  H79 GCD     1      13.800  16.200  23.950  1.00  0.00            
ATOM    167  O40 GCD     1      15.350  15.900  22.680  1.00  0.00            
ATOM    168  H80 GCD     1      16.280  16.110  22.610  1.00  0.00            
ATOM    169  C1  AK3     2      15.290  17.640  27.880  1.00  0.00            
ATOM    170  C2  AK3     2      14.820  16.650  29.000  1.00  0.00            
ATOM    171  C3  AK3     2      15.660  15.380  29.070  1.00  0.00            
ATOM    172  C4  AK3     2      15.210  14.740  30.410  1.00  0.00            
ATOM    173  C5  AK3     2      14.130  15.740  30.930  1.00  0.00            
ATOM    174  C6  AK3     2      12.900  15.520  30.050  1.00  0.00            
ATOM    175  C7  AK3     2      13.380  16.160  28.750  1.00  0.00            
ATOM    176  O1  AK3     2      12.650  16.210  27.760  1.00  0.00            
ATOM    177  C8  AK3     2      14.740  17.100  30.520  1.00  0.00            
ATOM    178  C9  AK3     2      13.810  18.340  30.610  1.00  0.00            
ATOM    179  C10 AK3     2      16.060  17.560  31.160  1.00  0.00            
ATOM    180  H1  AK3     2      16.380  17.710  27.860  1.00  0.00            
ATOM    181  H2  AK3     2      14.990  17.300  26.880  1.00  0.00            
ATOM    182  H3  AK3     2      14.810  18.620  27.930  1.00  0.00            
ATOM    183  H4  AK3     2      16.720  15.650  28.970  1.00  0.00            
ATOM    184  H5  AK3     2      15.400  14.720  28.230  1.00  0.00            
ATOM    185  H6  AK3     2      16.060  14.650  31.090  1.00  0.00            
ATOM    186  H7  AK3     2      14.810  13.720  30.300  1.00  0.00            
ATOM    187  H8  AK3     2      14.000  15.580  32.010  1.00  0.00            
ATOM    188  H9  AK3     2      11.950  16.000  30.340  1.00  0.00            
ATOM    189  H10 AK3     2      12.800  14.430  30.060  1.00  0.00            
ATOM    190  H11 AK3     2      12.960  18.240  29.920  1.00  0.00            
ATOM    191  H12 AK3     2      13.350  18.520  31.590  1.00  0.00            
ATOM    192  H13 AK3     2      14.310  19.300  30.420  1.00  0.00            
ATOM    193  H14 AK3     2      16.000  17.740  32.240  1.00  0.00            
ATOM    194  H15 AK3     2      16.880  16.850  30.990  1.00  0.00            
ATOM    195  H16 AK3     2      16.470  18.470  30.680  1.00  0.00            
TER
ENDMDL
MODEL        1
ATOM      1  H1  GCD     1      12.170   9.420  19.250  1.00  0.00            
ATOM      2  O1  GCD     1      11.300   9.810  19.380  1.00  0.00            
ATOM      3  C1  GCD     1      11.420  11.080  20.110  1.00  0.00            
ATOM      4  H2  GCD     1      12.410  11.250  20.550  1.00  0.00            
ATOM      5  H3  GCD     1      11.240  11.970  19.490  1.00  0.00            
ATOM      6  C2  GCD     1      10.360  11.340  21.180  1.00  0.00            
ATOM      7  H4  GCD     1      10.770  12.180  21.760  1.00  0.00            
ATOM      8  C3  GCD     1      10.240  10.180  22.170  1.00  0.00            
ATOM      9  H5  GCD     1      10.030   9.270  21.600  1.00  0.00            
ATOM     10  C4  GCD     1       9.180  10.380  23.190  1.00  0.00            
ATOM     11  H6  GCD     1       9.500  11.140  23.910  1.00  0.00            
ATOM     12  O2  GCD     1       8.990   9.150  23.900  1.00  0.00            
ATOM     13  H7  GCD     1       8.440   9.250  24.690  1.00  0.00            
ATOM     14  C5  GCD     1       7.920  10.920  22.550  1.00  0.00            
ATOM     15  H8  GCD     1       7.410  10.180  21.930  1.00  0.00            
ATOM     16  O3  GCD     1       7.020  11.350  23.640  1.00  0.00            
ATOM     17  H9  GCD     1       6.660  12.240  23.550  1.00  0.00            
ATOM     18  C6  GCD     1       8.180  12.110  21.600  1.00  0.00            
ATOM     19  O4  GCD     1       9.060  11.710  20.660  1.00  0.00            
ATOM     20  H10 GCD     1       7.220  12.250  21.090  1.00  0.00            
ATOM     21  O5  GCD     1       8.620  13.230  22.340  1.00  0.00            
ATOM     22  C7  GCD     1       8.040  14.400  21.830  1.00  0.00            
ATOM     23  H11 GCD     1       7.550  14.270  20.860  1.00  0.00            
ATOM     24  C8  GCD     1       6.870  14.910  22.760  1.00  0.00            
ATOM     25  H12 GCD     1       7.300  15.130  23.750  1.00  0.00            
ATOM     26  O6  GCD     1       5.750  13.980  22.780  1.00  0.00            
ATOM     27  H13 GCD     1       5.330  13.930  21.910  1.00  0.00            
ATOM     28  C9  GCD     1       6.370  16.260  22.220  1.00  0.00            
ATOM     29  H14 GCD     1       5.930  16.010  21.240  1.00  0.00            
ATOM     30  O7  GCD     1       5.330  16.770  23.010  1.00  0.00            
ATOM     31  H15 GCD     1       5.680  17.260  23.770  1.00  0.00            
ATOM     32  C10 GCD     1       7.590  17.260  21.990  1.00  0.00            
ATOM     33  H16 GCD     1       7.250  18.200  21.560  1.00  0.00            
ATOM     34  O8  GCD     1       8.610  16.690  21.180  1.00  0.00            
ATOM     35  C11 GCD     1       9.140  15.500  21.760  1.00  0.00            
ATOM     36  H17 GCD     1       9.410  15.710  22.800  1.00  0.00            
ATOM     37  C12 GCD     1      10.350  14.980  21.020  1.00  0.00            
ATOM     38  H18 GCD     1      11.010  14.390  21.670  1.00  0.00            
ATOM     39  H19 GCD     1      10.960  15.800  20.610  1.00  0.00            
ATOM     40  O9  GCD     1      10.040  14.230  19.830  1.00  0.00            
ATOM     41  H20 GCD     1       9.440  13.560  20.170  1.00  0.00            
ATOM     42  O10 GCD     1       8.120  17.580  23.330  1.00  0.00            
ATOM     43  C13 GCD     1       8.210  18.930  23.590  1.00  0.00            
ATOM     44  H21 GCD     1       7.770  19.560  22.800  1.00  0.00            
ATOM     45  C14 GCD     1       7.330  19.060  24.840  1.00  0.00            
ATOM     46  H22 GCD     1       7.550  18.170  25.440  1.00  0.00            
ATOM     47  O11 GCD     1       5.940  19.020  24.350  1.00  0.00            
ATOM     48  H23 GCD     1       5.300  19.070  25.070  1.00  0.00            
ATOM     49  C15 GCD     1       7.590  20.320  25.610  1.00  0.00            
ATOM     50  H24 GCD     1       7.150  21.090  24.960  1.00  0.00            
ATOM     51  O12 GCD     1       6.900  20.390  26.880  1.00  0.00            
ATOM     52  H25 GCD     1       5.970  20.600  26.720  1.00  0.00            
ATOM     53  C16 GCD     1       9.060  20.660  25.790  1.00  0.00            
ATOM     54  H26 GCD     1       9.190  21.720  26.000  1.00  0.00            
ATOM     55  O13 GCD     1       9.700  20.500  24.440  1.00  0.00            
ATOM     56  C17 GCD     1       9.660  19.170  23.880  1.00  0.00            
ATOM     57  H27 GCD     1       9.970  18.410  24.610  1.00  0.00            
ATOM     58  C18 GCD     1      10.500  19.020  22.670  1.00  0.00            
ATOM     59  H28 GCD     1      10.210  19.730  21.880  1.00  0.00            
ATOM     60  H29 GCD     1      10.380  18.040  22.200  1.00  0.00            
ATOM     61  O14 GCD     1      11.890  19.050  23.050  1.00  0.00            
ATOM     62  H30 GCD     1      12.250  19.920  22.860  1.00  0.00            
ATOM     63  O15 GCD     1       9.660  19.770  26.720  1.00  0.00            
ATOM     64  C19 GCD     1      10.230  20.460  27.870  1.00  0.00            
ATOM     65  H31 GCD     1      10.010  21.530  27.950  1.00  0.00            
ATOM     66  C20 GCD     1       9.740  19.740  29.140  1.00  0.00            
ATOM     67  H32 GCD     1       9.920  18.660  29.110  1.00  0.00            
ATOM     68  O16 GCD     1       8.330  19.950  29.210  1.00  0.00            
ATOM     69  H33 GCD     1       8.000  19.930  28.300  1.00  0.00            
ATOM     70  C21 GCD     1      10.480  20.300  30.360  1.00  0.00            
ATOM     71  H34 GCD     1      10.180  21.360  30.430  1.00  0.00            
ATOM     72  O17 GCD     1      10.160  19.480  31.520  1.00  0.00            
ATOM     73  H35 GCD     1       9.240  19.660  31.740  1.00  0.00            
ATOM     74  C22 GCD     1      11.980  20.320  30.190  1.00  0.00            
ATOM     75  H36 GCD     1      12.450  20.900  30.990  1.00  0.00            
ATOM     76  O18 GCD     1      12.270  20.940  28.950  1.00  0.00            
ATOM     77  C23 GCD     1      11.750  20.310  27.770  1.00  0.00            
ATOM     78  H37 GCD     1      11.980  19.240  27.690  1.00  0.00            
ATOM     79  C24 GCD     1      12.320  20.970  26.470  1.00  0.00            
ATOM     80  H38 GCD     1      12.150  22.050  26.460  1.00  0.00            
ATOM     81  H39 GCD     1      11.710  20.490  25.700  1.00  0.00            
ATOM     82  O19 GCD     1      13.680  20.560  26.290  1.00  0.00            
ATOM     83  H40 GCD     1      14.260  21.260  26.610  1.00  0.00            
ATOM     84  O20 GCD     1      12.410  18.940  30.190  1.00  0.00            
ATOM     85  C25 GCD     1      13.540  18.730  31.070  1.00  0.00            
ATOM     86  H41 GCD     1      13.470  19.470  31.880  1.00  0.00            
ATOM     87  C26 GCD     1      13.300  17.460  31.840  1.00  0.00            
ATOM     88  H42 GCD     1      13.070  16.640  31.150  1.00  0.00            
ATOM     89  O21 GCD     1      12.070  17.690  32.520  1.00  0.00            
ATOM     90  H43 GCD     1      11.490  18.170  31.920  1.00  0.00            
ATOM     91  C27 GCD     1      14.490  17.150  32.700  1.00  0.00            
ATOM     92  H44 GCD     1      14.670  17.890  33.490  1.00  0.00            
ATOM     93  O22 GCD     1      14.390  15.900  33.480  1.00  0.00            
ATOM     94  H45 GCD     1      14.440  15.140  32.890  1.00  0.00            
ATOM     95  C28 GCD     1      15.780  17.040  31.830  1.00  0.00            
ATOM     96  H46 GCD     1      16.670  16.880  32.430  1.00  0.00            
ATOM     97  O23 GCD     1      15.930  18.280  31.240  1.00  0.00            
ATOM     98  C29 GCD     1      14.900  18.760  30.400  1.00  0.00            
ATOM     99  H47 GCD     1      14.900  18.170  29.470  1.00  0.00            
ATOM    100  C30 GCD     1      15.430  20.100  29.860  1.00  0.00            
ATOM    101  H48 GCD     1      14.800  20.440  29.030  1.00  0.00            
ATOM    102  H49 GCD     1      16.450  19.940  29.490  1.00  0.00            
ATOM    103  O24 GCD     1      15.360  21.170  30.860  1.00  0.00            
ATOM    104  H50 GCD     1      15.220  20.710  31.700  1.00  0.00            
ATOM    105  O25 GCD     1      15.610  15.940  30.900  1.00  0.00            
ATOM    106  C31 GCD     1      16.560  14.910  31.030  1.00  0.00            
ATOM    107  H51 GCD     1      17.220  15.060  31.900  1.00  0.00            
ATOM    108  C32 GCD     1      15.820  13.600  31.060  1.00  0.00            
ATOM    109  H52 GCD     1      15.270  13.540  30.110  1.00  0.00            
ATOM    110  O26 GCD     1      14.980  13.560  32.270  1.00  0.00            
ATOM    111  H53 GCD     1      14.500  12.720  32.240  1.00  0.00            
ATOM    112  C33 GCD     1      16.810  12.440  31.000  1.00  0.00            
ATOM    113  H54 GCD     1      17.350  12.510  31.960  1.00  0.00            
ATOM    114  O27 GCD     1      16.050  11.210  30.810  1.00  0.00            
ATOM    115  H55 GCD     1      15.930  11.060  29.860  1.00  0.00            
ATOM    116  C34 GCD     1      17.670  12.590  29.680  1.00  0.00            
ATOM    117  H56 GCD     1      18.390  11.760  29.700  1.00  0.00            
ATOM    118  O28 GCD     1      18.380  13.830  29.710  1.00  0.00            
ATOM    119  C35 GCD     1      17.480  14.970  29.840  1.00  0.00            
ATOM    120  H57 GCD     1      16.820  14.790  28.990  1.00  0.00            
ATOM    121  C36 GCD     1      18.350  16.260  29.680  1.00  0.00            
ATOM    122  H58 GCD     1      17.700  17.090  29.390  1.00  0.00            
ATOM    123  H59 GCD     1      19.080  16.120  28.860  1.00  0.00            
ATOM    124  O29 GCD     1      19.010  16.580  30.860  1.00  0.00            
ATOM    125  H60 GCD     1      19.340  17.470  30.710  1.00  0.00            
ATOM    126  O30 GCD     1      16.850  12.390  28.540  1.00  0.00            
ATOM    127  C37 GCD     1      17.400  11.800  27.420  1.00  0.00            
ATOM    128  H61 GCD     1      18.490  11.790  27.480  1.00  0.00            
ATOM    129  C38 GCD     1      16.890  10.370  27.480  1.00  0.00            
ATOM    130  H62 GCD     1      15.810  10.500  27.470  1.00  0.00            
ATOM    131  O31 GCD     1      17.330   9.650  28.650  1.00  0.00            
ATOM    132  H63 GCD     1      18.220   9.310  28.470  1.00  0.00            
ATOM    133  C39 GCD     1      17.230   9.640  26.120  1.00  0.00            
ATOM    134  H64 GCD     1      18.330   9.570  26.090  1.00  0.00            
ATOM    135  O32 GCD     1      16.740   8.320  26.140  1.00  0.00            
ATOM    136  H65 GCD     1      16.920   7.940  27.010  1.00  0.00            
ATOM    137  C40 GCD     1      16.690  10.380  24.940  1.00  0.00            
ATOM    138  H66 GCD     1      17.080   9.940  24.020  1.00  0.00            
ATOM    139  O33 GCD     1      17.130  11.720  25.010  1.00  0.00            
ATOM    140  C41 GCD     1      16.860  12.510  26.160  1.00  0.00            
ATOM    141  H67 GCD     1      15.760  12.510  26.160  1.00  0.00            
ATOM    142  C42 GCD     1      17.490  13.880  25.880  1.00  0.00            
ATOM    143  H68 GCD     1      18.560  13.640  25.890  1.00  0.00            
ATOM    144  H69 GCD     1      17.320  14.650  26.650  1.00  0.00            
ATOM    145  O34 GCD     1      17.070  14.450  24.600  1.00  0.00            
ATOM    146  H70 GCD     1      17.040  13.670  24.040  1.00  0.00            
ATOM    147  O35 GCD     1      15.330  10.410  24.980  1.00  0.00            
ATOM    148  C43 GCD     1      14.640   9.530  24.080  1.00  0.00            
ATOM    149  H71 GCD     1      15.330   8.720  23.830  1.00  0.00            
ATOM    150  C44 GCD     1      13.410   9.030  24.870  1.00  0.00            
ATOM    151  H72 GCD     1      12.880   9.990  24.970  1.00  0.00            
ATOM    152  O36 GCD     1      13.800   8.560  26.110  1.00  0.00            
ATOM    153  H73 GCD     1      14.760   8.690  26.150  1.00  0.00            
ATOM    154  C45 GCD     1      12.480   8.100  24.060  1.00  0.00            
ATOM    155  H74 GCD     1      12.990   7.150  23.860  1.00  0.00            
ATOM    156  O37 GCD     1      11.260   7.760  24.720  1.00  0.00            
ATOM    157  H75 GCD     1      10.730   8.530  24.460  1.00  0.00            
ATOM    158  C46 GCD     1      12.240   8.840  22.680  1.00  0.00            
ATOM    159  H76 GCD     1      11.710   8.160  22.010  1.00  0.00            
ATOM    160  O38 GCD     1      11.460  10.010  22.870  1.00  0.00            
ATOM    161  O39 GCD     1      13.480   9.320  22.080  1.00  0.00            
ATOM    162  C47 GCD     1      14.250  10.240  22.790  1.00  0.00            
ATOM    163  H77 GCD     1      13.680  11.120  23.110  1.00  0.00            
ATOM    164  C48 GCD     1      15.490  10.640  21.920  1.00  0.00            
ATOM    165  H78 GCD     1      16.010  11.460  22.430  1.00  0.00            
ATOM    166  H79 GCD     1      15.100  10.990  20.960  1.00  0.00            
ATOM    167  O40 GCD     1      16.430   9.590  21.670  1.00  0.00            
ATOM    168  H80 GCD     1      15.860   8.910  21.280  1.00  0.00            
ATOM    169  C1  AK3     2      10.940  16.500  27.210  1.00  0.00            
ATOM    170  C2  AK3     2      11.550  15.310  26.340  1.00  0.00            
ATOM    171  C3  AK3     2      12.480  15.740  25.140  1.00  0.00            
ATOM    172  C4  AK3     2      13.460  14.520  24.930  1.00  0.00            
ATOM    173  C5  AK3     2      12.770  13.510  25.950  1.00  0.00            
ATOM    174  C6  AK3     2      11.380  13.030  25.520  1.00  0.00            
ATOM    175  C7  AK3     2      10.590  14.310  25.780  1.00  0.00            
ATOM    176  O1  AK3     2       9.580  14.460  25.090  1.00  0.00            
ATOM    177  C8  AK3     2      12.530  14.470  27.160  1.00  0.00            
ATOM    178  C9  AK3     2      11.770  13.810  28.390  1.00  0.00            
ATOM    179  C10 AK3     2      13.780  15.200  27.740  1.00  0.00            
ATOM    180  H1  AK3     2      10.240  16.190  28.000  1.00  0.00            
ATOM    181  H2  AK3     2      11.820  16.890  27.740  1.00  0.00            
ATOM    182  H3  AK3     2      10.600  17.250  26.490  1.00  0.00            
ATOM    183  H4  AK3     2      13.070  16.630  25.390  1.00  0.00            
ATOM    184  H5  AK3     2      11.850  15.840  24.240  1.00  0.00            
ATOM    185  H6  AK3     2      14.530  14.620  25.170  1.00  0.00            
ATOM    186  H7  AK3     2      13.410  14.140  23.900  1.00  0.00            
ATOM    187  H8  AK3     2      13.360  12.610  26.140  1.00  0.00            
ATOM    188  H9  AK3     2      11.030  12.150  26.070  1.00  0.00            
ATOM    189  H10 AK3     2      11.400  12.760  24.460  1.00  0.00            
ATOM    190  H11 AK3     2      10.740  13.490  28.180  1.00  0.00            
ATOM    191  H12 AK3     2      12.280  12.980  28.900  1.00  0.00            
ATOM    192  H13 AK3     2      11.670  14.660  29.070  1.00  0.00            
ATOM    193  H14 AK3     2      13.510  15.840  28.590  1.00  0.00            
ATOM    194  H15 AK3     2      14.450  14.400  28.070  1.00  0.00            
ATOM    195  H16 AK3     2      14.490  15.770  27.130  1.00  0.00            
TER
ENDMDL
MODEL        1
ATOM      1  H1  GCD     1       7.630  20.000  36.830  1.00  0.00            
ATOM      2  O1  GCD     1       7.470  20.910  36.570  1.00  0.00            
ATOM      3  C1  GCD     1       6.990  21.770  37.610  1.00  0.00            
ATOM      4  H2  GCD     1       5.940  22.060  37.470  1.00  0.00            
ATOM      5  H3  GCD     1       6.910  21.200  38.550  1.00  0.00            
ATOM      6  C2  GCD     1       7.800  23.010  37.760  1.00  0.00            
ATOM      7  H4  GCD     1       8.830  22.670  37.630  1.00  0.00            
ATOM      8  C3  GCD     1       7.570  23.620  39.160  1.00  0.00            
ATOM      9  H5  GCD     1       6.490  23.750  39.310  1.00  0.00            
ATOM     10  C4  GCD     1       8.370  24.980  39.290  1.00  0.00            
ATOM     11  H6  GCD     1       9.430  24.770  39.110  1.00  0.00            
ATOM     12  O2  GCD     1       8.190  25.540  40.550  1.00  0.00            
ATOM     13  H7  GCD     1       8.450  26.460  40.410  1.00  0.00            
ATOM     14  C5  GCD     1       7.850  25.890  38.130  1.00  0.00            
ATOM     15  H8  GCD     1       6.750  25.880  38.190  1.00  0.00            
ATOM     16  O3  GCD     1       8.430  27.190  38.200  1.00  0.00            
ATOM     17  H9  GCD     1       9.370  27.110  38.010  1.00  0.00            
ATOM     18  C6  GCD     1       8.160  25.230  36.750  1.00  0.00            
ATOM     19  O4  GCD     1       7.340  24.010  36.780  1.00  0.00            
ATOM     20  H10 GCD     1       7.880  25.820  35.880  1.00  0.00            
ATOM     21  O5  GCD     1       9.530  25.050  36.690  1.00  0.00            
ATOM     22  C7  GCD     1      10.300  26.020  35.970  1.00  0.00            
ATOM     23  H11 GCD     1       9.750  26.960  35.840  1.00  0.00            
ATOM     24  C8  GCD     1      11.520  26.250  36.900  1.00  0.00            
ATOM     25  H12 GCD     1      11.960  25.250  37.060  1.00  0.00            
ATOM     26  O6  GCD     1      11.120  26.710  38.210  1.00  0.00            
ATOM     27  H13 GCD     1      11.790  26.540  38.880  1.00  0.00            
ATOM     28  C9  GCD     1      12.570  27.150  36.210  1.00  0.00            
ATOM     29  H14 GCD     1      12.090  28.110  35.980  1.00  0.00            
ATOM     30  O7  GCD     1      13.720  27.470  36.970  1.00  0.00            
ATOM     31  H15 GCD     1      14.300  26.700  37.040  1.00  0.00            
ATOM     32  C10 GCD     1      12.940  26.520  34.800  1.00  0.00            
ATOM     33  H16 GCD     1      13.610  27.150  34.200  1.00  0.00            
ATOM     34  O8  GCD     1      11.710  26.480  34.050  1.00  0.00            
ATOM     35  C11 GCD     1      10.760  25.540  34.620  1.00  0.00            
ATOM     36  H17 GCD     1      11.090  24.510  34.770  1.00  0.00            
ATOM     37  C12 GCD     1       9.520  25.350  33.750  1.00  0.00            
ATOM     38  H18 GCD     1       8.820  24.680  34.260  1.00  0.00            
ATOM     39  H19 GCD     1       9.870  24.800  32.870  1.00  0.00            
ATOM     40  O9  GCD     1       8.840  26.490  33.330  1.00  0.00            
ATOM     41  H20 GCD     1       9.350  27.280  33.540  1.00  0.00            
ATOM     42  O10 GCD     1      13.460  25.220  34.900  1.00  0.00            
ATOM     43  C13 GCD     1      14.860  25.090  34.620  1.00  0.00            
ATOM     44  H21 GCD     1      15.270  26.090  34.380  1.00  0.00            
ATOM     45  C14 GCD     1      15.630  24.420  35.740  1.00  0.00            
ATOM     46  H22 GCD     1      15.240  23.480  36.140  1.00  0.00            
ATOM     47  O11 GCD     1      15.590  25.180  36.920  1.00  0.00            
ATOM     48  H23 GCD     1      15.700  24.570  37.660  1.00  0.00            
ATOM     49  C15 GCD     1      17.060  24.190  35.230  1.00  0.00            
ATOM     50  H24 GCD     1      17.590  25.150  35.140  1.00  0.00            
ATOM     51  O12 GCD     1      17.830  23.470  36.160  1.00  0.00            
ATOM     52  H25 GCD     1      18.120  24.090  36.840  1.00  0.00            
ATOM     53  C16 GCD     1      17.070  23.450  33.920  1.00  0.00            
ATOM     54  H26 GCD     1      18.100  23.330  33.560  1.00  0.00            
ATOM     55  O13 GCD     1      16.320  24.170  32.950  1.00  0.00            
ATOM     56  C17 GCD     1      14.980  24.330  33.260  1.00  0.00            
ATOM     57  H27 GCD     1      14.550  23.330  33.400  1.00  0.00            
ATOM     58  C18 GCD     1      14.340  24.960  32.030  1.00  0.00            
ATOM     59  H28 GCD     1      14.870  25.920  31.950  1.00  0.00            
ATOM     60  H29 GCD     1      13.280  25.110  32.280  1.00  0.00            
ATOM     61  O14 GCD     1      14.570  24.060  30.910  1.00  0.00            
ATOM     62  H30 GCD     1      13.820  24.250  30.340  1.00  0.00            
ATOM     63  O15 GCD     1      16.490  22.200  34.190  1.00  0.00            
ATOM     64  C19 GCD     1      17.020  21.140  33.390  1.00  0.00            
ATOM     65  H31 GCD     1      17.530  21.610  32.530  1.00  0.00            
ATOM     66  C20 GCD     1      18.030  20.410  34.240  1.00  0.00            
ATOM     67  H32 GCD     1      17.570  20.250  35.220  1.00  0.00            
ATOM     68  O16 GCD     1      19.140  21.240  34.540  1.00  0.00            
ATOM     69  H33 GCD     1      18.880  21.830  35.260  1.00  0.00            
ATOM     70  C21 GCD     1      18.490  19.210  33.440  1.00  0.00            
ATOM     71  H34 GCD     1      19.090  19.580  32.600  1.00  0.00            
ATOM     72  O17 GCD     1      19.330  18.470  34.250  1.00  0.00            
ATOM     73  H35 GCD     1      19.690  19.020  34.950  1.00  0.00            
ATOM     74  C22 GCD     1      17.320  18.370  32.900  1.00  0.00            
ATOM     75  H36 GCD     1      17.690  17.640  32.170  1.00  0.00            
ATOM     76  O18 GCD     1      16.480  19.260  32.130  1.00  0.00            
ATOM     77  C23 GCD     1      15.830  20.270  32.890  1.00  0.00            
ATOM     78  H37 GCD     1      15.320  19.880  33.780  1.00  0.00            
ATOM     79  C24 GCD     1      14.880  20.970  31.980  1.00  0.00            
ATOM     80  H38 GCD     1      14.250  21.690  32.520  1.00  0.00            
ATOM     81  H39 GCD     1      14.170  20.160  31.760  1.00  0.00            
ATOM     82  O19 GCD     1      15.400  21.530  30.760  1.00  0.00            
ATOM     83  H40 GCD     1      15.210  22.450  30.970  1.00  0.00            
ATOM     84  O20 GCD     1      16.580  17.770  33.990  1.00  0.00            
ATOM     85  C25 GCD     1      16.600  16.310  34.010  1.00  0.00            
ATOM     86  H41 GCD     1      17.220  15.880  33.210  1.00  0.00            
ATOM     87  C26 GCD     1      17.200  15.860  35.280  1.00  0.00            
ATOM     88  H42 GCD     1      16.810  16.440  36.120  1.00  0.00            
ATOM     89  O21 GCD     1      18.590  16.070  35.160  1.00  0.00            
ATOM     90  H43 GCD     1      18.800  16.980  34.920  1.00  0.00            
ATOM     91  C27 GCD     1      16.980  14.370  35.590  1.00  0.00            
ATOM     92  H44 GCD     1      17.490  13.830  34.780  1.00  0.00            
ATOM     93  O22 GCD     1      17.420  13.930  36.890  1.00  0.00            
ATOM     94  H45 GCD     1      16.850  14.240  37.610  1.00  0.00            
ATOM     95  C28 GCD     1      15.500  14.260  35.580  1.00  0.00            
ATOM     96  H46 GCD     1      15.140  13.250  35.780  1.00  0.00            
ATOM     97  O23 GCD     1      14.830  14.710  34.350  1.00  0.00            
ATOM     98  C29 GCD     1      15.120  15.980  33.930  1.00  0.00            
ATOM     99  H47 GCD     1      14.560  16.740  34.500  1.00  0.00            
ATOM    100  C30 GCD     1      14.550  16.130  32.530  1.00  0.00            
ATOM    101  H48 GCD     1      14.610  17.180  32.230  1.00  0.00            
ATOM    102  H49 GCD     1      13.500  15.810  32.560  1.00  0.00            
ATOM    103  O24 GCD     1      15.230  15.310  31.550  1.00  0.00            
ATOM    104  H50 GCD     1      15.270  14.400  31.870  1.00  0.00            
ATOM    105  O25 GCD     1      14.940  15.010  36.710  1.00  0.00            
ATOM    106  C31 GCD     1      14.280  14.330  37.750  1.00  0.00            
ATOM    107  H51 GCD     1      14.390  13.250  37.650  1.00  0.00            
ATOM    108  C32 GCD     1      14.870  14.760  39.080  1.00  0.00            
ATOM    109  H52 GCD     1      14.790  15.850  39.050  1.00  0.00            
ATOM    110  O26 GCD     1      16.240  14.340  39.310  1.00  0.00            
ATOM    111  H53 GCD     1      16.290  14.140  40.260  1.00  0.00            
ATOM    112  C33 GCD     1      13.910  14.160  40.150  1.00  0.00            
ATOM    113  H54 GCD     1      14.100  13.080  40.180  1.00  0.00            
ATOM    114  O27 GCD     1      14.330  14.580  41.470  1.00  0.00            
ATOM    115  H55 GCD     1      14.030  15.450  41.760  1.00  0.00            
ATOM    116  C34 GCD     1      12.420  14.350  39.970  1.00  0.00            
ATOM    117  H56 GCD     1      11.880  13.710  40.660  1.00  0.00            
ATOM    118  O28 GCD     1      11.980  13.990  38.660  1.00  0.00            
ATOM    119  C35 GCD     1      12.730  14.580  37.610  1.00  0.00            
ATOM    120  H57 GCD     1      12.680  15.670  37.740  1.00  0.00            
ATOM    121  C36 GCD     1      12.150  14.260  36.250  1.00  0.00            
ATOM    122  H58 GCD     1      12.560  13.280  35.980  1.00  0.00            
ATOM    123  H59 GCD     1      12.610  14.930  35.520  1.00  0.00            
ATOM    124  O29 GCD     1      10.750  14.490  36.080  1.00  0.00            
ATOM    125  H60 GCD     1      10.600  14.600  35.130  1.00  0.00            
ATOM    126  O30 GCD     1      12.050  15.690  40.160  1.00  0.00            
ATOM    127  C37 GCD     1      11.530  16.040  41.400  1.00  0.00            
ATOM    128  H61 GCD     1      11.910  15.300  42.110  1.00  0.00            
ATOM    129  C38 GCD     1      12.200  17.360  41.730  1.00  0.00            
ATOM    130  H62 GCD     1      12.070  18.120  40.950  1.00  0.00            
ATOM    131  O31 GCD     1      13.630  17.140  41.880  1.00  0.00            
ATOM    132  H63 GCD     1      13.990  18.030  41.930  1.00  0.00            
ATOM    133  C39 GCD     1      11.630  17.900  43.020  1.00  0.00            
ATOM    134  H64 GCD     1      11.840  17.150  43.790  1.00  0.00            
ATOM    135  O32 GCD     1      12.210  19.180  43.350  1.00  0.00            
ATOM    136  H65 GCD     1      11.560  19.870  43.180  1.00  0.00            
ATOM    137  C40 GCD     1      10.150  17.990  42.830  1.00  0.00            
ATOM    138  H66 GCD     1       9.760  18.380  43.770  1.00  0.00            
ATOM    139  O33 GCD     1       9.560  16.690  42.590  1.00  0.00            
ATOM    140  C41 GCD     1      10.030  16.160  41.340  1.00  0.00            
ATOM    141  H67 GCD     1       9.870  16.970  40.630  1.00  0.00            
ATOM    142  C42 GCD     1       9.320  14.900  40.970  1.00  0.00            
ATOM    143  H68 GCD     1       9.640  14.650  39.950  1.00  0.00            
ATOM    144  H69 GCD     1       8.230  15.010  40.920  1.00  0.00            
ATOM    145  O34 GCD     1       9.610  13.830  41.820  1.00  0.00            
ATOM    146  H70 GCD     1       8.830  13.740  42.380  1.00  0.00            
ATOM    147  O35 GCD     1       9.850  19.020  41.800  1.00  0.00            
ATOM    148  C43 GCD     1       8.890  19.990  42.060  1.00  0.00            
ATOM    149  H71 GCD     1       8.500  19.930  43.080  1.00  0.00            
ATOM    150  C44 GCD     1       9.610  21.320  42.100  1.00  0.00            
ATOM    151  H72 GCD     1      10.240  21.380  41.200  1.00  0.00            
ATOM    152  O36 GCD     1      10.490  21.340  43.180  1.00  0.00            
ATOM    153  H73 GCD     1      10.830  22.240  43.160  1.00  0.00            
ATOM    154  C45 GCD     1       8.670  22.480  42.290  1.00  0.00            
ATOM    155  H74 GCD     1       8.360  22.530  43.340  1.00  0.00            
ATOM    156  O37 GCD     1       9.350  23.730  42.060  1.00  0.00            
ATOM    157  H75 GCD     1       8.820  24.240  41.440  1.00  0.00            
ATOM    158  C46 GCD     1       7.490  22.370  41.230  1.00  0.00            
ATOM    159  H76 GCD     1       6.650  23.020  41.490  1.00  0.00            
ATOM    160  O38 GCD     1       8.030  22.550  39.910  1.00  0.00            
ATOM    161  O39 GCD     1       6.950  21.070  41.270  1.00  0.00            
ATOM    162  C47 GCD     1       7.800  19.950  41.040  1.00  0.00            
ATOM    163  H77 GCD     1       8.300  20.110  40.070  1.00  0.00            
ATOM    164  C48 GCD     1       6.910  18.710  41.070  1.00  0.00            
ATOM    165  H78 GCD     1       6.420  18.730  42.050  1.00  0.00            
ATOM    166  H79 GCD     1       7.470  17.780  40.920  1.00  0.00            
ATOM    167  O40 GCD     1       5.950  18.690  40.040  1.00  0.00            
ATOM    168  H80 GCD     1       5.320  19.360  40.310  1.00  0.00            
ATOM    169  C1  AK3     2      12.080  22.230  36.640  1.00  0.00            
ATOM    170  C2  AK3     2      12.710  20.790  36.850  1.00  0.00            
ATOM    171  C3  AK3     2      14.270  20.710  37.070  1.00  0.00            
ATOM    172  C4  AK3     2      14.520  19.310  37.730  1.00  0.00            
ATOM    173  C5  AK3     2      13.060  18.750  37.930  1.00  0.00            
ATOM    174  C6  AK3     2      12.560  18.350  36.450  1.00  0.00            
ATOM    175  C7  AK3     2      12.410  19.710  35.780  1.00  0.00            
ATOM    176  O1  AK3     2      12.560  19.910  34.580  1.00  0.00            
ATOM    177  C8  AK3     2      12.210  20.060  38.090  1.00  0.00            
ATOM    178  C9  AK3     2      10.750  19.650  38.190  1.00  0.00            
ATOM    179  C10 AK3     2      12.530  20.740  39.400  1.00  0.00            
ATOM    180  H1  AK3     2      12.300  22.850  37.520  1.00  0.00            
ATOM    181  H2  AK3     2      12.600  22.660  35.780  1.00  0.00            
ATOM    182  H3  AK3     2      11.000  22.280  36.430  1.00  0.00            
ATOM    183  H4  AK3     2      14.620  21.610  37.600  1.00  0.00            
ATOM    184  H5  AK3     2      14.660  20.850  36.060  1.00  0.00            
ATOM    185  H6  AK3     2      15.140  19.270  38.630  1.00  0.00            
ATOM    186  H7  AK3     2      15.090  18.720  37.000  1.00  0.00            
ATOM    187  H8  AK3     2      13.040  18.070  38.780  1.00  0.00            
ATOM    188  H9  AK3     2      11.630  17.780  36.500  1.00  0.00            
ATOM    189  H10 AK3     2      13.200  17.680  35.860  1.00  0.00            
ATOM    190  H11 AK3     2      10.140  20.500  38.510  1.00  0.00            
ATOM    191  H12 AK3     2      10.320  19.350  37.230  1.00  0.00            
ATOM    192  H13 AK3     2      10.510  18.870  38.920  1.00  0.00            
ATOM    193  H14 AK3     2      12.170  20.170  40.270  1.00  0.00            
ATOM    194  H15 AK3     2      13.620  20.820  39.500  1.00  0.00            
ATOM    195  H16 AK3     2      12.150  21.770  39.430  1.00  0.00            
TER
ENDMDL
MODEL        1
ATOM      1  H1  GCD     1      21.720  23.080  10.900  1.00  0.00            
ATOM      2  O1  GCD     1      21.080  23.510  11.480  1.00  0.00            
ATOM      3  C1  GCD     1      21.850  24.030  12.580  1.00  0.00            
ATOM      4  H2  GCD     1      21.350  23.710  13.500  1.00  0.00            
ATOM      5  H3  GCD     1      22.800  23.480  12.610  1.00  0.00            
ATOM      6  C2  GCD     1      21.950  25.560  12.630  1.00  0.00            
ATOM      7  H4  GCD     1      22.530  25.840  13.510  1.00  0.00            
ATOM      8  C3  GCD     1      20.480  26.190  12.650  1.00  0.00            
ATOM      9  H5  GCD     1      19.930  25.720  11.830  1.00  0.00            
ATOM     10  C4  GCD     1      20.570  27.700  12.640  1.00  0.00            
ATOM     11  H6  GCD     1      20.990  28.080  13.580  1.00  0.00            
ATOM     12  O2  GCD     1      19.150  28.080  12.560  1.00  0.00            
ATOM     13  H7  GCD     1      18.750  28.150  13.440  1.00  0.00            
ATOM     14  C5  GCD     1      21.350  28.140  11.410  1.00  0.00            
ATOM     15  H8  GCD     1      20.830  27.790  10.510  1.00  0.00            
ATOM     16  O3  GCD     1      21.330  29.530  11.330  1.00  0.00            
ATOM     17  H9  GCD     1      20.440  29.810  11.580  1.00  0.00            
ATOM     18  C6  GCD     1      22.750  27.550  11.420  1.00  0.00            
ATOM     19  O4  GCD     1      22.570  26.050  11.420  1.00  0.00            
ATOM     20  H10 GCD     1      23.200  28.010  10.530  1.00  0.00            
ATOM     21  O5  GCD     1      23.420  27.990  12.590  1.00  0.00            
ATOM     22  C7  GCD     1      24.740  28.390  12.270  1.00  0.00            
ATOM     23  H11 GCD     1      25.150  28.000  11.330  1.00  0.00            
ATOM     24  C8  GCD     1      24.670  29.970  12.240  1.00  0.00            
ATOM     25  H12 GCD     1      24.080  30.370  13.070  1.00  0.00            
ATOM     26  O6  GCD     1      24.090  30.520  11.010  1.00  0.00            
ATOM     27  H13 GCD     1      23.130  30.490  11.040  1.00  0.00            
ATOM     28  C9  GCD     1      26.070  30.560  12.300  1.00  0.00            
ATOM     29  H14 GCD     1      26.560  30.340  11.340  1.00  0.00            
ATOM     30  O7  GCD     1      26.180  31.950  12.530  1.00  0.00            
ATOM     31  H15 GCD     1      25.930  32.160  13.430  1.00  0.00            
ATOM     32  C10 GCD     1      26.870  29.940  13.450  1.00  0.00            
ATOM     33  H16 GCD     1      27.890  30.330  13.360  1.00  0.00            
ATOM     34  O8  GCD     1      26.950  28.550  13.290  1.00  0.00            
ATOM     35  C11 GCD     1      25.690  27.850  13.330  1.00  0.00            
ATOM     36  H17 GCD     1      25.240  28.100  14.300  1.00  0.00            
ATOM     37  C12 GCD     1      25.870  26.380  13.320  1.00  0.00            
ATOM     38  H18 GCD     1      24.870  25.950  13.470  1.00  0.00            
ATOM     39  H19 GCD     1      26.580  26.100  14.110  1.00  0.00            
ATOM     40  O9  GCD     1      26.540  26.040  12.190  1.00  0.00            
ATOM     41  H20 GCD     1      27.460  26.200  12.430  1.00  0.00            
ATOM     42  O10 GCD     1      26.330  30.330  14.660  1.00  0.00            
ATOM     43  C13 GCD     1      27.160  31.040  15.440  1.00  0.00            
ATOM     44  H21 GCD     1      28.000  31.560  14.960  1.00  0.00            
ATOM     45  C14 GCD     1      26.160  32.080  16.010  1.00  0.00            
ATOM     46  H22 GCD     1      25.420  31.460  16.520  1.00  0.00            
ATOM     47  O11 GCD     1      25.590  32.850  14.960  1.00  0.00            
ATOM     48  H23 GCD     1      24.700  33.130  15.180  1.00  0.00            
ATOM     49  C15 GCD     1      26.710  32.900  17.150  1.00  0.00            
ATOM     50  H24 GCD     1      27.400  33.610  16.670  1.00  0.00            
ATOM     51  O12 GCD     1      25.710  33.750  17.750  1.00  0.00            
ATOM     52  H25 GCD     1      25.300  33.330  18.510  1.00  0.00            
ATOM     53  C16 GCD     1      27.530  31.970  18.140  1.00  0.00            
ATOM     54  H26 GCD     1      28.090  32.590  18.850  1.00  0.00            
ATOM     55  O13 GCD     1      28.380  30.990  17.530  1.00  0.00            
ATOM     56  C17 GCD     1      27.680  30.150  16.540  1.00  0.00            
ATOM     57  H27 GCD     1      26.800  29.740  17.040  1.00  0.00            
ATOM     58  C18 GCD     1      28.590  28.930  16.140  1.00  0.00            
ATOM     59  H28 GCD     1      29.130  28.530  17.010  1.00  0.00            
ATOM     60  H29 GCD     1      29.330  29.290  15.420  1.00  0.00            
ATOM     61  O14 GCD     1      27.800  27.830  15.730  1.00  0.00            
ATOM     62  H30 GCD     1      27.460  28.040  14.850  1.00  0.00            
ATOM     63  O15 GCD     1      26.630  31.210  18.940  1.00  0.00            
ATOM     64  C19 GCD     1      26.420  31.630  20.290  1.00  0.00            
ATOM     65  H31 GCD     1      26.890  32.590  20.550  1.00  0.00            
ATOM     66  C20 GCD     1      24.950  31.780  20.610  1.00  0.00            
ATOM     67  H32 GCD     1      24.530  30.780  20.420  1.00  0.00            
ATOM     68  O16 GCD     1      24.380  32.780  19.790  1.00  0.00            
ATOM     69  H33 GCD     1      23.460  32.500  19.700  1.00  0.00            
ATOM     70  C21 GCD     1      24.750  32.140  22.090  1.00  0.00            
ATOM     71  H34 GCD     1      25.100  33.170  22.220  1.00  0.00            
ATOM     72  O17 GCD     1      23.420  32.120  22.540  1.00  0.00            
ATOM     73  H35 GCD     1      23.210  31.270  22.930  1.00  0.00            
ATOM     74  C22 GCD     1      25.620  31.330  23.040  1.00  0.00            
ATOM     75  H36 GCD     1      25.600  31.760  24.050  1.00  0.00            
ATOM     76  O18 GCD     1      26.970  31.290  22.560  1.00  0.00            
ATOM     77  C23 GCD     1      27.150  30.690  21.240  1.00  0.00            
ATOM     78  H37 GCD     1      26.790  29.660  21.140  1.00  0.00            
ATOM     79  C24 GCD     1      28.700  30.610  20.980  1.00  0.00            
ATOM     80  H38 GCD     1      28.850  30.110  20.020  1.00  0.00            
ATOM     81  H39 GCD     1      29.200  29.960  21.720  1.00  0.00            
ATOM     82  O19 GCD     1      29.330  31.900  21.000  1.00  0.00            
ATOM     83  H40 GCD     1      30.240  31.720  20.750  1.00  0.00            
ATOM     84  O20 GCD     1      25.050  30.020  22.980  1.00  0.00            
ATOM     85  C25 GCD     1      24.920  29.370  24.170  1.00  0.00            
ATOM     86  H41 GCD     1      25.440  29.930  24.960  1.00  0.00            
ATOM     87  C26 GCD     1      23.440  29.160  24.420  1.00  0.00            
ATOM     88  H42 GCD     1      22.900  28.830  23.520  1.00  0.00            
ATOM     89  O21 GCD     1      22.760  30.400  24.800  1.00  0.00            
ATOM     90  H43 GCD     1      21.820  30.360  24.580  1.00  0.00            
ATOM     91  C27 GCD     1      23.270  28.220  25.610  1.00  0.00            
ATOM     92  H44 GCD     1      23.700  28.610  26.540  1.00  0.00            
ATOM     93  O22 GCD     1      21.880  27.960  25.900  1.00  0.00            
ATOM     94  H45 GCD     1      21.450  28.810  26.030  1.00  0.00            
ATOM     95  C28 GCD     1      23.880  26.880  25.260  1.00  0.00            
ATOM     96  H46 GCD     1      23.870  26.250  26.160  1.00  0.00            
ATOM     97  O23 GCD     1      25.270  27.080  25.040  1.00  0.00            
ATOM     98  C29 GCD     1      25.710  28.040  24.020  1.00  0.00            
ATOM     99  H47 GCD     1      25.440  27.580  23.060  1.00  0.00            
ATOM    100  C30 GCD     1      27.190  28.190  24.080  1.00  0.00            
ATOM    101  H48 GCD     1      27.510  28.710  23.160  1.00  0.00            
ATOM    102  H49 GCD     1      27.690  27.210  24.070  1.00  0.00            
ATOM    103  O24 GCD     1      27.640  28.860  25.200  1.00  0.00            
ATOM    104  H50 GCD     1      28.180  29.550  24.820  1.00  0.00            
ATOM    105  O25 GCD     1      23.310  26.270  24.120  1.00  0.00            
ATOM    106  C31 GCD     1      23.250  24.810  24.140  1.00  0.00            
ATOM    107  H51 GCD     1      23.920  24.450  24.930  1.00  0.00            
ATOM    108  C32 GCD     1      21.890  24.280  24.480  1.00  0.00            
ATOM    109  H52 GCD     1      21.150  24.770  23.830  1.00  0.00            
ATOM    110  O26 GCD     1      21.480  24.710  25.800  1.00  0.00            
ATOM    111  H53 GCD     1      21.800  25.610  25.900  1.00  0.00            
ATOM    112  C33 GCD     1      21.660  22.740  24.270  1.00  0.00            
ATOM    113  H54 GCD     1      22.380  22.170  24.870  1.00  0.00            
ATOM    114  O27 GCD     1      20.300  22.300  24.470  1.00  0.00            
ATOM    115  H55 GCD     1      19.640  22.870  24.050  1.00  0.00            
ATOM    116  C34 GCD     1      22.110  22.520  22.840  1.00  0.00            
ATOM    117  H56 GCD     1      22.010  21.490  22.500  1.00  0.00            
ATOM    118  O28 GCD     1      23.480  22.790  22.900  1.00  0.00            
ATOM    119  C35 GCD     1      23.770  24.210  22.810  1.00  0.00            
ATOM    120  H57 GCD     1      23.430  24.780  21.940  1.00  0.00            
ATOM    121  C36 GCD     1      25.310  24.280  22.770  1.00  0.00            
ATOM    122  H58 GCD     1      25.740  23.740  23.620  1.00  0.00            
ATOM    123  H59 GCD     1      25.660  25.320  22.890  1.00  0.00            
ATOM    124  O29 GCD     1      25.850  23.780  21.530  1.00  0.00            
ATOM    125  H60 GCD     1      25.720  22.830  21.500  1.00  0.00            
ATOM    126  O30 GCD     1      21.400  23.430  22.000  1.00  0.00            
ATOM    127  C37 GCD     1      20.360  22.910  21.170  1.00  0.00            
ATOM    128  H61 GCD     1      20.000  22.020  21.690  1.00  0.00            
ATOM    129  C38 GCD     1      19.230  23.890  21.050  1.00  0.00            
ATOM    130  H62 GCD     1      19.590  24.790  20.530  1.00  0.00            
ATOM    131  O31 GCD     1      18.690  24.070  22.370  1.00  0.00            
ATOM    132  H63 GCD     1      18.910  24.920  22.770  1.00  0.00            
ATOM    133  C39 GCD     1      18.180  23.390  20.030  1.00  0.00            
ATOM    134  H64 GCD     1      17.710  22.510  20.480  1.00  0.00            
ATOM    135  O32 GCD     1      17.230  24.450  19.750  1.00  0.00            
ATOM    136  H65 GCD     1      16.540  24.460  20.420  1.00  0.00            
ATOM    137  C40 GCD     1      18.830  22.900  18.740  1.00  0.00            
ATOM    138  H66 GCD     1      18.020  22.320  18.280  1.00  0.00            
ATOM    139  O33 GCD     1      19.780  21.970  19.070  1.00  0.00            
ATOM    140  C41 GCD     1      20.890  22.480  19.810  1.00  0.00            
ATOM    141  H67 GCD     1      21.340  23.280  19.210  1.00  0.00            
ATOM    142  C42 GCD     1      21.920  21.340  19.870  1.00  0.00            
ATOM    143  H68 GCD     1      22.830  21.810  20.240  1.00  0.00            
ATOM    144  H69 GCD     1      22.260  21.030  18.870  1.00  0.00            
ATOM    145  O34 GCD     1      21.610  20.170  20.610  1.00  0.00            
ATOM    146  H70 GCD     1      21.070  19.550  20.100  1.00  0.00            
ATOM    147  O35 GCD     1      19.260  24.030  17.950  1.00  0.00            
ATOM    148  C43 GCD     1      18.680  24.090  16.630  1.00  0.00            
ATOM    149  H71 GCD     1      17.870  23.350  16.520  1.00  0.00            
ATOM    150  C44 GCD     1      18.090  25.390  16.290  1.00  0.00            
ATOM    151  H72 GCD     1      18.870  26.170  16.250  1.00  0.00            
ATOM    152  O36 GCD     1      17.100  25.670  17.260  1.00  0.00            
ATOM    153  H73 GCD     1      17.280  25.250  18.110  1.00  0.00            
ATOM    154  C45 GCD     1      17.490  25.500  14.910  1.00  0.00            
ATOM    155  H74 GCD     1      16.540  24.950  14.930  1.00  0.00            
ATOM    156  O37 GCD     1      17.240  26.890  14.590  1.00  0.00            
ATOM    157  H75 GCD     1      16.680  27.250  15.290  1.00  0.00            
ATOM    158  C46 GCD     1      18.600  25.110  13.950  1.00  0.00            
ATOM    159  H76 GCD     1      18.240  25.100  12.910  1.00  0.00            
ATOM    160  O38 GCD     1      19.840  25.880  13.880  1.00  0.00            
ATOM    161  O39 GCD     1      18.960  23.780  14.240  1.00  0.00            
ATOM    162  C47 GCD     1      19.630  23.590  15.550  1.00  0.00            
ATOM    163  H77 GCD     1      20.580  24.120  15.470  1.00  0.00            
ATOM    164  C48 GCD     1      20.000  22.110  15.520  1.00  0.00            
ATOM    165  H78 GCD     1      20.500  21.750  16.430  1.00  0.00            
ATOM    166  H79 GCD     1      20.790  21.930  14.790  1.00  0.00            
ATOM    167  O40 GCD     1      18.930  21.200  15.260  1.00  0.00            
ATOM    168  H80 GCD     1      19.240  20.380  15.660  1.00  0.00            
ATOM    169  C1  AK3     2      23.570  25.260  18.650  1.00  0.00            
ATOM    170  C2  AK3     2      23.060  26.590  18.120  1.00  0.00            
ATOM    171  C3  AK3     2      21.510  26.570  18.110  1.00  0.00            
ATOM    172  C4  AK3     2      21.170  28.100  18.140  1.00  0.00            
ATOM    173  C5  AK3     2      22.580  28.780  17.980  1.00  0.00            
ATOM    174  C6  AK3     2      23.130  28.440  16.560  1.00  0.00            
ATOM    175  C7  AK3     2      23.370  26.980  16.630  1.00  0.00            
ATOM    176  O1  AK3     2      23.420  26.180  15.710  1.00  0.00            
ATOM    177  C8  AK3     2      23.450  27.870  18.870  1.00  0.00            
ATOM    178  C9  AK3     2      24.960  28.280  18.850  1.00  0.00            
ATOM    179  C10 AK3     2      23.040  27.960  20.320  1.00  0.00            
ATOM    180  H1  AK3     2      24.580  25.090  18.270  1.00  0.00            
ATOM    181  H2  AK3     2      23.420  25.310  19.740  1.00  0.00            
ATOM    182  H3  AK3     2      22.930  24.450  18.290  1.00  0.00            
ATOM    183  H4  AK3     2      21.070  26.020  18.950  1.00  0.00            
ATOM    184  H5  AK3     2      21.150  26.050  17.220  1.00  0.00            
ATOM    185  H6  AK3     2      20.640  28.300  19.080  1.00  0.00            
ATOM    186  H7  AK3     2      20.440  28.400  17.380  1.00  0.00            
ATOM    187  H8  AK3     2      22.580  29.860  18.170  1.00  0.00            
ATOM    188  H9  AK3     2      24.070  28.920  16.280  1.00  0.00            
ATOM    189  H10 AK3     2      22.300  28.690  15.880  1.00  0.00            
ATOM    190  H11 AK3     2      25.600  27.660  19.500  1.00  0.00            
ATOM    191  H12 AK3     2      25.520  28.130  17.920  1.00  0.00            
ATOM    192  H13 AK3     2      25.010  29.330  19.130  1.00  0.00            
ATOM    193  H14 AK3     2      23.660  27.420  21.040  1.00  0.00            
ATOM    194  H15 AK3     2      23.040  29.020  20.590  1.00  0.00            
ATOM    195  H16 AK3     2      22.010  27.700  20.580  1.00  0.00            
TER
ENDMDL
MODEL        1
ATOM      1  H1  GCD     1       8.280  12.460  37.070  1.00  0.00            
ATOM      2  O1  GCD     1       8.600  12.670  37.950  1.00  0.00            
ATOM      3  C1  GCD     1       9.290  13.910  37.650  1.00  0.00            
ATOM      4  H2  GCD     1      10.270  13.910  38.150  1.00  0.00            
ATOM      5  H3  GCD     1       9.300  14.070  36.570  1.00  0.00            
ATOM      6  C2  GCD     1       8.500  15.100  38.220  1.00  0.00            
ATOM      7  H4  GCD     1       8.990  16.030  37.890  1.00  0.00            
ATOM      8  C3  GCD     1       8.340  15.120  39.710  1.00  0.00            
ATOM      9  H5  GCD     1       7.850  14.210  40.080  1.00  0.00            
ATOM     10  C4  GCD     1       7.470  16.320  40.220  1.00  0.00            
ATOM     11  H6  GCD     1       7.960  17.280  40.060  1.00  0.00            
ATOM     12  O2  GCD     1       7.260  16.320  41.630  1.00  0.00            
ATOM     13  H7  GCD     1       7.190  17.250  41.880  1.00  0.00            
ATOM     14  C5  GCD     1       6.070  16.400  39.510  1.00  0.00            
ATOM     15  H8  GCD     1       5.540  15.470  39.700  1.00  0.00            
ATOM     16  O3  GCD     1       5.270  17.500  39.680  1.00  0.00            
ATOM     17  H9  GCD     1       4.970  17.380  40.590  1.00  0.00            
ATOM     18  C6  GCD     1       6.380  16.330  38.050  1.00  0.00            
ATOM     19  O4  GCD     1       7.160  15.170  37.640  1.00  0.00            
ATOM     20  H10 GCD     1       5.460  16.360  37.450  1.00  0.00            
ATOM     21  O5  GCD     1       7.170  17.540  37.650  1.00  0.00            
ATOM     22  C7  GCD     1       6.600  18.400  36.660  1.00  0.00            
ATOM     23  H11 GCD     1       5.510  18.280  36.690  1.00  0.00            
ATOM     24  C8  GCD     1       7.050  19.810  37.010  1.00  0.00            
ATOM     25  H12 GCD     1       8.150  19.780  36.940  1.00  0.00            
ATOM     26  O6  GCD     1       6.590  20.070  38.340  1.00  0.00            
ATOM     27  H13 GCD     1       6.780  19.200  38.710  1.00  0.00            
ATOM     28  C9  GCD     1       6.480  20.670  35.960  1.00  0.00            
ATOM     29  H14 GCD     1       5.400  20.500  35.850  1.00  0.00            
ATOM     30  O7  GCD     1       6.850  22.010  36.210  1.00  0.00            
ATOM     31  H15 GCD     1       6.460  22.450  35.440  1.00  0.00            
ATOM     32  C10 GCD     1       6.930  20.180  34.560  1.00  0.00            
ATOM     33  H16 GCD     1       6.360  20.760  33.830  1.00  0.00            
ATOM     34  O8  GCD     1       6.560  18.860  34.330  1.00  0.00            
ATOM     35  C11 GCD     1       7.040  17.940  35.260  1.00  0.00            
ATOM     36  H17 GCD     1       8.130  17.850  35.180  1.00  0.00            
ATOM     37  C12 GCD     1       6.620  16.550  34.820  1.00  0.00            
ATOM     38  H18 GCD     1       7.100  15.790  35.450  1.00  0.00            
ATOM     39  H19 GCD     1       6.980  16.410  33.790  1.00  0.00            
ATOM     40  O9  GCD     1       5.140  16.390  34.860  1.00  0.00            
ATOM     41  H20 GCD     1       4.830  17.120  34.310  1.00  0.00            
ATOM     42  O10 GCD     1       8.330  20.280  34.390  1.00  0.00            
ATOM     43  C13 GCD     1       8.750  20.950  33.160  1.00  0.00            
ATOM     44  H21 GCD     1       7.890  21.510  32.770  1.00  0.00            
ATOM     45  C14 GCD     1       9.850  21.850  33.660  1.00  0.00            
ATOM     46  H22 GCD     1      10.680  21.210  34.000  1.00  0.00            
ATOM     47  O11 GCD     1       9.500  22.700  34.770  1.00  0.00            
ATOM     48  H23 GCD     1       8.910  22.170  35.310  1.00  0.00            
ATOM     49  C15 GCD     1      10.320  22.760  32.480  1.00  0.00            
ATOM     50  H24 GCD     1       9.470  23.350  32.130  1.00  0.00            
ATOM     51  O12 GCD     1      11.370  23.600  32.990  1.00  0.00            
ATOM     52  H25 GCD     1      11.140  23.900  33.870  1.00  0.00            
ATOM     53  C16 GCD     1      10.770  21.780  31.390  1.00  0.00            
ATOM     54  H26 GCD     1      11.020  22.390  30.520  1.00  0.00            
ATOM     55  O13 GCD     1       9.790  20.880  30.980  1.00  0.00            
ATOM     56  C17 GCD     1       9.290  19.990  31.990  1.00  0.00            
ATOM     57  H27 GCD     1      10.070  19.350  32.420  1.00  0.00            
ATOM     58  C18 GCD     1       8.150  19.200  31.370  1.00  0.00            
ATOM     59  H28 GCD     1       7.370  19.920  31.080  1.00  0.00            
ATOM     60  H29 GCD     1       7.770  18.410  32.030  1.00  0.00            
ATOM     61  O14 GCD     1       8.570  18.580  30.180  1.00  0.00            
ATOM     62  H30 GCD     1       8.950  19.290  29.650  1.00  0.00            
ATOM     63  O15 GCD     1      11.870  21.020  31.880  1.00  0.00            
ATOM     64  C19 GCD     1      13.020  20.930  31.110  1.00  0.00            
ATOM     65  H31 GCD     1      12.840  21.270  30.080  1.00  0.00            
ATOM     66  C20 GCD     1      14.100  21.760  31.760  1.00  0.00            
ATOM     67  H32 GCD     1      14.140  21.470  32.820  1.00  0.00            
ATOM     68  O16 GCD     1      13.670  23.160  31.660  1.00  0.00            
ATOM     69  H33 GCD     1      12.880  23.160  32.220  1.00  0.00            
ATOM     70  C21 GCD     1      15.460  21.560  31.080  1.00  0.00            
ATOM     71  H34 GCD     1      15.330  21.890  30.040  1.00  0.00            
ATOM     72  O17 GCD     1      16.410  22.360  31.680  1.00  0.00            
ATOM     73  H35 GCD     1      16.080  22.820  32.460  1.00  0.00            
ATOM     74  C22 GCD     1      15.790  20.070  31.060  1.00  0.00            
ATOM     75  H36 GCD     1      16.700  19.920  30.460  1.00  0.00            
ATOM     76  O18 GCD     1      14.750  19.310  30.410  1.00  0.00            
ATOM     77  C23 GCD     1      13.450  19.500  30.970  1.00  0.00            
ATOM     78  H37 GCD     1      13.520  19.060  31.970  1.00  0.00            
ATOM     79  C24 GCD     1      12.410  18.760  30.180  1.00  0.00            
ATOM     80  H38 GCD     1      12.500  19.160  29.160  1.00  0.00            
ATOM     81  H39 GCD     1      11.390  18.900  30.540  1.00  0.00            
ATOM     82  O19 GCD     1      12.620  17.360  30.120  1.00  0.00            
ATOM     83  H40 GCD     1      11.810  16.910  29.850  1.00  0.00            
ATOM     84  O20 GCD     1      16.040  19.600  32.340  1.00  0.00            
ATOM     85  C25 GCD     1      17.220  18.740  32.420  1.00  0.00            
ATOM     86  H41 GCD     1      17.610  18.720  31.400  1.00  0.00            
ATOM     87  C26 GCD     1      18.070  19.440  33.430  1.00  0.00            
ATOM     88  H42 GCD     1      17.430  19.640  34.300  1.00  0.00            
ATOM     89  O21 GCD     1      18.520  20.700  32.840  1.00  0.00            
ATOM     90  H43 GCD     1      17.750  21.210  32.570  1.00  0.00            
ATOM     91  C27 GCD     1      19.260  18.580  33.840  1.00  0.00            
ATOM     92  H44 GCD     1      19.850  18.360  32.940  1.00  0.00            
ATOM     93  O22 GCD     1      20.050  19.280  34.780  1.00  0.00            
ATOM     94  H45 GCD     1      19.520  19.410  35.570  1.00  0.00            
ATOM     95  C28 GCD     1      18.800  17.210  34.320  1.00  0.00            
ATOM     96  H46 GCD     1      19.680  16.560  34.380  1.00  0.00            
ATOM     97  O23 GCD     1      18.030  16.630  33.260  1.00  0.00            
ATOM     98  C29 GCD     1      16.820  17.370  32.850  1.00  0.00            
ATOM     99  H47 GCD     1      16.160  17.600  33.690  1.00  0.00            
ATOM    100  C30 GCD     1      16.100  16.650  31.700  1.00  0.00            
ATOM    101  H48 GCD     1      16.580  16.770  30.720  1.00  0.00            
ATOM    102  H49 GCD     1      15.100  17.080  31.560  1.00  0.00            
ATOM    103  O24 GCD     1      15.870  15.250  32.040  1.00  0.00            
ATOM    104  H50 GCD     1      16.590  14.780  31.630  1.00  0.00            
ATOM    105  O25 GCD     1      18.110  17.240  35.490  1.00  0.00            
ATOM    106  C31 GCD     1      18.810  17.250  36.750  1.00  0.00            
ATOM    107  H51 GCD     1      19.850  17.540  36.550  1.00  0.00            
ATOM    108  C32 GCD     1      18.150  18.360  37.600  1.00  0.00            
ATOM    109  H52 GCD     1      17.070  18.210  37.610  1.00  0.00            
ATOM    110  O26 GCD     1      18.340  19.640  37.040  1.00  0.00            
ATOM    111  H53 GCD     1      17.830  20.330  37.480  1.00  0.00            
ATOM    112  C33 GCD     1      18.630  18.440  39.060  1.00  0.00            
ATOM    113  H54 GCD     1      19.690  18.730  39.040  1.00  0.00            
ATOM    114  O27 GCD     1      17.920  19.280  39.930  1.00  0.00            
ATOM    115  H55 GCD     1      17.480  19.970  39.430  1.00  0.00            
ATOM    116  C34 GCD     1      18.570  17.040  39.690  1.00  0.00            
ATOM    117  H56 GCD     1      19.030  17.180  40.680  1.00  0.00            
ATOM    118  O28 GCD     1      19.220  16.080  38.830  1.00  0.00            
ATOM    119  C35 GCD     1      18.700  15.910  37.520  1.00  0.00            
ATOM    120  H57 GCD     1      17.640  15.630  37.510  1.00  0.00            
ATOM    121  C36 GCD     1      19.380  14.740  36.830  1.00  0.00            
ATOM    122  H58 GCD     1      20.460  14.930  36.820  1.00  0.00            
ATOM    123  H59 GCD     1      18.970  14.620  35.820  1.00  0.00            
ATOM    124  O29 GCD     1      19.130  13.540  37.480  1.00  0.00            
ATOM    125  H60 GCD     1      19.540  13.510  38.350  1.00  0.00            
ATOM    126  O30 GCD     1      17.250  16.610  39.950  1.00  0.00            
ATOM    127  C37 GCD     1      16.870  16.150  41.290  1.00  0.00            
ATOM    128  H61 GCD     1      17.700  16.360  41.970  1.00  0.00            
ATOM    129  C38 GCD     1      15.770  17.010  41.680  1.00  0.00            
ATOM    130  H62 GCD     1      15.030  16.950  40.870  1.00  0.00            
ATOM    131  O31 GCD     1      16.090  18.390  41.860  1.00  0.00            
ATOM    132  H63 GCD     1      16.670  18.670  41.140  1.00  0.00            
ATOM    133  C39 GCD     1      15.170  16.530  43.010  1.00  0.00            
ATOM    134  H64 GCD     1      15.900  16.530  43.840  1.00  0.00            
ATOM    135  O32 GCD     1      13.970  17.200  43.370  1.00  0.00            
ATOM    136  H65 GCD     1      14.180  18.140  43.400  1.00  0.00            
ATOM    137  C40 GCD     1      14.790  15.030  42.790  1.00  0.00            
ATOM    138  H66 GCD     1      14.340  14.600  43.680  1.00  0.00            
ATOM    139  O33 GCD     1      15.940  14.260  42.460  1.00  0.00            
ATOM    140  C41 GCD     1      16.530  14.680  41.260  1.00  0.00            
ATOM    141  H67 GCD     1      15.800  14.540  40.460  1.00  0.00            
ATOM    142  C42 GCD     1      17.800  13.780  40.990  1.00  0.00            
ATOM    143  H68 GCD     1      18.640  13.900  41.680  1.00  0.00            
ATOM    144  H69 GCD     1      18.070  14.070  39.960  1.00  0.00            
ATOM    145  O34 GCD     1      17.310  12.410  40.930  1.00  0.00            
ATOM    146  H70 GCD     1      16.560  12.350  41.530  1.00  0.00            
ATOM    147  O35 GCD     1      13.920  14.920  41.620  1.00  0.00            
ATOM    148  C43 GCD     1      12.740  14.270  41.800  1.00  0.00            
ATOM    149  H71 GCD     1      12.960  13.380  42.400  1.00  0.00            
ATOM    150  C44 GCD     1      11.700  15.150  42.530  1.00  0.00            
ATOM    151  H72 GCD     1      11.590  16.060  41.930  1.00  0.00            
ATOM    152  O36 GCD     1      12.110  15.490  43.860  1.00  0.00            
ATOM    153  H73 GCD     1      12.800  16.160  43.840  1.00  0.00            
ATOM    154  C45 GCD     1      10.360  14.420  42.610  1.00  0.00            
ATOM    155  H74 GCD     1      10.510  13.440  43.070  1.00  0.00            
ATOM    156  O37 GCD     1       9.360  15.200  43.230  1.00  0.00            
ATOM    157  H75 GCD     1       8.790  15.610  42.580  1.00  0.00            
ATOM    158  C46 GCD     1       9.930  14.040  41.180  1.00  0.00            
ATOM    159  H76 GCD     1       9.050  13.390  41.190  1.00  0.00            
ATOM    160  O38 GCD     1       9.610  15.220  40.430  1.00  0.00            
ATOM    161  O39 GCD     1      10.900  13.230  40.550  1.00  0.00            
ATOM    162  C47 GCD     1      12.190  13.800  40.390  1.00  0.00            
ATOM    163  H77 GCD     1      12.050  14.630  39.680  1.00  0.00            
ATOM    164  C48 GCD     1      13.140  12.800  39.810  1.00  0.00            
ATOM    165  H78 GCD     1      14.120  13.290  39.870  1.00  0.00            
ATOM    166  H79 GCD     1      12.810  12.590  38.780  1.00  0.00            
ATOM    167  O40 GCD     1      13.130  11.560  40.520  1.00  0.00            
ATOM    168  H80 GCD     1      12.210  11.310  40.670  1.00  0.00            
ATOM    169  C1  AK3     2      10.790  18.030  37.340  1.00  0.00            
ATOM    170  C2  AK3     2      11.950  19.010  37.010  1.00  0.00            
ATOM    171  C3  AK3     2      11.530  20.510  37.060  1.00  0.00            
ATOM    172  C4  AK3     2      12.900  21.300  37.020  1.00  0.00            
ATOM    173  C5  AK3     2      13.930  20.110  37.000  1.00  0.00            
ATOM    174  C6  AK3     2      13.930  19.490  35.600  1.00  0.00            
ATOM    175  C7  AK3     2      12.570  18.790  35.630  1.00  0.00            
ATOM    176  O1  AK3     2      12.020  18.280  34.660  1.00  0.00            
ATOM    177  C8  AK3     2      13.200  19.000  37.850  1.00  0.00            
ATOM    178  C9  AK3     2      13.870  17.620  37.890  1.00  0.00            
ATOM    179  C10 AK3     2      13.140  19.400  39.330  1.00  0.00            
ATOM    180  H1  AK3     2      10.420  18.160  38.370  1.00  0.00            
ATOM    181  H2  AK3     2       9.990  18.240  36.620  1.00  0.00            
ATOM    182  H3  AK3     2      11.100  16.980  37.270  1.00  0.00            
ATOM    183  H4  AK3     2      10.910  20.630  37.960  1.00  0.00            
ATOM    184  H5  AK3     2      10.930  20.710  36.160  1.00  0.00            
ATOM    185  H6  AK3     2      13.090  21.870  37.950  1.00  0.00            
ATOM    186  H7  AK3     2      12.790  21.920  36.130  1.00  0.00            
ATOM    187  H8  AK3     2      14.950  20.270  37.380  1.00  0.00            
ATOM    188  H9  AK3     2      14.730  18.750  35.480  1.00  0.00            
ATOM    189  H10 AK3     2      13.940  20.340  34.910  1.00  0.00            
ATOM    190  H11 AK3     2      14.900  17.720  38.250  1.00  0.00            
ATOM    191  H12 AK3     2      13.290  17.080  38.640  1.00  0.00            
ATOM    192  H13 AK3     2      13.850  17.040  36.960  1.00  0.00            
ATOM    193  H14 AK3     2      12.810  20.440  39.510  1.00  0.00            
ATOM    194  H15 AK3     2      12.460  18.740  39.880  1.00  0.00            
ATOM    195  H16 AK3     2      14.090  19.270  39.840  1.00  0.00            
TER
ENDMDL
MODEL        1
ATOM      1  H1  GCD     1      18.160  35.140  26.700  1.00  0.00            
ATOM      2  O1  GCD     1      19.100  35.020  26.900  1.00  0.00            
ATOM      3  C1  GCD     1      19.250  33.700  27.370  1.00  0.00            
ATOM      4  H2  GCD     1      20.240  33.430  27.770  1.00  0.00            
ATOM      5  H3  GCD     1      18.630  33.610  28.270  1.00  0.00            
ATOM      6  C2  GCD     1      18.790  32.760  26.280  1.00  0.00            
ATOM      7  H4  GCD     1      18.830  31.740  26.690  1.00  0.00            
ATOM      8  C3  GCD     1      19.570  32.830  25.000  1.00  0.00            
ATOM      9  H5  GCD     1      19.660  33.870  24.640  1.00  0.00            
ATOM     10  C4  GCD     1      18.970  31.940  23.980  1.00  0.00            
ATOM     11  H6  GCD     1      19.030  30.940  24.420  1.00  0.00            
ATOM     12  O2  GCD     1      19.660  32.070  22.770  1.00  0.00            
ATOM     13  H7  GCD     1      20.580  31.950  23.020  1.00  0.00            
ATOM     14  C5  GCD     1      17.490  32.320  23.620  1.00  0.00            
ATOM     15  H8  GCD     1      17.500  33.360  23.280  1.00  0.00            
ATOM     16  O3  GCD     1      16.890  31.480  22.640  1.00  0.00            
ATOM     17  H9  GCD     1      16.820  30.600  23.020  1.00  0.00            
ATOM     18  C6  GCD     1      16.860  32.190  24.990  1.00  0.00            
ATOM     19  O4  GCD     1      17.450  33.020  25.920  1.00  0.00            
ATOM     20  H10 GCD     1      15.830  32.540  24.900  1.00  0.00            
ATOM     21  O5  GCD     1      16.880  30.820  25.540  1.00  0.00            
ATOM     22  C7  GCD     1      15.600  30.180  25.820  1.00  0.00            
ATOM     23  H11 GCD     1      14.860  30.890  25.430  1.00  0.00            
ATOM     24  C8  GCD     1      15.430  28.800  25.110  1.00  0.00            
ATOM     25  H12 GCD     1      16.100  28.090  25.600  1.00  0.00            
ATOM     26  O6  GCD     1      15.630  28.990  23.730  1.00  0.00            
ATOM     27  H13 GCD     1      14.780  29.250  23.360  1.00  0.00            
ATOM     28  C9  GCD     1      14.060  28.310  25.360  1.00  0.00            
ATOM     29  H14 GCD     1      13.410  29.140  25.040  1.00  0.00            
ATOM     30  O7  GCD     1      13.630  27.160  24.640  1.00  0.00            
ATOM     31  H15 GCD     1      12.780  26.880  24.990  1.00  0.00            
ATOM     32  C10 GCD     1      13.770  28.120  26.880  1.00  0.00            
ATOM     33  H16 GCD     1      12.700  27.890  26.990  1.00  0.00            
ATOM     34  O8  GCD     1      14.110  29.340  27.540  1.00  0.00            
ATOM     35  C11 GCD     1      15.420  29.870  27.330  1.00  0.00            
ATOM     36  H17 GCD     1      16.150  29.150  27.710  1.00  0.00            
ATOM     37  C12 GCD     1      15.580  31.150  28.100  1.00  0.00            
ATOM     38  H18 GCD     1      16.610  31.510  28.120  1.00  0.00            
ATOM     39  H19 GCD     1      15.330  30.950  29.150  1.00  0.00            
ATOM     40  O9  GCD     1      14.690  32.110  27.620  1.00  0.00            
ATOM     41  H20 GCD     1      13.760  31.840  27.640  1.00  0.00            
ATOM     42  O10 GCD     1      14.640  27.110  27.440  1.00  0.00            
ATOM     43  C13 GCD     1      14.050  26.270  28.470  1.00  0.00            
ATOM     44  H21 GCD     1      13.120  26.710  28.830  1.00  0.00            
ATOM     45  C14 GCD     1      14.050  24.880  27.870  1.00  0.00            
ATOM     46  H22 GCD     1      15.060  24.530  27.650  1.00  0.00            
ATOM     47  O11 GCD     1      13.240  24.780  26.690  1.00  0.00            
ATOM     48  H23 GCD     1      13.370  23.970  26.180  1.00  0.00            
ATOM     49  C15 GCD     1      13.540  23.900  28.920  1.00  0.00            
ATOM     50  H24 GCD     1      12.530  24.180  29.270  1.00  0.00            
ATOM     51  O12 GCD     1      13.450  22.570  28.430  1.00  0.00            
ATOM     52  H25 GCD     1      14.270  22.060  28.530  1.00  0.00            
ATOM     53  C16 GCD     1      14.530  23.960  30.080  1.00  0.00            
ATOM     54  H26 GCD     1      14.280  23.240  30.860  1.00  0.00            
ATOM     55  O13 GCD     1      14.460  25.290  30.510  1.00  0.00            
ATOM     56  C17 GCD     1      15.010  26.230  29.640  1.00  0.00            
ATOM     57  H27 GCD     1      15.990  25.930  29.250  1.00  0.00            
ATOM     58  C18 GCD     1      15.120  27.540  30.340  1.00  0.00            
ATOM     59  H28 GCD     1      14.170  27.750  30.840  1.00  0.00            
ATOM     60  H29 GCD     1      15.340  28.320  29.600  1.00  0.00            
ATOM     61  O14 GCD     1      15.990  27.540  31.400  1.00  0.00            
ATOM     62  H30 GCD     1      15.500  27.100  32.110  1.00  0.00            
ATOM     63  O15 GCD     1      15.840  23.660  29.720  1.00  0.00            
ATOM     64  C19 GCD     1      16.490  22.460  30.100  1.00  0.00            
ATOM     65  H31 GCD     1      15.900  21.670  30.580  1.00  0.00            
ATOM     66  C20 GCD     1      17.070  21.710  28.870  1.00  0.00            
ATOM     67  H32 GCD     1      17.780  22.390  28.380  1.00  0.00            
ATOM     68  O16 GCD     1      15.950  21.320  28.020  1.00  0.00            
ATOM     69  H33 GCD     1      16.270  20.860  27.240  1.00  0.00            
ATOM     70  C21 GCD     1      17.930  20.470  29.310  1.00  0.00            
ATOM     71  H34 GCD     1      17.210  19.770  29.740  1.00  0.00            
ATOM     72  O17 GCD     1      18.540  19.900  28.170  1.00  0.00            
ATOM     73  H35 GCD     1      18.720  18.950  28.220  1.00  0.00            
ATOM     74  C22 GCD     1      19.020  20.950  30.290  1.00  0.00            
ATOM     75  H36 GCD     1      19.750  20.230  30.660  1.00  0.00            
ATOM     76  O18 GCD     1      18.390  21.620  31.360  1.00  0.00            
ATOM     77  C23 GCD     1      17.690  22.810  30.980  1.00  0.00            
ATOM     78  H37 GCD     1      18.270  23.430  30.280  1.00  0.00            
ATOM     79  C24 GCD     1      17.250  23.540  32.230  1.00  0.00            
ATOM     80  H38 GCD     1      16.930  24.560  32.000  1.00  0.00            
ATOM     81  H39 GCD     1      18.140  23.720  32.850  1.00  0.00            
ATOM     82  O19 GCD     1      16.290  22.820  33.010  1.00  0.00            
ATOM     83  H40 GCD     1      15.700  23.440  33.440  1.00  0.00            
ATOM     84  O20 GCD     1      19.900  21.870  29.530  1.00  0.00            
ATOM     85  C25 GCD     1      21.150  21.390  29.110  1.00  0.00            
ATOM     86  H41 GCD     1      21.150  20.310  28.910  1.00  0.00            
ATOM     87  C26 GCD     1      21.480  22.100  27.820  1.00  0.00            
ATOM     88  H42 GCD     1      21.470  23.160  28.110  1.00  0.00            
ATOM     89  O21 GCD     1      20.410  21.880  26.850  1.00  0.00            
ATOM     90  H43 GCD     1      19.590  21.780  27.360  1.00  0.00            
ATOM     91  C27 GCD     1      22.900  21.790  27.370  1.00  0.00            
ATOM     92  H44 GCD     1      22.920  20.700  27.390  1.00  0.00            
ATOM     93  O22 GCD     1      23.310  22.380  26.130  1.00  0.00            
ATOM     94  H45 GCD     1      22.610  22.320  25.480  1.00  0.00            
ATOM     95  C28 GCD     1      23.850  22.110  28.470  1.00  0.00            
ATOM     96  H46 GCD     1      24.810  21.690  28.150  1.00  0.00            
ATOM     97  O23 GCD     1      23.460  21.490  29.730  1.00  0.00            
ATOM     98  C29 GCD     1      22.160  21.900  30.160  1.00  0.00            
ATOM     99  H47 GCD     1      22.120  22.980  30.300  1.00  0.00            
ATOM    100  C30 GCD     1      21.950  21.390  31.540  1.00  0.00            
ATOM    101  H48 GCD     1      21.020  21.830  31.900  1.00  0.00            
ATOM    102  H49 GCD     1      22.790  21.810  32.120  1.00  0.00            
ATOM    103  O24 GCD     1      21.980  19.950  31.810  1.00  0.00            
ATOM    104  H50 GCD     1      22.790  19.670  31.370  1.00  0.00            
ATOM    105  O25 GCD     1      23.950  23.490  28.600  1.00  0.00            
ATOM    106  C31 GCD     1      25.260  23.940  28.940  1.00  0.00            
ATOM    107  H51 GCD     1      25.830  23.040  29.210  1.00  0.00            
ATOM    108  C32 GCD     1      25.820  24.530  27.640  1.00  0.00            
ATOM    109  H52 GCD     1      25.120  25.290  27.280  1.00  0.00            
ATOM    110  O26 GCD     1      25.910  23.520  26.630  1.00  0.00            
ATOM    111  H53 GCD     1      25.010  23.440  26.280  1.00  0.00            
ATOM    112  C33 GCD     1      27.170  25.150  28.010  1.00  0.00            
ATOM    113  H54 GCD     1      27.880  24.400  28.390  1.00  0.00            
ATOM    114  O27 GCD     1      27.670  25.730  26.850  1.00  0.00            
ATOM    115  H55 GCD     1      26.910  25.900  26.290  1.00  0.00            
ATOM    116  C34 GCD     1      27.030  26.180  29.110  1.00  0.00            
ATOM    117  H56 GCD     1      27.960  26.670  29.370  1.00  0.00            
ATOM    118  O28 GCD     1      26.480  25.570  30.280  1.00  0.00            
ATOM    119  C35 GCD     1      25.190  24.990  30.080  1.00  0.00            
ATOM    120  H57 GCD     1      24.420  25.710  29.760  1.00  0.00            
ATOM    121  C36 GCD     1      24.720  24.420  31.340  1.00  0.00            
ATOM    122  H58 GCD     1      23.630  24.420  31.180  1.00  0.00            
ATOM    123  H59 GCD     1      24.990  25.220  32.050  1.00  0.00            
ATOM    124  O29 GCD     1      25.340  23.220  31.690  1.00  0.00            
ATOM    125  H60 GCD     1      26.290  23.380  31.600  1.00  0.00            
ATOM    126  O30 GCD     1      26.190  27.200  28.630  1.00  0.00            
ATOM    127  C37 GCD     1      26.650  28.530  28.720  1.00  0.00            
ATOM    128  H61 GCD     1      27.480  28.690  29.420  1.00  0.00            
ATOM    129  C38 GCD     1      26.920  29.020  27.330  1.00  0.00            
ATOM    130  H62 GCD     1      26.100  28.810  26.630  1.00  0.00            
ATOM    131  O31 GCD     1      28.120  28.350  26.860  1.00  0.00            
ATOM    132  H63 GCD     1      27.870  27.420  26.900  1.00  0.00            
ATOM    133  C39 GCD     1      27.130  30.490  27.350  1.00  0.00            
ATOM    134  H64 GCD     1      28.020  30.740  27.940  1.00  0.00            
ATOM    135  O32 GCD     1      27.260  31.020  26.010  1.00  0.00            
ATOM    136  H65 GCD     1      26.360  31.030  25.660  1.00  0.00            
ATOM    137  C40 GCD     1      25.930  31.080  27.980  1.00  0.00            
ATOM    138  H66 GCD     1      26.160  32.130  28.180  1.00  0.00            
ATOM    139  O33 GCD     1      25.750  30.710  29.300  1.00  0.00            
ATOM    140  C41 GCD     1      25.490  29.250  29.410  1.00  0.00            
ATOM    141  H67 GCD     1      24.530  29.110  28.890  1.00  0.00            
ATOM    142  C42 GCD     1      25.300  28.880  30.930  1.00  0.00            
ATOM    143  H68 GCD     1      26.300  28.840  31.380  1.00  0.00            
ATOM    144  H69 GCD     1      24.830  27.910  31.090  1.00  0.00            
ATOM    145  O34 GCD     1      24.480  29.910  31.590  1.00  0.00            
ATOM    146  H70 GCD     1      24.790  30.770  31.300  1.00  0.00            
ATOM    147  O35 GCD     1      24.760  30.880  27.110  1.00  0.00            
ATOM    148  C43 GCD     1      24.160  32.000  26.620  1.00  0.00            
ATOM    149  H71 GCD     1      24.790  32.890  26.720  1.00  0.00            
ATOM    150  C44 GCD     1      23.890  31.820  25.100  1.00  0.00            
ATOM    151  H72 GCD     1      23.190  30.980  24.960  1.00  0.00            
ATOM    152  O36 GCD     1      25.060  31.450  24.330  1.00  0.00            
ATOM    153  H73 GCD     1      25.530  32.280  24.180  1.00  0.00            
ATOM    154  C45 GCD     1      23.160  33.050  24.560  1.00  0.00            
ATOM    155  H74 GCD     1      23.860  33.890  24.520  1.00  0.00            
ATOM    156  O37 GCD     1      22.750  32.710  23.170  1.00  0.00            
ATOM    157  H75 GCD     1      22.980  33.410  22.550  1.00  0.00            
ATOM    158  C46 GCD     1      21.910  33.390  25.360  1.00  0.00            
ATOM    159  H76 GCD     1      21.520  34.370  25.080  1.00  0.00            
ATOM    160  O38 GCD     1      20.920  32.360  25.180  1.00  0.00            
ATOM    161  O39 GCD     1      22.210  33.490  26.740  1.00  0.00            
ATOM    162  C47 GCD     1      22.820  32.380  27.350  1.00  0.00            
ATOM    163  H77 GCD     1      22.120  31.540  27.260  1.00  0.00            
ATOM    164  C48 GCD     1      23.030  32.660  28.810  1.00  0.00            
ATOM    165  H78 GCD     1      23.230  31.770  29.420  1.00  0.00            
ATOM    166  H79 GCD     1      22.080  33.080  29.170  1.00  0.00            
ATOM    167  O40 GCD     1      24.010  33.590  29.080  1.00  0.00            
ATOM    168  H80 GCD     1      23.970  34.290  28.420  1.00  0.00            
ATOM    169  C1  AK3     2      18.670  27.160  28.720  1.00  0.00            
ATOM    170  C2  AK3     2      19.810  26.800  27.780  1.00  0.00            
ATOM    171  C3  AK3     2      19.400  25.530  26.890  1.00  0.00            
ATOM    172  C4  AK3     2      20.510  25.580  25.760  1.00  0.00            
ATOM    173  C5  AK3     2      21.270  26.890  26.040  1.00  0.00            
ATOM    174  C6  AK3     2      22.170  26.550  27.260  1.00  0.00            
ATOM    175  C7  AK3     2      21.170  26.470  28.420  1.00  0.00            
ATOM    176  O1  AK3     2      21.270  25.750  29.410  1.00  0.00            
ATOM    177  C8  AK3     2      20.220  27.840  26.700  1.00  0.00            
ATOM    178  C9  AK3     2      20.760  29.200  27.260  1.00  0.00            
ATOM    179  C10 AK3     2      19.080  28.170  25.710  1.00  0.00            
ATOM    180  H1  AK3     2      19.010  28.050  29.260  1.00  0.00            
ATOM    181  H2  AK3     2      17.700  27.350  28.240  1.00  0.00            
ATOM    182  H3  AK3     2      18.490  26.290  29.360  1.00  0.00            
ATOM    183  H4  AK3     2      18.360  25.550  26.540  1.00  0.00            
ATOM    184  H5  AK3     2      19.520  24.700  27.610  1.00  0.00            
ATOM    185  H6  AK3     2      20.120  25.670  24.740  1.00  0.00            
ATOM    186  H7  AK3     2      21.180  24.710  25.720  1.00  0.00            
ATOM    187  H8  AK3     2      21.840  27.250  25.170  1.00  0.00            
ATOM    188  H9  AK3     2      23.070  27.150  27.440  1.00  0.00            
ATOM    189  H10 AK3     2      22.620  25.550  27.160  1.00  0.00            
ATOM    190  H11 AK3     2      21.600  29.040  27.960  1.00  0.00            
ATOM    191  H12 AK3     2      21.160  29.780  26.430  1.00  0.00            
ATOM    192  H13 AK3     2      19.960  29.740  27.780  1.00  0.00            
ATOM    193  H14 AK3     2      18.400  28.870  26.210  1.00  0.00            
ATOM    194  H15 AK3     2      19.570  28.720  24.900  1.00  0.00            
ATOM    195  H16 AK3     2      18.530  27.320  25.280  1.00  0.00            
TER
ENDMDL
MODEL        1
ATOM      1  H1  GCD     1      20.230  27.320   4.070  1.00  0.00            
ATOM      2  O1  GCD     1      21.100  27.310   3.670  1.00  0.00            
ATOM      3  C1  GCD     1      21.950  27.370   4.830  1.00  0.00            
ATOM      4  H2  GCD     1      21.730  26.610   5.600  1.00  0.00            
ATOM      5  H3  GCD     1      22.980  27.200   4.490  1.00  0.00            
ATOM      6  C2  GCD     1      21.860  28.780   5.430  1.00  0.00            
ATOM      7  H4  GCD     1      21.950  29.560   4.670  1.00  0.00            
ATOM      8  C3  GCD     1      23.030  29.030   6.340  1.00  0.00            
ATOM      9  H5  GCD     1      22.990  28.190   7.040  1.00  0.00            
ATOM     10  C4  GCD     1      22.910  30.400   7.030  1.00  0.00            
ATOM     11  H6  GCD     1      22.870  31.130   6.210  1.00  0.00            
ATOM     12  O2  GCD     1      24.020  30.490   7.890  1.00  0.00            
ATOM     13  H7  GCD     1      24.780  30.640   7.310  1.00  0.00            
ATOM     14  C5  GCD     1      21.590  30.540   7.770  1.00  0.00            
ATOM     15  H8  GCD     1      21.660  29.900   8.660  1.00  0.00            
ATOM     16  O3  GCD     1      21.320  31.890   8.270  1.00  0.00            
ATOM     17  H9  GCD     1      21.190  32.470   7.510  1.00  0.00            
ATOM     18  C6  GCD     1      20.470  30.210   6.830  1.00  0.00            
ATOM     19  O4  GCD     1      20.700  28.990   6.160  1.00  0.00            
ATOM     20  H10 GCD     1      19.460  30.170   7.250  1.00  0.00            
ATOM     21  O5  GCD     1      20.490  31.110   5.720  1.00  0.00            
ATOM     22  C7  GCD     1      19.510  32.170   5.820  1.00  0.00            
ATOM     23  H11 GCD     1      19.220  32.300   6.870  1.00  0.00            
ATOM     24  C8  GCD     1      20.130  33.500   5.440  1.00  0.00            
ATOM     25  H12 GCD     1      20.620  33.330   4.470  1.00  0.00            
ATOM     26  O6  GCD     1      21.120  33.920   6.460  1.00  0.00            
ATOM     27  H13 GCD     1      21.960  34.160   6.070  1.00  0.00            
ATOM     28  C9  GCD     1      19.120  34.630   5.150  1.00  0.00            
ATOM     29  H14 GCD     1      18.670  34.790   6.140  1.00  0.00            
ATOM     30  O7  GCD     1      19.670  35.770   4.530  1.00  0.00            
ATOM     31  H15 GCD     1      19.320  35.770   3.630  1.00  0.00            
ATOM     32  C10 GCD     1      18.010  34.020   4.320  1.00  0.00            
ATOM     33  H16 GCD     1      17.170  34.720   4.290  1.00  0.00            
ATOM     34  O8  GCD     1      17.490  32.930   4.930  1.00  0.00            
ATOM     35  C11 GCD     1      18.320  31.770   5.010  1.00  0.00            
ATOM     36  H17 GCD     1      18.680  31.360   4.060  1.00  0.00            
ATOM     37  C12 GCD     1      17.530  30.530   5.540  1.00  0.00            
ATOM     38  H18 GCD     1      18.170  29.650   5.390  1.00  0.00            
ATOM     39  H19 GCD     1      16.660  30.350   4.890  1.00  0.00            
ATOM     40  O9  GCD     1      17.080  30.740   6.860  1.00  0.00            
ATOM     41  H20 GCD     1      16.380  30.100   7.000  1.00  0.00            
ATOM     42  O10 GCD     1      18.430  33.830   2.900  1.00  0.00            
ATOM     43  C13 GCD     1      17.570  34.360   1.820  1.00  0.00            
ATOM     44  H21 GCD     1      16.670  34.810   2.240  1.00  0.00            
ATOM     45  C14 GCD     1      18.270  35.570   1.190  1.00  0.00            
ATOM     46  H22 GCD     1      19.270  35.170   0.980  1.00  0.00            
ATOM     47  O11 GCD     1      18.500  36.560   2.280  1.00  0.00            
ATOM     48  H23 GCD     1      17.630  36.780   2.640  1.00  0.00            
ATOM     49  C15 GCD     1      17.440  36.140   0.040  1.00  0.00            
ATOM     50  H24 GCD     1      16.460  36.520   0.370  1.00  0.00            
ATOM     51  O12 GCD     1      18.140  37.220  -0.590  1.00  0.00            
ATOM     52  H25 GCD     1      18.680  36.880  -1.320  1.00  0.00            
ATOM     53  C16 GCD     1      17.140  35.120  -0.980  1.00  0.00            
ATOM     54  H26 GCD     1      16.520  35.530  -1.780  1.00  0.00            
ATOM     55  O13 GCD     1      16.410  34.030  -0.290  1.00  0.00            
ATOM     56  C17 GCD     1      17.200  33.380   0.700  1.00  0.00            
ATOM     57  H27 GCD     1      18.160  33.060   0.280  1.00  0.00            
ATOM     58  C18 GCD     1      16.420  32.160   1.240  1.00  0.00            
ATOM     59  H28 GCD     1      17.090  31.640   1.940  1.00  0.00            
ATOM     60  H29 GCD     1      16.250  31.460   0.400  1.00  0.00            
ATOM     61  O14 GCD     1      15.210  32.430   1.870  1.00  0.00            
ATOM     62  H30 GCD     1      14.660  32.780   1.160  1.00  0.00            
ATOM     63  O15 GCD     1      18.440  34.720  -1.480  1.00  0.00            
ATOM     64  C19 GCD     1      18.460  34.580  -2.890  1.00  0.00            
ATOM     65  H31 GCD     1      17.530  35.040  -3.260  1.00  0.00            
ATOM     66  C20 GCD     1      19.590  35.390  -3.500  1.00  0.00            
ATOM     67  H32 GCD     1      20.530  34.930  -3.170  1.00  0.00            
ATOM     68  O16 GCD     1      19.350  36.740  -3.090  1.00  0.00            
ATOM     69  H33 GCD     1      20.060  37.340  -3.360  1.00  0.00            
ATOM     70  C21 GCD     1      19.640  35.350  -5.080  1.00  0.00            
ATOM     71  H34 GCD     1      18.720  35.880  -5.370  1.00  0.00            
ATOM     72  O17 GCD     1      20.790  36.090  -5.620  1.00  0.00            
ATOM     73  H35 GCD     1      21.350  35.390  -5.960  1.00  0.00            
ATOM     74  C22 GCD     1      19.660  33.900  -5.540  1.00  0.00            
ATOM     75  H36 GCD     1      19.590  33.850  -6.630  1.00  0.00            
ATOM     76  O18 GCD     1      18.490  33.210  -4.950  1.00  0.00            
ATOM     77  C23 GCD     1      18.420  33.170  -3.490  1.00  0.00            
ATOM     78  H37 GCD     1      19.320  32.610  -3.210  1.00  0.00            
ATOM     79  C24 GCD     1      17.140  32.380  -3.100  1.00  0.00            
ATOM     80  H38 GCD     1      17.030  32.280  -2.010  1.00  0.00            
ATOM     81  H39 GCD     1      17.200  31.380  -3.550  1.00  0.00            
ATOM     82  O19 GCD     1      15.960  33.020  -3.660  1.00  0.00            
ATOM     83  H40 GCD     1      15.950  32.970  -4.620  1.00  0.00            
ATOM     84  O20 GCD     1      20.790  33.190  -5.070  1.00  0.00            
ATOM     85  C25 GCD     1      21.520  32.370  -5.980  1.00  0.00            
ATOM     86  H41 GCD     1      21.060  32.360  -6.980  1.00  0.00            
ATOM     87  C26 GCD     1      22.870  33.140  -6.080  1.00  0.00            
ATOM     88  H42 GCD     1      23.240  33.340  -5.060  1.00  0.00            
ATOM     89  O21 GCD     1      22.650  34.390  -6.810  1.00  0.00            
ATOM     90  H43 GCD     1      23.540  34.550  -7.130  1.00  0.00            
ATOM     91  C27 GCD     1      23.870  32.310  -6.860  1.00  0.00            
ATOM     92  H44 GCD     1      23.470  32.250  -7.880  1.00  0.00            
ATOM     93  O22 GCD     1      25.150  32.930  -6.900  1.00  0.00            
ATOM     94  H45 GCD     1      25.490  32.760  -6.020  1.00  0.00            
ATOM     95  C28 GCD     1      23.890  30.930  -6.190  1.00  0.00            
ATOM     96  H46 GCD     1      24.480  30.190  -6.750  1.00  0.00            
ATOM     97  O23 GCD     1      22.590  30.390  -6.280  1.00  0.00            
ATOM     98  C29 GCD     1      21.640  30.950  -5.450  1.00  0.00            
ATOM     99  H47 GCD     1      22.060  30.930  -4.440  1.00  0.00            
ATOM    100  C30 GCD     1      20.330  30.180  -5.450  1.00  0.00            
ATOM    101  H48 GCD     1      19.910  29.970  -6.450  1.00  0.00            
ATOM    102  H49 GCD     1      19.590  30.790  -4.920  1.00  0.00            
ATOM    103  O24 GCD     1      20.440  28.850  -4.930  1.00  0.00            
ATOM    104  H50 GCD     1      19.920  28.390  -5.610  1.00  0.00            
ATOM    105  O25 GCD     1      24.400  30.860  -4.830  1.00  0.00            
ATOM    106  C31 GCD     1      25.840  30.610  -4.730  1.00  0.00            
ATOM    107  H51 GCD     1      26.380  30.700  -5.680  1.00  0.00            
ATOM    108  C32 GCD     1      26.370  31.620  -3.720  1.00  0.00            
ATOM    109  H52 GCD     1      25.730  31.530  -2.830  1.00  0.00            
ATOM    110  O26 GCD     1      26.210  32.920  -4.190  1.00  0.00            
ATOM    111  H53 GCD     1      26.200  33.530  -3.450  1.00  0.00            
ATOM    112  C33 GCD     1      27.830  31.310  -3.350  1.00  0.00            
ATOM    113  H54 GCD     1      28.410  31.400  -4.280  1.00  0.00            
ATOM    114  O27 GCD     1      28.350  32.240  -2.390  1.00  0.00            
ATOM    115  H55 GCD     1      28.240  33.150  -2.710  1.00  0.00            
ATOM    116  C34 GCD     1      27.950  29.780  -2.990  1.00  0.00            
ATOM    117  H56 GCD     1      28.990  29.510  -2.800  1.00  0.00            
ATOM    118  O28 GCD     1      27.380  28.870  -3.950  1.00  0.00            
ATOM    119  C35 GCD     1      25.970  29.210  -4.220  1.00  0.00            
ATOM    120  H57 GCD     1      25.420  29.040  -3.290  1.00  0.00            
ATOM    121  C36 GCD     1      25.440  28.180  -5.160  1.00  0.00            
ATOM    122  H58 GCD     1      24.350  28.230  -5.220  1.00  0.00            
ATOM    123  H59 GCD     1      25.610  27.130  -4.890  1.00  0.00            
ATOM    124  O29 GCD     1      25.960  28.310  -6.460  1.00  0.00            
ATOM    125  H60 GCD     1      26.730  27.740  -6.530  1.00  0.00            
ATOM    126  O30 GCD     1      27.360  29.520  -1.690  1.00  0.00            
ATOM    127  C37 GCD     1      28.130  28.730  -0.750  1.00  0.00            
ATOM    128  H61 GCD     1      29.050  28.300  -1.150  1.00  0.00            
ATOM    129  C38 GCD     1      28.680  29.710   0.280  1.00  0.00            
ATOM    130  H62 GCD     1      27.930  30.340   0.790  1.00  0.00            
ATOM    131  O31 GCD     1      29.560  30.620  -0.360  1.00  0.00            
ATOM    132  H63 GCD     1      29.020  30.890  -1.120  1.00  0.00            
ATOM    133  C39 GCD     1      29.410  28.880   1.360  1.00  0.00            
ATOM    134  H64 GCD     1      30.210  28.340   0.830  1.00  0.00            
ATOM    135  O32 GCD     1      29.890  29.620   2.510  1.00  0.00            
ATOM    136  H65 GCD     1      30.780  29.960   2.380  1.00  0.00            
ATOM    137  C40 GCD     1      28.500  27.800   1.900  1.00  0.00            
ATOM    138  H66 GCD     1      29.080  27.160   2.580  1.00  0.00            
ATOM    139  O33 GCD     1      27.990  26.990   0.890  1.00  0.00            
ATOM    140  C41 GCD     1      27.290  27.630  -0.190  1.00  0.00            
ATOM    141  H67 GCD     1      26.430  28.090   0.310  1.00  0.00            
ATOM    142  C42 GCD     1      26.870  26.620  -1.210  1.00  0.00            
ATOM    143  H68 GCD     1      26.310  27.110  -2.010  1.00  0.00            
ATOM    144  H69 GCD     1      26.200  25.890  -0.740  1.00  0.00            
ATOM    145  O34 GCD     1      28.020  26.010  -1.800  1.00  0.00            
ATOM    146  H70 GCD     1      27.780  25.560  -2.620  1.00  0.00            
ATOM    147  O35 GCD     1      27.410  28.480   2.550  1.00  0.00            
ATOM    148  C43 GCD     1      27.080  28.090   3.840  1.00  0.00            
ATOM    149  H71 GCD     1      27.900  27.440   4.190  1.00  0.00            
ATOM    150  C44 GCD     1      27.110  29.210   4.850  1.00  0.00            
ATOM    151  H72 GCD     1      26.590  30.150   4.610  1.00  0.00            
ATOM    152  O36 GCD     1      28.460  29.610   5.090  1.00  0.00            
ATOM    153  H73 GCD     1      28.920  29.470   4.250  1.00  0.00            
ATOM    154  C45 GCD     1      26.570  28.780   6.190  1.00  0.00            
ATOM    155  H74 GCD     1      27.210  28.000   6.620  1.00  0.00            
ATOM    156  O37 GCD     1      26.560  29.790   7.180  1.00  0.00            
ATOM    157  H75 GCD     1      27.450  30.000   7.470  1.00  0.00            
ATOM    158  C46 GCD     1      25.210  28.120   6.080  1.00  0.00            
ATOM    159  H76 GCD     1      25.030  27.740   7.080  1.00  0.00            
ATOM    160  O38 GCD     1      24.300  29.130   5.620  1.00  0.00            
ATOM    161  O39 GCD     1      25.400  27.010   5.230  1.00  0.00            
ATOM    162  C47 GCD     1      25.730  27.330   3.830  1.00  0.00            
ATOM    163  H77 GCD     1      24.910  27.910   3.410  1.00  0.00            
ATOM    164  C48 GCD     1      25.810  25.980   3.210  1.00  0.00            
ATOM    165  H78 GCD     1      26.670  25.440   3.620  1.00  0.00            
ATOM    166  H79 GCD     1      26.070  26.160   2.160  1.00  0.00            
ATOM    167  O40 GCD     1      24.570  25.300   3.360  1.00  0.00            
ATOM    168  H80 GCD     1      24.490  25.150   4.310  1.00  0.00            
ATOM    169  C1  AK3     2      25.590  32.310   0.270  1.00  0.00            
ATOM    170  C2  AK3     2      24.020  32.230   0.400  1.00  0.00            
ATOM    171  C3  AK3     2      23.270  31.800  -0.890  1.00  0.00            
ATOM    172  C4  AK3     2      21.840  31.480  -0.360  1.00  0.00            
ATOM    173  C5  AK3     2      21.970  31.810   1.140  1.00  0.00            
ATOM    174  C6  AK3     2      22.010  33.350   1.220  1.00  0.00            
ATOM    175  C7  AK3     2      23.470  33.630   0.730  1.00  0.00            
ATOM    176  O1  AK3     2      23.690  34.560   0.030  1.00  0.00            
ATOM    177  C8  AK3     2      23.370  31.370   1.550  1.00  0.00            
ATOM    178  C9  AK3     2      23.820  31.720   2.950  1.00  0.00            
ATOM    179  C10 AK3     2      23.530  29.820   1.510  1.00  0.00            
ATOM    180  H1  AK3     2      26.030  31.340   0.020  1.00  0.00            
ATOM    181  H2  AK3     2      25.950  32.920  -0.570  1.00  0.00            
ATOM    182  H3  AK3     2      26.000  32.690   1.220  1.00  0.00            
ATOM    183  H4  AK3     2      23.800  30.920  -1.270  1.00  0.00            
ATOM    184  H5  AK3     2      23.340  32.540  -1.690  1.00  0.00            
ATOM    185  H6  AK3     2      21.710  30.390  -0.470  1.00  0.00            
ATOM    186  H7  AK3     2      20.950  31.990  -0.760  1.00  0.00            
ATOM    187  H8  AK3     2      21.170  31.270   1.660  1.00  0.00            
ATOM    188  H9  AK3     2      21.880  33.710   2.250  1.00  0.00            
ATOM    189  H10 AK3     2      21.270  33.840   0.580  1.00  0.00            
ATOM    190  H11 AK3     2      24.780  31.230   3.170  1.00  0.00            
ATOM    191  H12 AK3     2      23.920  32.810   3.020  1.00  0.00            
ATOM    192  H13 AK3     2      23.150  31.310   3.710  1.00  0.00            
ATOM    193  H14 AK3     2      24.520  29.480   1.870  1.00  0.00            
ATOM    194  H15 AK3     2      22.710  29.420   2.120  1.00  0.00            
ATOM    195  H16 AK3     2      23.530  29.490   0.460  1.00  0.00            
TER
ENDMDL
MODEL        1
ATOM      1  H1  GCD     1      22.040  28.120   5.600  1.00  0.00            
ATOM      2  O1  GCD     1      21.620  28.890   6.010  1.00  0.00            
ATOM      3  C1  GCD     1      22.700  29.770   6.300  1.00  0.00            
ATOM      4  H2  GCD     1      23.220  29.380   7.190  1.00  0.00            
ATOM      5  H3  GCD     1      23.390  29.680   5.450  1.00  0.00            
ATOM      6  C2  GCD     1      22.400  31.220   6.510  1.00  0.00            
ATOM      7  H4  GCD     1      21.940  31.570   5.580  1.00  0.00            
ATOM      8  C3  GCD     1      23.600  32.070   7.010  1.00  0.00            
ATOM      9  H5  GCD     1      24.090  31.600   7.870  1.00  0.00            
ATOM     10  C4  GCD     1      23.180  33.430   7.470  1.00  0.00            
ATOM     11  H6  GCD     1      22.730  33.940   6.620  1.00  0.00            
ATOM     12  O2  GCD     1      24.260  34.290   7.870  1.00  0.00            
ATOM     13  H7  GCD     1      23.960  34.930   8.520  1.00  0.00            
ATOM     14  C5  GCD     1      22.100  33.390   8.540  1.00  0.00            
ATOM     15  H8  GCD     1      22.480  32.910   9.460  1.00  0.00            
ATOM     16  O3  GCD     1      21.770  34.800   8.960  1.00  0.00            
ATOM     17  H9  GCD     1      21.310  35.160   8.190  1.00  0.00            
ATOM     18  C6  GCD     1      20.920  32.590   8.030  1.00  0.00            
ATOM     19  O4  GCD     1      21.400  31.310   7.550  1.00  0.00            
ATOM     20  H10 GCD     1      20.200  32.440   8.830  1.00  0.00            
ATOM     21  O5  GCD     1      20.400  33.250   6.880  1.00  0.00            
ATOM     22  C7  GCD     1      19.230  34.010   7.060  1.00  0.00            
ATOM     23  H11 GCD     1      19.030  34.290   8.100  1.00  0.00            
ATOM     24  C8  GCD     1      19.300  35.270   6.200  1.00  0.00            
ATOM     25  H12 GCD     1      19.630  34.970   5.200  1.00  0.00            
ATOM     26  O6  GCD     1      20.220  36.120   6.770  1.00  0.00            
ATOM     27  H13 GCD     1      20.530  36.740   6.110  1.00  0.00            
ATOM     28  C9  GCD     1      18.020  36.060   6.000  1.00  0.00            
ATOM     29  H14 GCD     1      17.760  36.370   7.020  1.00  0.00            
ATOM     30  O7  GCD     1      18.020  37.150   5.100  1.00  0.00            
ATOM     31  H15 GCD     1      18.530  37.900   5.420  1.00  0.00            
ATOM     32  C10 GCD     1      16.930  35.130   5.550  1.00  0.00            
ATOM     33  H16 GCD     1      15.980  35.660   5.650  1.00  0.00            
ATOM     34  O8  GCD     1      16.840  34.040   6.480  1.00  0.00            
ATOM     35  C11 GCD     1      18.030  33.230   6.530  1.00  0.00            
ATOM     36  H17 GCD     1      18.280  33.080   5.470  1.00  0.00            
ATOM     37  C12 GCD     1      17.730  31.880   7.180  1.00  0.00            
ATOM     38  H18 GCD     1      18.650  31.280   7.200  1.00  0.00            
ATOM     39  H19 GCD     1      17.070  31.330   6.500  1.00  0.00            
ATOM     40  O9  GCD     1      17.130  32.030   8.440  1.00  0.00            
ATOM     41  H20 GCD     1      16.280  32.420   8.230  1.00  0.00            
ATOM     42  O10 GCD     1      17.180  34.740   4.190  1.00  0.00            
ATOM     43  C13 GCD     1      16.070  34.540   3.330  1.00  0.00            
ATOM     44  H21 GCD     1      15.160  34.570   3.940  1.00  0.00            
ATOM     45  C14 GCD     1      16.090  35.640   2.310  1.00  0.00            
ATOM     46  H22 GCD     1      17.010  35.510   1.740  1.00  0.00            
ATOM     47  O11 GCD     1      16.090  36.930   2.960  1.00  0.00            
ATOM     48  H23 GCD     1      16.810  36.770   3.590  1.00  0.00            
ATOM     49  C15 GCD     1      15.050  35.330   1.170  1.00  0.00            
ATOM     50  H24 GCD     1      14.020  35.370   1.550  1.00  0.00            
ATOM     51  O12 GCD     1      15.200  36.320   0.140  1.00  0.00            
ATOM     52  H25 GCD     1      16.050  36.100  -0.280  1.00  0.00            
ATOM     53  C16 GCD     1      15.150  33.980   0.540  1.00  0.00            
ATOM     54  H26 GCD     1      14.280  33.820  -0.110  1.00  0.00            
ATOM     55  O13 GCD     1      15.200  33.000   1.580  1.00  0.00            
ATOM     56  C17 GCD     1      16.220  33.140   2.660  1.00  0.00            
ATOM     57  H27 GCD     1      17.210  33.220   2.180  1.00  0.00            
ATOM     58  C18 GCD     1      16.130  31.960   3.640  1.00  0.00            
ATOM     59  H28 GCD     1      17.100  31.870   4.130  1.00  0.00            
ATOM     60  H29 GCD     1      15.920  31.090   3.000  1.00  0.00            
ATOM     61  O14 GCD     1      15.050  32.190   4.580  1.00  0.00            
ATOM     62  H30 GCD     1      14.240  32.450   4.120  1.00  0.00            
ATOM     63  O15 GCD     1      16.360  33.900  -0.180  1.00  0.00            
ATOM     64  C19 GCD     1      16.370  34.160  -1.610  1.00  0.00            
ATOM     65  H31 GCD     1      15.400  34.550  -1.930  1.00  0.00            
ATOM     66  C20 GCD     1      17.640  34.940  -1.960  1.00  0.00            
ATOM     67  H32 GCD     1      18.430  34.330  -1.510  1.00  0.00            
ATOM     68  O16 GCD     1      17.670  36.240  -1.330  1.00  0.00            
ATOM     69  H33 GCD     1      18.410  36.670  -1.780  1.00  0.00            
ATOM     70  C21 GCD     1      17.860  34.990  -3.480  1.00  0.00            
ATOM     71  H34 GCD     1      17.210  35.780  -3.880  1.00  0.00            
ATOM     72  O17 GCD     1      19.130  35.600  -3.740  1.00  0.00            
ATOM     73  H35 GCD     1      19.760  34.940  -4.060  1.00  0.00            
ATOM     74  C22 GCD     1      17.740  33.610  -4.180  1.00  0.00            
ATOM     75  H36 GCD     1      17.670  33.770  -5.260  1.00  0.00            
ATOM     76  O18 GCD     1      16.630  32.900  -3.780  1.00  0.00            
ATOM     77  C23 GCD     1      16.540  32.830  -2.340  1.00  0.00            
ATOM     78  H37 GCD     1      17.470  32.390  -1.950  1.00  0.00            
ATOM     79  C24 GCD     1      15.470  31.780  -1.930  1.00  0.00            
ATOM     80  H38 GCD     1      15.590  31.570  -0.860  1.00  0.00            
ATOM     81  H39 GCD     1      15.680  30.860  -2.490  1.00  0.00            
ATOM     82  O19 GCD     1      14.110  32.270  -2.220  1.00  0.00            
ATOM     83  H40 GCD     1      14.070  32.240  -3.180  1.00  0.00            
ATOM     84  O20 GCD     1      18.920  32.920  -3.780  1.00  0.00            
ATOM     85  C25 GCD     1      19.510  32.120  -4.830  1.00  0.00            
ATOM     86  H41 GCD     1      18.930  32.230  -5.750  1.00  0.00            
ATOM     87  C26 GCD     1      20.890  32.690  -5.240  1.00  0.00            
ATOM     88  H42 GCD     1      21.490  32.620  -4.320  1.00  0.00            
ATOM     89  O21 GCD     1      20.740  34.020  -5.810  1.00  0.00            
ATOM     90  H43 GCD     1      21.490  34.250  -6.370  1.00  0.00            
ATOM     91  C27 GCD     1      21.460  31.760  -6.290  1.00  0.00            
ATOM     92  H44 GCD     1      20.810  31.740  -7.180  1.00  0.00            
ATOM     93  O22 GCD     1      22.700  32.340  -6.830  1.00  0.00            
ATOM     94  H45 GCD     1      23.440  31.760  -6.610  1.00  0.00            
ATOM     95  C28 GCD     1      21.610  30.310  -5.730  1.00  0.00            
ATOM     96  H46 GCD     1      22.060  29.600  -6.430  1.00  0.00            
ATOM     97  O23 GCD     1      20.320  29.770  -5.370  1.00  0.00            
ATOM     98  C29 GCD     1      19.590  30.600  -4.370  1.00  0.00            
ATOM     99  H47 GCD     1      20.130  30.540  -3.420  1.00  0.00            
ATOM    100  C30 GCD     1      18.330  29.880  -4.160  1.00  0.00            
ATOM    101  H48 GCD     1      17.770  29.740  -5.090  1.00  0.00            
ATOM    102  H49 GCD     1      17.770  30.530  -3.470  1.00  0.00            
ATOM    103  O24 GCD     1      18.640  28.550  -3.720  1.00  0.00            
ATOM    104  H50 GCD     1      18.880  28.130  -4.550  1.00  0.00            
ATOM    105  O25 GCD     1      22.450  30.310  -4.600  1.00  0.00            
ATOM    106  C31 GCD     1      23.440  29.400  -4.550  1.00  0.00            
ATOM    107  H51 GCD     1      23.420  28.790  -5.470  1.00  0.00            
ATOM    108  C32 GCD     1      24.760  30.170  -4.640  1.00  0.00            
ATOM    109  H52 GCD     1      24.730  30.940  -3.870  1.00  0.00            
ATOM    110  O26 GCD     1      24.920  30.890  -5.890  1.00  0.00            
ATOM    111  H53 GCD     1      25.790  31.290  -5.850  1.00  0.00            
ATOM    112  C33 GCD     1      25.970  29.270  -4.270  1.00  0.00            
ATOM    113  H54 GCD     1      26.040  28.510  -5.060  1.00  0.00            
ATOM    114  O27 GCD     1      27.240  29.980  -4.250  1.00  0.00            
ATOM    115  H55 GCD     1      27.860  29.270  -4.020  1.00  0.00            
ATOM    116  C34 GCD     1      25.700  28.590  -2.950  1.00  0.00            
ATOM    117  H56 GCD     1      26.420  27.790  -2.750  1.00  0.00            
ATOM    118  O28 GCD     1      24.500  27.840  -3.080  1.00  0.00            
ATOM    119  C35 GCD     1      23.390  28.690  -3.220  1.00  0.00            
ATOM    120  H57 GCD     1      23.410  29.450  -2.420  1.00  0.00            
ATOM    121  C36 GCD     1      22.230  27.770  -2.990  1.00  0.00            
ATOM    122  H58 GCD     1      21.320  28.300  -2.680  1.00  0.00            
ATOM    123  H59 GCD     1      22.390  27.180  -2.080  1.00  0.00            
ATOM    124  O29 GCD     1      21.970  26.870  -4.070  1.00  0.00            
ATOM    125  H60 GCD     1      22.700  26.240  -4.030  1.00  0.00            
ATOM    126  O30 GCD     1      25.640  29.430  -1.830  1.00  0.00            
ATOM    127  C37 GCD     1      26.770  29.480  -1.010  1.00  0.00            
ATOM    128  H61 GCD     1      27.570  29.000  -1.580  1.00  0.00            
ATOM    129  C38 GCD     1      26.980  30.950  -0.730  1.00  0.00            
ATOM    130  H62 GCD     1      26.080  31.300  -0.210  1.00  0.00            
ATOM    131  O31 GCD     1      27.270  31.670  -1.940  1.00  0.00            
ATOM    132  H63 GCD     1      26.610  31.370  -2.580  1.00  0.00            
ATOM    133  C39 GCD     1      28.160  31.150   0.270  1.00  0.00            
ATOM    134  H64 GCD     1      29.150  30.780  -0.030  1.00  0.00            
ATOM    135  O32 GCD     1      28.330  32.480   0.620  1.00  0.00            
ATOM    136  H65 GCD     1      27.580  32.780   1.150  1.00  0.00            
ATOM    137  C40 GCD     1      27.840  30.320   1.560  1.00  0.00            
ATOM    138  H66 GCD     1      28.740  30.250   2.170  1.00  0.00            
ATOM    139  O33 GCD     1      27.600  28.960   1.100  1.00  0.00            
ATOM    140  C41 GCD     1      26.510  28.660   0.260  1.00  0.00            
ATOM    141  H67 GCD     1      25.590  29.000   0.770  1.00  0.00            
ATOM    142  C42 GCD     1      26.460  27.110   0.090  1.00  0.00            
ATOM    143  H68 GCD     1      25.490  26.820  -0.330  1.00  0.00            
ATOM    144  H69 GCD     1      26.570  26.620   1.060  1.00  0.00            
ATOM    145  O34 GCD     1      27.520  26.570  -0.710  1.00  0.00            
ATOM    146  H70 GCD     1      27.270  25.760  -1.170  1.00  0.00            
ATOM    147  O35 GCD     1      26.750  30.820   2.290  1.00  0.00            
ATOM    148  C43 GCD     1      27.040  30.990   3.690  1.00  0.00            
ATOM    149  H71 GCD     1      28.080  30.870   4.000  1.00  0.00            
ATOM    150  C44 GCD     1      26.840  32.500   4.130  1.00  0.00            
ATOM    151  H72 GCD     1      25.820  32.690   3.770  1.00  0.00            
ATOM    152  O36 GCD     1      27.770  33.370   3.410  1.00  0.00            
ATOM    153  H73 GCD     1      28.680  33.180   3.640  1.00  0.00            
ATOM    154  C45 GCD     1      26.980  32.740   5.600  1.00  0.00            
ATOM    155  H74 GCD     1      27.950  32.460   6.020  1.00  0.00            
ATOM    156  O37 GCD     1      26.650  34.100   5.990  1.00  0.00            
ATOM    157  H75 GCD     1      25.890  34.090   6.580  1.00  0.00            
ATOM    158  C46 GCD     1      25.960  31.780   6.220  1.00  0.00            
ATOM    159  H76 GCD     1      26.130  31.820   7.300  1.00  0.00            
ATOM    160  O38 GCD     1      24.550  32.130   5.970  1.00  0.00            
ATOM    161  O39 GCD     1      26.250  30.480   5.860  1.00  0.00            
ATOM    162  C47 GCD     1      26.200  30.080   4.520  1.00  0.00            
ATOM    163  H77 GCD     1      25.160  30.020   4.170  1.00  0.00            
ATOM    164  C48 GCD     1      26.660  28.680   4.410  1.00  0.00            
ATOM    165  H78 GCD     1      27.690  28.640   4.790  1.00  0.00            
ATOM    166  H79 GCD     1      26.620  28.240   3.400  1.00  0.00            
ATOM    167  O40 GCD     1      25.810  27.810   5.190  1.00  0.00            
ATOM    168  H80 GCD     1      25.590  28.340   5.970  1.00  0.00            
ATOM    169  C1  AK3     2      20.580  33.530   2.050  1.00  0.00            
ATOM    170  C2  AK3     2      21.290  32.270   1.560  1.00  0.00            
ATOM    171  C3  AK3     2      21.120  31.090   2.600  1.00  0.00            
ATOM    172  C4  AK3     2      21.540  29.850   1.850  1.00  0.00            
ATOM    173  C5  AK3     2      21.940  30.380   0.400  1.00  0.00            
ATOM    174  C6  AK3     2      23.320  31.040   0.820  1.00  0.00            
ATOM    175  C7  AK3     2      22.820  32.320   1.450  1.00  0.00            
ATOM    176  O1  AK3     2      23.530  32.880   2.310  1.00  0.00            
ATOM    177  C8  AK3     2      20.950  31.570   0.170  1.00  0.00            
ATOM    178  C9  AK3     2      21.250  32.480  -1.070  1.00  0.00            
ATOM    179  C10 AK3     2      19.530  31.080  -0.040  1.00  0.00            
ATOM    180  H1  AK3     2      19.510  33.310   1.990  1.00  0.00            
ATOM    181  H2  AK3     2      20.890  33.920   3.030  1.00  0.00            
ATOM    182  H3  AK3     2      20.770  34.320   1.310  1.00  0.00            
ATOM    183  H4  AK3     2      20.040  31.080   2.790  1.00  0.00            
ATOM    184  H5  AK3     2      21.790  31.300   3.440  1.00  0.00            
ATOM    185  H6  AK3     2      20.770  29.060   1.910  1.00  0.00            
ATOM    186  H7  AK3     2      22.330  29.350   2.430  1.00  0.00            
ATOM    187  H8  AK3     2      22.040  29.600  -0.360  1.00  0.00            
ATOM    188  H9  AK3     2      23.930  31.270  -0.070  1.00  0.00            
ATOM    189  H10 AK3     2      23.920  30.500   1.560  1.00  0.00            
ATOM    190  H11 AK3     2      20.500  33.260  -1.290  1.00  0.00            
ATOM    191  H12 AK3     2      22.220  32.980  -0.970  1.00  0.00            
ATOM    192  H13 AK3     2      21.460  31.870  -1.950  1.00  0.00            
ATOM    193  H14 AK3     2      19.560  30.520  -0.980  1.00  0.00            
ATOM    194  H15 AK3     2      19.050  30.430   0.710  1.00  0.00            
ATOM    195  H16 AK3     2      18.830  31.910  -0.160  1.00  0.00            
TER
ENDMDL
MODEL        1
ATOM      1  H1  GCD     1      21.180  23.840  21.010  1.00  0.00            
ATOM      2  O1  GCD     1      22.070  23.900  21.380  1.00  0.00            
ATOM      3  C1  GCD     1      22.720  24.060  20.080  1.00  0.00            
ATOM      4  H2  GCD     1      22.600  25.050  19.630  1.00  0.00            
ATOM      5  H3  GCD     1      23.780  23.820  20.190  1.00  0.00            
ATOM      6  C2  GCD     1      22.090  23.040  19.100  1.00  0.00            
ATOM      7  H4  GCD     1      22.330  21.990  19.280  1.00  0.00            
ATOM      8  C3  GCD     1      22.410  23.400  17.730  1.00  0.00            
ATOM      9  H5  GCD     1      22.110  24.460  17.630  1.00  0.00            
ATOM     10  C4  GCD     1      21.620  22.410  16.840  1.00  0.00            
ATOM     11  H6  GCD     1      22.000  21.410  17.090  1.00  0.00            
ATOM     12  O2  GCD     1      22.030  22.650  15.480  1.00  0.00            
ATOM     13  H7  GCD     1      22.960  22.900  15.450  1.00  0.00            
ATOM     14  C5  GCD     1      20.140  22.450  17.120  1.00  0.00            
ATOM     15  H8  GCD     1      19.880  23.490  16.900  1.00  0.00            
ATOM     16  O3  GCD     1      19.350  21.470  16.390  1.00  0.00            
ATOM     17  H9  GCD     1      20.000  20.830  16.080  1.00  0.00            
ATOM     18  C6  GCD     1      19.890  22.220  18.590  1.00  0.00            
ATOM     19  O4  GCD     1      20.710  23.150  19.220  1.00  0.00            
ATOM     20  H10 GCD     1      18.870  22.530  18.830  1.00  0.00            
ATOM     21  O5  GCD     1      20.130  20.870  19.060  1.00  0.00            
ATOM     22  C7  GCD     1      19.110  20.310  19.840  1.00  0.00            
ATOM     23  H11 GCD     1      18.260  21.000  19.950  1.00  0.00            
ATOM     24  C8  GCD     1      18.630  19.050  19.180  1.00  0.00            
ATOM     25  H12 GCD     1      19.480  18.420  18.860  1.00  0.00            
ATOM     26  O6  GCD     1      17.950  19.480  18.010  1.00  0.00            
ATOM     27  H13 GCD     1      18.520  19.890  17.360  1.00  0.00            
ATOM     28  C9  GCD     1      17.600  18.390  20.060  1.00  0.00            
ATOM     29  H14 GCD     1      16.760  19.090  20.170  1.00  0.00            
ATOM     30  O7  GCD     1      17.130  17.150  19.510  1.00  0.00            
ATOM     31  H15 GCD     1      17.570  16.470  20.040  1.00  0.00            
ATOM     32  C10 GCD     1      18.100  18.120  21.470  1.00  0.00            
ATOM     33  H16 GCD     1      17.260  17.660  21.990  1.00  0.00            
ATOM     34  O8  GCD     1      18.580  19.350  22.020  1.00  0.00            
ATOM     35  C11 GCD     1      19.600  20.000  21.290  1.00  0.00            
ATOM     36  H17 GCD     1      20.500  19.370  21.280  1.00  0.00            
ATOM     37  C12 GCD     1      19.910  21.360  21.910  1.00  0.00            
ATOM     38  H18 GCD     1      20.710  21.870  21.350  1.00  0.00            
ATOM     39  H19 GCD     1      20.130  21.120  22.960  1.00  0.00            
ATOM     40  O9  GCD     1      18.700  22.190  22.030  1.00  0.00            
ATOM     41  H20 GCD     1      17.960  21.740  22.450  1.00  0.00            
ATOM     42  O10 GCD     1      19.210  17.260  21.530  1.00  0.00            
ATOM     43  C13 GCD     1      19.100  16.190  22.440  1.00  0.00            
ATOM     44  H21 GCD     1      18.240  16.260  23.120  1.00  0.00            
ATOM     45  C14 GCD     1      18.940  14.840  21.650  1.00  0.00            
ATOM     46  H22 GCD     1      19.790  14.650  21.000  1.00  0.00            
ATOM     47  O11 GCD     1      17.720  14.890  20.960  1.00  0.00            
ATOM     48  H23 GCD     1      17.420  13.980  20.870  1.00  0.00            
ATOM     49  C15 GCD     1      18.740  13.730  22.640  1.00  0.00            
ATOM     50  H24 GCD     1      17.930  13.930  23.360  1.00  0.00            
ATOM     51  O12 GCD     1      18.450  12.510  22.010  1.00  0.00            
ATOM     52  H25 GCD     1      19.260  12.350  21.520  1.00  0.00            
ATOM     53  C16 GCD     1      19.980  13.660  23.400  1.00  0.00            
ATOM     54  H26 GCD     1      20.110  12.850  24.120  1.00  0.00            
ATOM     55  O13 GCD     1      20.260  14.830  24.100  1.00  0.00            
ATOM     56  C17 GCD     1      20.330  16.020  23.290  1.00  0.00            
ATOM     57  H27 GCD     1      21.290  16.010  22.750  1.00  0.00            
ATOM     58  C18 GCD     1      20.400  17.180  24.300  1.00  0.00            
ATOM     59  H28 GCD     1      19.570  17.120  25.020  1.00  0.00            
ATOM     60  H29 GCD     1      20.320  18.160  23.800  1.00  0.00            
ATOM     61  O14 GCD     1      21.600  17.080  25.120  1.00  0.00            
ATOM     62  H30 GCD     1      21.580  16.200  25.500  1.00  0.00            
ATOM     63  O15 GCD     1      21.090  13.440  22.600  1.00  0.00            
ATOM     64  C19 GCD     1      21.770  12.220  22.580  1.00  0.00            
ATOM     65  H31 GCD     1      21.150  11.470  23.070  1.00  0.00            
ATOM     66  C20 GCD     1      22.070  11.890  21.090  1.00  0.00            
ATOM     67  H32 GCD     1      22.580  12.740  20.630  1.00  0.00            
ATOM     68  O16 GCD     1      20.800  11.840  20.390  1.00  0.00            
ATOM     69  H33 GCD     1      20.970  12.380  19.610  1.00  0.00            
ATOM     70  C21 GCD     1      22.910  10.660  20.890  1.00  0.00            
ATOM     71  H34 GCD     1      22.360   9.790  21.280  1.00  0.00            
ATOM     72  O17 GCD     1      23.280  10.470  19.510  1.00  0.00            
ATOM     73  H35 GCD     1      24.130  10.910  19.370  1.00  0.00            
ATOM     74  C22 GCD     1      24.160  10.850  21.750  1.00  0.00            
ATOM     75  H36 GCD     1      24.720   9.910  21.750  1.00  0.00            
ATOM     76  O18 GCD     1      23.910  11.290  23.090  1.00  0.00            
ATOM     77  C23 GCD     1      23.150  12.440  23.260  1.00  0.00            
ATOM     78  H37 GCD     1      23.830  13.160  22.800  1.00  0.00            
ATOM     79  C24 GCD     1      23.050  12.730  24.780  1.00  0.00            
ATOM     80  H38 GCD     1      22.600  13.710  24.990  1.00  0.00            
ATOM     81  H39 GCD     1      24.000  12.660  25.320  1.00  0.00            
ATOM     82  O19 GCD     1      22.340  11.670  25.500  1.00  0.00            
ATOM     83  H40 GCD     1      21.730  12.070  26.120  1.00  0.00            
ATOM     84  O20 GCD     1      25.000  11.740  20.990  1.00  0.00            
ATOM     85  C25 GCD     1      26.400  11.420  21.040  1.00  0.00            
ATOM     86  H41 GCD     1      26.590  10.410  21.440  1.00  0.00            
ATOM     87  C26 GCD     1      26.900  11.400  19.540  1.00  0.00            
ATOM     88  H42 GCD     1      26.720  12.430  19.200  1.00  0.00            
ATOM     89  O21 GCD     1      26.180  10.530  18.680  1.00  0.00            
ATOM     90  H43 GCD     1      26.130   9.690  19.150  1.00  0.00            
ATOM     91  C27 GCD     1      28.410  11.280  19.380  1.00  0.00            
ATOM     92  H44 GCD     1      28.650  10.300  19.800  1.00  0.00            
ATOM     93  O22 GCD     1      28.820  11.230  17.990  1.00  0.00            
ATOM     94  H45 GCD     1      28.110  10.760  17.540  1.00  0.00            
ATOM     95  C28 GCD     1      29.050  12.330  20.250  1.00  0.00            
ATOM     96  H46 GCD     1      30.140  12.330  20.130  1.00  0.00            
ATOM     97  O23 GCD     1      28.630  12.270  21.610  1.00  0.00            
ATOM     98  C29 GCD     1      27.210  12.510  21.790  1.00  0.00            
ATOM     99  H47 GCD     1      27.030  13.500  21.370  1.00  0.00            
ATOM    100  C30 GCD     1      26.880  12.560  23.230  1.00  0.00            
ATOM    101  H48 GCD     1      25.790  12.670  23.350  1.00  0.00            
ATOM    102  H49 GCD     1      27.340  13.510  23.550  1.00  0.00            
ATOM    103  O24 GCD     1      27.340  11.410  24.030  1.00  0.00            
ATOM    104  H50 GCD     1      26.960  11.660  24.880  1.00  0.00            
ATOM    105  O25 GCD     1      28.700  13.640  19.750  1.00  0.00            
ATOM    106  C31 GCD     1      29.800  14.480  19.320  1.00  0.00            
ATOM    107  H51 GCD     1      30.770  13.960  19.320  1.00  0.00            
ATOM    108  C32 GCD     1      29.610  15.060  18.000  1.00  0.00            
ATOM    109  H52 GCD     1      28.680  15.650  17.960  1.00  0.00            
ATOM    110  O26 GCD     1      29.630  14.090  16.990  1.00  0.00            
ATOM    111  H53 GCD     1      29.520  13.250  17.450  1.00  0.00            
ATOM    112  C33 GCD     1      30.820  16.030  17.700  1.00  0.00            
ATOM    113  H54 GCD     1      31.700  15.370  17.730  1.00  0.00            
ATOM    114  O27 GCD     1      30.810  16.640  16.430  1.00  0.00            
ATOM    115  H55 GCD     1      29.930  17.010  16.300  1.00  0.00            
ATOM    116  C34 GCD     1      31.040  17.060  18.800  1.00  0.00            
ATOM    117  H56 GCD     1      31.950  17.650  18.740  1.00  0.00            
ATOM    118  O28 GCD     1      31.040  16.460  20.060  1.00  0.00            
ATOM    119  C35 GCD     1      29.940  15.600  20.360  1.00  0.00            
ATOM    120  H57 GCD     1      28.960  16.070  20.200  1.00  0.00            
ATOM    121  C36 GCD     1      29.900  15.200  21.770  1.00  0.00            
ATOM    122  H58 GCD     1      28.930  14.690  21.850  1.00  0.00            
ATOM    123  H59 GCD     1      29.860  16.030  22.490  1.00  0.00            
ATOM    124  O29 GCD     1      30.950  14.280  22.090  1.00  0.00            
ATOM    125  H60 GCD     1      30.530  13.430  22.260  1.00  0.00            
ATOM    126  O30 GCD     1      29.960  18.000  18.700  1.00  0.00            
ATOM    127  C37 GCD     1      30.380  19.390  18.760  1.00  0.00            
ATOM    128  H61 GCD     1      31.420  19.520  19.070  1.00  0.00            
ATOM    129  C38 GCD     1      30.180  19.930  17.390  1.00  0.00            
ATOM    130  H62 GCD     1      29.180  19.760  16.960  1.00  0.00            
ATOM    131  O31 GCD     1      31.280  19.420  16.580  1.00  0.00            
ATOM    132  H63 GCD     1      31.180  18.480  16.380  1.00  0.00            
ATOM    133  C39 GCD     1      30.350  21.500  17.500  1.00  0.00            
ATOM    134  H64 GCD     1      31.350  21.770  17.860  1.00  0.00            
ATOM    135  O32 GCD     1      30.220  22.160  16.230  1.00  0.00            
ATOM    136  H65 GCD     1      30.300  21.480  15.550  1.00  0.00            
ATOM    137  C40 GCD     1      29.360  22.120  18.510  1.00  0.00            
ATOM    138  H66 GCD     1      29.500  23.170  18.750  1.00  0.00            
ATOM    139  O33 GCD     1      29.590  21.510  19.780  1.00  0.00            
ATOM    140  C41 GCD     1      29.440  20.070  19.760  1.00  0.00            
ATOM    141  H67 GCD     1      28.400  19.810  19.520  1.00  0.00            
ATOM    142  C42 GCD     1      29.760  19.600  21.180  1.00  0.00            
ATOM    143  H68 GCD     1      30.820  19.750  21.410  1.00  0.00            
ATOM    144  H69 GCD     1      29.650  18.510  21.280  1.00  0.00            
ATOM    145  O34 GCD     1      28.920  20.330  22.120  1.00  0.00            
ATOM    146  H70 GCD     1      29.150  21.260  21.990  1.00  0.00            
ATOM    147  O35 GCD     1      28.070  21.950  17.990  1.00  0.00            
ATOM    148  C43 GCD     1      27.300  23.140  17.730  1.00  0.00            
ATOM    149  H71 GCD     1      27.900  24.040  17.580  1.00  0.00            
ATOM    150  C44 GCD     1      26.510  22.790  16.430  1.00  0.00            
ATOM    151  H72 GCD     1      25.900  21.900  16.620  1.00  0.00            
ATOM    152  O36 GCD     1      27.450  22.600  15.390  1.00  0.00            
ATOM    153  H73 GCD     1      28.210  22.200  15.810  1.00  0.00            
ATOM    154  C45 GCD     1      25.480  23.960  16.170  1.00  0.00            
ATOM    155  H74 GCD     1      26.010  24.910  16.010  1.00  0.00            
ATOM    156  O37 GCD     1      24.740  23.550  15.040  1.00  0.00            
ATOM    157  H75 GCD     1      25.240  23.510  14.220  1.00  0.00            
ATOM    158  C46 GCD     1      24.620  24.300  17.350  1.00  0.00            
ATOM    159  H76 GCD     1      24.010  25.180  17.120  1.00  0.00            
ATOM    160  O38 GCD     1      23.800  23.210  17.620  1.00  0.00            
ATOM    161  O39 GCD     1      25.590  24.610  18.420  1.00  0.00            
ATOM    162  C47 GCD     1      26.420  23.570  18.870  1.00  0.00            
ATOM    163  H77 GCD     1      25.790  22.750  19.230  1.00  0.00            
ATOM    164  C48 GCD     1      27.180  24.160  20.120  1.00  0.00            
ATOM    165  H78 GCD     1      27.820  23.390  20.590  1.00  0.00            
ATOM    166  H79 GCD     1      26.450  24.300  20.920  1.00  0.00            
ATOM    167  O40 GCD     1      27.860  25.440  19.890  1.00  0.00            
ATOM    168  H80 GCD     1      28.210  25.750  20.730  1.00  0.00            
ATOM    169  C1  AK3     2      23.130  16.900  20.070  1.00  0.00            
ATOM    170  C2  AK3     2      23.840  18.310  20.120  1.00  0.00            
ATOM    171  C3  AK3     2      23.200  19.350  21.050  1.00  0.00            
ATOM    172  C4  AK3     2      24.350  20.440  21.250  1.00  0.00            
ATOM    173  C5  AK3     2      25.480  19.870  20.360  1.00  0.00            
ATOM    174  C6  AK3     2      25.010  20.100  18.900  1.00  0.00            
ATOM    175  C7  AK3     2      23.920  19.110  18.800  1.00  0.00            
ATOM    176  O1  AK3     2      23.110  19.080  17.890  1.00  0.00            
ATOM    177  C8  AK3     2      25.370  18.270  20.440  1.00  0.00            
ATOM    178  C9  AK3     2      26.240  17.460  19.440  1.00  0.00            
ATOM    179  C10 AK3     2      25.730  17.690  21.820  1.00  0.00            
ATOM    180  H1  AK3     2      23.290  16.510  21.080  1.00  0.00            
ATOM    181  H2  AK3     2      22.040  17.050  20.050  1.00  0.00            
ATOM    182  H3  AK3     2      23.450  16.210  19.280  1.00  0.00            
ATOM    183  H4  AK3     2      22.820  18.940  22.000  1.00  0.00            
ATOM    184  H5  AK3     2      22.410  19.750  20.410  1.00  0.00            
ATOM    185  H6  AK3     2      24.700  20.360  22.290  1.00  0.00            
ATOM    186  H7  AK3     2      23.940  21.440  21.040  1.00  0.00            
ATOM    187  H8  AK3     2      26.460  20.300  20.610  1.00  0.00            
ATOM    188  H9  AK3     2      25.790  19.800  18.190  1.00  0.00            
ATOM    189  H10 AK3     2      24.590  21.100  18.740  1.00  0.00            
ATOM    190  H11 AK3     2      27.320  17.520  19.620  1.00  0.00            
ATOM    191  H12 AK3     2      26.070  16.380  19.560  1.00  0.00            
ATOM    192  H13 AK3     2      26.030  17.650  18.380  1.00  0.00            
ATOM    193  H14 AK3     2      26.730  18.040  22.090  1.00  0.00            
ATOM    194  H15 AK3     2      25.120  18.190  22.590  1.00  0.00            
ATOM    195  H16 AK3     2      25.700  16.600  21.810  1.00  0.00            
TER
ENDMDL
MODEL        1
ATOM      1  H1  GCD     1       9.920  24.270  33.940  1.00  0.00            
ATOM      2  O1  GCD     1       9.480  24.630  33.160  1.00  0.00            
ATOM      3  C1  GCD     1       9.220  26.020  33.380  1.00  0.00            
ATOM      4  H2  GCD     1       8.910  26.120  34.430  1.00  0.00            
ATOM      5  H3  GCD     1      10.090  26.660  33.200  1.00  0.00            
ATOM      6  C2  GCD     1       8.080  26.540  32.560  1.00  0.00            
ATOM      7  H4  GCD     1       7.940  27.610  32.760  1.00  0.00            
ATOM      8  C3  GCD     1       6.800  25.740  32.850  1.00  0.00            
ATOM      9  H5  GCD     1       6.990  24.690  32.630  1.00  0.00            
ATOM     10  C4  GCD     1       5.700  26.300  31.930  1.00  0.00            
ATOM     11  H6  GCD     1       5.690  27.380  32.160  1.00  0.00            
ATOM     12  O2  GCD     1       4.340  25.900  32.050  1.00  0.00            
ATOM     13  H7  GCD     1       4.390  25.090  32.570  1.00  0.00            
ATOM     14  C5  GCD     1       6.160  26.220  30.410  1.00  0.00            
ATOM     15  H8  GCD     1       6.210  25.130  30.260  1.00  0.00            
ATOM     16  O3  GCD     1       5.170  26.740  29.460  1.00  0.00            
ATOM     17  H9  GCD     1       4.430  26.140  29.360  1.00  0.00            
ATOM     18  C6  GCD     1       7.510  26.880  30.190  1.00  0.00            
ATOM     19  O4  GCD     1       8.480  26.380  31.210  1.00  0.00            
ATOM     20  H10 GCD     1       7.950  26.760  29.200  1.00  0.00            
ATOM     21  O5  GCD     1       7.370  28.280  30.400  1.00  0.00            
ATOM     22  C7  GCD     1       7.900  29.150  29.320  1.00  0.00            
ATOM     23  H11 GCD     1       8.390  28.520  28.570  1.00  0.00            
ATOM     24  C8  GCD     1       6.670  29.960  28.750  1.00  0.00            
ATOM     25  H12 GCD     1       6.190  30.430  29.620  1.00  0.00            
ATOM     26  O6  GCD     1       5.790  29.180  28.070  1.00  0.00            
ATOM     27  H13 GCD     1       5.870  28.290  28.440  1.00  0.00            
ATOM     28  C9  GCD     1       7.160  31.040  27.800  1.00  0.00            
ATOM     29  H14 GCD     1       7.790  30.580  27.030  1.00  0.00            
ATOM     30  O7  GCD     1       6.100  31.900  27.240  1.00  0.00            
ATOM     31  H15 GCD     1       5.260  31.450  27.380  1.00  0.00            
ATOM     32  C10 GCD     1       8.140  31.920  28.520  1.00  0.00            
ATOM     33  H16 GCD     1       8.600  32.640  27.830  1.00  0.00            
ATOM     34  O8  GCD     1       9.270  31.130  28.990  1.00  0.00            
ATOM     35  C11 GCD     1       8.910  30.140  29.970  1.00  0.00            
ATOM     36  H17 GCD     1       8.480  30.620  30.850  1.00  0.00            
ATOM     37  C12 GCD     1      10.170  29.340  30.340  1.00  0.00            
ATOM     38  H18 GCD     1       9.980  28.550  31.080  1.00  0.00            
ATOM     39  H19 GCD     1      10.930  30.040  30.700  1.00  0.00            
ATOM     40  O9  GCD     1      10.690  28.720  29.180  1.00  0.00            
ATOM     41  H20 GCD     1      10.630  29.240  28.370  1.00  0.00            
ATOM     42  O10 GCD     1       7.570  32.630  29.580  1.00  0.00            
ATOM     43  C13 GCD     1       7.850  34.030  29.620  1.00  0.00            
ATOM     44  H21 GCD     1       8.530  34.270  28.790  1.00  0.00            
ATOM     45  C14 GCD     1       6.560  34.800  29.500  1.00  0.00            
ATOM     46  H22 GCD     1       5.810  34.320  30.140  1.00  0.00            
ATOM     47  O11 GCD     1       6.070  34.540  28.150  1.00  0.00            
ATOM     48  H23 GCD     1       5.910  33.590  28.100  1.00  0.00            
ATOM     49  C15 GCD     1       6.760  36.310  29.850  1.00  0.00            
ATOM     50  H24 GCD     1       7.210  36.780  28.970  1.00  0.00            
ATOM     51  O12 GCD     1       5.540  37.090  30.030  1.00  0.00            
ATOM     52  H25 GCD     1       5.450  37.290  30.970  1.00  0.00            
ATOM     53  C16 GCD     1       7.550  36.470  31.110  1.00  0.00            
ATOM     54  H26 GCD     1       7.890  37.510  31.130  1.00  0.00            
ATOM     55  O13 GCD     1       8.690  35.660  31.220  1.00  0.00            
ATOM     56  C17 GCD     1       8.530  34.260  30.930  1.00  0.00            
ATOM     57  H27 GCD     1       7.800  33.900  31.670  1.00  0.00            
ATOM     58  C18 GCD     1       9.850  33.500  31.250  1.00  0.00            
ATOM     59  H28 GCD     1       9.700  32.460  30.940  1.00  0.00            
ATOM     60  H29 GCD     1       9.850  33.460  32.350  1.00  0.00            
ATOM     61  O14 GCD     1      11.010  34.120  30.730  1.00  0.00            
ATOM     62  H30 GCD     1      11.580  33.360  30.590  1.00  0.00            
ATOM     63  O15 GCD     1       6.710  36.180  32.240  1.00  0.00            
ATOM     64  C19 GCD     1       6.710  37.100  33.350  1.00  0.00            
ATOM     65  H31 GCD     1       7.430  37.910  33.200  1.00  0.00            
ATOM     66  C20 GCD     1       5.310  37.570  33.500  1.00  0.00            
ATOM     67  H32 GCD     1       4.790  36.610  33.610  1.00  0.00            
ATOM     68  O16 GCD     1       4.880  38.200  32.290  1.00  0.00            
ATOM     69  H33 GCD     1       4.030  38.640  32.420  1.00  0.00            
ATOM     70  C21 GCD     1       5.230  38.480  34.760  1.00  0.00            
ATOM     71  H34 GCD     1       5.960  39.300  34.710  1.00  0.00            
ATOM     72  O17 GCD     1       3.920  39.040  34.990  1.00  0.00            
ATOM     73  H35 GCD     1       3.350  38.260  35.030  1.00  0.00            
ATOM     74  C22 GCD     1       5.640  37.640  35.990  1.00  0.00            
ATOM     75  H36 GCD     1       5.670  38.190  36.930  1.00  0.00            
ATOM     76  O18 GCD     1       6.910  37.170  35.690  1.00  0.00            
ATOM     77  C23 GCD     1       7.130  36.310  34.570  1.00  0.00            
ATOM     78  H37 GCD     1       6.490  35.430  34.760  1.00  0.00            
ATOM     79  C24 GCD     1       8.610  35.900  34.460  1.00  0.00            
ATOM     80  H38 GCD     1       9.170  36.820  34.240  1.00  0.00            
ATOM     81  H39 GCD     1       8.770  35.170  33.650  1.00  0.00            
ATOM     82  O19 GCD     1       9.100  35.180  35.630  1.00  0.00            
ATOM     83  H40 GCD     1      10.030  34.990  35.490  1.00  0.00            
ATOM     84  O20 GCD     1       4.730  36.520  36.110  1.00  0.00            
ATOM     85  C25 GCD     1       3.670  36.690  37.060  1.00  0.00            
ATOM     86  H41 GCD     1       3.670  37.760  37.320  1.00  0.00            
ATOM     87  C26 GCD     1       2.500  36.190  36.320  1.00  0.00            
ATOM     88  H42 GCD     1       2.680  35.150  36.030  1.00  0.00            
ATOM     89  O21 GCD     1       2.180  36.940  35.120  1.00  0.00            
ATOM     90  H43 GCD     1       1.350  36.640  34.740  1.00  0.00            
ATOM     91  C27 GCD     1       1.320  36.170  37.280  1.00  0.00            
ATOM     92  H44 GCD     1       1.150  37.190  37.680  1.00  0.00            
ATOM     93  O22 GCD     1       0.100  35.770  36.680  1.00  0.00            
ATOM     94  H45 GCD     1       0.220  34.820  36.520  1.00  0.00            
ATOM     95  C28 GCD     1       1.650  35.320  38.540  1.00  0.00            
ATOM     96  H46 GCD     1       0.810  35.370  39.230  1.00  0.00            
ATOM     97  O23 GCD     1       2.780  35.840  39.170  1.00  0.00            
ATOM     98  C29 GCD     1       3.980  35.950  38.370  1.00  0.00            
ATOM     99  H47 GCD     1       4.390  34.980  38.060  1.00  0.00            
ATOM    100  C30 GCD     1       5.100  36.610  39.210  1.00  0.00            
ATOM    101  H48 GCD     1       5.990  36.850  38.610  1.00  0.00            
ATOM    102  H49 GCD     1       5.510  35.840  39.880  1.00  0.00            
ATOM    103  O24 GCD     1       4.680  37.750  39.860  1.00  0.00            
ATOM    104  H50 GCD     1       3.720  37.820  39.930  1.00  0.00            
ATOM    105  O25 GCD     1       1.810  33.960  38.150  1.00  0.00            
ATOM    106  C31 GCD     1       0.810  33.060  38.640  1.00  0.00            
ATOM    107  H51 GCD     1      -0.050  33.560  39.120  1.00  0.00            
ATOM    108  C32 GCD     1       0.280  32.440  37.440  1.00  0.00            
ATOM    109  H52 GCD     1       1.070  31.870  36.940  1.00  0.00            
ATOM    110  O26 GCD     1      -0.300  33.250  36.460  1.00  0.00            
ATOM    111  H53 GCD     1      -0.840  32.610  35.990  1.00  0.00            
ATOM    112  C33 GCD     1      -0.700  31.330  37.880  1.00  0.00            
ATOM    113  H54 GCD     1      -1.560  31.890  38.290  1.00  0.00            
ATOM    114  O27 GCD     1      -1.060  30.590  36.730  1.00  0.00            
ATOM    115  H55 GCD     1      -1.910  30.160  36.840  1.00  0.00            
ATOM    116  C34 GCD     1      -0.050  30.390  38.900  1.00  0.00            
ATOM    117  H56 GCD     1      -0.900  29.810  39.270  1.00  0.00            
ATOM    118  O28 GCD     1       0.540  31.070  39.990  1.00  0.00            
ATOM    119  C35 GCD     1       1.470  32.070  39.640  1.00  0.00            
ATOM    120  H57 GCD     1       2.330  31.540  39.230  1.00  0.00            
ATOM    121  C36 GCD     1       1.850  32.830  40.880  1.00  0.00            
ATOM    122  H58 GCD     1       1.020  33.420  41.290  1.00  0.00            
ATOM    123  H59 GCD     1       2.580  33.580  40.550  1.00  0.00            
ATOM    124  O29 GCD     1       2.540  32.090  41.890  1.00  0.00            
ATOM    125  H60 GCD     1       1.990  31.390  42.250  1.00  0.00            
ATOM    126  O30 GCD     1       0.990  29.630  38.300  1.00  0.00            
ATOM    127  C37 GCD     1       1.050  28.270  38.610  1.00  0.00            
ATOM    128  H61 GCD     1       0.320  28.020  39.390  1.00  0.00            
ATOM    129  C38 GCD     1       0.700  27.420  37.370  1.00  0.00            
ATOM    130  H62 GCD     1       1.390  27.860  36.640  1.00  0.00            
ATOM    131  O31 GCD     1      -0.680  27.680  37.070  1.00  0.00            
ATOM    132  H63 GCD     1      -0.750  28.570  36.730  1.00  0.00            
ATOM    133  C39 GCD     1       0.950  25.890  37.590  1.00  0.00            
ATOM    134  H64 GCD     1       0.270  25.480  38.350  1.00  0.00            
ATOM    135  O32 GCD     1       0.770  25.110  36.400  1.00  0.00            
ATOM    136  H65 GCD     1       0.140  25.580  35.850  1.00  0.00            
ATOM    137  C40 GCD     1       2.380  25.740  38.160  1.00  0.00            
ATOM    138  H66 GCD     1       2.560  24.720  38.500  1.00  0.00            
ATOM    139  O33 GCD     1       2.610  26.510  39.330  1.00  0.00            
ATOM    140  C41 GCD     1       2.450  27.930  39.200  1.00  0.00            
ATOM    141  H67 GCD     1       3.230  28.380  38.560  1.00  0.00            
ATOM    142  C42 GCD     1       2.610  28.600  40.540  1.00  0.00            
ATOM    143  H68 GCD     1       2.000  28.110  41.310  1.00  0.00            
ATOM    144  H69 GCD     1       2.290  29.640  40.470  1.00  0.00            
ATOM    145  O34 GCD     1       4.030  28.580  40.940  1.00  0.00            
ATOM    146  H70 GCD     1       4.250  27.650  41.030  1.00  0.00            
ATOM    147  O35 GCD     1       3.330  26.190  37.120  1.00  0.00            
ATOM    148  C43 GCD     1       4.450  25.330  36.910  1.00  0.00            
ATOM    149  H71 GCD     1       4.600  24.540  37.660  1.00  0.00            
ATOM    150  C44 GCD     1       4.210  24.570  35.570  1.00  0.00            
ATOM    151  H72 GCD     1       4.020  25.350  34.830  1.00  0.00            
ATOM    152  O36 GCD     1       3.110  23.630  35.680  1.00  0.00            
ATOM    153  H73 GCD     1       2.260  24.080  35.760  1.00  0.00            
ATOM    154  C45 GCD     1       5.430  23.870  35.030  1.00  0.00            
ATOM    155  H74 GCD     1       5.610  23.090  35.790  1.00  0.00            
ATOM    156  O37 GCD     1       5.140  23.310  33.770  1.00  0.00            
ATOM    157  H75 GCD     1       5.840  22.690  33.530  1.00  0.00            
ATOM    158  C46 GCD     1       6.630  24.780  35.100  1.00  0.00            
ATOM    159  H76 GCD     1       7.530  24.210  34.880  1.00  0.00            
ATOM    160  O38 GCD     1       6.460  25.860  34.220  1.00  0.00            
ATOM    161  O39 GCD     1       6.740  25.290  36.430  1.00  0.00            
ATOM    162  C47 GCD     1       5.700  26.130  36.870  1.00  0.00            
ATOM    163  H77 GCD     1       5.690  27.000  36.200  1.00  0.00            
ATOM    164  C48 GCD     1       6.110  26.710  38.270  1.00  0.00            
ATOM    165  H78 GCD     1       6.520  25.970  38.970  1.00  0.00            
ATOM    166  H79 GCD     1       5.220  27.130  38.760  1.00  0.00            
ATOM    167  O40 GCD     1       7.120  27.610  38.110  1.00  0.00            
ATOM    168  H80 GCD     1       7.960  27.150  38.120  1.00  0.00            
ATOM    169  C1  AK3     2       4.350  29.450  34.160  1.00  0.00            
ATOM    170  C2  AK3     2       4.080  30.950  34.460  1.00  0.00            
ATOM    171  C3  AK3     2       4.290  31.330  35.940  1.00  0.00            
ATOM    172  C4  AK3     2       4.370  32.890  35.870  1.00  0.00            
ATOM    173  C5  AK3     2       4.110  33.160  34.320  1.00  0.00            
ATOM    174  C6  AK3     2       2.600  32.920  34.070  1.00  0.00            
ATOM    175  C7  AK3     2       2.670  31.420  34.050  1.00  0.00            
ATOM    176  O1  AK3     2       1.640  30.750  34.090  1.00  0.00            
ATOM    177  C8  AK3     2       4.890  31.980  33.600  1.00  0.00            
ATOM    178  C9  AK3     2       4.660  31.860  32.050  1.00  0.00            
ATOM    179  C10 AK3     2       6.420  32.050  33.770  1.00  0.00            
ATOM    180  H1  AK3     2       4.300  29.310  33.070  1.00  0.00            
ATOM    181  H2  AK3     2       5.250  29.020  34.610  1.00  0.00            
ATOM    182  H3  AK3     2       3.500  28.840  34.490  1.00  0.00            
ATOM    183  H4  AK3     2       5.260  31.040  36.360  1.00  0.00            
ATOM    184  H5  AK3     2       3.520  30.900  36.600  1.00  0.00            
ATOM    185  H6  AK3     2       5.370  33.240  36.160  1.00  0.00            
ATOM    186  H7  AK3     2       3.580  33.320  36.500  1.00  0.00            
ATOM    187  H8  AK3     2       4.520  34.100  33.930  1.00  0.00            
ATOM    188  H9  AK3     2       2.320  33.280  33.080  1.00  0.00            
ATOM    189  H10 AK3     2       2.040  33.400  34.890  1.00  0.00            
ATOM    190  H11 AK3     2       5.240  30.990  31.710  1.00  0.00            
ATOM    191  H12 AK3     2       3.640  31.740  31.670  1.00  0.00            
ATOM    192  H13 AK3     2       5.030  32.790  31.600  1.00  0.00            
ATOM    193  H14 AK3     2       6.640  32.090  34.850  1.00  0.00            
ATOM    194  H15 AK3     2       6.930  31.120  33.470  1.00  0.00            
ATOM    195  H16 AK3     2       6.680  32.940  33.190  1.00  0.00            
TER
ENDMDL
MODEL        1
ATOM      1  H1  GCD     1       7.940  27.430  32.540  1.00  0.00            
ATOM      2  O1  GCD     1       7.370  27.380  31.770  1.00  0.00            
ATOM      3  C1  GCD     1       6.650  28.600  31.820  1.00  0.00            
ATOM      4  H2  GCD     1       6.390  28.820  32.860  1.00  0.00            
ATOM      5  H3  GCD     1       7.330  29.370  31.430  1.00  0.00            
ATOM      6  C2  GCD     1       5.310  28.560  31.070  1.00  0.00            
ATOM      7  H4  GCD     1       4.860  29.530  31.300  1.00  0.00            
ATOM      8  C3  GCD     1       4.340  27.450  31.470  1.00  0.00            
ATOM      9  H5  GCD     1       4.730  26.490  31.100  1.00  0.00            
ATOM     10  C4  GCD     1       2.970  27.630  30.690  1.00  0.00            
ATOM     11  H6  GCD     1       2.620  28.620  31.010  1.00  0.00            
ATOM     12  O2  GCD     1       2.080  26.620  31.110  1.00  0.00            
ATOM     13  H7  GCD     1       2.210  26.480  32.050  1.00  0.00            
ATOM     14  C5  GCD     1       3.250  27.660  29.160  1.00  0.00            
ATOM     15  H8  GCD     1       3.620  26.690  28.820  1.00  0.00            
ATOM     16  O3  GCD     1       2.040  27.940  28.370  1.00  0.00            
ATOM     17  H9  GCD     1       1.890  28.890  28.310  1.00  0.00            
ATOM     18  C6  GCD     1       4.320  28.750  28.880  1.00  0.00            
ATOM     19  O4  GCD     1       5.450  28.460  29.670  1.00  0.00            
ATOM     20  H10 GCD     1       4.720  28.590  27.880  1.00  0.00            
ATOM     21  O5  GCD     1       3.810  30.030  29.160  1.00  0.00            
ATOM     22  C7  GCD     1       3.850  30.900  28.030  1.00  0.00            
ATOM     23  H11 GCD     1       3.910  30.370  27.080  1.00  0.00            
ATOM     24  C8  GCD     1       2.510  31.590  27.970  1.00  0.00            
ATOM     25  H12 GCD     1       2.220  32.120  28.890  1.00  0.00            
ATOM     26  O6  GCD     1       1.530  30.630  27.800  1.00  0.00            
ATOM     27  H13 GCD     1       0.820  31.160  27.430  1.00  0.00            
ATOM     28  C9  GCD     1       2.560  32.510  26.800  1.00  0.00            
ATOM     29  H14 GCD     1       2.880  31.940  25.920  1.00  0.00            
ATOM     30  O7  GCD     1       1.460  33.330  26.500  1.00  0.00            
ATOM     31  H15 GCD     1       1.490  34.170  26.970  1.00  0.00            
ATOM     32  C10 GCD     1       3.720  33.440  27.030  1.00  0.00            
ATOM     33  H16 GCD     1       3.810  34.080  26.150  1.00  0.00            
ATOM     34  O8  GCD     1       4.880  32.690  27.030  1.00  0.00            
ATOM     35  C11 GCD     1       5.060  31.840  28.140  1.00  0.00            
ATOM     36  H17 GCD     1       4.950  32.350  29.110  1.00  0.00            
ATOM     37  C12 GCD     1       6.390  31.100  28.130  1.00  0.00            
ATOM     38  H18 GCD     1       6.550  30.660  29.120  1.00  0.00            
ATOM     39  H19 GCD     1       7.180  31.860  28.170  1.00  0.00            
ATOM     40  O9  GCD     1       6.580  30.300  26.950  1.00  0.00            
ATOM     41  H20 GCD     1       6.180  30.740  26.190  1.00  0.00            
ATOM     42  O10 GCD     1       3.490  34.100  28.290  1.00  0.00            
ATOM     43  C13 GCD     1       3.570  35.560  28.340  1.00  0.00            
ATOM     44  H21 GCD     1       3.730  35.910  27.310  1.00  0.00            
ATOM     45  C14 GCD     1       2.180  35.990  28.730  1.00  0.00            
ATOM     46  H22 GCD     1       1.910  35.380  29.590  1.00  0.00            
ATOM     47  O11 GCD     1       1.300  35.770  27.640  1.00  0.00            
ATOM     48  H23 GCD     1       0.560  36.300  27.940  1.00  0.00            
ATOM     49  C15 GCD     1       2.160  37.480  29.020  1.00  0.00            
ATOM     50  H24 GCD     1       2.400  37.920  28.050  1.00  0.00            
ATOM     51  O12 GCD     1       0.910  37.850  29.630  1.00  0.00            
ATOM     52  H25 GCD     1       1.090  38.760  29.890  1.00  0.00            
ATOM     53  C16 GCD     1       3.330  37.990  29.900  1.00  0.00            
ATOM     54  H26 GCD     1       3.420  39.070  29.740  1.00  0.00            
ATOM     55  O13 GCD     1       4.570  37.490  29.450  1.00  0.00            
ATOM     56  C17 GCD     1       4.670  35.990  29.350  1.00  0.00            
ATOM     57  H27 GCD     1       4.420  35.540  30.310  1.00  0.00            
ATOM     58  C18 GCD     1       6.070  35.530  28.990  1.00  0.00            
ATOM     59  H28 GCD     1       6.300  34.450  29.050  1.00  0.00            
ATOM     60  H29 GCD     1       6.710  35.940  29.780  1.00  0.00            
ATOM     61  O14 GCD     1       6.550  35.960  27.720  1.00  0.00            
ATOM     62  H30 GCD     1       7.170  35.300  27.400  1.00  0.00            
ATOM     63  O15 GCD     1       3.070  37.680  31.240  1.00  0.00            
ATOM     64  C19 GCD     1       3.630  38.590  32.180  1.00  0.00            
ATOM     65  H31 GCD     1       4.460  39.180  31.760  1.00  0.00            
ATOM     66  C20 GCD     1       2.470  39.450  32.730  1.00  0.00            
ATOM     67  H32 GCD     1       1.710  38.720  33.020  1.00  0.00            
ATOM     68  O16 GCD     1       1.920  40.380  31.740  1.00  0.00            
ATOM     69  H33 GCD     1       2.110  41.260  32.080  1.00  0.00            
ATOM     70  C21 GCD     1       2.900  40.270  33.960  1.00  0.00            
ATOM     71  H34 GCD     1       3.750  40.890  33.650  1.00  0.00            
ATOM     72  O17 GCD     1       1.810  40.950  34.530  1.00  0.00            
ATOM     73  H35 GCD     1       1.120  40.280  34.640  1.00  0.00            
ATOM     74  C22 GCD     1       3.470  39.310  35.100  1.00  0.00            
ATOM     75  H36 GCD     1       3.760  39.830  36.020  1.00  0.00            
ATOM     76  O18 GCD     1       4.600  38.770  34.340  1.00  0.00            
ATOM     77  C23 GCD     1       4.240  37.830  33.350  1.00  0.00            
ATOM     78  H37 GCD     1       3.520  37.090  33.710  1.00  0.00            
ATOM     79  C24 GCD     1       5.510  37.110  32.900  1.00  0.00            
ATOM     80  H38 GCD     1       6.120  37.780  32.270  1.00  0.00            
ATOM     81  H39 GCD     1       5.280  36.220  32.300  1.00  0.00            
ATOM     82  O19 GCD     1       6.260  36.630  34.040  1.00  0.00            
ATOM     83  H40 GCD     1       6.460  37.440  34.530  1.00  0.00            
ATOM     84  O20 GCD     1       2.500  38.310  35.410  1.00  0.00            
ATOM     85  C25 GCD     1       1.520  38.510  36.500  1.00  0.00            
ATOM     86  H41 GCD     1       1.540  39.510  36.970  1.00  0.00            
ATOM     87  C26 GCD     1       0.160  38.160  35.750  1.00  0.00            
ATOM     88  H42 GCD     1       0.370  37.280  35.120  1.00  0.00            
ATOM     89  O21 GCD     1      -0.240  39.130  34.750  1.00  0.00            
ATOM     90  H43 GCD     1      -0.390  38.610  33.950  1.00  0.00            
ATOM     91  C27 GCD     1      -0.990  37.990  36.800  1.00  0.00            
ATOM     92  H44 GCD     1      -1.220  38.990  37.180  1.00  0.00            
ATOM     93  O22 GCD     1      -2.240  37.500  36.270  1.00  0.00            
ATOM     94  H45 GCD     1      -2.300  36.550  36.450  1.00  0.00            
ATOM     95  C28 GCD     1      -0.560  37.090  37.990  1.00  0.00            
ATOM     96  H46 GCD     1      -1.310  37.120  38.780  1.00  0.00            
ATOM     97  O23 GCD     1       0.710  37.640  38.550  1.00  0.00            
ATOM     98  C29 GCD     1       1.780  37.640  37.670  1.00  0.00            
ATOM     99  H47 GCD     1       1.970  36.650  37.250  1.00  0.00            
ATOM    100  C30 GCD     1       3.070  38.070  38.400  1.00  0.00            
ATOM    101  H48 GCD     1       3.950  38.100  37.740  1.00  0.00            
ATOM    102  H49 GCD     1       3.260  37.400  39.250  1.00  0.00            
ATOM    103  O24 GCD     1       2.960  39.370  39.020  1.00  0.00            
ATOM    104  H50 GCD     1       3.680  39.550  39.640  1.00  0.00            
ATOM    105  O25 GCD     1      -0.280  35.770  37.640  1.00  0.00            
ATOM    106  C31 GCD     1      -0.830  34.790  38.440  1.00  0.00            
ATOM    107  H51 GCD     1      -1.480  35.240  39.200  1.00  0.00            
ATOM    108  C32 GCD     1      -1.640  33.800  37.550  1.00  0.00            
ATOM    109  H52 GCD     1      -1.000  33.420  36.750  1.00  0.00            
ATOM    110  O26 GCD     1      -2.770  34.420  36.950  1.00  0.00            
ATOM    111  H53 GCD     1      -3.580  34.120  37.370  1.00  0.00            
ATOM    112  C33 GCD     1      -2.140  32.620  38.430  1.00  0.00            
ATOM    113  H54 GCD     1      -2.890  33.010  39.130  1.00  0.00            
ATOM    114  O27 GCD     1      -2.750  31.650  37.570  1.00  0.00            
ATOM    115  H55 GCD     1      -3.320  32.060  36.910  1.00  0.00            
ATOM    116  C34 GCD     1      -1.050  32.020  39.260  1.00  0.00            
ATOM    117  H56 GCD     1      -1.510  31.300  39.940  1.00  0.00            
ATOM    118  O28 GCD     1      -0.430  33.070  40.020  1.00  0.00            
ATOM    119  C35 GCD     1       0.230  34.070  39.290  1.00  0.00            
ATOM    120  H57 GCD     1       0.990  33.620  38.640  1.00  0.00            
ATOM    121  C36 GCD     1       1.000  34.940  40.350  1.00  0.00            
ATOM    122  H58 GCD     1       0.310  35.360  41.080  1.00  0.00            
ATOM    123  H59 GCD     1       1.420  35.810  39.830  1.00  0.00            
ATOM    124  O29 GCD     1       2.080  34.210  40.990  1.00  0.00            
ATOM    125  H60 GCD     1       1.850  34.000  41.900  1.00  0.00            
ATOM    126  O30 GCD     1      -0.020  31.380  38.450  1.00  0.00            
ATOM    127  C37 GCD     1       0.430  30.090  38.760  1.00  0.00            
ATOM    128  H61 GCD     1       0.130  29.780  39.770  1.00  0.00            
ATOM    129  C38 GCD     1      -0.160  29.110  37.680  1.00  0.00            
ATOM    130  H62 GCD     1       0.250  29.310  36.670  1.00  0.00            
ATOM    131  O31 GCD     1      -1.550  29.210  37.720  1.00  0.00            
ATOM    132  H63 GCD     1      -1.810  30.140  37.610  1.00  0.00            
ATOM    133  C39 GCD     1       0.240  27.700  38.020  1.00  0.00            
ATOM    134  H64 GCD     1      -0.130  27.520  39.040  1.00  0.00            
ATOM    135  O32 GCD     1      -0.300  26.720  37.090  1.00  0.00            
ATOM    136  H65 GCD     1       0.450  26.670  36.480  1.00  0.00            
ATOM    137  C40 GCD     1       1.770  27.630  38.040  1.00  0.00            
ATOM    138  H66 GCD     1       2.170  26.660  38.340  1.00  0.00            
ATOM    139  O33 GCD     1       2.270  28.610  39.050  1.00  0.00            
ATOM    140  C41 GCD     1       1.960  30.010  38.750  1.00  0.00            
ATOM    141  H67 GCD     1       2.340  30.330  37.770  1.00  0.00            
ATOM    142  C42 GCD     1       2.640  30.930  39.750  1.00  0.00            
ATOM    143  H68 GCD     1       2.310  30.520  40.710  1.00  0.00            
ATOM    144  H69 GCD     1       2.200  31.930  39.710  1.00  0.00            
ATOM    145  O34 GCD     1       4.060  31.040  39.600  1.00  0.00            
ATOM    146  H70 GCD     1       4.340  31.460  40.420  1.00  0.00            
ATOM    147  O35 GCD     1       2.310  27.930  36.770  1.00  0.00            
ATOM    148  C43 GCD     1       3.270  27.060  36.200  1.00  0.00            
ATOM    149  H71 GCD     1       3.670  26.310  36.890  1.00  0.00            
ATOM    150  C44 GCD     1       2.650  26.190  35.140  1.00  0.00            
ATOM    151  H72 GCD     1       2.000  26.740  34.440  1.00  0.00            
ATOM    152  O36 GCD     1       1.840  25.160  35.790  1.00  0.00            
ATOM    153  H73 GCD     1       1.710  24.520  35.090  1.00  0.00            
ATOM    154  C45 GCD     1       3.790  25.470  34.300  1.00  0.00            
ATOM    155  H74 GCD     1       4.380  24.740  34.870  1.00  0.00            
ATOM    156  O37 GCD     1       3.140  24.750  33.260  1.00  0.00            
ATOM    157  H75 GCD     1       3.210  23.810  33.460  1.00  0.00            
ATOM    158  C46 GCD     1       4.750  26.520  33.720  1.00  0.00            
ATOM    159  H76 GCD     1       5.580  26.040  33.190  1.00  0.00            
ATOM    160  O38 GCD     1       4.110  27.530  32.890  1.00  0.00            
ATOM    161  O39 GCD     1       5.320  27.150  34.890  1.00  0.00            
ATOM    162  C47 GCD     1       4.420  27.940  35.650  1.00  0.00            
ATOM    163  H77 GCD     1       4.140  28.830  35.070  1.00  0.00            
ATOM    164  C48 GCD     1       5.260  28.470  36.750  1.00  0.00            
ATOM    165  H78 GCD     1       5.690  27.650  37.340  1.00  0.00            
ATOM    166  H79 GCD     1       4.580  29.120  37.300  1.00  0.00            
ATOM    167  O40 GCD     1       6.380  29.280  36.390  1.00  0.00            
ATOM    168  H80 GCD     1       7.080  28.980  36.990  1.00  0.00            
ATOM    169  C1  AK3     2      -0.280  32.670  33.840  1.00  0.00            
ATOM    170  C2  AK3     2       1.150  32.660  33.260  1.00  0.00            
ATOM    171  C3  AK3     2       1.250  33.600  32.040  1.00  0.00            
ATOM    172  C4  AK3     2       2.830  33.860  32.010  1.00  0.00            
ATOM    173  C5  AK3     2       3.360  32.940  33.110  1.00  0.00            
ATOM    174  C6  AK3     2       3.140  31.500  32.580  1.00  0.00            
ATOM    175  C7  AK3     2       1.710  31.310  32.790  1.00  0.00            
ATOM    176  O1  AK3     2       1.110  30.280  32.490  1.00  0.00            
ATOM    177  C8  AK3     2       2.310  33.100  34.240  1.00  0.00            
ATOM    178  C9  AK3     2       2.520  32.240  35.510  1.00  0.00            
ATOM    179  C10 AK3     2       2.170  34.530  34.890  1.00  0.00            
ATOM    180  H1  AK3     2      -0.610  33.660  34.160  1.00  0.00            
ATOM    181  H2  AK3     2      -1.030  32.380  33.090  1.00  0.00            
ATOM    182  H3  AK3     2      -0.380  32.010  34.710  1.00  0.00            
ATOM    183  H4  AK3     2       0.690  34.540  32.110  1.00  0.00            
ATOM    184  H5  AK3     2       0.860  33.060  31.160  1.00  0.00            
ATOM    185  H6  AK3     2       3.070  34.910  32.200  1.00  0.00            
ATOM    186  H7  AK3     2       3.270  33.640  31.030  1.00  0.00            
ATOM    187  H8  AK3     2       4.370  33.250  33.380  1.00  0.00            
ATOM    188  H9  AK3     2       3.630  30.730  33.190  1.00  0.00            
ATOM    189  H10 AK3     2       3.380  31.330  31.530  1.00  0.00            
ATOM    190  H11 AK3     2       1.610  32.200  36.120  1.00  0.00            
ATOM    191  H12 AK3     2       2.760  31.180  35.340  1.00  0.00            
ATOM    192  H13 AK3     2       3.270  32.680  36.180  1.00  0.00            
ATOM    193  H14 AK3     2       1.510  34.570  35.770  1.00  0.00            
ATOM    194  H15 AK3     2       3.130  34.930  35.230  1.00  0.00            
ATOM    195  H16 AK3     2       1.670  35.210  34.190  1.00  0.00            
TER
ENDMDL
MODEL        1
ATOM      1  H1  GCD     1       1.230  20.510  31.270  1.00  0.00            
ATOM      2  O1  GCD     1       1.850  19.770  31.320  1.00  0.00            
ATOM      3  C1  GCD     1       1.240  18.800  32.190  1.00  0.00            
ATOM      4  H2  GCD     1       0.270  18.480  31.800  1.00  0.00            
ATOM      5  H3  GCD     1       1.930  17.950  32.110  1.00  0.00            
ATOM      6  C2  GCD     1       1.210  19.330  33.540  1.00  0.00            
ATOM      7  H4  GCD     1       2.210  19.710  33.780  1.00  0.00            
ATOM      8  C3  GCD     1       0.900  18.310  34.580  1.00  0.00            
ATOM      9  H5  GCD     1       0.020  17.700  34.320  1.00  0.00            
ATOM     10  C4  GCD     1       0.570  18.970  35.900  1.00  0.00            
ATOM     11  H6  GCD     1       1.560  19.160  36.330  1.00  0.00            
ATOM     12  O2  GCD     1      -0.160  18.030  36.710  1.00  0.00            
ATOM     13  H7  GCD     1       0.350  17.220  36.600  1.00  0.00            
ATOM     14  C5  GCD     1      -0.300  20.240  35.800  1.00  0.00            
ATOM     15  H8  GCD     1      -1.300  19.920  35.500  1.00  0.00            
ATOM     16  O3  GCD     1      -0.370  20.930  37.000  1.00  0.00            
ATOM     17  H9  GCD     1      -1.290  21.000  37.270  1.00  0.00            
ATOM     18  C6  GCD     1       0.160  21.210  34.740  1.00  0.00            
ATOM     19  O4  GCD     1       0.260  20.390  33.550  1.00  0.00            
ATOM     20  H10 GCD     1      -0.590  22.000  34.620  1.00  0.00            
ATOM     21  O5  GCD     1       1.460  21.670  35.060  1.00  0.00            
ATOM     22  C7  GCD     1       1.690  23.060  35.000  1.00  0.00            
ATOM     23  H11 GCD     1       0.780  23.560  34.640  1.00  0.00            
ATOM     24  C8  GCD     1       2.020  23.670  36.370  1.00  0.00            
ATOM     25  H12 GCD     1       2.870  23.230  36.910  1.00  0.00            
ATOM     26  O6  GCD     1       0.880  23.430  37.270  1.00  0.00            
ATOM     27  H13 GCD     1       0.650  22.500  37.350  1.00  0.00            
ATOM     28  C9  GCD     1       2.120  25.110  36.180  1.00  0.00            
ATOM     29  H14 GCD     1       1.180  25.480  35.760  1.00  0.00            
ATOM     30  O7  GCD     1       2.220  25.830  37.380  1.00  0.00            
ATOM     31  H15 GCD     1       3.130  25.690  37.680  1.00  0.00            
ATOM     32  C10 GCD     1       3.200  25.470  35.150  1.00  0.00            
ATOM     33  H16 GCD     1       3.070  26.510  34.860  1.00  0.00            
ATOM     34  O8  GCD     1       3.080  24.860  33.920  1.00  0.00            
ATOM     35  C11 GCD     1       2.900  23.410  34.070  1.00  0.00            
ATOM     36  H17 GCD     1       3.830  23.080  34.560  1.00  0.00            
ATOM     37  C12 GCD     1       2.880  22.760  32.720  1.00  0.00            
ATOM     38  H18 GCD     1       2.800  21.670  32.850  1.00  0.00            
ATOM     39  H19 GCD     1       3.770  22.960  32.100  1.00  0.00            
ATOM     40  O9  GCD     1       1.760  23.250  31.960  1.00  0.00            
ATOM     41  H20 GCD     1       2.220  23.530  31.160  1.00  0.00            
ATOM     42  O10 GCD     1       4.510  25.140  35.530  1.00  0.00            
ATOM     43  C13 GCD     1       5.260  26.010  36.320  1.00  0.00            
ATOM     44  H21 GCD     1       4.630  26.760  36.810  1.00  0.00            
ATOM     45  C14 GCD     1       5.780  25.160  37.520  1.00  0.00            
ATOM     46  H22 GCD     1       6.280  24.260  37.140  1.00  0.00            
ATOM     47  O11 GCD     1       4.650  24.770  38.380  1.00  0.00            
ATOM     48  H23 GCD     1       4.880  23.890  38.680  1.00  0.00            
ATOM     49  C15 GCD     1       6.710  26.020  38.340  1.00  0.00            
ATOM     50  H24 GCD     1       6.060  26.830  38.690  1.00  0.00            
ATOM     51  O12 GCD     1       7.330  25.400  39.420  1.00  0.00            
ATOM     52  H25 GCD     1       6.730  24.830  39.910  1.00  0.00            
ATOM     53  C16 GCD     1       7.850  26.560  37.370  1.00  0.00            
ATOM     54  H26 GCD     1       8.490  27.130  38.040  1.00  0.00            
ATOM     55  O13 GCD     1       7.290  27.370  36.300  1.00  0.00            
ATOM     56  C17 GCD     1       6.350  26.680  35.460  1.00  0.00            
ATOM     57  H27 GCD     1       6.910  25.940  34.870  1.00  0.00            
ATOM     58  C18 GCD     1       5.840  27.670  34.450  1.00  0.00            
ATOM     59  H28 GCD     1       5.270  28.410  35.020  1.00  0.00            
ATOM     60  H29 GCD     1       5.190  27.100  33.770  1.00  0.00            
ATOM     61  O14 GCD     1       6.820  28.380  33.660  1.00  0.00            
ATOM     62  H30 GCD     1       7.340  28.760  34.380  1.00  0.00            
ATOM     63  O15 GCD     1       8.580  25.400  36.820  1.00  0.00            
ATOM     64  C19 GCD     1       9.980  25.370  36.680  1.00  0.00            
ATOM     65  H31 GCD     1      10.360  26.280  37.170  1.00  0.00            
ATOM     66  C20 GCD     1      10.500  24.030  37.250  1.00  0.00            
ATOM     67  H32 GCD     1       9.930  23.210  36.790  1.00  0.00            
ATOM     68  O16 GCD     1      10.230  23.860  38.600  1.00  0.00            
ATOM     69  H33 GCD     1       9.500  24.470  38.740  1.00  0.00            
ATOM     70  C21 GCD     1      11.970  23.860  36.950  1.00  0.00            
ATOM     71  H34 GCD     1      12.560  24.660  37.400  1.00  0.00            
ATOM     72  O17 GCD     1      12.280  22.480  37.290  1.00  0.00            
ATOM     73  H35 GCD     1      12.000  22.350  38.200  1.00  0.00            
ATOM     74  C22 GCD     1      12.290  24.050  35.490  1.00  0.00            
ATOM     75  H36 GCD     1      13.370  24.110  35.360  1.00  0.00            
ATOM     76  O18 GCD     1      11.810  25.310  35.080  1.00  0.00            
ATOM     77  C23 GCD     1      10.370  25.490  35.260  1.00  0.00            
ATOM     78  H37 GCD     1       9.930  24.620  34.760  1.00  0.00            
ATOM     79  C24 GCD     1      10.110  26.790  34.630  1.00  0.00            
ATOM     80  H38 GCD     1       9.020  26.920  34.560  1.00  0.00            
ATOM     81  H39 GCD     1      10.460  26.780  33.590  1.00  0.00            
ATOM     82  O19 GCD     1      10.750  27.900  35.310  1.00  0.00            
ATOM     83  H40 GCD     1      11.660  27.580  35.330  1.00  0.00            
ATOM     84  O20 GCD     1      11.770  23.020  34.630  1.00  0.00            
ATOM     85  C25 GCD     1      12.760  22.440  33.720  1.00  0.00            
ATOM     86  H41 GCD     1      13.550  23.150  33.500  1.00  0.00            
ATOM     87  C26 GCD     1      13.390  21.140  34.360  1.00  0.00            
ATOM     88  H42 GCD     1      12.550  20.500  34.680  1.00  0.00            
ATOM     89  O21 GCD     1      14.080  21.360  35.560  1.00  0.00            
ATOM     90  H43 GCD     1      13.440  21.610  36.240  1.00  0.00            
ATOM     91  C27 GCD     1      14.280  20.450  33.320  1.00  0.00            
ATOM     92  H44 GCD     1      15.090  21.120  33.010  1.00  0.00            
ATOM     93  O22 GCD     1      14.920  19.220  33.780  1.00  0.00            
ATOM     94  H45 GCD     1      14.260  18.530  33.900  1.00  0.00            
ATOM     95  C28 GCD     1      13.340  20.190  32.090  1.00  0.00            
ATOM     96  H46 GCD     1      13.930  19.820  31.240  1.00  0.00            
ATOM     97  O23 GCD     1      12.850  21.370  31.600  1.00  0.00            
ATOM     98  C29 GCD     1      12.030  22.210  32.390  1.00  0.00            
ATOM     99  H47 GCD     1      11.020  21.790  32.540  1.00  0.00            
ATOM    100  C30 GCD     1      11.770  23.490  31.610  1.00  0.00            
ATOM    101  H48 GCD     1      11.170  24.170  32.230  1.00  0.00            
ATOM    102  H49 GCD     1      11.130  23.230  30.750  1.00  0.00            
ATOM    103  O24 GCD     1      12.980  24.150  31.040  1.00  0.00            
ATOM    104  H50 GCD     1      13.490  23.500  30.530  1.00  0.00            
ATOM    105  O25 GCD     1      12.230  19.340  32.410  1.00  0.00            
ATOM    106  C31 GCD     1      12.180  18.050  31.860  1.00  0.00            
ATOM    107  H51 GCD     1      13.100  17.840  31.310  1.00  0.00            
ATOM    108  C32 GCD     1      12.100  16.990  32.890  1.00  0.00            
ATOM    109  H52 GCD     1      11.220  17.150  33.530  1.00  0.00            
ATOM    110  O26 GCD     1      13.270  16.980  33.730  1.00  0.00            
ATOM    111  H53 GCD     1      13.170  16.310  34.410  1.00  0.00            
ATOM    112  C33 GCD     1      11.950  15.630  32.230  1.00  0.00            
ATOM    113  H54 GCD     1      12.780  15.350  31.570  1.00  0.00            
ATOM    114  O27 GCD     1      11.840  14.610  33.240  1.00  0.00            
ATOM    115  H55 GCD     1      11.260  14.890  33.950  1.00  0.00            
ATOM    116  C34 GCD     1      10.710  15.600  31.290  1.00  0.00            
ATOM    117  H56 GCD     1      10.630  14.720  30.640  1.00  0.00            
ATOM    118  O28 GCD     1      10.860  16.640  30.330  1.00  0.00            
ATOM    119  C35 GCD     1      10.980  17.960  30.860  1.00  0.00            
ATOM    120  H57 GCD     1      10.020  18.270  31.300  1.00  0.00            
ATOM    121  C36 GCD     1      11.270  18.910  29.690  1.00  0.00            
ATOM    122  H58 GCD     1      12.200  18.570  29.230  1.00  0.00            
ATOM    123  H59 GCD     1      11.340  19.890  30.170  1.00  0.00            
ATOM    124  O29 GCD     1      10.190  18.850  28.740  1.00  0.00            
ATOM    125  H60 GCD     1      10.440  19.240  27.890  1.00  0.00            
ATOM    126  O30 GCD     1       9.530  15.810  32.050  1.00  0.00            
ATOM    127  C37 GCD     1       8.830  14.690  32.680  1.00  0.00            
ATOM    128  H61 GCD     1       9.530  13.850  32.630  1.00  0.00            
ATOM    129  C38 GCD     1       8.600  14.970  34.150  1.00  0.00            
ATOM    130  H62 GCD     1       7.950  15.860  34.130  1.00  0.00            
ATOM    131  O31 GCD     1       9.760  15.220  34.890  1.00  0.00            
ATOM    132  H63 GCD     1       9.480  15.360  35.800  1.00  0.00            
ATOM    133  C39 GCD     1       7.790  13.820  34.710  1.00  0.00            
ATOM    134  H64 GCD     1       8.330  12.890  34.500  1.00  0.00            
ATOM    135  O32 GCD     1       7.620  13.970  36.150  1.00  0.00            
ATOM    136  H65 GCD     1       6.810  14.500  36.150  1.00  0.00            
ATOM    137  C40 GCD     1       6.450  13.690  33.930  1.00  0.00            
ATOM    138  H66 GCD     1       5.920  12.830  34.360  1.00  0.00            
ATOM    139  O33 GCD     1       6.720  13.460  32.550  1.00  0.00            
ATOM    140  C41 GCD     1       7.510  14.450  31.840  1.00  0.00            
ATOM    141  H67 GCD     1       7.010  15.420  31.800  1.00  0.00            
ATOM    142  C42 GCD     1       7.770  13.920  30.440  1.00  0.00            
ATOM    143  H68 GCD     1       8.480  13.080  30.390  1.00  0.00            
ATOM    144  H69 GCD     1       8.170  14.700  29.780  1.00  0.00            
ATOM    145  O34 GCD     1       6.530  13.430  29.820  1.00  0.00            
ATOM    146  H70 GCD     1       6.200  12.700  30.350  1.00  0.00            
ATOM    147  O35 GCD     1       5.680  14.870  34.000  1.00  0.00            
ATOM    148  C43 GCD     1       4.300  14.760  34.310  1.00  0.00            
ATOM    149  H71 GCD     1       4.040  13.700  34.420  1.00  0.00            
ATOM    150  C44 GCD     1       4.040  15.420  35.660  1.00  0.00            
ATOM    151  H72 GCD     1       4.420  16.450  35.640  1.00  0.00            
ATOM    152  O36 GCD     1       4.730  14.550  36.550  1.00  0.00            
ATOM    153  H73 GCD     1       4.360  14.770  37.410  1.00  0.00            
ATOM    154  C45 GCD     1       2.540  15.430  35.920  1.00  0.00            
ATOM    155  H74 GCD     1       2.190  14.430  36.200  1.00  0.00            
ATOM    156  O37 GCD     1       2.230  16.100  37.150  1.00  0.00            
ATOM    157  H75 GCD     1       2.540  15.440  37.780  1.00  0.00            
ATOM    158  C46 GCD     1       1.710  16.070  34.780  1.00  0.00            
ATOM    159  H76 GCD     1       0.640  15.910  34.950  1.00  0.00            
ATOM    160  O38 GCD     1       2.010  17.450  34.810  1.00  0.00            
ATOM    161  O39 GCD     1       2.040  15.490  33.490  1.00  0.00            
ATOM    162  C47 GCD     1       3.400  15.350  33.160  1.00  0.00            
ATOM    163  H77 GCD     1       3.680  16.380  32.910  1.00  0.00            
ATOM    164  C48 GCD     1       3.430  14.410  31.960  1.00  0.00            
ATOM    165  H78 GCD     1       4.360  14.520  31.380  1.00  0.00            
ATOM    166  H79 GCD     1       2.670  14.790  31.270  1.00  0.00            
ATOM    167  O40 GCD     1       3.170  13.080  32.130  1.00  0.00            
ATOM    168  H80 GCD     1       3.400  12.680  31.280  1.00  0.00            
ATOM    169  C1  AK3     2       7.130  18.990  33.750  1.00  0.00            
ATOM    170  C2  AK3     2       7.180  20.220  34.630  1.00  0.00            
ATOM    171  C3  AK3     2       5.840  20.280  35.410  1.00  0.00            
ATOM    172  C4  AK3     2       6.220  21.320  36.560  1.00  0.00            
ATOM    173  C5  AK3     2       7.730  21.630  36.350  1.00  0.00            
ATOM    174  C6  AK3     2       7.690  22.590  35.080  1.00  0.00            
ATOM    175  C7  AK3     2       7.370  21.600  33.940  1.00  0.00            
ATOM    176  O1  AK3     2       7.100  21.960  32.800  1.00  0.00            
ATOM    177  C8  AK3     2       8.250  20.250  35.790  1.00  0.00            
ATOM    178  C9  AK3     2       9.720  20.360  35.290  1.00  0.00            
ATOM    179  C10 AK3     2       8.230  19.080  36.840  1.00  0.00
[truncated: 1,914,720 more chars]
