# Supplementary material for: Achieving Chemical Accuracy in Cyclodextrin Host–Guest Binding via Integrative Atomistic Modelling
Source: Adv Sci (Weinh). 2025 Dec 14;13(10):e19782. doi: 10.1002/advs.202519782 (PMC12915143; doi:10.1002/advs.202519782)
Supplement: Supplementary file 1 — Supporting Information [file ADVS-13-e19782-s003.zip › all_poses/GCD.AL1.pdb]

MODEL        1
ATOM      1  H1  GCD     1      34.680  15.440  31.050  1.00  0.00            
ATOM      2  O1  GCD     1      34.310  14.610  30.730  1.00  0.00            
ATOM      3  C1  GCD     1      32.910  14.630  31.190  1.00  0.00            
ATOM      4  H2  GCD     1      32.900  14.610  32.290  1.00  0.00            
ATOM      5  H3  GCD     1      32.590  15.650  30.960  1.00  0.00            
ATOM      6  C2  GCD     1      31.930  13.650  30.660  1.00  0.00            
ATOM      7  H4  GCD     1      31.750  13.880  29.600  1.00  0.00            
ATOM      8  C3  GCD     1      30.600  13.650  31.390  1.00  0.00            
ATOM      9  H5  GCD     1      30.760  13.390  32.440  1.00  0.00            
ATOM     10  C4  GCD     1      29.640  12.700  30.710  1.00  0.00            
ATOM     11  H6  GCD     1      29.450  13.080  29.700  1.00  0.00            
ATOM     12  O2  GCD     1      28.310  12.770  31.300  1.00  0.00            
ATOM     13  H7  GCD     1      28.060  13.650  31.610  1.00  0.00            
ATOM     14  C5  GCD     1      30.250  11.320  30.790  1.00  0.00            
ATOM     15  H8  GCD     1      30.260  11.220  31.880  1.00  0.00            
ATOM     16  O3  GCD     1      29.440  10.290  30.210  1.00  0.00            
ATOM     17  H9  GCD     1      29.450  10.340  29.250  1.00  0.00            
ATOM     18  C6  GCD     1      31.620  11.330  30.170  1.00  0.00            
ATOM     19  O4  GCD     1      32.390  12.290  30.880  1.00  0.00            
ATOM     20  H10 GCD     1      32.140  10.390  30.370  1.00  0.00            
ATOM     21  O5  GCD     1      31.640  11.600  28.790  1.00  0.00            
ATOM     22  C7  GCD     1      31.910  10.420  28.010  1.00  0.00            
ATOM     23  H11 GCD     1      31.820   9.560  28.690  1.00  0.00            
ATOM     24  C8  GCD     1      30.820  10.390  26.980  1.00  0.00            
ATOM     25  H12 GCD     1      30.810  11.330  26.420  1.00  0.00            
ATOM     26  O6  GCD     1      29.540  10.090  27.570  1.00  0.00            
ATOM     27  H13 GCD     1      28.910  10.300  26.870  1.00  0.00            
ATOM     28  C9  GCD     1      31.310   9.260  25.870  1.00  0.00            
ATOM     29  H14 GCD     1      31.350   8.330  26.440  1.00  0.00            
ATOM     30  O7  GCD     1      30.440   9.190  24.770  1.00  0.00            
ATOM     31  H15 GCD     1      29.550   8.990  25.080  1.00  0.00            
ATOM     32  C10 GCD     1      32.790   9.330  25.410  1.00  0.00            
ATOM     33  H16 GCD     1      33.100   8.430  24.880  1.00  0.00            
ATOM     34  O8  GCD     1      33.570   9.350  26.560  1.00  0.00            
ATOM     35  C11 GCD     1      33.360  10.500  27.450  1.00  0.00            
ATOM     36  H17 GCD     1      33.310  11.420  26.850  1.00  0.00            
ATOM     37  C12 GCD     1      34.360  10.610  28.490  1.00  0.00            
ATOM     38  H18 GCD     1      34.230  11.520  29.090  1.00  0.00            
ATOM     39  H19 GCD     1      35.340  10.670  27.990  1.00  0.00            
ATOM     40  O9  GCD     1      34.480   9.460  29.380  1.00  0.00            
ATOM     41  H20 GCD     1      35.250   8.960  29.100  1.00  0.00            
ATOM     42  O10 GCD     1      32.870  10.490  24.580  1.00  0.00            
ATOM     43  C13 GCD     1      33.460  10.260  23.310  1.00  0.00            
ATOM     44  H21 GCD     1      33.590   9.200  23.080  1.00  0.00            
ATOM     45  C14 GCD     1      32.560  10.910  22.240  1.00  0.00            
ATOM     46  H22 GCD     1      32.260  11.880  22.660  1.00  0.00            
ATOM     47  O11 GCD     1      31.410  10.090  22.070  1.00  0.00            
ATOM     48  H23 GCD     1      31.030   9.790  22.900  1.00  0.00            
ATOM     49  C15 GCD     1      33.270  11.100  20.900  1.00  0.00            
ATOM     50  H24 GCD     1      33.570  10.160  20.420  1.00  0.00            
ATOM     51  O12 GCD     1      32.420  11.940  20.090  1.00  0.00            
ATOM     52  H25 GCD     1      31.590  11.480  19.910  1.00  0.00            
ATOM     53  C16 GCD     1      34.580  11.790  21.110  1.00  0.00            
ATOM     54  H26 GCD     1      35.050  11.920  20.130  1.00  0.00            
ATOM     55  O13 GCD     1      35.390  11.140  21.990  1.00  0.00            
ATOM     56  C17 GCD     1      34.860  10.880  23.290  1.00  0.00            
ATOM     57  H27 GCD     1      34.740  11.880  23.740  1.00  0.00            
ATOM     58  C18 GCD     1      35.940  10.170  24.100  1.00  0.00            
ATOM     59  H28 GCD     1      36.250   9.320  23.470  1.00  0.00            
ATOM     60  H29 GCD     1      35.520   9.860  25.060  1.00  0.00            
ATOM     61  O14 GCD     1      37.180  10.830  24.350  1.00  0.00            
ATOM     62  H30 GCD     1      37.640  10.920  23.510  1.00  0.00            
ATOM     63  O15 GCD     1      34.480  13.160  21.630  1.00  0.00            
ATOM     64  C19 GCD     1      35.070  14.240  20.880  1.00  0.00            
ATOM     65  H31 GCD     1      35.860  13.760  20.290  1.00  0.00            
ATOM     66  C20 GCD     1      34.040  14.950  19.940  1.00  0.00            
ATOM     67  H32 GCD     1      33.130  15.120  20.530  1.00  0.00            
ATOM     68  O16 GCD     1      33.750  14.110  18.830  1.00  0.00            
ATOM     69  H33 GCD     1      33.270  13.400  19.280  1.00  0.00            
ATOM     70  C21 GCD     1      34.760  16.220  19.410  1.00  0.00            
ATOM     71  H34 GCD     1      35.580  15.850  18.780  1.00  0.00            
ATOM     72  O17 GCD     1      33.880  16.970  18.530  1.00  0.00            
ATOM     73  H35 GCD     1      33.440  17.670  19.030  1.00  0.00            
ATOM     74  C22 GCD     1      35.320  17.100  20.510  1.00  0.00            
ATOM     75  H36 GCD     1      35.980  17.850  20.070  1.00  0.00            
ATOM     76  O18 GCD     1      36.140  16.350  21.330  1.00  0.00            
ATOM     77  C23 GCD     1      35.640  15.170  21.990  1.00  0.00            
ATOM     78  H37 GCD     1      34.900  15.350  22.780  1.00  0.00            
ATOM     79  C24 GCD     1      36.770  14.520  22.730  1.00  0.00            
ATOM     80  H38 GCD     1      37.480  14.320  21.930  1.00  0.00            
ATOM     81  H39 GCD     1      36.490  13.530  23.110  1.00  0.00            
ATOM     82  O19 GCD     1      37.330  15.430  23.750  1.00  0.00            
ATOM     83  H40 GCD     1      37.970  14.890  24.230  1.00  0.00            
ATOM     84  O20 GCD     1      34.340  17.850  21.220  1.00  0.00            
ATOM     85  C25 GCD     1      34.390  19.340  21.120  1.00  0.00            
ATOM     86  H41 GCD     1      35.070  19.780  20.380  1.00  0.00            
ATOM     87  C26 GCD     1      32.970  19.840  20.830  1.00  0.00            
ATOM     88  H42 GCD     1      32.320  19.480  21.640  1.00  0.00            
ATOM     89  O21 GCD     1      32.490  19.340  19.550  1.00  0.00            
ATOM     90  H43 GCD     1      31.780  19.950  19.310  1.00  0.00            
ATOM     91  C27 GCD     1      32.970  21.400  20.870  1.00  0.00            
ATOM     92  H44 GCD     1      33.610  21.800  20.080  1.00  0.00            
ATOM     93  O22 GCD     1      31.670  21.910  20.680  1.00  0.00            
ATOM     94  H45 GCD     1      31.140  21.910  21.480  1.00  0.00            
ATOM     95  C28 GCD     1      33.550  21.900  22.160  1.00  0.00            
ATOM     96  H46 GCD     1      33.670  22.990  22.160  1.00  0.00            
ATOM     97  O23 GCD     1      34.830  21.320  22.350  1.00  0.00            
ATOM     98  C29 GCD     1      34.950  19.900  22.410  1.00  0.00            
ATOM     99  H47 GCD     1      34.340  19.440  23.190  1.00  0.00            
ATOM    100  C30 GCD     1      36.370  19.490  22.660  1.00  0.00            
ATOM    101  H48 GCD     1      37.040  19.990  21.950  1.00  0.00            
ATOM    102  H49 GCD     1      36.400  18.400  22.480  1.00  0.00            
ATOM    103  O24 GCD     1      36.750  19.760  24.030  1.00  0.00            
ATOM    104  H50 GCD     1      36.630  20.710  24.110  1.00  0.00            
ATOM    105  O25 GCD     1      32.720  21.600  23.310  1.00  0.00            
ATOM    106  C31 GCD     1      32.250  22.740  24.130  1.00  0.00            
ATOM    107  H51 GCD     1      32.540  23.690  23.660  1.00  0.00            
ATOM    108  C32 GCD     1      30.700  22.620  24.170  1.00  0.00            
ATOM    109  H52 GCD     1      30.570  21.550  24.420  1.00  0.00            
ATOM    110  O26 GCD     1      30.160  22.780  22.850  1.00  0.00            
ATOM    111  H53 GCD     1      30.600  23.560  22.490  1.00  0.00            
ATOM    112  C33 GCD     1      30.070  23.590  25.200  1.00  0.00            
ATOM    113  H54 GCD     1      30.230  24.630  24.890  1.00  0.00            
ATOM    114  O27 GCD     1      28.680  23.400  25.280  1.00  0.00            
ATOM    115  H55 GCD     1      28.430  22.820  26.010  1.00  0.00            
ATOM    116  C34 GCD     1      30.750  23.410  26.550  1.00  0.00            
ATOM    117  H56 GCD     1      30.440  24.120  27.320  1.00  0.00            
ATOM    118  O28 GCD     1      32.200  23.680  26.250  1.00  0.00            
ATOM    119  C35 GCD     1      32.940  22.710  25.520  1.00  0.00            
ATOM    120  H57 GCD     1      32.830  21.740  26.030  1.00  0.00            
ATOM    121  C36 GCD     1      34.390  23.130  25.550  1.00  0.00            
ATOM    122  H58 GCD     1      34.580  24.070  25.010  1.00  0.00            
ATOM    123  H59 GCD     1      34.940  22.320  25.050  1.00  0.00            
ATOM    124  O29 GCD     1      34.890  23.200  26.820  1.00  0.00            
ATOM    125  H60 GCD     1      34.240  23.790  27.200  1.00  0.00            
ATOM    126  O30 GCD     1      30.610  22.040  27.000  1.00  0.00            
ATOM    127  C37 GCD     1      29.870  21.980  28.240  1.00  0.00            
ATOM    128  H61 GCD     1      29.480  22.970  28.520  1.00  0.00            
ATOM    129  C38 GCD     1      28.720  20.960  27.980  1.00  0.00            
ATOM    130  H62 GCD     1      29.120  19.960  27.790  1.00  0.00            
ATOM    131  O31 GCD     1      27.950  21.490  26.940  1.00  0.00            
ATOM    132  H63 GCD     1      27.140  20.970  26.910  1.00  0.00            
ATOM    133  C39 GCD     1      27.870  20.890  29.250  1.00  0.00            
ATOM    134  H64 GCD     1      27.350  21.850  29.390  1.00  0.00            
ATOM    135  O32 GCD     1      26.820  19.950  29.000  1.00  0.00            
ATOM    136  H65 GCD     1      26.960  19.070  29.380  1.00  0.00            
ATOM    137  C40 GCD     1      28.800  20.450  30.400  1.00  0.00            
ATOM    138  H66 GCD     1      28.230  20.560  31.330  1.00  0.00            
ATOM    139  O33 GCD     1      29.840  21.380  30.510  1.00  0.00            
ATOM    140  C41 GCD     1      30.700  21.520  29.400  1.00  0.00            
ATOM    141  H67 GCD     1      31.070  20.550  29.050  1.00  0.00            
ATOM    142  C42 GCD     1      31.910  22.520  29.730  1.00  0.00            
ATOM    143  H68 GCD     1      32.600  22.570  28.870  1.00  0.00            
ATOM    144  H69 GCD     1      32.440  22.120  30.600  1.00  0.00            
ATOM    145  O34 GCD     1      31.550  23.860  30.090  1.00  0.00            
ATOM    146  H70 GCD     1      32.350  24.400  30.120  1.00  0.00            
ATOM    147  O35 GCD     1      29.430  19.140  30.200  1.00  0.00            
ATOM    148  C43 GCD     1      29.360  18.250  31.400  1.00  0.00            
ATOM    149  H71 GCD     1      29.050  18.800  32.300  1.00  0.00            
ATOM    150  C44 GCD     1      28.250  17.220  31.180  1.00  0.00            
ATOM    151  H72 GCD     1      28.440  16.640  30.270  1.00  0.00            
ATOM    152  O36 GCD     1      26.990  17.930  31.070  1.00  0.00            
ATOM    153  H73 GCD     1      26.940  18.540  31.820  1.00  0.00            
ATOM    154  C45 GCD     1      28.220  16.260  32.380  1.00  0.00            
ATOM    155  H74 GCD     1      28.040  16.850  33.290  1.00  0.00            
ATOM    156  O37 GCD     1      27.210  15.260  32.160  1.00  0.00            
ATOM    157  H75 GCD     1      26.380  15.650  31.870  1.00  0.00            
ATOM    158  C46 GCD     1      29.570  15.580  32.530  1.00  0.00            
ATOM    159  H76 GCD     1      29.660  14.960  33.430  1.00  0.00            
ATOM    160  O38 GCD     1      29.980  14.950  31.320  1.00  0.00            
ATOM    161  O39 GCD     1      30.550  16.650  32.710  1.00  0.00            
ATOM    162  C47 GCD     1      30.700  17.610  31.650  1.00  0.00            
ATOM    163  H77 GCD     1      31.030  17.160  30.710  1.00  0.00            
ATOM    164  C48 GCD     1      31.780  18.580  32.030  1.00  0.00            
ATOM    165  H78 GCD     1      31.530  19.100  32.960  1.00  0.00            
ATOM    166  H79 GCD     1      31.850  19.310  31.220  1.00  0.00            
ATOM    167  O40 GCD     1      33.040  18.040  32.080  1.00  0.00            
ATOM    168  H80 GCD     1      33.170  17.640  31.210  1.00  0.00            
ATOM    169  C1  AL1     2      28.670  16.480  22.630  1.00  0.00            
ATOM    170  C2  AL1     2      30.140  16.220  22.210  1.00  0.00            
ATOM    171  C3  AL1     2      30.260  17.240  21.110  1.00  0.00            
ATOM    172  C4  AL1     2      30.320  16.960  19.800  1.00  0.00            
ATOM    173  C5  AL1     2      30.250  15.570  19.340  1.00  0.00            
ATOM    174  O1  AL1     2      30.020  15.340  18.170  1.00  0.00            
ATOM    175  C6  AL1     2      30.280  14.500  20.390  1.00  0.00            
ATOM    176  C7  AL1     2      30.210  14.770  21.690  1.00  0.00            
ATOM    177  C8  AL1     2      30.170  13.740  22.700  1.00  0.00            
ATOM    178  C9  AL1     2      31.290  13.990  23.750  1.00  0.00            
ATOM    179  C10 AL1     2      31.130  15.330  24.470  1.00  0.00            
ATOM    180  C11 AL1     2      31.150  16.410  23.410  1.00  0.00            
ATOM    181  C12 AL1     2      31.140  17.810  24.090  1.00  0.00            
ATOM    182  O2  AL1     2      30.300  18.680  23.940  1.00  0.00            
ATOM    183  C13 AL1     2      32.220  18.110  25.140  1.00  0.00            
ATOM    184  C14 AL1     2      32.170  16.980  26.200  1.00  0.00            
ATOM    185  C15 AL1     2      30.840  17.180  26.970  1.00  0.00            
ATOM    186  C16 AL1     2      32.230  15.590  25.510  1.00  0.00            
ATOM    187  C17 AL1     2      32.350  14.580  26.760  1.00  0.00            
ATOM    188  C18 AL1     2      33.220  15.370  27.750  1.00  0.00            
ATOM    189  C19 AL1     2      33.350  16.790  27.180  1.00  0.00            
ATOM    190  O3  AL1     2      34.610  16.790  26.440  1.00  0.00            
ATOM    191  C20 AL1     2      33.400  17.900  28.240  1.00  0.00            
ATOM    192  O4  AL1     2      33.130  17.750  29.420  1.00  0.00            
ATOM    193  C21 AL1     2      33.570  19.410  27.710  1.00  0.00            
ATOM    194  O5  AL1     2      34.270  20.260  28.620  1.00  0.00            
ATOM    195  H1  AL1     2      28.400  17.540  22.620  1.00  0.00            
ATOM    196  H2  AL1     2      27.990  15.950  21.940  1.00  0.00            
ATOM    197  H3  AL1     2      28.430  16.030  23.610  1.00  0.00            
ATOM    198  H4  AL1     2      30.250  18.270  21.460  1.00  0.00            
ATOM    199  H5  AL1     2      30.310  17.800  19.110  1.00  0.00            
ATOM    200  H6  AL1     2      30.420  13.480  20.020  1.00  0.00            
ATOM    201  H7  AL1     2      30.450  12.810  22.200  1.00  0.00            
ATOM    202  H8  AL1     2      29.220  13.670  23.240  1.00  0.00            
ATOM    203  H9  AL1     2      32.290  14.010  23.320  1.00  0.00            
ATOM    204  H10 AL1     2      31.250  13.210  24.520  1.00  0.00            
ATOM    205  H11 AL1     2      30.250  15.360  25.130  1.00  0.00            
ATOM    206  H12 AL1     2      32.140  16.390  22.940  1.00  0.00            
ATOM    207  H13 AL1     2      32.050  19.100  25.580  1.00  0.00            
ATOM    208  H14 AL1     2      33.170  18.090  24.600  1.00  0.00            
ATOM    209  H15 AL1     2      30.640  16.490  27.800  1.00  0.00            
ATOM    210  H16 AL1     2      30.840  18.230  27.280  1.00  0.00            
ATOM    211  H17 AL1     2      29.930  17.140  26.350  1.00  0.00            
ATOM    212  H18 AL1     2      33.140  15.410  24.920  1.00  0.00            
ATOM    213  H19 AL1     2      32.850  13.660  26.440  1.00  0.00            
ATOM    214  H20 AL1     2      31.390  14.370  27.260  1.00  0.00            
ATOM    215  H21 AL1     2      34.220  14.980  28.000  1.00  0.00            
ATOM    216  H22 AL1     2      32.650  15.390  28.680  1.00  0.00            
ATOM    217  H23 AL1     2      35.360  16.650  27.040  1.00  0.00            
ATOM    218  H24 AL1     2      32.550  19.790  27.620  1.00  0.00            
ATOM    219  H25 AL1     2      34.050  19.460  26.720  1.00  0.00            
ATOM    220  H26 AL1     2      34.230  19.890  29.520  1.00  0.00            
TER
ENDMDL
MODEL        1
ATOM      1  H1  GCD     1      37.800   7.970  24.520  1.00  0.00            
ATOM      2  O1  GCD     1      37.420   8.860  24.550  1.00  0.00            
ATOM      3  C1  GCD     1      36.550   8.930  25.690  1.00  0.00            
ATOM      4  H2  GCD     1      37.060   8.460  26.540  1.00  0.00            
ATOM      5  H3  GCD     1      36.460   9.930  26.140  1.00  0.00            
ATOM      6  C2  GCD     1      35.220   8.310  25.370  1.00  0.00            
ATOM      7  H4  GCD     1      34.870   8.720  24.410  1.00  0.00            
ATOM      8  C3  GCD     1      34.280   8.470  26.510  1.00  0.00            
ATOM      9  H5  GCD     1      34.720   8.020  27.420  1.00  0.00            
ATOM     10  C4  GCD     1      32.970   7.810  26.290  1.00  0.00            
ATOM     11  H6  GCD     1      32.440   8.260  25.440  1.00  0.00            
ATOM     12  O2  GCD     1      32.110   7.900  27.460  1.00  0.00            
ATOM     13  H7  GCD     1      32.020   8.790  27.820  1.00  0.00            
ATOM     14  C5  GCD     1      33.300   6.320  25.960  1.00  0.00            
ATOM     15  H8  GCD     1      33.620   5.980  26.950  1.00  0.00            
ATOM     16  O3  GCD     1      32.100   5.560  25.610  1.00  0.00            
ATOM     17  H9  GCD     1      31.800   5.880  24.760  1.00  0.00            
ATOM     18  C6  GCD     1      34.390   6.130  24.880  1.00  0.00            
ATOM     19  O4  GCD     1      35.550   6.940  25.210  1.00  0.00            
ATOM     20  H10 GCD     1      34.700   5.080  24.870  1.00  0.00            
ATOM     21  O5  GCD     1      33.760   6.500  23.630  1.00  0.00            
ATOM     22  C7  GCD     1      33.440   5.550  22.610  1.00  0.00            
ATOM     23  H11 GCD     1      33.490   4.540  23.040  1.00  0.00            
ATOM     24  C8  GCD     1      31.990   5.730  22.110  1.00  0.00            
ATOM     25  H12 GCD     1      31.750   6.800  22.110  1.00  0.00            
ATOM     26  O6  GCD     1      31.020   5.340  23.090  1.00  0.00            
ATOM     27  H13 GCD     1      30.200   5.800  22.880  1.00  0.00            
ATOM     28  C9  GCD     1      31.700   4.960  20.820  1.00  0.00            
ATOM     29  H14 GCD     1      31.780   3.950  21.230  1.00  0.00            
ATOM     30  O7  GCD     1      30.340   5.130  20.430  1.00  0.00            
ATOM     31  H15 GCD     1      30.140   6.050  20.270  1.00  0.00            
ATOM     32  C10 GCD     1      32.700   5.290  19.730  1.00  0.00            
ATOM     33  H16 GCD     1      32.630   4.690  18.820  1.00  0.00            
ATOM     34  O8  GCD     1      33.940   4.940  20.220  1.00  0.00            
ATOM     35  C11 GCD     1      34.410   5.750  21.400  1.00  0.00            
ATOM     36  H17 GCD     1      34.360   6.780  21.020  1.00  0.00            
ATOM     37  C12 GCD     1      35.780   5.380  21.740  1.00  0.00            
ATOM     38  H18 GCD     1      36.250   6.170  22.350  1.00  0.00            
ATOM     39  H19 GCD     1      36.450   5.300  20.890  1.00  0.00            
ATOM     40  O9  GCD     1      35.830   4.090  22.350  1.00  0.00            
ATOM     41  H20 GCD     1      36.740   3.770  22.330  1.00  0.00            
ATOM     42  O10 GCD     1      32.680   6.720  19.460  1.00  0.00            
ATOM     43  C13 GCD     1      32.550   7.020  18.080  1.00  0.00            
ATOM     44  H21 GCD     1      32.270   6.200  17.400  1.00  0.00            
ATOM     45  C14 GCD     1      31.420   8.100  17.930  1.00  0.00            
ATOM     46  H22 GCD     1      31.760   9.060  18.340  1.00  0.00            
ATOM     47  O11 GCD     1      30.210   7.570  18.460  1.00  0.00            
ATOM     48  H23 GCD     1      30.030   6.740  18.000  1.00  0.00            
ATOM     49  C15 GCD     1      31.250   8.450  16.450  1.00  0.00            
ATOM     50  H24 GCD     1      30.910   7.520  15.980  1.00  0.00            
ATOM     51  O12 GCD     1      30.310   9.560  16.240  1.00  0.00            
ATOM     52  H25 GCD     1      29.450   9.150  16.390  1.00  0.00            
ATOM     53  C16 GCD     1      32.630   8.840  15.890  1.00  0.00            
ATOM     54  H26 GCD     1      32.460   8.960  14.810  1.00  0.00            
ATOM     55  O13 GCD     1      33.640   7.840  16.170  1.00  0.00            
ATOM     56  C17 GCD     1      33.850   7.600  17.560  1.00  0.00            
ATOM     57  H27 GCD     1      33.980   8.600  18.000  1.00  0.00            
ATOM     58  C18 GCD     1      35.000   6.630  17.800  1.00  0.00            
ATOM     59  H28 GCD     1      34.630   5.690  17.360  1.00  0.00            
ATOM     60  H29 GCD     1      35.220   6.420  18.850  1.00  0.00            
ATOM     61  O14 GCD     1      36.210   6.820  17.110  1.00  0.00            
ATOM     62  H30 GCD     1      36.760   7.450  17.600  1.00  0.00            
ATOM     63  O15 GCD     1      33.010  10.120  16.320  1.00  0.00            
ATOM     64  C19 GCD     1      33.940  10.870  15.450  1.00  0.00            
ATOM     65  H31 GCD     1      34.180  10.360  14.500  1.00  0.00            
ATOM     66  C20 GCD     1      33.170  12.180  15.100  1.00  0.00            
ATOM     67  H32 GCD     1      32.920  12.710  16.020  1.00  0.00            
ATOM     68  O16 GCD     1      31.930  11.760  14.430  1.00  0.00            
ATOM     69  H33 GCD     1      31.590  11.050  14.980  1.00  0.00            
ATOM     70  C21 GCD     1      33.980  13.100  14.240  1.00  0.00            
ATOM     71  H34 GCD     1      34.260  12.520  13.350  1.00  0.00            
ATOM     72  O17 GCD     1      33.420  14.310  13.760  1.00  0.00            
ATOM     73  H35 GCD     1      33.940  14.950  14.260  1.00  0.00            
ATOM     74  C22 GCD     1      35.280  13.400  15.010  1.00  0.00            
ATOM     75  H36 GCD     1      35.980  13.950  14.380  1.00  0.00            
ATOM     76  O18 GCD     1      35.920  12.160  15.220  1.00  0.00            
ATOM     77  C23 GCD     1      35.250  11.230  16.110  1.00  0.00            
ATOM     78  H37 GCD     1      35.040  11.730  17.060  1.00  0.00            
ATOM     79  C24 GCD     1      36.150  10.070  16.380  1.00  0.00            
ATOM     80  H38 GCD     1      36.120   9.270  15.620  1.00  0.00            
ATOM     81  H39 GCD     1      35.700   9.550  17.240  1.00  0.00            
ATOM     82  O19 GCD     1      37.470  10.510  16.650  1.00  0.00            
ATOM     83  H40 GCD     1      37.670  11.080  15.900  1.00  0.00            
ATOM     84  O20 GCD     1      35.120  14.120  16.180  1.00  0.00            
ATOM     85  C25 GCD     1      35.840  15.250  16.510  1.00  0.00            
ATOM     86  H41 GCD     1      36.590  15.330  15.710  1.00  0.00            
ATOM     87  C26 GCD     1      34.970  16.470  16.420  1.00  0.00            
ATOM     88  H42 GCD     1      34.070  16.380  17.040  1.00  0.00            
ATOM     89  O21 GCD     1      34.500  16.550  15.050  1.00  0.00            
ATOM     90  H43 GCD     1      33.690  17.070  15.000  1.00  0.00            
ATOM     91  C27 GCD     1      35.730  17.740  16.950  1.00  0.00            
ATOM     92  H44 GCD     1      36.470  17.990  16.180  1.00  0.00            
ATOM     93  O22 GCD     1      34.820  18.860  17.010  1.00  0.00            
ATOM     94  H45 GCD     1      34.020  18.630  17.490  1.00  0.00            
ATOM     95  C28 GCD     1      36.390  17.520  18.270  1.00  0.00            
ATOM     96  H46 GCD     1      37.050  18.360  18.520  1.00  0.00            
ATOM     97  O23 GCD     1      37.220  16.380  18.180  1.00  0.00            
ATOM     98  C29 GCD     1      36.490  15.100  17.910  1.00  0.00            
ATOM     99  H47 GCD     1      35.670  14.840  18.590  1.00  0.00            
ATOM    100  C30 GCD     1      37.440  13.970  17.950  1.00  0.00            
ATOM    101  H48 GCD     1      38.310  14.280  17.350  1.00  0.00            
ATOM    102  H49 GCD     1      36.950  13.110  17.470  1.00  0.00            
ATOM    103  O24 GCD     1      37.930  13.690  19.240  1.00  0.00            
ATOM    104  H50 GCD     1      38.230  14.480  19.700  1.00  0.00            
ATOM    105  O25 GCD     1      35.450  17.230  19.270  1.00  0.00            
ATOM    106  C31 GCD     1      35.080  18.250  20.210  1.00  0.00            
ATOM    107  H51 GCD     1      35.160  19.240  19.730  1.00  0.00            
ATOM    108  C32 GCD     1      33.600  17.920  20.450  1.00  0.00            
ATOM    109  H52 GCD     1      33.630  16.880  20.800  1.00  0.00            
ATOM    110  O26 GCD     1      32.890  18.100  19.200  1.00  0.00            
ATOM    111  H53 GCD     1      32.720  17.170  18.990  1.00  0.00            
ATOM    112  C33 GCD     1      33.010  18.800  21.560  1.00  0.00            
ATOM    113  H54 GCD     1      33.110  19.820  21.160  1.00  0.00            
ATOM    114  O27 GCD     1      31.640  18.500  21.920  1.00  0.00            
ATOM    115  H55 GCD     1      31.520  18.460  22.870  1.00  0.00            
ATOM    116  C34 GCD     1      33.880  18.810  22.780  1.00  0.00            
ATOM    117  H56 GCD     1      33.560  19.690  23.340  1.00  0.00            
ATOM    118  O28 GCD     1      35.200  19.100  22.410  1.00  0.00            
ATOM    119  C35 GCD     1      35.800  18.190  21.440  1.00  0.00            
ATOM    120  H57 GCD     1      35.800  17.190  21.900  1.00  0.00            
ATOM    121  C36 GCD     1      37.240  18.630  21.270  1.00  0.00            
ATOM    122  H58 GCD     1      37.280  19.670  20.920  1.00  0.00            
ATOM    123  H59 GCD     1      37.770  18.060  20.490  1.00  0.00            
ATOM    124  O29 GCD     1      37.920  18.650  22.480  1.00  0.00            
ATOM    125  H60 GCD     1      37.360  19.110  23.110  1.00  0.00            
ATOM    126  O30 GCD     1      33.820  17.580  23.480  1.00  0.00            
ATOM    127  C37 GCD     1      33.480  17.420  24.860  1.00  0.00            
ATOM    128  H61 GCD     1      33.250  18.390  25.340  1.00  0.00            
ATOM    129  C38 GCD     1      32.160  16.630  24.880  1.00  0.00            
ATOM    130  H62 GCD     1      32.350  15.750  24.260  1.00  0.00            
ATOM    131  O31 GCD     1      30.960  17.400  24.370  1.00  0.00            
ATOM    132  H63 GCD     1      30.150  16.900  24.530  1.00  0.00            
ATOM    133  C39 GCD     1      31.900  16.240  26.360  1.00  0.00            
ATOM    134  H64 GCD     1      31.650  17.120  26.960  1.00  0.00            
ATOM    135  O32 GCD     1      30.840  15.330  26.520  1.00  0.00            
ATOM    136  H65 GCD     1      31.000  14.510  26.030  1.00  0.00            
ATOM    137  C40 GCD     1      33.130  15.680  27.110  1.00  0.00            
ATOM    138  H66 GCD     1      32.900  15.720  28.180  1.00  0.00            
ATOM    139  O33 GCD     1      34.240  16.570  26.920  1.00  0.00            
ATOM    140  C41 GCD     1      34.580  16.700  25.570  1.00  0.00            
ATOM    141  H67 GCD     1      34.850  15.730  25.130  1.00  0.00            
ATOM    142  C42 GCD     1      35.910  17.550  25.460  1.00  0.00            
ATOM    143  H68 GCD     1      36.120  17.390  24.390  1.00  0.00            
ATOM    144  H69 GCD     1      36.780  17.090  25.950  1.00  0.00            
ATOM    145  O34 GCD     1      35.740  18.880  25.880  1.00  0.00            
ATOM    146  H70 GCD     1      36.530  19.420  25.740  1.00  0.00            
ATOM    147  O35 GCD     1      33.470  14.390  26.580  1.00  0.00            
ATOM    148  C43 GCD     1      33.810  13.340  27.490  1.00  0.00            
ATOM    149  H71 GCD     1      34.220  13.780  28.410  1.00  0.00            
ATOM    150  C44 GCD     1      32.620  12.370  27.670  1.00  0.00            
ATOM    151  H72 GCD     1      32.320  11.980  26.690  1.00  0.00            
ATOM    152  O36 GCD     1      31.500  13.060  28.240  1.00  0.00            
ATOM    153  H73 GCD     1      31.800  13.400  29.090  1.00  0.00            
ATOM    154  C45 GCD     1      33.040  11.190  28.520  1.00  0.00            
ATOM    155  H74 GCD     1      33.310  11.610  29.500  1.00  0.00            
ATOM    156  O37 GCD     1      31.960  10.320  28.930  1.00  0.00            
ATOM    157  H75 GCD     1      31.300  10.890  29.340  1.00  0.00            
ATOM    158  C46 GCD     1      34.230  10.440  27.950  1.00  0.00            
ATOM    159  H76 GCD     1      34.580   9.680  28.650  1.00  0.00            
ATOM    160  O38 GCD     1      34.010   9.890  26.660  1.00  0.00            
ATOM    161  O39 GCD     1      35.200  11.430  27.860  1.00  0.00            
ATOM    162  C47 GCD     1      34.960  12.480  26.940  1.00  0.00            
ATOM    163  H77 GCD     1      34.710  12.050  25.960  1.00  0.00            
ATOM    164  C48 GCD     1      36.200  13.320  26.860  1.00  0.00            
ATOM    165  H78 GCD     1      36.620  13.270  27.870  1.00  0.00            
ATOM    166  H79 GCD     1      35.980  14.380  26.720  1.00  0.00            
ATOM    167  O40 GCD     1      37.190  12.820  25.910  1.00  0.00            
ATOM    168  H80 GCD     1      37.470  11.990  26.310  1.00  0.00            
ATOM    169  C1  AL1     2      29.670  14.980  18.790  1.00  0.00            
ATOM    170  C2  AL1     2      30.180  13.900  17.820  1.00  0.00            
ATOM    171  C3  AL1     2      30.660  14.640  16.580  1.00  0.00            
ATOM    172  C4  AL1     2      30.160  14.340  15.330  1.00  0.00            
ATOM    173  C5  AL1     2      29.120  13.380  15.050  1.00  0.00            
ATOM    174  O1  AL1     2      28.770  13.140  13.950  1.00  0.00            
ATOM    175  C6  AL1     2      28.500  12.770  16.270  1.00  0.00            
ATOM    176  C7  AL1     2      29.020  12.960  17.520  1.00  0.00            
ATOM    177  C8  AL1     2      28.480  12.130  18.660  1.00  0.00            
ATOM    178  C9  AL1     2      29.610  11.410  19.380  1.00  0.00            
ATOM    179  C10 AL1     2      30.870  12.260  19.730  1.00  0.00            
ATOM    180  C11 AL1     2      31.340  13.080  18.480  1.00  0.00            
ATOM    181  C12 AL1     2      32.570  13.900  18.890  1.00  0.00            
ATOM    182  O2  AL1     2      32.720  15.120  18.770  1.00  0.00            
ATOM    183  C13 AL1     2      33.660  13.130  19.660  1.00  0.00            
ATOM    184  C14 AL1     2      33.130  12.260  20.830  1.00  0.00            
ATOM    185  C15 AL1     2      32.720  13.350  21.950  1.00  0.00            
ATOM    186  C16 AL1     2      31.980  11.430  20.280  1.00  0.00            
ATOM    187  C17 AL1     2      31.650  10.420  21.280  1.00  0.00            
ATOM    188  C18 AL1     2      33.010   9.950  21.870  1.00  0.00            
ATOM    189  C19 AL1     2      34.020  11.100  21.460  1.00  0.00            
ATOM    190  O3  AL1     2      34.780  10.520  20.360  1.00  0.00            
ATOM    191  C20 AL1     2      34.960  11.610  22.510  1.00  0.00            
ATOM    192  O4  AL1     2      34.900  11.250  23.690  1.00  0.00            
ATOM    193  C21 AL1     2      36.080  12.580  22.080  1.00  0.00            
ATOM    194  O5  AL1     2      36.320  13.510  23.140  1.00  0.00            
ATOM    195  H1  AL1     2      28.870  15.560  18.310  1.00  0.00            
ATOM    196  H2  AL1     2      29.240  14.670  19.750  1.00  0.00            
ATOM    197  H3  AL1     2      30.430  15.730  19.040  1.00  0.00            
ATOM    198  H4  AL1     2      31.380  15.430  16.740  1.00  0.00            
ATOM    199  H5  AL1     2      30.530  14.810  14.410  1.00  0.00            
ATOM    200  H6  AL1     2      27.630  12.150  16.070  1.00  0.00            
ATOM    201  H7  AL1     2      27.840  11.290  18.370  1.00  0.00            
ATOM    202  H8  AL1     2      27.960  12.820  19.340  1.00  0.00            
ATOM    203  H9  AL1     2      30.040  10.560  18.830  1.00  0.00            
ATOM    204  H10 AL1     2      29.150  10.980  20.280  1.00  0.00            
ATOM    205  H11 AL1     2      30.470  12.920  20.510  1.00  0.00            
ATOM    206  H12 AL1     2      31.700  12.430  17.680  1.00  0.00            
ATOM    207  H13 AL1     2      34.420  13.860  19.950  1.00  0.00            
ATOM    208  H14 AL1     2      34.050  12.530  18.820  1.00  0.00            
ATOM    209  H15 AL1     2      32.100  14.150  21.530  1.00  0.00            
ATOM    210  H16 AL1     2      32.400  13.030  22.950  1.00  0.00            
ATOM    211  H17 AL1     2      33.620  13.990  22.030  1.00  0.00            
ATOM    212  H18 AL1     2      32.350  10.830  19.440  1.00  0.00            
ATOM    213  H19 AL1     2      31.150   9.580  20.780  1.00  0.00            
ATOM    214  H20 AL1     2      31.090  10.830  22.130  1.00  0.00            
ATOM    215  H21 AL1     2      33.490   9.050  21.470  1.00  0.00            
ATOM    216  H22 AL1     2      32.970   9.860  22.970  1.00  0.00            
ATOM    217  H23 AL1     2      35.170   9.680  20.650  1.00  0.00            
ATOM    218  H24 AL1     2      35.720  13.060  21.160  1.00  0.00            
ATOM    219  H25 AL1     2      36.960  11.940  21.980  1.00  0.00            
ATOM    220  H26 AL1     2      36.550  13.090  23.990  1.00  0.00            
TER
ENDMDL
MODEL        1
ATOM      1  H1  GCD     1      43.060  13.850  31.250  1.00  0.00            
ATOM      2  O1  GCD     1      42.320  14.430  31.050  1.00  0.00            
ATOM      3  C1  GCD     1      41.360  14.280  32.070  1.00  0.00            
ATOM      4  H2  GCD     1      41.700  14.100  33.100  1.00  0.00            
ATOM      5  H3  GCD     1      40.900  15.280  32.110  1.00  0.00            
ATOM      6  C2  GCD     1      40.210  13.290  31.730  1.00  0.00            
ATOM      7  H4  GCD     1      39.770  13.720  30.820  1.00  0.00            
ATOM      8  C3  GCD     1      39.230  13.210  32.920  1.00  0.00            
ATOM      9  H5  GCD     1      39.710  12.920  33.860  1.00  0.00            
ATOM     10  C4  GCD     1      38.160  12.180  32.690  1.00  0.00            
ATOM     11  H6  GCD     1      37.540  12.500  31.850  1.00  0.00            
ATOM     12  O2  GCD     1      37.340  11.890  33.840  1.00  0.00            
ATOM     13  H7  GCD     1      36.530  11.460  33.530  1.00  0.00            
ATOM     14  C5  GCD     1      38.790  10.930  32.060  1.00  0.00            
ATOM     15  H8  GCD     1      39.360  10.440  32.870  1.00  0.00            
ATOM     16  O3  GCD     1      37.830   9.950  31.600  1.00  0.00            
ATOM     17  H9  GCD     1      37.540  10.050  30.690  1.00  0.00            
ATOM     18  C6  GCD     1      39.760  11.200  30.950  1.00  0.00            
ATOM     19  O4  GCD     1      40.780  12.010  31.390  1.00  0.00            
ATOM     20  H10 GCD     1      40.290  10.250  30.830  1.00  0.00            
ATOM     21  O5  GCD     1      39.090  11.600  29.760  1.00  0.00            
ATOM     22  C7  GCD     1      39.080  10.650  28.770  1.00  0.00            
ATOM     23  H11 GCD     1      39.320   9.690  29.250  1.00  0.00            
ATOM     24  C8  GCD     1      37.690  10.700  28.150  1.00  0.00            
ATOM     25  H12 GCD     1      37.440  11.710  27.800  1.00  0.00            
ATOM     26  O6  GCD     1      36.860  10.140  29.150  1.00  0.00            
ATOM     27  H13 GCD     1      35.940  10.320  28.940  1.00  0.00            
ATOM     28  C9  GCD     1      37.650   9.800  26.910  1.00  0.00            
ATOM     29  H14 GCD     1      37.870   8.770  27.200  1.00  0.00            
ATOM     30  O7  GCD     1      36.330   9.890  26.280  1.00  0.00            
ATOM     31  H15 GCD     1      35.710  10.290  26.910  1.00  0.00            
ATOM     32  C10 GCD     1      38.740  10.090  25.920  1.00  0.00            
ATOM     33  H16 GCD     1      38.710   9.320  25.150  1.00  0.00            
ATOM     34  O8  GCD     1      40.040  10.030  26.540  1.00  0.00            
ATOM     35  C11 GCD     1      40.150  10.930  27.680  1.00  0.00            
ATOM     36  H17 GCD     1      40.180  11.970  27.330  1.00  0.00            
ATOM     37  C12 GCD     1      41.630  10.700  28.180  1.00  0.00            
ATOM     38  H18 GCD     1      41.630  11.380  29.030  1.00  0.00            
ATOM     39  H19 GCD     1      42.400  11.020  27.470  1.00  0.00            
ATOM     40  O9  GCD     1      41.860   9.390  28.710  1.00  0.00            
ATOM     41  H20 GCD     1      42.820   9.290  28.700  1.00  0.00            
ATOM     42  O10 GCD     1      38.630  11.400  25.290  1.00  0.00            
ATOM     43  C13 GCD     1      38.830  11.400  23.920  1.00  0.00            
ATOM     44  H21 GCD     1      39.100  10.380  23.620  1.00  0.00            
ATOM     45  C14 GCD     1      37.610  12.080  23.320  1.00  0.00            
ATOM     46  H22 GCD     1      37.470  13.050  23.810  1.00  0.00            
ATOM     47  O11 GCD     1      36.400  11.370  23.550  1.00  0.00            
ATOM     48  H23 GCD     1      36.600  10.740  24.250  1.00  0.00            
ATOM     49  C15 GCD     1      37.840  12.300  21.800  1.00  0.00            
ATOM     50  H24 GCD     1      38.040  11.310  21.360  1.00  0.00            
ATOM     51  O12 GCD     1      36.620  12.760  21.170  1.00  0.00            
ATOM     52  H25 GCD     1      35.870  12.410  21.670  1.00  0.00            
ATOM     53  C16 GCD     1      39.110  13.150  21.590  1.00  0.00            
ATOM     54  H26 GCD     1      39.430  13.280  20.550  1.00  0.00            
ATOM     55  O13 GCD     1      40.210  12.380  22.250  1.00  0.00            
ATOM     56  C17 GCD     1      40.070  12.300  23.700  1.00  0.00            
ATOM     57  H27 GCD     1      39.910  13.320  24.060  1.00  0.00            
ATOM     58  C18 GCD     1      41.400  11.760  24.210  1.00  0.00            
ATOM     59  H28 GCD     1      41.420  10.710  23.910  1.00  0.00            
ATOM     60  H29 GCD     1      41.370  11.780  25.310  1.00  0.00            
ATOM     61  O14 GCD     1      42.460  12.490  23.670  1.00  0.00            
ATOM     62  H30 GCD     1      42.500  12.280  22.730  1.00  0.00            
ATOM     63  O15 GCD     1      39.050  14.390  22.220  1.00  0.00            
ATOM     64  C19 GCD     1      39.530  15.490  21.490  1.00  0.00            
ATOM     65  H31 GCD     1      40.100  15.180  20.610  1.00  0.00            
ATOM     66  C20 GCD     1      38.330  16.180  20.980  1.00  0.00            
ATOM     67  H32 GCD     1      37.660  16.400  21.810  1.00  0.00            
ATOM     68  O16 GCD     1      37.660  15.300  20.040  1.00  0.00            
ATOM     69  H33 GCD     1      37.250  14.570  20.500  1.00  0.00            
ATOM     70  C21 GCD     1      38.740  17.530  20.290  1.00  0.00            
ATOM     71  H34 GCD     1      39.450  17.290  19.490  1.00  0.00            
ATOM     72  O17 GCD     1      37.650  18.250  19.680  1.00  0.00            
ATOM     73  H35 GCD     1      37.150  18.650  20.400  1.00  0.00            
ATOM     74  C22 GCD     1      39.600  18.430  21.200  1.00  0.00            
ATOM     75  H36 GCD     1      39.990  19.210  20.540  1.00  0.00            
ATOM     76  O18 GCD     1      40.670  17.630  21.650  1.00  0.00            
ATOM     77  C23 GCD     1      40.360  16.450  22.410  1.00  0.00            
ATOM     78  H37 GCD     1      39.820  16.820  23.300  1.00  0.00            
ATOM     79  C24 GCD     1      41.520  15.670  22.920  1.00  0.00            
ATOM     80  H38 GCD     1      42.040  15.170  22.100  1.00  0.00            
ATOM     81  H39 GCD     1      41.180  14.930  23.660  1.00  0.00            
ATOM     82  O19 GCD     1      42.490  16.580  23.530  1.00  0.00            
ATOM     83  H40 GCD     1      42.930  16.120  24.250  1.00  0.00            
ATOM     84  O20 GCD     1      38.850  18.940  22.310  1.00  0.00            
ATOM     85  C25 GCD     1      38.630  20.290  22.430  1.00  0.00            
ATOM     86  H41 GCD     1      39.050  20.940  21.650  1.00  0.00            
ATOM     87  C26 GCD     1      37.100  20.500  22.630  1.00  0.00            
ATOM     88  H42 GCD     1      36.700  19.910  23.460  1.00  0.00            
ATOM     89  O21 GCD     1      36.400  20.160  21.430  1.00  0.00            
ATOM     90  H43 GCD     1      36.710  20.710  20.700  1.00  0.00            
ATOM     91  C27 GCD     1      36.710  21.950  23.050  1.00  0.00            
ATOM     92  H44 GCD     1      36.860  22.570  22.160  1.00  0.00            
ATOM     93  O22 GCD     1      35.360  22.210  23.480  1.00  0.00            
ATOM     94  H45 GCD     1      35.220  21.630  24.240  1.00  0.00            
ATOM     95  C28 GCD     1      37.750  22.450  24.070  1.00  0.00            
ATOM     96  H46 GCD     1      37.640  23.530  24.260  1.00  0.00            
ATOM     97  O23 GCD     1      39.020  22.210  23.690  1.00  0.00            
ATOM     98  C29 GCD     1      39.360  20.840  23.630  1.00  0.00            
ATOM     99  H47 GCD     1      39.080  20.320  24.550  1.00  0.00            
ATOM    100  C30 GCD     1      40.900  20.710  23.470  1.00  0.00            
ATOM    101  H48 GCD     1      41.180  21.460  22.710  1.00  0.00            
ATOM    102  H49 GCD     1      41.250  19.780  23.000  1.00  0.00            
ATOM    103  O24 GCD     1      41.630  21.060  24.660  1.00  0.00            
ATOM    104  H50 GCD     1      41.320  21.920  24.970  1.00  0.00            
ATOM    105  O25 GCD     1      37.480  21.780  25.310  1.00  0.00            
ATOM    106  C31 GCD     1      36.660  22.410  26.310  1.00  0.00            
ATOM    107  H51 GCD     1      36.050  23.270  26.000  1.00  0.00            
ATOM    108  C32 GCD     1      35.730  21.280  26.760  1.00  0.00            
ATOM    109  H52 GCD     1      36.380  20.530  27.230  1.00  0.00            
ATOM    110  O26 GCD     1      34.980  20.770  25.630  1.00  0.00            
ATOM    111  H53 GCD     1      35.150  19.830  25.540  1.00  0.00            
ATOM    112  C33 GCD     1      34.800  21.920  27.870  1.00  0.00            
ATOM    113  H54 GCD     1      34.260  22.740  27.380  1.00  0.00            
ATOM    114  O27 GCD     1      33.770  20.980  28.310  1.00  0.00            
ATOM    115  H55 GCD     1      33.650  20.320  27.610  1.00  0.00            
ATOM    116  C34 GCD     1      35.710  22.470  29.000  1.00  0.00            
ATOM    117  H56 GCD     1      35.050  23.040  29.670  1.00  0.00            
ATOM    118  O28 GCD     1      36.710  23.350  28.480  1.00  0.00            
ATOM    119  C35 GCD     1      37.600  22.840  27.480  1.00  0.00            
ATOM    120  H57 GCD     1      37.970  21.880  27.860  1.00  0.00            
ATOM    121  C36 GCD     1      38.680  23.830  27.160  1.00  0.00            
ATOM    122  H58 GCD     1      39.340  23.360  26.420  1.00  0.00            
ATOM    123  H59 GCD     1      39.180  24.120  28.090  1.00  0.00            
ATOM    124  O29 GCD     1      38.270  24.950  26.510  1.00  0.00            
ATOM    125  H60 GCD     1      37.590  25.430  26.990  1.00  0.00            
ATOM    126  O30 GCD     1      36.320  21.380  29.700  1.00  0.00            
ATOM    127  C37 GCD     1      36.120  21.420  31.110  1.00  0.00            
ATOM    128  H61 GCD     1      35.930  22.420  31.520  1.00  0.00            
ATOM    129  C38 GCD     1      35.000  20.520  31.570  1.00  0.00            
ATOM    130  H62 GCD     1      35.120  19.590  31.000  1.00  0.00            
ATOM    131  O31 GCD     1      33.800  21.110  31.170  1.00  0.00            
ATOM    132  H63 GCD     1      33.720  20.960  30.220  1.00  0.00            
ATOM    133  C39 GCD     1      35.030  20.200  33.030  1.00  0.00            
ATOM    134  H64 GCD     1      34.660  21.170  33.380  1.00  0.00            
ATOM    135  O32 GCD     1      33.950  19.260  33.460  1.00  0.00            
ATOM    136  H65 GCD     1      33.130  19.740  33.280  1.00  0.00            
ATOM    137  C40 GCD     1      36.380  19.910  33.540  1.00  0.00            
ATOM    138  H66 GCD     1      36.380  19.950  34.630  1.00  0.00            
ATOM    139  O33 GCD     1      37.320  20.930  33.120  1.00  0.00            
ATOM    140  C41 GCD     1      37.520  21.110  31.690  1.00  0.00            
ATOM    141  H67 GCD     1      37.960  20.210  31.250  1.00  0.00            
ATOM    142  C42 GCD     1      38.590  22.230  31.560  1.00  0.00            
ATOM    143  H68 GCD     1      38.680  22.380  30.480  1.00  0.00            
ATOM    144  H69 GCD     1      39.560  22.010  32.020  1.00  0.00            
ATOM    145  O34 GCD     1      38.110  23.480  32.080  1.00  0.00            
ATOM    146  H70 GCD     1      37.700  23.330  32.940  1.00  0.00            
ATOM    147  O35 GCD     1      36.970  18.720  32.960  1.00  0.00            
ATOM    148  C43 GCD     1      37.530  17.750  33.850  1.00  0.00            
ATOM    149  H71 GCD     1      37.540  18.170  34.860  1.00  0.00            
ATOM    150  C44 GCD     1      36.590  16.600  33.870  1.00  0.00            
ATOM    151  H72 GCD     1      36.400  16.170  32.880  1.00  0.00            
ATOM    152  O36 GCD     1      35.320  17.080  34.430  1.00  0.00            
ATOM    153  H73 GCD     1      34.940  17.800  33.910  1.00  0.00            
ATOM    154  C45 GCD     1      37.170  15.490  34.720  1.00  0.00            
ATOM    155  H74 GCD     1      37.190  15.880  35.740  1.00  0.00            
ATOM    156  O37 GCD     1      36.310  14.330  34.700  1.00  0.00            
ATOM    157  H75 GCD     1      36.850  13.560  34.480  1.00  0.00            
ATOM    158  C46 GCD     1      38.590  15.110  34.360  1.00  0.00            
ATOM    159  H76 GCD     1      39.050  14.460  35.110  1.00  0.00            
ATOM    160  O38 GCD     1      38.510  14.400  33.070  1.00  0.00            
ATOM    161  O39 GCD     1      39.370  16.280  34.400  1.00  0.00            
ATOM    162  C47 GCD     1      38.920  17.270  33.420  1.00  0.00            
ATOM    163  H77 GCD     1      38.910  16.850  32.410  1.00  0.00            
ATOM    164  C48 GCD     1      39.910  18.440  33.420  1.00  0.00            
ATOM    165  H78 GCD     1      40.010  18.990  34.360  1.00  0.00            
ATOM    166  H79 GCD     1      39.630  19.220  32.700  1.00  0.00            
ATOM    167  O40 GCD     1      41.160  18.010  33.110  1.00  0.00            
ATOM    168  H80 GCD     1      41.460  17.580  33.920  1.00  0.00            
ATOM    169  C1  AL1     2      33.650  16.680  25.450  1.00  0.00            
ATOM    170  C2  AL1     2      34.810  15.850  24.810  1.00  0.00            
ATOM    171  C3  AL1     2      34.900  16.330  23.350  1.00  0.00            
ATOM    172  C4  AL1     2      34.440  15.680  22.250  1.00  0.00            
ATOM    173  C5  AL1     2      33.940  14.310  22.330  1.00  0.00            
ATOM    174  O1  AL1     2      33.840  13.690  21.320  1.00  0.00            
ATOM    175  C6  AL1     2      33.940  13.720  23.750  1.00  0.00            
ATOM    176  C7  AL1     2      34.380  14.430  24.810  1.00  0.00            
ATOM    177  C8  AL1     2      34.490  13.730  26.150  1.00  0.00            
ATOM    178  C9  AL1     2      35.830  13.890  26.880  1.00  0.00            
ATOM    179  C10 AL1     2      36.210  15.300  26.860  1.00  0.00            
ATOM    180  C11 AL1     2      36.240  15.960  25.500  1.00  0.00            
ATOM    181  C12 AL1     2      36.710  17.380  25.600  1.00  0.00            
ATOM    182  O2  AL1     2      36.020  18.370  25.450  1.00  0.00            
ATOM    183  C13 AL1     2      38.180  17.500  26.040  1.00  0.00            
ATOM    184  C14 AL1     2      38.190  16.940  27.530  1.00  0.00            
ATOM    185  C15 AL1     2      37.250  17.810  28.410  1.00  0.00            
ATOM    186  C16 AL1     2      37.690  15.460  27.450  1.00  0.00            
ATOM    187  C17 AL1     2      37.990  14.840  28.860  1.00  0.00            
ATOM    188  C18 AL1     2      39.330  15.580  29.260  1.00  0.00            
ATOM    189  C19 AL1     2      39.590  16.750  28.180  1.00  0.00            
ATOM    190  O3  AL1     2      40.460  16.160  27.160  1.00  0.00            
ATOM    191  C20 AL1     2      40.290  18.010  28.770  1.00  0.00            
ATOM    192  O4  AL1     2      40.030  18.430  29.900  1.00  0.00            
ATOM    193  C21 AL1     2      41.110  18.900  27.810  1.00  0.00            
ATOM    194  O5  AL1     2      41.250  20.230  28.330  1.00  0.00            
ATOM    195  H1  AL1     2      33.730  16.570  26.540  1.00  0.00            
ATOM    196  H2  AL1     2      33.740  17.740  25.200  1.00  0.00            
ATOM    197  H3  AL1     2      32.690  16.290  25.100  1.00  0.00            
ATOM    198  H4  AL1     2      35.280  17.320  23.070  1.00  0.00            
ATOM    199  H5  AL1     2      34.360  16.180  21.280  1.00  0.00            
ATOM    200  H6  AL1     2      33.940  12.640  23.830  1.00  0.00            
ATOM    201  H7  AL1     2      34.370  12.670  25.920  1.00  0.00            
ATOM    202  H8  AL1     2      33.710  14.080  26.840  1.00  0.00            
ATOM    203  H9  AL1     2      36.510  13.270  26.280  1.00  0.00            
ATOM    204  H10 AL1     2      35.830  13.590  27.940  1.00  0.00            
ATOM    205  H11 AL1     2      35.520  15.870  27.490  1.00  0.00            
ATOM    206  H12 AL1     2      36.900  15.390  24.830  1.00  0.00            
ATOM    207  H13 AL1     2      38.560  18.520  25.920  1.00  0.00            
ATOM    208  H14 AL1     2      38.810  16.990  25.300  1.00  0.00            
ATOM    209  H15 AL1     2      37.590  18.850  28.330  1.00  0.00            
ATOM    210  H16 AL1     2      36.170  17.850  28.210  1.00  0.00            
ATOM    211  H17 AL1     2      37.320  17.530  29.470  1.00  0.00            
ATOM    212  H18 AL1     2      38.290  14.950  26.680  1.00  0.00            
ATOM    213  H19 AL1     2      38.160  13.780  28.650  1.00  0.00            
ATOM    214  H20 AL1     2      37.200  15.080  29.590  1.00  0.00            
ATOM    215  H21 AL1     2      40.260  14.990  29.270  1.00  0.00            
ATOM    216  H22 AL1     2      39.070  16.010  30.240  1.00  0.00            
ATOM    217  H23 AL1     2      41.230  15.900  27.710  1.00  0.00            
ATOM    218  H24 AL1     2      40.650  18.960  26.810  1.00  0.00            
ATOM    219  H25 AL1     2      42.120  18.470  27.730  1.00  0.00            
ATOM    220  H26 AL1     2      41.870  20.130  29.080  1.00  0.00            
TER
ENDMDL
MODEL        1
ATOM      1  H1  GCD     1      29.770  10.100  26.350  1.00  0.00            
ATOM      2  O1  GCD     1      30.720  10.150  26.160  1.00  0.00            
ATOM      3  C1  GCD     1      31.030  11.260  25.320  1.00  0.00            
ATOM      4  H2  GCD     1      30.690  12.170  25.850  1.00  0.00            
ATOM      5  H3  GCD     1      32.090  11.340  25.040  1.00  0.00            
ATOM      6  C2  GCD     1      30.360  11.140  23.980  1.00  0.00            
ATOM      7  H4  GCD     1      30.760  11.920  23.320  1.00  0.00            
ATOM      8  C3  GCD     1      28.850  11.410  23.770  1.00  0.00            
ATOM      9  H5  GCD     1      28.260  10.590  24.200  1.00  0.00            
ATOM     10  C4  GCD     1      28.480  11.330  22.340  1.00  0.00            
ATOM     11  H6  GCD     1      29.020  12.050  21.710  1.00  0.00            
ATOM     12  O2  GCD     1      27.040  11.600  22.200  1.00  0.00            
ATOM     13  H7  GCD     1      26.810  12.480  22.520  1.00  0.00            
ATOM     14  C5  GCD     1      28.770   9.960  21.810  1.00  0.00            
ATOM     15  H8  GCD     1      28.090   9.140  22.090  1.00  0.00            
ATOM     16  O3  GCD     1      28.460   9.960  20.450  1.00  0.00            
ATOM     17  H9  GCD     1      29.330   9.780  20.080  1.00  0.00            
ATOM     18  C6  GCD     1      30.240   9.680  22.090  1.00  0.00            
ATOM     19  O4  GCD     1      30.630   9.850  23.380  1.00  0.00            
ATOM     20  H10 GCD     1      30.440   8.660  21.750  1.00  0.00            
ATOM     21  O5  GCD     1      31.100  10.590  21.340  1.00  0.00            
ATOM     22  C7  GCD     1      32.160  10.010  20.660  1.00  0.00            
ATOM     23  H11 GCD     1      32.390   8.970  20.930  1.00  0.00            
ATOM     24  C8  GCD     1      31.730  10.130  19.190  1.00  0.00            
ATOM     25  H12 GCD     1      31.480  11.170  18.930  1.00  0.00            
ATOM     26  O6  GCD     1      30.540   9.440  18.870  1.00  0.00            
ATOM     27  H13 GCD     1      30.470   9.510  17.910  1.00  0.00            
ATOM     28  C9  GCD     1      32.930   9.590  18.380  1.00  0.00            
ATOM     29  H14 GCD     1      33.230   8.570  18.690  1.00  0.00            
ATOM     30  O7  GCD     1      32.580   9.470  16.990  1.00  0.00            
ATOM     31  H15 GCD     1      32.530  10.360  16.630  1.00  0.00            
ATOM     32  C10 GCD     1      34.130  10.570  18.570  1.00  0.00            
ATOM     33  H16 GCD     1      34.990  10.380  17.920  1.00  0.00            
ATOM     34  O8  GCD     1      34.510  10.470  19.850  1.00  0.00            
ATOM     35  C11 GCD     1      33.490  10.770  20.840  1.00  0.00            
ATOM     36  H17 GCD     1      33.280  11.830  20.680  1.00  0.00            
ATOM     37  C12 GCD     1      34.130  10.700  22.220  1.00  0.00            
ATOM     38  H18 GCD     1      33.430  11.290  22.830  1.00  0.00            
ATOM     39  H19 GCD     1      35.110  11.200  22.200  1.00  0.00            
ATOM     40  O9  GCD     1      34.140   9.430  22.750  1.00  0.00            
ATOM     41  H20 GCD     1      34.310   9.460  23.700  1.00  0.00            
ATOM     42  O10 GCD     1      33.610  11.870  18.270  1.00  0.00            
ATOM     43  C13 GCD     1      34.050  12.530  17.030  1.00  0.00            
ATOM     44  H21 GCD     1      34.660  11.880  16.390  1.00  0.00            
ATOM     45  C14 GCD     1      33.020  13.130  16.280  1.00  0.00            
ATOM     46  H22 GCD     1      32.470  13.770  16.980  1.00  0.00            
ATOM     47  O11 GCD     1      32.070  12.120  15.920  1.00  0.00            
ATOM     48  H23 GCD     1      31.150  12.410  15.880  1.00  0.00            
ATOM     49  C15 GCD     1      33.470  14.000  15.110  1.00  0.00            
ATOM     50  H24 GCD     1      33.820  13.290  14.340  1.00  0.00            
ATOM     51  O12 GCD     1      32.350  14.640  14.500  1.00  0.00            
ATOM     52  H25 GCD     1      32.120  15.470  14.930  1.00  0.00            
ATOM     53  C16 GCD     1      34.510  14.950  15.490  1.00  0.00            
ATOM     54  H26 GCD     1      34.940  15.380  14.580  1.00  0.00            
ATOM     55  O13 GCD     1      35.500  14.260  16.160  1.00  0.00            
ATOM     56  C17 GCD     1      35.030  13.690  17.390  1.00  0.00            
ATOM     57  H27 GCD     1      34.530  14.400  18.060  1.00  0.00            
ATOM     58  C18 GCD     1      36.250  13.090  18.070  1.00  0.00            
ATOM     59  H28 GCD     1      36.760  12.330  17.460  1.00  0.00            
ATOM     60  H29 GCD     1      35.820  12.570  18.940  1.00  0.00            
ATOM     61  O14 GCD     1      37.210  14.040  18.460  1.00  0.00            
ATOM     62  H30 GCD     1      36.930  14.530  19.240  1.00  0.00            
ATOM     63  O15 GCD     1      33.920  15.940  16.240  1.00  0.00            
ATOM     64  C19 GCD     1      34.320  17.260  15.850  1.00  0.00            
ATOM     65  H31 GCD     1      34.860  17.420  14.900  1.00  0.00            
ATOM     66  C20 GCD     1      32.970  17.990  15.680  1.00  0.00            
ATOM     67  H32 GCD     1      32.310  17.790  16.540  1.00  0.00            
ATOM     68  O16 GCD     1      32.190  17.620  14.590  1.00  0.00            
ATOM     69  H33 GCD     1      31.360  18.100  14.580  1.00  0.00            
ATOM     70  C21 GCD     1      33.060  19.480  15.760  1.00  0.00            
ATOM     71  H34 GCD     1      33.500  19.840  14.820  1.00  0.00            
ATOM     72  O17 GCD     1      31.790  20.140  15.850  1.00  0.00            
ATOM     73  H35 GCD     1      31.900  20.960  16.340  1.00  0.00            
ATOM     74  C22 GCD     1      33.970  19.810  16.900  1.00  0.00            
ATOM     75  H36 GCD     1      34.250  20.850  16.690  1.00  0.00            
ATOM     76  O18 GCD     1      35.180  19.210  16.740  1.00  0.00            
ATOM     77  C23 GCD     1      35.200  17.820  16.960  1.00  0.00            
ATOM     78  H37 GCD     1      34.830  17.540  17.950  1.00  0.00            
ATOM     79  C24 GCD     1      36.680  17.410  16.760  1.00  0.00            
ATOM     80  H38 GCD     1      36.990  17.370  15.710  1.00  0.00            
ATOM     81  H39 GCD     1      36.670  16.370  17.110  1.00  0.00            
ATOM     82  O19 GCD     1      37.550  18.270  17.540  1.00  0.00            
ATOM     83  H40 GCD     1      37.310  19.130  17.180  1.00  0.00            
ATOM     84  O20 GCD     1      33.360  19.660  18.180  1.00  0.00            
ATOM     85  C25 GCD     1      33.690  20.690  19.090  1.00  0.00            
ATOM     86  H41 GCD     1      34.550  21.340  18.880  1.00  0.00            
ATOM     87  C26 GCD     1      32.500  21.710  19.050  1.00  0.00            
ATOM     88  H42 GCD     1      31.650  21.140  19.430  1.00  0.00            
ATOM     89  O21 GCD     1      32.250  22.190  17.690  1.00  0.00            
ATOM     90  H43 GCD     1      31.910  23.090  17.810  1.00  0.00            
ATOM     91  C27 GCD     1      32.750  22.890  19.970  1.00  0.00            
ATOM     92  H44 GCD     1      33.690  23.310  19.560  1.00  0.00            
ATOM     93  O22 GCD     1      31.650  23.840  20.080  1.00  0.00            
ATOM     94  H45 GCD     1      31.020  23.280  20.550  1.00  0.00            
ATOM     95  C28 GCD     1      33.090  22.350  21.340  1.00  0.00            
ATOM     96  H46 GCD     1      33.450  23.020  22.130  1.00  0.00            
ATOM     97  O23 GCD     1      34.140  21.380  21.300  1.00  0.00            
ATOM     98  C29 GCD     1      33.920  20.260  20.530  1.00  0.00            
ATOM     99  H47 GCD     1      33.050  19.660  20.830  1.00  0.00            
ATOM    100  C30 GCD     1      35.140  19.350  20.610  1.00  0.00            
ATOM    101  H48 GCD     1      35.980  19.660  19.970  1.00  0.00            
ATOM    102  H49 GCD     1      34.850  18.380  20.190  1.00  0.00            
ATOM    103  O24 GCD     1      35.510  19.120  21.940  1.00  0.00            
ATOM    104  H50 GCD     1      35.640  19.970  22.380  1.00  0.00            
ATOM    105  O25 GCD     1      31.870  21.770  21.820  1.00  0.00            
ATOM    106  C31 GCD     1      31.450  22.220  23.180  1.00  0.00            
ATOM    107  H51 GCD     1      31.980  23.160  23.430  1.00  0.00            
ATOM    108  C32 GCD     1      29.950  22.320  23.100  1.00  0.00            
ATOM    109  H52 GCD     1      29.480  21.360  22.830  1.00  0.00            
ATOM    110  O26 GCD     1      29.520  23.300  22.190  1.00  0.00            
ATOM    111  H53 GCD     1      28.560  23.270  22.220  1.00  0.00            
ATOM    112  C33 GCD     1      29.340  22.640  24.450  1.00  0.00            
ATOM    113  H54 GCD     1      29.550  23.700  24.650  1.00  0.00            
ATOM    114  O27 GCD     1      27.900  22.530  24.470  1.00  0.00            
ATOM    115  H55 GCD     1      27.620  21.620  24.590  1.00  0.00            
ATOM    116  C34 GCD     1      29.870  21.810  25.590  1.00  0.00            
ATOM    117  H56 GCD     1      29.640  22.160  26.600  1.00  0.00            
ATOM    118  O28 GCD     1      31.280  21.700  25.480  1.00  0.00            
ATOM    119  C35 GCD     1      31.770  21.170  24.230  1.00  0.00            
ATOM    120  H57 GCD     1      31.140  20.320  23.940  1.00  0.00            
ATOM    121  C36 GCD     1      33.270  20.870  24.340  1.00  0.00            
ATOM    122  H58 GCD     1      33.820  21.760  24.670  1.00  0.00            
ATOM    123  H59 GCD     1      33.760  20.500  23.430  1.00  0.00            
ATOM    124  O29 GCD     1      33.510  19.900  25.380  1.00  0.00            
ATOM    125  H60 GCD     1      34.450  19.720  25.530  1.00  0.00            
ATOM    126  O30 GCD     1      29.360  20.510  25.480  1.00  0.00            
ATOM    127  C37 GCD     1      28.690  19.900  26.560  1.00  0.00            
ATOM    128  H61 GCD     1      28.600  20.570  27.420  1.00  0.00            
ATOM    129  C38 GCD     1      27.330  19.310  26.100  1.00  0.00            
ATOM    130  H62 GCD     1      27.410  18.660  25.220  1.00  0.00            
ATOM    131  O31 GCD     1      26.370  20.330  25.800  1.00  0.00            
ATOM    132  H63 GCD     1      25.850  19.900  25.110  1.00  0.00            
ATOM    133  C39 GCD     1      26.750  18.360  27.130  1.00  0.00            
ATOM    134  H64 GCD     1      26.470  18.950  28.010  1.00  0.00            
ATOM    135  O32 GCD     1      25.550  17.780  26.730  1.00  0.00            
ATOM    136  H65 GCD     1      25.740  17.260  25.940  1.00  0.00            
ATOM    137  C40 GCD     1      27.760  17.330  27.620  1.00  0.00            
ATOM    138  H66 GCD     1      27.380  16.810  28.500  1.00  0.00            
ATOM    139  O33 GCD     1      28.990  17.950  27.980  1.00  0.00            
ATOM    140  C41 GCD     1      29.630  18.800  27.020  1.00  0.00            
ATOM    141  H67 GCD     1      29.980  18.090  26.260  1.00  0.00            
ATOM    142  C42 GCD     1      30.760  19.320  27.790  1.00  0.00            
ATOM    143  H68 GCD     1      31.460  19.850  27.140  1.00  0.00            
ATOM    144  H69 GCD     1      31.240  18.420  28.190  1.00  0.00            
ATOM    145  O34 GCD     1      30.400  20.070  28.900  1.00  0.00            
ATOM    146  H70 GCD     1      29.740  19.430  29.220  1.00  0.00            
ATOM    147  O35 GCD     1      28.110  16.500  26.580  1.00  0.00            
ATOM    148  C43 GCD     1      27.570  15.180  26.550  1.00  0.00            
ATOM    149  H71 GCD     1      26.700  15.170  27.210  1.00  0.00            
ATOM    150  C44 GCD     1      26.970  14.920  25.160  1.00  0.00            
ATOM    151  H72 GCD     1      27.670  14.950  24.310  1.00  0.00            
ATOM    152  O36 GCD     1      26.050  15.930  24.790  1.00  0.00            
ATOM    153  H73 GCD     1      25.690  15.700  23.920  1.00  0.00            
ATOM    154  C45 GCD     1      26.330  13.550  25.080  1.00  0.00            
ATOM    155  H74 GCD     1      25.630  13.460  25.920  1.00  0.00            
ATOM    156  O37 GCD     1      25.650  13.270  23.890  1.00  0.00            
ATOM    157  H75 GCD     1      25.360  12.350  23.970  1.00  0.00            
ATOM    158  C46 GCD     1      27.430  12.520  25.390  1.00  0.00            
ATOM    159  H76 GCD     1      27.110  11.480  25.430  1.00  0.00            
ATOM    160  O38 GCD     1      28.440  12.590  24.410  1.00  0.00            
ATOM    161  O39 GCD     1      27.960  12.760  26.770  1.00  0.00            
ATOM    162  C47 GCD     1      28.590  14.070  26.920  1.00  0.00            
ATOM    163  H77 GCD     1      29.490  14.090  26.290  1.00  0.00            
ATOM    164  C48 GCD     1      29.060  14.240  28.400  1.00  0.00            
ATOM    165  H78 GCD     1      29.560  15.210  28.450  1.00  0.00            
ATOM    166  H79 GCD     1      29.830  13.470  28.560  1.00  0.00            
ATOM    167  O40 GCD     1      27.920  14.230  29.300  1.00  0.00            
ATOM    168  H80 GCD     1      27.940  14.980  29.900  1.00  0.00            
ATOM    169  C1  AL1     2      27.580  17.730  20.230  1.00  0.00            
ATOM    170  C2  AL1     2      28.910  18.230  19.740  1.00  0.00            
ATOM    171  C3  AL1     2      28.990  19.740  19.740  1.00  0.00            
ATOM    172  C4  AL1     2      29.050  20.530  18.660  1.00  0.00            
ATOM    173  C5  AL1     2      29.080  19.990  17.240  1.00  0.00            
ATOM    174  O1  AL1     2      28.870  20.710  16.240  1.00  0.00            
ATOM    175  C6  AL1     2      29.230  18.550  17.170  1.00  0.00            
ATOM    176  C7  AL1     2      29.100  17.700  18.260  1.00  0.00            
ATOM    177  C8  AL1     2      29.250  16.240  18.180  1.00  0.00            
ATOM    178  C9  AL1     2      30.520  15.780  18.900  1.00  0.00            
ATOM    179  C10 AL1     2      30.390  16.260  20.330  1.00  0.00            
ATOM    180  C11 AL1     2      30.140  17.780  20.480  1.00  0.00            
ATOM    181  C12 AL1     2      30.110  18.070  21.980  1.00  0.00            
ATOM    182  O2  AL1     2      29.120  18.380  22.630  1.00  0.00            
ATOM    183  C13 AL1     2      31.450  17.710  22.690  1.00  0.00            
ATOM    184  C14 AL1     2      31.630  16.200  22.610  1.00  0.00            
ATOM    185  C15 AL1     2      30.410  15.470  23.330  1.00  0.00            
ATOM    186  C16 AL1     2      31.680  15.820  21.130  1.00  0.00            
ATOM    187  C17 AL1     2      32.280  14.410  21.040  1.00  0.00            
ATOM    188  C18 AL1     2      33.030  14.250  22.350  1.00  0.00            
ATOM    189  C19 AL1     2      32.990  15.620  23.160  1.00  0.00            
ATOM    190  O3  AL1     2      34.140  16.280  22.630  1.00  0.00            
ATOM    191  C20 AL1     2      32.980  15.490  24.710  1.00  0.00            
ATOM    192  O4  AL1     2      32.770  14.460  25.330  1.00  0.00            
ATOM    193  C21 AL1     2      33.310  16.760  25.510  1.00  0.00            
ATOM    194  O5  AL1     2      32.260  17.010  26.520  1.00  0.00            
ATOM    195  H1  AL1     2      26.810  17.840  19.450  1.00  0.00            
ATOM    196  H2  AL1     2      27.540  16.640  20.410  1.00  0.00            
ATOM    197  H3  AL1     2      27.270  18.280  21.120  1.00  0.00            
ATOM    198  H4  AL1     2      28.760  20.230  20.680  1.00  0.00            
ATOM    199  H5  AL1     2      29.050  21.610  18.770  1.00  0.00            
ATOM    200  H6  AL1     2      29.420  18.160  16.170  1.00  0.00            
ATOM    201  H7  AL1     2      29.320  16.050  17.100  1.00  0.00            
ATOM    202  H8  AL1     2      28.400  15.680  18.590  1.00  0.00            
ATOM    203  H9  AL1     2      31.490  15.910  18.400  1.00  0.00            
ATOM    204  H10 AL1     2      30.430  14.690  18.970  1.00  0.00            
ATOM    205  H11 AL1     2      29.520  15.770  20.780  1.00  0.00            
ATOM    206  H12 AL1     2      31.030  18.260  20.060  1.00  0.00            
ATOM    207  H13 AL1     2      31.470  18.090  23.720  1.00  0.00            
ATOM    208  H14 AL1     2      32.210  18.270  22.120  1.00  0.00            
ATOM    209  H15 AL1     2      30.500  14.380  23.360  1.00  0.00            
ATOM    210  H16 AL1     2      30.210  15.880  24.330  1.00  0.00            
ATOM    211  H17 AL1     2      29.470  15.720  22.830  1.00  0.00            
ATOM    212  H18 AL1     2      32.460  16.440  20.680  1.00  0.00            
ATOM    213  H19 AL1     2      33.040  14.270  20.260  1.00  0.00            
ATOM    214  H20 AL1     2      31.440  13.710  20.970  1.00  0.00            
ATOM    215  H21 AL1     2      34.020  13.820  22.170  1.00  0.00            
ATOM    216  H22 AL1     2      32.490  13.510  22.950  1.00  0.00            
ATOM    217  H23 AL1     2      34.790  16.080  23.320  1.00  0.00            
ATOM    218  H24 AL1     2      33.350  17.580  24.780  1.00  0.00            
ATOM    219  H25 AL1     2      34.310  16.620  25.920  1.00  0.00            
ATOM    220  H26 AL1     2      32.260  16.320  27.200  1.00  0.00            
TER
ENDMDL
MODEL        1
ATOM      1  H1  GCD     1      32.830   7.310  28.380  1.00  0.00            
ATOM      2  O1  GCD     1      32.450   7.480  27.510  1.00  0.00            
ATOM      3  C1  GCD     1      33.410   8.270  26.860  1.00  0.00            
ATOM      4  H2  GCD     1      34.080   8.690  27.610  1.00  0.00            
ATOM      5  H3  GCD     1      34.020   7.580  26.260  1.00  0.00            
ATOM      6  C2  GCD     1      32.900   9.300  25.890  1.00  0.00            
ATOM      7  H4  GCD     1      33.720   9.960  25.570  1.00  0.00            
ATOM      8  C3  GCD     1      31.780  10.150  26.430  1.00  0.00            
ATOM      9  H5  GCD     1      31.000   9.460  26.780  1.00  0.00            
ATOM     10  C4  GCD     1      31.170  11.020  25.320  1.00  0.00            
ATOM     11  H6  GCD     1      31.920  11.790  25.090  1.00  0.00            
ATOM     12  O2  GCD     1      29.920  11.560  25.840  1.00  0.00            
ATOM     13  H7  GCD     1      29.860  12.400  25.370  1.00  0.00            
ATOM     14  C5  GCD     1      30.850  10.330  24.000  1.00  0.00            
ATOM     15  H8  GCD     1      29.990   9.690  24.230  1.00  0.00            
ATOM     16  O3  GCD     1      30.550  11.240  23.040  1.00  0.00            
ATOM     17  H9  GCD     1      31.000  10.870  22.270  1.00  0.00            
ATOM     18  C6  GCD     1      31.970   9.340  23.640  1.00  0.00            
ATOM     19  O4  GCD     1      32.420   8.610  24.770  1.00  0.00            
ATOM     20  H10 GCD     1      31.590   8.710  22.840  1.00  0.00            
ATOM     21  O5  GCD     1      33.160   9.960  23.170  1.00  0.00            
ATOM     22  C7  GCD     1      33.670   9.390  21.950  1.00  0.00            
ATOM     23  H11 GCD     1      33.230   8.430  21.690  1.00  0.00            
ATOM     24  C8  GCD     1      33.500  10.430  20.870  1.00  0.00            
ATOM     25  H12 GCD     1      33.850  11.440  21.110  1.00  0.00            
ATOM     26  O6  GCD     1      32.110  10.510  20.480  1.00  0.00            
ATOM     27  H13 GCD     1      31.940  11.430  20.260  1.00  0.00            
ATOM     28  C9  GCD     1      34.360  10.020  19.730  1.00  0.00            
ATOM     29  H14 GCD     1      34.090   9.000  19.410  1.00  0.00            
ATOM     30  O7  GCD     1      34.170  10.940  18.680  1.00  0.00            
ATOM     31  H15 GCD     1      33.250  10.900  18.410  1.00  0.00            
ATOM     32  C10 GCD     1      35.830   9.920  20.120  1.00  0.00            
ATOM     33  H16 GCD     1      36.320   9.600  19.190  1.00  0.00            
ATOM     34  O8  GCD     1      35.900   8.820  21.080  1.00  0.00            
ATOM     35  C11 GCD     1      35.190   9.120  22.260  1.00  0.00            
ATOM     36  H17 GCD     1      35.600  10.000  22.760  1.00  0.00            
ATOM     37  C12 GCD     1      35.300   8.050  23.290  1.00  0.00            
ATOM     38  H18 GCD     1      34.760   8.500  24.130  1.00  0.00            
ATOM     39  H19 GCD     1      36.380   7.870  23.380  1.00  0.00            
ATOM     40  O9  GCD     1      34.680   6.810  22.930  1.00  0.00            
ATOM     41  H20 GCD     1      34.790   6.160  23.640  1.00  0.00            
ATOM     42  O10 GCD     1      36.300  11.200  20.580  1.00  0.00            
ATOM     43  C13 GCD     1      37.480  11.650  19.990  1.00  0.00            
ATOM     44  H21 GCD     1      37.880  10.930  19.270  1.00  0.00            
ATOM     45  C14 GCD     1      37.110  12.960  19.200  1.00  0.00            
ATOM     46  H22 GCD     1      36.660  13.730  19.830  1.00  0.00            
ATOM     47  O11 GCD     1      36.300  12.580  18.120  1.00  0.00            
ATOM     48  H23 GCD     1      35.600  12.130  18.600  1.00  0.00            
ATOM     49  C15 GCD     1      38.460  13.560  18.700  1.00  0.00            
ATOM     50  H24 GCD     1      39.000  12.870  18.040  1.00  0.00            
ATOM     51  O12 GCD     1      38.220  14.870  18.150  1.00  0.00            
ATOM     52  H25 GCD     1      37.470  14.780  17.540  1.00  0.00            
ATOM     53  C16 GCD     1      39.470  13.750  19.790  1.00  0.00            
ATOM     54  H26 GCD     1      40.390  14.130  19.330  1.00  0.00            
ATOM     55  O13 GCD     1      39.670  12.490  20.430  1.00  0.00            
ATOM     56  C17 GCD     1      38.500  11.870  21.090  1.00  0.00            
ATOM     57  H27 GCD     1      38.120  12.570  21.850  1.00  0.00            
ATOM     58  C18 GCD     1      38.980  10.630  21.670  1.00  0.00            
ATOM     59  H28 GCD     1      39.550   9.990  20.990  1.00  0.00            
ATOM     60  H29 GCD     1      38.170   9.960  21.990  1.00  0.00            
ATOM     61  O14 GCD     1      39.730  10.940  22.780  1.00  0.00            
ATOM     62  H30 GCD     1      40.360  11.610  22.490  1.00  0.00            
ATOM     63  O15 GCD     1      39.020  14.680  20.810  1.00  0.00            
ATOM     64  C19 GCD     1      40.080  15.570  21.220  1.00  0.00            
ATOM     65  H31 GCD     1      41.020  15.420  20.680  1.00  0.00            
ATOM     66  C20 GCD     1      39.750  17.030  20.870  1.00  0.00            
ATOM     67  H32 GCD     1      38.860  17.300  21.440  1.00  0.00            
ATOM     68  O16 GCD     1      39.550  17.190  19.400  1.00  0.00            
ATOM     69  H33 GCD     1      38.980  16.510  19.020  1.00  0.00            
ATOM     70  C21 GCD     1      40.910  17.910  21.280  1.00  0.00            
ATOM     71  H34 GCD     1      41.830  17.550  20.810  1.00  0.00            
ATOM     72  O17 GCD     1      40.730  19.350  21.070  1.00  0.00            
ATOM     73  H35 GCD     1      40.020  19.510  21.700  1.00  0.00            
ATOM     74  C22 GCD     1      41.260  17.670  22.720  1.00  0.00            
ATOM     75  H36 GCD     1      42.140  18.280  22.940  1.00  0.00            
ATOM     76  O18 GCD     1      41.490  16.320  23.030  1.00  0.00            
ATOM     77  C23 GCD     1      40.340  15.410  22.680  1.00  0.00            
ATOM     78  H37 GCD     1      39.470  15.770  23.240  1.00  0.00            
ATOM     79  C24 GCD     1      40.720  14.050  23.260  1.00  0.00            
ATOM     80  H38 GCD     1      39.850  13.400  23.130  1.00  0.00            
ATOM     81  H39 GCD     1      40.780  14.130  24.360  1.00  0.00            
ATOM     82  O19 GCD     1      41.860  13.450  22.650  1.00  0.00            
ATOM     83  H40 GCD     1      42.150  12.760  23.270  1.00  0.00            
ATOM     84  O20 GCD     1      40.170  18.130  23.540  1.00  0.00            
ATOM     85  C25 GCD     1      40.330  19.290  24.340  1.00  0.00            
ATOM     86  H41 GCD     1      41.260  19.830  24.090  1.00  0.00            
ATOM     87  C26 GCD     1      39.110  20.180  24.130  1.00  0.00            
ATOM     88  H42 GCD     1      38.230  19.550  24.270  1.00  0.00            
ATOM     89  O21 GCD     1      39.100  20.690  22.780  1.00  0.00            
ATOM     90  H43 GCD     1      39.920  21.150  22.620  1.00  0.00            
ATOM     91  C27 GCD     1      39.030  21.300  25.170  1.00  0.00            
ATOM     92  H44 GCD     1      39.930  21.910  25.030  1.00  0.00            
ATOM     93  O22 GCD     1      37.780  22.060  25.060  1.00  0.00            
ATOM     94  H45 GCD     1      37.110  21.690  25.640  1.00  0.00            
ATOM     95  C28 GCD     1      39.200  20.780  26.550  1.00  0.00            
ATOM     96  H46 GCD     1      39.130  21.640  27.230  1.00  0.00            
ATOM     97  O23 GCD     1      40.430  20.000  26.670  1.00  0.00            
ATOM     98  C29 GCD     1      40.400  18.860  25.780  1.00  0.00            
ATOM     99  H47 GCD     1      39.510  18.250  25.970  1.00  0.00            
ATOM    100  C30 GCD     1      41.670  18.100  25.980  1.00  0.00            
ATOM    101  H48 GCD     1      42.460  18.770  25.610  1.00  0.00            
ATOM    102  H49 GCD     1      41.700  17.130  25.460  1.00  0.00            
ATOM    103  O24 GCD     1      41.940  17.880  27.360  1.00  0.00            
ATOM    104  H50 GCD     1      41.410  18.580  27.740  1.00  0.00            
ATOM    105  O25 GCD     1      38.050  19.870  26.890  1.00  0.00            
ATOM    106  C31 GCD     1      37.170  20.280  27.820  1.00  0.00            
ATOM    107  H51 GCD     1      37.190  21.350  28.060  1.00  0.00            
ATOM    108  C32 GCD     1      35.760  19.980  27.380  1.00  0.00            
ATOM    109  H52 GCD     1      35.720  18.900  27.230  1.00  0.00            
ATOM    110  O26 GCD     1      35.530  20.760  26.200  1.00  0.00            
ATOM    111  H53 GCD     1      35.150  20.160  25.560  1.00  0.00            
ATOM    112  C33 GCD     1      34.830  20.370  28.470  1.00  0.00            
ATOM    113  H54 GCD     1      34.990  21.440  28.660  1.00  0.00            
ATOM    114  O27 GCD     1      33.530  20.090  28.030  1.00  0.00            
ATOM    115  H55 GCD     1      33.110  19.450  28.610  1.00  0.00            
ATOM    116  C34 GCD     1      35.060  19.490  29.730  1.00  0.00            
ATOM    117  H56 GCD     1      34.470  19.860  30.570  1.00  0.00            
ATOM    118  O28 GCD     1      36.440  19.640  30.070  1.00  0.00            
ATOM    119  C35 GCD     1      37.410  19.470  29.060  1.00  0.00            
ATOM    120  H57 GCD     1      37.290  18.420  28.740  1.00  0.00            
ATOM    121  C36 GCD     1      38.830  19.580  29.600  1.00  0.00            
ATOM    122  H58 GCD     1      39.650  19.260  28.940  1.00  0.00            
ATOM    123  H59 GCD     1      38.810  19.060  30.560  1.00  0.00            
ATOM    124  O29 GCD     1      39.200  20.920  29.950  1.00  0.00            
ATOM    125  H60 GCD     1      40.070  20.970  29.540  1.00  0.00            
ATOM    126  O30 GCD     1      34.780  18.100  29.550  1.00  0.00            
ATOM    127  C37 GCD     1      34.110  17.470  30.640  1.00  0.00            
ATOM    128  H61 GCD     1      34.180  18.050  31.570  1.00  0.00            
ATOM    129  C38 GCD     1      32.690  17.190  30.300  1.00  0.00            
ATOM    130  H62 GCD     1      32.750  16.600  29.380  1.00  0.00            
ATOM    131  O31 GCD     1      31.960  18.400  30.010  1.00  0.00            
ATOM    132  H63 GCD     1      31.100  17.980  29.860  1.00  0.00            
ATOM    133  C39 GCD     1      32.100  16.410  31.440  1.00  0.00            
ATOM    134  H64 GCD     1      32.160  16.970  32.380  1.00  0.00            
ATOM    135  O32 GCD     1      30.770  16.160  31.250  1.00  0.00            
ATOM    136  H65 GCD     1      30.690  15.310  30.800  1.00  0.00            
ATOM    137  C40 GCD     1      32.810  15.080  31.620  1.00  0.00            
ATOM    138  H66 GCD     1      32.450  14.400  32.400  1.00  0.00            
ATOM    139  O33 GCD     1      34.180  15.340  31.860  1.00  0.00            
ATOM    140  C41 GCD     1      34.890  16.160  30.940  1.00  0.00            
ATOM    141  H67 GCD     1      35.000  15.630  29.990  1.00  0.00            
ATOM    142  C42 GCD     1      36.250  16.480  31.550  1.00  0.00            
ATOM    143  H68 GCD     1      36.110  16.970  32.520  1.00  0.00            
ATOM    144  H69 GCD     1      36.740  17.210  30.890  1.00  0.00            
ATOM    145  O34 GCD     1      37.040  15.300  31.750  1.00  0.00            
ATOM    146  H70 GCD     1      36.430  14.620  32.070  1.00  0.00            
ATOM    147  O35 GCD     1      32.770  14.350  30.380  1.00  0.00            
ATOM    148  C43 GCD     1      32.320  12.990  30.390  1.00  0.00            
ATOM    149  H71 GCD     1      32.020  12.650  31.390  1.00  0.00            
ATOM    150  C44 GCD     1      31.040  12.910  29.520  1.00  0.00            
ATOM    151  H72 GCD     1      31.400  13.360  28.580  1.00  0.00            
ATOM    152  O36 GCD     1      29.980  13.670  30.140  1.00  0.00            
ATOM    153  H73 GCD     1      29.450  14.000  29.400  1.00  0.00            
ATOM    154  C45 GCD     1      30.650  11.430  29.380  1.00  0.00            
ATOM    155  H74 GCD     1      30.500  11.130  30.430  1.00  0.00            
ATOM    156  O37 GCD     1      29.420  11.200  28.590  1.00  0.00            
ATOM    157  H75 GCD     1      29.620  11.440  27.680  1.00  0.00            
ATOM    158  C46 GCD     1      31.830  10.600  28.830  1.00  0.00            
ATOM    159  H76 GCD     1      31.620   9.530  28.860  1.00  0.00            
ATOM    160  O38 GCD     1      32.210  11.000  27.480  1.00  0.00            
ATOM    161  O39 GCD     1      33.000  10.800  29.700  1.00  0.00            
ATOM    162  C47 GCD     1      33.450  12.110  29.860  1.00  0.00            
ATOM    163  H77 GCD     1      33.620  12.410  28.820  1.00  0.00            
ATOM    164  C48 GCD     1      34.710  12.100  30.700  1.00  0.00            
ATOM    165  H78 GCD     1      35.160  13.100  30.720  1.00  0.00            
ATOM    166  H79 GCD     1      35.380  11.410  30.180  1.00  0.00            
ATOM    167  O40 GCD     1      34.440  11.580  31.950  1.00  0.00            
ATOM    168  H80 GCD     1      34.110  10.670  31.890  1.00  0.00            
ATOM    169  C1  AL1     2      33.980  17.960  22.370  1.00  0.00            
ATOM    170  C2  AL1     2      35.320  17.380  21.870  1.00  0.00            
ATOM    171  C3  AL1     2      36.220  18.550  21.450  1.00  0.00            
ATOM    172  C4  AL1     2      36.530  18.850  20.200  1.00  0.00            
ATOM    173  C5  AL1     2      36.230  17.910  19.080  1.00  0.00            
ATOM    174  O1  AL1     2      36.570  18.140  17.930  1.00  0.00            
ATOM    175  C6  AL1     2      35.520  16.660  19.440  1.00  0.00            
ATOM    176  C7  AL1     2      35.130  16.410  20.680  1.00  0.00            
ATOM    177  C8  AL1     2      34.380  15.120  20.990  1.00  0.00            
ATOM    178  C9  AL1     2      35.060  14.280  22.100  1.00  0.00            
ATOM    179  C10 AL1     2      35.290  15.210  23.390  1.00  0.00            
ATOM    180  C11 AL1     2      36.020  16.580  22.960  1.00  0.00            
ATOM    181  C12 AL1     2      36.280  17.410  24.280  1.00  0.00            
ATOM    182  O2  AL1     2      35.940  18.570  24.610  1.00  0.00            
ATOM    183  C13 AL1     2      37.200  16.690  25.230  1.00  0.00            
ATOM    184  C14 AL1     2      36.630  15.270  25.650  1.00  0.00            
ATOM    185  C15 AL1     2      35.470  15.530  26.650  1.00  0.00            
ATOM    186  C16 AL1     2      36.260  14.530  24.380  1.00  0.00            
ATOM    187  C17 AL1     2      35.990  13.050  24.800  1.00  0.00            
ATOM    188  C18 AL1     2      36.990  12.830  25.960  1.00  0.00            
ATOM    189  C19 AL1     2      37.640  14.190  26.330  1.00  0.00            
ATOM    190  O3  AL1     2      38.910  14.170  25.620  1.00  0.00            
ATOM    191  C20 AL1     2      37.900  14.490  27.790  1.00  0.00            
ATOM    192  O4  AL1     2      37.430  13.840  28.740  1.00  0.00            
ATOM    193  C21 AL1     2      38.830  15.640  28.100  1.00  0.00            
ATOM    194  O5  AL1     2      38.500  16.240  29.380  1.00  0.00            
ATOM    195  H1  AL1     2      33.380  18.430  21.590  1.00  0.00            
ATOM    196  H2  AL1     2      33.350  17.260  22.940  1.00  0.00            
ATOM    197  H3  AL1     2      34.180  18.850  22.990  1.00  0.00            
ATOM    198  H4  AL1     2      36.390  19.290  22.230  1.00  0.00            
ATOM    199  H5  AL1     2      37.050  19.780  19.970  1.00  0.00            
ATOM    200  H6  AL1     2      35.410  15.950  18.620  1.00  0.00            
ATOM    201  H7  AL1     2      34.240  14.500  20.090  1.00  0.00            
ATOM    202  H8  AL1     2      33.350  15.360  21.300  1.00  0.00            
ATOM    203  H9  AL1     2      36.040  13.920  21.770  1.00  0.00            
ATOM    204  H10 AL1     2      34.520  13.360  22.340  1.00  0.00            
ATOM    205  H11 AL1     2      34.300  15.420  23.820  1.00  0.00            
ATOM    206  H12 AL1     2      37.020  16.390  22.560  1.00  0.00            
ATOM    207  H13 AL1     2      37.410  17.270  26.140  1.00  0.00            
ATOM    208  H14 AL1     2      38.180  16.590  24.740  1.00  0.00            
ATOM    209  H15 AL1     2      35.700  16.360  27.330  1.00  0.00            
ATOM    210  H16 AL1     2      34.560  15.760  26.100  1.00  0.00            
ATOM    211  H17 AL1     2      35.270  14.650  27.280  1.00  0.00            
ATOM    212  H18 AL1     2      37.170  14.580  23.770  1.00  0.00            
ATOM    213  H19 AL1     2      36.250  12.330  24.010  1.00  0.00            
ATOM    214  H20 AL1     2      34.980  12.890  25.180  1.00  0.00            
ATOM    215  H21 AL1     2      37.660  12.040  25.590  1.00  0.00            
ATOM    216  H22 AL1     2      36.330  12.390  26.730  1.00  0.00            
ATOM    217  H23 AL1     2      39.340  13.380  25.980  1.00  0.00            
ATOM    218  H24 AL1     2      38.910  16.380  27.300  1.00  0.00            
ATOM    219  H25 AL1     2      39.830  15.200  28.210  1.00  0.00            
ATOM    220  H26 AL1     2      38.270  15.460  29.910  1.00  0.00            
TER
ENDMDL
MODEL        1
ATOM      1  H1  GCD     1      37.670  10.590  37.340  1.00  0.00            
ATOM      2  O1  GCD     1      36.920  11.140  37.070  1.00  0.00            
ATOM      3  C1  GCD     1      37.160  11.480  35.720  1.00  0.00            
ATOM      4  H2  GCD     1      37.230  12.570  35.550  1.00  0.00            
ATOM      5  H3  GCD     1      38.110  11.130  35.300  1.00  0.00            
ATOM      6  C2  GCD     1      36.180  10.830  34.810  1.00  0.00            
ATOM      7  H4  GCD     1      36.450  11.130  33.790  1.00  0.00            
ATOM      8  C3  GCD     1      34.760  11.390  35.010  1.00  0.00            
ATOM      9  H5  GCD     1      34.440  11.160  36.040  1.00  0.00            
ATOM     10  C4  GCD     1      33.850  10.590  34.120  1.00  0.00            
ATOM     11  H6  GCD     1      33.960  10.850  33.060  1.00  0.00            
ATOM     12  O2  GCD     1      32.540  10.940  34.440  1.00  0.00            
ATOM     13  H7  GCD     1      32.040  10.280  33.950  1.00  0.00            
ATOM     14  C5  GCD     1      34.000   9.090  34.310  1.00  0.00            
ATOM     15  H8  GCD     1      33.810   8.850  35.370  1.00  0.00            
ATOM     16  O3  GCD     1      33.150   8.290  33.480  1.00  0.00            
ATOM     17  H9  GCD     1      33.420   8.420  32.570  1.00  0.00            
ATOM     18  C6  GCD     1      35.410   8.690  34.020  1.00  0.00            
ATOM     19  O4  GCD     1      36.250   9.420  34.870  1.00  0.00            
ATOM     20  H10 GCD     1      35.530   7.620  34.220  1.00  0.00            
ATOM     21  O5  GCD     1      35.770   9.050  32.670  1.00  0.00            
ATOM     22  C7  GCD     1      36.500   8.020  31.950  1.00  0.00            
ATOM     23  H11 GCD     1      36.860   7.300  32.700  1.00  0.00            
ATOM     24  C8  GCD     1      35.620   7.260  30.940  1.00  0.00            
ATOM     25  H12 GCD     1      35.180   7.920  30.190  1.00  0.00            
ATOM     26  O6  GCD     1      34.480   6.590  31.530  1.00  0.00            
ATOM     27  H13 GCD     1      34.120   6.080  30.790  1.00  0.00            
ATOM     28  C9  GCD     1      36.430   6.280  30.150  1.00  0.00            
ATOM     29  H14 GCD     1      36.750   5.450  30.810  1.00  0.00            
ATOM     30  O7  GCD     1      35.680   5.610  29.050  1.00  0.00            
ATOM     31  H15 GCD     1      36.050   4.760  28.790  1.00  0.00            
ATOM     32  C10 GCD     1      37.780   6.840  29.560  1.00  0.00            
ATOM     33  H16 GCD     1      38.500   6.060  29.280  1.00  0.00            
ATOM     34  O8  GCD     1      38.410   7.500  30.630  1.00  0.00            
ATOM     35  C11 GCD     1      37.690   8.600  31.230  1.00  0.00            
ATOM     36  H17 GCD     1      37.370   9.270  30.420  1.00  0.00            
ATOM     37  C12 GCD     1      38.660   9.360  32.170  1.00  0.00            
ATOM     38  H18 GCD     1      39.100   8.590  32.810  1.00  0.00            
ATOM     39  H19 GCD     1      38.150  10.120  32.770  1.00  0.00            
ATOM     40  O9  GCD     1      39.580   9.920  31.340  1.00  0.00            
ATOM     41  H20 GCD     1      40.350  10.280  31.790  1.00  0.00            
ATOM     42  O10 GCD     1      37.580   7.760  28.490  1.00  0.00            
ATOM     43  C13 GCD     1      38.330   7.570  27.250  1.00  0.00            
ATOM     44  H21 GCD     1      39.030   6.730  27.270  1.00  0.00            
ATOM     45  C14 GCD     1      37.280   7.290  26.200  1.00  0.00            
ATOM     46  H22 GCD     1      36.600   8.150  26.190  1.00  0.00            
ATOM     47  O11 GCD     1      36.540   6.090  26.460  1.00  0.00            
ATOM     48  H23 GCD     1      36.190   6.280  27.340  1.00  0.00            
ATOM     49  C15 GCD     1      37.920   7.160  24.850  1.00  0.00            
ATOM     50  H24 GCD     1      38.630   6.320  24.810  1.00  0.00            
ATOM     51  O12 GCD     1      36.990   6.910  23.780  1.00  0.00            
ATOM     52  H25 GCD     1      36.520   6.100  24.000  1.00  0.00            
ATOM     53  C16 GCD     1      38.680   8.470  24.530  1.00  0.00            
ATOM     54  H26 GCD     1      39.270   8.350  23.620  1.00  0.00            
ATOM     55  O13 GCD     1      39.620   8.700  25.570  1.00  0.00            
ATOM     56  C17 GCD     1      39.000   8.860  26.820  1.00  0.00            
ATOM     57  H27 GCD     1      38.220   9.640  26.810  1.00  0.00            
ATOM     58  C18 GCD     1      40.080   9.370  27.740  1.00  0.00            
ATOM     59  H28 GCD     1      40.780   8.580  28.020  1.00  0.00            
ATOM     60  H29 GCD     1      39.530   9.710  28.630  1.00  0.00            
ATOM     61  O14 GCD     1      40.610  10.580  27.210  1.00  0.00            
ATOM     62  H30 GCD     1      41.070  10.330  26.400  1.00  0.00            
ATOM     63  O15 GCD     1      37.810   9.580  24.400  1.00  0.00            
ATOM     64  C19 GCD     1      37.950  10.450  23.280  1.00  0.00            
ATOM     65  H31 GCD     1      38.800  10.190  22.640  1.00  0.00            
ATOM     66  C20 GCD     1      36.700  10.210  22.430  1.00  0.00            
ATOM     67  H32 GCD     1      35.910  10.270  23.190  1.00  0.00            
ATOM     68  O16 GCD     1      36.740   8.850  21.980  1.00  0.00            
ATOM     69  H33 GCD     1      37.020   8.350  22.750  1.00  0.00            
ATOM     70  C21 GCD     1      36.580  11.240  21.340  1.00  0.00            
ATOM     71  H34 GCD     1      37.480  11.140  20.720  1.00  0.00            
ATOM     72  O17 GCD     1      35.310  11.120  20.620  1.00  0.00            
ATOM     73  H35 GCD     1      34.590  11.220  21.250  1.00  0.00            
ATOM     74  C22 GCD     1      36.740  12.620  21.940  1.00  0.00            
ATOM     75  H36 GCD     1      36.620  13.320  21.110  1.00  0.00            
ATOM     76  O18 GCD     1      38.010  12.720  22.590  1.00  0.00            
ATOM     77  C23 GCD     1      38.180  11.860  23.700  1.00  0.00            
ATOM     78  H37 GCD     1      37.440  12.110  24.470  1.00  0.00            
ATOM     79  C24 GCD     1      39.620  12.030  24.250  1.00  0.00            
ATOM     80  H38 GCD     1      40.300  11.940  23.390  1.00  0.00            
ATOM     81  H39 GCD     1      39.810  11.130  24.850  1.00  0.00            
ATOM     82  O19 GCD     1      39.830  13.300  24.990  1.00  0.00            
ATOM     83  H40 GCD     1      40.730  13.330  25.330  1.00  0.00            
ATOM     84  O20 GCD     1      35.690  12.980  22.930  1.00  0.00            
ATOM     85  C25 GCD     1      34.420  13.430  22.440  1.00  0.00            
ATOM     86  H41 GCD     1      34.370  13.270  21.350  1.00  0.00            
ATOM     87  C26 GCD     1      33.420  12.580  23.190  1.00  0.00            
ATOM     88  H42 GCD     1      33.640  12.560  24.260  1.00  0.00            
ATOM     89  O21 GCD     1      33.430  11.220  22.640  1.00  0.00            
ATOM     90  H43 GCD     1      32.870  10.710  23.240  1.00  0.00            
ATOM     91  C27 GCD     1      32.090  13.230  22.900  1.00  0.00            
ATOM     92  H44 GCD     1      32.060  13.200  21.800  1.00  0.00            
ATOM     93  O22 GCD     1      30.960  12.570  23.420  1.00  0.00            
ATOM     94  H45 GCD     1      30.640  12.960  24.240  1.00  0.00            
ATOM     95  C28 GCD     1      32.020  14.630  23.340  1.00  0.00            
ATOM     96  H46 GCD     1      31.110  15.140  22.990  1.00  0.00            
ATOM     97  O23 GCD     1      33.020  15.280  22.600  1.00  0.00            
ATOM     98  C29 GCD     1      34.300  14.840  22.870  1.00  0.00            
ATOM     99  H47 GCD     1      34.520  14.880  23.940  1.00  0.00            
ATOM    100  C30 GCD     1      35.280  15.790  22.140  1.00  0.00            
ATOM    101  H48 GCD     1      35.080  15.840  21.060  1.00  0.00            
ATOM    102  H49 GCD     1      36.270  15.330  22.130  1.00  0.00            
ATOM    103  O24 GCD     1      35.390  17.010  22.750  1.00  0.00            
ATOM    104  H50 GCD     1      36.090  17.550  22.360  1.00  0.00            
ATOM    105  O25 GCD     1      32.180  14.770  24.770  1.00  0.00            
ATOM    106  C31 GCD     1      31.240  15.570  25.380  1.00  0.00            
ATOM    107  H51 GCD     1      30.520  15.950  24.650  1.00  0.00            
ATOM    108  C32 GCD     1      30.550  14.790  26.470  1.00  0.00            
ATOM    109  H52 GCD     1      31.330  14.500  27.190  1.00  0.00            
ATOM    110  O26 GCD     1      29.760  13.690  25.950  1.00  0.00            
ATOM    111  H53 GCD     1      29.230  14.030  25.220  1.00  0.00            
ATOM    112  C33 GCD     1      29.650  15.720  27.320  1.00  0.00            
ATOM    113  H54 GCD     1      28.790  16.000  26.710  1.00  0.00            
ATOM    114  O27 GCD     1      28.970  15.000  28.390  1.00  0.00            
ATOM    115  H55 GCD     1      28.280  15.610  28.680  1.00  0.00            
ATOM    116  C34 GCD     1      30.380  16.930  27.830  1.00  0.00            
ATOM    117  H56 GCD     1      29.720  17.670  28.280  1.00  0.00            
ATOM    118  O28 GCD     1      30.980  17.630  26.710  1.00  0.00            
ATOM    119  C35 GCD     1      31.960  16.760  25.980  1.00  0.00            
ATOM    120  H57 GCD     1      32.730  16.380  26.670  1.00  0.00            
ATOM    121  C36 GCD     1      32.740  17.540  24.990  1.00  0.00            
ATOM    122  H58 GCD     1      32.040  18.030  24.290  1.00  0.00            
ATOM    123  H59 GCD     1      33.430  16.900  24.420  1.00  0.00            
ATOM    124  O29 GCD     1      33.520  18.540  25.640  1.00  0.00            
ATOM    125  H60 GCD     1      34.350  18.590  25.150  1.00  0.00            
ATOM    126  O30 GCD     1      31.390  16.400  28.690  1.00  0.00            
ATOM    127  C37 GCD     1      31.750  17.280  29.730  1.00  0.00            
ATOM    128  H61 GCD     1      31.630  18.330  29.450  1.00  0.00            
ATOM    129  C38 GCD     1      30.800  17.060  30.930  1.00  0.00            
ATOM    130  H62 GCD     1      30.780  15.990  31.200  1.00  0.00            
ATOM    131  O31 GCD     1      29.450  17.390  30.580  1.00  0.00            
ATOM    132  H63 GCD     1      28.920  16.900  31.220  1.00  0.00            
ATOM    133  C39 GCD     1      31.260  17.870  32.170  1.00  0.00            
ATOM    134  H64 GCD     1      31.130  18.900  31.830  1.00  0.00            
ATOM    135  O32 GCD     1      30.360  17.570  33.270  1.00  0.00            
ATOM    136  H65 GCD     1      29.630  18.190  33.180  1.00  0.00            
ATOM    137  C40 GCD     1      32.680  17.490  32.460  1.00  0.00            
ATOM    138  H66 GCD     1      33.020  18.070  33.320  1.00  0.00            
ATOM    139  O33 GCD     1      33.440  17.970  31.280  1.00  0.00            
ATOM    140  C41 GCD     1      33.210  17.130  30.130  1.00  0.00            
ATOM    141  H67 GCD     1      33.500  16.080  30.290  1.00  0.00            
ATOM    142  C42 GCD     1      34.070  17.630  29.010  1.00  0.00            
ATOM    143  H68 GCD     1      33.860  18.680  28.770  1.00  0.00            
ATOM    144  H69 GCD     1      33.810  16.930  28.200  1.00  0.00            
ATOM    145  O34 GCD     1      35.470  17.470  29.330  1.00  0.00            
ATOM    146  H70 GCD     1      35.940  17.980  28.670  1.00  0.00            
ATOM    147  O35 GCD     1      32.910  16.170  32.670  1.00  0.00            
ATOM    148  C43 GCD     1      33.240  15.880  34.100  1.00  0.00            
ATOM    149  H71 GCD     1      32.810  16.650  34.750  1.00  0.00            
ATOM    150  C44 GCD     1      32.480  14.610  34.400  1.00  0.00            
ATOM    151  H72 GCD     1      32.560  13.750  33.720  1.00  0.00            
ATOM    152  O36 GCD     1      31.040  14.930  34.430  1.00  0.00            
ATOM    153  H73 GCD     1      30.780  15.450  33.660  1.00  0.00            
ATOM    154  C45 GCD     1      32.890  14.120  35.780  1.00  0.00            
ATOM    155  H74 GCD     1      32.760  14.880  36.560  1.00  0.00            
ATOM    156  O37 GCD     1      32.020  13.000  36.190  1.00  0.00            
ATOM    157  H75 GCD     1      32.200  12.350  35.510  1.00  0.00            
ATOM    158  C46 GCD     1      34.410  13.730  35.690  1.00  0.00            
ATOM    159  H76 GCD     1      34.730  13.490  36.710  1.00  0.00            
ATOM    160  O38 GCD     1      34.730  12.750  34.700  1.00  0.00            
ATOM    161  O39 GCD     1      35.100  14.980  35.450  1.00  0.00            
ATOM    162  C47 GCD     1      34.770  15.640  34.200  1.00  0.00            
ATOM    163  H77 GCD     1      34.940  14.990  33.340  1.00  0.00            
ATOM    164  C48 GCD     1      35.570  16.910  34.020  1.00  0.00            
ATOM    165  H78 GCD     1      35.460  17.230  32.980  1.00  0.00            
ATOM    166  H79 GCD     1      36.660  16.810  34.150  1.00  0.00            
ATOM    167  O40 GCD     1      35.050  17.880  34.940  1.00  0.00            
ATOM    168  H80 GCD     1      35.660  18.620  34.820  1.00  0.00            
ATOM    169  C1  AL1     2      33.660  13.090  26.910  1.00  0.00            
ATOM    170  C2  AL1     2      34.390  11.790  27.390  1.00  0.00            
ATOM    171  C3  AL1     2      34.640  10.900  26.120  1.00  0.00            
ATOM    172  C4  AL1     2      34.190   9.650  26.000  1.00  0.00            
ATOM    173  C5  AL1     2      33.450   8.970  27.110  1.00  0.00            
ATOM    174  O1  AL1     2      33.030   7.800  27.100  1.00  0.00            
ATOM    175  C6  AL1     2      33.220   9.750  28.320  1.00  0.00            
ATOM    176  C7  AL1     2      33.480  11.050  28.430  1.00  0.00            
ATOM    177  C8  AL1     2      33.260  11.770  29.770  1.00  0.00            
ATOM    178  C9  AL1     2      34.600  12.130  30.430  1.00  0.00            
ATOM    179  C10 AL1     2      35.570  12.930  29.510  1.00  0.00            
ATOM    180  C11 AL1     2      35.750  12.090  28.250  1.00  0.00            
ATOM    181  C12 AL1     2      36.700  12.810  27.370  1.00  0.00            
ATOM    182  O2  AL1     2      36.390  13.250  26.240  1.00  0.00            
ATOM    183  C13 AL1     2      38.160  13.040  27.960  1.00  0.00            
ATOM    184  C14 AL1     2      37.970  13.860  29.300  1.00  0.00            
ATOM    185  C15 AL1     2      37.510  15.300  28.880  1.00  0.00            
ATOM    186  C16 AL1     2      36.940  13.060  30.160  1.00  0.00            
ATOM    187  C17 AL1     2      37.110  13.670  31.540  1.00  0.00            
ATOM    188  C18 AL1     2      38.490  14.460  31.610  1.00  0.00            
ATOM    189  C19 AL1     2      39.190  14.070  30.240  1.00  0.00            
ATOM    190  O3  AL1     2      39.880  12.770  30.480  1.00  0.00            
ATOM    191  C20 AL1     2      40.220  15.110  29.820  1.00  0.00            
ATOM    192  O4  AL1     2      40.270  16.250  30.220  1.00  0.00            
ATOM    193  C21 AL1     2      41.260  14.680  28.760  1.00  0.00            
ATOM    194  O5  AL1     2      41.620  15.660  27.770  1.00  0.00            
ATOM    195  H1  AL1     2      34.160  13.610  26.090  1.00  0.00            
ATOM    196  H2  AL1     2      32.690  12.770  26.510  1.00  0.00            
ATOM    197  H3  AL1     2      33.540  13.750  27.780  1.00  0.00            
ATOM    198  H4  AL1     2      35.160  11.440  25.330  1.00  0.00            
ATOM    199  H5  AL1     2      34.260   9.150  25.040  1.00  0.00            
ATOM    200  H6  AL1     2      32.580   9.280  29.060  1.00  0.00            
ATOM    201  H7  AL1     2      32.660  11.060  30.350  1.00  0.00            
ATOM    202  H8  AL1     2      32.610  12.640  29.620  1.00  0.00            
ATOM    203  H9  AL1     2      35.090  11.210  30.780  1.00  0.00            
ATOM    204  H10 AL1     2      34.370  12.700  31.340  1.00  0.00            
ATOM    205  H11 AL1     2      35.280  13.960  29.260  1.00  0.00            
ATOM    206  H12 AL1     2      36.180  11.110  28.510  1.00  0.00            
ATOM    207  H13 AL1     2      38.790  13.570  27.240  1.00  0.00            
ATOM    208  H14 AL1     2      38.610  12.040  28.020  1.00  0.00            
ATOM    209  H15 AL1     2      38.250  15.900  28.340  1.00  0.00            
ATOM    210  H16 AL1     2      36.630  15.410  28.230  1.00  0.00            
ATOM    211  H17 AL1     2      37.350  15.980  29.730  1.00  0.00            
ATOM    212  H18 AL1     2      37.400  12.060  30.250  1.00  0.00            
ATOM    213  H19 AL1     2      37.020  12.890  32.310  1.00  0.00            
ATOM    214  H20 AL1     2      36.330  14.420  31.770  1.00  0.00            
ATOM    215  H21 AL1     2      39.120  14.170  32.460  1.00  0.00            
ATOM    216  H22 AL1     2      38.340  15.550  31.680  1.00  0.00            
ATOM    217  H23 AL1     2      40.380  12.910  31.300  1.00  0.00            
ATOM    218  H24 AL1     2      40.690  13.890  28.250  1.00  0.00            
ATOM    219  H25 AL1     2      42.180  14.390  29.280  1.00  0.00            
ATOM    220  H26 AL1     2      42.270  15.240  27.180  1.00  0.00            
TER
ENDMDL
MODEL        1
ATOM      1  H1  GCD     1      34.380  10.940  32.110  1.00  0.00            
ATOM      2  O1  GCD     1      34.400  11.750  31.580  1.00  0.00            
ATOM      3  C1  GCD     1      34.780  11.520  30.240  1.00  0.00            
ATOM      4  H2  GCD     1      35.040  12.490  29.780  1.00  0.00            
ATOM      5  H3  GCD     1      35.700  10.930  30.120  1.00  0.00            
ATOM      6  C2  GCD     1      33.830  10.840  29.270  1.00  0.00            
ATOM      7  H4  GCD     1      34.220  10.830  28.250  1.00  0.00            
ATOM      8  C3  GCD     1      32.480  11.550  29.140  1.00  0.00            
ATOM      9  H5  GCD     1      32.050  11.780  30.120  1.00  0.00            
ATOM     10  C4  GCD     1      31.570  10.680  28.340  1.00  0.00            
ATOM     11  H6  GCD     1      31.930  10.690  27.300  1.00  0.00            
ATOM     12  O2  GCD     1      30.200  11.130  28.500  1.00  0.00            
ATOM     13  H7  GCD     1      29.620  10.480  28.100  1.00  0.00            
ATOM     14  C5  GCD     1      31.540   9.230  28.890  1.00  0.00            
ATOM     15  H8  GCD     1      31.180   9.130  29.920  1.00  0.00            
ATOM     16  O3  GCD     1      30.730   8.410  28.080  1.00  0.00            
ATOM     17  H9  GCD     1      31.230   7.880  27.440  1.00  0.00            
ATOM     18  C6  GCD     1      32.930   8.650  28.930  1.00  0.00            
ATOM     19  O4  GCD     1      33.710   9.510  29.770  1.00  0.00            
ATOM     20  H10 GCD     1      32.920   7.640  29.340  1.00  0.00            
ATOM     21  O5  GCD     1      33.510   8.620  27.630  1.00  0.00            
ATOM     22  C7  GCD     1      33.990   7.320  27.310  1.00  0.00            
ATOM     23  H11 GCD     1      33.880   6.480  28.000  1.00  0.00            
ATOM     24  C8  GCD     1      33.240   6.960  26.070  1.00  0.00            
ATOM     25  H12 GCD     1      33.330   7.690  25.260  1.00  0.00            
ATOM     26  O6  GCD     1      31.940   6.670  26.440  1.00  0.00            
ATOM     27  H13 GCD     1      31.540   6.290  25.650  1.00  0.00            
ATOM     28  C9  GCD     1      33.840   5.700  25.460  1.00  0.00            
ATOM     29  H14 GCD     1      33.700   4.890  26.180  1.00  0.00            
ATOM     30  O7  GCD     1      33.170   5.330  24.280  1.00  0.00            
ATOM     31  H15 GCD     1      32.240   5.090  24.380  1.00  0.00            
ATOM     32  C10 GCD     1      35.360   5.820  25.390  1.00  0.00            
ATOM     33  H16 GCD     1      35.740   4.790  25.340  1.00  0.00            
ATOM     34  O8  GCD     1      36.000   6.180  26.610  1.00  0.00            
ATOM     35  C11 GCD     1      35.500   7.470  27.070  1.00  0.00            
ATOM     36  H17 GCD     1      35.680   8.220  26.290  1.00  0.00            
ATOM     37  C12 GCD     1      36.320   7.800  28.370  1.00  0.00            
ATOM     38  H18 GCD     1      36.080   8.830  28.660  1.00  0.00            
ATOM     39  H19 GCD     1      37.370   7.780  28.070  1.00  0.00            
ATOM     40  O9  GCD     1      36.070   6.880  29.350  1.00  0.00            
ATOM     41  H20 GCD     1      36.800   6.260  29.270  1.00  0.00            
ATOM     42  O10 GCD     1      35.770   6.690  24.320  1.00  0.00            
ATOM     43  C13 GCD     1      36.610   6.160  23.290  1.00  0.00            
ATOM     44  H21 GCD     1      36.840   5.110  23.530  1.00  0.00            
ATOM     45  C14 GCD     1      35.840   6.330  22.010  1.00  0.00            
ATOM     46  H22 GCD     1      35.430   7.350  21.990  1.00  0.00            
ATOM     47  O11 GCD     1      34.700   5.470  22.020  1.00  0.00            
ATOM     48  H23 GCD     1      34.150   5.780  22.750  1.00  0.00            
ATOM     49  C15 GCD     1      36.710   6.020  20.780  1.00  0.00            
ATOM     50  H24 GCD     1      36.950   4.950  20.800  1.00  0.00            
ATOM     51  O12 GCD     1      36.020   6.320  19.560  1.00  0.00            
ATOM     52  H25 GCD     1      35.750   7.250  19.490  1.00  0.00            
ATOM     53  C16 GCD     1      37.990   6.780  20.870  1.00  0.00            
ATOM     54  H26 GCD     1      38.600   6.420  20.040  1.00  0.00            
ATOM     55  O13 GCD     1      38.640   6.420  22.060  1.00  0.00            
ATOM     56  C17 GCD     1      37.950   6.930  23.210  1.00  0.00            
ATOM     57  H27 GCD     1      37.840   8.010  23.090  1.00  0.00            
ATOM     58  C18 GCD     1      38.800   6.620  24.470  1.00  0.00            
ATOM     59  H28 GCD     1      39.230   5.610  24.420  1.00  0.00            
ATOM     60  H29 GCD     1      38.120   6.750  25.330  1.00  0.00            
ATOM     61  O14 GCD     1      39.840   7.500  24.570  1.00  0.00            
ATOM     62  H30 GCD     1      40.300   7.340  25.410  1.00  0.00            
ATOM     63  O15 GCD     1      37.770   8.220  20.720  1.00  0.00            
ATOM     64  C19 GCD     1      37.580   8.780  19.370  1.00  0.00            
ATOM     65  H31 GCD     1      37.420   7.940  18.680  1.00  0.00            
ATOM     66  C20 GCD     1      36.270   9.630  19.330  1.00  0.00            
ATOM     67  H32 GCD     1      36.350  10.430  20.070  1.00  0.00            
ATOM     68  O16 GCD     1      35.060   8.900  19.640  1.00  0.00            
ATOM     69  H33 GCD     1      34.330   9.530  19.610  1.00  0.00            
ATOM     70  C21 GCD     1      36.180  10.290  17.910  1.00  0.00            
ATOM     71  H34 GCD     1      35.880   9.500  17.210  1.00  0.00            
ATOM     72  O17 GCD     1      35.130  11.250  17.890  1.00  0.00            
ATOM     73  H35 GCD     1      35.540  12.020  17.480  1.00  0.00            
ATOM     74  C22 GCD     1      37.480  10.960  17.540  1.00  0.00            
ATOM     75  H36 GCD     1      37.400  11.250  16.490  1.00  0.00            
ATOM     76  O18 GCD     1      38.520  10.050  17.580  1.00  0.00            
ATOM     77  C23 GCD     1      38.780   9.540  18.910  1.00  0.00            
ATOM     78  H37 GCD     1      38.920  10.400  19.580  1.00  0.00            
ATOM     79  C24 GCD     1      40.120   8.820  18.900  1.00  0.00            
ATOM     80  H38 GCD     1      40.100   8.050  18.120  1.00  0.00            
ATOM     81  H39 GCD     1      40.340   8.340  19.870  1.00  0.00            
ATOM     82  O19 GCD     1      41.170   9.680  18.560  1.00  0.00            
ATOM     83  H40 GCD     1      40.890   9.900  17.660  1.00  0.00            
ATOM     84  O20 GCD     1      37.720  12.060  18.380  1.00  0.00            
ATOM     85  C25 GCD     1      38.250  13.250  17.810  1.00  0.00            
ATOM     86  H41 GCD     1      38.680  13.100  16.820  1.00  0.00            
ATOM     87  C26 GCD     1      37.130  14.260  17.780  1.00  0.00            
ATOM     88  H42 GCD     1      36.600  14.310  18.740  1.00  0.00            
ATOM     89  O21 GCD     1      36.120  13.820  16.790  1.00  0.00            
ATOM     90  H43 GCD     1      36.610  13.840  15.950  1.00  0.00            
ATOM     91  C27 GCD     1      37.590  15.690  17.380  1.00  0.00            
ATOM     92  H44 GCD     1      38.040  15.660  16.370  1.00  0.00            
ATOM     93  O22 GCD     1      36.490  16.630  17.150  1.00  0.00            
ATOM     94  H45 GCD     1      36.350  16.610  16.200  1.00  0.00            
ATOM     95  C28 GCD     1      38.610  16.070  18.420  1.00  0.00            
ATOM     96  H46 GCD     1      38.940  17.050  18.060  1.00  0.00            
ATOM     97  O23 GCD     1      39.690  15.150  18.370  1.00  0.00            
ATOM     98  C29 GCD     1      39.300  13.820  18.750  1.00  0.00            
ATOM     99  H47 GCD     1      38.770  13.840  19.720  1.00  0.00            
ATOM    100  C30 GCD     1      40.490  12.910  18.790  1.00  0.00            
ATOM    101  H48 GCD     1      40.650  12.620  17.740  1.00  0.00            
ATOM    102  H49 GCD     1      40.190  12.030  19.380  1.00  0.00            
ATOM    103  O24 GCD     1      41.640  13.500  19.440  1.00  0.00            
ATOM    104  H50 GCD     1      41.620  13.100  20.310  1.00  0.00            
ATOM    105  O25 GCD     1      38.050  16.260  19.680  1.00  0.00            
ATOM    106  C31 GCD     1      38.300  17.500  20.370  1.00  0.00            
ATOM    107  H51 GCD     1      39.100  18.050  19.860  1.00  0.00            
ATOM    108  C32 GCD     1      36.980  18.270  20.460  1.00  0.00            
ATOM    109  H52 GCD     1      36.250  17.560  20.870  1.00  0.00            
ATOM    110  O26 GCD     1      36.670  18.710  19.070  1.00  0.00            
ATOM    111  H53 GCD     1      36.640  17.890  18.550  1.00  0.00            
ATOM    112  C33 GCD     1      37.220  19.450  21.380  1.00  0.00            
ATOM    113  H54 GCD     1      38.030  20.000  20.880  1.00  0.00            
ATOM    114  O27 GCD     1      36.030  20.170  21.450  1.00  0.00            
ATOM    115  H55 GCD     1      35.390  19.620  21.920  1.00  0.00            
ATOM    116  C34 GCD     1      37.630  19.060  22.740  1.00  0.00            
ATOM    117  H56 GCD     1      37.960  19.880  23.380  1.00  0.00            
ATOM    118  O28 GCD     1      38.790  18.330  22.610  1.00  0.00            
ATOM    119  C35 GCD     1      38.820  17.170  21.760  1.00  0.00            
ATOM    120  H57 GCD     1      38.250  16.310  22.130  1.00  0.00            
ATOM    121  C36 GCD     1      40.270  16.730  21.630  1.00  0.00            
ATOM    122  H58 GCD     1      40.860  17.480  21.100  1.00  0.00            
ATOM    123  H59 GCD     1      40.320  15.870  20.950  1.00  0.00            
ATOM    124  O29 GCD     1      40.840  16.340  22.810  1.00  0.00            
ATOM    125  H60 GCD     1      41.120  17.100  23.340  1.00  0.00            
ATOM    126  O30 GCD     1      36.620  18.260  23.450  1.00  0.00            
ATOM    127  C37 GCD     1      35.920  18.930  24.510  1.00  0.00            
ATOM    128  H61 GCD     1      36.250  19.970  24.580  1.00  0.00            
ATOM    129  C38 GCD     1      34.380  18.720  24.470  1.00  0.00            
ATOM    130  H62 GCD     1      34.330  17.640  24.290  1.00  0.00            
ATOM    131  O31 GCD     1      33.840  19.470  23.420  1.00  0.00            
ATOM    132  H63 GCD     1      33.670  20.330  23.810  1.00  0.00            
ATOM    133  C39 GCD     1      33.630  19.070  25.830  1.00  0.00            
ATOM    134  H64 GCD     1      33.740  20.120  26.110  1.00  0.00            
ATOM    135  O32 GCD     1      32.180  18.790  25.750  1.00  0.00            
ATOM    136  H65 GCD     1      31.780  19.290  26.470  1.00  0.00            
ATOM    137  C40 GCD     1      34.270  18.310  26.970  1.00  0.00            
ATOM    138  H66 GCD     1      33.820  18.710  27.880  1.00  0.00            
ATOM    139  O33 GCD     1      35.690  18.580  26.890  1.00  0.00            
ATOM    140  C41 GCD     1      36.370  18.190  25.740  1.00  0.00            
ATOM    141  H67 GCD     1      36.290  17.100  25.700  1.00  0.00            
ATOM    142  C42 GCD     1      37.850  18.460  26.110  1.00  0.00            
ATOM    143  H68 GCD     1      38.480  17.870  25.420  1.00  0.00            
ATOM    144  H69 GCD     1      38.090  18.050  27.100  1.00  0.00            
ATOM    145  O34 GCD     1      38.150  19.840  26.200  1.00  0.00            
ATOM    146  H70 GCD     1      38.980  19.870  26.690  1.00  0.00            
ATOM    147  O35 GCD     1      33.990  16.890  26.690  1.00  0.00            
ATOM    148  C43 GCD     1      33.160  16.280  27.650  1.00  0.00            
ATOM    149  H71 GCD     1      32.530  16.990  28.190  1.00  0.00            
ATOM    150  C44 GCD     1      32.110  15.410  26.930  1.00  0.00            
ATOM    151  H72 GCD     1      32.540  14.680  26.230  1.00  0.00            
ATOM    152  O36 GCD     1      31.330  16.140  26.050  1.00  0.00            
ATOM    153  H73 GCD     1      31.810  16.860  25.620  1.00  0.00            
ATOM    154  C45 GCD     1      31.200  14.630  27.920  1.00  0.00            
ATOM    155  H74 GCD     1      30.630  15.390  28.460  1.00  0.00            
ATOM    156  O37 GCD     1      30.240  13.790  27.270  1.00  0.00            
ATOM    157  H75 GCD     1      30.580  12.880  27.240  1.00  0.00            
ATOM    158  C46 GCD     1      32.020  13.870  28.970  1.00  0.00            
ATOM    159  H76 GCD     1      31.370  13.600  29.810  1.00  0.00            
ATOM    160  O38 GCD     1      32.660  12.710  28.400  1.00  0.00            
ATOM    161  O39 GCD     1      33.020  14.760  29.440  1.00  0.00            
ATOM    162  C47 GCD     1      34.000  15.360  28.570  1.00  0.00            
ATOM    163  H77 GCD     1      34.480  14.570  27.980  1.00  0.00            
ATOM    164  C48 GCD     1      34.970  16.120  29.390  1.00  0.00            
ATOM    165  H78 GCD     1      34.490  17.040  29.760  1.00  0.00            
ATOM    166  H79 GCD     1      35.890  16.340  28.840  1.00  0.00            
ATOM    167  O40 GCD     1      35.450  15.300  30.390  1.00  0.00            
ATOM    168  H80 GCD     1      34.780  14.680  30.690  1.00  0.00            
ATOM    169  C1  AL1     2      32.420  14.860  21.410  1.00  0.00            
ATOM    170  C2  AL1     2      33.330  13.870  20.690  1.00  0.00            
ATOM    171  C3  AL1     2      33.800  14.550  19.440  1.00  0.00            
ATOM    172  C4  AL1     2      33.340  14.260  18.170  1.00  0.00            
ATOM    173  C5  AL1     2      32.420  13.100  17.870  1.00  0.00            
ATOM    174  O1  AL1     2      32.100  12.780  16.720  1.00  0.00            
ATOM    175  C6  AL1     2      32.020  12.350  19.060  1.00  0.00            
ATOM    176  C7  AL1     2      32.410  12.620  20.340  1.00  0.00            
ATOM    177  C8  AL1     2      31.870  11.800  21.540  1.00  0.00            
ATOM    178  C9  AL1     2      33.070  11.280  22.350  1.00  0.00            
ATOM    179  C10 AL1     2      33.910  12.430  22.830  1.00  0.00            
ATOM    180  C11 AL1     2      34.470  13.360  21.670  1.00  0.00            
ATOM    181  C12 AL1     2      35.500  14.400  22.140  1.00  0.00            
ATOM    182  O2  AL1     2      35.440  15.620  21.950  1.00  0.00            
ATOM    183  C13 AL1     2      36.590  13.860  23.070  1.00  0.00            
ATOM    184  C14 AL1     2      36.010  12.940  24.190  1.00  0.00            
ATOM    185  C15 AL1     2      35.120  13.840  25.180  1.00  0.00            
ATOM    186  C16 AL1     2      35.150  11.870  23.560  1.00  0.00            
ATOM    187  C17 AL1     2      34.940  10.760  24.620  1.00  0.00            
ATOM    188  C18 AL1     2      36.330  10.820  25.360  1.00  0.00            
ATOM    189  C19 AL1     2      37.040  12.120  25.000  1.00  0.00            
ATOM    190  O3  AL1     2      38.040  11.750  24.080  1.00  0.00            
ATOM    191  C20 AL1     2      37.690  12.860  26.230  1.00  0.00            
ATOM    192  O4  AL1     2      37.350  12.520  27.390  1.00  0.00            
ATOM    193  C21 AL1     2      38.680  14.000  26.010  1.00  0.00            
ATOM    194  O5  AL1     2      38.470  15.130  26.870  1.00  0.00            
ATOM    195  H1  AL1     2      31.940  14.610  22.360  1.00  0.00            
ATOM    196  H2  AL1     2      32.870  15.850  21.510  1.00  0.00            
ATOM    197  H3  AL1     2      31.630  15.070  20.680  1.00  0.00            
ATOM    198  H4  AL1     2      34.550  15.330  19.560  1.00  0.00            
ATOM    199  H5  AL1     2      33.770  14.780  17.320  1.00  0.00            
ATOM    200  H6  AL1     2      31.350  11.500  18.950  1.00  0.00            
ATOM    201  H7  AL1     2      31.270  10.960  21.160  1.00  0.00            
ATOM    202  H8  AL1     2      31.220  12.390  22.200  1.00  0.00            
ATOM    203  H9  AL1     2      33.610  10.500  21.800  1.00  0.00            
ATOM    204  H10 AL1     2      32.640  10.770  23.230  1.00  0.00            
ATOM    205  H11 AL1     2      33.340  12.950  23.610  1.00  0.00            
ATOM    206  H12 AL1     2      35.090  12.680  21.070  1.00  0.00            
ATOM    207  H13 AL1     2      36.910  14.770  23.580  1.00  0.00            
ATOM    208  H14 AL1     2      37.410  13.430  22.480  1.00  0.00            
ATOM    209  H15 AL1     2      34.370  14.410  24.620  1.00  0.00            
ATOM    210  H16 AL1     2      34.580  13.200  25.890  1.00  0.00            
ATOM    211  H17 AL1     2      35.660  14.590  25.770  1.00  0.00            
ATOM    212  H18 AL1     2      35.810  11.410  22.810  1.00  0.00            
ATOM    213  H19 AL1     2      34.770   9.790  24.140  1.00  0.00            
ATOM    214  H20 AL1     2      34.090  11.010  25.270  1.00  0.00            
ATOM    215  H21 AL1     2      36.930   9.910  25.280  1.00  0.00            
ATOM    216  H22 AL1     2      36.120  10.830  26.440  1.00  0.00            
ATOM    217  H23 AL1     2      38.760  11.260  24.520  1.00  0.00            
ATOM    218  H24 AL1     2      38.710  14.340  24.970  1.00  0.00            
ATOM    219  H25 AL1     2      39.680  13.580  26.230  1.00  0.00            
ATOM    220  H26 AL1     2      38.530  14.770  27.770  1.00  0.00            
TER
ENDMDL
MODEL        1
ATOM      1  H1  GCD     1      30.010  16.130  24.800  1.00  0.00            
ATOM      2  O1  GCD     1      30.290  16.830  25.400  1.00  0.00            
ATOM      3  C1  GCD     1      29.360  16.920  26.390  1.00  0.00            
ATOM      4  H2  GCD     1      29.490  16.090  27.100  1.00  0.00            
ATOM      5  H3  GCD     1      29.550  17.810  26.990  1.00  0.00            
ATOM      6  C2  GCD     1      27.920  16.970  25.880  1.00  0.00            
ATOM      7  H4  GCD     1      27.760  17.980  25.490  1.00  0.00            
ATOM      8  C3  GCD     1      26.980  16.850  27.050  1.00  0.00            
ATOM      9  H5  GCD     1      27.260  15.960  27.610  1.00  0.00            
ATOM     10  C4  GCD     1      25.570  16.580  26.590  1.00  0.00            
ATOM     11  H6  GCD     1      25.270  17.480  26.040  1.00  0.00            
ATOM     12  O2  GCD     1      24.700  16.480  27.680  1.00  0.00            
ATOM     13  H7  GCD     1      24.980  17.110  28.360  1.00  0.00            
ATOM     14  C5  GCD     1      25.580  15.350  25.770  1.00  0.00            
ATOM     15  H8  GCD     1      26.000  14.560  26.410  1.00  0.00            
ATOM     16  O3  GCD     1      24.330  14.920  25.290  1.00  0.00            
ATOM     17  H9  GCD     1      23.690  14.940  26.010  1.00  0.00            
ATOM     18  C6  GCD     1      26.530  15.570  24.580  1.00  0.00            
ATOM     19  O4  GCD     1      27.790  15.930  24.960  1.00  0.00            
ATOM     20  H10 GCD     1      26.650  14.670  23.970  1.00  0.00            
ATOM     21  O5  GCD     1      25.930  16.490  23.740  1.00  0.00            
ATOM     22  C7  GCD     1      25.930  16.080  22.320  1.00  0.00            
ATOM     23  H11 GCD     1      26.510  15.180  22.050  1.00  0.00            
ATOM     24  C8  GCD     1      24.490  16.020  21.840  1.00  0.00            
ATOM     25  H12 GCD     1      23.920  16.850  22.290  1.00  0.00            
ATOM     26  O6  GCD     1      23.940  14.830  22.360  1.00  0.00            
ATOM     27  H13 GCD     1      23.750  14.880  23.300  1.00  0.00            
ATOM     28  C9  GCD     1      24.380  16.010  20.290  1.00  0.00            
ATOM     29  H14 GCD     1      24.960  15.130  20.000  1.00  0.00            
ATOM     30  O7  GCD     1      23.050  15.970  19.780  1.00  0.00            
ATOM     31  H15 GCD     1      22.490  15.530  20.430  1.00  0.00            
ATOM     32  C10 GCD     1      25.120  17.240  19.740  1.00  0.00            
ATOM     33  H16 GCD     1      25.140  17.040  18.670  1.00  0.00            
ATOM     34  O8  GCD     1      26.470  17.300  20.220  1.00  0.00            
ATOM     35  C11 GCD     1      26.500  17.410  21.660  1.00  0.00            
ATOM     36  H17 GCD     1      25.830  18.230  21.920  1.00  0.00            
ATOM     37  C12 GCD     1      27.890  17.780  22.030  1.00  0.00            
ATOM     38  H18 GCD     1      27.930  17.940  23.110  1.00  0.00            
ATOM     39  H19 GCD     1      28.160  18.730  21.560  1.00  0.00            
ATOM     40  O9  GCD     1      28.840  16.860  21.540  1.00  0.00            
ATOM     41  H20 GCD     1      28.790  16.790  20.580  1.00  0.00            
ATOM     42  O10 GCD     1      24.560  18.530  19.900  1.00  0.00            
ATOM     43  C13 GCD     1      24.290  19.200  18.620  1.00  0.00            
ATOM     44  H21 GCD     1      24.490  18.630  17.710  1.00  0.00            
ATOM     45  C14 GCD     1      22.780  19.570  18.550  1.00  0.00            
ATOM     46  H22 GCD     1      22.580  20.130  19.470  1.00  0.00            
ATOM     47  O11 GCD     1      22.010  18.370  18.610  1.00  0.00            
ATOM     48  H23 GCD     1      22.600  17.740  19.030  1.00  0.00            
ATOM     49  C15 GCD     1      22.470  20.590  17.430  1.00  0.00            
ATOM     50  H24 GCD     1      22.510  20.070  16.470  1.00  0.00            
ATOM     51  O12 GCD     1      21.210  21.240  17.540  1.00  0.00            
ATOM     52  H25 GCD     1      21.280  21.810  18.310  1.00  0.00            
ATOM     53  C16 GCD     1      23.510  21.640  17.420  1.00  0.00            
ATOM     54  H26 GCD     1      23.440  22.260  16.520  1.00  0.00            
ATOM     55  O13 GCD     1      24.720  21.010  17.360  1.00  0.00            
ATOM     56  C17 GCD     1      25.140  20.430  18.510  1.00  0.00            
ATOM     57  H27 GCD     1      24.930  21.080  19.370  1.00  0.00            
ATOM     58  C18 GCD     1      26.600  20.060  18.460  1.00  0.00            
ATOM     59  H28 GCD     1      26.780  19.300  17.690  1.00  0.00            
ATOM     60  H29 GCD     1      26.990  19.600  19.380  1.00  0.00            
ATOM     61  O14 GCD     1      27.380  21.200  18.130  1.00  0.00            
ATOM     62  H30 GCD     1      27.760  21.090  17.250  1.00  0.00            
ATOM     63  O15 GCD     1      23.400  22.470  18.510  1.00  0.00            
ATOM     64  C19 GCD     1      23.260  23.850  18.170  1.00  0.00            
ATOM     65  H31 GCD     1      22.740  23.950  17.210  1.00  0.00            
ATOM     66  C20 GCD     1      22.400  24.490  19.240  1.00  0.00            
ATOM     67  H32 GCD     1      22.910  24.230  20.180  1.00  0.00            
ATOM     68  O16 GCD     1      21.100  23.900  19.150  1.00  0.00            
ATOM     69  H33 GCD     1      20.690  24.430  18.460  1.00  0.00            
ATOM     70  C21 GCD     1      22.310  26.000  19.210  1.00  0.00            
ATOM     71  H34 GCD     1      21.820  26.380  18.310  1.00  0.00            
ATOM     72  O17 GCD     1      21.660  26.410  20.440  1.00  0.00            
ATOM     73  H35 GCD     1      20.710  26.300  20.420  1.00  0.00            
ATOM     74  C22 GCD     1      23.710  26.530  19.150  1.00  0.00            
ATOM     75  H36 GCD     1      23.620  27.620  19.070  1.00  0.00            
ATOM     76  O18 GCD     1      24.430  26.000  18.140  1.00  0.00            
ATOM     77  C23 GCD     1      24.630  24.570  18.160  1.00  0.00            
ATOM     78  H37 GCD     1      25.080  24.290  19.120  1.00  0.00            
ATOM     79  C24 GCD     1      25.470  24.180  17.040  1.00  0.00            
ATOM     80  H38 GCD     1      25.590  23.090  17.050  1.00  0.00            
ATOM     81  H39 GCD     1      26.470  24.630  17.100  1.00  0.00            
ATOM     82  O19 GCD     1      24.950  24.540  15.790  1.00  0.00            
ATOM     83  H40 GCD     1      24.660  25.460  15.820  1.00  0.00            
ATOM     84  O20 GCD     1      24.460  26.320  20.340  1.00  0.00            
ATOM     85  C25 GCD     1      25.340  27.350  20.890  1.00  0.00            
ATOM     86  H41 GCD     1      25.490  28.130  20.140  1.00  0.00            
ATOM     87  C26 GCD     1      24.630  27.940  22.060  1.00  0.00            
ATOM     88  H42 GCD     1      24.440  27.080  22.720  1.00  0.00            
ATOM     89  O21 GCD     1      23.400  28.430  21.590  1.00  0.00            
ATOM     90  H43 GCD     1      22.850  27.680  21.350  1.00  0.00            
ATOM     91  C27 GCD     1      25.490  28.980  22.830  1.00  0.00            
ATOM     92  H44 GCD     1      25.550  29.920  22.280  1.00  0.00            
ATOM     93  O22 GCD     1      24.870  29.330  24.080  1.00  0.00            
ATOM     94  H45 GCD     1      24.010  29.750  24.030  1.00  0.00            
ATOM     95  C28 GCD     1      26.840  28.340  23.100  1.00  0.00            
ATOM     96  H46 GCD     1      27.480  29.140  23.490  1.00  0.00            
ATOM     97  O23 GCD     1      27.440  27.860  21.950  1.00  0.00            
ATOM     98  C29 GCD     1      26.750  26.800  21.210  1.00  0.00            
ATOM     99  H47 GCD     1      26.600  25.930  21.870  1.00  0.00            
ATOM    100  C30 GCD     1      27.570  26.420  20.050  1.00  0.00            
ATOM    101  H48 GCD     1      27.200  25.530  19.520  1.00  0.00            
ATOM    102  H49 GCD     1      28.540  26.090  20.450  1.00  0.00            
ATOM    103  O24 GCD     1      27.850  27.540  19.090  1.00  0.00            
ATOM    104  H50 GCD     1      28.310  28.260  19.550  1.00  0.00            
ATOM    105  O25 GCD     1      26.650  27.310  24.120  1.00  0.00            
ATOM    106  C31 GCD     1      26.960  27.580  25.500  1.00  0.00            
ATOM    107  H51 GCD     1      26.980  28.650  25.710  1.00  0.00            
ATOM    108  C32 GCD     1      25.920  26.920  26.420  1.00  0.00            
ATOM    109  H52 GCD     1      26.040  25.850  26.230  1.00  0.00            
ATOM    110  O26 GCD     1      24.630  27.400  25.970  1.00  0.00            
ATOM    111  H53 GCD     1      24.790  27.980  25.220  1.00  0.00            
ATOM    112  C33 GCD     1      26.200  27.250  27.860  1.00  0.00            
ATOM    113  H54 GCD     1      26.130  28.350  27.900  1.00  0.00            
ATOM    114  O27 GCD     1      25.250  26.760  28.790  1.00  0.00            
ATOM    115  H55 GCD     1      25.600  25.890  29.040  1.00  0.00            
ATOM    116  C34 GCD     1      27.590  26.690  28.140  1.00  0.00            
ATOM    117  H56 GCD     1      27.890  26.950  29.160  1.00  0.00            
ATOM    118  O28 GCD     1      28.560  27.300  27.270  1.00  0.00            
ATOM    119  C35 GCD     1      28.370  27.140  25.850  1.00  0.00            
ATOM    120  H57 GCD     1      28.470  26.080  25.580  1.00  0.00            
ATOM    121  C36 GCD     1      29.390  28.020  25.190  1.00  0.00            
ATOM    122  H58 GCD     1      29.340  27.980  24.100  1.00  0.00            
ATOM    123  H59 GCD     1      30.340  27.500  25.390  1.00  0.00            
ATOM    124  O29 GCD     1      29.530  29.400  25.710  1.00  0.00            
ATOM    125  H60 GCD     1      30.460  29.570  25.930  1.00  0.00            
ATOM    126  O30 GCD     1      27.740  25.290  28.070  1.00  0.00            
ATOM    127  C37 GCD     1      28.550  24.740  29.140  1.00  0.00            
ATOM    128  H61 GCD     1      29.170  25.530  29.580  1.00  0.00            
ATOM    129  C38 GCD     1      27.670  24.160  30.260  1.00  0.00            
ATOM    130  H62 GCD     1      26.970  23.510  29.720  1.00  0.00            
ATOM    131  O31 GCD     1      27.020  25.180  30.940  1.00  0.00            
ATOM    132  H63 GCD     1      26.440  24.880  31.640  1.00  0.00            
ATOM    133  C39 GCD     1      28.420  23.350  31.290  1.00  0.00            
ATOM    134  H64 GCD     1      29.040  24.050  31.870  1.00  0.00            
ATOM    135  O32 GCD     1      27.580  22.720  32.230  1.00  0.00            
ATOM    136  H65 GCD     1      27.060  22.090  31.720  1.00  0.00            
ATOM    137  C40 GCD     1      29.340  22.350  30.510  1.00  0.00            
ATOM    138  H66 GCD     1      29.970  21.800  31.210  1.00  0.00            
ATOM    139  O33 GCD     1      30.080  23.140  29.580  1.00  0.00            
ATOM    140  C41 GCD     1      29.380  23.670  28.510  1.00  0.00            
ATOM    141  H67 GCD     1      28.730  22.940  28.010  1.00  0.00            
ATOM    142  C42 GCD     1      30.380  24.200  27.480  1.00  0.00            
ATOM    143  H68 GCD     1      30.830  25.110  27.890  1.00  0.00            
ATOM    144  H69 GCD     1      29.880  24.370  26.520  1.00  0.00            
ATOM    145  O34 GCD     1      31.470  23.320  27.380  1.00  0.00            
ATOM    146  H70 GCD     1      31.750  23.030  28.260  1.00  0.00            
ATOM    147  O35 GCD     1      28.540  21.430  29.760  1.00  0.00            
ATOM    148  C43 GCD     1      28.220  20.150  30.340  1.00  0.00            
ATOM    149  H71 GCD     1      28.380  20.140  31.430  1.00  0.00            
ATOM    150  C44 GCD     1      26.770  20.010  29.920  1.00  0.00            
ATOM    151  H72 GCD     1      26.730  20.250  28.850  1.00  0.00            
ATOM    152  O36 GCD     1      25.930  20.930  30.780  1.00  0.00            
ATOM    153  H73 GCD     1      25.570  20.550  31.580  1.00  0.00            
ATOM    154  C45 GCD     1      26.310  18.570  30.080  1.00  0.00            
ATOM    155  H74 GCD     1      26.470  18.170  31.090  1.00  0.00            
ATOM    156  O37 GCD     1      24.930  18.410  29.690  1.00  0.00            
ATOM    157  H75 GCD     1      24.380  18.830  30.360  1.00  0.00            
ATOM    158  C46 GCD     1      27.210  17.720  29.240  1.00  0.00            
ATOM    159  H76 GCD     1      26.860  16.720  29.520  1.00  0.00            
ATOM    160  O38 GCD     1      27.030  18.000  27.850  1.00  0.00            
ATOM    161  O39 GCD     1      28.540  17.820  29.690  1.00  0.00            
ATOM    162  C47 GCD     1      29.110  19.120  29.600  1.00  0.00            
ATOM    163  H77 GCD     1      29.100  19.440  28.550  1.00  0.00            
ATOM    164  C48 GCD     1      30.590  19.180  30.030  1.00  0.00            
ATOM    165  H78 GCD     1      31.000  20.090  29.550  1.00  0.00            
ATOM    166  H79 GCD     1      31.090  18.310  29.590  1.00  0.00            
ATOM    167  O40 GCD     1      30.790  19.150  31.460  1.00  0.00            
ATOM    168  H80 GCD     1      30.370  18.350  31.790  1.00  0.00            
ATOM    169  C1  AL1     2      21.460  20.880  24.410  1.00  0.00            
ATOM    170  C2  AL1     2      22.480  19.720  24.280  1.00  0.00            
ATOM    171  C3  AL1     2      21.970  18.830  23.200  1.00  0.00            
ATOM    172  C4  AL1     2      21.330  17.650  23.400  1.00  0.00            
ATOM    173  C5  AL1     2      21.300  16.990  24.680  1.00  0.00            
ATOM    174  O1  AL1     2      20.800  15.860  24.700  1.00  0.00            
ATOM    175  C6  AL1     2      22.060  17.690  25.790  1.00  0.00            
ATOM    176  C7  AL1     2      22.560  18.910  25.620  1.00  0.00            
ATOM    177  C8  AL1     2      23.220  19.680  26.760  1.00  0.00            
ATOM    178  C9  AL1     2      24.600  20.250  26.420  1.00  0.00            
ATOM    179  C10 AL1     2      24.450  21.100  25.130  1.00  0.00            
ATOM    180  C11 AL1     2      23.890  20.250  24.000  1.00  0.00            
ATOM    181  C12 AL1     2      24.010  20.940  22.660  1.00  0.00            
ATOM    182  O2  AL1     2      23.110  21.340  21.920  1.00  0.00            
ATOM    183  C13 AL1     2      25.470  21.260  22.300  1.00  0.00            
ATOM    184  C14 AL1     2      26.040  22.300  23.370  1.00  0.00            
ATOM    185  C15 AL1     2      25.360  23.690  23.310  1.00  0.00            
ATOM    186  C16 AL1     2      25.930  21.600  24.730  1.00  0.00            
ATOM    187  C17 AL1     2      26.880  22.270  25.730  1.00  0.00            
ATOM    188  C18 AL1     2      28.050  22.750  24.800  1.00  0.00            
ATOM    189  C19 AL1     2      27.640  22.430  23.370  1.00  0.00            
ATOM    190  O3  AL1     2      28.210  21.170  23.110  1.00  0.00            
ATOM    191  C20 AL1     2      28.230  23.430  22.340  1.00  0.00            
ATOM    192  O4  AL1     2      28.850  24.500  22.700  1.00  0.00            
ATOM    193  C21 AL1     2      28.430  22.940  20.910  1.00  0.00            
ATOM    194  O5  AL1     2      27.340  23.140  19.970  1.00  0.00            
ATOM    195  H1  AL1     2      20.470  20.510  24.690  1.00  0.00            
ATOM    196  H2  AL1     2      21.730  21.610  25.180  1.00  0.00            
ATOM    197  H3  AL1     2      21.350  21.360  23.420  1.00  0.00            
ATOM    198  H4  AL1     2      22.120  19.210  22.190  1.00  0.00            
ATOM    199  H5  AL1     2      20.870  17.170  22.530  1.00  0.00            
ATOM    200  H6  AL1     2      22.120  17.220  26.780  1.00  0.00            
ATOM    201  H7  AL1     2      23.360  19.020  27.620  1.00  0.00            
ATOM    202  H8  AL1     2      22.500  20.450  27.050  1.00  0.00            
ATOM    203  H9  AL1     2      25.350  19.460  26.290  1.00  0.00            
ATOM    204  H10 AL1     2      24.960  20.800  27.300  1.00  0.00            
ATOM    205  H11 AL1     2      23.790  21.960  25.290  1.00  0.00            
ATOM    206  H12 AL1     2      24.520  19.360  23.930  1.00  0.00            
ATOM    207  H13 AL1     2      25.420  21.690  21.290  1.00  0.00            
ATOM    208  H14 AL1     2      26.060  20.340  22.290  1.00  0.00            
ATOM    209  H15 AL1     2      25.460  23.940  22.250  1.00  0.00            
ATOM    210  H16 AL1     2      24.280  23.780  23.460  1.00  0.00            
ATOM    211  H17 AL1     2      25.770  24.510  23.900  1.00  0.00            
ATOM    212  H18 AL1     2      26.420  20.620  24.610  1.00  0.00            
ATOM    213  H19 AL1     2      27.270  21.540  26.450  1.00  0.00            
ATOM    214  H20 AL1     2      26.370  23.080  26.250  1.00  0.00            
ATOM    215  H21 AL1     2      29.050  22.420  25.100  1.00  0.00            
ATOM    216  H22 AL1     2      28.110  23.840  24.960  1.00  0.00            
ATOM    217  H23 AL1     2      28.600  20.760  23.900  1.00  0.00            
ATOM    218  H24 AL1     2      28.820  21.920  20.900  1.00  0.00            
ATOM    219  H25 AL1     2      29.300  23.560  20.640  1.00  0.00            
ATOM    220  H26 AL1     2      27.520  22.590  19.190  1.00  0.00            
TER
ENDMDL
MODEL        1
ATOM      1  H1  GCD     1      27.850   8.140  28.690  1.00  0.00            
ATOM      2  O1  GCD     1      27.670   9.070  28.850  1.00  0.00            
ATOM      3  C1  GCD     1      27.800   9.850  27.630  1.00  0.00            
ATOM      4  H2  GCD     1      27.860  10.900  27.930  1.00  0.00            
ATOM      5  H3  GCD     1      28.760   9.530  27.200  1.00  0.00            
ATOM      6  C2  GCD     1      26.880   9.500  26.390  1.00  0.00            
ATOM      7  H4  GCD     1      26.970  10.210  25.560  1.00  0.00            
ATOM      8  C3  GCD     1      25.350   9.580  26.780  1.00  0.00            
ATOM      9  H5  GCD     1      25.140   8.870  27.590  1.00  0.00            
ATOM     10  C4  GCD     1      24.470   9.330  25.530  1.00  0.00            
ATOM     11  H6  GCD     1      24.640  10.160  24.830  1.00  0.00            
ATOM     12  O2  GCD     1      23.040   9.290  25.910  1.00  0.00            
ATOM     13  H7  GCD     1      22.460   8.820  25.300  1.00  0.00            
ATOM     14  C5  GCD     1      24.860   7.940  24.910  1.00  0.00            
ATOM     15  H8  GCD     1      24.560   7.240  25.690  1.00  0.00            
ATOM     16  O3  GCD     1      24.210   7.590  23.620  1.00  0.00            
ATOM     17  H9  GCD     1      24.740   7.810  22.840  1.00  0.00            
ATOM     18  C6  GCD     1      26.390   7.830  24.710  1.00  0.00            
ATOM     19  O4  GCD     1      27.110   8.170  25.920  1.00  0.00            
ATOM     20  H10 GCD     1      26.590   6.810  24.390  1.00  0.00            
ATOM     21  O5  GCD     1      26.790   8.740  23.720  1.00  0.00            
ATOM     22  C7  GCD     1      27.740   8.150  22.760  1.00  0.00            
ATOM     23  H11 GCD     1      27.980   7.120  23.060  1.00  0.00            
ATOM     24  C8  GCD     1      27.020   8.190  21.400  1.00  0.00            
ATOM     25  H12 GCD     1      26.740   9.220  21.140  1.00  0.00            
ATOM     26  O6  GCD     1      25.750   7.520  21.360  1.00  0.00            
ATOM     27  H13 GCD     1      25.490   7.610  20.430  1.00  0.00            
ATOM     28  C9  GCD     1      27.880   7.830  20.300  1.00  0.00            
ATOM     29  H14 GCD     1      28.150   6.770  20.480  1.00  0.00            
ATOM     30  O7  GCD     1      27.170   8.060  19.080  1.00  0.00            
ATOM     31  H15 GCD     1      27.490   8.880  18.700  1.00  0.00            
ATOM     32  C10 GCD     1      29.170   8.590  20.360  1.00  0.00            
ATOM     33  H16 GCD     1      29.720   8.120  19.540  1.00  0.00            
ATOM     34  O8  GCD     1      29.830   8.380  21.640  1.00  0.00            
ATOM     35  C11 GCD     1      29.090   8.910  22.720  1.00  0.00            
ATOM     36  H17 GCD     1      28.790   9.940  22.490  1.00  0.00            
ATOM     37  C12 GCD     1      29.920   8.860  24.000  1.00  0.00            
ATOM     38  H18 GCD     1      29.480   9.390  24.860  1.00  0.00            
ATOM     39  H19 GCD     1      30.890   9.300  23.730  1.00  0.00            
ATOM     40  O9  GCD     1      30.170   7.570  24.470  1.00  0.00            
ATOM     41  H20 GCD     1      30.620   7.010  23.820  1.00  0.00            
ATOM     42  O10 GCD     1      28.910   9.970  20.150  1.00  0.00            
ATOM     43  C13 GCD     1      29.860  10.700  19.360  1.00  0.00            
ATOM     44  H21 GCD     1      30.740  10.060  19.260  1.00  0.00            
ATOM     45  C14 GCD     1      29.310  10.980  18.010  1.00  0.00            
ATOM     46  H22 GCD     1      28.380  11.570  17.980  1.00  0.00            
ATOM     47  O11 GCD     1      29.220   9.740  17.240  1.00  0.00            
ATOM     48  H23 GCD     1      28.930  10.000  16.360  1.00  0.00            
ATOM     49  C15 GCD     1      30.370  11.790  17.260  1.00  0.00            
ATOM     50  H24 GCD     1      31.230  11.110  17.210  1.00  0.00            
ATOM     51  O12 GCD     1      29.980  12.210  15.960  1.00  0.00            
ATOM     52  H25 GCD     1      29.230  12.800  16.060  1.00  0.00            
ATOM     53  C16 GCD     1      30.930  12.960  18.030  1.00  0.00            
ATOM     54  H26 GCD     1      31.830  13.380  17.570  1.00  0.00            
ATOM     55  O13 GCD     1      31.340  12.570  19.300  1.00  0.00            
ATOM     56  C17 GCD     1      30.370  11.890  20.090  1.00  0.00            
ATOM     57  H27 GCD     1      29.510  12.520  20.320  1.00  0.00            
ATOM     58  C18 GCD     1      31.100  11.560  21.400  1.00  0.00            
ATOM     59  H28 GCD     1      30.350  11.230  22.130  1.00  0.00            
ATOM     60  H29 GCD     1      31.430  12.520  21.830  1.00  0.00            
ATOM     61  O14 GCD     1      32.110  10.550  21.250  1.00  0.00            
ATOM     62  H30 GCD     1      32.910  11.060  21.050  1.00  0.00            
ATOM     63  O15 GCD     1      29.930  13.940  18.190  1.00  0.00            
ATOM     64  C19 GCD     1      30.010  15.060  17.400  1.00  0.00            
ATOM     65  H31 GCD     1      30.640  14.980  16.510  1.00  0.00            
ATOM     66  C20 GCD     1      28.590  15.340  16.890  1.00  0.00            
ATOM     67  H32 GCD     1      27.990  15.320  17.810  1.00  0.00            
ATOM     68  O16 GCD     1      28.180  14.340  15.910  1.00  0.00            
ATOM     69  H33 GCD     1      27.240  14.440  15.760  1.00  0.00            
ATOM     70  C21 GCD     1      28.440  16.700  16.310  1.00  0.00            
ATOM     71  H34 GCD     1      28.920  16.690  15.320  1.00  0.00            
ATOM     72  O17 GCD     1      27.040  17.100  16.160  1.00  0.00            
ATOM     73  H35 GCD     1      26.580  16.940  16.990  1.00  0.00            
ATOM     74  C22 GCD     1      29.130  17.830  17.110  1.00  0.00            
ATOM     75  H36 GCD     1      29.150  18.750  16.510  1.00  0.00            
ATOM     76  O18 GCD     1      30.440  17.510  17.620  1.00  0.00            
ATOM     77  C23 GCD     1      30.490  16.220  18.280  1.00  0.00            
ATOM     78  H37 GCD     1      29.840  16.210  19.170  1.00  0.00            
ATOM     79  C24 GCD     1      31.970  16.000  18.740  1.00  0.00            
ATOM     80  H38 GCD     1      31.940  15.060  19.320  1.00  0.00            
ATOM     81  H39 GCD     1      32.220  16.730  19.520  1.00  0.00            
ATOM     82  O19 GCD     1      32.920  15.900  17.620  1.00  0.00            
ATOM     83  H40 GCD     1      32.510  16.310  16.850  1.00  0.00            
ATOM     84  O20 GCD     1      28.300  18.020  18.310  1.00  0.00            
ATOM     85  C25 GCD     1      28.080  19.390  18.700  1.00  0.00            
ATOM     86  H41 GCD     1      28.700  20.090  18.130  1.00  0.00            
ATOM     87  C26 GCD     1      26.540  19.650  18.360  1.00  0.00            
ATOM     88  H42 GCD     1      26.020  18.820  18.850  1.00  0.00            
ATOM     89  O21 GCD     1      26.290  19.610  16.930  1.00  0.00            
ATOM     90  H43 GCD     1      26.490  18.730  16.600  1.00  0.00            
ATOM     91  C27 GCD     1      26.020  20.970  18.940  1.00  0.00            
ATOM     92  H44 GCD     1      26.410  21.780  18.310  1.00  0.00            
ATOM     93  O22 GCD     1      24.560  21.030  18.780  1.00  0.00            
ATOM     94  H45 GCD     1      24.220  20.610  19.580  1.00  0.00            
ATOM     95  C28 GCD     1      26.500  21.080  20.350  1.00  0.00            
ATOM     96  H46 GCD     1      26.200  22.040  20.760  1.00  0.00            
ATOM     97  O23 GCD     1      27.880  21.010  20.380  1.00  0.00            
ATOM     98  C29 GCD     1      28.310  19.650  20.170  1.00  0.00            
ATOM     99  H47 GCD     1      27.700  18.990  20.800  1.00  0.00            
ATOM    100  C30 GCD     1      29.820  19.480  20.520  1.00  0.00            
ATOM    101  H48 GCD     1      30.390  20.180  19.900  1.00  0.00            
ATOM    102  H49 GCD     1      30.220  18.490  20.260  1.00  0.00            
ATOM    103  O24 GCD     1      30.040  19.610  21.880  1.00  0.00            
ATOM    104  H50 GCD     1      29.710  18.850  22.360  1.00  0.00            
ATOM    105  O25 GCD     1      25.840  20.100  21.120  1.00  0.00            
ATOM    106  C31 GCD     1      25.030  20.590  22.240  1.00  0.00            
ATOM    107  H51 GCD     1      24.840  21.670  22.210  1.00  0.00            
ATOM    108  C32 GCD     1      23.740  19.770  22.230  1.00  0.00            
ATOM    109  H52 GCD     1      24.080  18.740  22.130  1.00  0.00            
ATOM    110  O26 GCD     1      23.010  20.180  21.110  1.00  0.00            
ATOM    111  H53 GCD     1      22.810  21.110  21.290  1.00  0.00            
ATOM    112  C33 GCD     1      23.050  19.920  23.580  1.00  0.00            
ATOM    113  H54 GCD     1      22.690  20.950  23.720  1.00  0.00            
ATOM    114  O27 GCD     1      21.930  19.000  23.680  1.00  0.00            
ATOM    115  H55 GCD     1      22.000  18.590  24.550  1.00  0.00            
ATOM    116  C34 GCD     1      23.930  19.710  24.750  1.00  0.00            
ATOM    117  H56 GCD     1      23.380  20.060  25.620  1.00  0.00            
ATOM    118  O28 GCD     1      25.070  20.570  24.690  1.00  0.00            
ATOM    119  C35 GCD     1      25.860  20.280  23.520  1.00  0.00            
ATOM    120  H57 GCD     1      26.080  19.210  23.560  1.00  0.00            
ATOM    121  C36 GCD     1      27.160  21.080  23.600  1.00  0.00            
ATOM    122  H58 GCD     1      27.800  20.870  22.730  1.00  0.00            
ATOM    123  H59 GCD     1      27.780  20.870  24.490  1.00  0.00            
ATOM    124  O29 GCD     1      26.940  22.470  23.440  1.00  0.00            
ATOM    125  H60 GCD     1      27.720  23.000  23.640  1.00  0.00            
ATOM    126  O30 GCD     1      24.390  18.380  24.960  1.00  0.00            
ATOM    127  C37 GCD     1      24.180  18.130  26.360  1.00  0.00            
ATOM    128  H61 GCD     1      23.930  19.030  26.940  1.00  0.00            
ATOM    129  C38 GCD     1      22.900  17.270  26.470  1.00  0.00            
ATOM    130  H62 GCD     1      22.960  16.440  25.750  1.00  0.00            
ATOM    131  O31 GCD     1      21.670  18.060  26.350  1.00  0.00            
ATOM    132  H63 GCD     1      20.940  17.430  26.360  1.00  0.00            
ATOM    133  C39 GCD     1      22.850  16.740  27.900  1.00  0.00            
ATOM    134  H64 GCD     1      22.680  17.560  28.610  1.00  0.00            
ATOM    135  O32 GCD     1      21.740  15.800  28.130  1.00  0.00            
ATOM    136  H65 GCD     1      20.870  16.150  27.910  1.00  0.00            
ATOM    137  C40 GCD     1      24.110  16.210  28.530  1.00  0.00            
ATOM    138  H66 GCD     1      23.910  16.130  29.610  1.00  0.00            
ATOM    139  O33 GCD     1      25.230  17.110  28.370  1.00  0.00            
ATOM    140  C41 GCD     1      25.440  17.490  26.970  1.00  0.00            
ATOM    141  H67 GCD     1      25.670  16.550  26.450  1.00  0.00            
ATOM    142  C42 GCD     1      26.630  18.330  26.890  1.00  0.00            
ATOM    143  H68 GCD     1      26.500  19.310  27.380  1.00  0.00            
ATOM    144  H69 GCD     1      26.760  18.420  25.800  1.00  0.00            
ATOM    145  O34 GCD     1      27.700  17.710  27.500  1.00  0.00            
ATOM    146  H70 GCD     1      27.260  17.250  28.220  1.00  0.00            
ATOM    147  O35 GCD     1      24.420  14.980  28.000  1.00  0.00            
ATOM    148  C43 GCD     1      24.560  13.790  28.770  1.00  0.00            
ATOM    149  H71 GCD     1      24.640  14.070  29.830  1.00  0.00            
ATOM    150  C44 GCD     1      23.370  12.870  28.600  1.00  0.00            
ATOM    151  H72 GCD     1      23.240  12.810  27.510  1.00  0.00            
ATOM    152  O36 GCD     1      22.210  13.450  29.200  1.00  0.00            
ATOM    153  H73 GCD     1      22.090  14.370  28.920  1.00  0.00            
ATOM    154  C45 GCD     1      23.650  11.440  29.140  1.00  0.00            
ATOM    155  H74 GCD     1      23.840  11.560  30.210  1.00  0.00            
ATOM    156  O37 GCD     1      22.770  10.480  28.900  1.00  0.00            
ATOM    157  H75 GCD     1      22.970  10.120  28.030  1.00  0.00            
ATOM    158  C46 GCD     1      25.000  10.960  28.670  1.00  0.00            
ATOM    159  H76 GCD     1      25.050   9.960  29.110  1.00  0.00            
ATOM    160  O38 GCD     1      24.940  10.880  27.240  1.00  0.00            
ATOM    161  O39 GCD     1      25.930  11.820  29.180  1.00  0.00            
ATOM    162  C47 GCD     1      25.880  13.160  28.540  1.00  0.00            
ATOM    163  H77 GCD     1      26.000  13.010  27.460  1.00  0.00            
ATOM    164  C48 GCD     1      27.030  14.010  28.940  1.00  0.00            
ATOM    165  H78 GCD     1      26.790  14.290  29.970  1.00  0.00            
ATOM    166  H79 GCD     1      27.210  14.960  28.410  1.00  0.00            
ATOM    167  O40 GCD     1      28.240  13.260  28.800  1.00  0.00            
ATOM    168  H80 GCD     1      28.530  12.900  29.650  1.00  0.00            
ATOM    169  C1  AL1     2      23.910  13.720  19.830  1.00  0.00            
ATOM    170  C2  AL1     2      25.320  12.970  19.600  1.00  0.00            
ATOM    171  C3  AL1     2      25.710  13.160  18.080  1.00  0.00            
ATOM    172  C4  AL1     2      25.910  12.170  17.210  1.00  0.00            
ATOM    173  C5  AL1     2      25.620  10.770  17.530  1.00  0.00            
ATOM    174  O1  AL1     2      25.640   9.940  16.600  1.00  0.00            
ATOM    175  C6  AL1     2      25.240  10.540  18.890  1.00  0.00            
ATOM    176  C7  AL1     2      25.190  11.480  19.840  1.00  0.00            
ATOM    177  C8  AL1     2      24.800  11.160  21.260  1.00  0.00            
ATOM    178  C9  AL1     2      25.780  11.770  22.310  1.00  0.00            
ATOM    179  C10 AL1     2      26.090  13.230  22.020  1.00  0.00            
ATOM    180  C11 AL1     2      26.470  13.520  20.540  1.00  0.00            
ATOM    181  C12 AL1     2      26.920  14.970  20.370  1.00  0.00            
ATOM    182  O2  AL1     2      26.430  15.590  19.440  1.00  0.00            
ATOM    183  C13 AL1     2      28.020  15.560  21.320  1.00  0.00            
ATOM    184  C14 AL1     2      27.590  15.320  22.800  1.00  0.00            
ATOM    185  C15 AL1     2      26.360  16.270  23.130  1.00  0.00            
ATOM    186  C16 AL1     2      27.170  13.820  23.000  1.00  0.00            
ATOM    187  C17 AL1     2      26.990  13.630  24.530  1.00  0.00            
ATOM    188  C18 AL1     2      28.150  14.560  25.110  1.00  0.00            
ATOM    189  C19 AL1     2      28.800  15.430  23.900  1.00  0.00            
ATOM    190  O3  AL1     2      30.010  14.700  23.500  1.00  0.00            
ATOM    191  C20 AL1     2      29.250  16.950  24.160  1.00  0.00            
ATOM    192  O4  AL1     2      28.830  17.880  23.470  1.00  0.00            
ATOM    193  C21 AL1     2      30.260  17.260  25.310  1.00  0.00            
ATOM    194  O5  AL1     2      30.990  18.530  25.110  1.00  0.00            
ATOM    195  H1  AL1     2      23.220  13.330  19.070  1.00  0.00            
ATOM    196  H2  AL1     2      23.400  13.590  20.800  1.00  0.00            
ATOM    197  H3  AL1     2      24.160  14.780  19.660  1.00  0.00            
ATOM    198  H4  AL1     2      25.800  14.170  17.680  1.00  0.00            
ATOM    199  H5  AL1     2      26.140  12.280  16.150  1.00  0.00            
ATOM    200  H6  AL1     2      25.140   9.490  19.150  1.00  0.00            
ATOM    201  H7  AL1     2      24.860  10.080  21.410  1.00  0.00            
ATOM    202  H8  AL1     2      23.780  11.490  21.490  1.00  0.00            
ATOM    203  H9  AL1     2      26.670  11.130  22.260  1.00  0.00            
ATOM    204  H10 AL1     2      25.400  11.670  23.330  1.00  0.00            
ATOM    205  H11 AL1     2      25.210  13.810  22.340  1.00  0.00            
ATOM    206  H12 AL1     2      27.310  12.840  20.330  1.00  0.00            
ATOM    207  H13 AL1     2      28.230  16.610  21.110  1.00  0.00            
ATOM    208  H14 AL1     2      28.930  14.970  21.110  1.00  0.00            
ATOM    209  H15 AL1     2      26.430  17.250  22.640  1.00  0.00            
ATOM    210  H16 AL1     2      25.350  16.000  22.790  1.00  0.00            
ATOM    211  H17 AL1     2      26.300  16.500  24.200  1.00  0.00            
ATOM    212  H18 AL1     2      28.030  13.200  22.730  1.00  0.00            
ATOM    213  H19 AL1     2      27.140  12.580  24.800  1.00  0.00            
ATOM    214  H20 AL1     2      26.000  13.940  24.890  1.00  0.00            
ATOM    215  H21 AL1     2      28.990  14.030  25.570  1.00  0.00            
ATOM    216  H22 AL1     2      27.730  15.180  25.920  1.00  0.00            
ATOM    217  H23 AL1     2      30.480  15.280  22.880  1.00  0.00            
ATOM    218  H24 AL1     2      30.960  16.420  25.370  1.00  0.00            
ATOM    219  H25 AL1     2      29.710  17.280  26.260  1.00  0.00            
ATOM    220  H26 AL1     2      31.560  18.530  24.330  1.00  0.00            
TER
ENDMDL
MODEL        1
ATOM      1  H1  GCD     1      29.890   8.080  27.780  1.00  0.00            
ATOM      2  O1  GCD     1      29.930   8.960  28.180  1.00  0.00            
ATOM      3  C1  GCD     1      29.790  10.010  27.180  1.00  0.00            
ATOM      4  H2  GCD     1      29.320  10.910  27.600  1.00  0.00            
ATOM      5  H3  GCD     1      30.820  10.240  26.880  1.00  0.00            
ATOM      6  C2  GCD     1      29.150   9.450  25.930  1.00  0.00            
ATOM      7  H4  GCD     1      29.240  10.260  25.190  1.00  0.00            
ATOM      8  C3  GCD     1      27.670   9.100  26.090  1.00  0.00            
ATOM      9  H5  GCD     1      27.650   8.350  26.890  1.00  0.00            
ATOM     10  C4  GCD     1      26.990   8.480  24.850  1.00  0.00            
ATOM     11  H6  GCD     1      26.760   9.210  24.060  1.00  0.00            
ATOM     12  O2  GCD     1      25.830   7.810  25.210  1.00  0.00            
ATOM     13  H7  GCD     1      25.240   8.480  25.570  1.00  0.00            
ATOM     14  C5  GCD     1      27.940   7.390  24.180  1.00  0.00            
ATOM     15  H8  GCD     1      27.980   6.470  24.780  1.00  0.00            
ATOM     16  O3  GCD     1      27.520   7.070  22.800  1.00  0.00            
ATOM     17  H9  GCD     1      27.960   7.630  22.160  1.00  0.00            
ATOM     18  C6  GCD     1      29.370   7.910  24.100  1.00  0.00            
ATOM     19  O4  GCD     1      29.740   8.280  25.460  1.00  0.00            
ATOM     20  H10 GCD     1      30.020   7.120  23.730  1.00  0.00            
ATOM     21  O5  GCD     1      29.480   9.040  23.180  1.00  0.00            
ATOM     22  C7  GCD     1      30.620   9.020  22.240  1.00  0.00            
ATOM     23  H11 GCD     1      31.300   8.160  22.340  1.00  0.00            
ATOM     24  C8  GCD     1      30.030   9.040  20.860  1.00  0.00            
ATOM     25  H12 GCD     1      29.400   9.910  20.690  1.00  0.00            
ATOM     26  O6  GCD     1      29.240   7.870  20.690  1.00  0.00            
ATOM     27  H13 GCD     1      28.840   7.970  19.820  1.00  0.00            
ATOM     28  C9  GCD     1      31.140   9.110  19.860  1.00  0.00            
ATOM     29  H14 GCD     1      31.910   8.330  19.960  1.00  0.00            
ATOM     30  O7  GCD     1      30.720   9.010  18.490  1.00  0.00            
ATOM     31  H15 GCD     1      30.250   9.820  18.250  1.00  0.00            
ATOM     32  C10 GCD     1      31.970  10.420  20.190  1.00  0.00            
ATOM     33  H16 GCD     1      32.770  10.520  19.450  1.00  0.00            
ATOM     34  O8  GCD     1      32.540  10.260  21.510  1.00  0.00            
ATOM     35  C11 GCD     1      31.500  10.230  22.460  1.00  0.00            
ATOM     36  H17 GCD     1      30.920  11.150  22.310  1.00  0.00            
ATOM     37  C12 GCD     1      32.080  10.340  23.880  1.00  0.00            
ATOM     38  H18 GCD     1      31.370  10.950  24.450  1.00  0.00            
ATOM     39  H19 GCD     1      32.910  11.070  23.900  1.00  0.00            
ATOM     40  O9  GCD     1      32.460   9.150  24.580  1.00  0.00            
ATOM     41  H20 GCD     1      31.760   8.500  24.470  1.00  0.00            
ATOM     42  O10 GCD     1      31.150  11.630  19.970  1.00  0.00            
ATOM     43  C13 GCD     1      31.460  12.350  18.810  1.00  0.00            
ATOM     44  H21 GCD     1      32.280  11.920  18.220  1.00  0.00            
ATOM     45  C14 GCD     1      30.240  12.520  17.920  1.00  0.00            
ATOM     46  H22 GCD     1      29.530  13.090  18.540  1.00  0.00            
ATOM     47  O11 GCD     1      29.690  11.270  17.430  1.00  0.00            
ATOM     48  H23 GCD     1      29.220  11.470  16.620  1.00  0.00            
ATOM     49  C15 GCD     1      30.470  13.430  16.720  1.00  0.00            
ATOM     50  H24 GCD     1      31.200  12.960  16.040  1.00  0.00            
ATOM     51  O12 GCD     1      29.300  13.680  15.930  1.00  0.00            
ATOM     52  H25 GCD     1      28.770  14.420  16.250  1.00  0.00            
ATOM     53  C16 GCD     1      31.080  14.690  17.250  1.00  0.00            
ATOM     54  H26 GCD     1      31.380  15.410  16.480  1.00  0.00            
ATOM     55  O13 GCD     1      32.260  14.450  18.060  1.00  0.00            
ATOM     56  C17 GCD     1      32.000  13.690  19.240  1.00  0.00            
ATOM     57  H27 GCD     1      31.240  14.190  19.860  1.00  0.00            
ATOM     58  C18 GCD     1      33.240  13.560  20.020  1.00  0.00            
ATOM     59  H28 GCD     1      33.010  13.060  20.970  1.00  0.00            
ATOM     60  H29 GCD     1      33.570  14.570  20.300  1.00  0.00            
ATOM     61  O14 GCD     1      34.280  12.870  19.310  1.00  0.00            
ATOM     62  H30 GCD     1      35.170  13.120  19.580  1.00  0.00            
ATOM     63  O15 GCD     1      30.090  15.390  18.030  1.00  0.00            
ATOM     64  C19 GCD     1      29.790  16.730  17.570  1.00  0.00            
ATOM     65  H31 GCD     1      30.170  16.910  16.550  1.00  0.00            
ATOM     66  C20 GCD     1      28.320  16.990  17.330  1.00  0.00            
ATOM     67  H32 GCD     1      27.780  16.910  18.280  1.00  0.00            
ATOM     68  O16 GCD     1      27.830  16.120  16.310  1.00  0.00            
ATOM     69  H33 GCD     1      26.930  16.390  16.120  1.00  0.00            
ATOM     70  C21 GCD     1      28.070  18.420  16.950  1.00  0.00            
ATOM     71  H34 GCD     1      28.520  18.680  15.990  1.00  0.00            
ATOM     72  O17 GCD     1      26.620  18.650  16.920  1.00  0.00            
ATOM     73  H35 GCD     1      26.060  18.180  17.540  1.00  0.00            
ATOM     74  C22 GCD     1      28.640  19.320  18.060  1.00  0.00            
ATOM     75  H36 GCD     1      28.460  20.360  17.790  1.00  0.00            
ATOM     76  O18 GCD     1      30.060  19.070  18.150  1.00  0.00            
ATOM     77  C23 GCD     1      30.370  17.730  18.610  1.00  0.00            
ATOM     78  H37 GCD     1      29.940  17.540  19.600  1.00  0.00            
ATOM     79  C24 GCD     1      31.820  17.670  18.720  1.00  0.00            
ATOM     80  H38 GCD     1      32.040  16.780  19.320  1.00  0.00            
ATOM     81  H39 GCD     1      32.230  18.470  19.350  1.00  0.00            
ATOM     82  O19 GCD     1      32.440  17.670  17.470  1.00  0.00            
ATOM     83  H40 GCD     1      33.350  17.670  17.760  1.00  0.00            
ATOM     84  O20 GCD     1      28.010  19.070  19.360  1.00  0.00            
ATOM     85  C25 GCD     1      27.910  20.320  20.100  1.00  0.00            
ATOM     86  H41 GCD     1      28.480  21.070  19.540  1.00  0.00            
ATOM     87  C26 GCD     1      26.430  20.750  20.280  1.00  0.00            
ATOM     88  H42 GCD     1      25.960  19.980  20.910  1.00  0.00            
ATOM     89  O21 GCD     1      25.850  20.860  18.990  1.00  0.00            
ATOM     90  H43 GCD     1      26.150  20.140  18.420  1.00  0.00            
ATOM     91  C27 GCD     1      26.370  22.010  21.090  1.00  0.00            
ATOM     92  H44 GCD     1      26.880  22.870  20.630  1.00  0.00            
ATOM     93  O22 GCD     1      24.980  22.360  21.320  1.00  0.00            
ATOM     94  H45 GCD     1      25.040  23.170  21.830  1.00  0.00            
ATOM     95  C28 GCD     1      27.070  21.800  22.450  1.00  0.00            
ATOM     96  H46 GCD     1      27.070  22.700  23.070  1.00  0.00            
ATOM     97  O23 GCD     1      28.410  21.410  22.150  1.00  0.00            
ATOM     98  C29 GCD     1      28.600  20.150  21.450  1.00  0.00            
ATOM     99  H47 GCD     1      28.150  19.350  22.040  1.00  0.00            
ATOM    100  C30 GCD     1      30.110  19.970  21.360  1.00  0.00            
ATOM    101  H48 GCD     1      30.530  20.910  20.990  1.00  0.00            
ATOM    102  H49 GCD     1      30.450  19.210  20.650  1.00  0.00            
ATOM    103  O24 GCD     1      30.800  19.680  22.600  1.00  0.00            
ATOM    104  H50 GCD     1      30.170  19.430  23.300  1.00  0.00            
ATOM    105  O25 GCD     1      26.420  20.840  23.160  1.00  0.00            
ATOM    106  C31 GCD     1      26.150  21.150  24.560  1.00  0.00            
ATOM    107  H51 GCD     1      26.210  22.230  24.790  1.00  0.00            
ATOM    108  C32 GCD     1      24.720  20.620  24.760  1.00  0.00            
ATOM    109  H52 GCD     1      24.710  19.600  24.370  1.00  0.00            
ATOM    110  O26 GCD     1      23.830  21.400  23.890  1.00  0.00            
ATOM    111  H53 GCD     1      24.220  21.480  23.010  1.00  0.00            
ATOM    112  C33 GCD     1      24.370  20.690  26.240  1.00  0.00            
ATOM    113  H54 GCD     1      24.250  21.760  26.450  1.00  0.00            
ATOM    114  O27 GCD     1      23.070  20.060  26.440  1.00  0.00            
ATOM    115  H55 GCD     1      23.250  19.180  26.100  1.00  0.00            
ATOM    116  C34 GCD     1      25.420  20.110  27.180  1.00  0.00            
ATOM    117  H56 GCD     1      25.180  20.280  28.230  1.00  0.00            
ATOM    118  O28 GCD     1      26.660  20.760  26.980  1.00  0.00            
ATOM    119  C35 GCD     1      27.130  20.580  25.580  1.00  0.00            
ATOM    120  H57 GCD     1      27.470  19.560  25.380  1.00  0.00            
ATOM    121  C36 GCD     1      28.530  21.250  25.520  1.00  0.00            
ATOM    122  H58 GCD     1      29.050  21.260  24.550  1.00  0.00            
ATOM    123  H59 GCD     1      29.210  20.880  26.290  1.00  0.00            
ATOM    124  O29 GCD     1      28.380  22.600  25.840  1.00  0.00            
ATOM    125  H60 GCD     1      27.960  22.750  26.700  1.00  0.00            
ATOM    126  O30 GCD     1      25.590  18.730  26.860  1.00  0.00            
ATOM    127  C37 GCD     1      24.860  17.630  27.510  1.00  0.00            
ATOM    128  H61 GCD     1      24.100  18.140  28.110  1.00  0.00            
ATOM    129  C38 GCD     1      24.160  16.680  26.560  1.00  0.00            
ATOM    130  H62 GCD     1      24.980  16.220  26.000  1.00  0.00            
ATOM    131  O31 GCD     1      23.220  17.410  25.790  1.00  0.00            
ATOM    132  H63 GCD     1      23.290  17.120  24.870  1.00  0.00            
ATOM    133  C39 GCD     1      23.380  15.610  27.310  1.00  0.00            
ATOM    134  H64 GCD     1      22.620  16.050  27.970  1.00  0.00            
ATOM    135  O32 GCD     1      22.740  14.610  26.470  1.00  0.00            
ATOM    136  H65 GCD     1      21.920  14.980  26.130  1.00  0.00            
ATOM    137  C40 GCD     1      24.330  14.850  28.360  1.00  0.00            
ATOM    138  H66 GCD     1      23.650  14.250  28.970  1.00  0.00            
ATOM    139  O33 GCD     1      24.980  15.770  29.210  1.00  0.00            
ATOM    140  C41 GCD     1      25.700  16.810  28.440  1.00  0.00            
ATOM    141  H67 GCD     1      26.480  16.330  27.830  1.00  0.00            
ATOM    142  C42 GCD     1      26.300  17.690  29.500  1.00  0.00            
ATOM    143  H68 GCD     1      25.480  18.040  30.140  1.00  0.00            
ATOM    144  H69 GCD     1      26.850  18.560  29.110  1.00  0.00            
ATOM    145  O34 GCD     1      27.220  17.040  30.320  1.00  0.00            
ATOM    146  H70 GCD     1      26.830  16.200  30.580  1.00  0.00            
ATOM    147  O35 GCD     1      25.190  13.990  27.660  1.00  0.00            
ATOM    148  C43 GCD     1      25.370  12.720  28.270  1.00  0.00            
ATOM    149  H71 GCD     1      25.010  12.750  29.300  1.00  0.00            
ATOM    150  C44 GCD     1      24.550  11.660  27.390  1.00  0.00            
ATOM    151  H72 GCD     1      24.810  11.750  26.330  1.00  0.00            
ATOM    152  O36 GCD     1      23.160  11.910  27.580  1.00  0.00            
ATOM    153  H73 GCD     1      23.040  12.780  27.190  1.00  0.00            
ATOM    154  C45 GCD     1      24.960  10.230  27.860  1.00  0.00            
ATOM    155  H74 GCD     1      24.590  10.170  28.890  1.00  0.00            
ATOM    156  O37 GCD     1      24.320   9.270  27.020  1.00  0.00            
ATOM    157  H75 GCD     1      23.530   9.620  26.590  1.00  0.00            
ATOM    158  C46 GCD     1      26.510  10.080  27.890  1.00  0.00            
ATOM    159  H76 GCD     1      26.700   9.130  28.410  1.00  0.00            
ATOM    160  O38 GCD     1      27.000  10.290  26.570  1.00  0.00            
ATOM    161  O39 GCD     1      27.020  11.090  28.850  1.00  0.00            
ATOM    162  C47 GCD     1      26.880  12.430  28.350  1.00  0.00            
ATOM    163  H77 GCD     1      27.430  12.530  27.400  1.00  0.00            
ATOM    164  C48 GCD     1      27.490  13.430  29.330  1.00  0.00            
ATOM    165  H78 GCD     1      26.940  13.380  30.270  1.00  0.00            
ATOM    166  H79 GCD     1      27.370  14.460  28.960  1.00  0.00            
ATOM    167  O40 GCD     1      28.860  13.190  29.620  1.00  0.00            
ATOM    168  H80 GCD     1      29.120  13.800  30.320  1.00  0.00            
ATOM    169  C1  AL1     2      24.720  13.870  20.210  1.00  0.00            
ATOM    170  C2  AL1     2      26.080  13.200  19.950  1.00  0.00            
ATOM    171  C3  AL1     2      26.400  13.630  18.560  1.00  0.00            
ATOM    172  C4  AL1     2      26.320  12.720  17.510  1.00  0.00            
ATOM    173  C5  AL1     2      26.090  11.280  17.660  1.00  0.00            
ATOM    174  O1  AL1     2      26.160  10.550  16.660  1.00  0.00            
ATOM    175  C6  AL1     2      25.870  10.810  19.030  1.00  0.00            
ATOM    176  C7  AL1     2      25.890  11.670  20.080  1.00  0.00            
ATOM    177  C8  AL1     2      25.610  11.130  21.480  1.00  0.00            
ATOM    178  C9  AL1     2      26.720  11.590  22.490  1.00  0.00            
ATOM    179  C10 AL1     2      26.970  13.150  22.430  1.00  0.00            
ATOM    180  C11 AL1     2      27.180  13.650  20.940  1.00  0.00            
ATOM    181  C12 AL1     2      27.580  15.100  20.930  1.00  0.00            
ATOM    182  O2  AL1     2      26.950  15.940  20.390  1.00  0.00            
ATOM    183  C13 AL1     2      28.690  15.630  21.850  1.00  0.00            
ATOM    184  C14 AL1     2      28.400  15.250  23.330  1.00  0.00            
ATOM    185  C15 AL1     2      27.030  16.020  23.780  1.00  0.00            
ATOM    186  C16 AL1     2      28.180  13.690  23.350  1.00  0.00            
ATOM    187  C17 AL1     2      28.100  13.360  24.850  1.00  0.00            
ATOM    188  C18 AL1     2      29.180  14.300  25.520  1.00  0.00            
ATOM    189  C19 AL1     2      29.530  15.400  24.440  1.00  0.00            
ATOM    190  O3  AL1     2      30.850  14.990  23.890  1.00  0.00            
ATOM    191  C20 AL1     2      29.660  16.870  25.010  1.00  0.00            
ATOM    192  O4  AL1     2      29.430  17.850  24.300  1.00  0.00            
ATOM    193  C21 AL1     2      30.080  17.050  26.470  1.00  0.00            
ATOM    194  O5  AL1     2      30.190  18.470  26.770  1.00  0.00            
ATOM    195  H1  AL1     2      24.610  14.880  19.790  1.00  0.00            
ATOM    196  H2  AL1     2      23.990  13.300  19.620  1.00  0.00            
ATOM    197  H3  AL1     2      24.270  13.720  21.200  1.00  0.00            
ATOM    198  H4  AL1     2      26.680  14.650  18.320  1.00  0.00            
ATOM    199  H5  AL1     2      26.470  13.050  16.480  1.00  0.00            
ATOM    200  H6  AL1     2      25.710   9.750  19.200  1.00  0.00            
ATOM    201  H7  AL1     2      25.560  10.040  21.570  1.00  0.00            
ATOM    202  H8  AL1     2      24.660  11.520  21.880  1.00  0.00            
ATOM    203  H9  AL1     2      27.690  11.120  22.280  1.00  0.00            
ATOM    204  H10 AL1     2      26.490  11.240  23.500  1.00  0.00            
ATOM    205  H11 AL1     2      26.000  13.560  22.730  1.00  0.00            
ATOM    206  H12 AL1     2      28.150  13.260  20.620  1.00  0.00            
ATOM    207  H13 AL1     2      28.680  16.720  21.720  1.00  0.00            
ATOM    208  H14 AL1     2      29.710  15.380  21.550  1.00  0.00            
ATOM    209  H15 AL1     2      27.140  17.110  23.680  1.00  0.00            
ATOM    210  H16 AL1     2      26.210  15.770  23.090  1.00  0.00            
ATOM    211  H17 AL1     2      26.680  15.780  24.790  1.00  0.00            
ATOM    212  H18 AL1     2      29.100  13.270  22.910  1.00  0.00            
ATOM    213  H19 AL1     2      28.330  12.310  25.090  1.00  0.00            
ATOM    214  H20 AL1     2      27.090  13.590  25.200  1.00  0.00            
ATOM    215  H21 AL1     2      30.050  13.710  25.840  1.00  0.00            
ATOM    216  H22 AL1     2      28.800  14.640  26.490  1.00  0.00            
ATOM    217  H23 AL1     2      31.260  15.620  23.280  1.00  0.00            
ATOM    218  H24 AL1     2      31.080  16.610  26.530  1.00  0.00            
ATOM    219  H25 AL1     2      29.540  16.440  27.200  1.00  0.00            
ATOM    220  H26 AL1     2      30.860  18.860  26.180  1.00  0.00            
TER
ENDMDL
MODEL        1
ATOM      1  H1  GCD     1      25.100  10.220  16.010  1.00  0.00            
ATOM      2  O1  GCD     1      25.010   9.540  16.690  1.00  0.00            
ATOM      3  C1  GCD     1      26.000  10.060  17.520  1.00  0.00            
ATOM      4  H2  GCD     1      26.090   9.620  18.520  1.00  0.00            
ATOM      5  H3  GCD     1      26.940   9.910  16.970  1.00  0.00            
ATOM      6  C2  GCD     1      25.930  11.570  17.490  1.00  0.00            
ATOM      7  H4  GCD     1      26.910  11.940  17.820  1.00  0.00            
ATOM      8  C3  GCD     1      24.670  12.080  18.220  1.00  0.00            
ATOM      9  H5  GCD     1      23.700  11.690  17.880  1.00  0.00            
ATOM     10  C4  GCD     1      24.630  13.610  18.090  1.00  0.00            
ATOM     11  H6  GCD     1      25.560  13.930  18.580  1.00  0.00            
ATOM     12  O2  GCD     1      23.610  14.220  18.890  1.00  0.00            
ATOM     13  H7  GCD     1      23.020  14.660  18.260  1.00  0.00            
ATOM     14  C5  GCD     1      24.650  14.040  16.600  1.00  0.00            
ATOM     15  H8  GCD     1      23.710  13.690  16.150  1.00  0.00            
ATOM     16  O3  GCD     1      24.710  15.470  16.470  1.00  0.00            
ATOM     17  H9  GCD     1      25.640  15.720  16.430  1.00  0.00            
ATOM     18  C6  GCD     1      25.810  13.380  15.880  1.00  0.00            
ATOM     19  O4  GCD     1      25.900  11.980  16.140  1.00  0.00            
ATOM     20  H10 GCD     1      25.750  13.440  14.790  1.00  0.00            
ATOM     21  O5  GCD     1      26.990  14.070  16.350  1.00  0.00            
ATOM     22  C7  GCD     1      27.770  14.660  15.250  1.00  0.00            
ATOM     23  H11 GCD     1      27.150  14.750  14.350  1.00  0.00            
ATOM     24  C8  GCD     1      28.100  16.130  15.540  1.00  0.00            
ATOM     25  H12 GCD     1      28.750  16.260  16.410  1.00  0.00            
ATOM     26  O6  GCD     1      26.860  16.930  15.670  1.00  0.00            
ATOM     27  H13 GCD     1      27.110  17.850  15.550  1.00  0.00            
ATOM     28  C9  GCD     1      28.880  16.630  14.310  1.00  0.00            
ATOM     29  H14 GCD     1      28.240  16.320  13.470  1.00  0.00            
ATOM     30  O7  GCD     1      29.160  17.980  14.310  1.00  0.00            
ATOM     31  H15 GCD     1      29.900  18.160  14.900  1.00  0.00            
ATOM     32  C10 GCD     1      30.180  15.780  14.090  1.00  0.00            
ATOM     33  H16 GCD     1      30.800  16.090  13.250  1.00  0.00            
ATOM     34  O8  GCD     1      29.810  14.430  13.980  1.00  0.00            
ATOM     35  C11 GCD     1      29.060  13.850  15.050  1.00  0.00            
ATOM     36  H17 GCD     1      29.640  13.760  15.980  1.00  0.00            
ATOM     37  C12 GCD     1      28.810  12.420  14.480  1.00  0.00            
ATOM     38  H18 GCD     1      28.260  11.930  15.300  1.00  0.00            
ATOM     39  H19 GCD     1      29.790  11.940  14.390  1.00  0.00            
ATOM     40  O9  GCD     1      28.130  12.500  13.270  1.00  0.00            
ATOM     41  H20 GCD     1      28.680  12.800  12.550  1.00  0.00            
ATOM     42  O10 GCD     1      30.960  15.800  15.280  1.00  0.00            
ATOM     43  C13 GCD     1      32.210  16.280  15.340  1.00  0.00            
ATOM     44  H21 GCD     1      32.710  16.520  14.390  1.00  0.00            
ATOM     45  C14 GCD     1      32.240  17.520  16.180  1.00  0.00            
ATOM     46  H22 GCD     1      31.930  17.340  17.210  1.00  0.00            
ATOM     47  O11 GCD     1      31.480  18.570  15.710  1.00  0.00            
ATOM     48  H23 GCD     1      31.840  19.390  16.060  1.00  0.00            
ATOM     49  C15 GCD     1      33.640  17.880  16.480  1.00  0.00            
ATOM     50  H24 GCD     1      34.120  18.160  15.530  1.00  0.00            
ATOM     51  O12 GCD     1      33.600  19.030  17.370  1.00  0.00            
ATOM     52  H25 GCD     1      33.530  18.720  18.280  1.00  0.00            
ATOM     53  C16 GCD     1      34.360  16.710  17.050  1.00  0.00            
ATOM     54  H26 GCD     1      35.440  16.840  17.060  1.00  0.00            
ATOM     55  O13 GCD     1      34.270  15.600  16.200  1.00  0.00            
ATOM     56  C17 GCD     1      32.990  15.140  15.910  1.00  0.00            
ATOM     57  H27 GCD     1      32.560  14.670  16.800  1.00  0.00            
ATOM     58  C18 GCD     1      33.060  13.960  15.010  1.00  0.00            
ATOM     59  H28 GCD     1      33.340  14.400  14.040  1.00  0.00            
ATOM     60  H29 GCD     1      32.040  13.540  14.980  1.00  0.00            
ATOM     61  O14 GCD     1      33.890  12.900  15.420  1.00  0.00            
ATOM     62  H30 GCD     1      33.640  12.740  16.330  1.00  0.00            
ATOM     63  O15 GCD     1      33.770  16.370  18.310  1.00  0.00            
ATOM     64  C19 GCD     1      34.560  16.580  19.490  1.00  0.00            
ATOM     65  H31 GCD     1      35.280  17.370  19.220  1.00  0.00            
ATOM     66  C20 GCD     1      33.680  17.050  20.580  1.00  0.00            
ATOM     67  H32 GCD     1      33.050  16.210  20.900  1.00  0.00            
ATOM     68  O16 GCD     1      32.920  18.220  20.120  1.00  0.00            
ATOM     69  H33 GCD     1      32.180  18.220  20.730  1.00  0.00            
ATOM     70  C21 GCD     1      34.720  17.320  21.780  1.00  0.00            
ATOM     71  H34 GCD     1      35.550  17.940  21.430  1.00  0.00            
ATOM     72  O17 GCD     1      34.060  17.940  22.890  1.00  0.00            
ATOM     73  H35 GCD     1      33.610  18.740  22.600  1.00  0.00            
ATOM     74  C22 GCD     1      35.390  15.980  22.180  1.00  0.00            
ATOM     75  H36 GCD     1      36.160  16.230  22.920  1.00  0.00            
ATOM     76  O18 GCD     1      36.060  15.460  21.090  1.00  0.00            
ATOM     77  C23 GCD     1      35.230  15.300  19.940  1.00  0.00            
ATOM     78  H37 GCD     1      34.440  14.560  20.130  1.00  0.00            
ATOM     79  C24 GCD     1      36.160  14.800  18.900  1.00  0.00            
ATOM     80  H38 GCD     1      35.540  14.510  18.050  1.00  0.00            
ATOM     81  H39 GCD     1      36.770  13.980  19.310  1.00  0.00            
ATOM     82  O19 GCD     1      37.160  15.790  18.490  1.00  0.00            
ATOM     83  H40 GCD     1      37.520  16.300  19.220  1.00  0.00            
ATOM     84  O20 GCD     1      34.510  15.030  22.630  1.00  0.00            
ATOM     85  C25 GCD     1      34.790  14.300  23.830  1.00  0.00            
ATOM     86  H41 GCD     1      35.890  14.300  23.910  1.00  0.00            
ATOM     87  C26 GCD     1      34.360  15.130  25.140  1.00  0.00            
ATOM     88  H42 GCD     1      33.270  15.290  25.140  1.00  0.00            
ATOM     89  O21 GCD     1      35.000  16.380  25.070  1.00  0.00            
ATOM     90  H43 GCD     1      34.580  16.990  24.460  1.00  0.00            
ATOM     91  C27 GCD     1      34.690  14.220  26.340  1.00  0.00            
ATOM     92  H44 GCD     1      35.780  14.070  26.450  1.00  0.00            
ATOM     93  O22 GCD     1      34.310  14.830  27.630  1.00  0.00            
ATOM     94  H45 GCD     1      33.430  15.170  27.470  1.00  0.00            
ATOM     95  C28 GCD     1      34.080  12.840  26.090  1.00  0.00            
ATOM     96  H46 GCD     1      34.280  12.070  26.850  1.00  0.00            
ATOM     97  O23 GCD     1      34.570  12.260  24.960  1.00  0.00            
ATOM     98  C29 GCD     1      34.290  12.880  23.710  1.00  0.00            
ATOM     99  H47 GCD     1      33.200  12.860  23.550  1.00  0.00            
ATOM    100  C30 GCD     1      34.980  12.120  22.620  1.00  0.00            
ATOM    101  H48 GCD     1      36.010  11.810  22.840  1.00  0.00            
ATOM    102  H49 GCD     1      35.140  12.790  21.770  1.00  0.00            
ATOM    103  O24 GCD     1      34.200  10.940  22.400  1.00  0.00            
ATOM    104  H50 GCD     1      33.320  11.230  22.120  1.00  0.00            
ATOM    105  O25 GCD     1      32.650  12.890  25.870  1.00  0.00            
ATOM    106  C31 GCD     1      31.870  12.990  27.100  1.00  0.00            
ATOM    107  H51 GCD     1      32.470  12.950  28.020  1.00  0.00            
ATOM    108  C32 GCD     1      30.980  14.200  26.950  1.00  0.00            
ATOM    109  H52 GCD     1      30.460  14.090  25.990  1.00  0.00            
ATOM    110  O26 GCD     1      31.660  15.430  27.080  1.00  0.00            
ATOM    111  H53 GCD     1      31.020  16.110  26.810  1.00  0.00            
ATOM    112  C33 GCD     1      29.840  14.140  28.010  1.00  0.00            
ATOM    113  H54 GCD     1      30.240  14.240  29.030  1.00  0.00            
ATOM    114  O27 GCD     1      28.870  15.150  27.850  1.00  0.00            
ATOM    115  H55 GCD     1      28.170  14.810  27.280  1.00  0.00            
ATOM    116  C34 GCD     1      29.170  12.820  27.990  1.00  0.00            
ATOM    117  H56 GCD     1      28.460  12.930  28.820  1.00  0.00            
ATOM    118  O28 GCD     1      30.120  11.750  28.180  1.00  0.00            
ATOM    119  C35 GCD     1      31.140  11.650  27.100  1.00  0.00            
ATOM    120  H57 GCD     1      30.660  11.580  26.110  1.00  0.00            
ATOM    121  C36 GCD     1      32.020  10.440  27.520  1.00  0.00            
ATOM    122  H58 GCD     1      32.790  10.360  26.740  1.00  0.00            
ATOM    123  H59 GCD     1      31.360   9.570  27.540  1.00  0.00            
ATOM    124  O29 GCD     1      32.560  10.590  28.860  1.00  0.00            
ATOM    125  H60 GCD     1      31.920  10.480  29.580  1.00  0.00            
ATOM    126  O30 GCD     1      28.480  12.540  26.780  1.00  0.00            
ATOM    127  C37 GCD     1      27.160  12.130  26.930  1.00  0.00            
ATOM    128  H61 GCD     1      26.860  12.120  27.980  1.00  0.00            
ATOM    129  C38 GCD     1      26.290  13.240  26.200  1.00  0.00            
ATOM    130  H62 GCD     1      26.720  13.330  25.190  1.00  0.00            
ATOM    131  O31 GCD     1      26.390  14.480  26.870  1.00  0.00            
ATOM    132  H63 GCD     1      25.560  14.960  26.820  1.00  0.00            
ATOM    133  C39 GCD     1      24.870  12.750  26.040  1.00  0.00            
ATOM    134  H64 GCD     1      24.340  12.630  27.000  1.00  0.00            
ATOM    135  O32 GCD     1      24.070  13.640  25.320  1.00  0.00            
ATOM    136  H65 GCD     1      23.460  13.190  24.720  1.00  0.00            
ATOM    137  C40 GCD     1      24.860  11.310  25.430  1.00  0.00            
ATOM    138  H66 GCD     1      23.860  10.880  25.480  1.00  0.00            
ATOM    139  O33 GCD     1      25.660  10.420  26.160  1.00  0.00            
ATOM    140  C41 GCD     1      27.070  10.780  26.170  1.00  0.00            
ATOM    141  H67 GCD     1      27.300  10.890  25.100  1.00  0.00            
ATOM    142  C42 GCD     1      27.870   9.640  26.770  1.00  0.00            
ATOM    143  H68 GCD     1      28.920   9.940  26.710  1.00  0.00            
ATOM    144  H69 GCD     1      27.760   8.770  26.120  1.00  0.00            
ATOM    145  O34 GCD     1      27.420   9.330  28.170  1.00  0.00            
ATOM    146  H70 GCD     1      26.460   9.280  28.130  1.00  0.00            
ATOM    147  O35 GCD     1      25.280  11.360  24.040  1.00  0.00            
ATOM    148  C43 GCD     1      24.550  10.810  22.940  1.00  0.00            
ATOM    149  H71 GCD     1      23.880  10.000  23.260  1.00  0.00            
ATOM    150  C44 GCD     1      23.700  11.940  22.360  1.00  0.00            
ATOM    151  H72 GCD     1      24.300  12.830  22.110  1.00  0.00            
ATOM    152  O36 GCD     1      22.730  12.420  23.370  1.00  0.00            
ATOM    153  H73 GCD     1      22.260  13.140  22.940  1.00  0.00            
ATOM    154  C45 GCD     1      22.970  11.410  21.140  1.00  0.00            
ATOM    155  H74 GCD     1      22.260  10.620  21.420  1.00  0.00            
ATOM    156  O37 GCD     1      22.240  12.370  20.380  1.00  0.00            
ATOM    157  H75 GCD     1      22.790  13.160  20.350  1.00  0.00            
ATOM    158  C46 GCD     1      23.970  10.700  20.150  1.00  0.00            
ATOM    159  H76 GCD     1      23.350  10.220  19.380  1.00  0.00            
ATOM    160  O38 GCD     1      24.820  11.750  19.640  1.00  0.00            
ATOM    161  O39 GCD     1      24.740   9.690  20.830  1.00  0.00            
ATOM    162  C47 GCD     1      25.510  10.190  21.900  1.00  0.00            
ATOM    163  H77 GCD     1      26.160  11.020  21.600  1.00  0.00            
ATOM    164  C48 GCD     1      26.310   9.040  22.530  1.00  0.00            
ATOM    165  H78 GCD     1      25.730   8.560  23.330  1.00  0.00            
ATOM    166  H79 GCD     1      27.140   9.450  23.130  1.00  0.00            
ATOM    167  O40 GCD     1      26.810   8.210  21.410  1.00  0.00            
ATOM    168  H80 GCD     1      26.040   7.800  20.990  1.00  0.00            
ATOM    169  C1  AL1     2      27.620  18.430  21.070  1.00  0.00            
ATOM    170  C2  AL1     2      26.610  17.360  20.610  1.00  0.00            
ATOM    171  C3  AL1     2      25.990  17.860  19.310  1.00  0.00            
ATOM    172  C4  AL1     2      24.690  17.930  19.020  1.00  0.00            
ATOM    173  C5  AL1     2      23.710  17.560  19.980  1.00  0.00            
ATOM    174  O1  AL1     2      22.470  17.450  19.800  1.00  0.00            
ATOM    175  C6  AL1     2      24.210  17.310  21.310  1.00  0.00            
ATOM    176  C7  AL1     2      25.500  17.210  21.620  1.00  0.00            
ATOM    177  C8  AL1     2      25.990  16.750  23.020  1.00  0.00            
ATOM    178  C9  AL1     2      26.700  15.370  22.890  1.00  0.00            
ATOM    179  C10 AL1     2      27.780  15.350  21.830  1.00  0.00            
ATOM    180  C11 AL1     2      27.280  15.890  20.440  1.00  0.00            
ATOM    181  C12 AL1     2      28.420  15.830  19.360  1.00  0.00            
ATOM    182  O2  AL1     2      29.000  16.830  18.840  1.00  0.00            
ATOM    183  C13 AL1     2      28.960  14.400  19.170  1.00  0.00            
ATOM    184  C14 AL1     2      29.480  13.930  20.580  1.00  0.00            
ATOM    185  C15 AL1     2      30.620  14.890  21.000  1.00  0.00            
ATOM    186  C16 AL1     2      28.310  13.950  21.580  1.00  0.00            
ATOM    187  C17 AL1     2      28.780  13.160  22.810  1.00  0.00            
ATOM    188  C18 AL1     2      29.750  12.070  22.310  1.00  0.00            
ATOM    189  C19 AL1     2      29.900  12.400  20.770  1.00  0.00            
ATOM    190  O3  AL1     2      28.950  11.550  20.090  1.00  0.00            
ATOM    191  C20 AL1     2      31.280  12.200  20.110  1.00  0.00            
ATOM    192  O4  AL1     2      32.250  12.050  20.830  1.00  0.00            
ATOM    193  C21 AL1     2      31.480  11.990  18.600  1.00  0.00            
ATOM    194  O5  AL1     2      32.710  12.560  18.140  1.00  0.00            
ATOM    195  H1  AL1     2      27.050  19.340  21.310  1.00  0.00            
ATOM    196  H2  AL1     2      28.120  18.050  21.970  1.00  0.00            
ATOM    197  H3  AL1     2      28.370  18.710  20.320  1.00  0.00            
ATOM    198  H4  AL1     2      26.750  18.060  18.560  1.00  0.00            
ATOM    199  H5  AL1     2      24.400  18.300  18.040  1.00  0.00            
ATOM    200  H6  AL1     2      23.460  17.110  22.070  1.00  0.00            
ATOM    201  H7  AL1     2      25.110  16.630  23.660  1.00  0.00            
ATOM    202  H8  AL1     2      26.660  17.430  23.560  1.00  0.00            
ATOM    203  H9  AL1     2      25.900  14.620  22.780  1.00  0.00            
ATOM    204  H10 AL1     2      27.160  15.260  23.880  1.00  0.00            
ATOM    205  H11 AL1     2      28.660  15.860  22.240  1.00  0.00            
ATOM    206  H12 AL1     2      26.530  15.200  20.040  1.00  0.00            
ATOM    207  H13 AL1     2      29.680  14.410  18.340  1.00  0.00            
ATOM    208  H14 AL1     2      28.170  13.730  18.820  1.00  0.00            
ATOM    209  H15 AL1     2      30.330  15.950  20.930  1.00  0.00            
ATOM    210  H16 AL1     2      30.980  14.680  22.020  1.00  0.00            
ATOM    211  H17 AL1     2      31.480  14.850  20.320  1.00  0.00            
ATOM    212  H18 AL1     2      27.520  13.370  21.080  1.00  0.00            
ATOM    213  H19 AL1     2      28.000  12.730  23.440  1.00  0.00            
ATOM    214  H20 AL1     2      29.290  13.780  23.560  1.00  0.00            
ATOM    215  H21 AL1     2      29.230  11.110  22.430  1.00  0.00            
ATOM    216  H22 AL1     2      30.730  12.140  22.790  1.00  0.00            
ATOM    217  H23 AL1     2      29.260  10.630  20.200  1.00  0.00            
ATOM    218  H24 AL1     2      30.580  12.460  18.180  1.00  0.00            
ATOM    219  H25 AL1     2      31.430  10.900  18.430  1.00  0.00            
ATOM    220  H26 AL1     2      33.360  12.330  18.820  1.00  0.00            
TER
ENDMDL
MODEL        1
ATOM      1  H1  GCD     1      31.430  11.410  33.710  1.00  0.00            
ATOM      2  O1  GCD     1      32.370  11.270  33.580  1.00  0.00            
ATOM      3  C1  GCD     1      32.840  11.560  32.260  1.00  0.00            
ATOM      4  H2  GCD     1      33.930  11.720  32.190  1.00  0.00            
ATOM      5  H3  GCD     1      32.640  10.640  31.710  1.00  0.00            
ATOM      6  C2  GCD     1      32.240  12.850  31.680  1.00  0.00            
ATOM      7  H4  GCD     1      32.790  13.130  30.780  1.00  0.00            
ATOM      8  C3  GCD     1      32.430  14.020  32.610  1.00  0.00            
ATOM      9  H5  GCD     1      32.100  13.810  33.630  1.00  0.00            
ATOM     10  C4  GCD     1      31.560  15.320  32.190  1.00  0.00            
ATOM     11  H6  GCD     1      31.880  15.670  31.200  1.00  0.00            
ATOM     12  O2  GCD     1      31.890  16.340  33.080  1.00  0.00            
ATOM     13  H7  GCD     1      32.830  16.290  33.300  1.00  0.00            
ATOM     14  C5  GCD     1      30.140  14.850  32.200  1.00  0.00            
ATOM     15  H8  GCD     1      29.930  14.490  33.220  1.00  0.00            
ATOM     16  O3  GCD     1      29.200  15.840  31.840  1.00  0.00            
ATOM     17  H9  GCD     1      29.310  16.110  30.930  1.00  0.00            
ATOM     18  C6  GCD     1      29.890  13.610  31.270  1.00  0.00            
ATOM     19  O4  GCD     1      30.810  12.450  31.520  1.00  0.00            
ATOM     20  H10 GCD     1      28.870  13.250  31.390  1.00  0.00            
ATOM     21  O5  GCD     1      30.020  14.060  29.890  1.00  0.00            
ATOM     22  C7  GCD     1      28.870  14.460  29.130  1.00  0.00            
ATOM     23  H11 GCD     1      28.010  14.570  29.800  1.00  0.00            
ATOM     24  C8  GCD     1      29.220  15.740  28.350  1.00  0.00            
ATOM     25  H12 GCD     1      30.180  15.690  27.810  1.00  0.00            
ATOM     26  O6  GCD     1      29.410  16.770  29.280  1.00  0.00            
ATOM     27  H13 GCD     1      29.650  17.500  28.700  1.00  0.00            
ATOM     28  C9  GCD     1      28.030  16.040  27.510  1.00  0.00            
ATOM     29  H14 GCD     1      27.100  16.240  28.040  1.00  0.00            
ATOM     30  O7  GCD     1      28.280  17.230  26.790  1.00  0.00            
ATOM     31  H15 GCD     1      28.750  16.880  26.030  1.00  0.00            
ATOM     32  C10 GCD     1      27.730  14.920  26.490  1.00  0.00            
ATOM     33  H16 GCD     1      26.850  15.300  25.960  1.00  0.00            
ATOM     34  O8  GCD     1      27.460  13.790  27.260  1.00  0.00            
ATOM     35  C11 GCD     1      28.450  13.340  28.200  1.00  0.00            
ATOM     36  H17 GCD     1      29.400  13.220  27.660  1.00  0.00            
ATOM     37  C12 GCD     1      28.050  12.060  29.000  1.00  0.00            
ATOM     38  H18 GCD     1      28.960  11.610  29.430  1.00  0.00            
ATOM     39  H19 GCD     1      27.700  11.400  28.200  1.00  0.00            
ATOM     40  O9  GCD     1      27.100  12.410  30.010  1.00  0.00            
ATOM     41  H20 GCD     1      26.420  12.970  29.610  1.00  0.00            
ATOM     42  O10 GCD     1      28.880  14.820  25.680  1.00  0.00            
ATOM     43  C13 GCD     1      28.750  14.680  24.270  1.00  0.00            
ATOM     44  H21 GCD     1      27.700  14.750  23.970  1.00  0.00            
ATOM     45  C14 GCD     1      29.630  15.690  23.550  1.00  0.00            
ATOM     46  H22 GCD     1      30.650  15.580  23.940  1.00  0.00            
ATOM     47  O11 GCD     1      29.230  16.990  23.940  1.00  0.00            
ATOM     48  H23 GCD     1      29.750  17.700  23.550  1.00  0.00            
ATOM     49  C15 GCD     1      29.720  15.430  22.080  1.00  0.00            
ATOM     50  H24 GCD     1      28.660  15.430  21.800  1.00  0.00            
ATOM     51  O12 GCD     1      30.360  16.500  21.290  1.00  0.00            
ATOM     52  H25 GCD     1      29.920  17.360  21.360  1.00  0.00            
ATOM     53  C16 GCD     1      30.180  14.000  21.860  1.00  0.00            
ATOM     54  H26 GCD     1      30.130  13.750  20.790  1.00  0.00            
ATOM     55  O13 GCD     1      29.460  13.020  22.580  1.00  0.00            
ATOM     56  C17 GCD     1      29.310  13.290  23.970  1.00  0.00            
ATOM     57  H27 GCD     1      30.220  13.180  24.590  1.00  0.00            
ATOM     58  C18 GCD     1      28.480  12.090  24.500  1.00  0.00            
ATOM     59  H28 GCD     1      28.600  12.040  25.590  1.00  0.00            
ATOM     60  H29 GCD     1      28.950  11.210  24.030  1.00  0.00            
ATOM     61  O14 GCD     1      27.070  12.130  24.430  1.00  0.00            
ATOM     62  H30 GCD     1      26.810  11.260  24.760  1.00  0.00            
ATOM     63  O15 GCD     1      31.530  13.930  22.250  1.00  0.00            
ATOM     64  C19 GCD     1      32.390  13.310  21.350  1.00  0.00            
ATOM     65  H31 GCD     1      31.820  13.000  20.470  1.00  0.00            
ATOM     66  C20 GCD     1      33.290  14.410  20.810  1.00  0.00            
ATOM     67  H32 GCD     1      33.740  14.710  21.760  1.00  0.00            
ATOM     68  O16 GCD     1      32.690  15.630  20.290  1.00  0.00            
ATOM     69  H33 GCD     1      31.950  15.750  20.900  1.00  0.00            
ATOM     70  C21 GCD     1      34.350  13.740  19.930  1.00  0.00            
ATOM     71  H34 GCD     1      33.800  13.240  19.130  1.00  0.00            
ATOM     72  O17 GCD     1      35.340  14.660  19.360  1.00  0.00            
ATOM     73  H35 GCD     1      35.940  15.010  20.030  1.00  0.00            
ATOM     74  C22 GCD     1      35.110  12.680  20.680  1.00  0.00            
ATOM     75  H36 GCD     1      35.700  12.080  19.990  1.00  0.00            
ATOM     76  O18 GCD     1      34.210  11.690  21.250  1.00  0.00            
ATOM     77  C23 GCD     1      33.190  12.190  22.080  1.00  0.00            
ATOM     78  H37 GCD     1      33.570  12.730  22.960  1.00  0.00            
ATOM     79  C24 GCD     1      32.280  11.090  22.540  1.00  0.00            
ATOM     80  H38 GCD     1      31.750  10.680  21.660  1.00  0.00            
ATOM     81  H39 GCD     1      31.500  11.480  23.200  1.00  0.00            
ATOM     82  O19 GCD     1      32.990  10.040  23.200  1.00  0.00            
ATOM     83  H40 GCD     1      32.360   9.510  23.700  1.00  0.00            
ATOM     84  O20 GCD     1      35.850  13.140  21.840  1.00  0.00            
ATOM     85  C25 GCD     1      37.300  13.060  21.740  1.00  0.00            
ATOM     86  H41 GCD     1      37.630  12.710  20.750  1.00  0.00            
ATOM     87  C26 GCD     1      38.030  14.400  21.890  1.00  0.00            
ATOM     88  H42 GCD     1      37.850  14.780  22.900  1.00  0.00            
ATOM     89  O21 GCD     1      37.460  15.350  20.970  1.00  0.00            
ATOM     90  H43 GCD     1      37.510  16.120  21.540  1.00  0.00            
ATOM     91  C27 GCD     1      39.560  14.160  21.810  1.00  0.00            
ATOM     92  H44 GCD     1      39.690  13.730  20.810  1.00  0.00            
ATOM     93  O22 GCD     1      40.300  15.400  21.950  1.00  0.00            
ATOM     94  H45 GCD     1      39.890  16.070  21.390  1.00  0.00            
ATOM     95  C28 GCD     1      40.030  13.070  22.740  1.00  0.00            
ATOM     96  H46 GCD     1      41.020  12.790  22.390  1.00  0.00            
ATOM     97  O23 GCD     1      39.270  11.870  22.480  1.00  0.00            
ATOM     98  C29 GCD     1      37.840  12.060  22.730  1.00  0.00            
ATOM     99  H47 GCD     1      37.750  12.400  23.770  1.00  0.00            
ATOM    100  C30 GCD     1      37.080  10.770  22.650  1.00  0.00            
ATOM    101  H48 GCD     1      37.040  10.360  21.640  1.00  0.00            
ATOM    102  H49 GCD     1      36.060  11.050  22.960  1.00  0.00            
ATOM    103  O24 GCD     1      37.590   9.810  23.500  1.00  0.00            
ATOM    104  H50 GCD     1      38.450   9.540  23.160  1.00  0.00            
ATOM    105  O25 GCD     1      39.910  13.530  24.030  1.00  0.00            
ATOM    106  C31 GCD     1      41.010  13.370  24.890  1.00  0.00            
ATOM    107  H51 GCD     1      41.870  12.850  24.450  1.00  0.00            
ATOM    108  C32 GCD     1      41.300  14.830  25.340  1.00  0.00            
ATOM    109  H52 GCD     1      40.440  15.310  25.820  1.00  0.00            
ATOM    110  O26 GCD     1      41.760  15.560  24.180  1.00  0.00            
ATOM    111  H53 GCD     1      41.210  15.370  23.410  1.00  0.00            
ATOM    112  C33 GCD     1      42.300  14.690  26.470  1.00  0.00            
ATOM    113  H54 GCD     1      43.130  14.200  25.960  1.00  0.00            
ATOM    114  O27 GCD     1      42.640  16.030  27.030  1.00  0.00            
ATOM    115  H55 GCD     1      41.840  16.360  27.450  1.00  0.00            
ATOM    116  C34 GCD     1      41.790  13.720  27.480  1.00  0.00            
ATOM    117  H56 GCD     1      42.530  13.730  28.280  1.00  0.00            
ATOM    118  O28 GCD     1      41.490  12.410  27.000  1.00  0.00            
ATOM    119  C35 GCD     1      40.490  12.450  26.010  1.00  0.00            
ATOM    120  H57 GCD     1      39.540  12.860  26.360  1.00  0.00            
ATOM    121  C36 GCD     1      40.210  10.940  25.580  1.00  0.00            
ATOM    122  H58 GCD     1      41.150  10.550  25.170  1.00  0.00            
ATOM    123  H59 GCD     1      39.470  11.060  24.770  1.00  0.00            
ATOM    124  O29 GCD     1      39.670  10.210  26.690  1.00  0.00            
ATOM    125  H60 GCD     1      39.020   9.600  26.340  1.00  0.00            
ATOM    126  O30 GCD     1      40.580  14.170  28.080  1.00  0.00            
ATOM    127  C37 GCD     1      40.610  14.890  29.310  1.00  0.00            
ATOM    128  H61 GCD     1      41.640  15.260  29.470  1.00  0.00            
ATOM    129  C38 GCD     1      39.730  16.110  29.210  1.00  0.00            
ATOM    130  H62 GCD     1      38.700  15.760  29.080  1.00  0.00            
ATOM    131  O31 GCD     1      40.230  17.080  28.230  1.00  0.00            
ATOM    132  H63 GCD     1      39.800  17.930  28.380  1.00  0.00            
ATOM    133  C39 GCD     1      39.700  16.830  30.590  1.00  0.00            
ATOM    134  H64 GCD     1      40.730  17.070  30.870  1.00  0.00            
ATOM    135  O32 GCD     1      38.870  17.970  30.620  1.00  0.00            
ATOM    136  H65 GCD     1      38.090  17.740  30.090  1.00  0.00            
ATOM    137  C40 GCD     1      39.270  15.830  31.620  1.00  0.00            
ATOM    138  H66 GCD     1      39.320  16.360  32.580  1.00  0.00            
ATOM    139  O33 GCD     1      40.280  14.790  31.670  1.00  0.00            
ATOM    140  C41 GCD     1      40.320  13.950  30.500  1.00  0.00            
ATOM    141  H67 GCD     1      39.310  13.540  30.400  1.00  0.00            
ATOM    142  C42 GCD     1      41.290  12.840  30.630  1.00  0.00            
ATOM    143  H68 GCD     1      41.440  12.150  29.800  1.00  0.00            
ATOM    144  H69 GCD     1      41.040  12.200  31.490  1.00  0.00            
ATOM    145  O34 GCD     1      42.640  13.290  30.870  1.00  0.00            
ATOM    146  H70 GCD     1      42.560  13.890  31.610  1.00  0.00            
ATOM    147  O35 GCD     1      37.990  15.250  31.390  1.00  0.00            
ATOM    148  C43 GCD     1      37.330  14.750  32.520  1.00  0.00            
ATOM    149  H71 GCD     1      38.090  14.480  33.260  1.00  0.00            
ATOM    150  C44 GCD     1      36.520  15.880  33.160  1.00  0.00            
ATOM    151  H72 GCD     1      36.060  16.400  32.310  1.00  0.00            
ATOM    152  O36 GCD     1      37.370  16.750  33.950  1.00  0.00            
ATOM    153  H73 GCD     1      37.010  17.640  34.020  1.00  0.00            
ATOM    154  C45 GCD     1      35.450  15.380  34.060  1.00  0.00            
ATOM    155  H74 GCD     1      35.910  15.010  34.990  1.00  0.00            
ATOM    156  O37 GCD     1      34.520  16.440  34.480  1.00  0.00            
ATOM    157  H75 GCD     1      34.520  16.570  35.430  1.00  0.00            
ATOM    158  C46 GCD     1      34.710  14.190  33.520  1.00  0.00            
ATOM    159  H76 GCD     1      34.070  13.800  34.320  1.00  0.00            
ATOM    160  O38 GCD     1      33.800  14.380  32.470  1.00  0.00            
ATOM    161  O39 GCD     1      35.700  13.230  33.200  1.00  0.00            
ATOM    162  C47 GCD     1      36.520  13.520  32.110  1.00  0.00            
ATOM    163  H77 GCD     1      35.850  13.670  31.260  1.00  0.00            
ATOM    164  C48 GCD     1      37.370  12.290  31.810  1.00  0.00            
ATOM    165  H78 GCD     1      37.920  12.400  30.870  1.00  0.00            
ATOM    166  H79 GCD     1      36.680  11.460  31.680  1.00  0.00            
ATOM    167  O40 GCD     1      38.300  11.900  32.860  1.00  0.00            
ATOM    168  H80 GCD     1      38.540  10.990  32.670  1.00  0.00            
ATOM    169  C1  AL1     2      34.000  15.860  24.180  1.00  0.00            
ATOM    170  C2  AL1     2      34.220  16.420  25.600  1.00  0.00            
ATOM    171  C3  AL1     2      33.050  17.380  25.810  1.00  0.00            
ATOM    172  C4  AL1     2      33.180  18.750  25.730  1.00  0.00            
ATOM    173  C5  AL1     2      34.460  19.520  25.660  1.00  0.00            
ATOM    174  O1  AL1     2      34.570  20.740  25.650  1.00  0.00            
ATOM    175  C6  AL1     2      35.620  18.580  25.760  1.00  0.00            
ATOM    176  C7  AL1     2      35.550  17.210  25.630  1.00  0.00            
ATOM    177  C8  AL1     2      36.880  16.470  25.590  1.00  0.00            
ATOM    178  C9  AL1     2      36.910  15.210  26.540  1.00  0.00            
ATOM    179  C10 AL1     2      35.560  14.410  26.480  1.00  0.00            
ATOM    180  C11 AL1     2      34.280  15.360  26.750  1.00  0.00            
ATOM    181  C12 AL1     2      33.010  14.500  26.970  1.00  0.00            
ATOM    182  O2  AL1     2      31.910  14.770  26.430  1.00  0.00            
ATOM    183  C13 AL1     2      33.070  13.230  27.840  1.00  0.00            
ATOM    184  C14 AL1     2      34.280  12.300  27.360  1.00  0.00            
ATOM    185  C15 AL1     2      33.920  11.780  25.920  1.00  0.00            
ATOM    186  C16 AL1     2      35.550  13.190  27.400  1.00  0.00            
ATOM    187  C17 AL1     2      36.730  12.190  27.300  1.00  0.00            
ATOM    188  C18 AL1     2      36.250  10.980  28.130  1.00  0.00            
ATOM    189  C19 AL1     2      34.650  11.080  28.330  1.00  0.00            
ATOM    190  O3  AL1     2      34.450  11.410  29.730  1.00  0.00            
ATOM    191  C20 AL1     2      33.930   9.730  28.120  1.00  0.00            
ATOM    192  O4  AL1     2      34.330   8.820  27.390  1.00  0.00            
ATOM    193  C21 AL1     2      32.610   9.630  28.860  1.00  0.00            
ATOM    194  O5  AL1     2      31.660   8.820  28.250  1.00  0.00            
ATOM    195  H1  AL1     2      34.770  15.220  23.750  1.00  0.00            
ATOM    196  H2  AL1     2      33.150  15.170  24.230  1.00  0.00            
ATOM    197  H3  AL1     2      33.840  16.640  23.420  1.00  0.00            
ATOM    198  H4  AL1     2      32.110  16.900  26.090  1.00  0.00            
ATOM    199  H5  AL1     2      32.300  19.370  25.820  1.00  0.00            
ATOM    200  H6  AL1     2      36.580  19.090  25.770  1.00  0.00            
ATOM    201  H7  AL1     2      37.720  17.170  25.690  1.00  0.00            
ATOM    202  H8  AL1     2      36.970  16.150  24.540  1.00  0.00            
ATOM    203  H9  AL1     2      37.200  15.390  27.580  1.00  0.00            
ATOM    204  H10 AL1     2      37.710  14.580  26.130  1.00  0.00            
ATOM    205  H11 AL1     2      35.460  14.080  25.440  1.00  0.00            
ATOM    206  H12 AL1     2      34.420  15.960  27.660  1.00  0.00            
ATOM    207  H13 AL1     2      32.140  12.660  27.990  1.00  0.00            
ATOM    208  H14 AL1     2      33.350  13.590  28.830  1.00  0.00            
ATOM    209  H15 AL1     2      34.820  11.320  25.500  1.00  0.00            
ATOM    210  H16 AL1     2      33.120  11.040  25.900  1.00  0.00            
ATOM    211  H17 AL1     2      33.670  12.580  25.210  1.00  0.00            
ATOM    212  H18 AL1     2      35.650  13.510  28.440  1.00  0.00            
ATOM    213  H19 AL1     2      37.650  12.720  27.580  1.00  0.00            
ATOM    214  H20 AL1     2      36.930  11.930  26.250  1.00  0.00            
ATOM    215  H21 AL1     2      36.720  11.110  29.120  1.00  0.00            
ATOM    216  H22 AL1     2      36.530   9.970  27.800  1.00  0.00            
ATOM    217  H23 AL1     2      34.630  10.600  30.240  1.00  0.00            
ATOM    218  H24 AL1     2      32.220  10.650  28.990  1.00  0.00            
ATOM    219  H25 AL1     2      32.890   9.260  29.860  1.00  0.00            
ATOM    220  H26 AL1     2      32.080   7.950  28.220  1.00  0.00            
TER
ENDMDL
MODEL        1
ATOM      1  H1  GCD     1      49.260  15.380  25.510  1.00  0.00            
ATOM      2  O1  GCD     1      48.420  14.920  25.670  1.00  0.00            
ATOM      3  C1  GCD     1      47.330  15.850  25.800  1.00  0.00            
ATOM      4  H2  GCD     1      47.360  16.450  26.720  1.00  0.00            
ATOM      5  H3  GCD     1      47.220  16.420  24.870  1.00  0.00            
ATOM      6  C2  GCD     1      46.000  15.210  25.900  1.00  0.00            
ATOM      7  H4  GCD     1      45.280  15.990  26.180  1.00  0.00            
ATOM      8  C3  GCD     1      45.840  14.090  26.920  1.00  0.00            
ATOM      9  H5  GCD     1      46.480  13.230  26.650  1.00  0.00            
ATOM     10  C4  GCD     1      44.370  13.690  27.010  1.00  0.00            
ATOM     11  H6  GCD     1      43.860  14.610  27.350  1.00  0.00            
ATOM     12  O2  GCD     1      44.130  12.700  28.000  1.00  0.00            
ATOM     13  H7  GCD     1      43.190  12.510  28.010  1.00  0.00            
ATOM     14  C5  GCD     1      43.920  13.210  25.620  1.00  0.00            
ATOM     15  H8  GCD     1      44.580  12.380  25.340  1.00  0.00            
ATOM     16  O3  GCD     1      42.550  12.800  25.580  1.00  0.00            
ATOM     17  H9  GCD     1      42.360  12.100  26.210  1.00  0.00            
ATOM     18  C6  GCD     1      44.250  14.300  24.610  1.00  0.00            
ATOM     19  O4  GCD     1      45.590  14.670  24.650  1.00  0.00            
ATOM     20  H10 GCD     1      44.170  13.930  23.580  1.00  0.00            
ATOM     21  O5  GCD     1      43.360  15.390  24.720  1.00  0.00            
ATOM     22  C7  GCD     1      42.720  15.930  23.650  1.00  0.00            
ATOM     23  H11 GCD     1      42.910  15.410  22.700  1.00  0.00            
ATOM     24  C8  GCD     1      41.230  15.770  23.920  1.00  0.00            
ATOM     25  H12 GCD     1      41.210  16.090  24.970  1.00  0.00            
ATOM     26  O6  GCD     1      40.850  14.460  23.650  1.00  0.00            
ATOM     27  H13 GCD     1      41.460  13.890  24.130  1.00  0.00            
ATOM     28  C9  GCD     1      40.310  16.710  23.140  1.00  0.00            
ATOM     29  H14 GCD     1      40.270  16.520  22.060  1.00  0.00            
ATOM     30  O7  GCD     1      38.980  16.780  23.770  1.00  0.00            
ATOM     31  H15 GCD     1      38.700  15.860  23.830  1.00  0.00            
ATOM     32  C10 GCD     1      40.940  18.090  23.140  1.00  0.00            
ATOM     33  H16 GCD     1      40.320  18.610  22.400  1.00  0.00            
ATOM     34  O8  GCD     1      42.250  18.040  22.690  1.00  0.00            
ATOM     35  C11 GCD     1      43.200  17.350  23.430  1.00  0.00            
ATOM     36  H17 GCD     1      43.300  17.840  24.410  1.00  0.00            
ATOM     37  C12 GCD     1      44.470  17.430  22.670  1.00  0.00            
ATOM     38  H18 GCD     1      44.170  17.220  21.630  1.00  0.00            
ATOM     39  H19 GCD     1      45.070  16.600  23.050  1.00  0.00            
ATOM     40  O9  GCD     1      45.120  18.680  22.780  1.00  0.00            
ATOM     41  H20 GCD     1      46.050  18.750  22.530  1.00  0.00            
ATOM     42  O10 GCD     1      40.830  18.770  24.360  1.00  0.00            
ATOM     43  C13 GCD     1      40.520  20.210  24.240  1.00  0.00            
ATOM     44  H21 GCD     1      40.820  20.570  23.250  1.00  0.00            
ATOM     45  C14 GCD     1      39.060  20.340  24.550  1.00  0.00            
ATOM     46  H22 GCD     1      38.910  19.870  25.530  1.00  0.00            
ATOM     47  O11 GCD     1      38.150  19.750  23.580  1.00  0.00            
ATOM     48  H23 GCD     1      38.240  18.790  23.570  1.00  0.00            
ATOM     49  C15 GCD     1      38.680  21.800  24.840  1.00  0.00            
ATOM     50  H24 GCD     1      38.730  22.310  23.870  1.00  0.00            
ATOM     51  O12 GCD     1      37.400  21.920  25.380  1.00  0.00            
ATOM     52  H25 GCD     1      36.850  21.370  24.810  1.00  0.00            
ATOM     53  C16 GCD     1      39.650  22.540  25.710  1.00  0.00            
ATOM     54  H26 GCD     1      39.470  23.620  25.590  1.00  0.00            
ATOM     55  O13 GCD     1      40.950  22.310  25.230  1.00  0.00            
ATOM     56  C17 GCD     1      41.350  20.990  25.220  1.00  0.00            
ATOM     57  H27 GCD     1      41.160  20.560  26.210  1.00  0.00            
ATOM     58  C18 GCD     1      42.870  20.880  24.970  1.00  0.00            
ATOM     59  H28 GCD     1      43.080  21.240  23.960  1.00  0.00            
ATOM     60  H29 GCD     1      43.250  19.850  24.960  1.00  0.00            
ATOM     61  O14 GCD     1      43.740  21.650  25.810  1.00  0.00            
ATOM     62  H30 GCD     1      43.770  21.400  26.740  1.00  0.00            
ATOM     63  O15 GCD     1      39.660  22.240  27.100  1.00  0.00            
ATOM     64  C19 GCD     1      39.490  23.320  27.990  1.00  0.00            
ATOM     65  H31 GCD     1      39.500  24.240  27.400  1.00  0.00            
ATOM     66  C20 GCD     1      38.020  23.130  28.600  1.00  0.00            
ATOM     67  H32 GCD     1      38.070  22.070  28.870  1.00  0.00            
ATOM     68  O16 GCD     1      36.920  23.340  27.610  1.00  0.00            
ATOM     69  H33 GCD     1      37.080  22.660  26.940  1.00  0.00            
ATOM     70  C21 GCD     1      37.830  24.150  29.730  1.00  0.00            
ATOM     71  H34 GCD     1      37.690  25.150  29.310  1.00  0.00            
ATOM     72  O17 GCD     1      36.630  23.950  30.530  1.00  0.00            
ATOM     73  H35 GCD     1      36.780  23.080  30.900  1.00  0.00            
ATOM     74  C22 GCD     1      39.030  24.050  30.680  1.00  0.00            
ATOM     75  H36 GCD     1      38.890  24.790  31.460  1.00  0.00            
ATOM     76  O18 GCD     1      40.290  24.220  30.050  1.00  0.00            
ATOM     77  C23 GCD     1      40.630  23.290  29.010  1.00  0.00            
ATOM     78  H37 GCD     1      40.620  22.330  29.550  1.00  0.00            
ATOM     79  C24 GCD     1      41.940  23.730  28.400  1.00  0.00            
ATOM     80  H38 GCD     1      41.840  24.680  27.860  1.00  0.00            
ATOM     81  H39 GCD     1      42.250  22.950  27.680  1.00  0.00            
ATOM     82  O19 GCD     1      42.990  23.910  29.380  1.00  0.00            
ATOM     83  H40 GCD     1      42.670  24.490  30.070  1.00  0.00            
ATOM     84  O20 GCD     1      39.010  22.740  31.270  1.00  0.00            
ATOM     85  C25 GCD     1      38.990  22.720  32.670  1.00  0.00            
ATOM     86  H41 GCD     1      38.630  23.690  33.050  1.00  0.00            
ATOM     87  C26 GCD     1      38.090  21.560  32.920  1.00  0.00            
ATOM     88  H42 GCD     1      38.540  20.690  32.420  1.00  0.00            
ATOM     89  O21 GCD     1      36.800  21.680  32.330  1.00  0.00            
ATOM     90  H43 GCD     1      36.600  20.810  31.980  1.00  0.00            
ATOM     91  C27 GCD     1      37.970  21.240  34.470  1.00  0.00            
ATOM     92  H44 GCD     1      37.410  22.100  34.870  1.00  0.00            
ATOM     93  O22 GCD     1      37.220  20.070  34.750  1.00  0.00            
ATOM     94  H45 GCD     1      37.920  19.410  34.690  1.00  0.00            
ATOM     95  C28 GCD     1      39.350  21.170  35.180  1.00  0.00            
ATOM     96  H46 GCD     1      39.240  21.240  36.260  1.00  0.00            
ATOM     97  O23 GCD     1      40.180  22.290  34.710  1.00  0.00            
ATOM     98  C29 GCD     1      40.400  22.330  33.290  1.00  0.00            
ATOM     99  H47 GCD     1      40.830  21.360  33.040  1.00  0.00            
ATOM    100  C30 GCD     1      41.420  23.390  33.050  1.00  0.00            
ATOM    101  H48 GCD     1      40.960  24.360  33.270  1.00  0.00            
ATOM    102  H49 GCD     1      41.670  23.370  31.980  1.00  0.00            
ATOM    103  O24 GCD     1      42.640  23.080  33.720  1.00  0.00            
ATOM    104  H50 GCD     1      43.250  22.540  33.200  1.00  0.00            
ATOM    105  O25 GCD     1      40.020  19.970  34.790  1.00  0.00            
ATOM    106  C31 GCD     1      40.470  18.940  35.660  1.00  0.00            
ATOM    107  H51 GCD     1      40.030  19.200  36.620  1.00  0.00            
ATOM    108  C32 GCD     1      39.970  17.580  35.210  1.00  0.00            
ATOM    109  H52 GCD     1      40.310  17.390  34.190  1.00  0.00            
ATOM    110  O26 GCD     1      38.550  17.540  35.110  1.00  0.00            
ATOM    111  H53 GCD     1      38.330  16.640  34.840  1.00  0.00            
ATOM    112  C33 GCD     1      40.590  16.430  36.020  1.00  0.00            
ATOM    113  H54 GCD     1      40.160  16.490  37.030  1.00  0.00            
ATOM    114  O27 GCD     1      40.280  15.170  35.450  1.00  0.00            
ATOM    115  H55 GCD     1      41.030  14.560  35.380  1.00  0.00            
ATOM    116  C34 GCD     1      42.120  16.600  36.220  1.00  0.00            
ATOM    117  H56 GCD     1      42.480  15.810  36.890  1.00  0.00            
ATOM    118  O28 GCD     1      42.530  17.920  36.590  1.00  0.00            
ATOM    119  C35 GCD     1      42.010  19.000  35.760  1.00  0.00            
ATOM    120  H57 GCD     1      42.410  18.900  34.740  1.00  0.00            
ATOM    121  C36 GCD     1      42.610  20.340  36.270  1.00  0.00            
ATOM    122  H58 GCD     1      42.280  21.240  35.720  1.00  0.00            
ATOM    123  H59 GCD     1      43.690  20.330  36.110  1.00  0.00            
ATOM    124  O29 GCD     1      42.340  20.450  37.680  1.00  0.00            
ATOM    125  H60 GCD     1      42.820  19.760  38.150  1.00  0.00            
ATOM    126  O30 GCD     1      42.840  16.460  35.030  1.00  0.00            
ATOM    127  C37 GCD     1      44.000  15.640  35.110  1.00  0.00            
ATOM    128  H61 GCD     1      44.370  15.400  36.110  1.00  0.00            
ATOM    129  C38 GCD     1      43.650  14.280  34.410  1.00  0.00            
ATOM    130  H62 GCD     1      43.480  14.540  33.350  1.00  0.00            
ATOM    131  O31 GCD     1      42.510  13.630  34.900  1.00  0.00            
ATOM    132  H63 GCD     1      42.180  13.220  34.090  1.00  0.00            
ATOM    133  C39 GCD     1      44.890  13.350  34.390  1.00  0.00            
ATOM    134  H64 GCD     1      45.120  13.080  35.420  1.00  0.00            
ATOM    135  O32 GCD     1      44.670  12.200  33.550  1.00  0.00            
ATOM    136  H65 GCD     1      44.340  11.520  34.150  1.00  0.00            
ATOM    137  C40 GCD     1      46.100  14.140  33.810  1.00  0.00            
ATOM    138  H66 GCD     1      47.060  13.620  33.870  1.00  0.00            
ATOM    139  O33 GCD     1      46.180  15.430  34.360  1.00  0.00            
ATOM    140  C41 GCD     1      45.070  16.340  34.320  1.00  0.00            
ATOM    141  H67 GCD     1      44.760  16.500  33.280  1.00  0.00            
ATOM    142  C42 GCD     1      45.500  17.660  35.010  1.00  0.00            
ATOM    143  H68 GCD     1      44.940  18.520  34.630  1.00  0.00            
ATOM    144  H69 GCD     1      46.550  17.810  34.710  1.00  0.00            
ATOM    145  O34 GCD     1      45.440  17.710  36.450  1.00  0.00            
ATOM    146  H70 GCD     1      44.570  18.010  36.730  1.00  0.00            
ATOM    147  O35 GCD     1      45.850  14.470  32.420  1.00  0.00            
ATOM    148  C43 GCD     1      46.860  14.150  31.520  1.00  0.00            
ATOM    149  H71 GCD     1      47.770  13.800  32.030  1.00  0.00            
ATOM    150  C44 GCD     1      46.390  12.940  30.700  1.00  0.00            
ATOM    151  H72 GCD     1      45.350  13.120  30.390  1.00  0.00            
ATOM    152  O36 GCD     1      46.340  11.770  31.540  1.00  0.00            
ATOM    153  H73 GCD     1      45.700  12.130  32.160  1.00  0.00            
ATOM    154  C45 GCD     1      47.280  12.770  29.470  1.00  0.00            
ATOM    155  H74 GCD     1      48.220  12.420  29.910  1.00  0.00            
ATOM    156  O37 GCD     1      46.710  11.760  28.600  1.00  0.00            
ATOM    157  H75 GCD     1      45.800  12.020  28.420  1.00  0.00            
ATOM    158  C46 GCD     1      47.380  14.140  28.740  1.00  0.00            
ATOM    159  H76 GCD     1      48.050  14.090  27.880  1.00  0.00            
ATOM    160  O38 GCD     1      46.140  14.500  28.240  1.00  0.00            
ATOM    161  O39 GCD     1      47.860  15.170  29.560  1.00  0.00            
ATOM    162  C47 GCD     1      47.160  15.450  30.680  1.00  0.00            
ATOM    163  H77 GCD     1      46.180  15.740  30.290  1.00  0.00            
ATOM    164  C48 GCD     1      47.660  16.680  31.490  1.00  0.00            
ATOM    165  H78 GCD     1      46.930  17.080  32.210  1.00  0.00            
ATOM    166  H79 GCD     1      47.860  17.550  30.850  1.00  0.00            
ATOM    167  O40 GCD     1      48.790  16.220  32.080  1.00  0.00            
ATOM    168  H80 GCD     1      48.920  15.300  31.830  1.00  0.00            
ATOM    169  C1  AL1     2      38.650  16.760  30.300  1.00  0.00            
ATOM    170  C2  AL1     2      38.870  17.770  29.170  1.00  0.00            
ATOM    171  C3  AL1     2      37.890  18.860  29.400  1.00  0.00            
ATOM    172  C4  AL1     2      36.940  19.260  28.520  1.00  0.00            
ATOM    173  C5  AL1     2      36.760  18.560  27.220  1.00  0.00            
ATOM    174  O1  AL1     2      35.820  18.810  26.500  1.00  0.00            
ATOM    175  C6  AL1     2      37.700  17.480  26.940  1.00  0.00            
ATOM    176  C7  AL1     2      38.650  17.070  27.860  1.00  0.00            
ATOM    177  C8  AL1     2      39.710  16.030  27.560  1.00  0.00            
ATOM    178  C9  AL1     2      41.110  16.630  27.470  1.00  0.00            
ATOM    179  C10 AL1     2      41.390  17.400  28.750  1.00  0.00            
ATOM    180  C11 AL1     2      40.300  18.420  29.090  1.00  0.00            
ATOM    181  C12 AL1     2      40.770  19.150  30.360  1.00  0.00            
ATOM    182  O2  AL1     2      40.280  19.080  31.500  1.00  0.00            
ATOM    183  C13 AL1     2      42.050  19.960  30.230  1.00  0.00            
ATOM    184  C14 AL1     2      43.170  18.990  29.920  1.00  0.00            
ATOM    185  C15 AL1     2      43.270  18.060  31.190  1.00  0.00            
ATOM    186  C16 AL1     2      42.710  18.180  28.660  1.00  0.00            
ATOM    187  C17 AL1     2      43.980  17.490  28.170  1.00  0.00            
ATOM    188  C18 AL1     2      45.200  18.330  28.690  1.00  0.00            
ATOM    189  C19 AL1     2      44.580  19.550  29.440  1.00  0.00            
ATOM    190  O3  AL1     2      44.310  20.540  28.460  1.00  0.00            
ATOM    191  C20 AL1     2      45.410  20.200  30.570  1.00  0.00            
ATOM    192  O4  AL1     2      46.430  19.600  31.030  1.00  0.00            
ATOM    193  C21 AL1     2      44.980  21.590  31.160  1.00  0.00            
ATOM    194  O5  AL1     2      44.400  21.460  32.430  1.00  0.00            
ATOM    195  H1  AL1     2      38.370  17.310  31.210  1.00  0.00            
ATOM    196  H2  AL1     2      37.820  16.110  30.010  1.00  0.00            
ATOM    197  H3  AL1     2      39.580  16.180  30.380  1.00  0.00            
ATOM    198  H4  AL1     2      38.010  19.410  30.330  1.00  0.00            
ATOM    199  H5  AL1     2      36.290  20.100  28.750  1.00  0.00            
ATOM    200  H6  AL1     2      37.590  17.040  25.950  1.00  0.00            
ATOM    201  H7  AL1     2      39.450  15.570  26.600  1.00  0.00            
ATOM    202  H8  AL1     2      39.620  15.200  28.280  1.00  0.00            
ATOM    203  H9  AL1     2      41.160  17.350  26.640  1.00  0.00            
ATOM    204  H10 AL1     2      41.910  15.880  27.460  1.00  0.00            
ATOM    205  H11 AL1     2      41.410  16.630  29.540  1.00  0.00            
ATOM    206  H12 AL1     2      40.330  19.140  28.270  1.00  0.00            
ATOM    207  H13 AL1     2      42.160  20.480  31.190  1.00  0.00            
ATOM    208  H14 AL1     2      41.980  20.730  29.450  1.00  0.00            
ATOM    209  H15 AL1     2      43.180  18.710  32.070  1.00  0.00            
ATOM    210  H16 AL1     2      42.410  17.370  31.190  1.00  0.00            
ATOM    211  H17 AL1     2      44.220  17.530  31.360  1.00  0.00            
ATOM    212  H18 AL1     2      42.500  18.950  27.900  1.00  0.00            
ATOM    213  H19 AL1     2      44.060  17.410  27.080  1.00  0.00            
ATOM    214  H20 AL1     2      44.040  16.460  28.570  1.00  0.00            
ATOM    215  H21 AL1     2      45.900  18.650  27.910  1.00  0.00            
ATOM    216  H22 AL1     2      45.690  17.710  29.450  1.00  0.00            
ATOM    217  H23 AL1     2      45.130  20.600  27.940  1.00  0.00            
ATOM    218  H24 AL1     2      44.270  21.990  30.430  1.00  0.00            
ATOM    219  H25 AL1     2      45.860  22.250  31.210  1.00  0.00            
ATOM    220  H26 AL1     2      45.070  21.090  33.020  1.00  0.00            
TER
ENDMDL
MODEL        1
ATOM      1  H1  GCD     1      32.880  16.360  37.580  1.00  0.00            
ATOM      2  O1  GCD     1      32.480  17.220  37.370  1.00  0.00            
ATOM      3  C1  GCD     1      31.470  17.580  38.270  1.00  0.00            
ATOM      4  H2  GCD     1      31.940  17.620  39.250  1.00  0.00            
ATOM      5  H3  GCD     1      31.020  18.550  38.010  1.00  0.00            
ATOM      6  C2  GCD     1      30.390  16.440  38.290  1.00  0.00            
ATOM      7  H4  GCD     1      29.860  16.350  37.340  1.00  0.00            
ATOM      8  C3  GCD     1      29.460  16.790  39.430  1.00  0.00            
ATOM      9  H5  GCD     1      30.030  16.910  40.360  1.00  0.00            
ATOM     10  C4  GCD     1      28.440  15.680  39.700  1.00  0.00            
ATOM     11  H6  GCD     1      27.730  15.750  38.860  1.00  0.00            
ATOM     12  O2  GCD     1      27.650  15.950  40.810  1.00  0.00            
ATOM     13  H7  GCD     1      27.110  16.730  40.660  1.00  0.00            
ATOM     14  C5  GCD     1      29.150  14.300  39.880  1.00  0.00            
ATOM     15  H8  GCD     1      29.650  14.350  40.860  1.00  0.00            
ATOM     16  O3  GCD     1      28.150  13.230  39.970  1.00  0.00            
ATOM     17  H9  GCD     1      27.610  13.370  40.750  1.00  0.00            
ATOM     18  C6  GCD     1      30.180  14.090  38.710  1.00  0.00            
ATOM     19  O4  GCD     1      31.030  15.180  38.620  1.00  0.00            
ATOM     20  H10 GCD     1      30.850  13.270  38.990  1.00  0.00            
ATOM     21  O5  GCD     1      29.540  13.810  37.440  1.00  0.00            
ATOM     22  C7  GCD     1      30.210  12.720  36.730  1.00  0.00            
ATOM     23  H11 GCD     1      31.220  12.510  37.110  1.00  0.00            
ATOM     24  C8  GCD     1      29.320  11.500  36.980  1.00  0.00            
ATOM     25  H12 GCD     1      28.310  11.700  36.580  1.00  0.00            
ATOM     26  O6  GCD     1      29.130  11.150  38.380  1.00  0.00            
ATOM     27  H13 GCD     1      28.680  11.900  38.800  1.00  0.00            
ATOM     28  C9  GCD     1      29.970  10.330  36.190  1.00  0.00            
ATOM     29  H14 GCD     1      31.020  10.100  36.430  1.00  0.00            
ATOM     30  O7  GCD     1      29.210   9.120  36.310  1.00  0.00            
ATOM     31  H15 GCD     1      28.310   9.260  35.980  1.00  0.00            
ATOM     32  C10 GCD     1      30.120  10.700  34.760  1.00  0.00            
ATOM     33  H16 GCD     1      30.450   9.820  34.200  1.00  0.00            
ATOM     34  O8  GCD     1      31.010  11.820  34.680  1.00  0.00            
ATOM     35  C11 GCD     1      30.440  12.970  35.320  1.00  0.00            
ATOM     36  H17 GCD     1      29.580  13.340  34.750  1.00  0.00            
ATOM     37  C12 GCD     1      31.490  14.110  35.140  1.00  0.00            
ATOM     38  H18 GCD     1      31.000  14.980  35.600  1.00  0.00            
ATOM     39  H19 GCD     1      31.650  14.340  34.080  1.00  0.00            
ATOM     40  O9  GCD     1      32.670  13.980  35.840  1.00  0.00            
ATOM     41  H20 GCD     1      33.220  14.720  35.560  1.00  0.00            
ATOM     42  O10 GCD     1      28.880  11.150  34.240  1.00  0.00            
ATOM     43  C13 GCD     1      28.110  10.160  33.550  1.00  0.00            
ATOM     44  H21 GCD     1      28.620   9.210  33.800  1.00  0.00            
ATOM     45  C14 GCD     1      26.680  10.110  34.020  1.00  0.00            
ATOM     46  H22 GCD     1      26.250  11.120  33.890  1.00  0.00            
ATOM     47  O11 GCD     1      26.580   9.580  35.320  1.00  0.00            
ATOM     48  H23 GCD     1      25.760   9.080  35.280  1.00  0.00            
ATOM     49  C15 GCD     1      25.980   9.120  33.110  1.00  0.00            
ATOM     50  H24 GCD     1      26.440   8.130  33.050  1.00  0.00            
ATOM     51  O12 GCD     1      24.640   8.820  33.510  1.00  0.00            
ATOM     52  H25 GCD     1      24.160   9.650  33.600  1.00  0.00            
ATOM     53  C16 GCD     1      26.050   9.690  31.680  1.00  0.00            
ATOM     54  H26 GCD     1      25.480   9.060  30.990  1.00  0.00            
ATOM     55  O13 GCD     1      27.390   9.670  31.250  1.00  0.00            
ATOM     56  C17 GCD     1      28.280  10.500  32.040  1.00  0.00            
ATOM     57  H27 GCD     1      28.110  11.570  31.850  1.00  0.00            
ATOM     58  C18 GCD     1      29.700  10.350  31.410  1.00  0.00            
ATOM     59  H28 GCD     1      30.120   9.340  31.570  1.00  0.00            
ATOM     60  H29 GCD     1      30.380  11.070  31.880  1.00  0.00            
ATOM     61  O14 GCD     1      29.740  10.600  29.940  1.00  0.00            
ATOM     62  H30 GCD     1      29.010  10.030  29.660  1.00  0.00            
ATOM     63  O15 GCD     1      25.670  11.050  31.670  1.00  0.00            
ATOM     64  C19 GCD     1      24.470  11.360  30.960  1.00  0.00            
ATOM     65  H31 GCD     1      24.030  10.430  30.570  1.00  0.00            
ATOM     66  C20 GCD     1      23.480  12.110  31.840  1.00  0.00            
ATOM     67  H32 GCD     1      24.020  12.900  32.380  1.00  0.00            
ATOM     68  O16 GCD     1      23.100  11.220  32.810  1.00  0.00            
ATOM     69  H33 GCD     1      22.470  11.510  33.480  1.00  0.00            
ATOM     70  C21 GCD     1      22.280  12.770  31.090  1.00  0.00            
ATOM     71  H34 GCD     1      21.650  11.950  30.730  1.00  0.00            
ATOM     72  O17 GCD     1      21.430  13.620  31.920  1.00  0.00            
ATOM     73  H35 GCD     1      21.080  13.070  32.630  1.00  0.00            
ATOM     74  C22 GCD     1      22.780  13.400  29.810  1.00  0.00            
ATOM     75  H36 GCD     1      22.000  13.690  29.110  1.00  0.00            
ATOM     76  O18 GCD     1      23.640  12.540  29.110  1.00  0.00            
ATOM     77  C23 GCD     1      24.840  12.200  29.820  1.00  0.00            
ATOM     78  H37 GCD     1      25.430  13.060  30.180  1.00  0.00            
ATOM     79  C24 GCD     1      25.670  11.390  28.850  1.00  0.00            
ATOM     80  H38 GCD     1      25.160  10.480  28.510  1.00  0.00            
ATOM     81  H39 GCD     1      26.600  11.060  29.320  1.00  0.00            
ATOM     82  O19 GCD     1      26.040  12.240  27.820  1.00  0.00            
ATOM     83  H40 GCD     1      25.250  12.510  27.350  1.00  0.00            
ATOM     84  O20 GCD     1      23.480  14.600  30.220  1.00  0.00            
ATOM     85  C25 GCD     1      23.020  15.830  29.700  1.00  0.00            
ATOM     86  H41 GCD     1      22.570  15.610  28.730  1.00  0.00            
ATOM     87  C26 GCD     1      21.870  16.410  30.430  1.00  0.00            
ATOM     88  H42 GCD     1      22.000  16.510  31.510  1.00  0.00            
ATOM     89  O21 GCD     1      20.760  15.550  30.340  1.00  0.00            
ATOM     90  H43 GCD     1      20.790  14.990  31.130  1.00  0.00            
ATOM     91  C27 GCD     1      21.530  17.720  29.840  1.00  0.00            
ATOM     92  H44 GCD     1      21.080  17.630  28.840  1.00  0.00            
ATOM     93  O22 GCD     1      20.430  18.270  30.560  1.00  0.00            
ATOM     94  H45 GCD     1      19.700  17.640  30.430  1.00  0.00            
ATOM     95  C28 GCD     1      22.760  18.690  29.680  1.00  0.00            
ATOM     96  H46 GCD     1      22.540  19.530  29.020  1.00  0.00            
ATOM     97  O23 GCD     1      23.890  18.030  29.010  1.00  0.00            
ATOM     98  C29 GCD     1      24.260  16.770  29.620  1.00  0.00            
ATOM     99  H47 GCD     1      24.520  16.950  30.670  1.00  0.00            
ATOM    100  C30 GCD     1      25.470  16.180  28.920  1.00  0.00            
ATOM    101  H48 GCD     1      25.640  15.190  29.350  1.00  0.00            
ATOM    102  H49 GCD     1      26.400  16.740  29.090  1.00  0.00            
ATOM    103  O24 GCD     1      25.300  16.050  27.500  1.00  0.00            
ATOM    104  H50 GCD     1      25.710  16.790  27.050  1.00  0.00            
ATOM    105  O25 GCD     1      23.220  19.260  30.870  1.00  0.00            
ATOM    106  C31 GCD     1      23.370  20.640  31.070  1.00  0.00            
ATOM    107  H51 GCD     1      22.960  21.210  30.220  1.00  0.00            
ATOM    108  C32 GCD     1      22.600  21.010  32.340  1.00  0.00            
ATOM    109  H52 GCD     1      22.980  20.430  33.190  1.00  0.00            
ATOM    110  O26 GCD     1      21.230  20.640  32.160  1.00  0.00            
ATOM    111  H53 GCD     1      21.130  19.870  31.590  1.00  0.00            
ATOM    112  C33 GCD     1      22.830  22.500  32.650  1.00  0.00            
ATOM    113  H54 GCD     1      22.420  23.010  31.780  1.00  0.00            
ATOM    114  O27 GCD     1      22.140  22.870  33.810  1.00  0.00            
ATOM    115  H55 GCD     1      21.290  22.420  33.720  1.00  0.00            
ATOM    116  C34 GCD     1      24.300  22.800  32.730  1.00  0.00            
ATOM    117  H56 GCD     1      24.380  23.890  32.700  1.00  0.00            
ATOM    118  O28 GCD     1      24.880  22.410  31.540  1.00  0.00            
ATOM    119  C35 GCD     1      24.780  21.010  31.320  1.00  0.00            
ATOM    120  H57 GCD     1      25.150  20.490  32.210  1.00  0.00            
ATOM    121  C36 GCD     1      25.720  20.540  30.270  1.00  0.00            
ATOM    122  H58 GCD     1      25.540  19.490  29.990  1.00  0.00            
ATOM    123  H59 GCD     1      26.740  20.640  30.640  1.00  0.00            
ATOM    124  O29 GCD     1      25.780  21.390  29.130  1.00  0.00            
ATOM    125  H60 GCD     1      26.690  21.490  28.840  1.00  0.00            
ATOM    126  O30 GCD     1      24.990  22.190  33.870  1.00  0.00            
ATOM    127  C37 GCD     1      25.710  23.140  34.670  1.00  0.00            
ATOM    128  H61 GCD     1      25.520  24.140  34.260  1.00  0.00            
ATOM    129  C38 GCD     1      25.250  22.940  36.140  1.00  0.00            
ATOM    130  H62 GCD     1      25.260  21.880  36.390  1.00  0.00            
ATOM    131  O31 GCD     1      23.880  23.400  36.180  1.00  0.00            
ATOM    132  H63 GCD     1      23.380  22.810  35.610  1.00  0.00            
ATOM    133  C39 GCD     1      26.180  23.680  37.070  1.00  0.00            
ATOM    134  H64 GCD     1      26.020  24.720  36.750  1.00  0.00            
ATOM    135  O32 GCD     1      25.760  23.550  38.420  1.00  0.00            
ATOM    136  H65 GCD     1      25.680  22.680  38.830  1.00  0.00            
ATOM    137  C40 GCD     1      27.610  23.230  36.860  1.00  0.00            
ATOM    138  H66 GCD     1      28.300  23.850  37.430  1.00  0.00            
ATOM    139  O33 GCD     1      27.970  23.440  35.540  1.00  0.00            
ATOM    140  C41 GCD     1      27.160  22.740  34.510  1.00  0.00            
ATOM    141  H67 GCD     1      27.240  21.660  34.690  1.00  0.00            
ATOM    142  C42 GCD     1      27.750  23.050  33.160  1.00  0.00            
ATOM    143  H68 GCD     1      27.320  22.320  32.470  1.00  0.00            
ATOM    144  H69 GCD     1      28.800  22.740  33.140  1.00  0.00            
ATOM    145  O34 GCD     1      27.630  24.430  32.700  1.00  0.00            
ATOM    146  H70 GCD     1      27.970  25.030  33.370  1.00  0.00            
ATOM    147  O35 GCD     1      27.750  21.840  37.150  1.00  0.00            
ATOM    148  C43 GCD     1      28.030  21.370  38.460  1.00  0.00            
ATOM    149  H71 GCD     1      28.120  22.160  39.210  1.00  0.00            
ATOM    150  C44 GCD     1      26.950  20.310  38.780  1.00  0.00            
ATOM    151  H72 GCD     1      26.970  19.540  38.000  1.00  0.00            
ATOM    152  O36 GCD     1      25.630  20.860  38.900  1.00  0.00            
ATOM    153  H73 GCD     1      25.000  20.160  38.660  1.00  0.00            
ATOM    154  C45 GCD     1      27.270  19.630  40.020  1.00  0.00            
ATOM    155  H74 GCD     1      27.300  20.330  40.850  1.00  0.00            
ATOM    156  O37 GCD     1      26.340  18.610  40.350  1.00  0.00            
ATOM    157  H75 GCD     1      25.590  19.090  40.700  1.00  0.00            
ATOM    158  C46 GCD     1      28.660  18.990  39.970  1.00  0.00            
ATOM    159  H76 GCD     1      28.950  18.610  40.960  1.00  0.00            
ATOM    160  O38 GCD     1      28.710  17.930  38.990  1.00  0.00            
ATOM    161  O39 GCD     1      29.630  19.960  39.680  1.00  0.00            
ATOM    162  C47 GCD     1      29.400  20.680  38.450  1.00  0.00            
ATOM    163  H77 GCD     1      29.400  20.000  37.590  1.00  0.00            
ATOM    164  C48 GCD     1      30.550  21.610  38.180  1.00  0.00            
ATOM    165  H78 GCD     1      30.700  22.310  39.020  1.00  0.00            
ATOM    166  H79 GCD     1      30.330  22.140  37.240  1.00  0.00            
ATOM    167  O40 GCD     1      31.790  20.940  38.110  1.00  0.00            
ATOM    168  H80 GCD     1      31.940  20.440  38.920  1.00  0.00            
ATOM    169  C1  AL1     2      22.450  17.000  37.670  1.00  0.00            
ATOM    170  C2  AL1     2      22.300  17.620  36.260  1.00  0.00            
ATOM    171  C3  AL1     2      21.940  19.100  36.440  1.00  0.00            
ATOM    172  C4  AL1     2      20.810  19.690  35.960  1.00  0.00            
ATOM    173  C5  AL1     2      19.730  18.910  35.180  1.00  0.00            
ATOM    174  O1  AL1     2      18.750  19.440  34.640  1.00  0.00            
ATOM    175  C6  AL1     2      20.030  17.450  35.020  1.00  0.00            
ATOM    176  C7  AL1     2      21.170  16.860  35.450  1.00  0.00            
ATOM    177  C8  AL1     2      21.540  15.420  35.120  1.00  0.00            
ATOM    178  C9  AL1     2      22.810  15.330  34.290  1.00  0.00            
ATOM    179  C10 AL1     2      23.980  16.040  35.030  1.00  0.00            
ATOM    180  C11 AL1     2      23.530  17.540  35.330  1.00  0.00            
ATOM    181  C12 AL1     2      24.690  18.310  35.910  1.00  0.00            
ATOM    182  O2  AL1     2      24.720  18.880  37.010  1.00  0.00            
ATOM    183  C13 AL1     2      25.860  18.310  35.010  1.00  0.00            
ATOM    184  C14 AL1     2      26.390  16.930  34.550  1.00  0.00            
ATOM    185  C15 AL1     2      27.120  16.210  35.670  1.00  0.00            
ATOM    186  C16 AL1     2      25.160  16.190  33.990  1.00  0.00            
ATOM    187  C17 AL1     2      25.780  15.110  33.120  1.00  0.00            
ATOM    188  C18 AL1     2      27.250  15.610  32.730  1.00  0.00            
ATOM    189  C19 AL1     2      27.380  17.040  33.270  1.00  0.00            
ATOM    190  O3  AL1     2      26.830  17.960  32.300  1.00  0.00            
ATOM    191  C20 AL1     2      28.840  17.330  33.670  1.00  0.00            
ATOM    192  O4  AL1     2      29.730  16.500  33.790  1.00  0.00            
ATOM    193  C21 AL1     2      29.240  18.810  33.780  1.00  0.00            
ATOM    194  O5  AL1     2      29.570  19.160  35.120  1.00  0.00            
ATOM    195  H1  AL1     2      23.250  17.530  38.210  1.00  0.00            
ATOM    196  H2  AL1     2      21.570  17.170  38.300  1.00  0.00            
ATOM    197  H3  AL1     2      22.750  15.940  37.650  1.00  0.00            
ATOM    198  H4  AL1     2      22.530  19.720  37.110  1.00  0.00            
ATOM    199  H5  AL1     2      20.580  20.740  36.110  1.00  0.00            
ATOM    200  H6  AL1     2      19.350  16.900  34.380  1.00  0.00            
ATOM    201  H7  AL1     2      20.680  15.070  34.530  1.00  0.00            
ATOM    202  H8  AL1     2      21.640  14.860  36.060  1.00  0.00            
ATOM    203  H9  AL1     2      22.700  15.680  33.260  1.00  0.00            
ATOM    204  H10 AL1     2      22.930  14.240  34.270  1.00  0.00            
ATOM    205  H11 AL1     2      24.230  15.590  36.000  1.00  0.00            
ATOM    206  H12 AL1     2      23.210  18.060  34.420  1.00  0.00            
ATOM    207  H13 AL1     2      26.680  18.840  35.490  1.00  0.00            
ATOM    208  H14 AL1     2      25.560  18.860  34.110  1.00  0.00            
ATOM    209  H15 AL1     2      27.730  15.370  35.320  1.00  0.00            
ATOM    210  H16 AL1     2      27.720  16.890  36.280  1.00  0.00            
ATOM    211  H17 AL1     2      26.390  15.760  36.370  1.00  0.00            
ATOM    212  H18 AL1     2      24.700  16.870  33.270  1.00  0.00            
ATOM    213  H19 AL1     2      25.170  15.140  32.210  1.00  0.00            
ATOM    214  H20 AL1     2      25.780  14.130  33.620  1.00  0.00            
ATOM    215  H21 AL1     2      27.400  15.630  31.640  1.00  0.00            
ATOM    216  H22 AL1     2      27.960  14.960  33.260  1.00  0.00            
ATOM    217  H23 AL1     2      27.490  17.920  31.590  1.00  0.00            
ATOM    218  H24 AL1     2      28.410  19.400  33.380  1.00  0.00            
ATOM    219  H25 AL1     2      30.100  18.850  33.100  1.00  0.00            
ATOM    220  H26 AL1     2      30.080  19.980  34.970  1.00  0.00            
TER
ENDMDL
MODEL        1
ATOM      1  H1  GCD     1      32.230  14.410  28.470  1.00  0.00            
ATOM      2  O1  GCD     1      31.380  14.750  28.780  1.00  0.00            
ATOM      3  C1  GCD     1      30.840  15.700  27.830  1.00  0.00            
ATOM      4  H2  GCD     1      29.970  16.250  28.220  1.00  0.00            
ATOM      5  H3  GCD     1      31.680  16.340  27.540  1.00  0.00            
ATOM      6  C2  GCD     1      30.380  15.060  26.530  1.00  0.00            
ATOM      7  H4  GCD     1      31.220  14.420  26.230  1.00  0.00            
ATOM      8  C3  GCD     1      30.130  16.110  25.440  1.00  0.00            
ATOM      9  H5  GCD     1      29.430  16.840  25.850  1.00  0.00            
ATOM     10  C4  GCD     1      29.550  15.490  24.220  1.00  0.00            
ATOM     11  H6  GCD     1      30.340  14.980  23.650  1.00  0.00            
ATOM     12  O2  GCD     1      29.310  16.600  23.330  1.00  0.00            
ATOM     13  H7  GCD     1      30.170  16.950  23.060  1.00  0.00            
ATOM     14  C5  GCD     1      28.390  14.450  24.420  1.00  0.00            
ATOM     15  H8  GCD     1      27.580  15.020  24.880  1.00  0.00            
ATOM     16  O3  GCD     1      28.020  13.840  23.250  1.00  0.00            
ATOM     17  H9  GCD     1      27.260  14.320  22.910  1.00  0.00            
ATOM     18  C6  GCD     1      28.890  13.480  25.530  1.00  0.00            
ATOM     19  O4  GCD     1      29.250  14.210  26.700  1.00  0.00            
ATOM     20  H10 GCD     1      28.070  12.810  25.790  1.00  0.00            
ATOM     21  O5  GCD     1      30.010  12.700  25.140  1.00  0.00            
ATOM     22  C7  GCD     1      29.990  11.310  25.310  1.00  0.00            
ATOM     23  H11 GCD     1      29.220  11.010  26.030  1.00  0.00            
ATOM     24  C8  GCD     1      29.620  10.650  23.980  1.00  0.00            
ATOM     25  H12 GCD     1      30.290  11.000  23.180  1.00  0.00            
ATOM     26  O6  GCD     1      28.350  10.970  23.630  1.00  0.00            
ATOM     27  H13 GCD     1      28.300  11.890  23.330  1.00  0.00            
ATOM     28  C9  GCD     1      29.580   9.140  24.050  1.00  0.00            
ATOM     29  H14 GCD     1      28.770   8.930  24.760  1.00  0.00            
ATOM     30  O7  GCD     1      29.290   8.570  22.740  1.00  0.00            
ATOM     31  H15 GCD     1      28.560   9.060  22.340  1.00  0.00            
ATOM     32  C10 GCD     1      30.880   8.640  24.810  1.00  0.00            
ATOM     33  H16 GCD     1      30.670   7.630  25.150  1.00  0.00            
ATOM     34  O8  GCD     1      31.190   9.430  25.930  1.00  0.00            
ATOM     35  C11 GCD     1      31.320  10.840  25.820  1.00  0.00            
ATOM     36  H17 GCD     1      32.140  11.020  25.120  1.00  0.00            
ATOM     37  C12 GCD     1      31.560  11.340  27.210  1.00  0.00            
ATOM     38  H18 GCD     1      30.690  11.040  27.800  1.00  0.00            
ATOM     39  H19 GCD     1      31.600  12.420  27.420  1.00  0.00            
ATOM     40  O9  GCD     1      32.650  10.660  27.790  1.00  0.00            
ATOM     41  H20 GCD     1      32.530   9.720  27.640  1.00  0.00            
ATOM     42  O10 GCD     1      31.910   8.820  23.880  1.00  0.00            
ATOM     43  C13 GCD     1      32.720   7.670  23.550  1.00  0.00            
ATOM     44  H21 GCD     1      32.300   6.790  24.050  1.00  0.00            
ATOM     45  C14 GCD     1      32.740   7.560  22.050  1.00  0.00            
ATOM     46  H22 GCD     1      33.160   8.420  21.510  1.00  0.00            
ATOM     47  O11 GCD     1      31.400   7.300  21.560  1.00  0.00            
ATOM     48  H23 GCD     1      30.820   7.850  22.100  1.00  0.00            
ATOM     49  C15 GCD     1      33.590   6.390  21.700  1.00  0.00            
ATOM     50  H24 GCD     1      33.170   5.490  22.170  1.00  0.00            
ATOM     51  O12 GCD     1      33.630   6.210  20.280  1.00  0.00            
ATOM     52  H25 GCD     1      32.800   5.850  19.950  1.00  0.00            
ATOM     53  C16 GCD     1      34.990   6.490  22.310  1.00  0.00            
ATOM     54  H26 GCD     1      35.470   5.540  22.060  1.00  0.00            
ATOM     55  O13 GCD     1      34.900   6.660  23.660  1.00  0.00            
ATOM     56  C17 GCD     1      34.180   7.840  24.040  1.00  0.00            
ATOM     57  H27 GCD     1      34.670   8.750  23.660  1.00  0.00            
ATOM     58  C18 GCD     1      34.230   8.020  25.550  1.00  0.00            
ATOM     59  H28 GCD     1      33.910   9.050  25.780  1.00  0.00            
ATOM     60  H29 GCD     1      35.270   7.820  25.810  1.00  0.00            
ATOM     61  O14 GCD     1      33.450   7.100  26.350  1.00  0.00            
ATOM     62  H30 GCD     1      34.090   6.400  26.540  1.00  0.00            
ATOM     63  O15 GCD     1      35.680   7.570  21.690  1.00  0.00            
ATOM     64  C19 GCD     1      36.740   7.270  20.810  1.00  0.00            
ATOM     65  H31 GCD     1      36.790   6.210  20.550  1.00  0.00            
ATOM     66  C20 GCD     1      36.610   8.040  19.520  1.00  0.00            
ATOM     67  H32 GCD     1      36.310   9.090  19.700  1.00  0.00            
ATOM     68  O16 GCD     1      35.540   7.490  18.700  1.00  0.00            
ATOM     69  H33 GCD     1      34.830   7.180  19.270  1.00  0.00            
ATOM     70  C21 GCD     1      37.910   8.130  18.750  1.00  0.00            
ATOM     71  H34 GCD     1      38.100   7.100  18.430  1.00  0.00            
ATOM     72  O17 GCD     1      37.900   8.980  17.580  1.00  0.00            
ATOM     73  H35 GCD     1      38.420   9.750  17.840  1.00  0.00            
ATOM     74  C22 GCD     1      39.170   8.420  19.580  1.00  0.00            
ATOM     75  H36 GCD     1      40.090   8.200  19.030  1.00  0.00            
ATOM     76  O18 GCD     1      39.100   7.560  20.700  1.00  0.00            
ATOM     77  C23 GCD     1      37.990   7.750  21.540  1.00  0.00            
ATOM     78  H37 GCD     1      37.840   8.820  21.720  1.00  0.00            
ATOM     79  C24 GCD     1      38.310   7.130  22.870  1.00  0.00            
ATOM     80  H38 GCD     1      37.510   7.420  23.560  1.00  0.00            
ATOM     81  H39 GCD     1      39.250   7.490  23.310  1.00  0.00            
ATOM     82  O19 GCD     1      38.490   5.750  22.850  1.00  0.00            
ATOM     83  H40 GCD     1      39.110   5.610  22.120  1.00  0.00            
ATOM     84  O20 GCD     1      39.240   9.780  19.870  1.00  0.00            
ATOM     85  C25 GCD     1      40.510  10.410  19.590  1.00  0.00            
ATOM     86  H41 GCD     1      41.270   9.830  19.050  1.00  0.00            
ATOM     87  C26 GCD     1      40.210  11.660  18.800  1.00  0.00            
ATOM     88  H42 GCD     1      39.380  12.290  19.150  1.00  0.00            
ATOM     89  O21 GCD     1      39.770  11.310  17.460  1.00  0.00            
ATOM     90  H43 GCD     1      39.800  12.160  17.010  1.00  0.00            
ATOM     91  C27 GCD     1      41.590  12.380  18.630  1.00  0.00            
ATOM     92  H44 GCD     1      42.360  11.720  18.220  1.00  0.00            
ATOM     93  O22 GCD     1      41.530  13.610  17.900  1.00  0.00            
ATOM     94  H45 GCD     1      40.940  14.270  18.300  1.00  0.00            
ATOM     95  C28 GCD     1      42.000  12.710  20.130  1.00  0.00            
ATOM     96  H46 GCD     1      42.910  13.290  20.270  1.00  0.00            
ATOM     97  O23 GCD     1      42.240  11.460  20.830  1.00  0.00            
ATOM     98  C29 GCD     1      41.120  10.610  20.970  1.00  0.00            
ATOM     99  H47 GCD     1      40.330  11.060  21.590  1.00  0.00            
ATOM    100  C30 GCD     1      41.560   9.290  21.660  1.00  0.00            
ATOM    101  H48 GCD     1      40.630   8.730  21.860  1.00  0.00            
ATOM    102  H49 GCD     1      42.000   9.390  22.660  1.00  0.00            
ATOM    103  O24 GCD     1      42.270   8.420  20.770  1.00  0.00            
ATOM    104  H50 GCD     1      43.100   8.880  20.580  1.00  0.00            
ATOM    105  O25 GCD     1      41.040  13.400  20.780  1.00  0.00            
ATOM    106  C31 GCD     1      41.230  14.820  20.900  1.00  0.00            
ATOM    107  H51 GCD     1      42.170  15.120  20.430  1.00  0.00            
ATOM    108  C32 GCD     1      39.970  15.470  20.400  1.00  0.00            
ATOM    109  H52 GCD     1      39.060  15.120  20.910  1.00  0.00            
ATOM    110  O26 GCD     1      39.920  15.250  18.970  1.00  0.00            
ATOM    111  H53 GCD     1      39.290  15.910  18.640  1.00  0.00            
ATOM    112  C33 GCD     1      40.070  16.950  20.630  1.00  0.00            
ATOM    113  H54 GCD     1      41.050  17.330  20.320  1.00  0.00            
ATOM    114  O27 GCD     1      38.930  17.670  20.000  1.00  0.00            
ATOM    115  H55 GCD     1      38.890  18.540  20.400  1.00  0.00            
ATOM    116  C34 GCD     1      40.120  17.190  22.070  1.00  0.00            
ATOM    117  H56 GCD     1      40.330  18.260  22.040  1.00  0.00            
ATOM    118  O28 GCD     1      41.240  16.520  22.670  1.00  0.00            
ATOM    119  C35 GCD     1      41.290  15.140  22.400  1.00  0.00            
ATOM    120  H57 GCD     1      40.420  14.620  22.810  1.00  0.00            
ATOM    121  C36 GCD     1      42.540  14.500  23.000  1.00  0.00            
ATOM    122  H58 GCD     1      43.360  14.590  22.280  1.00  0.00            
ATOM    123  H59 GCD     1      42.370  13.420  23.090  1.00  0.00            
ATOM    124  O29 GCD     1      42.780  14.980  24.350  1.00  0.00            
ATOM    125  H60 GCD     1      43.510  15.600  24.210  1.00  0.00            
ATOM    126  O30 GCD     1      38.950  16.930  22.800  1.00  0.00            
ATOM    127  C37 GCD     1      38.810  17.780  23.990  1.00  0.00            
ATOM    128  H61 GCD     1      39.840  18.110  24.180  1.00  0.00            
ATOM    129  C38 GCD     1      37.880  18.940  23.610  1.00  0.00            
ATOM    130  H62 GCD     1      37.020  18.420  23.170  1.00  0.00            
ATOM    131  O31 GCD     1      38.470  19.940  22.800  1.00  0.00            
ATOM    132  H63 GCD     1      39.270  20.270  23.230  1.00  0.00            
ATOM    133  C39 GCD     1      37.250  19.650  24.760  1.00  0.00            
ATOM    134  H64 GCD     1      38.040  20.100  25.370  1.00  0.00            
ATOM    135  O32 GCD     1      36.410  20.730  24.350  1.00  0.00            
ATOM    136  H65 GCD     1      35.640  20.360  23.890  1.00  0.00            
ATOM    137  C40 GCD     1      36.580  18.710  25.730  1.00  0.00            
ATOM    138  H66 GCD     1      36.160  19.270  26.570  1.00  0.00            
ATOM    139  O33 GCD     1      37.600  17.850  26.200  1.00  0.00            
ATOM    140  C41 GCD     1      38.150  16.970  25.180  1.00  0.00            
ATOM    141  H67 GCD     1      37.290  16.400  24.790  1.00  0.00            
ATOM    142  C42 GCD     1      39.230  16.080  25.760  1.00  0.00            
ATOM    143  H68 GCD     1      39.990  16.610  26.330  1.00  0.00            
ATOM    144  H69 GCD     1      39.780  15.680  24.900  1.00  0.00            
ATOM    145  O34 GCD     1      38.780  14.910  26.500  1.00  0.00            
ATOM    146  H70 GCD     1      39.020  14.150  25.960  1.00  0.00            
ATOM    147  O35 GCD     1      35.490  18.080  25.090  1.00  0.00            
ATOM    148  C43 GCD     1      34.200  18.600  25.170  1.00  0.00            
ATOM    149  H71 GCD     1      34.310  19.690  25.250  1.00  0.00            
ATOM    150  C44 GCD     1      33.600  18.230  23.810  1.00  0.00            
ATOM    151  H72 GCD     1      33.700  17.160  23.580  1.00  0.00            
ATOM    152  O36 GCD     1      34.230  19.020  22.780  1.00  0.00            
ATOM    153  H73 GCD     1      34.160  18.400  22.050  1.00  0.00            
ATOM    154  C45 GCD     1      32.150  18.620  23.820  1.00  0.00            
ATOM    155  H74 GCD     1      32.140  19.720  23.850  1.00  0.00            
ATOM    156  O37 GCD     1      31.500  18.150  22.700  1.00  0.00            
ATOM    157  H75 GCD     1      32.110  17.920  21.990  1.00  0.00            
ATOM    158  C46 GCD     1      31.430  18.070  25.090  1.00  0.00            
ATOM    159  H76 GCD     1      30.410  18.460  25.080  1.00  0.00            
ATOM    160  O38 GCD     1      31.370  16.700  25.100  1.00  0.00            
ATOM    161  O39 GCD     1      31.990  18.520  26.280  1.00  0.00            
ATOM    162  C47 GCD     1      33.360  18.120  26.400  1.00  0.00            
ATOM    163  H77 GCD     1      33.430  17.020  26.470  1.00  0.00            
ATOM    164  C48 GCD     1      33.850  18.490  27.790  1.00  0.00            
ATOM    165  H78 GCD     1      34.790  18.020  28.090  1.00  0.00            
ATOM    166  H79 GCD     1      33.200  17.960  28.500  1.00  0.00            
ATOM    167  O40 GCD     1      33.880  19.890  28.110  1.00  0.00            
ATOM    168  H80 GCD     1      34.640  20.400  27.800  1.00  0.00            
ATOM    169  C1  AL1     2      33.410  13.630  18.700  1.00  0.00            
ATOM    170  C2  AL1     2      32.810  12.460  19.420  1.00  0.00            
ATOM    171  C3  AL1     2      32.750  11.330  18.420  1.00  0.00            
ATOM    172  C4  AL1     2      31.570  10.700  18.050  1.00  0.00            
ATOM    173  C5  AL1     2      30.330  10.960  18.730  1.00  0.00            
ATOM    174  O1  AL1     2      29.380  10.300  18.380  1.00  0.00            
ATOM    175  C6  AL1     2      30.270  12.070  19.680  1.00  0.00            
ATOM    176  C7  AL1     2      31.450  12.790  19.930  1.00  0.00            
ATOM    177  C8  AL1     2      31.410  13.940  20.910  1.00  0.00            
ATOM    178  C9  AL1     2      32.280  13.660  22.140  1.00  0.00            
ATOM    179  C10 AL1     2      33.730  13.230  21.750  1.00  0.00            
ATOM    180  C11 AL1     2      33.670  12.100  20.670  1.00  0.00            
ATOM    181  C12 AL1     2      35.080  11.550  20.400  1.00  0.00            
ATOM    182  O2  AL1     2      35.680  11.600  19.380  1.00  0.00            
ATOM    183  C13 AL1     2      35.900  11.180  21.640  1.00  0.00            
ATOM    184  C14 AL1     2      35.920  12.360  22.700  1.00  0.00            
ATOM    185  C15 AL1     2      36.790  13.560  22.090  1.00  0.00            
ATOM    186  C16 AL1     2      34.460  12.810  23.030  1.00  0.00            
ATOM    187  C17 AL1     2      34.550  13.780  24.260  1.00  0.00            
ATOM    188  C18 AL1     2      35.620  13.080  25.100  1.00  0.00            
ATOM    189  C19 AL1     2      36.420  12.010  24.180  1.00  0.00            
ATOM    190  O3  AL1     2      35.900  10.690  24.630  1.00  0.00            
ATOM    191  C20 AL1     2      38.010  12.090  24.440  1.00  0.00            
ATOM    192  O4  AL1     2      38.690  13.050  24.780  1.00  0.00            
ATOM    193  C21 AL1     2      38.750  10.800  24.080  1.00  0.00            
ATOM    194  O5  AL1     2      40.220  10.870  24.240  1.00  0.00            
ATOM    195  H1  AL1     2      33.600  14.510  19.320  1.00  0.00            
ATOM    196  H2  AL1     2      34.370  13.320  18.260  1.00  0.00            
ATOM    197  H3  AL1     2      32.780  13.900  17.850  1.00  0.00            
ATOM    198  H4  AL1     2      33.610  11.020  17.840  1.00  0.00            
ATOM    199  H5  AL1     2      31.560   9.910  17.290  1.00  0.00            
ATOM    200  H6  AL1     2      29.290  12.340  20.060  1.00  0.00            
ATOM    201  H7  AL1     2      30.380  14.130  21.220  1.00  0.00            
ATOM    202  H8  AL1     2      31.870  14.840  20.470  1.00  0.00            
ATOM    203  H9  AL1     2      31.760  12.950  22.800  1.00  0.00            
ATOM    204  H10 AL1     2      32.270  14.570  22.750  1.00  0.00            
ATOM    205  H11 AL1     2      34.250  14.120  21.370  1.00  0.00            
ATOM    206  H12 AL1     2      33.110  11.250  21.090  1.00  0.00            
ATOM    207  H13 AL1     2      36.920  10.930  21.350  1.00  0.00            
ATOM    208  H14 AL1     2      35.420  10.320  22.120  1.00  0.00            
ATOM    209  H15 AL1     2      36.950  14.460  22.700  1.00  0.00            
ATOM    210  H16 AL1     2      37.810  13.200  21.920  1.00  0.00            
ATOM    211  H17 AL1     2      36.540  13.930  21.080  1.00  0.00            
ATOM    212  H18 AL1     2      33.850  11.970  23.390  1.00  0.00            
ATOM    213  H19 AL1     2      33.610  13.910  24.820  1.00  0.00            
ATOM    214  H20 AL1     2      34.870  14.760  23.860  1.00  0.00            
ATOM    215  H21 AL1     2      35.140  12.670  26.000  1.00  0.00            
ATOM    216  H22 AL1     2      36.320  13.800  25.520  1.00  0.00            
ATOM    217  H23 AL1     2      35.900  10.660  25.610  1.00  0.00            
ATOM    218  H24 AL1     2      38.560  10.580  23.020  1.00  0.00            
ATOM    219  H25 AL1     2      38.350   9.980  24.690  1.00  0.00            
ATOM    220  H26 AL1     2      40.260  11.760  24.630  1.00  0.00            
TER
ENDMDL
MODEL        1
ATOM      1  H1  GCD     1      38.570   7.240  25.100  1.00  0.00            
ATOM      2  O1  GCD     1      38.120   7.600  24.320  1.00  0.00            
ATOM      3  C1  GCD     1      36.780   7.990  24.790  1.00  0.00            
ATOM      4  H2  GCD     1      36.260   7.200  25.350  1.00  0.00            
ATOM      5  H3  GCD     1      36.970   8.690  25.610  1.00  0.00            
ATOM      6  C2  GCD     1      35.930   8.420  23.520  1.00  0.00            
ATOM      7  H4  GCD     1      36.590   9.100  22.960  1.00  0.00            
ATOM      8  C3  GCD     1      34.660   9.180  23.940  1.00  0.00            
ATOM      9  H5  GCD     1      34.170   8.530  24.670  1.00  0.00            
ATOM     10  C4  GCD     1      33.810   9.470  22.730  1.00  0.00            
ATOM     11  H6  GCD     1      34.360  10.260  22.210  1.00  0.00            
ATOM     12  O2  GCD     1      32.520   9.930  23.060  1.00  0.00            
ATOM     13  H7  GCD     1      32.170  10.500  22.370  1.00  0.00            
ATOM     14  C5  GCD     1      33.690   8.290  21.820  1.00  0.00            
ATOM     15  H8  GCD     1      33.140   7.530  22.380  1.00  0.00            
ATOM     16  O3  GCD     1      32.990   8.470  20.630  1.00  0.00            
ATOM     17  H9  GCD     1      33.330   9.230  20.140  1.00  0.00            
ATOM     18  C6  GCD     1      35.020   7.670  21.430  1.00  0.00            
ATOM     19  O4  GCD     1      35.670   7.250  22.700  1.00  0.00            
ATOM     20  H10 GCD     1      34.960   6.760  20.830  1.00  0.00            
ATOM     21  O5  GCD     1      35.800   8.670  20.760  1.00  0.00            
ATOM     22  C7  GCD     1      35.870   8.670  19.440  1.00  0.00            
ATOM     23  H11 GCD     1      35.140   7.990  18.990  1.00  0.00            
ATOM     24  C8  GCD     1      35.560  10.040  18.950  1.00  0.00            
ATOM     25  H12 GCD     1      36.170  10.810  19.420  1.00  0.00            
ATOM     26  O6  GCD     1      34.190  10.460  19.150  1.00  0.00            
ATOM     27  H13 GCD     1      34.360  11.400  19.090  1.00  0.00            
ATOM     28  C9  GCD     1      35.880  10.190  17.470  1.00  0.00            
ATOM     29  H14 GCD     1      35.200   9.500  16.950  1.00  0.00            
ATOM     30  O7  GCD     1      35.690  11.500  16.940  1.00  0.00            
ATOM     31  H15 GCD     1      35.360  11.440  16.030  1.00  0.00            
ATOM     32  C10 GCD     1      37.350   9.810  17.130  1.00  0.00            
ATOM     33  H16 GCD     1      37.500   9.840  16.050  1.00  0.00            
ATOM     34  O8  GCD     1      37.520   8.460  17.570  1.00  0.00            
ATOM     35  C11 GCD     1      37.240   8.230  19.010  1.00  0.00            
ATOM     36  H17 GCD     1      37.980   8.860  19.530  1.00  0.00            
ATOM     37  C12 GCD     1      37.600   6.820  19.500  1.00  0.00            
ATOM     38  H18 GCD     1      37.470   6.760  20.590  1.00  0.00            
ATOM     39  H19 GCD     1      38.680   6.780  19.280  1.00  0.00            
ATOM     40  O9  GCD     1      36.810   5.800  18.880  1.00  0.00            
ATOM     41  H20 GCD     1      37.320   4.990  18.950  1.00  0.00            
ATOM     42  O10 GCD     1      38.190  10.730  17.820  1.00  0.00            
ATOM     43  C13 GCD     1      39.250  11.260  17.090  1.00  0.00            
ATOM     44  H21 GCD     1      39.430  10.730  16.140  1.00  0.00            
ATOM     45  C14 GCD     1      39.080  12.770  16.840  1.00  0.00            
ATOM     46  H22 GCD     1      38.860  13.210  17.830  1.00  0.00            
ATOM     47  O11 GCD     1      37.960  13.010  16.050  1.00  0.00            
ATOM     48  H23 GCD     1      37.240  12.520  16.460  1.00  0.00            
ATOM     49  C15 GCD     1      40.380  13.410  16.280  1.00  0.00            
ATOM     50  H24 GCD     1      40.480  13.150  15.220  1.00  0.00            
ATOM     51  O12 GCD     1      40.430  14.830  16.400  1.00  0.00            
ATOM     52  H25 GCD     1      39.600  15.140  16.010  1.00  0.00            
ATOM     53  C16 GCD     1      41.640  12.910  16.950  1.00  0.00            
ATOM     54  H26 GCD     1      42.530  13.240  16.400  1.00  0.00            
ATOM     55  O13 GCD     1      41.570  11.520  17.040  1.00  0.00            
ATOM     56  C17 GCD     1      40.510  10.980  17.880  1.00  0.00            
ATOM     57  H27 GCD     1      40.570  11.480  18.860  1.00  0.00            
ATOM     58  C18 GCD     1      40.740   9.510  18.020  1.00  0.00            
ATOM     59  H28 GCD     1      40.780   9.130  16.980  1.00  0.00            
ATOM     60  H29 GCD     1      39.990   8.950  18.580  1.00  0.00            
ATOM     61  O14 GCD     1      42.010   9.230  18.740  1.00  0.00            
ATOM     62  H30 GCD     1      42.790   9.280  18.170  1.00  0.00            
ATOM     63  O15 GCD     1      41.840  13.360  18.280  1.00  0.00            
ATOM     64  C19 GCD     1      43.240  13.830  18.490  1.00  0.00            
ATOM     65  H31 GCD     1      43.880  13.680  17.610  1.00  0.00            
ATOM     66  C20 GCD     1      43.250  15.350  18.620  1.00  0.00            
ATOM     67  H32 GCD     1      42.570  15.610  19.440  1.00  0.00            
ATOM     68  O16 GCD     1      42.900  15.810  17.350  1.00  0.00            
ATOM     69  H33 GCD     1      42.090  15.330  17.180  1.00  0.00            
ATOM     70  C21 GCD     1      44.610  15.920  19.030  1.00  0.00            
ATOM     71  H34 GCD     1      45.320  15.700  18.210  1.00  0.00            
ATOM     72  O17 GCD     1      44.590  17.270  19.220  1.00  0.00            
ATOM     73  H35 GCD     1      44.150  17.610  18.430  1.00  0.00            
ATOM     74  C22 GCD     1      45.050  15.170  20.280  1.00  0.00            
ATOM     75  H36 GCD     1      46.080  15.390  20.570  1.00  0.00            
ATOM     76  O18 GCD     1      45.060  13.730  20.120  1.00  0.00            
ATOM     77  C23 GCD     1      43.860  13.140  19.680  1.00  0.00            
ATOM     78  H37 GCD     1      43.120  13.260  20.480  1.00  0.00            
ATOM     79  C24 GCD     1      44.130  11.700  19.380  1.00  0.00            
ATOM     80  H38 GCD     1      44.710  11.660  18.450  1.00  0.00            
ATOM     81  H39 GCD     1      43.150  11.270  19.150  1.00  0.00            
ATOM     82  O19 GCD     1      44.730  10.980  20.450  1.00  0.00            
ATOM     83  H40 GCD     1      45.680  11.120  20.400  1.00  0.00            
ATOM     84  O20 GCD     1      44.260  15.450  21.360  1.00  0.00            
ATOM     85  C25 GCD     1      44.910  15.780  22.610  1.00  0.00            
ATOM     86  H41 GCD     1      45.980  15.540  22.670  1.00  0.00            
ATOM     87  C26 GCD     1      44.770  17.280  22.890  1.00  0.00            
ATOM     88  H42 GCD     1      43.720  17.570  22.740  1.00  0.00            
ATOM     89  O21 GCD     1      45.510  17.940  21.870  1.00  0.00            
ATOM     90  H43 GCD     1      45.150  17.700  21.010  1.00  0.00            
ATOM     91  C27 GCD     1      45.230  17.550  24.260  1.00  0.00            
ATOM     92  H44 GCD     1      46.330  17.590  24.320  1.00  0.00            
ATOM     93  O22 GCD     1      44.910  18.900  24.620  1.00  0.00            
ATOM     94  H45 GCD     1      43.960  19.040  24.690  1.00  0.00            
ATOM     95  C28 GCD     1      44.640  16.540  25.300  1.00  0.00            
ATOM     96  H46 GCD     1      45.080  16.760  26.280  1.00  0.00            
ATOM     97  O23 GCD     1      44.960  15.200  24.880  1.00  0.00            
ATOM     98  C29 GCD     1      44.330  14.850  23.680  1.00  0.00            
ATOM     99  H47 GCD     1      43.250  15.020  23.790  1.00  0.00            
ATOM    100  C30 GCD     1      44.590  13.400  23.350  1.00  0.00            
ATOM    101  H48 GCD     1      45.630  13.360  23.020  1.00  0.00            
ATOM    102  H49 GCD     1      43.960  13.160  22.470  1.00  0.00            
ATOM    103  O24 GCD     1      44.250  12.550  24.410  1.00  0.00            
ATOM    104  H50 GCD     1      44.440  11.630  24.160  1.00  0.00            
ATOM    105  O25 GCD     1      43.200  16.660  25.470  1.00  0.00            
ATOM    106  C31 GCD     1      42.630  17.560  26.430  1.00  0.00            
ATOM    107  H51 GCD     1      43.420  18.200  26.840  1.00  0.00            
ATOM    108  C32 GCD     1      41.610  18.520  25.780  1.00  0.00            
ATOM    109  H52 GCD     1      40.980  17.900  25.120  1.00  0.00            
ATOM    110  O26 GCD     1      42.260  19.500  25.030  1.00  0.00            
ATOM    111  H53 GCD     1      41.560  19.990  24.580  1.00  0.00            
ATOM    112  C33 GCD     1      40.730  19.210  26.730  1.00  0.00            
ATOM    113  H54 GCD     1      41.290  19.890  27.380  1.00  0.00            
ATOM    114  O27 GCD     1      39.750  19.970  26.140  1.00  0.00            
ATOM    115  H55 GCD     1      39.650  20.770  26.670  1.00  0.00            
ATOM    116  C34 GCD     1      40.110  18.170  27.660  1.00  0.00            
ATOM    117  H56 GCD     1      39.630  18.600  28.540  1.00  0.00            
ATOM    118  O28 GCD     1      41.190  17.420  28.280  1.00  0.00            
ATOM    119  C35 GCD     1      42.040  16.670  27.450  1.00  0.00            
ATOM    120  H57 GCD     1      41.430  15.900  26.960  1.00  0.00            
ATOM    121  C36 GCD     1      43.150  16.040  28.380  1.00  0.00            
ATOM    122  H58 GCD     1      43.760  15.400  27.730  1.00  0.00            
ATOM    123  H59 GCD     1      42.600  15.340  29.020  1.00  0.00            
ATOM    124  O29 GCD     1      43.940  17.070  29.000  1.00  0.00            
ATOM    125  H60 GCD     1      43.540  17.400  29.820  1.00  0.00            
ATOM    126  O30 GCD     1      39.250  17.240  27.030  1.00  0.00            
ATOM    127  C37 GCD     1      37.860  17.130  27.390  1.00  0.00            
ATOM    128  H61 GCD     1      37.480  17.960  28.000  1.00  0.00            
ATOM    129  C38 GCD     1      37.100  17.070  26.040  1.00  0.00            
ATOM    130  H62 GCD     1      37.540  16.280  25.400  1.00  0.00            
ATOM    131  O31 GCD     1      37.370  18.320  25.460  1.00  0.00            
ATOM    132  H63 GCD     1      38.220  18.750  25.630  1.00  0.00            
ATOM    133  C39 GCD     1      35.660  16.690  26.340  1.00  0.00            
ATOM    134  H64 GCD     1      35.370  17.510  27.000  1.00  0.00            
ATOM    135  O32 GCD     1      34.880  16.530  25.120  1.00  0.00            
ATOM    136  H65 GCD     1      34.890  15.600  24.880  1.00  0.00            
ATOM    137  C40 GCD     1      35.550  15.470  27.220  1.00  0.00            
ATOM    138  H66 GCD     1      34.550  15.360  27.650  1.00  0.00            
ATOM    139  O33 GCD     1      36.330  15.530  28.400  1.00  0.00            
ATOM    140  C41 GCD     1      37.710  15.900  28.250  1.00  0.00            
ATOM    141  H67 GCD     1      38.380  15.120  27.850  1.00  0.00            
ATOM    142  C42 GCD     1      38.160  16.150  29.650  1.00  0.00            
ATOM    143  H68 GCD     1      39.230  16.410  29.700  1.00  0.00            
ATOM    144  H69 GCD     1      37.880  15.230  30.180  1.00  0.00            
ATOM    145  O34 GCD     1      37.450  17.280  30.240  1.00  0.00            
ATOM    146  H70 GCD     1      36.540  17.310  29.910  1.00  0.00            
ATOM    147  O35 GCD     1      35.970  14.320  26.520  1.00  0.00            
ATOM    148  C43 GCD     1      35.290  13.110  26.920  1.00  0.00            
ATOM    149  H71 GCD     1      35.030  13.180  27.980  1.00  0.00            
ATOM    150  C44 GCD     1      34.090  12.940  26.040  1.00  0.00            
ATOM    151  H72 GCD     1      34.340  13.060  24.980  1.00  0.00            
ATOM    152  O36 GCD     1      33.060  13.980  26.340  1.00  0.00            
ATOM    153  H73 GCD     1      32.570  14.130  25.520  1.00  0.00            
ATOM    154  C45 GCD     1      33.580  11.500  26.310  1.00  0.00            
ATOM    155  H74 GCD     1      33.280  11.490  27.360  1.00  0.00            
ATOM    156  O37 GCD     1      32.350  11.290  25.630  1.00  0.00            
ATOM    157  H75 GCD     1      32.590  10.860  24.800  1.00  0.00            
ATOM    158  C46 GCD     1      34.560  10.430  26.030  1.00  0.00            
ATOM    159  H76 GCD     1      34.140   9.510  26.440  1.00  0.00            
ATOM    160  O38 GCD     1      34.900  10.440  24.630  1.00  0.00            
ATOM    161  O39 GCD     1      35.760  10.670  26.780  1.00  0.00            
ATOM    162  C47 GCD     1      36.270  12.000  26.700  1.00  0.00            
ATOM    163  H77 GCD     1      36.610  12.030  25.660  1.00  0.00            
ATOM    164  C48 GCD     1      37.540  12.090  27.530  1.00  0.00            
ATOM    165  H78 GCD     1      37.950  13.110  27.530  1.00  0.00            
ATOM    166  H79 GCD     1      38.360  11.470  27.150  1.00  0.00            
ATOM    167  O40 GCD     1      37.340  11.800  28.900  1.00  0.00            
ATOM    168  H80 GCD     1      38.220  11.820  29.280  1.00  0.00            
ATOM    169  C1  AL1     2      39.040  18.250  22.630  1.00  0.00            
ATOM    170  C2  AL1     2      39.880  17.730  21.440  1.00  0.00            
ATOM    171  C3  AL1     2      41.260  18.380  21.610  1.00  0.00            
ATOM    172  C4  AL1     2      41.920  19.200  20.760  1.00  0.00            
ATOM    173  C5  AL1     2      41.380  19.590  19.430  1.00  0.00            
ATOM    174  O1  AL1     2      42.030  20.340  18.650  1.00  0.00            
ATOM    175  C6  AL1     2      40.020  19.050  19.160  1.00  0.00            
ATOM    176  C7  AL1     2      39.360  18.230  20.030  1.00  0.00            
ATOM    177  C8  AL1     2      38.020  17.480  19.710  1.00  0.00            
ATOM    178  C9  AL1     2      38.040  15.930  19.770  1.00  0.00            
ATOM    179  C10 AL1     2      38.580  15.470  21.130  1.00  0.00            
ATOM    180  C11 AL1     2      39.990  16.190  21.470  1.00  0.00            
ATOM    181  C12 AL1     2      40.690  15.520  22.670  1.00  0.00            
ATOM    182  O2  AL1     2      41.150  16.220  23.590  1.00  0.00            
ATOM    183  C13 AL1     2      40.760  14.000  22.810  1.00  0.00            
ATOM    184  C14 AL1     2      39.400  13.330  22.560  1.00  0.00            
ATOM    185  C15 AL1     2      38.570  13.670  23.810  1.00  0.00            
ATOM    186  C16 AL1     2      38.850  13.910  21.240  1.00  0.00            
ATOM    187  C17 AL1     2      37.770  12.910  20.860  1.00  0.00            
ATOM    188  C18 AL1     2      38.280  11.530  21.340  1.00  0.00            
ATOM    189  C19 AL1     2      39.490  11.780  22.310  1.00  0.00            
ATOM    190  O3  AL1     2      40.640  11.430  21.530  1.00  0.00            
ATOM    191  C20 AL1     2      39.370  10.940  23.590  1.00  0.00            
ATOM    192  O4  AL1     2      38.270  10.510  23.970  1.00  0.00            
ATOM    193  C21 AL1     2      40.660  10.590  24.320  1.00  0.00            
ATOM    194  O5  AL1     2      40.420   9.750  25.430  1.00  0.00            
ATOM    195  H1  AL1     2      38.070  17.740  22.670  1.00  0.00            
ATOM    196  H2  AL1     2      39.580  18.200  23.580  1.00  0.00            
ATOM    197  H3  AL1     2      38.810  19.310  22.510  1.00  0.00            
ATOM    198  H4  AL1     2      41.670  18.270  22.610  1.00  0.00            
ATOM    199  H5  AL1     2      42.900  19.580  21.040  1.00  0.00            
ATOM    200  H6  AL1     2      39.540  19.270  18.210  1.00  0.00            
ATOM    201  H7  AL1     2      37.730  17.700  18.680  1.00  0.00            
ATOM    202  H8  AL1     2      37.170  17.880  20.270  1.00  0.00            
ATOM    203  H9  AL1     2      38.580  15.520  18.910  1.00  0.00            
ATOM    204  H10 AL1     2      37.000  15.580  19.800  1.00  0.00            
ATOM    205  H11 AL1     2      37.980  15.790  21.980  1.00  0.00            
ATOM    206  H12 AL1     2      40.760  15.920  20.730  1.00  0.00            
ATOM    207  H13 AL1     2      41.170  13.740  23.790  1.00  0.00            
ATOM    208  H14 AL1     2      41.440  13.630  22.030  1.00  0.00            
ATOM    209  H15 AL1     2      39.190  13.530  24.710  1.00  0.00            
ATOM    210  H16 AL1     2      38.150  14.680  23.890  1.00  0.00            
ATOM    211  H17 AL1     2      37.720  12.980  23.950  1.00  0.00            
ATOM    212  H18 AL1     2      39.610  13.740  20.460  1.00  0.00            
ATOM    213  H19 AL1     2      37.670  12.910  19.760  1.00  0.00            
ATOM    214  H20 AL1     2      36.770  13.160  21.250  1.00  0.00            
ATOM    215  H21 AL1     2      38.610  10.930  20.480  1.00  0.00            
ATOM    216  H22 AL1     2      37.490  11.020  21.900  1.00  0.00            
ATOM    217  H23 AL1     2      40.620  10.460  21.420  1.00  0.00            
ATOM    218  H24 AL1     2      41.050  11.550  24.670  1.00  0.00            
ATOM    219  H25 AL1     2      41.410  10.130  23.670  1.00  0.00            
ATOM    220  H26 AL1     2      39.760  10.220  25.970  1.00  0.00            
TER
ENDMDL
MODEL        1
ATOM      1  H1  GCD     1      40.730  14.090  35.430  1.00  0.00            
ATOM      2  O1  GCD     1      41.500  14.100  34.850  1.00  0.00            
ATOM      3  C1  GCD     1      40.930  14.600  33.570  1.00  0.00            
ATOM      4  H2  GCD     1      41.670  14.880  32.810  1.00  0.00            
ATOM      5  H3  GCD     1      40.320  13.750  33.240  1.00  0.00            
ATOM      6  C2  GCD     1      40.000  15.750  33.690  1.00  0.00            
ATOM      7  H4  GCD     1      39.650  15.870  32.650  1.00  0.00            
ATOM      8  C3  GCD     1      40.850  16.980  34.160  1.00  0.00            
ATOM      9  H5  GCD     1      41.550  16.750  34.970  1.00  0.00            
ATOM     10  C4  GCD     1      39.900  18.110  34.480  1.00  0.00            
ATOM     11  H6  GCD     1      39.420  18.480  33.570  1.00  0.00            
ATOM     12  O2  GCD     1      40.530  19.290  34.980  1.00  0.00            
ATOM     13  H7  GCD     1      39.840  19.930  35.170  1.00  0.00            
ATOM     14  C5  GCD     1      38.750  17.580  35.400  1.00  0.00            
ATOM     15  H8  GCD     1      39.210  17.330  36.360  1.00  0.00            
ATOM     16  O3  GCD     1      37.810  18.730  35.660  1.00  0.00            
ATOM     17  H9  GCD     1      37.120  18.610  34.990  1.00  0.00            
ATOM     18  C6  GCD     1      38.030  16.400  34.830  1.00  0.00            
ATOM     19  O4  GCD     1      38.980  15.410  34.680  1.00  0.00            
ATOM     20  H10 GCD     1      37.360  16.120  35.640  1.00  0.00            
ATOM     21  O5  GCD     1      37.390  16.610  33.600  1.00  0.00            
ATOM     22  C7  GCD     1      36.030  16.530  33.650  1.00  0.00            
ATOM     23  H11 GCD     1      35.620  16.520  34.670  1.00  0.00            
ATOM     24  C8  GCD     1      35.590  17.820  32.890  1.00  0.00            
ATOM     25  H12 GCD     1      36.170  17.820  31.950  1.00  0.00            
ATOM     26  O6  GCD     1      35.960  19.060  33.610  1.00  0.00            
ATOM     27  H13 GCD     1      35.550  19.760  33.090  1.00  0.00            
ATOM     28  C9  GCD     1      34.080  17.830  32.680  1.00  0.00            
ATOM     29  H14 GCD     1      33.680  17.800  33.700  1.00  0.00            
ATOM     30  O7  GCD     1      33.600  19.010  32.070  1.00  0.00            
ATOM     31  H15 GCD     1      33.720  18.870  31.130  1.00  0.00            
ATOM     32  C10 GCD     1      33.640  16.570  32.010  1.00  0.00            
ATOM     33  H16 GCD     1      32.560  16.460  31.870  1.00  0.00            
ATOM     34  O8  GCD     1      34.090  15.400  32.730  1.00  0.00            
ATOM     35  C11 GCD     1      35.500  15.320  32.930  1.00  0.00            
ATOM     36  H17 GCD     1      35.880  15.340  31.900  1.00  0.00            
ATOM     37  C12 GCD     1      35.840  13.960  33.560  1.00  0.00            
ATOM     38  H18 GCD     1      36.940  13.950  33.580  1.00  0.00            
ATOM     39  H19 GCD     1      35.410  13.130  32.990  1.00  0.00            
ATOM     40  O9  GCD     1      35.400  13.820  34.930  1.00  0.00            
ATOM     41  H20 GCD     1      35.820  13.000  35.180  1.00  0.00            
ATOM     42  O10 GCD     1      34.110  16.580  30.700  1.00  0.00            
ATOM     43  C13 GCD     1      33.180  16.510  29.650  1.00  0.00            
ATOM     44  H21 GCD     1      32.150  16.500  30.030  1.00  0.00            
ATOM     45  C14 GCD     1      33.400  17.580  28.590  1.00  0.00            
ATOM     46  H22 GCD     1      34.420  17.490  28.190  1.00  0.00            
ATOM     47  O11 GCD     1      33.320  18.870  29.120  1.00  0.00            
ATOM     48  H23 GCD     1      34.100  19.370  28.850  1.00  0.00            
ATOM     49  C15 GCD     1      32.420  17.360  27.390  1.00  0.00            
ATOM     50  H24 GCD     1      31.380  17.290  27.760  1.00  0.00            
ATOM     51  O12 GCD     1      32.670  18.350  26.390  1.00  0.00            
ATOM     52  H25 GCD     1      32.740  19.200  26.830  1.00  0.00            
ATOM     53  C16 GCD     1      32.680  15.940  26.850  1.00  0.00            
ATOM     54  H26 GCD     1      31.870  15.650  26.180  1.00  0.00            
ATOM     55  O13 GCD     1      32.490  15.080  27.960  1.00  0.00            
ATOM     56  C17 GCD     1      33.400  15.120  29.010  1.00  0.00            
ATOM     57  H27 GCD     1      34.410  15.090  28.590  1.00  0.00            
ATOM     58  C18 GCD     1      33.210  13.900  29.990  1.00  0.00            
ATOM     59  H28 GCD     1      34.070  13.910  30.670  1.00  0.00            
ATOM     60  H29 GCD     1      33.290  12.990  29.370  1.00  0.00            
ATOM     61  O14 GCD     1      31.950  13.870  30.680  1.00  0.00            
ATOM     62  H30 GCD     1      32.180  13.440  31.510  1.00  0.00            
ATOM     63  O15 GCD     1      33.960  15.850  26.240  1.00  0.00            
ATOM     64  C19 GCD     1      33.970  15.180  24.930  1.00  0.00            
ATOM     65  H31 GCD     1      32.970  14.840  24.610  1.00  0.00            
ATOM     66  C20 GCD     1      34.350  16.210  23.960  1.00  0.00            
ATOM     67  H32 GCD     1      35.330  16.560  24.320  1.00  0.00            
ATOM     68  O16 GCD     1      33.540  17.390  23.940  1.00  0.00            
ATOM     69  H33 GCD     1      33.280  17.720  24.810  1.00  0.00            
ATOM     70  C21 GCD     1      34.520  15.680  22.570  1.00  0.00            
ATOM     71  H34 GCD     1      33.500  15.520  22.210  1.00  0.00            
ATOM     72  O17 GCD     1      35.050  16.620  21.680  1.00  0.00            
ATOM     73  H35 GCD     1      34.350  17.280  21.590  1.00  0.00            
ATOM     74  C22 GCD     1      35.340  14.370  22.610  1.00  0.00            
ATOM     75  H36 GCD     1      35.320  13.830  21.670  1.00  0.00            
ATOM     76  O18 GCD     1      34.850  13.450  23.570  1.00  0.00            
ATOM     77  C23 GCD     1      34.830  13.900  24.920  1.00  0.00            
ATOM     78  H37 GCD     1      35.820  14.270  25.210  1.00  0.00            
ATOM     79  C24 GCD     1      34.250  12.800  25.870  1.00  0.00            
ATOM     80  H38 GCD     1      33.320  12.360  25.490  1.00  0.00            
ATOM     81  H39 GCD     1      34.050  13.030  26.930  1.00  0.00            
ATOM     82  O19 GCD     1      35.150  11.700  25.890  1.00  0.00            
ATOM     83  H40 GCD     1      35.390  11.520  24.980  1.00  0.00            
ATOM     84  O20 GCD     1      36.690  14.710  22.950  1.00  0.00            
ATOM     85  C25 GCD     1      37.730  14.040  22.200  1.00  0.00            
ATOM     86  H41 GCD     1      37.380  13.220  21.560  1.00  0.00            
ATOM     87  C26 GCD     1      38.380  15.070  21.260  1.00  0.00            
ATOM     88  H42 GCD     1      38.730  15.900  21.890  1.00  0.00            
ATOM     89  O21 GCD     1      37.340  15.490  20.400  1.00  0.00            
ATOM     90  H43 GCD     1      36.730  15.970  20.970  1.00  0.00            
ATOM     91  C27 GCD     1      39.610  14.550  20.490  1.00  0.00            
ATOM     92  H44 GCD     1      39.330  13.730  19.830  1.00  0.00            
ATOM     93  O22 GCD     1      40.240  15.650  19.710  1.00  0.00            
ATOM     94  H45 GCD     1      39.590  15.930  19.060  1.00  0.00            
ATOM     95  C28 GCD     1      40.540  13.890  21.490  1.00  0.00            
ATOM     96  H46 GCD     1      41.340  13.360  20.950  1.00  0.00            
ATOM     97  O23 GCD     1      39.880  12.950  22.390  1.00  0.00            
ATOM     98  C29 GCD     1      38.760  13.450  23.150  1.00  0.00            
ATOM     99  H47 GCD     1      39.140  14.300  23.740  1.00  0.00            
ATOM    100  C30 GCD     1      38.150  12.290  23.860  1.00  0.00            
ATOM    101  H48 GCD     1      37.690  11.710  23.050  1.00  0.00            
ATOM    102  H49 GCD     1      37.290  12.580  24.470  1.00  0.00            
ATOM    103  O24 GCD     1      39.120  11.530  24.580  1.00  0.00            
ATOM    104  H50 GCD     1      39.720  11.270  23.870  1.00  0.00            
ATOM    105  O25 GCD     1      41.170  14.890  22.290  1.00  0.00            
ATOM    106  C31 GCD     1      42.610  15.070  22.280  1.00  0.00            
ATOM    107  H51 GCD     1      42.960  14.670  21.320  1.00  0.00            
ATOM    108  C32 GCD     1      43.030  16.550  22.230  1.00  0.00            
ATOM    109  H52 GCD     1      42.420  17.040  23.000  1.00  0.00            
ATOM    110  O26 GCD     1      42.720  17.160  20.950  1.00  0.00            
ATOM    111  H53 GCD     1      42.060  16.610  20.510  1.00  0.00            
ATOM    112  C33 GCD     1      44.590  16.790  22.570  1.00  0.00            
ATOM    113  H54 GCD     1      45.180  16.340  21.760  1.00  0.00            
ATOM    114  O27 GCD     1      44.940  18.230  22.660  1.00  0.00            
ATOM    115  H55 GCD     1      44.700  18.660  21.830  1.00  0.00            
ATOM    116  C34 GCD     1      44.980  16.070  23.830  1.00  0.00            
ATOM    117  H56 GCD     1      46.040  16.120  24.120  1.00  0.00            
ATOM    118  O28 GCD     1      44.660  14.690  23.620  1.00  0.00            
ATOM    119  C35 GCD     1      43.240  14.400  23.540  1.00  0.00            
ATOM    120  H57 GCD     1      42.760  14.780  24.450  1.00  0.00            
ATOM    121  C36 GCD     1      43.140  12.860  23.550  1.00  0.00            
ATOM    122  H58 GCD     1      43.910  12.340  22.960  1.00  0.00            
ATOM    123  H59 GCD     1      42.200  12.610  23.050  1.00  0.00            
ATOM    124  O29 GCD     1      43.110  12.400  24.910  1.00  0.00            
ATOM    125  H60 GCD     1      43.430  13.090  25.500  1.00  0.00            
ATOM    126  O30 GCD     1      44.220  16.520  24.930  1.00  0.00            
ATOM    127  C37 GCD     1      45.010  17.160  25.950  1.00  0.00            
ATOM    128  H61 GCD     1      45.910  17.570  25.480  1.00  0.00            
ATOM    129  C38 GCD     1      44.100  18.310  26.340  1.00  0.00            
ATOM    130  H62 GCD     1      43.170  17.930  26.790  1.00  0.00            
ATOM    131  O31 GCD     1      43.700  19.130  25.200  1.00  0.00            
ATOM    132  H63 GCD     1      43.210  18.590  24.570  1.00  0.00            
ATOM    133  C39 GCD     1      44.900  19.170  27.290  1.00  0.00            
ATOM    134  H64 GCD     1      45.830  19.510  26.820  1.00  0.00            
ATOM    135  O32 GCD     1      44.250  20.360  27.760  1.00  0.00            
ATOM    136  H65 GCD     1      44.860  21.100  27.780  1.00  0.00            
ATOM    137  C40 GCD     1      45.400  18.310  28.520  1.00  0.00            
ATOM    138  H66 GCD     1      46.100  18.820  29.190  1.00  0.00            
ATOM    139  O33 GCD     1      46.130  17.160  28.060  1.00  0.00            
ATOM    140  C41 GCD     1      45.370  16.340  27.140  1.00  0.00            
ATOM    141  H67 GCD     1      44.440  16.140  27.680  1.00  0.00            
ATOM    142  C42 GCD     1      46.080  15.040  26.870  1.00  0.00            
ATOM    143  H68 GCD     1      45.360  14.410  26.330  1.00  0.00            
ATOM    144  H69 GCD     1      46.330  14.470  27.770  1.00  0.00            
ATOM    145  O34 GCD     1      47.270  15.260  26.040  1.00  0.00            
ATOM    146  H70 GCD     1      47.590  14.360  25.860  1.00  0.00            
ATOM    147  O35 GCD     1      44.330  17.830  29.270  1.00  0.00            
ATOM    148  C43 GCD     1      44.350  17.970  30.740  1.00  0.00            
ATOM    149  H71 GCD     1      45.320  18.400  31.010  1.00  0.00            
ATOM    150  C44 GCD     1      43.250  18.950  31.050  1.00  0.00            
ATOM    151  H72 GCD     1      42.300  18.590  30.650  1.00  0.00            
ATOM    152  O36 GCD     1      43.700  20.220  30.440  1.00  0.00            
ATOM    153  H73 GCD     1      43.820  20.150  29.480  1.00  0.00            
ATOM    154  C45 GCD     1      43.200  19.180  32.600  1.00  0.00            
ATOM    155  H74 GCD     1      44.170  19.570  32.920  1.00  0.00            
ATOM    156  O37 GCD     1      42.180  20.080  33.030  1.00  0.00            
ATOM    157  H75 GCD     1      41.510  19.520  33.440  1.00  0.00            
ATOM    158  C46 GCD     1      42.940  17.870  33.340  1.00  0.00            
ATOM    159  H76 GCD     1      42.990  18.110  34.400  1.00  0.00            
ATOM    160  O38 GCD     1      41.650  17.360  33.100  1.00  0.00            
ATOM    161  O39 GCD     1      43.950  16.940  32.900  1.00  0.00            
ATOM    162  C47 GCD     1      44.000  16.630  31.480  1.00  0.00            
ATOM    163  H77 GCD     1      43.040  16.210  31.170  1.00  0.00            
ATOM    164  C48 GCD     1      45.000  15.520  31.300  1.00  0.00            
ATOM    165  H78 GCD     1      45.990  15.880  31.600  1.00  0.00            
ATOM    166  H79 GCD     1      45.100  15.360  30.220  1.00  0.00            
ATOM    167  O40 GCD     1      44.660  14.280  32.010  1.00  0.00            
ATOM    168  H80 GCD     1      43.760  14.060  31.750  1.00  0.00            
ATOM    169  C1  AL1     2      39.830  19.380  25.310  1.00  0.00            
ATOM    170  C2  AL1     2      38.840  18.230  24.850  1.00  0.00            
ATOM    171  C3  AL1     2      39.040  17.980  23.370  1.00  0.00            
ATOM    172  C4  AL1     2      38.280  18.310  22.310  1.00  0.00            
ATOM    173  C5  AL1     2      36.940  18.920  22.480  1.00  0.00            
ATOM    174  O1  AL1     2      36.160  19.360  21.620  1.00  0.00            
ATOM    175  C6  AL1     2      36.550  19.050  23.930  1.00  0.00            
ATOM    176  C7  AL1     2      37.420  18.750  24.970  1.00  0.00            
ATOM    177  C8  AL1     2      36.790  18.800  26.400  1.00  0.00            
ATOM    178  C9  AL1     2      36.910  17.410  27.150  1.00  0.00            
ATOM    179  C10 AL1     2      38.410  17.020  27.110  1.00  0.00            
ATOM    180  C11 AL1     2      38.960  16.910  25.660  1.00  0.00            
ATOM    181  C12 AL1     2      40.330  16.320  25.580  1.00  0.00            
ATOM    182  O2  AL1     2      41.330  16.830  25.090  1.00  0.00            
ATOM    183  C13 AL1     2      40.570  14.980  26.320  1.00  0.00            
ATOM    184  C14 AL1     2      40.240  15.270  27.830  1.00  0.00            
ATOM    185  C15 AL1     2      41.190  16.370  28.440  1.00  0.00            
ATOM    186  C16 AL1     2      38.770  15.710  27.880  1.00  0.00            
ATOM    187  C17 AL1     2      38.460  15.540  29.360  1.00  0.00            
ATOM    188  C18 AL1     2      39.250  14.350  29.890  1.00  0.00            
ATOM    189  C19 AL1     2      40.300  14.050  28.790  1.00  0.00            
ATOM    190  O3  AL1     2      39.750  12.900  28.130  1.00  0.00            
ATOM    191  C20 AL1     2      41.750  13.610  29.300  1.00  0.00            
ATOM    192  O4  AL1     2      42.260  14.150  30.250  1.00  0.00            
ATOM    193  C21 AL1     2      42.600  12.750  28.360  1.00  0.00            
ATOM    194  O5  AL1     2      43.740  13.410  27.730  1.00  0.00            
ATOM    195  H1  AL1     2      40.870  19.270  24.970  1.00  0.00            
ATOM    196  H2  AL1     2      39.460  20.360  24.970  1.00  0.00            
ATOM    197  H3  AL1     2      39.900  19.410  26.410  1.00  0.00            
ATOM    198  H4  AL1     2      40.040  17.620  23.110  1.00  0.00            
ATOM    199  H5  AL1     2      38.550  17.960  21.320  1.00  0.00            
ATOM    200  H6  AL1     2      35.570  19.500  24.140  1.00  0.00            
ATOM    201  H7  AL1     2      35.740  19.130  26.390  1.00  0.00            
ATOM    202  H8  AL1     2      37.310  19.550  27.010  1.00  0.00            
ATOM    203  H9  AL1     2      36.350  16.580  26.700  1.00  0.00            
ATOM    204  H10 AL1     2      36.640  17.510  28.210  1.00  0.00            
ATOM    205  H11 AL1     2      39.030  17.800  27.560  1.00  0.00            
ATOM    206  H12 AL1     2      38.320  16.130  25.220  1.00  0.00            
ATOM    207  H13 AL1     2      41.600  14.590  26.350  1.00  0.00            
ATOM    208  H14 AL1     2      39.940  14.280  25.760  1.00  0.00            
ATOM    209  H15 AL1     2      42.230  16.100  28.260  1.00  0.00            
ATOM    210  H16 AL1     2      41.190  17.340  27.920  1.00  0.00            
ATOM    211  H17 AL1     2      41.240  16.520  29.520  1.00  0.00            
ATOM    212  H18 AL1     2      38.160  14.970  27.360  1.00  0.00            
ATOM    213  H19 AL1     2      37.440  15.390  29.730  1.00  0.00            
ATOM    214  H20 AL1     2      38.880  16.380  29.930  1.00  0.00            
ATOM    215  H21 AL1     2      38.610  13.530  30.250  1.00  0.00            
ATOM    216  H22 AL1     2      39.720  14.580  30.850  1.00  0.00            
ATOM    217  H23 AL1     2      38.810  13.050  27.930  1.00  0.00            
ATOM    218  H24 AL1     2      42.020  12.400  27.500  1.00  0.00            
ATOM    219  H25 AL1     2      42.920  11.900  28.970  1.00  0.00            
ATOM    220  H26 AL1     2      44.400  12.730  27.510  1.00  0.00            
TER
ENDMDL
MODEL        1
ATOM      1  H1  GCD     1      31.680  20.300  37.050  1.00  0.00            
ATOM      2  O1  GCD     1      31.780  21.260  36.940  1.00  0.00            
ATOM      3  C1  GCD     1      30.790  22.050  37.590  1.00  0.00            
ATOM      4  H2  GCD     1      31.180  22.260  38.590  1.00  0.00            
ATOM      5  H3  GCD     1      30.730  23.030  37.110  1.00  0.00            
ATOM      6  C2  GCD     1      29.500  21.280  37.540  1.00  0.00            
ATOM      7  H4  GCD     1      29.300  20.850  36.550  1.00  0.00            
ATOM      8  C3  GCD     1      28.280  22.060  37.940  1.00  0.00            
ATOM      9  H5  GCD     1      28.380  22.570  38.910  1.00  0.00            
ATOM     10  C4  GCD     1      27.030  21.160  37.950  1.00  0.00            
ATOM     11  H6  GCD     1      26.840  20.890  36.900  1.00  0.00            
ATOM     12  O2  GCD     1      25.850  21.950  38.330  1.00  0.00            
ATOM     13  H7  GCD     1      25.100  21.360  38.440  1.00  0.00            
ATOM     14  C5  GCD     1      27.270  19.920  38.800  1.00  0.00            
ATOM     15  H8  GCD     1      27.400  20.200  39.850  1.00  0.00            
ATOM     16  O3  GCD     1      26.140  19.010  38.730  1.00  0.00            
ATOM     17  H9  GCD     1      25.330  19.440  39.020  1.00  0.00            
ATOM     18  C6  GCD     1      28.560  19.230  38.390  1.00  0.00            
ATOM     19  O4  GCD     1      29.600  20.210  38.440  1.00  0.00            
ATOM     20  H10 GCD     1      28.640  18.440  39.130  1.00  0.00            
ATOM     21  O5  GCD     1      28.310  18.550  37.120  1.00  0.00            
ATOM     22  C7  GCD     1      28.940  17.310  36.990  1.00  0.00            
ATOM     23  H11 GCD     1      29.550  17.180  37.900  1.00  0.00            
ATOM     24  C8  GCD     1      27.920  16.200  36.940  1.00  0.00            
ATOM     25  H12 GCD     1      27.150  16.260  36.160  1.00  0.00            
ATOM     26  O6  GCD     1      27.220  16.200  38.160  1.00  0.00            
ATOM     27  H13 GCD     1      26.930  17.120  38.200  1.00  0.00            
ATOM     28  C9  GCD     1      28.670  14.890  36.760  1.00  0.00            
ATOM     29  H14 GCD     1      29.410  14.820  37.570  1.00  0.00            
ATOM     30  O7  GCD     1      27.950  13.660  36.770  1.00  0.00            
ATOM     31  H15 GCD     1      27.770  13.470  35.850  1.00  0.00            
ATOM     32  C10 GCD     1      29.590  14.950  35.530  1.00  0.00            
ATOM     33  H16 GCD     1      30.200  14.040  35.510  1.00  0.00            
ATOM     34  O8  GCD     1      30.470  16.090  35.670  1.00  0.00            
ATOM     35  C11 GCD     1      29.780  17.340  35.740  1.00  0.00            
ATOM     36  H17 GCD     1      29.130  17.530  34.880  1.00  0.00            
ATOM     37  C12 GCD     1      30.910  18.420  35.720  1.00  0.00            
ATOM     38  H18 GCD     1      30.470  19.430  35.640  1.00  0.00            
ATOM     39  H19 GCD     1      31.450  18.240  34.780  1.00  0.00            
ATOM     40  O9  GCD     1      31.760  18.290  36.800  1.00  0.00            
ATOM     41  H20 GCD     1      31.890  17.340  36.890  1.00  0.00            
ATOM     42  O10 GCD     1      28.740  15.150  34.420  1.00  0.00            
ATOM     43  C13 GCD     1      29.160  14.370  33.290  1.00  0.00            
ATOM     44  H21 GCD     1      29.940  13.610  33.370  1.00  0.00            
ATOM     45  C14 GCD     1      27.810  13.640  33.030  1.00  0.00            
ATOM     46  H22 GCD     1      26.990  14.370  32.990  1.00  0.00            
ATOM     47  O11 GCD     1      27.660  12.690  34.090  1.00  0.00            
ATOM     48  H23 GCD     1      27.750  11.780  33.770  1.00  0.00            
ATOM     49  C15 GCD     1      27.890  12.940  31.720  1.00  0.00            
ATOM     50  H24 GCD     1      28.670  12.180  31.820  1.00  0.00            
ATOM     51  O12 GCD     1      26.610  12.250  31.500  1.00  0.00            
ATOM     52  H25 GCD     1      25.880  12.830  31.270  1.00  0.00            
ATOM     53  C16 GCD     1      28.290  13.830  30.560  1.00  0.00            
ATOM     54  H26 GCD     1      28.390  13.310  29.600  1.00  0.00            
ATOM     55  O13 GCD     1      29.580  14.450  30.950  1.00  0.00            
ATOM     56  C17 GCD     1      29.550  15.300  32.140  1.00  0.00            
ATOM     57  H27 GCD     1      28.830  16.120  32.120  1.00  0.00            
ATOM     58  C18 GCD     1      30.900  15.960  32.350  1.00  0.00            
ATOM     59  H28 GCD     1      31.740  15.250  32.370  1.00  0.00            
ATOM     60  H29 GCD     1      30.860  16.520  33.300  1.00  0.00            
ATOM     61  O14 GCD     1      31.140  16.860  31.320  1.00  0.00            
ATOM     62  H30 GCD     1      30.530  17.600  31.410  1.00  0.00            
ATOM     63  O15 GCD     1      27.300  14.820  30.310  1.00  0.00            
ATOM     64  C19 GCD     1      26.590  14.610  29.110  1.00  0.00            
ATOM     65  H31 GCD     1      26.750  13.610  28.690  1.00  0.00            
ATOM     66  C20 GCD     1      25.100  14.710  29.290  1.00  0.00            
ATOM     67  H32 GCD     1      24.800  15.660  29.740  1.00  0.00            
ATOM     68  O16 GCD     1      24.620  13.630  30.080  1.00  0.00            
ATOM     69  H33 GCD     1      23.720  13.520  29.770  1.00  0.00            
ATOM     70  C21 GCD     1      24.330  14.550  27.970  1.00  0.00            
ATOM     71  H34 GCD     1      24.560  13.580  27.500  1.00  0.00            
ATOM     72  O17 GCD     1      22.920  14.670  28.190  1.00  0.00            
ATOM     73  H35 GCD     1      22.500  14.330  27.400  1.00  0.00            
ATOM     74  C22 GCD     1      24.840  15.590  27.000  1.00  0.00            
ATOM     75  H36 GCD     1      24.400  15.490  26.000  1.00  0.00            
ATOM     76  O18 GCD     1      26.300  15.400  26.890  1.00  0.00            
ATOM     77  C23 GCD     1      27.020  15.680  28.130  1.00  0.00            
ATOM     78  H37 GCD     1      26.720  16.690  28.450  1.00  0.00            
ATOM     79  C24 GCD     1      28.510  15.670  27.990  1.00  0.00            
ATOM     80  H38 GCD     1      28.810  14.700  27.580  1.00  0.00            
ATOM     81  H39 GCD     1      28.880  15.860  29.000  1.00  0.00            
ATOM     82  O19 GCD     1      29.030  16.650  27.120  1.00  0.00            
ATOM     83  H40 GCD     1      29.950  16.720  27.400  1.00  0.00            
ATOM     84  O20 GCD     1      24.510  16.920  27.470  1.00  0.00            
ATOM     85  C25 GCD     1      23.490  17.660  26.820  1.00  0.00            
ATOM     86  H41 GCD     1      23.020  17.060  26.040  1.00  0.00            
ATOM     87  C26 GCD     1      22.480  18.130  27.870  1.00  0.00            
ATOM     88  H42 GCD     1      22.910  18.730  28.680  1.00  0.00            
ATOM     89  O21 GCD     1      21.840  17.000  28.390  1.00  0.00            
ATOM     90  H43 GCD     1      22.440  16.250  28.430  1.00  0.00            
ATOM     91  C27 GCD     1      21.390  19.040  27.180  1.00  0.00            
ATOM     92  H44 GCD     1      20.970  18.450  26.350  1.00  0.00            
ATOM     93  O22 GCD     1      20.440  19.470  28.140  1.00  0.00            
ATOM     94  H45 GCD     1      20.450  18.630  28.620  1.00  0.00            
ATOM     95  C28 GCD     1      22.230  20.260  26.600  1.00  0.00            
ATOM     96  H46 GCD     1      21.570  20.960  26.100  1.00  0.00            
ATOM     97  O23 GCD     1      23.200  19.830  25.700  1.00  0.00            
ATOM     98  C29 GCD     1      24.210  18.890  26.290  1.00  0.00            
ATOM     99  H47 GCD     1      24.770  19.390  27.080  1.00  0.00            
ATOM    100  C30 GCD     1      25.210  18.580  25.210  1.00  0.00            
ATOM    101  H48 GCD     1      25.960  17.830  25.500  1.00  0.00            
ATOM    102  H49 GCD     1      25.760  19.510  25.040  1.00  0.00            
ATOM    103  O24 GCD     1      24.640  18.080  24.000  1.00  0.00            
ATOM    104  H50 GCD     1      24.800  18.700  23.280  1.00  0.00            
ATOM    105  O25 GCD     1      22.880  20.880  27.690  1.00  0.00            
ATOM    106  C31 GCD     1      22.840  22.360  27.640  1.00  0.00            
ATOM    107  H51 GCD     1      22.390  22.650  26.670  1.00  0.00            
ATOM    108  C32 GCD     1      21.930  22.890  28.760  1.00  0.00            
ATOM    109  H52 GCD     1      22.350  22.550  29.720  1.00  0.00            
ATOM    110  O26 GCD     1      20.640  22.330  28.570  1.00  0.00            
ATOM    111  H53 GCD     1      20.860  21.410  28.760  1.00  0.00            
ATOM    112  C33 GCD     1      21.890  24.400  28.860  1.00  0.00            
ATOM    113  H54 GCD     1      21.460  24.700  27.900  1.00  0.00            
ATOM    114  O27 GCD     1      21.140  24.910  29.960  1.00  0.00            
ATOM    115  H55 GCD     1      20.300  25.140  29.550  1.00  0.00            
ATOM    116  C34 GCD     1      23.270  24.890  29.080  1.00  0.00            
ATOM    117  H56 GCD     1      23.360  25.980  28.990  1.00  0.00            
ATOM    118  O28 GCD     1      24.000  24.310  27.940  1.00  0.00            
ATOM    119  C35 GCD     1      24.200  22.890  27.870  1.00  0.00            
ATOM    120  H57 GCD     1      24.550  22.510  28.840  1.00  0.00            
ATOM    121  C36 GCD     1      25.290  22.500  26.800  1.00  0.00            
ATOM    122  H58 GCD     1      25.530  21.450  26.970  1.00  0.00            
ATOM    123  H59 GCD     1      26.160  23.120  27.070  1.00  0.00            
ATOM    124  O29 GCD     1      25.020  22.670  25.430  1.00  0.00            
ATOM    125  H60 GCD     1      25.750  22.170  25.050  1.00  0.00            
ATOM    126  O30 GCD     1      23.860  24.620  30.320  1.00  0.00            
ATOM    127  C37 GCD     1      24.550  25.720  30.990  1.00  0.00            
ATOM    128  H61 GCD     1      24.620  26.650  30.400  1.00  0.00            
ATOM    129  C38 GCD     1      23.900  26.050  32.320  1.00  0.00            
ATOM    130  H62 GCD     1      23.860  25.130  32.910  1.00  0.00            
ATOM    131  O31 GCD     1      22.540  26.420  31.990  1.00  0.00            
ATOM    132  H63 GCD     1      22.150  25.640  31.570  1.00  0.00            
ATOM    133  C39 GCD     1      24.640  27.150  33.000  1.00  0.00            
ATOM    134  H64 GCD     1      24.540  27.990  32.300  1.00  0.00            
ATOM    135  O32 GCD     1      24.020  27.480  34.250  1.00  0.00            
ATOM    136  H65 GCD     1      23.090  27.720  34.150  1.00  0.00            
ATOM    137  C40 GCD     1      26.130  26.750  33.180  1.00  0.00            
ATOM    138  H66 GCD     1      26.660  27.630  33.550  1.00  0.00            
ATOM    139  O33 GCD     1      26.660  26.440  31.920  1.00  0.00            
ATOM    140  C41 GCD     1      26.040  25.340  31.270  1.00  0.00            
ATOM    141  H67 GCD     1      25.940  24.440  31.900  1.00  0.00            
ATOM    142  C42 GCD     1      26.780  25.080  29.890  1.00  0.00            
ATOM    143  H68 GCD     1      26.450  24.110  29.490  1.00  0.00            
ATOM    144  H69 GCD     1      27.840  24.960  30.150  1.00  0.00            
ATOM    145  O34 GCD     1      26.710  26.050  28.860  1.00  0.00            
ATOM    146  H70 GCD     1      26.940  26.910  29.210  1.00  0.00            
ATOM    147  O35 GCD     1      26.290  25.580  34.030  1.00  0.00            
ATOM    148  C43 GCD     1      27.000  25.780  35.270  1.00  0.00            
ATOM    149  H71 GCD     1      27.180  26.830  35.510  1.00  0.00            
ATOM    150  C44 GCD     1      26.190  25.180  36.460  1.00  0.00            
ATOM    151  H72 GCD     1      25.830  24.180  36.150  1.00  0.00            
ATOM    152  O36 GCD     1      25.040  26.030  36.610  1.00  0.00            
ATOM    153  H73 GCD     1      24.700  26.210  35.730  1.00  0.00            
ATOM    154  C45 GCD     1      27.110  25.130  37.650  1.00  0.00            
ATOM    155  H74 GCD     1      27.430  26.150  37.870  1.00  0.00            
ATOM    156  O37 GCD     1      26.390  24.570  38.810  1.00  0.00            
ATOM    157  H75 GCD     1      26.240  23.630  38.680  1.00  0.00            
ATOM    158  C46 GCD     1      28.370  24.360  37.300  1.00  0.00            
ATOM    159  H76 GCD     1      28.960  24.440  38.220  1.00  0.00            
ATOM    160  O38 GCD     1      28.120  23.020  36.900  1.00  0.00            
ATOM    161  O39 GCD     1      29.000  25.140  36.290  1.00  0.00            
ATOM    162  C47 GCD     1      28.380  25.110  35.030  1.00  0.00            
ATOM    163  H77 GCD     1      28.260  24.090  34.640  1.00  0.00            
ATOM    164  C48 GCD     1      29.230  25.990  34.160  1.00  0.00            
ATOM    165  H78 GCD     1      29.240  26.990  34.610  1.00  0.00            
ATOM    166  H79 GCD     1      28.830  26.180  33.150  1.00  0.00            
ATOM    167  O40 GCD     1      30.530  25.500  34.010  1.00  0.00            
ATOM    168  H80 GCD     1      30.880  25.330  34.890  1.00  0.00            
ATOM    169  C1  AL1     2      21.620  21.380  34.900  1.00  0.00            
ATOM    170  C2  AL1     2      21.740  21.810  33.450  1.00  0.00            
ATOM    171  C3  AL1     2      21.650  23.340  33.540  1.00  0.00            
ATOM    172  C4  AL1     2      20.570  23.990  33.070  1.00  0.00            
ATOM    173  C5  AL1     2      19.480  23.410  32.260  1.00  0.00            
ATOM    174  O1  AL1     2      18.450  23.990  31.910  1.00  0.00            
ATOM    175  C6  AL1     2      19.600  21.960  32.050  1.00  0.00            
ATOM    176  C7  AL1     2      20.670  21.260  32.490  1.00  0.00            
ATOM    177  C8  AL1     2      20.870  19.780  32.140  1.00  0.00            
ATOM    178  C9  AL1     2      22.220  19.510  31.430  1.00  0.00            
ATOM    179  C10 AL1     2      23.430  19.980  32.400  1.00  0.00            
ATOM    180  C11 AL1     2      23.170  21.440  32.770  1.00  0.00            
ATOM    181  C12 AL1     2      24.390  22.190  33.440  1.00  0.00            
ATOM    182  O2  AL1     2      24.490  22.580  34.610  1.00  0.00            
ATOM    183  C13 AL1     2      25.710  22.040  32.610  1.00  0.00            
ATOM    184  C14 AL1     2      26.010  20.550  32.240  1.00  0.00            
ATOM    185  C15 AL1     2      26.170  19.830  33.630  1.00  0.00            
ATOM    186  C16 AL1     2      24.770  19.940  31.570  1.00  0.00            
ATOM    187  C17 AL1     2      25.180  18.600  30.900  1.00  0.00            
ATOM    188  C18 AL1     2      26.700  18.970  30.530  1.00  0.00            
ATOM    189  C19 AL1     2      27.050  20.290  31.210  1.00  0.00            
ATOM    190  O3  AL1     2      27.110  21.270  30.130  1.00  0.00            
ATOM    191  C20 AL1     2      28.460  20.190  31.850  1.00  0.00            
ATOM    192  O4  AL1     2      28.990  19.090  32.040  1.00  0.00            
ATOM    193  C21 AL1     2      29.240  21.510  32.290  1.00  0.00            
ATOM    194  O5  AL1     2      29.420  21.420  33.650  1.00  0.00            
ATOM    195  H1  AL1     2      21.170  20.400  35.080  1.00  0.00            
ATOM    196  H2  AL1     2      22.510  21.570  35.510  1.00  0.00            
ATOM    197  H3  AL1     2      20.850  21.980  35.400  1.00  0.00            
ATOM    198  H4  AL1     2      22.370  23.880  34.160  1.00  0.00            
ATOM    199  H5  AL1     2      20.520  25.050  33.300  1.00  0.00            
ATOM    200  H6  AL1     2      18.810  21.510  31.450  1.00  0.00            
ATOM    201  H7  AL1     2      20.060  19.510  31.450  1.00  0.00            
ATOM    202  H8  AL1     2      20.790  19.250  33.100  1.00  0.00            
ATOM    203  H9  AL1     2      22.300  19.930  30.420  1.00  0.00            
ATOM    204  H10 AL1     2      22.340  18.430  31.330  1.00  0.00            
ATOM    205  H11 AL1     2      23.360  19.380  33.310  1.00  0.00            
ATOM    206  H12 AL1     2      23.110  21.940  31.800  1.00  0.00            
ATOM    207  H13 AL1     2      26.570  22.470  33.140  1.00  0.00            
ATOM    208  H14 AL1     2      25.600  22.610  31.680  1.00  0.00            
ATOM    209  H15 AL1     2      26.320  18.760  33.480  1.00  0.00            
ATOM    210  H16 AL1     2      27.040  20.240  34.160  1.00  0.00            
ATOM    211  H17 AL1     2      25.240  19.940  34.210  1.00  0.00            
ATOM    212  H18 AL1     2      24.500  20.520  30.680  1.00  0.00            
ATOM    213  H19 AL1     2      24.510  18.380  30.060  1.00  0.00            
ATOM    214  H20 AL1     2      25.190  17.750  31.590  1.00  0.00            
ATOM    215  H21 AL1     2      26.750  19.140  29.450  1.00  0.00            
ATOM    216  H22 AL1     2      27.440  18.170  30.660  1.00  0.00            
ATOM    217  H23 AL1     2      27.780  21.010  29.460  1.00  0.00            
ATOM    218  H24 AL1     2      28.570  22.330  32.010  1.00  0.00            
ATOM    219  H25 AL1     2      30.230  21.470  31.810  1.00  0.00            
ATOM    220  H26 AL1     2      30.310  21.740  33.890  1.00  0.00            
TER
ENDMDL
MODEL        1
ATOM      1  H1  GCD     1      34.750  20.170  26.770  1.00  0.00            
ATOM      2  O1  GCD     1      35.550  19.850  26.330  1.00  0.00            
ATOM      3  C1  GCD     1      35.080  18.880  25.360  1.00  0.00            
ATOM      4  H2  GCD     1      35.850  18.100  25.240  1.00  0.00            
ATOM      5  H3  GCD     1      34.150  18.360  25.630  1.00  0.00            
ATOM      6  C2  GCD     1      34.730  19.600  24.040  1.00  0.00            
ATOM      7  H4  GCD     1      33.980  20.310  24.400  1.00  0.00            
ATOM      8  C3  GCD     1      34.360  18.770  22.860  1.00  0.00            
ATOM      9  H5  GCD     1      35.190  18.050  22.810  1.00  0.00            
ATOM     10  C4  GCD     1      34.140  19.500  21.580  1.00  0.00            
ATOM     11  H6  GCD     1      33.230  20.110  21.590  1.00  0.00            
ATOM     12  O2  GCD     1      34.030  18.550  20.520  1.00  0.00            
ATOM     13  H7  GCD     1      33.320  17.970  20.810  1.00  0.00            
ATOM     14  C5  GCD     1      35.190  20.580  21.350  1.00  0.00            
ATOM     15  H8  GCD     1      36.160  20.140  21.070  1.00  0.00            
ATOM     16  O3  GCD     1      34.870  21.490  20.280  1.00  0.00            
ATOM     17  H9  GCD     1      35.700  21.810  19.930  1.00  0.00            
ATOM     18  C6  GCD     1      35.590  21.300  22.700  1.00  0.00            
ATOM     19  O4  GCD     1      35.940  20.320  23.660  1.00  0.00            
ATOM     20  H10 GCD     1      36.490  21.910  22.620  1.00  0.00            
ATOM     21  O5  GCD     1      34.530  22.240  23.030  1.00  0.00            
ATOM     22  C7  GCD     1      34.940  23.590  22.790  1.00  0.00            
ATOM     23  H11 GCD     1      35.810  23.720  22.130  1.00  0.00            
ATOM     24  C8  GCD     1      33.810  24.370  22.120  1.00  0.00            
ATOM     25  H12 GCD     1      32.940  24.080  22.720  1.00  0.00            
ATOM     26  O6  GCD     1      33.540  23.900  20.810  1.00  0.00            
ATOM     27  H13 GCD     1      33.610  22.930  20.830  1.00  0.00            
ATOM     28  C9  GCD     1      34.090  25.910  21.950  1.00  0.00            
ATOM     29  H14 GCD     1      34.940  25.870  21.260  1.00  0.00            
ATOM     30  O7  GCD     1      32.980  26.550  21.400  1.00  0.00            
ATOM     31  H15 GCD     1      32.680  26.130  20.580  1.00  0.00            
ATOM     32  C10 GCD     1      34.450  26.470  23.260  1.00  0.00            
ATOM     33  H16 GCD     1      34.840  27.490  23.160  1.00  0.00            
ATOM     34  O8  GCD     1      35.450  25.630  23.840  1.00  0.00            
ATOM     35  C11 GCD     1      35.100  24.230  24.150  1.00  0.00            
ATOM     36  H17 GCD     1      34.140  24.110  24.660  1.00  0.00            
ATOM     37  C12 GCD     1      36.190  23.650  25.010  1.00  0.00            
ATOM     38  H18 GCD     1      35.870  22.690  25.430  1.00  0.00            
ATOM     39  H19 GCD     1      36.360  24.310  25.870  1.00  0.00            
ATOM     40  O9  GCD     1      37.410  23.450  24.390  1.00  0.00            
ATOM     41  H20 GCD     1      37.750  24.350  24.330  1.00  0.00            
ATOM     42  O10 GCD     1      33.400  26.400  24.150  1.00  0.00            
ATOM     43  C13 GCD     1      33.180  27.610  24.900  1.00  0.00            
ATOM     44  H21 GCD     1      34.140  28.130  25.030  1.00  0.00            
ATOM     45  C14 GCD     1      32.160  28.520  24.190  1.00  0.00            
ATOM     46  H22 GCD     1      31.270  27.910  23.990  1.00  0.00            
ATOM     47  O11 GCD     1      32.650  28.990  22.970  1.00  0.00            
ATOM     48  H23 GCD     1      32.700  28.160  22.490  1.00  0.00            
ATOM     49  C15 GCD     1      31.880  29.760  25.000  1.00  0.00            
ATOM     50  H24 GCD     1      32.840  30.210  25.280  1.00  0.00            
ATOM     51  O12 GCD     1      30.990  30.660  24.270  1.00  0.00            
ATOM     52  H25 GCD     1      31.280  30.690  23.350  1.00  0.00            
ATOM     53  C16 GCD     1      31.280  29.380  26.410  1.00  0.00            
ATOM     54  H26 GCD     1      31.160  30.320  26.970  1.00  0.00            
ATOM     55  O13 GCD     1      32.330  28.620  27.020  1.00  0.00            
ATOM     56  C17 GCD     1      32.670  27.420  26.360  1.00  0.00            
ATOM     57  H27 GCD     1      31.760  26.820  26.250  1.00  0.00            
ATOM     58  C18 GCD     1      33.790  26.720  27.110  1.00  0.00            
ATOM     59  H28 GCD     1      34.650  27.380  27.250  1.00  0.00            
ATOM     60  H29 GCD     1      34.020  25.850  26.480  1.00  0.00            
ATOM     61  O14 GCD     1      33.390  26.360  28.420  1.00  0.00            
ATOM     62  H30 GCD     1      33.250  27.130  28.990  1.00  0.00            
ATOM     63  O15 GCD     1      30.060  28.680  26.300  1.00  0.00            
ATOM     64  C19 GCD     1      28.970  29.320  26.880  1.00  0.00            
ATOM     65  H31 GCD     1      29.170  30.400  26.920  1.00  0.00            
ATOM     66  C20 GCD     1      27.860  29.020  25.850  1.00  0.00            
ATOM     67  H32 GCD     1      27.910  27.970  25.520  1.00  0.00            
ATOM     68  O16 GCD     1      27.980  29.880  24.670  1.00  0.00            
ATOM     69  H33 GCD     1      28.810  29.630  24.250  1.00  0.00            
ATOM     70  C21 GCD     1      26.470  29.160  26.470  1.00  0.00            
ATOM     71  H34 GCD     1      26.330  30.230  26.670  1.00  0.00            
ATOM     72  O17 GCD     1      25.500  28.760  25.520  1.00  0.00            
ATOM     73  H35 GCD     1      25.040  29.570  25.270  1.00  0.00            
ATOM     74  C22 GCD     1      26.290  28.490  27.800  1.00  0.00            
ATOM     75  H36 GCD     1      25.350  28.870  28.200  1.00  0.00            
ATOM     76  O18 GCD     1      27.290  29.000  28.670  1.00  0.00            
ATOM     77  C23 GCD     1      28.670  28.730  28.280  1.00  0.00            
ATOM     78  H37 GCD     1      28.750  27.630  28.320  1.00  0.00            
ATOM     79  C24 GCD     1      29.550  29.300  29.350  1.00  0.00            
ATOM     80  H38 GCD     1      30.590  29.050  29.090  1.00  0.00            
ATOM     81  H39 GCD     1      29.390  28.860  30.340  1.00  0.00            
ATOM     82  O19 GCD     1      29.610  30.740  29.560  1.00  0.00            
ATOM     83  H40 GCD     1      28.750  31.060  29.860  1.00  0.00            
ATOM     84  O20 GCD     1      26.390  27.080  27.710  1.00  0.00            
ATOM     85  C25 GCD     1      25.320  26.400  28.260  1.00  0.00            
ATOM     86  H41 GCD     1      24.700  27.090  28.840  1.00  0.00            
ATOM     87  C26 GCD     1      24.460  25.870  27.080  1.00  0.00            
ATOM     88  H42 GCD     1      25.140  25.330  26.410  1.00  0.00            
ATOM     89  O21 GCD     1      23.780  26.990  26.490  1.00  0.00            
ATOM     90  H43 GCD     1      24.500  27.580  26.230  1.00  0.00            
ATOM     91  C27 GCD     1      23.480  24.890  27.550  1.00  0.00            
ATOM     92  H44 GCD     1      22.740  25.370  28.210  1.00  0.00            
ATOM     93  O22 GCD     1      22.860  24.240  26.450  1.00  0.00            
ATOM     94  H45 GCD     1      22.440  24.930  25.930  1.00  0.00            
ATOM     95  C28 GCD     1      24.110  23.830  28.460  1.00  0.00            
ATOM     96  H46 GCD     1      23.370  23.080  28.760  1.00  0.00            
ATOM     97  O23 GCD     1      24.790  24.490  29.550  1.00  0.00            
ATOM     98  C29 GCD     1      25.870  25.260  29.080  1.00  0.00            
ATOM     99  H47 GCD     1      26.620  24.740  28.470  1.00  0.00            
ATOM    100  C30 GCD     1      26.710  25.700  30.260  1.00  0.00            
ATOM    101  H48 GCD     1      26.050  26.200  30.990  1.00  0.00            
ATOM    102  H49 GCD     1      27.440  26.450  29.930  1.00  0.00            
ATOM    103  O24 GCD     1      27.400  24.640  30.970  1.00  0.00            
ATOM    104  H50 GCD     1      26.730  24.170  31.470  1.00  0.00            
ATOM    105  O25 GCD     1      24.970  22.940  27.750  1.00  0.00            
ATOM    106  C31 GCD     1      24.800  21.630  28.200  1.00  0.00            
ATOM    107  H51 GCD     1      24.040  21.550  28.990  1.00  0.00            
ATOM    108  C32 GCD     1      24.220  20.920  27.060  1.00  0.00            
ATOM    109  H52 GCD     1      24.950  21.050  26.250  1.00  0.00            
ATOM    110  O26 GCD     1      22.910  21.400  26.780  1.00  0.00            
ATOM    111  H53 GCD     1      22.910  22.360  26.690  1.00  0.00            
ATOM    112  C33 GCD     1      24.100  19.400  27.310  1.00  0.00            
ATOM    113  H54 GCD     1      23.240  19.220  27.980  1.00  0.00            
ATOM    114  O27 GCD     1      23.580  18.830  26.020  1.00  0.00            
ATOM    115  H55 GCD     1      22.770  19.300  25.810  1.00  0.00            
ATOM    116  C34 GCD     1      25.350  18.780  27.920  1.00  0.00            
ATOM    117  H56 GCD     1      25.020  17.800  28.280  1.00  0.00            
ATOM    118  O28 GCD     1      25.780  19.590  29.010  1.00  0.00            
ATOM    119  C35 GCD     1      26.130  20.950  28.690  1.00  0.00            
ATOM    120  H57 GCD     1      26.870  20.970  27.880  1.00  0.00            
ATOM    121  C36 GCD     1      26.850  21.640  29.870  1.00  0.00            
ATOM    122  H58 GCD     1      26.200  21.570  30.750  1.00  0.00            
ATOM    123  H59 GCD     1      26.830  22.690  29.540  1.00  0.00            
ATOM    124  O29 GCD     1      28.160  21.170  30.120  1.00  0.00            
ATOM    125  H60 GCD     1      28.700  21.510  29.410  1.00  0.00            
ATOM    126  O30 GCD     1      26.400  18.680  26.970  1.00  0.00            
ATOM    127  C37 GCD     1      26.680  17.340  26.540  1.00  0.00            
ATOM    128  H61 GCD     1      25.960  16.610  26.930  1.00  0.00            
ATOM    129  C38 GCD     1      26.750  17.260  25.030  1.00  0.00            
ATOM    130  H62 GCD     1      27.370  18.100  24.690  1.00  0.00            
ATOM    131  O31 GCD     1      25.470  17.680  24.390  1.00  0.00            
ATOM    132  H63 GCD     1      25.070  18.320  24.990  1.00  0.00            
ATOM    133  C39 GCD     1      27.100  15.880  24.530  1.00  0.00            
ATOM    134  H64 GCD     1      26.310  15.260  24.980  1.00  0.00            
ATOM    135  O32 GCD     1      27.050  15.770  23.120  1.00  0.00            
ATOM    136  H65 GCD     1      26.170  15.530  22.830  1.00  0.00            
ATOM    137  C40 GCD     1      28.490  15.510  25.140  1.00  0.00            
ATOM    138  H66 GCD     1      28.790  14.500  24.840  1.00  0.00            
ATOM    139  O33 GCD     1      28.400  15.720  26.600  1.00  0.00            
ATOM    140  C41 GCD     1      28.050  16.950  27.140  1.00  0.00            
ATOM    141  H67 GCD     1      28.770  17.730  26.870  1.00  0.00            
ATOM    142  C42 GCD     1      28.070  16.700  28.630  1.00  0.00            
ATOM    143  H68 GCD     1      27.780  17.680  29.030  1.00  0.00            
ATOM    144  H69 GCD     1      29.090  16.360  28.880  1.00  0.00            
ATOM    145  O34 GCD     1      27.160  15.670  29.020  1.00  0.00            
ATOM    146  H70 GCD     1      27.560  14.880  28.640  1.00  0.00            
ATOM    147  O35 GCD     1      29.520  16.350  24.680  1.00  0.00            
ATOM    148  C43 GCD     1      30.650  15.770  24.000  1.00  0.00            
ATOM    149  H71 GCD     1      30.460  14.730  23.700  1.00  0.00            
ATOM    150  C44 GCD     1      30.640  16.580  22.690  1.00  0.00            
ATOM    151  H72 GCD     1      30.700  17.650  22.950  1.00  0.00            
ATOM    152  O36 GCD     1      29.380  16.290  22.000  1.00  0.00            
ATOM    153  H73 GCD     1      28.630  16.370  22.610  1.00  0.00            
ATOM    154  C45 GCD     1      31.910  16.120  21.910  1.00  0.00            
ATOM    155  H74 GCD     1      31.900  15.020  21.870  1.00  0.00            
ATOM    156  O37 GCD     1      31.930  16.660  20.570  1.00  0.00            
ATOM    157  H75 GCD     1      31.110  16.360  20.140  1.00  0.00            
ATOM    158  C46 GCD     1      33.110  16.560  22.830  1.00  0.00            
ATOM    159  H76 GCD     1      34.050  16.400  22.290  1.00  0.00            
ATOM    160  O38 GCD     1      33.100  17.980  23.020  1.00  0.00            
ATOM    161  O39 GCD     1      33.110  15.790  24.010  1.00  0.00            
ATOM    162  C47 GCD     1      31.930  16.090  24.770  1.00  0.00            
ATOM    163  H77 GCD     1      31.940  17.160  25.030  1.00  0.00            
ATOM    164  C48 GCD     1      31.900  15.390  26.150  1.00  0.00            
ATOM    165  H78 GCD     1      32.520  14.520  25.930  1.00  0.00            
ATOM    166  H79 GCD     1      30.860  15.150  26.430  1.00  0.00            
ATOM    167  O40 GCD     1      32.480  16.110  27.220  1.00  0.00            
ATOM    168  H80 GCD     1      32.070  15.900  28.070  1.00  0.00            
ATOM    169  C1  AL1     2      27.310  22.280  22.120  1.00  0.00            
ATOM    170  C2  AL1     2      26.660  22.320  23.550  1.00  0.00            
ATOM    171  C3  AL1     2      25.690  21.180  23.410  1.00  0.00            
ATOM    172  C4  AL1     2      24.280  21.260  23.390  1.00  0.00            
ATOM    173  C5  AL1     2      23.620  22.570  23.670  1.00  0.00            
ATOM    174  O1  AL1     2      22.390  22.770  23.720  1.00  0.00            
ATOM    175  C6  AL1     2      24.590  23.720  23.810  1.00  0.00            
ATOM    176  C7  AL1     2      25.950  23.640  23.760  1.00  0.00            
ATOM    177  C8  AL1     2      26.790  24.850  23.890  1.00  0.00            
ATOM    178  C9  AL1     2      27.730  24.630  25.050  1.00  0.00            
ATOM    179  C10 AL1     2      28.570  23.350  24.860  1.00  0.00            
ATOM    180  C11 AL1     2      27.680  22.070  24.730  1.00  0.00            
ATOM    181  C12 AL1     2      28.510  20.800  24.670  1.00  0.00            
ATOM    182  O2  AL1     2      28.470  20.010  23.740  1.00  0.00            
ATOM    183  C13 AL1     2      29.610  20.680  25.720  1.00  0.00            
ATOM    184  C14 AL1     2      30.420  22.010  26.020  1.00  0.00            
ATOM    185  C15 AL1     2      31.470  22.180  24.790  1.00  0.00            
ATOM    186  C16 AL1     2      29.490  23.260  26.080  1.00  0.00            
ATOM    187  C17 AL1     2      30.350  24.440  26.430  1.00  0.00            
ATOM    188  C18 AL1     2      31.360  23.760  27.500  1.00  0.00            
ATOM    189  C19 AL1     2      31.120  22.160  27.400  1.00  0.00            
ATOM    190  O3  AL1     2      30.220  21.850  28.490  1.00  0.00            
ATOM    191  C20 AL1     2      32.410  21.370  27.530  1.00  0.00            
ATOM    192  O4  AL1     2      33.500  21.680  27.050  1.00  0.00            
ATOM    193  C21 AL1     2      32.340  20.150  28.380  1.00  0.00            
ATOM    194  O5  AL1     2      33.620  19.560  28.480  1.00  0.00            
ATOM    195  H1  AL1     2      28.140  22.990  22.020  1.00  0.00            
ATOM    196  H2  AL1     2      27.700  21.310  21.770  1.00  0.00            
ATOM    197  H3  AL1     2      26.570  22.660  21.400  1.00  0.00            
ATOM    198  H4  AL1     2      26.140  20.220  23.170  1.00  0.00            
ATOM    199  H5  AL1     2      23.660  20.380  23.190  1.00  0.00            
ATOM    200  H6  AL1     2      24.110  24.680  24.000  1.00  0.00            
ATOM    201  H7  AL1     2      26.200  25.750  24.100  1.00  0.00            
ATOM    202  H8  AL1     2      27.320  25.080  22.960  1.00  0.00            
ATOM    203  H9  AL1     2      27.180  24.580  26.000  1.00  0.00            
ATOM    204  H10 AL1     2      28.360  25.520  25.090  1.00  0.00            
ATOM    205  H11 AL1     2      29.130  23.520  23.930  1.00  0.00            
ATOM    206  H12 AL1     2      27.090  22.120  25.660  1.00  0.00            
ATOM    207  H13 AL1     2      30.140  19.730  25.590  1.00  0.00            
ATOM    208  H14 AL1     2      28.950  20.560  26.590  1.00  0.00            
ATOM    209  H15 AL1     2      32.070  23.070  25.030  1.00  0.00            
ATOM    210  H16 AL1     2      32.130  21.310  24.770  1.00  0.00            
ATOM    211  H17 AL1     2      31.090  22.370  23.780  1.00  0.00            
ATOM    212  H18 AL1     2      28.780  23.070  26.900  1.00  0.00            
ATOM    213  H19 AL1     2      29.810  25.250  26.930  1.00  0.00            
ATOM    214  H20 AL1     2      30.930  24.880  25.610  1.00  0.00            
ATOM    215  H21 AL1     2      31.250  24.130  28.530  1.00  0.00            
ATOM    216  H22 AL1     2      32.370  23.970  27.130  1.00  0.00            
ATOM    217  H23 AL1     2      30.550  22.240  29.320  1.00  0.00            
ATOM    218  H24 AL1     2      31.590  19.500  27.910  1.00  0.00            
ATOM    219  H25 AL1     2      31.950  20.530  29.340  1.00  0.00            
ATOM    220  H26 AL1     2      34.040  19.930  29.270  1.00  0.00            
TER
ENDMDL
MODEL        1
ATOM      1  H1  GCD     1      34.740  22.790  23.610  1.00  0.00            
ATOM      2  O1  GCD     1      35.410  22.130  23.410  1.00  0.00            
ATOM      3  C1  GCD     1      34.770  20.960  22.790  1.00  0.00            
ATOM      4  H2  GCD     1      35.580  20.350  22.380  1.00  0.00            
ATOM      5  H3  GCD     1      34.170  20.470  23.570  1.00  0.00            
ATOM      6  C2  GCD     1      33.920  21.380  21.590  1.00  0.00            
ATOM      7  H4  GCD     1      33.260  22.100  22.080  1.00  0.00            
ATOM      8  C3  GCD     1      33.030  20.340  21.050  1.00  0.00            
ATOM      9  H5  GCD     1      33.630  19.510  20.660  1.00  0.00            
ATOM     10  C4  GCD     1      32.180  20.870  19.910  1.00  0.00            
ATOM     11  H6  GCD     1      31.440  21.520  20.400  1.00  0.00            
ATOM     12  O2  GCD     1      31.530  19.870  19.230  1.00  0.00            
ATOM     13  H7  GCD     1      31.340  19.110  19.780  1.00  0.00            
ATOM     14  C5  GCD     1      33.020  21.650  18.950  1.00  0.00            
ATOM     15  H8  GCD     1      33.640  20.860  18.500  1.00  0.00            
ATOM     16  O3  GCD     1      32.200  22.280  17.980  1.00  0.00            
ATOM     17  H9  GCD     1      31.680  21.520  17.690  1.00  0.00            
ATOM     18  C6  GCD     1      33.950  22.560  19.560  1.00  0.00            
ATOM     19  O4  GCD     1      34.690  21.870  20.510  1.00  0.00            
ATOM     20  H10 GCD     1      34.680  22.830  18.800  1.00  0.00            
ATOM     21  O5  GCD     1      33.250  23.690  20.050  1.00  0.00            
ATOM     22  C7  GCD     1      33.950  24.900  19.690  1.00  0.00            
ATOM     23  H11 GCD     1      34.890  24.720  19.140  1.00  0.00            
ATOM     24  C8  GCD     1      33.120  25.660  18.640  1.00  0.00            
ATOM     25  H12 GCD     1      32.070  25.820  18.910  1.00  0.00            
ATOM     26  O6  GCD     1      33.160  24.800  17.420  1.00  0.00            
ATOM     27  H13 GCD     1      32.630  24.020  17.610  1.00  0.00            
ATOM     28  C9  GCD     1      33.610  27.030  18.370  1.00  0.00            
ATOM     29  H14 GCD     1      34.570  26.790  17.900  1.00  0.00            
ATOM     30  O7  GCD     1      32.880  27.790  17.410  1.00  0.00            
ATOM     31  H15 GCD     1      32.760  27.310  16.580  1.00  0.00            
ATOM     32  C10 GCD     1      33.790  27.810  19.630  1.00  0.00            
ATOM     33  H16 GCD     1      34.300  28.720  19.310  1.00  0.00            
ATOM     34  O8  GCD     1      34.600  27.080  20.510  1.00  0.00            
ATOM     35  C11 GCD     1      34.060  25.800  20.900  1.00  0.00            
ATOM     36  H17 GCD     1      33.090  25.940  21.400  1.00  0.00            
ATOM     37  C12 GCD     1      35.020  25.220  21.930  1.00  0.00            
ATOM     38  H18 GCD     1      34.800  24.180  22.210  1.00  0.00            
ATOM     39  H19 GCD     1      34.870  25.810  22.840  1.00  0.00            
ATOM     40  O9  GCD     1      36.400  25.230  21.560  1.00  0.00            
ATOM     41  H20 GCD     1      36.410  24.760  20.720  1.00  0.00            
ATOM     42  O10 GCD     1      32.560  28.160  20.250  1.00  0.00            
ATOM     43  C13 GCD     1      32.430  29.580  20.510  1.00  0.00            
ATOM     44  H21 GCD     1      33.300  30.150  20.170  1.00  0.00            
ATOM     45  C14 GCD     1      31.160  29.990  19.800  1.00  0.00            
ATOM     46  H22 GCD     1      30.360  29.410  20.290  1.00  0.00            
ATOM     47  O11 GCD     1      31.260  29.770  18.380  1.00  0.00            
ATOM     48  H23 GCD     1      31.710  28.940  18.180  1.00  0.00            
ATOM     49  C15 GCD     1      30.850  31.430  20.080  1.00  0.00            
ATOM     50  H24 GCD     1      31.670  32.140  19.920  1.00  0.00            
ATOM     51  O12 GCD     1      29.690  31.860  19.390  1.00  0.00            
ATOM     52  H25 GCD     1      29.770  31.880  18.430  1.00  0.00            
ATOM     53  C16 GCD     1      30.680  31.620  21.600  1.00  0.00            
ATOM     54  H26 GCD     1      30.550  32.650  21.920  1.00  0.00            
ATOM     55  O13 GCD     1      32.010  31.340  22.130  1.00  0.00            
ATOM     56  C17 GCD     1      32.290  29.940  22.010  1.00  0.00            
ATOM     57  H27 GCD     1      31.470  29.410  22.500  1.00  0.00            
ATOM     58  C18 GCD     1      33.540  29.690  22.870  1.00  0.00            
ATOM     59  H28 GCD     1      34.360  30.300  22.460  1.00  0.00            
ATOM     60  H29 GCD     1      33.810  28.630  22.840  1.00  0.00            
ATOM     61  O14 GCD     1      33.340  29.930  24.240  1.00  0.00            
ATOM     62  H30 GCD     1      33.370  30.880  24.360  1.00  0.00            
ATOM     63  O15 GCD     1      29.640  30.770  22.050  1.00  0.00            
ATOM     64  C19 GCD     1      28.520  31.450  22.500  1.00  0.00            
ATOM     65  H31 GCD     1      28.490  32.500  22.180  1.00  0.00            
ATOM     66  C20 GCD     1      27.280  30.710  21.910  1.00  0.00            
ATOM     67  H32 GCD     1      27.460  29.640  22.040  1.00  0.00            
ATOM     68  O16 GCD     1      27.230  30.950  20.480  1.00  0.00            
ATOM     69  H33 GCD     1      28.180  30.990  20.330  1.00  0.00            
ATOM     70  C21 GCD     1      25.950  31.150  22.480  1.00  0.00            
ATOM     71  H34 GCD     1      25.740  32.190  22.200  1.00  0.00            
ATOM     72  O17 GCD     1      24.900  30.390  22.040  1.00  0.00            
ATOM     73  H35 GCD     1      25.010  30.310  21.080  1.00  0.00            
ATOM     74  C22 GCD     1      26.080  31.070  23.990  1.00  0.00            
ATOM     75  H36 GCD     1      25.150  31.480  24.390  1.00  0.00            
ATOM     76  O18 GCD     1      27.230  31.830  24.430  1.00  0.00            
ATOM     77  C23 GCD     1      28.500  31.380  24.000  1.00  0.00            
ATOM     78  H37 GCD     1      28.760  30.400  24.430  1.00  0.00            
ATOM     79  C24 GCD     1      29.600  32.250  24.520  1.00  0.00            
ATOM     80  H38 GCD     1      30.580  31.800  24.300  1.00  0.00            
ATOM     81  H39 GCD     1      29.590  32.240  25.620  1.00  0.00            
ATOM     82  O19 GCD     1      29.570  33.680  24.270  1.00  0.00            
ATOM     83  H40 GCD     1      29.980  34.120  25.030  1.00  0.00            
ATOM     84  O20 GCD     1      26.180  29.690  24.530  1.00  0.00            
ATOM     85  C25 GCD     1      25.150  29.330  25.490  1.00  0.00            
ATOM     86  H41 GCD     1      24.480  30.170  25.720  1.00  0.00            
ATOM     87  C26 GCD     1      24.220  28.320  24.740  1.00  0.00            
ATOM     88  H42 GCD     1      24.820  27.520  24.290  1.00  0.00            
ATOM     89  O21 GCD     1      23.520  28.960  23.780  1.00  0.00            
ATOM     90  H43 GCD     1      24.220  29.240  23.190  1.00  0.00            
ATOM     91  C27 GCD     1      23.220  27.780  25.770  1.00  0.00            
ATOM     92  H44 GCD     1      22.650  28.650  26.150  1.00  0.00            
ATOM     93  O22 GCD     1      22.430  26.760  25.150  1.00  0.00            
ATOM     94  H45 GCD     1      21.930  27.240  24.480  1.00  0.00            
ATOM     95  C28 GCD     1      24.010  27.150  26.910  1.00  0.00            
ATOM     96  H46 GCD     1      23.410  26.780  27.750  1.00  0.00            
ATOM     97  O23 GCD     1      24.830  28.090  27.510  1.00  0.00            
ATOM     98  C29 GCD     1      25.850  28.770  26.740  1.00  0.00            
ATOM     99  H47 GCD     1      26.510  28.010  26.300  1.00  0.00            
ATOM    100  C30 GCD     1      26.470  29.920  27.500  1.00  0.00            
ATOM    101  H48 GCD     1      25.690  30.620  27.810  1.00  0.00            
ATOM    102  H49 GCD     1      27.140  30.500  26.860  1.00  0.00            
ATOM    103  O24 GCD     1      27.270  29.400  28.570  1.00  0.00            
ATOM    104  H50 GCD     1      26.650  29.080  29.230  1.00  0.00            
ATOM    105  O25 GCD     1      24.800  26.100  26.400  1.00  0.00            
ATOM    106  C31 GCD     1      24.900  24.890  27.240  1.00  0.00            
ATOM    107  H51 GCD     1      24.480  24.990  28.250  1.00  0.00            
ATOM    108  C32 GCD     1      24.130  23.810  26.520  1.00  0.00            
ATOM    109  H52 GCD     1      24.500  23.690  25.490  1.00  0.00            
ATOM    110  O26 GCD     1      22.760  24.300  26.300  1.00  0.00            
ATOM    111  H53 GCD     1      22.860  25.180  25.940  1.00  0.00            
ATOM    112  C33 GCD     1      24.190  22.520  27.330  1.00  0.00            
ATOM    113  H54 GCD     1      23.790  22.660  28.340  1.00  0.00            
ATOM    114  O27 GCD     1      23.410  21.540  26.640  1.00  0.00            
ATOM    115  H55 GCD     1      22.500  21.830  26.490  1.00  0.00            
ATOM    116  C34 GCD     1      25.620  22.160  27.570  1.00  0.00            
ATOM    117  H56 GCD     1      25.690  21.360  28.310  1.00  0.00            
ATOM    118  O28 GCD     1      26.440  23.200  28.020  1.00  0.00            
ATOM    119  C35 GCD     1      26.380  24.540  27.380  1.00  0.00            
ATOM    120  H57 GCD     1      26.860  24.380  26.410  1.00  0.00            
ATOM    121  C36 GCD     1      27.110  25.660  28.200  1.00  0.00            
ATOM    122  H58 GCD     1      26.830  25.660  29.260  1.00  0.00            
ATOM    123  H59 GCD     1      26.950  26.680  27.820  1.00  0.00            
ATOM    124  O29 GCD     1      28.530  25.440  28.020  1.00  0.00            
ATOM    125  H60 GCD     1      28.970  26.070  27.430  1.00  0.00            
ATOM    126  O30 GCD     1      26.060  21.570  26.390  1.00  0.00            
ATOM    127  C37 GCD     1      26.110  20.180  26.280  1.00  0.00            
ATOM    128  H61 GCD     1      25.380  19.690  26.940  1.00  0.00            
ATOM    129  C38 GCD     1      25.820  19.790  24.860  1.00  0.00            
ATOM    130  H62 GCD     1      26.490  20.390  24.230  1.00  0.00            
ATOM    131  O31 GCD     1      24.510  20.210  24.480  1.00  0.00            
ATOM    132  H63 GCD     1      24.430  20.990  25.040  1.00  0.00            
ATOM    133  C39 GCD     1      26.100  18.260  24.620  1.00  0.00            
ATOM    134  H64 GCD     1      25.360  17.760  25.260  1.00  0.00            
ATOM    135  O32 GCD     1      26.050  17.900  23.230  1.00  0.00            
ATOM    136  H65 GCD     1      25.190  18.070  22.820  1.00  0.00            
ATOM    137  C40 GCD     1      27.500  17.970  25.080  1.00  0.00            
ATOM    138  H66 GCD     1      27.740  16.920  24.920  1.00  0.00            
ATOM    139  O33 GCD     1      27.590  18.240  26.450  1.00  0.00            
ATOM    140  C41 GCD     1      27.480  19.700  26.740  1.00  0.00            
ATOM    141  H67 GCD     1      28.160  20.390  26.220  1.00  0.00            
ATOM    142  C42 GCD     1      27.740  19.890  28.190  1.00  0.00            
ATOM    143  H68 GCD     1      27.710  20.960  28.460  1.00  0.00            
ATOM    144  H69 GCD     1      28.730  19.440  28.340  1.00  0.00            
ATOM    145  O34 GCD     1      26.880  19.070  28.990  1.00  0.00            
ATOM    146  H70 GCD     1      26.970  18.210  28.570  1.00  0.00            
ATOM    147  O35 GCD     1      28.460  18.800  24.350  1.00  0.00            
ATOM    148  C43 GCD     1      29.700  18.190  24.000  1.00  0.00            
ATOM    149  H71 GCD     1      29.700  17.170  24.400  1.00  0.00            
ATOM    150  C44 GCD     1      29.730  18.140  22.510  1.00  0.00            
ATOM    151  H72 GCD     1      29.570  19.180  22.180  1.00  0.00            
ATOM    152  O36 GCD     1      28.620  17.360  22.090  1.00  0.00            
ATOM    153  H73 GCD     1      27.820  17.750  22.470  1.00  0.00            
ATOM    154  C45 GCD     1      31.060  17.600  21.980  1.00  0.00            
ATOM    155  H74 GCD     1      31.240  16.660  22.510  1.00  0.00            
ATOM    156  O37 GCD     1      31.010  17.440  20.530  1.00  0.00            
ATOM    157  H75 GCD     1      30.130  17.080  20.380  1.00  0.00            
ATOM    158  C46 GCD     1      32.210  18.520  22.470  1.00  0.00            
ATOM    159  H76 GCD     1      33.190  18.120  22.210  1.00  0.00            
ATOM    160  O38 GCD     1      32.070  19.830  22.000  1.00  0.00            
ATOM    161  O39 GCD     1      32.190  18.520  23.890  1.00  0.00            
ATOM    162  C47 GCD     1      30.900  18.900  24.490  1.00  0.00            
ATOM    163  H77 GCD     1      30.730  19.950  24.210  1.00  0.00            
ATOM    164  C48 GCD     1      31.060  18.710  26.020  1.00  0.00            
ATOM    165  H78 GCD     1      31.150  17.640  26.280  1.00  0.00            
ATOM    166  H79 GCD     1      30.180  19.000  26.610  1.00  0.00            
ATOM    167  O40 GCD     1      32.100  19.460  26.650  1.00  0.00            
ATOM    168  H80 GCD     1      32.170  19.090  27.540  1.00  0.00            
ATOM    169  C1  AL1     2      26.760  23.600  20.930  1.00  0.00            
ATOM    170  C2  AL1     2      26.220  24.130  22.310  1.00  0.00            
ATOM    171  C3  AL1     2      25.270  23.070  22.810  1.00  0.00            
ATOM    172  C4  AL1     2      23.940  23.230  22.890  1.00  0.00            
ATOM    173  C5  AL1     2      23.300  24.480  22.560  1.00  0.00            
ATOM    174  O1  AL1     2      22.080  24.570  22.590  1.00  0.00            
ATOM    175  C6  AL1     2      24.210  25.650  22.190  1.00  0.00            
ATOM    176  C7  AL1     2      25.570  25.480  22.080  1.00  0.00            
ATOM    177  C8  AL1     2      26.470  26.660  21.700  1.00  0.00            
ATOM    178  C9  AL1     2      27.670  26.780  22.590  1.00  0.00            
ATOM    179  C10 AL1     2      28.340  25.440  22.860  1.00  0.00            
ATOM    180  C11 AL1     2      27.350  24.330  23.350  1.00  0.00            
ATOM    181  C12 AL1     2      28.230  23.100  23.730  1.00  0.00            
ATOM    182  O2  AL1     2      28.220  21.960  23.290  1.00  0.00            
ATOM    183  C13 AL1     2      29.410  23.280  24.740  1.00  0.00            
ATOM    184  C14 AL1     2      30.350  24.290  24.130  1.00  0.00            
ATOM    185  C15 AL1     2      30.880  23.660  22.820  1.00  0.00            
ATOM    186  C16 AL1     2      29.580  25.600  23.760  1.00  0.00            
ATOM    187  C17 AL1     2      30.710  26.630  23.500  1.00  0.00            
ATOM    188  C18 AL1     2      31.970  26.120  24.320  1.00  0.00            
ATOM    189  C19 AL1     2      31.510  24.840  25.060  1.00  0.00            
ATOM    190  O3  AL1     2      31.090  25.260  26.410  1.00  0.00            
ATOM    191  C20 AL1     2      32.670  23.820  25.210  1.00  0.00            
ATOM    192  O4  AL1     2      33.570  23.740  24.310  1.00  0.00            
ATOM    193  C21 AL1     2      32.590  22.880  26.430  1.00  0.00            
ATOM    194  O5  AL1     2      33.600  21.860  26.290  1.00  0.00            
ATOM    195  H1  AL1     2      25.850  23.450  20.340  1.00  0.00            
ATOM    196  H2  AL1     2      27.440  24.280  20.400  1.00  0.00            
ATOM    197  H3  AL1     2      27.270  22.640  21.040  1.00  0.00            
ATOM    198  H4  AL1     2      25.690  22.100  23.040  1.00  0.00            
ATOM    199  H5  AL1     2      23.260  22.440  23.220  1.00  0.00            
ATOM    200  H6  AL1     2      23.700  26.600  22.030  1.00  0.00            
ATOM    201  H7  AL1     2      25.890  27.580  21.580  1.00  0.00            
ATOM    202  H8  AL1     2      26.880  26.530  20.690  1.00  0.00            
ATOM    203  H9  AL1     2      27.340  27.290  23.510  1.00  0.00            
ATOM    204  H10 AL1     2      28.360  27.460  22.090  1.00  0.00            
ATOM    205  H11 AL1     2      28.690  25.100  21.880  1.00  0.00            
ATOM    206  H12 AL1     2      26.900  24.550  24.320  1.00  0.00            
ATOM    207  H13 AL1     2      29.960  22.340  24.840  1.00  0.00            
ATOM    208  H14 AL1     2      29.070  23.560  25.740  1.00  0.00            
ATOM    209  H15 AL1     2      31.780  24.150  22.420  1.00  0.00            
ATOM    210  H16 AL1     2      31.090  22.590  22.960  1.00  0.00            
ATOM    211  H17 AL1     2      30.090  23.510  22.070  1.00  0.00            
ATOM    212  H18 AL1     2      29.150  25.970  24.690  1.00  0.00            
ATOM    213  H19 AL1     2      30.420  27.580  23.960  1.00  0.00            
ATOM    214  H20 AL1     2      30.930  26.810  22.430  1.00  0.00            
ATOM    215  H21 AL1     2      32.400  26.930  24.920  1.00  0.00            
ATOM    216  H22 AL1     2      32.740  25.800  23.610  1.00  0.00            
ATOM    217  H23 AL1     2      31.810  25.760  26.830  1.00  0.00            
ATOM    218  H24 AL1     2      31.630  22.360  26.390  1.00  0.00            
ATOM    219  H25 AL1     2      32.640  23.440  27.370  1.00  0.00            
ATOM    220  H26 AL1     2      33.060  21.050  26.290  1.00  0.00            
TER
ENDMDL
MODEL        1
ATOM      1  H1  GCD     1      31.740   0.660  15.250  1.00  0.00            
ATOM      2  O1  GCD     1      31.550   0.430  16.160  1.00  0.00            
ATOM      3  C1  GCD     1      32.690   0.760  16.920  1.00  0.00            
ATOM      4  H2  GCD     1      32.440   0.610  17.980  1.00  0.00            
ATOM      5  H3  GCD     1      33.500   0.070  16.640  1.00  0.00            
ATOM      6  C2  GCD     1      33.250   2.230  16.670  1.00  0.00            
ATOM      7  H4  GCD     1      34.220   2.390  17.150  1.00  0.00            
ATOM      8  C3  GCD     1      32.330   3.280  17.190  1.00  0.00            
ATOM      9  H5  GCD     1      31.400   3.060  16.650  1.00  0.00            
ATOM     10  C4  GCD     1      32.860   4.680  16.920  1.00  0.00            
ATOM     11  H6  GCD     1      33.810   4.830  17.440  1.00  0.00            
ATOM     12  O2  GCD     1      31.780   5.550  17.320  1.00  0.00            
ATOM     13  H7  GCD     1      31.860   5.410  18.270  1.00  0.00            
ATOM     14  C5  GCD     1      33.060   4.760  15.430  1.00  0.00            
ATOM     15  H8  GCD     1      32.040   4.690  15.040  1.00  0.00            
ATOM     16  O3  GCD     1      33.630   6.040  15.110  1.00  0.00            
ATOM     17  H9  GCD     1      33.070   6.750  15.430  1.00  0.00            
ATOM     18  C6  GCD     1      33.950   3.680  14.890  1.00  0.00            
ATOM     19  O4  GCD     1      33.460   2.390  15.290  1.00  0.00            
ATOM     20  H10 GCD     1      33.950   3.800  13.800  1.00  0.00            
ATOM     21  O5  GCD     1      35.270   3.780  15.420  1.00  0.00            
ATOM     22  C7  GCD     1      36.290   3.780  14.490  1.00  0.00            
ATOM     23  H11 GCD     1      35.890   3.520  13.500  1.00  0.00            
ATOM     24  C8  GCD     1      37.060   5.120  14.450  1.00  0.00            
ATOM     25  H12 GCD     1      37.400   5.380  15.460  1.00  0.00            
ATOM     26  O6  GCD     1      36.170   6.140  13.920  1.00  0.00            
ATOM     27  H13 GCD     1      35.290   5.970  14.270  1.00  0.00            
ATOM     28  C9  GCD     1      38.360   5.040  13.630  1.00  0.00            
ATOM     29  H14 GCD     1      38.200   4.770  12.580  1.00  0.00            
ATOM     30  O7  GCD     1      39.130   6.240  13.660  1.00  0.00            
ATOM     31  H15 GCD     1      39.360   6.400  14.580  1.00  0.00            
ATOM     32  C10 GCD     1      39.170   3.870  14.130  1.00  0.00            
ATOM     33  H16 GCD     1      39.980   3.710  13.410  1.00  0.00            
ATOM     34  O8  GCD     1      38.360   2.680  14.020  1.00  0.00            
ATOM     35  C11 GCD     1      37.200   2.660  14.930  1.00  0.00            
ATOM     36  H17 GCD     1      37.460   2.930  15.960  1.00  0.00            
ATOM     37  C12 GCD     1      36.660   1.250  14.800  1.00  0.00            
ATOM     38  H18 GCD     1      36.310   0.950  13.800  1.00  0.00            
ATOM     39  H19 GCD     1      35.860   1.090  15.530  1.00  0.00            
ATOM     40  O9  GCD     1      37.610   0.250  15.160  1.00  0.00            
ATOM     41  H20 GCD     1      37.170  -0.590  15.000  1.00  0.00            
ATOM     42  O10 GCD     1      39.680   4.080  15.450  1.00  0.00            
ATOM     43  C13 GCD     1      41.010   4.390  15.650  1.00  0.00            
ATOM     44  H21 GCD     1      41.450   4.610  14.670  1.00  0.00            
ATOM     45  C14 GCD     1      41.110   5.610  16.630  1.00  0.00            
ATOM     46  H22 GCD     1      40.590   5.280  17.540  1.00  0.00            
ATOM     47  O11 GCD     1      40.620   6.830  16.090  1.00  0.00            
ATOM     48  H23 GCD     1      40.640   7.420  16.850  1.00  0.00            
ATOM     49  C15 GCD     1      42.570   5.860  17.100  1.00  0.00            
ATOM     50  H24 GCD     1      43.120   6.120  16.190  1.00  0.00            
ATOM     51  O12 GCD     1      42.660   6.910  18.090  1.00  0.00            
ATOM     52  H25 GCD     1      42.720   6.450  18.930  1.00  0.00            
ATOM     53  C16 GCD     1      43.190   4.600  17.660  1.00  0.00            
ATOM     54  H26 GCD     1      44.270   4.740  17.700  1.00  0.00            
ATOM     55  O13 GCD     1      43.010   3.530  16.710  1.00  0.00            
ATOM     56  C17 GCD     1      41.660   3.180  16.330  1.00  0.00            
ATOM     57  H27 GCD     1      41.100   3.010  17.260  1.00  0.00            
ATOM     58  C18 GCD     1      41.670   1.810  15.560  1.00  0.00            
ATOM     59  H28 GCD     1      40.640   1.460  15.370  1.00  0.00            
ATOM     60  H29 GCD     1      42.140   1.050  16.200  1.00  0.00            
ATOM     61  O14 GCD     1      42.330   1.820  14.220  1.00  0.00            
ATOM     62  H30 GCD     1      43.260   1.800  14.480  1.00  0.00            
ATOM     63  O15 GCD     1      42.670   4.170  18.890  1.00  0.00            
ATOM     64  C19 GCD     1      43.680   3.670  19.860  1.00  0.00            
ATOM     65  H31 GCD     1      44.610   3.370  19.370  1.00  0.00            
ATOM     66  C20 GCD     1      43.920   4.660  21.050  1.00  0.00            
ATOM     67  H32 GCD     1      42.990   4.820  21.610  1.00  0.00            
ATOM     68  O16 GCD     1      44.290   5.930  20.480  1.00  0.00            
ATOM     69  H33 GCD     1      44.940   5.920  19.770  1.00  0.00            
ATOM     70  C21 GCD     1      44.870   4.180  22.080  1.00  0.00            
ATOM     71  H34 GCD     1      45.790   3.870  21.560  1.00  0.00            
ATOM     72  O17 GCD     1      45.240   5.110  23.210  1.00  0.00            
ATOM     73  H35 GCD     1      45.670   5.910  22.890  1.00  0.00            
ATOM     74  C22 GCD     1      44.270   2.830  22.610  1.00  0.00            
ATOM     75  H36 GCD     1      45.100   2.450  23.220  1.00  0.00            
ATOM     76  O18 GCD     1      44.050   2.000  21.460  1.00  0.00            
ATOM     77  C23 GCD     1      43.140   2.440  20.460  1.00  0.00            
ATOM     78  H37 GCD     1      42.150   2.640  20.890  1.00  0.00            
ATOM     79  C24 GCD     1      42.900   1.320  19.420  1.00  0.00            
ATOM     80  H38 GCD     1      43.930   1.080  19.130  1.00  0.00            
ATOM     81  H39 GCD     1      42.450   1.690  18.490  1.00  0.00            
ATOM     82  O19 GCD     1      42.140   0.200  19.980  1.00  0.00            
ATOM     83  H40 GCD     1      42.310  -0.560  19.400  1.00  0.00            
ATOM     84  O20 GCD     1      43.010   3.080  23.330  1.00  0.00            
ATOM     85  C25 GCD     1      43.040   2.960  24.770  1.00  0.00            
ATOM     86  H41 GCD     1      44.070   2.930  25.130  1.00  0.00            
ATOM     87  C26 GCD     1      42.250   4.140  25.330  1.00  0.00            
ATOM     88  H42 GCD     1      41.290   4.210  24.790  1.00  0.00            
ATOM     89  O21 GCD     1      43.000   5.280  25.090  1.00  0.00            
ATOM     90  H43 GCD     1      43.400   5.140  24.230  1.00  0.00            
ATOM     91  C27 GCD     1      41.950   3.960  26.820  1.00  0.00            
ATOM     92  H44 GCD     1      42.840   3.750  27.430  1.00  0.00            
ATOM     93  O22 GCD     1      41.360   5.140  27.440  1.00  0.00            
ATOM     94  H45 GCD     1      41.920   5.450  28.160  1.00  0.00            
ATOM     95  C28 GCD     1      41.180   2.670  27.070  1.00  0.00            
ATOM     96  H46 GCD     1      41.020   2.470  28.140  1.00  0.00            
ATOM     97  O23 GCD     1      41.920   1.600  26.480  1.00  0.00            
ATOM     98  C29 GCD     1      42.310   1.670  25.060  1.00  0.00            
ATOM     99  H47 GCD     1      41.410   1.590  24.430  1.00  0.00            
ATOM    100  C30 GCD     1      43.160   0.520  24.770  1.00  0.00            
ATOM    101  H48 GCD     1      43.340   0.490  23.690  1.00  0.00            
ATOM    102  H49 GCD     1      42.670  -0.420  25.060  1.00  0.00            
ATOM    103  O24 GCD     1      44.430   0.620  25.360  1.00  0.00            
ATOM    104  H50 GCD     1      44.940  -0.160  25.080  1.00  0.00            
ATOM    105  O25 GCD     1      39.920   2.680  26.420  1.00  0.00            
ATOM    106  C31 GCD     1      38.860   2.420  27.240  1.00  0.00            
ATOM    107  H51 GCD     1      39.140   2.320  28.290  1.00  0.00            
ATOM    108  C32 GCD     1      37.840   3.540  27.080  1.00  0.00            
ATOM    109  H52 GCD     1      37.580   3.650  26.020  1.00  0.00            
ATOM    110  O26 GCD     1      38.460   4.710  27.610  1.00  0.00            
ATOM    111  H53 GCD     1      39.290   4.740  27.130  1.00  0.00            
ATOM    112  C33 GCD     1      36.610   3.170  27.870  1.00  0.00            
ATOM    113  H54 GCD     1      36.820   2.970  28.930  1.00  0.00            
ATOM    114  O27 GCD     1      35.560   4.180  27.820  1.00  0.00            
ATOM    115  H55 GCD     1      35.040   4.020  27.030  1.00  0.00            
ATOM    116  C34 GCD     1      35.980   1.890  27.280  1.00  0.00            
ATOM    117  H56 GCD     1      35.120   1.700  27.930  1.00  0.00            
ATOM    118  O28 GCD     1      36.920   0.820  27.360  1.00  0.00            
ATOM    119  C35 GCD     1      38.130   1.070  26.730  1.00  0.00            
ATOM    120  H57 GCD     1      38.010   1.070  25.640  1.00  0.00            
ATOM    121  C36 GCD     1      39.010  -0.170  26.950  1.00  0.00            
ATOM    122  H58 GCD     1      39.880  -0.180  26.290  1.00  0.00            
ATOM    123  H59 GCD     1      38.440  -1.090  26.730  1.00  0.00            
ATOM    124  O29 GCD     1      39.400  -0.220  28.330  1.00  0.00            
ATOM    125  H60 GCD     1      38.580  -0.070  28.830  1.00  0.00            
ATOM    126  O30 GCD     1      35.440   1.960  25.950  1.00  0.00            
ATOM    127  C37 GCD     1      34.220   1.160  25.740  1.00  0.00            
ATOM    128  H61 GCD     1      33.880   0.470  26.530  1.00  0.00            
ATOM    129  C38 GCD     1      33.180   2.170  25.640  1.00  0.00            
ATOM    130  H62 GCD     1      33.390   2.930  24.870  1.00  0.00            
ATOM    131  O31 GCD     1      33.040   2.930  26.840  1.00  0.00            
ATOM    132  H63 GCD     1      32.500   2.400  27.430  1.00  0.00            
ATOM    133  C39 GCD     1      31.860   1.490  25.150  1.00  0.00            
ATOM    134  H64 GCD     1      31.520   0.740  25.870  1.00  0.00            
ATOM    135  O32 GCD     1      30.770   2.390  24.860  1.00  0.00            
ATOM    136  H65 GCD     1      31.100   2.990  24.190  1.00  0.00            
ATOM    137  C40 GCD     1      32.140   0.620  23.910  1.00  0.00            
ATOM    138  H66 GCD     1      31.320  -0.020  23.560  1.00  0.00            
ATOM    139  O33 GCD     1      33.150  -0.270  24.280  1.00  0.00            
ATOM    140  C41 GCD     1      34.380   0.330  24.440  1.00  0.00            
ATOM    141  H67 GCD     1      34.790   0.900  23.600  1.00  0.00            
ATOM    142  C42 GCD     1      35.370  -0.850  24.700  1.00  0.00            
ATOM    143  H68 GCD     1      35.120  -1.380  25.630  1.00  0.00            
ATOM    144  H69 GCD     1      36.390  -0.430  24.700  1.00  0.00            
ATOM    145  O34 GCD     1      35.210  -1.940  23.760  1.00  0.00            
ATOM    146  H70 GCD     1      34.320  -2.300  23.850  1.00  0.00            
ATOM    147  O35 GCD     1      32.610   1.440  22.770  1.00  0.00            
ATOM    148  C43 GCD     1      31.610   1.870  21.860  1.00  0.00            
ATOM    149  H71 GCD     1      30.620   1.830  22.340  1.00  0.00            
ATOM    150  C44 GCD     1      31.860   3.280  21.540  1.00  0.00            
ATOM    151  H72 GCD     1      32.910   3.400  21.230  1.00  0.00            
ATOM    152  O36 GCD     1      31.710   4.040  22.830  1.00  0.00            
ATOM    153  H73 GCD     1      32.050   4.920  22.650  1.00  0.00            
ATOM    154  C45 GCD     1      30.930   3.850  20.480  1.00  0.00            
ATOM    155  H74 GCD     1      29.900   3.850  20.850  1.00  0.00            
ATOM    156  O37 GCD     1      31.180   5.230  20.040  1.00  0.00            
ATOM    157  H75 GCD     1      30.930   5.870  20.720  1.00  0.00            
ATOM    158  C46 GCD     1      30.870   2.950  19.220  1.00  0.00            
ATOM    159  H76 GCD     1      30.100   3.220  18.490  1.00  0.00            
ATOM    160  O38 GCD     1      32.140   2.930  18.580  1.00  0.00            
ATOM    161  O39 GCD     1      30.550   1.630  19.770  1.00  0.00            
ATOM    162  C47 GCD     1      31.580   1.070  20.620  1.00  0.00            
ATOM    163  H77 GCD     1      32.560   0.960  20.130  1.00  0.00            
ATOM    164  C48 GCD     1      31.340  -0.320  20.900  1.00  0.00            
ATOM    165  H78 GCD     1      32.160  -0.760  21.500  1.00  0.00            
ATOM    166  H79 GCD     1      31.470  -0.900  19.980  1.00  0.00            
ATOM    167  O40 GCD     1      30.130  -0.680  21.550  1.00  0.00            
ATOM    168  H80 GCD     1      29.470  -0.540  20.860  1.00  0.00            
ATOM    169  C1  AL1     2      36.830   7.530  22.210  1.00  0.00            
ATOM    170  C2  AL1     2      37.690   6.530  23.000  1.00  0.00            
ATOM    171  C3  AL1     2      37.140   6.540  24.390  1.00  0.00            
ATOM    172  C4  AL1     2      37.740   7.240  25.450  1.00  0.00            
ATOM    173  C5  AL1     2      39.000   7.950  25.360  1.00  0.00            
ATOM    174  O1  AL1     2      39.440   8.640  26.240  1.00  0.00            
ATOM    175  C6  AL1     2      39.650   7.850  24.050  1.00  0.00            
ATOM    176  C7  AL1     2      39.150   7.060  23.060  1.00  0.00            
ATOM    177  C8  AL1     2      39.850   7.010  21.710  1.00  0.00            
ATOM    178  C9  AL1     2      39.800   5.610  20.870  1.00  0.00            
ATOM    179  C10 AL1     2      38.370   5.010  20.930  1.00  0.00            
ATOM    180  C11 AL1     2      37.690   5.070  22.350  1.00  0.00            
ATOM    181  C12 AL1     2      36.320   4.320  22.320  1.00  0.00            
ATOM    182  O2  AL1     2      35.270   4.900  22.500  1.00  0.00            
ATOM    183  C13 AL1     2      36.340   2.850  21.890  1.00  0.00            
ATOM    184  C14 AL1     2      37.000   2.780  20.470  1.00  0.00            
ATOM    185  C15 AL1     2      36.010   3.490  19.440  1.00  0.00            
ATOM    186  C16 AL1     2      38.370   3.520  20.540  1.00  0.00            
ATOM    187  C17 AL1     2      39.040   3.170  19.170  1.00  0.00            
ATOM    188  C18 AL1     2      38.460   1.710  18.810  1.00  0.00            
ATOM    189  C19 AL1     2      37.350   1.380  19.880  1.00  0.00            
ATOM    190  O3  AL1     2      37.930   0.670  20.960  1.00  0.00            
ATOM    191  C20 AL1     2      36.130   0.560  19.300  1.00  0.00            
ATOM    192  O4  AL1     2      35.830   0.560  18.150  1.00  0.00            
ATOM    193  C21 AL1     2      35.370  -0.220  20.430  1.00  0.00            
ATOM    194  O5  AL1     2      34.230  -1.010  19.880  1.00  0.00            
ATOM    195  H1  AL1     2      35.760   7.360  22.400  1.00  0.00            
ATOM    196  H2  AL1     2      37.130   8.560  22.430  1.00  0.00            
ATOM    197  H3  AL1     2      37.040   7.450  21.130  1.00  0.00            
ATOM    198  H4  AL1     2      36.180   6.090  24.610  1.00  0.00            
ATOM    199  H5  AL1     2      37.270   7.290  26.430  1.00  0.00            
ATOM    200  H6  AL1     2      40.570   8.410  23.910  1.00  0.00            
ATOM    201  H7  AL1     2      40.920   7.200  21.900  1.00  0.00            
ATOM    202  H8  AL1     2      39.470   7.830  21.090  1.00  0.00            
ATOM    203  H9  AL1     2      40.590   4.950  21.230  1.00  0.00            
ATOM    204  H10 AL1     2      40.060   5.790  19.820  1.00  0.00            
ATOM    205  H11 AL1     2      37.820   5.630  20.210  1.00  0.00            
ATOM    206  H12 AL1     2      38.370   4.480  22.980  1.00  0.00            
ATOM    207  H13 AL1     2      35.310   2.470  21.840  1.00  0.00            
ATOM    208  H14 AL1     2      36.960   2.260  22.570  1.00  0.00            
ATOM    209  H15 AL1     2      36.310   3.310  18.400  1.00  0.00            
ATOM    210  H16 AL1     2      34.940   3.280  19.510  1.00  0.00            
ATOM    211  H17 AL1     2      36.110   4.580  19.500  1.00  0.00            
ATOM    212  H18 AL1     2      38.850   3.050  21.400  1.00  0.00            
ATOM    213  H19 AL1     2      40.120   3.020  19.150  1.00  0.00            
ATOM    214  H20 AL1     2      38.810   3.920  18.400  1.00  0.00            
ATOM    215  H21 AL1     2      39.230   0.940  18.720  1.00  0.00            
ATOM    216  H22 AL1     2      38.070   1.750  17.790  1.00  0.00            
ATOM    217  H23 AL1     2      38.070  -0.180  20.490  1.00  0.00            
ATOM    218  H24 AL1     2      35.120   0.380  21.320  1.00  0.00            
ATOM    219  H25 AL1     2      36.040  -1.020  20.770  1.00  0.00            
ATOM    220  H26 AL1     2      34.550  -1.280  19.000  1.00  0.00            
TER
ENDMDL
MODEL        1
ATOM      1  H1  GCD     1      34.760  23.110  19.880  1.00  0.00            
ATOM      2  O1  GCD     1      35.430  23.000  19.200  1.00  0.00            
ATOM      3  C1  GCD     1      35.160  21.760  18.610  1.00  0.00            
ATOM      4  H2  GCD     1      35.990  21.620  17.900  1.00  0.00            
ATOM      5  H3  GCD     1      35.140  21.000  19.400  1.00  0.00            
ATOM      6  C2  GCD     1      33.880  21.720  17.800  1.00  0.00            
ATOM      7  H4  GCD     1      33.060  22.060  18.440  1.00  0.00            
ATOM      8  C3  GCD     1      33.440  20.390  17.340  1.00  0.00            
ATOM      9  H5  GCD     1      34.240  19.990  16.700  1.00  0.00            
ATOM     10  C4  GCD     1      32.170  20.450  16.520  1.00  0.00            
ATOM     11  H6  GCD     1      31.320  20.780  17.120  1.00  0.00            
ATOM     12  O2  GCD     1      31.860  19.130  16.070  1.00  0.00            
ATOM     13  H7  GCD     1      32.100  18.400  16.660  1.00  0.00            
ATOM     14  C5  GCD     1      32.370  21.430  15.370  1.00  0.00            
ATOM     15  H8  GCD     1      33.180  21.050  14.740  1.00  0.00            
ATOM     16  O3  GCD     1      31.210  21.650  14.530  1.00  0.00            
ATOM     17  H9  GCD     1      31.430  21.170  13.730  1.00  0.00            
ATOM     18  C6  GCD     1      32.950  22.750  15.840  1.00  0.00            
ATOM     19  O4  GCD     1      34.090  22.590  16.630  1.00  0.00            
ATOM     20  H10 GCD     1      33.220  23.360  14.970  1.00  0.00            
ATOM     21  O5  GCD     1      31.970  23.520  16.590  1.00  0.00            
ATOM     22  C7  GCD     1      31.720  24.900  16.200  1.00  0.00            
ATOM     23  H11 GCD     1      32.460  25.210  15.450  1.00  0.00            
ATOM     24  C8  GCD     1      30.380  25.010  15.460  1.00  0.00            
ATOM     25  H12 GCD     1      29.590  24.580  16.100  1.00  0.00            
ATOM     26  O6  GCD     1      30.440  24.360  14.240  1.00  0.00            
ATOM     27  H13 GCD     1      30.630  23.440  14.460  1.00  0.00            
ATOM     28  C9  GCD     1      30.110  26.490  15.180  1.00  0.00            
ATOM     29  H14 GCD     1      30.900  27.060  14.670  1.00  0.00            
ATOM     30  O7  GCD     1      28.890  26.620  14.430  1.00  0.00            
ATOM     31  H15 GCD     1      28.700  25.800  13.950  1.00  0.00            
ATOM     32  C10 GCD     1      29.890  27.210  16.480  1.00  0.00            
ATOM     33  H16 GCD     1      29.760  28.280  16.280  1.00  0.00            
ATOM     34  O8  GCD     1      31.120  27.030  17.230  1.00  0.00            
ATOM     35  C11 GCD     1      31.610  25.680  17.490  1.00  0.00            
ATOM     36  H17 GCD     1      30.850  25.220  18.150  1.00  0.00            
ATOM     37  C12 GCD     1      33.010  25.800  18.190  1.00  0.00            
ATOM     38  H18 GCD     1      33.230  24.750  18.430  1.00  0.00            
ATOM     39  H19 GCD     1      32.980  26.340  19.140  1.00  0.00            
ATOM     40  O9  GCD     1      33.900  26.420  17.260  1.00  0.00            
ATOM     41  H20 GCD     1      34.270  27.190  17.710  1.00  0.00            
ATOM     42  O10 GCD     1      28.830  26.770  17.300  1.00  0.00            
ATOM     43  C13 GCD     1      28.120  27.760  18.090  1.00  0.00            
ATOM     44  H21 GCD     1      28.540  28.760  17.930  1.00  0.00            
ATOM     45  C14 GCD     1      26.670  27.800  17.520  1.00  0.00            
ATOM     46  H22 GCD     1      26.270  26.780  17.610  1.00  0.00            
ATOM     47  O11 GCD     1      26.620  28.270  16.170  1.00  0.00            
ATOM     48  H23 GCD     1      27.180  27.690  15.630  1.00  0.00            
ATOM     49  C15 GCD     1      25.750  28.630  18.490  1.00  0.00            
ATOM     50  H24 GCD     1      26.080  29.680  18.420  1.00  0.00            
ATOM     51  O12 GCD     1      24.350  28.510  18.210  1.00  0.00            
ATOM     52  H25 GCD     1      24.170  27.570  18.260  1.00  0.00            
ATOM     53  C16 GCD     1      25.990  28.330  19.940  1.00  0.00            
ATOM     54  H26 GCD     1      25.490  29.060  20.580  1.00  0.00            
ATOM     55  O13 GCD     1      27.430  28.460  20.190  1.00  0.00            
ATOM     56  C17 GCD     1      28.250  27.470  19.520  1.00  0.00            
ATOM     57  H27 GCD     1      27.870  26.470  19.760  1.00  0.00            
ATOM     58  C18 GCD     1      29.670  27.560  20.010  1.00  0.00            
ATOM     59  H28 GCD     1      30.020  28.590  19.800  1.00  0.00            
ATOM     60  H29 GCD     1      30.290  26.820  19.490  1.00  0.00            
ATOM     61  O14 GCD     1      29.800  27.220  21.380  1.00  0.00            
ATOM     62  H30 GCD     1      30.530  27.670  21.820  1.00  0.00            
ATOM     63  O15 GCD     1      25.570  26.990  20.310  1.00  0.00            
ATOM     64  C19 GCD     1      24.250  26.920  20.900  1.00  0.00            
ATOM     65  H31 GCD     1      23.620  27.810  20.790  1.00  0.00            
ATOM     66  C20 GCD     1      23.590  25.730  20.260  1.00  0.00            
ATOM     67  H32 GCD     1      24.390  25.000  20.440  1.00  0.00            
ATOM     68  O16 GCD     1      23.400  25.870  18.880  1.00  0.00            
ATOM     69  H33 GCD     1      22.970  25.080  18.540  1.00  0.00            
ATOM     70  C21 GCD     1      22.370  25.270  21.030  1.00  0.00            
ATOM     71  H34 GCD     1      21.620  26.060  21.000  1.00  0.00            
ATOM     72  O17 GCD     1      21.930  24.040  20.480  1.00  0.00            
ATOM     73  H35 GCD     1      22.150  23.950  19.540  1.00  0.00            
ATOM     74  C22 GCD     1      22.710  25.030  22.510  1.00  0.00            
ATOM     75  H36 GCD     1      21.750  24.890  23.020  1.00  0.00            
ATOM     76  O18 GCD     1      23.180  26.270  23.020  1.00  0.00            
ATOM     77  C23 GCD     1      24.420  26.730  22.470  1.00  0.00            
ATOM     78  H37 GCD     1      25.160  25.930  22.610  1.00  0.00            
ATOM     79  C24 GCD     1      24.880  28.020  23.080  1.00  0.00            
ATOM     80  H38 GCD     1      25.820  28.280  22.570  1.00  0.00            
ATOM     81  H39 GCD     1      24.920  27.970  24.180  1.00  0.00            
ATOM     82  O19 GCD     1      23.960  29.110  22.820  1.00  0.00            
ATOM     83  H40 GCD     1      23.050  28.800  22.930  1.00  0.00            
ATOM     84  O20 GCD     1      23.700  24.030  22.590  1.00  0.00            
ATOM     85  C25 GCD     1      23.390  23.160  23.730  1.00  0.00            
ATOM     86  H41 GCD     1      22.540  23.620  24.250  1.00  0.00            
ATOM     87  C26 GCD     1      22.930  21.760  23.290  1.00  0.00            
ATOM     88  H42 GCD     1      23.750  21.300  22.720  1.00  0.00            
ATOM     89  O21 GCD     1      21.960  21.880  22.300  1.00  0.00            
ATOM     90  H43 GCD     1      22.160  22.640  21.740  1.00  0.00            
ATOM     91  C27 GCD     1      22.590  20.830  24.470  1.00  0.00            
ATOM     92  H44 GCD     1      21.680  21.230  24.940  1.00  0.00            
ATOM     93  O22 GCD     1      22.270  19.510  23.970  1.00  0.00            
ATOM     94  H45 GCD     1      21.400  19.690  23.590  1.00  0.00            
ATOM     95  C28 GCD     1      23.810  20.810  25.400  1.00  0.00            
ATOM     96  H46 GCD     1      23.520  20.350  26.350  1.00  0.00            
ATOM     97  O23 GCD     1      24.120  22.170  25.750  1.00  0.00            
ATOM     98  C29 GCD     1      24.570  23.050  24.720  1.00  0.00            
ATOM     99  H47 GCD     1      25.490  22.680  24.260  1.00  0.00            
ATOM    100  C30 GCD     1      24.910  24.450  25.320  1.00  0.00            
ATOM    101  H48 GCD     1      23.990  24.890  25.730  1.00  0.00            
ATOM    102  H49 GCD     1      25.160  25.140  24.510  1.00  0.00            
ATOM    103  O24 GCD     1      25.990  24.370  26.320  1.00  0.00            
ATOM    104  H50 GCD     1      26.770  24.360  25.760  1.00  0.00            
ATOM    105  O25 GCD     1      25.010  20.240  24.760  1.00  0.00            
ATOM    106  C31 GCD     1      25.610  19.170  25.460  1.00  0.00            
ATOM    107  H51 GCD     1      25.200  19.000  26.470  1.00  0.00            
ATOM    108  C32 GCD     1      25.380  17.800  24.720  1.00  0.00            
ATOM    109  H52 GCD     1      25.660  17.910  23.660  1.00  0.00            
ATOM    110  O26 GCD     1      23.980  17.490  24.780  1.00  0.00            
ATOM    111  H53 GCD     1      23.420  18.260  24.620  1.00  0.00            
ATOM    112  C33 GCD     1      26.240  16.710  25.410  1.00  0.00            
ATOM    113  H54 GCD     1      25.700  16.540  26.360  1.00  0.00            
ATOM    114  O27 GCD     1      26.270  15.460  24.690  1.00  0.00            
ATOM    115  H55 GCD     1      26.700  15.670  23.860  1.00  0.00            
ATOM    116  C34 GCD     1      27.670  17.150  25.580  1.00  0.00            
ATOM    117  H56 GCD     1      28.200  16.450  26.230  1.00  0.00            
ATOM    118  O28 GCD     1      27.660  18.390  26.290  1.00  0.00            
ATOM    119  C35 GCD     1      27.030  19.500  25.620  1.00  0.00            
ATOM    120  H57 GCD     1      27.520  19.720  24.660  1.00  0.00            
ATOM    121  C36 GCD     1      27.300  20.830  26.360  1.00  0.00            
ATOM    122  H58 GCD     1      26.730  20.750  27.300  1.00  0.00            
ATOM    123  H59 GCD     1      27.000  21.770  25.890  1.00  0.00            
ATOM    124  O29 GCD     1      28.650  20.910  26.840  1.00  0.00            
ATOM    125  H60 GCD     1      28.900  20.020  27.110  1.00  0.00            
ATOM    126  O30 GCD     1      28.340  17.260  24.320  1.00  0.00            
ATOM    127  C37 GCD     1      29.360  16.290  24.010  1.00  0.00            
ATOM    128  H61 GCD     1      29.390  15.420  24.680  1.00  0.00            
ATOM    129  C38 GCD     1      29.080  15.860  22.580  1.00  0.00            
ATOM    130  H62 GCD     1      29.140  16.700  21.880  1.00  0.00            
ATOM    131  O31 GCD     1      27.690  15.400  22.430  1.00  0.00            
ATOM    132  H63 GCD     1      27.450  15.180  21.520  1.00  0.00            
ATOM    133  C39 GCD     1      30.130  14.830  22.220  1.00  0.00            
ATOM    134  H64 GCD     1      29.990  14.020  22.950  1.00  0.00            
ATOM    135  O32 GCD     1      29.800  14.340  20.910  1.00  0.00            
ATOM    136  H65 GCD     1      30.290  14.880  20.260  1.00  0.00            
ATOM    137  C40 GCD     1      31.500  15.510  22.220  1.00  0.00            
ATOM    138  H66 GCD     1      32.150  14.700  21.880  1.00  0.00            
ATOM    139  O33 GCD     1      31.800  15.900  23.560  1.00  0.00            
ATOM    140  C41 GCD     1      30.790  16.910  23.980  1.00  0.00            
ATOM    141  H67 GCD     1      30.790  17.780  23.310  1.00  0.00            
ATOM    142  C42 GCD     1      31.260  17.570  25.340  1.00  0.00            
ATOM    143  H68 GCD     1      30.640  18.390  25.710  1.00  0.00            
ATOM    144  H69 GCD     1      32.220  18.030  25.080  1.00  0.00            
ATOM    145  O34 GCD     1      31.400  16.590  26.330  1.00  0.00            
ATOM    146  H70 GCD     1      31.300  15.780  25.830  1.00  0.00            
ATOM    147  O35 GCD     1      31.560  16.640  21.260  1.00  0.00            
ATOM    148  C43 GCD     1      32.740  16.750  20.580  1.00  0.00            
ATOM    149  H71 GCD     1      33.480  15.950  20.670  1.00  0.00            
ATOM    150  C44 GCD     1      32.330  16.810  19.120  1.00  0.00            
ATOM    151  H72 GCD     1      31.650  17.670  19.050  1.00  0.00            
ATOM    152  O36 GCD     1      31.480  15.680  18.780  1.00  0.00            
ATOM    153  H73 GCD     1      31.990  14.870  18.890  1.00  0.00            
ATOM    154  C45 GCD     1      33.620  17.080  18.260  1.00  0.00            
ATOM    155  H74 GCD     1      34.320  16.290  18.560  1.00  0.00            
ATOM    156  O37 GCD     1      33.390  16.970  16.900  1.00  0.00            
ATOM    157  H75 GCD     1      32.930  16.140  16.730  1.00  0.00            
ATOM    158  C46 GCD     1      34.180  18.480  18.700  1.00  0.00            
ATOM    159  H76 GCD     1      35.160  18.640  18.230  1.00  0.00            
ATOM    160  O38 GCD     1      33.290  19.580  18.450  1.00  0.00            
ATOM    161  O39 GCD     1      34.470  18.290  20.060  1.00  0.00            
ATOM    162  C47 GCD     1      33.390  18.110  20.960  1.00  0.00            
ATOM    163  H77 GCD     1      32.760  19.000  20.830  1.00  0.00            
ATOM    164  C48 GCD     1      33.980  18.270  22.340  1.00  0.00            
ATOM    165  H78 GCD     1      34.830  17.600  22.450  1.00  0.00            
ATOM    166  H79 GCD     1      33.400  17.840  23.170  1.00  0.00            
ATOM    167  O40 GCD     1      34.300  19.640  22.670  1.00  0.00            
ATOM    168  H80 GCD     1      34.040  19.690  23.590  1.00  0.00            
ATOM    169  C1  AL1     2      25.670  18.910  18.080  1.00  0.00            
ATOM    170  C2  AL1     2      25.360  18.930  19.580  1.00  0.00            
ATOM    171  C3  AL1     2      25.420  17.540  20.130  1.00  0.00            
ATOM    172  C4  AL1     2      24.410  16.910  20.800  1.00  0.00            
ATOM    173  C5  AL1     2      23.180  17.620  21.110  1.00  0.00            
ATOM    174  O1  AL1     2      22.350  17.090  21.700  1.00  0.00            
ATOM    175  C6  AL1     2      23.030  19.010  20.640  1.00  0.00            
ATOM    176  C7  AL1     2      24.000  19.590  19.860  1.00  0.00            
ATOM    177  C8  AL1     2      23.960  21.030  19.550  1.00  0.00            
ATOM    178  C9  AL1     2      25.040  21.930  20.210  1.00  0.00            
ATOM    179  C10 AL1     2      26.410  21.290  19.970  1.00  0.00            
ATOM    180  C11 AL1     2      26.470  19.790  20.410  1.00  0.00            
ATOM    181  C12 AL1     2      27.940  19.310  20.290  1.00  0.00            
ATOM    182  O2  AL1     2      28.310  18.400  19.560  1.00  0.00            
ATOM    183  C13 AL1     2      28.900  20.120  21.090  1.00  0.00            
ATOM    184  C14 AL1     2      28.920  21.600  20.570  1.00  0.00            
ATOM    185  C15 AL1     2      29.510  21.680  19.090  1.00  0.00            
ATOM    186  C16 AL1     2      27.470  22.140  20.740  1.00  0.00            
ATOM    187  C17 AL1     2      27.440  23.710  20.640  1.00  0.00            
ATOM    188  C18 AL1     2      28.890  24.020  21.150  1.00  0.00            
ATOM    189  C19 AL1     2      29.750  22.670  21.420  1.00  0.00            
ATOM    190  O3  AL1     2      29.590  22.460  22.830  1.00  0.00            
ATOM    191  C20 AL1     2      31.260  22.930  21.080  1.00  0.00            
ATOM    192  O4  AL1     2      31.690  23.800  20.300  1.00  0.00            
ATOM    193  C21 AL1     2      32.240  21.890  21.710  1.00  0.00            
ATOM    194  O5  AL1     2      33.620  22.180  21.510  1.00  0.00            
ATOM    195  H1  AL1     2      26.460  18.230  17.740  1.00  0.00            
ATOM    196  H2  AL1     2      24.820  18.670  17.420  1.00  0.00            
ATOM    197  H3  AL1     2      26.020  19.840  17.620  1.00  0.00            
ATOM    198  H4  AL1     2      26.360  17.030  19.950  1.00  0.00            
ATOM    199  H5  AL1     2      24.500  15.890  21.160  1.00  0.00            
ATOM    200  H6  AL1     2      22.090  19.550  20.810  1.00  0.00            
ATOM    201  H7  AL1     2      22.920  21.380  19.620  1.00  0.00            
ATOM    202  H8  AL1     2      24.000  21.050  18.460  1.00  0.00            
ATOM    203  H9  AL1     2      24.930  22.060  21.300  1.00  0.00            
ATOM    204  H10 AL1     2      25.000  22.920  19.760  1.00  0.00            
ATOM    205  H11 AL1     2      26.650  21.360  18.900  1.00  0.00            
ATOM    206  H12 AL1     2      26.220  19.710  21.480  1.00  0.00            
ATOM    207  H13 AL1     2      29.920  19.730  21.010  1.00  0.00            
ATOM    208  H14 AL1     2      28.680  20.170  22.170  1.00  0.00            
ATOM    209  H15 AL1     2      29.050  20.970  18.390  1.00  0.00            
ATOM    210  H16 AL1     2      29.370  22.690  18.700  1.00  0.00            
ATOM    211  H17 AL1     2      30.590  21.490  18.980  1.00  0.00            
ATOM    212  H18 AL1     2      27.180  21.930  21.780  1.00  0.00            
ATOM    213  H19 AL1     2      26.620  23.980  21.310  1.00  0.00            
ATOM    214  H20 AL1     2      27.300  24.030  19.600  1.00  0.00            
ATOM    215  H21 AL1     2      28.910  24.660  22.030  1.00  0.00            
ATOM    216  H22 AL1     2      29.360  24.680  20.410  1.00  0.00            
ATOM    217  H23 AL1     2      30.030  23.150  23.350  1.00  0.00            
ATOM    218  H24 AL1     2      32.130  20.890  21.280  1.00  0.00            
ATOM    219  H25 AL1     2      32.100  21.880  22.790  1.00  0.00            
ATOM    220  H26 AL1     2      34.060  21.380  21.870  1.00  0.00            
TER
ENDMDL
MODEL        1
ATOM      1  H1  GCD     1      41.560   1.380  33.730  1.00  0.00            
ATOM      2  O1  GCD     1      42.250   1.900  34.170  1.00  0.00            
ATOM      3  C1  GCD     1      41.980   1.890  35.610  1.00  0.00            
ATOM      4  H2  GCD     1      41.660   0.900  35.980  1.00  0.00            
ATOM      5  H3  GCD     1      42.880   2.250  36.120  1.00  0.00            
ATOM      6  C2  GCD     1      40.910   2.910  35.900  1.00  0.00            
ATOM      7  H4  GCD     1      41.320   3.850  35.500  1.00  0.00            
ATOM      8  C3  GCD     1      40.720   3.010  37.400  1.00  0.00            
ATOM      9  H5  GCD     1      40.450   1.990  37.680  1.00  0.00            
ATOM     10  C4  GCD     1      39.490   3.860  37.670  1.00  0.00            
ATOM     11  H6  GCD     1      39.720   4.880  37.340  1.00  0.00            
ATOM     12  O2  GCD     1      39.220   3.900  39.090  1.00  0.00            
ATOM     13  H7  GCD     1      38.560   4.580  39.290  1.00  0.00            
ATOM     14  C5  GCD     1      38.270   3.280  36.850  1.00  0.00            
ATOM     15  H8  GCD     1      38.140   2.270  37.250  1.00  0.00            
ATOM     16  O3  GCD     1      37.040   3.970  37.250  1.00  0.00            
ATOM     17  H9  GCD     1      37.170   4.850  36.880  1.00  0.00            
ATOM     18  C6  GCD     1      38.650   3.340  35.340  1.00  0.00            
ATOM     19  O4  GCD     1      39.720   2.500  35.210  1.00  0.00            
ATOM     20  H10 GCD     1      37.910   3.000  34.610  1.00  0.00            
ATOM     21  O5  GCD     1      39.000   4.770  35.000  1.00  0.00            
ATOM     22  C7  GCD     1      37.910   5.450  34.310  1.00  0.00            
ATOM     23  H11 GCD     1      36.980   4.870  34.400  1.00  0.00            
ATOM     24  C8  GCD     1      37.700   6.770  34.940  1.00  0.00            
ATOM     25  H12 GCD     1      38.670   7.270  34.980  1.00  0.00            
ATOM     26  O6  GCD     1      37.170   6.490  36.290  1.00  0.00            
ATOM     27  H13 GCD     1      36.920   7.290  36.740  1.00  0.00            
ATOM     28  C9  GCD     1      36.750   7.610  34.120  1.00  0.00            
ATOM     29  H14 GCD     1      35.740   7.170  34.080  1.00  0.00            
ATOM     30  O7  GCD     1      36.640   8.930  34.760  1.00  0.00            
ATOM     31  H15 GCD     1      36.950   9.570  34.100  1.00  0.00            
ATOM     32  C10 GCD     1      37.220   7.860  32.790  1.00  0.00            
ATOM     33  H16 GCD     1      36.380   8.360  32.300  1.00  0.00            
ATOM     34  O8  GCD     1      37.420   6.590  32.140  1.00  0.00            
ATOM     35  C11 GCD     1      38.330   5.630  32.830  1.00  0.00            
ATOM     36  H17 GCD     1      39.350   6.040  32.930  1.00  0.00            
ATOM     37  C12 GCD     1      38.390   4.300  32.050  1.00  0.00            
ATOM     38  H18 GCD     1      39.220   3.730  32.470  1.00  0.00            
ATOM     39  H19 GCD     1      38.520   4.460  30.970  1.00  0.00            
ATOM     40  O9  GCD     1      37.160   3.590  32.280  1.00  0.00            
ATOM     41  H20 GCD     1      36.470   4.170  31.960  1.00  0.00            
ATOM     42  O10 GCD     1      38.460   8.540  32.750  1.00  0.00            
ATOM     43  C13 GCD     1      38.640   9.590  31.780  1.00  0.00            
ATOM     44  H21 GCD     1      37.780   9.560  31.100  1.00  0.00            
ATOM     45  C14 GCD     1      38.740  10.900  32.600  1.00  0.00            
ATOM     46  H22 GCD     1      39.550  10.760  33.330  1.00  0.00            
ATOM     47  O11 GCD     1      37.570  11.100  33.300  1.00  0.00            
ATOM     48  H23 GCD     1      37.580  12.010  33.610  1.00  0.00            
ATOM     49  C15 GCD     1      39.110  12.060  31.730  1.00  0.00            
ATOM     50  H24 GCD     1      38.350  12.190  30.940  1.00  0.00            
ATOM     51  O12 GCD     1      39.070  13.330  32.480  1.00  0.00            
ATOM     52  H25 GCD     1      39.920  13.420  32.920  1.00  0.00            
ATOM     53  C16 GCD     1      40.420  11.790  31.030  1.00  0.00            
ATOM     54  H26 GCD     1      40.640  12.510  30.250  1.00  0.00            
ATOM     55  O13 GCD     1      40.310  10.540  30.320  1.00  0.00            
ATOM     56  C17 GCD     1      40.020   9.360  31.060  1.00  0.00            
ATOM     57  H27 GCD     1      40.830   9.190  31.780  1.00  0.00            
ATOM     58  C18 GCD     1      40.120   8.170  30.160  1.00  0.00            
ATOM     59  H28 GCD     1      39.620   8.470  29.220  1.00  0.00            
ATOM     60  H29 GCD     1      39.620   7.320  30.650  1.00  0.00            
ATOM     61  O14 GCD     1      41.400   7.830  29.760  1.00  0.00            
ATOM     62  H30 GCD     1      41.710   7.060  30.250  1.00  0.00            
ATOM     63  O15 GCD     1      41.530  11.680  31.960  1.00  0.00            
ATOM     64  C19 GCD     1      42.660  12.500  31.720  1.00  0.00            
ATOM     65  H31 GCD     1      42.440  13.130  30.850  1.00  0.00            
ATOM     66  C20 GCD     1      42.920  13.370  32.980  1.00  0.00            
ATOM     67  H32 GCD     1      43.240  12.710  33.800  1.00  0.00            
ATOM     68  O16 GCD     1      41.730  14.140  33.260  1.00  0.00            
ATOM     69  H33 GCD     1      41.890  14.580  34.100  1.00  0.00            
ATOM     70  C21 GCD     1      44.010  14.340  32.580  1.00  0.00            
ATOM     71  H34 GCD     1      43.650  14.900  31.700  1.00  0.00            
ATOM     72  O17 GCD     1      44.470  15.240  33.570  1.00  0.00            
ATOM     73  H35 GCD     1      45.160  15.830  33.270  1.00  0.00            
ATOM     74  C22 GCD     1      45.270  13.450  32.120  1.00  0.00            
ATOM     75  H36 GCD     1      46.140  14.030  31.800  1.00  0.00            
ATOM     76  O18 GCD     1      44.940  12.600  31.010  1.00  0.00            
ATOM     77  C23 GCD     1      43.870  11.630  31.360  1.00  0.00            
ATOM     78  H37 GCD     1      44.150  11.220  32.340  1.00  0.00            
ATOM     79  C24 GCD     1      43.710  10.570  30.240  1.00  0.00            
ATOM     80  H38 GCD     1      43.370   9.650  30.720  1.00  0.00            
ATOM     81  H39 GCD     1      44.680  10.380  29.750  1.00  0.00            
ATOM     82  O19 GCD     1      42.770  10.930  29.330  1.00  0.00            
ATOM     83  H40 GCD     1      41.970  10.530  29.680  1.00  0.00            
ATOM     84  O20 GCD     1      45.610  12.710  33.240  1.00  0.00            
ATOM     85  C25 GCD     1      46.800  13.190  33.860  1.00  0.00            
ATOM     86  H41 GCD     1      46.970  14.230  33.570  1.00  0.00            
ATOM     87  C26 GCD     1      46.480  13.100  35.320  1.00  0.00            
ATOM     88  H42 GCD     1      46.400  12.030  35.530  1.00  0.00            
ATOM     89  O21 GCD     1      45.380  13.880  35.770  1.00  0.00            
ATOM     90  H43 GCD     1      44.870  14.110  34.980  1.00  0.00            
ATOM     91  C27 GCD     1      47.780  13.430  36.090  1.00  0.00            
ATOM     92  H44 GCD     1      47.900  14.450  35.720  1.00  0.00            
ATOM     93  O22 GCD     1      47.700  13.270  37.530  1.00  0.00            
ATOM     94  H45 GCD     1      48.450  12.760  37.830  1.00  0.00            
ATOM     95  C28 GCD     1      48.920  12.610  35.620  1.00  0.00            
ATOM     96  H46 GCD     1      49.870  12.860  36.100  1.00  0.00            
ATOM     97  O23 GCD     1      49.140  12.820  34.220  1.00  0.00            
ATOM     98  C29 GCD     1      48.010  12.340  33.490  1.00  0.00            
ATOM     99  H47 GCD     1      47.790  11.290  33.760  1.00  0.00            
ATOM    100  C30 GCD     1      48.380  12.480  32.020  1.00  0.00            
ATOM    101  H48 GCD     1      47.530  12.110  31.420  1.00  0.00            
ATOM    102  H49 GCD     1      49.290  11.890  31.860  1.00  0.00            
ATOM    103  O24 GCD     1      48.550  13.850  31.550  1.00  0.00            
ATOM    104  H50 GCD     1      48.830  14.280  32.370  1.00  0.00            
ATOM    105  O25 GCD     1      48.720  11.240  35.870  1.00  0.00            
ATOM    106  C31 GCD     1      49.740  10.440  36.590  1.00  0.00            
ATOM    107  H51 GCD     1      50.690  10.990  36.560  1.00  0.00            
ATOM    108  C32 GCD     1      49.410  10.380  38.110  1.00  0.00            
ATOM    109  H52 GCD     1      48.350  10.130  38.230  1.00  0.00            
ATOM    110  O26 GCD     1      49.690  11.660  38.660  1.00  0.00            
ATOM    111  H53 GCD     1      49.420  11.530  39.580  1.00  0.00            
ATOM    112  C33 GCD     1      50.290   9.410  38.810  1.00  0.00            
ATOM    113  H54 GCD     1      51.330   9.760  38.750  1.00  0.00            
ATOM    114  O27 GCD     1      50.080   9.220  40.200  1.00  0.00            
ATOM    115  H55 GCD     1      50.380   9.990  40.690  1.00  0.00            
ATOM    116  C34 GCD     1      50.260   8.020  38.130  1.00  0.00            
ATOM    117  H56 GCD     1      50.970   7.340  38.610  1.00  0.00            
ATOM    118  O28 GCD     1      50.610   8.190  36.760  1.00  0.00            
ATOM    119  C35 GCD     1      49.750   9.060  35.970  1.00  0.00            
ATOM    120  H57 GCD     1      48.750   8.630  36.100  1.00  0.00            
ATOM    121  C36 GCD     1      50.300   9.070  34.580  1.00  0.00            
ATOM    122  H58 GCD     1      51.380   9.270  34.660  1.00  0.00            
ATOM    123  H59 GCD     1      49.730   9.840  34.050  1.00  0.00            
ATOM    124  O29 GCD     1      50.110   7.770  33.930  1.00  0.00            
ATOM    125  H60 GCD     1      50.760   7.190  34.340  1.00  0.00            
ATOM    126  O30 GCD     1      48.930   7.390  38.300  1.00  0.00            
ATOM    127  C37 GCD     1      49.000   6.090  38.990  1.00  0.00            
ATOM    128  H61 GCD     1      50.000   5.860  39.360  1.00  0.00            
ATOM    129  C38 GCD     1      48.110   6.210  40.210  1.00  0.00            
ATOM    130  H62 GCD     1      47.130   6.590  39.890  1.00  0.00            
ATOM    131  O31 GCD     1      48.630   7.080  41.230  1.00  0.00            
ATOM    132  H63 GCD     1      49.090   7.790  40.750  1.00  0.00            
ATOM    133  C39 GCD     1      47.840   4.840  40.820  1.00  0.00            
ATOM    134  H64 GCD     1      48.760   4.550  41.340  1.00  0.00            
ATOM    135  O32 GCD     1      46.910   4.900  41.830  1.00  0.00            
ATOM    136  H65 GCD     1      46.140   5.250  41.370  1.00  0.00            
ATOM    137  C40 GCD     1      47.430   3.870  39.770  1.00  0.00            
ATOM    138  H66 GCD     1      47.290   2.920  40.300  1.00  0.00            
ATOM    139  O33 GCD     1      48.430   3.810  38.800  1.00  0.00            
ATOM    140  C41 GCD     1      48.550   5.020  38.060  1.00  0.00            
ATOM    141  H67 GCD     1      47.570   5.220  37.610  1.00  0.00            
ATOM    142  C42 GCD     1      49.590   4.850  36.940  1.00  0.00            
ATOM    143  H68 GCD     1      49.790   5.760  36.360  1.00  0.00            
ATOM    144  H69 GCD     1      49.160   4.170  36.200  1.00  0.00            
ATOM    145  O34 GCD     1      50.830   4.290  37.400  1.00  0.00            
ATOM    146  H70 GCD     1      50.640   3.390  37.700  1.00  0.00            
ATOM    147  O35 GCD     1      46.130   4.180  39.200  1.00  0.00            
ATOM    148  C43 GCD     1      44.980   3.530  39.660  1.00  0.00            
ATOM    149  H71 GCD     1      45.200   3.060  40.630  1.00  0.00            
ATOM    150  C44 GCD     1      43.960   4.600  39.880  1.00  0.00            
ATOM    151  H72 GCD     1      43.910   5.140  38.930  1.00  0.00            
ATOM    152  O36 GCD     1      44.430   5.570  40.910  1.00  0.00            
ATOM    153  H73 GCD     1      43.860   6.350  40.910  1.00  0.00            
ATOM    154  C45 GCD     1      42.600   3.990  40.280  1.00  0.00            
ATOM    155  H74 GCD     1      42.670   3.540  41.280  1.00  0.00            
ATOM    156  O37 GCD     1      41.550   5.040  40.310  1.00  0.00            
ATOM    157  H75 GCD     1      41.080   4.990  39.470  1.00  0.00            
ATOM    158  C46 GCD     1      42.270   2.920  39.260  1.00  0.00            
ATOM    159  H76 GCD     1      41.360   2.400  39.580  1.00  0.00            
ATOM    160  O38 GCD     1      41.940   3.460  37.980  1.00  0.00            
ATOM    161  O39 GCD     1      43.260   1.980  39.180  1.00  0.00            
ATOM    162  C47 GCD     1      44.440   2.510  38.660  1.00  0.00            
ATOM    163  H77 GCD     1      44.190   2.920  37.670  1.00  0.00            
ATOM    164  C48 GCD     1      45.470   1.380  38.280  1.00  0.00            
ATOM    165  H78 GCD     1      46.330   1.800  37.740  1.00  0.00            
ATOM    166  H79 GCD     1      44.890   0.730  37.620  1.00  0.00            
ATOM    167  O40 GCD     1      46.020   0.660  39.370  1.00  0.00            
ATOM    168  H80 GCD     1      45.330   0.050  39.660  1.00  0.00            
ATOM    169  C1  AL1     2      42.790  10.620  37.620  1.00  0.00            
ATOM    170  C2  AL1     2      41.780   9.890  36.700  1.00  0.00            
ATOM    171  C3  AL1     2      40.960  10.890  35.770  1.00  0.00            
ATOM    172  C4  AL1     2      39.700  11.180  35.980  1.00  0.00            
ATOM    173  C5  AL1     2      38.820  10.630  36.990  1.00  0.00            
ATOM    174  O1  AL1     2      37.720  11.060  37.220  1.00  0.00            
ATOM    175  C6  AL1     2      39.440   9.520  37.810  1.00  0.00            
ATOM    176  C7  AL1     2      40.720   9.150  37.630  1.00  0.00            
ATOM    177  C8  AL1     2      41.210   7.940  38.360  1.00  0.00            
ATOM    178  C9  AL1     2      41.820   6.930  37.380  1.00  0.00            
ATOM    179  C10 AL1     2      42.930   7.580  36.530  1.00  0.00            
ATOM    180  C11 AL1     2      42.410   8.820  35.730  1.00  0.00            
ATOM    181  C12 AL1     2      43.410   9.260  34.700  1.00  0.00            
ATOM    182  O2  AL1     2      43.960  10.380  34.590  1.00  0.00            
ATOM    183  C13 AL1     2      44.060   8.140  33.890  1.00  0.00            
ATOM    184  C14 AL1     2      44.770   7.120  34.810  1.00  0.00            
ATOM    185  C15 AL1     2      45.900   7.850  35.680  1.00  0.00            
ATOM    186  C16 AL1     2      43.740   6.520  35.680  1.00  0.00            
ATOM    187  C17 AL1     2      44.390   5.350  36.340  1.00  0.00            
ATOM    188  C18 AL1     2      45.310   4.820  35.260  1.00  0.00            
ATOM    189  C19 AL1     2      45.340   5.860  34.080  1.00  0.00            
ATOM    190  O3  AL1     2      44.420   5.320  33.080  1.00  0.00            
ATOM    191  C20 AL1     2      46.820   6.050  33.580  1.00  0.00            
ATOM    192  O4  AL1     2      47.830   5.670  34.140  1.00  0.00            
ATOM    193  C21 AL1     2      46.950   6.870  32.300  1.00  0.00            
ATOM    194  O5  AL1     2      48.000   7.810  32.310  1.00  0.00            
ATOM    195  H1  AL1     2      43.140  11.510  37.090  1.00  0.00            
ATOM    196  H2  AL1     2      42.310  10.790  38.590  1.00  0.00            
ATOM    197  H3  AL1     2      43.690  10.080  37.940  1.00  0.00            
ATOM    198  H4  AL1     2      41.660  11.360  35.080  1.00  0.00            
ATOM    199  H5  AL1     2      39.140  11.950  35.450  1.00  0.00            
ATOM    200  H6  AL1     2      38.780   9.100  38.560  1.00  0.00            
ATOM    201  H7  AL1     2      40.370   7.430  38.850  1.00  0.00            
ATOM    202  H8  AL1     2      41.990   8.270  39.060  1.00  0.00            
ATOM    203  H9  AL1     2      41.090   6.630  36.620  1.00  0.00            
ATOM    204  H10 AL1     2      42.040   5.980  37.880  1.00  0.00            
ATOM    205  H11 AL1     2      43.640   7.950  37.290  1.00  0.00            
ATOM    206  H12 AL1     2      41.630   8.390  35.080  1.00  0.00            
ATOM    207  H13 AL1     2      44.750   8.620  33.190  1.00  0.00            
ATOM    208  H14 AL1     2      43.300   7.670  33.260  1.00  0.00            
ATOM    209  H15 AL1     2      46.670   8.180  34.970  1.00  0.00            
ATOM    210  H16 AL1     2      45.600   8.780  36.170  1.00  0.00            
ATOM    211  H17 AL1     2      46.320   7.090  36.350  1.00  0.00            
ATOM    212  H18 AL1     2      42.960   5.990  35.130  1.00  0.00            
ATOM    213  H19 AL1     2      43.570   4.700  36.660  1.00  0.00            
ATOM    214  H20 AL1     2      44.940   5.670  37.230  1.00  0.00            
ATOM    215  H21 AL1     2      44.790   3.930  34.890  1.00  0.00
[truncated: 2,210,969 more chars]
