# Supplementary material for: Achieving Chemical Accuracy in Cyclodextrin Host–Guest Binding via Integrative Atomistic Modelling
Source: Adv Sci (Weinh). 2025 Dec 14;13(10):e19782. doi: 10.1002/advs.202519782 (PMC12915143; doi:10.1002/advs.202519782)
Supplement: Supplementary file 1 — Supporting Information [file ADVS-13-e19782-s003.zip › all_poses/GCD.AR4.pdb]

MODEL        1
ATOM      1  H1  GCD     1      24.870  19.600  28.460  1.00  0.00            
ATOM      2  O1  GCD     1      24.130  20.190  28.630  1.00  0.00            
ATOM      3  C1  GCD     1      23.510  20.500  27.420  1.00  0.00            
ATOM      4  H2  GCD     1      23.090  19.640  26.890  1.00  0.00            
ATOM      5  H3  GCD     1      22.650  21.140  27.670  1.00  0.00            
ATOM      6  C2  GCD     1      24.480  21.190  26.420  1.00  0.00            
ATOM      7  H4  GCD     1      24.850  22.060  26.980  1.00  0.00            
ATOM      8  C3  GCD     1      23.700  21.720  25.220  1.00  0.00            
ATOM      9  H5  GCD     1      23.010  20.960  24.830  1.00  0.00            
ATOM     10  C4  GCD     1      24.650  22.280  24.080  1.00  0.00            
ATOM     11  H6  GCD     1      25.140  23.220  24.360  1.00  0.00            
ATOM     12  O2  GCD     1      23.880  22.450  22.810  1.00  0.00            
ATOM     13  H7  GCD     1      23.170  23.070  23.010  1.00  0.00            
ATOM     14  C5  GCD     1      25.850  21.280  23.830  1.00  0.00            
ATOM     15  H8  GCD     1      25.330  20.380  23.480  1.00  0.00            
ATOM     16  O3  GCD     1      26.740  21.780  22.840  1.00  0.00            
ATOM     17  H9  GCD     1      27.190  22.580  23.160  1.00  0.00            
ATOM     18  C6  GCD     1      26.500  20.860  25.070  1.00  0.00            
ATOM     19  O4  GCD     1      25.520  20.250  25.970  1.00  0.00            
ATOM     20  H10 GCD     1      27.280  20.100  24.980  1.00  0.00            
ATOM     21  O5  GCD     1      27.180  22.040  25.640  1.00  0.00            
ATOM     22  C7  GCD     1      28.500  22.230  25.150  1.00  0.00            
ATOM     23  H11 GCD     1      28.750  21.800  24.170  1.00  0.00            
ATOM     24  C8  GCD     1      28.740  23.700  24.900  1.00  0.00            
ATOM     25  H12 GCD     1      28.390  24.220  25.810  1.00  0.00            
ATOM     26  O6  GCD     1      27.900  24.220  23.840  1.00  0.00            
ATOM     27  H13 GCD     1      27.940  25.180  23.820  1.00  0.00            
ATOM     28  C9  GCD     1      30.190  24.050  24.670  1.00  0.00            
ATOM     29  H14 GCD     1      30.430  23.650  23.670  1.00  0.00            
ATOM     30  O7  GCD     1      30.440  25.510  24.710  1.00  0.00            
ATOM     31  H15 GCD     1      31.270  25.750  24.280  1.00  0.00            
ATOM     32  C10 GCD     1      31.090  23.360  25.650  1.00  0.00            
ATOM     33  H16 GCD     1      32.150  23.610  25.510  1.00  0.00            
ATOM     34  O8  GCD     1      30.860  21.950  25.670  1.00  0.00            
ATOM     35  C11 GCD     1      29.540  21.610  26.070  1.00  0.00            
ATOM     36  H17 GCD     1      29.340  22.040  27.060  1.00  0.00            
ATOM     37  C12 GCD     1      29.470  20.120  26.140  1.00  0.00            
ATOM     38  H18 GCD     1      28.530  19.780  26.590  1.00  0.00            
ATOM     39  H19 GCD     1      30.230  19.840  26.880  1.00  0.00            
ATOM     40  O9  GCD     1      29.760  19.460  24.890  1.00  0.00            
ATOM     41  H20 GCD     1      30.520  19.930  24.520  1.00  0.00            
ATOM     42  O10 GCD     1      30.740  23.920  26.960  1.00  0.00            
ATOM     43  C13 GCD     1      31.830  24.360  27.860  1.00  0.00            
ATOM     44  H21 GCD     1      32.810  24.210  27.380  1.00  0.00            
ATOM     45  C14 GCD     1      31.760  25.850  28.200  1.00  0.00            
ATOM     46  H22 GCD     1      30.810  26.110  28.690  1.00  0.00            
ATOM     47  O11 GCD     1      31.860  26.610  27.000  1.00  0.00            
ATOM     48  H23 GCD     1      31.230  26.290  26.340  1.00  0.00            
ATOM     49  C15 GCD     1      32.750  26.230  29.210  1.00  0.00            
ATOM     50  H24 GCD     1      33.780  26.100  28.840  1.00  0.00            
ATOM     51  O12 GCD     1      32.690  27.550  29.660  1.00  0.00            
ATOM     52  H25 GCD     1      32.570  28.180  28.940  1.00  0.00            
ATOM     53  C16 GCD     1      32.650  25.320  30.450  1.00  0.00            
ATOM     54  H26 GCD     1      33.510  25.380  31.120  1.00  0.00            
ATOM     55  O13 GCD     1      32.720  24.010  29.910  1.00  0.00            
ATOM     56  C17 GCD     1      31.690  23.540  29.100  1.00  0.00            
ATOM     57  H27 GCD     1      30.700  23.650  29.540  1.00  0.00            
ATOM     58  C18 GCD     1      32.000  22.080  28.900  1.00  0.00            
ATOM     59  H28 GCD     1      33.080  22.090  28.720  1.00  0.00            
ATOM     60  H29 GCD     1      31.350  21.670  28.110  1.00  0.00            
ATOM     61  O14 GCD     1      31.680  21.290  29.980  1.00  0.00            
ATOM     62  H30 GCD     1      32.250  21.540  30.720  1.00  0.00            
ATOM     63  O15 GCD     1      31.370  25.550  31.150  1.00  0.00            
ATOM     64  C19 GCD     1      31.550  25.660  32.580  1.00  0.00            
ATOM     65  H31 GCD     1      32.530  25.340  32.970  1.00  0.00            
ATOM     66  C20 GCD     1      31.170  27.080  32.940  1.00  0.00            
ATOM     67  H32 GCD     1      30.250  27.440  32.460  1.00  0.00            
ATOM     68  O16 GCD     1      32.270  27.920  32.480  1.00  0.00            
ATOM     69  H33 GCD     1      32.080  28.060  31.540  1.00  0.00            
ATOM     70  C21 GCD     1      31.100  27.200  34.440  1.00  0.00            
ATOM     71  H34 GCD     1      32.020  26.770  34.860  1.00  0.00            
ATOM     72  O17 GCD     1      30.800  28.500  35.050  1.00  0.00            
ATOM     73  H35 GCD     1      31.420  29.160  34.700  1.00  0.00            
ATOM     74  C22 GCD     1      30.010  26.200  34.870  1.00  0.00            
ATOM     75  H36 GCD     1      29.850  26.150  35.950  1.00  0.00            
ATOM     76  O18 GCD     1      30.330  24.830  34.560  1.00  0.00            
ATOM     77  C23 GCD     1      30.500  24.680  33.120  1.00  0.00            
ATOM     78  H37 GCD     1      29.560  24.810  32.560  1.00  0.00            
ATOM     79  C24 GCD     1      30.940  23.220  32.860  1.00  0.00            
ATOM     80  H38 GCD     1      31.690  22.900  33.590  1.00  0.00            
ATOM     81  H39 GCD     1      31.380  23.190  31.850  1.00  0.00            
ATOM     82  O19 GCD     1      29.810  22.250  32.890  1.00  0.00            
ATOM     83  H40 GCD     1      30.260  21.400  32.800  1.00  0.00            
ATOM     84  O20 GCD     1      28.850  26.660  34.200  1.00  0.00            
ATOM     85  C25 GCD     1      27.850  27.340  35.030  1.00  0.00            
ATOM     86  H41 GCD     1      28.300  27.730  35.950  1.00  0.00            
ATOM     87  C26 GCD     1      27.270  28.550  34.260  1.00  0.00            
ATOM     88  H42 GCD     1      26.890  28.190  33.290  1.00  0.00            
ATOM     89  O21 GCD     1      28.270  29.560  34.090  1.00  0.00            
ATOM     90  H43 GCD     1      29.100  29.070  34.140  1.00  0.00            
ATOM     91  C27 GCD     1      26.140  29.180  35.110  1.00  0.00            
ATOM     92  H44 GCD     1      26.550  29.550  36.060  1.00  0.00            
ATOM     93  O22 GCD     1      25.670  30.400  34.500  1.00  0.00            
ATOM     94  H45 GCD     1      26.420  30.950  34.270  1.00  0.00            
ATOM     95  C28 GCD     1      25.010  28.180  35.530  1.00  0.00            
ATOM     96  H46 GCD     1      24.340  28.610  36.280  1.00  0.00            
ATOM     97  O23 GCD     1      25.670  27.050  36.100  1.00  0.00            
ATOM     98  C29 GCD     1      26.640  26.410  35.300  1.00  0.00            
ATOM     99  H47 GCD     1      26.220  26.200  34.300  1.00  0.00            
ATOM    100  C30 GCD     1      27.060  25.110  36.030  1.00  0.00            
ATOM    101  H48 GCD     1      27.470  25.370  37.020  1.00  0.00            
ATOM    102  H49 GCD     1      27.910  24.690  35.480  1.00  0.00            
ATOM    103  O24 GCD     1      26.030  24.150  36.140  1.00  0.00            
ATOM    104  H50 GCD     1      25.200  24.530  36.420  1.00  0.00            
ATOM    105  O25 GCD     1      24.190  27.810  34.450  1.00  0.00            
ATOM    106  C31 GCD     1      22.750  27.950  34.570  1.00  0.00            
ATOM    107  H51 GCD     1      22.440  28.200  35.590  1.00  0.00            
ATOM    108  C32 GCD     1      22.420  29.230  33.780  1.00  0.00            
ATOM    109  H52 GCD     1      22.780  29.110  32.750  1.00  0.00            
ATOM    110  O26 GCD     1      22.930  30.350  34.560  1.00  0.00            
ATOM    111  H53 GCD     1      23.880  30.250  34.490  1.00  0.00            
ATOM    112  C33 GCD     1      20.930  29.470  33.470  1.00  0.00            
ATOM    113  H54 GCD     1      20.430  29.730  34.410  1.00  0.00            
ATOM    114  O27 GCD     1      20.700  30.580  32.660  1.00  0.00            
ATOM    115  H55 GCD     1      19.740  30.650  32.580  1.00  0.00            
ATOM    116  C34 GCD     1      20.280  28.140  33.020  1.00  0.00            
ATOM    117  H56 GCD     1      19.190  28.240  33.010  1.00  0.00            
ATOM    118  O28 GCD     1      20.610  27.140  34.010  1.00  0.00            
ATOM    119  C35 GCD     1      21.950  26.780  34.000  1.00  0.00            
ATOM    120  H57 GCD     1      22.300  26.690  32.960  1.00  0.00            
ATOM    121  C36 GCD     1      22.190  25.490  34.780  1.00  0.00            
ATOM    122  H58 GCD     1      21.820  25.660  35.800  1.00  0.00            
ATOM    123  H59 GCD     1      23.260  25.250  34.740  1.00  0.00            
ATOM    124  O29 GCD     1      21.380  24.360  34.350  1.00  0.00            
ATOM    125  H60 GCD     1      20.480  24.610  34.590  1.00  0.00            
ATOM    126  O30 GCD     1      20.710  27.820  31.680  1.00  0.00            
ATOM    127  C37 GCD     1      19.690  27.640  30.680  1.00  0.00            
ATOM    128  H61 GCD     1      18.800  28.230  30.950  1.00  0.00            
ATOM    129  C38 GCD     1      20.230  28.220  29.350  1.00  0.00            
ATOM    130  H62 GCD     1      21.250  27.830  29.180  1.00  0.00            
ATOM    131  O31 GCD     1      20.260  29.630  29.460  1.00  0.00            
ATOM    132  H63 GCD     1      21.190  29.850  29.600  1.00  0.00            
ATOM    133  C39 GCD     1      19.230  27.900  28.190  1.00  0.00            
ATOM    134  H64 GCD     1      18.300  28.460  28.350  1.00  0.00            
ATOM    135  O32 GCD     1      19.680  28.330  26.880  1.00  0.00            
ATOM    136  H65 GCD     1      20.100  29.200  26.920  1.00  0.00            
ATOM    137  C40 GCD     1      18.960  26.390  28.170  1.00  0.00            
ATOM    138  H66 GCD     1      18.220  26.110  27.420  1.00  0.00            
ATOM    139  O33 GCD     1      18.500  26.030  29.370  1.00  0.00            
ATOM    140  C41 GCD     1      19.370  26.140  30.510  1.00  0.00            
ATOM    141  H67 GCD     1      20.310  25.670  30.170  1.00  0.00            
ATOM    142  C42 GCD     1      18.640  25.510  31.770  1.00  0.00            
ATOM    143  H68 GCD     1      19.210  25.370  32.710  1.00  0.00            
ATOM    144  H69 GCD     1      18.400  24.470  31.500  1.00  0.00            
ATOM    145  O34 GCD     1      17.430  26.130  31.950  1.00  0.00            
ATOM    146  H70 GCD     1      16.790  25.790  31.320  1.00  0.00            
ATOM    147  O35 GCD     1      20.220  25.750  27.840  1.00  0.00            
ATOM    148  C43 GCD     1      20.210  24.670  26.890  1.00  0.00            
ATOM    149  H71 GCD     1      19.210  24.490  26.460  1.00  0.00            
ATOM    150  C44 GCD     1      21.020  25.180  25.730  1.00  0.00            
ATOM    151  H72 GCD     1      22.050  25.290  26.080  1.00  0.00            
ATOM    152  O36 GCD     1      20.470  26.380  25.130  1.00  0.00            
ATOM    153  H73 GCD     1      20.310  27.000  25.850  1.00  0.00            
ATOM    154  C45 GCD     1      21.100  24.080  24.630  1.00  0.00            
ATOM    155  H74 GCD     1      20.060  23.980  24.290  1.00  0.00            
ATOM    156  O37 GCD     1      22.030  24.420  23.530  1.00  0.00            
ATOM    157  H75 GCD     1      21.820  25.340  23.300  1.00  0.00            
ATOM    158  C46 GCD     1      21.560  22.750  25.270  1.00  0.00            
ATOM    159  H76 GCD     1      21.410  21.950  24.540  1.00  0.00            
ATOM    160  O38 GCD     1      22.960  22.820  25.620  1.00  0.00            
ATOM    161  O39 GCD     1      20.760  22.410  26.390  1.00  0.00            
ATOM    162  C47 GCD     1      20.840  23.380  27.450  1.00  0.00            
ATOM    163  H77 GCD     1      21.890  23.460  27.760  1.00  0.00            
ATOM    164  C48 GCD     1      20.030  22.970  28.640  1.00  0.00            
ATOM    165  H78 GCD     1      18.950  23.130  28.470  1.00  0.00            
ATOM    166  H79 GCD     1      20.250  23.710  29.410  1.00  0.00            
ATOM    167  O40 GCD     1      20.560  21.780  29.150  1.00  0.00            
ATOM    168  H80 GCD     1      20.410  21.190  28.400  1.00  0.00            
ATOM    169  C1  AR4     2      26.740  22.550  29.530  1.00  0.00            
ATOM    170  C2  AR4     2      26.670  24.110  29.620  1.00  0.00            
ATOM    171  C3  AR4     2      28.000  24.740  29.440  1.00  0.00            
ATOM    172  C4  AR4     2      26.050  24.450  30.970  1.00  0.00            
ATOM    173  C5  AR4     2      25.620  25.920  31.160  1.00  0.00            
ATOM    174  C6  AR4     2      24.930  26.470  30.000  1.00  0.00            
ATOM    175  C7  AR4     2      25.070  25.810  28.790  1.00  0.00            
ATOM    176  O1  AR4     2      25.730  24.560  28.650  1.00  0.00            
ATOM    177  C8  AR4     2      24.580  26.320  27.540  1.00  0.00            
ATOM    178  C9  AR4     2      24.880  25.700  26.320  1.00  0.00            
ATOM    179  C10 AR4     2      24.320  26.140  25.100  1.00  0.00            
ATOM    180  C11 AR4     2      23.620  27.360  25.090  1.00  0.00            
ATOM    181  C12 AR4     2      23.270  28.030  26.230  1.00  0.00            
ATOM    182  C13 AR4     2      23.800  27.540  27.480  1.00  0.00            
ATOM    183  C14 AR4     2      23.640  28.400  28.710  1.00  0.00            
ATOM    184  O2  AR4     2      23.140  29.490  28.680  1.00  0.00            
ATOM    185  C15 AR4     2      24.360  27.840  30.000  1.00  0.00            
ATOM    186  O3  AR4     2      24.370  28.600  30.970  1.00  0.00            
ATOM    187  H1  AR4     2      25.820  22.070  29.890  1.00  0.00            
ATOM    188  H2  AR4     2      26.960  22.210  28.510  1.00  0.00            
ATOM    189  H3  AR4     2      27.560  22.160  30.130  1.00  0.00            
ATOM    190  H4  AR4     2      28.280  24.390  28.440  1.00  0.00            
ATOM    191  H5  AR4     2      27.970  25.830  29.320  1.00  0.00            
ATOM    192  H6  AR4     2      28.750  24.400  30.160  1.00  0.00            
ATOM    193  H7  AR4     2      26.780  24.200  31.750  1.00  0.00            
ATOM    194  H8  AR4     2      25.210  23.790  31.200  1.00  0.00            
ATOM    195  H9  AR4     2      26.590  26.410  31.320  1.00  0.00            
ATOM    196  H10 AR4     2      25.110  26.150  32.100  1.00  0.00            
ATOM    197  H11 AR4     2      25.520  24.830  26.330  1.00  0.00            
ATOM    198  H12 AR4     2      24.710  25.740  24.170  1.00  0.00            
ATOM    199  H13 AR4     2      23.270  27.700  24.120  1.00  0.00            
ATOM    200  H14 AR4     2      22.640  28.910  26.160  1.00  0.00            
TER
ENDMDL
MODEL        1
ATOM      1  H1  GCD     1      18.720  23.460  26.210  1.00  0.00            
ATOM      2  O1  GCD     1      19.060  24.350  26.370  1.00  0.00            
ATOM      3  C1  GCD     1      19.450  24.830  25.040  1.00  0.00            
ATOM      4  H2  GCD     1      18.710  24.420  24.340  1.00  0.00            
ATOM      5  H3  GCD     1      19.340  25.920  25.090  1.00  0.00            
ATOM      6  C2  GCD     1      20.820  24.370  24.600  1.00  0.00            
ATOM      7  H4  GCD     1      21.570  24.420  25.400  1.00  0.00            
ATOM      8  C3  GCD     1      21.310  25.280  23.480  1.00  0.00            
ATOM      9  H5  GCD     1      20.500  25.540  22.780  1.00  0.00            
ATOM     10  C4  GCD     1      22.500  24.670  22.620  1.00  0.00            
ATOM     11  H6  GCD     1      23.410  24.650  23.230  1.00  0.00            
ATOM     12  O2  GCD     1      22.780  25.460  21.510  1.00  0.00            
ATOM     13  H7  GCD     1      23.020  26.300  21.930  1.00  0.00            
ATOM     14  C5  GCD     1      22.140  23.210  22.230  1.00  0.00            
ATOM     15  H8  GCD     1      21.260  23.200  21.580  1.00  0.00            
ATOM     16  O3  GCD     1      23.150  22.540  21.450  1.00  0.00            
ATOM     17  H9  GCD     1      23.980  22.790  21.880  1.00  0.00            
ATOM     18  C6  GCD     1      21.810  22.480  23.440  1.00  0.00            
ATOM     19  O4  GCD     1      20.630  23.060  24.000  1.00  0.00            
ATOM     20  H10 GCD     1      21.610  21.430  23.220  1.00  0.00            
ATOM     21  O5  GCD     1      22.810  22.580  24.430  1.00  0.00            
ATOM     22  C7  GCD     1      23.790  21.570  24.430  1.00  0.00            
ATOM     23  H11 GCD     1      23.630  20.880  23.600  1.00  0.00            
ATOM     24  C8  GCD     1      25.170  22.210  24.460  1.00  0.00            
ATOM     25  H12 GCD     1      25.100  22.940  25.270  1.00  0.00            
ATOM     26  O6  GCD     1      25.370  22.890  23.260  1.00  0.00            
ATOM     27  H13 GCD     1      26.080  23.530  23.340  1.00  0.00            
ATOM     28  C9  GCD     1      26.160  21.160  24.660  1.00  0.00            
ATOM     29  H14 GCD     1      25.960  20.640  23.710  1.00  0.00            
ATOM     30  O7  GCD     1      27.540  21.650  24.760  1.00  0.00            
ATOM     31  H15 GCD     1      27.640  21.880  25.690  1.00  0.00            
ATOM     32  C10 GCD     1      25.820  20.260  25.820  1.00  0.00            
ATOM     33  H16 GCD     1      26.680  19.600  25.960  1.00  0.00            
ATOM     34  O8  GCD     1      24.550  19.730  25.720  1.00  0.00            
ATOM     35  C11 GCD     1      23.550  20.670  25.690  1.00  0.00            
ATOM     36  H17 GCD     1      23.540  21.260  26.610  1.00  0.00            
ATOM     37  C12 GCD     1      22.190  20.010  25.600  1.00  0.00            
ATOM     38  H18 GCD     1      21.390  20.750  25.680  1.00  0.00            
ATOM     39  H19 GCD     1      22.180  19.360  26.480  1.00  0.00            
ATOM     40  O9  GCD     1      22.150  19.230  24.360  1.00  0.00            
ATOM     41  H20 GCD     1      22.910  18.640  24.350  1.00  0.00            
ATOM     42  O10 GCD     1      25.890  21.120  27.030  1.00  0.00            
ATOM     43  C13 GCD     1      26.690  20.610  28.080  1.00  0.00            
ATOM     44  H21 GCD     1      27.330  19.770  27.760  1.00  0.00            
ATOM     45  C14 GCD     1      27.560  21.800  28.520  1.00  0.00            
ATOM     46  H22 GCD     1      26.920  22.610  28.890  1.00  0.00            
ATOM     47  O11 GCD     1      28.440  22.280  27.500  1.00  0.00            
ATOM     48  H23 GCD     1      28.970  22.960  27.940  1.00  0.00            
ATOM     49  C15 GCD     1      28.460  21.400  29.710  1.00  0.00            
ATOM     50  H24 GCD     1      29.180  20.620  29.430  1.00  0.00            
ATOM     51  O12 GCD     1      29.180  22.600  30.150  1.00  0.00            
ATOM     52  H25 GCD     1      29.130  22.590  31.110  1.00  0.00            
ATOM     53  C16 GCD     1      27.550  20.810  30.830  1.00  0.00            
ATOM     54  H26 GCD     1      28.090  20.390  31.680  1.00  0.00            
ATOM     55  O13 GCD     1      26.690  19.810  30.290  1.00  0.00            
ATOM     56  C17 GCD     1      25.840  20.230  29.300  1.00  0.00            
ATOM     57  H27 GCD     1      25.240  21.110  29.560  1.00  0.00            
ATOM     58  C18 GCD     1      24.910  19.150  28.910  1.00  0.00            
ATOM     59  H28 GCD     1      25.400  18.210  28.640  1.00  0.00            
ATOM     60  H29 GCD     1      24.180  19.510  28.160  1.00  0.00            
ATOM     61  O14 GCD     1      24.090  18.840  30.000  1.00  0.00            
ATOM     62  H30 GCD     1      24.770  18.460  30.570  1.00  0.00            
ATOM     63  O15 GCD     1      26.750  21.830  31.370  1.00  0.00            
ATOM     64  C19 GCD     1      26.850  21.960  32.740  1.00  0.00            
ATOM     65  H31 GCD     1      27.290  21.100  33.260  1.00  0.00            
ATOM     66  C20 GCD     1      27.720  23.160  33.150  1.00  0.00            
ATOM     67  H32 GCD     1      27.350  23.980  32.520  1.00  0.00            
ATOM     68  O16 GCD     1      29.120  22.920  32.810  1.00  0.00            
ATOM     69  H33 GCD     1      29.680  23.580  33.230  1.00  0.00            
ATOM     70  C21 GCD     1      27.590  23.450  34.680  1.00  0.00            
ATOM     71  H34 GCD     1      28.180  22.680  35.180  1.00  0.00            
ATOM     72  O17 GCD     1      28.240  24.700  34.940  1.00  0.00            
ATOM     73  H35 GCD     1      27.630  25.290  34.480  1.00  0.00            
ATOM     74  C22 GCD     1      26.090  23.440  35.220  1.00  0.00            
ATOM     75  H36 GCD     1      26.000  23.390  36.310  1.00  0.00            
ATOM     76  O18 GCD     1      25.390  22.330  34.700  1.00  0.00            
ATOM     77  C23 GCD     1      25.370  22.070  33.250  1.00  0.00            
ATOM     78  H37 GCD     1      24.810  22.880  32.760  1.00  0.00            
ATOM     79  C24 GCD     1      24.660  20.770  33.020  1.00  0.00            
ATOM     80  H38 GCD     1      25.150  20.040  33.690  1.00  0.00            
ATOM     81  H39 GCD     1      24.700  20.470  31.970  1.00  0.00            
ATOM     82  O19 GCD     1      23.310  20.730  33.440  1.00  0.00            
ATOM     83  H40 GCD     1      23.380  21.080  34.340  1.00  0.00            
ATOM     84  O20 GCD     1      25.560  24.700  34.750  1.00  0.00            
ATOM     85  C25 GCD     1      24.590  25.310  35.610  1.00  0.00            
ATOM     86  H41 GCD     1      24.420  24.750  36.530  1.00  0.00            
ATOM     87  C26 GCD     1      25.110  26.720  36.020  1.00  0.00            
ATOM     88  H42 GCD     1      25.280  27.330  35.120  1.00  0.00            
ATOM     89  O21 GCD     1      26.310  26.670  36.820  1.00  0.00            
ATOM     90  H43 GCD     1      26.280  25.870  37.340  1.00  0.00            
ATOM     91  C27 GCD     1      24.060  27.450  36.790  1.00  0.00            
ATOM     92  H44 GCD     1      23.840  26.880  37.700  1.00  0.00            
ATOM     93  O22 GCD     1      24.470  28.760  37.240  1.00  0.00            
ATOM     94  H45 GCD     1      24.470  29.250  36.400  1.00  0.00            
ATOM     95  C28 GCD     1      22.780  27.430  36.000  1.00  0.00            
ATOM     96  H46 GCD     1      21.940  27.950  36.460  1.00  0.00            
ATOM     97  O23 GCD     1      22.340  26.090  35.780  1.00  0.00            
ATOM     98  C29 GCD     1      23.190  25.400  34.900  1.00  0.00            
ATOM     99  H47 GCD     1      23.260  25.930  33.940  1.00  0.00            
ATOM    100  C30 GCD     1      22.550  24.060  34.700  1.00  0.00            
ATOM    101  H48 GCD     1      22.470  23.480  35.620  1.00  0.00            
ATOM    102  H49 GCD     1      23.220  23.460  34.070  1.00  0.00            
ATOM    103  O24 GCD     1      21.310  24.410  34.070  1.00  0.00            
ATOM    104  H50 GCD     1      20.720  24.510  34.820  1.00  0.00            
ATOM    105  O25 GCD     1      22.950  28.060  34.780  1.00  0.00            
ATOM    106  C31 GCD     1      22.510  29.420  34.590  1.00  0.00            
ATOM    107  H51 GCD     1      22.270  29.980  35.500  1.00  0.00            
ATOM    108  C32 GCD     1      23.660  30.220  33.930  1.00  0.00            
ATOM    109  H52 GCD     1      23.960  29.670  33.020  1.00  0.00            
ATOM    110  O26 GCD     1      24.740  30.250  34.840  1.00  0.00            
ATOM    111  H53 GCD     1      25.310  30.850  34.350  1.00  0.00            
ATOM    112  C33 GCD     1      23.150  31.610  33.460  1.00  0.00            
ATOM    113  H54 GCD     1      22.870  32.250  34.300  1.00  0.00            
ATOM    114  O27 GCD     1      24.230  32.280  32.780  1.00  0.00            
ATOM    115  H55 GCD     1      24.450  31.920  31.920  1.00  0.00            
ATOM    116  C34 GCD     1      21.960  31.330  32.550  1.00  0.00            
ATOM    117  H56 GCD     1      21.530  32.320  32.340  1.00  0.00            
ATOM    118  O28 GCD     1      20.950  30.650  33.270  1.00  0.00            
ATOM    119  C35 GCD     1      21.320  29.370  33.710  1.00  0.00            
ATOM    120  H57 GCD     1      21.580  28.820  32.800  1.00  0.00            
ATOM    121  C36 GCD     1      20.170  28.600  34.340  1.00  0.00            
ATOM    122  H58 GCD     1      19.900  29.200  35.220  1.00  0.00            
ATOM    123  H59 GCD     1      20.450  27.600  34.710  1.00  0.00            
ATOM    124  O29 GCD     1      19.060  28.480  33.470  1.00  0.00            
ATOM    125  H60 GCD     1      19.340  27.730  32.930  1.00  0.00            
ATOM    126  O30 GCD     1      22.300  30.660  31.310  1.00  0.00            
ATOM    127  C37 GCD     1      22.360  31.480  30.170  1.00  0.00            
ATOM    128  H61 GCD     1      22.340  32.570  30.330  1.00  0.00            
ATOM    129  C38 GCD     1      23.650  31.060  29.410  1.00  0.00            
ATOM    130  H62 GCD     1      23.580  29.990  29.180  1.00  0.00            
ATOM    131  O31 GCD     1      24.850  31.400  30.120  1.00  0.00            
ATOM    132  H63 GCD     1      25.530  30.910  29.650  1.00  0.00            
ATOM    133  C39 GCD     1      23.640  31.710  28.010  1.00  0.00            
ATOM    134  H64 GCD     1      23.670  32.800  28.200  1.00  0.00            
ATOM    135  O32 GCD     1      24.760  31.390  27.230  1.00  0.00            
ATOM    136  H65 GCD     1      25.520  31.870  27.600  1.00  0.00            
ATOM    137  C40 GCD     1      22.360  31.360  27.210  1.00  0.00            
ATOM    138  H66 GCD     1      22.200  31.940  26.300  1.00  0.00            
ATOM    139  O33 GCD     1      21.230  31.670  28.020  1.00  0.00            
ATOM    140  C41 GCD     1      21.200  31.020  29.300  1.00  0.00            
ATOM    141  H67 GCD     1      21.200  29.970  28.970  1.00  0.00            
ATOM    142  C42 GCD     1      19.880  31.230  30.040  1.00  0.00            
ATOM    143  H68 GCD     1      19.840  30.480  30.840  1.00  0.00            
ATOM    144  H69 GCD     1      19.060  30.910  29.380  1.00  0.00            
ATOM    145  O34 GCD     1      19.520  32.560  30.540  1.00  0.00            
ATOM    146  H70 GCD     1      18.620  32.380  30.850  1.00  0.00            
ATOM    147  O35 GCD     1      22.390  29.990  26.830  1.00  0.00            
ATOM    148  C43 GCD     1      21.900  29.620  25.510  1.00  0.00            
ATOM    149  H71 GCD     1      21.630  30.580  25.050  1.00  0.00            
ATOM    150  C44 GCD     1      23.050  28.970  24.750  1.00  0.00            
ATOM    151  H72 GCD     1      23.290  28.050  25.290  1.00  0.00            
ATOM    152  O36 GCD     1      24.120  29.900  24.620  1.00  0.00            
ATOM    153  H73 GCD     1      24.340  30.300  25.460  1.00  0.00            
ATOM    154  C45 GCD     1      22.570  28.540  23.400  1.00  0.00            
ATOM    155  H74 GCD     1      22.280  29.400  22.790  1.00  0.00            
ATOM    156  O37 GCD     1      23.630  27.940  22.610  1.00  0.00            
ATOM    157  H75 GCD     1      24.460  28.400  22.790  1.00  0.00            
ATOM    158  C46 GCD     1      21.350  27.670  23.500  1.00  0.00            
ATOM    159  H76 GCD     1      21.070  27.550  22.450  1.00  0.00            
ATOM    160  O38 GCD     1      21.740  26.500  24.060  1.00  0.00            
ATOM    161  O39 GCD     1      20.420  28.410  24.200  1.00  0.00            
ATOM    162  C47 GCD     1      20.680  28.780  25.550  1.00  0.00            
ATOM    163  H77 GCD     1      20.840  27.910  26.200  1.00  0.00            
ATOM    164  C48 GCD     1      19.450  29.430  26.090  1.00  0.00            
ATOM    165  H78 GCD     1      19.200  30.320  25.490  1.00  0.00            
ATOM    166  H79 GCD     1      19.700  29.770  27.100  1.00  0.00            
ATOM    167  O40 GCD     1      18.220  28.630  26.130  1.00  0.00            
ATOM    168  H80 GCD     1      17.920  28.650  25.210  1.00  0.00            
ATOM    169  C1  AR4     2      21.900  23.740  28.230  1.00  0.00            
ATOM    170  C2  AR4     2      22.880  24.610  29.050  1.00  0.00            
ATOM    171  C3  AR4     2      23.850  23.660  29.690  1.00  0.00            
ATOM    172  C4  AR4     2      22.160  25.480  30.080  1.00  0.00            
ATOM    173  C5  AR4     2      23.200  26.460  30.720  1.00  0.00            
ATOM    174  C6  AR4     2      24.280  27.030  29.790  1.00  0.00            
ATOM    175  C7  AR4     2      24.400  26.480  28.480  1.00  0.00            
ATOM    176  O1  AR4     2      23.720  25.360  28.110  1.00  0.00            
ATOM    177  C8  AR4     2      25.370  27.020  27.480  1.00  0.00            
ATOM    178  C9  AR4     2      25.300  26.500  26.160  1.00  0.00            
ATOM    179  C10 AR4     2      26.050  27.130  25.150  1.00  0.00            
ATOM    180  C11 AR4     2      26.820  28.260  25.450  1.00  0.00            
ATOM    181  C12 AR4     2      27.000  28.760  26.750  1.00  0.00            
ATOM    182  C13 AR4     2      26.220  28.140  27.770  1.00  0.00            
ATOM    183  C14 AR4     2      26.210  28.650  29.160  1.00  0.00            
ATOM    184  O2  AR4     2      26.890  29.600  29.420  1.00  0.00            
ATOM    185  C15 AR4     2      25.190  28.070  30.250  1.00  0.00            
ATOM    186  O3  AR4     2      25.270  28.490  31.410  1.00  0.00            
ATOM    187  H1  AR4     2      22.370  22.970  27.610  1.00  0.00            
ATOM    188  H2  AR4     2      21.340  23.270  29.050  1.00  0.00            
ATOM    189  H3  AR4     2      21.250  24.370  27.610  1.00  0.00            
ATOM    190  H4  AR4     2      24.440  23.160  28.910  1.00  0.00            
ATOM    191  H5  AR4     2      24.620  24.190  30.270  1.00  0.00            
ATOM    192  H6  AR4     2      23.420  22.870  30.320  1.00  0.00            
ATOM    193  H7  AR4     2      21.630  24.910  30.850  1.00  0.00            
ATOM    194  H8  AR4     2      21.500  26.090  29.450  1.00  0.00            
ATOM    195  H9  AR4     2      23.610  25.810  31.500  1.00  0.00            
ATOM    196  H10 AR4     2      22.660  27.320  31.140  1.00  0.00            
ATOM    197  H11 AR4     2      24.600  25.680  26.020  1.00  0.00            
ATOM    198  H12 AR4     2      25.990  26.760  24.130  1.00  0.00            
ATOM    199  H13 AR4     2      27.430  28.790  24.730  1.00  0.00            
ATOM    200  H14 AR4     2      27.680  29.570  27.010  1.00  0.00            
TER
ENDMDL
MODEL        1
ATOM      1  H1  GCD     1      19.440  22.150  20.700  1.00  0.00            
ATOM      2  O1  GCD     1      18.910  22.370  21.470  1.00  0.00            
ATOM      3  C1  GCD     1      18.590  23.710  21.350  1.00  0.00            
ATOM      4  H2  GCD     1      17.770  23.870  20.640  1.00  0.00            
ATOM      5  H3  GCD     1      18.200  23.970  22.340  1.00  0.00            
ATOM      6  C2  GCD     1      19.770  24.640  20.920  1.00  0.00            
ATOM      7  H4  GCD     1      20.500  24.650  21.750  1.00  0.00            
ATOM      8  C3  GCD     1      19.270  26.070  20.830  1.00  0.00            
ATOM      9  H5  GCD     1      18.500  26.150  20.050  1.00  0.00            
ATOM     10  C4  GCD     1      20.410  26.900  20.220  1.00  0.00            
ATOM     11  H6  GCD     1      21.230  27.000  20.950  1.00  0.00            
ATOM     12  O2  GCD     1      19.900  28.220  19.980  1.00  0.00            
ATOM     13  H7  GCD     1      20.670  28.710  19.700  1.00  0.00            
ATOM     14  C5  GCD     1      21.020  26.280  19.000  1.00  0.00            
ATOM     15  H8  GCD     1      20.250  26.320  18.220  1.00  0.00            
ATOM     16  O3  GCD     1      22.160  27.020  18.480  1.00  0.00            
ATOM     17  H9  GCD     1      22.910  27.090  19.080  1.00  0.00            
ATOM     18  C6  GCD     1      21.390  24.820  19.190  1.00  0.00            
ATOM     19  O4  GCD     1      20.220  24.160  19.670  1.00  0.00            
ATOM     20  H10 GCD     1      21.800  24.450  18.240  1.00  0.00            
ATOM     21  O5  GCD     1      22.440  24.770  20.180  1.00  0.00            
ATOM     22  C7  GCD     1      23.710  24.870  19.610  1.00  0.00            
ATOM     23  H11 GCD     1      23.710  25.190  18.560  1.00  0.00            
ATOM     24  C8  GCD     1      24.540  25.890  20.360  1.00  0.00            
ATOM     25  H12 GCD     1      24.750  25.540  21.380  1.00  0.00            
ATOM     26  O6  GCD     1      23.820  27.120  20.390  1.00  0.00            
ATOM     27  H13 GCD     1      24.270  27.660  21.050  1.00  0.00            
ATOM     28  C9  GCD     1      25.990  25.980  19.890  1.00  0.00            
ATOM     29  H14 GCD     1      25.940  26.130  18.800  1.00  0.00            
ATOM     30  O7  GCD     1      26.880  26.920  20.510  1.00  0.00            
ATOM     31  H15 GCD     1      27.380  26.540  21.240  1.00  0.00            
ATOM     32  C10 GCD     1      26.660  24.590  20.050  1.00  0.00            
ATOM     33  H16 GCD     1      27.670  24.570  19.610  1.00  0.00            
ATOM     34  O8  GCD     1      25.800  23.690  19.310  1.00  0.00            
ATOM     35  C11 GCD     1      24.440  23.480  19.690  1.00  0.00            
ATOM     36  H17 GCD     1      24.370  23.170  20.740  1.00  0.00            
ATOM     37  C12 GCD     1      23.770  22.360  18.830  1.00  0.00            
ATOM     38  H18 GCD     1      22.700  22.210  19.010  1.00  0.00            
ATOM     39  H19 GCD     1      24.250  21.390  18.960  1.00  0.00            
ATOM     40  O9  GCD     1      23.860  22.540  17.410  1.00  0.00            
ATOM     41  H20 GCD     1      23.100  22.080  17.040  1.00  0.00            
ATOM     42  O10 GCD     1      26.760  24.230  21.430  1.00  0.00            
ATOM     43  C13 GCD     1      27.980  23.910  22.050  1.00  0.00            
ATOM     44  H21 GCD     1      28.780  24.090  21.310  1.00  0.00            
ATOM     45  C14 GCD     1      28.230  24.740  23.280  1.00  0.00            
ATOM     46  H22 GCD     1      27.310  24.630  23.860  1.00  0.00            
ATOM     47  O11 GCD     1      28.250  26.200  23.060  1.00  0.00            
ATOM     48  H23 GCD     1      27.830  26.690  23.780  1.00  0.00            
ATOM     49  C15 GCD     1      29.430  24.350  24.110  1.00  0.00            
ATOM     50  H24 GCD     1      30.360  24.540  23.560  1.00  0.00            
ATOM     51  O12 GCD     1      29.500  24.970  25.340  1.00  0.00            
ATOM     52  H25 GCD     1      29.020  24.480  26.010  1.00  0.00            
ATOM     53  C16 GCD     1      29.350  22.830  24.470  1.00  0.00            
ATOM     54  H26 GCD     1      30.320  22.470  24.820  1.00  0.00            
ATOM     55  O13 GCD     1      29.110  22.070  23.280  1.00  0.00            
ATOM     56  C17 GCD     1      27.890  22.450  22.540  1.00  0.00            
ATOM     57  H27 GCD     1      27.020  22.340  23.190  1.00  0.00            
ATOM     58  C18 GCD     1      27.770  21.520  21.360  1.00  0.00            
ATOM     59  H28 GCD     1      28.630  21.580  20.680  1.00  0.00            
ATOM     60  H29 GCD     1      26.840  21.560  20.780  1.00  0.00            
ATOM     61  O14 GCD     1      27.790  20.210  21.990  1.00  0.00            
ATOM     62  H30 GCD     1      28.630  20.090  22.450  1.00  0.00            
ATOM     63  O15 GCD     1      28.200  22.610  25.360  1.00  0.00            
ATOM     64  C19 GCD     1      28.430  21.610  26.350  1.00  0.00            
ATOM     65  H31 GCD     1      29.240  20.950  26.020  1.00  0.00            
ATOM     66  C20 GCD     1      28.780  22.250  27.640  1.00  0.00            
ATOM     67  H32 GCD     1      27.980  22.960  27.910  1.00  0.00            
ATOM     68  O16 GCD     1      30.080  22.920  27.730  1.00  0.00            
ATOM     69  H33 GCD     1      30.330  22.990  28.660  1.00  0.00            
ATOM     70  C21 GCD     1      28.840  21.180  28.760  1.00  0.00            
ATOM     71  H34 GCD     1      29.580  20.430  28.470  1.00  0.00            
ATOM     72  O17 GCD     1      29.080  21.690  29.980  1.00  0.00            
ATOM     73  H35 GCD     1      28.300  22.030  30.450  1.00  0.00            
ATOM     74  C22 GCD     1      27.500  20.470  28.780  1.00  0.00            
ATOM     75  H36 GCD     1      27.530  19.690  29.550  1.00  0.00            
ATOM     76  O18 GCD     1      27.200  19.800  27.530  1.00  0.00            
ATOM     77  C23 GCD     1      27.140  20.770  26.470  1.00  0.00            
ATOM     78  H37 GCD     1      26.200  21.300  26.660  1.00  0.00            
ATOM     79  C24 GCD     1      26.760  19.880  25.210  1.00  0.00            
ATOM     80  H38 GCD     1      27.460  19.040  25.130  1.00  0.00            
ATOM     81  H39 GCD     1      27.020  20.490  24.340  1.00  0.00            
ATOM     82  O19 GCD     1      25.390  19.420  25.050  1.00  0.00            
ATOM     83  H40 GCD     1      25.270  18.770  25.760  1.00  0.00            
ATOM     84  O20 GCD     1      26.350  21.310  29.090  1.00  0.00            
ATOM     85  C25 GCD     1      25.560  20.970  30.170  1.00  0.00            
ATOM     86  H41 GCD     1      25.950  20.070  30.660  1.00  0.00            
ATOM     87  C26 GCD     1      25.550  22.130  31.160  1.00  0.00            
ATOM     88  H42 GCD     1      25.240  23.020  30.610  1.00  0.00            
ATOM     89  O21 GCD     1      26.880  22.300  31.760  1.00  0.00            
ATOM     90  H43 GCD     1      26.770  22.920  32.480  1.00  0.00            
ATOM     91  C27 GCD     1      24.460  21.930  32.250  1.00  0.00            
ATOM     92  H44 GCD     1      24.900  21.110  32.840  1.00  0.00            
ATOM     93  O22 GCD     1      24.320  22.940  33.200  1.00  0.00            
ATOM     94  H45 GCD     1      23.570  23.470  32.900  1.00  0.00            
ATOM     95  C28 GCD     1      23.120  21.350  31.750  1.00  0.00            
ATOM     96  H46 GCD     1      22.450  20.960  32.530  1.00  0.00            
ATOM     97  O23 GCD     1      23.380  20.290  30.850  1.00  0.00            
ATOM     98  C29 GCD     1      24.140  20.670  29.730  1.00  0.00            
ATOM     99  H47 GCD     1      23.730  21.590  29.310  1.00  0.00            
ATOM    100  C30 GCD     1      24.160  19.400  28.790  1.00  0.00            
ATOM    101  H48 GCD     1      24.480  18.500  29.320  1.00  0.00            
ATOM    102  H49 GCD     1      24.920  19.620  28.030  1.00  0.00            
ATOM    103  O24 GCD     1      22.910  19.100  28.130  1.00  0.00            
ATOM    104  H50 GCD     1      23.050  18.240  27.700  1.00  0.00            
ATOM    105  O25 GCD     1      22.430  22.420  31.120  1.00  0.00            
ATOM    106  C31 GCD     1      21.140  22.750  31.660  1.00  0.00            
ATOM    107  H51 GCD     1      20.870  22.110  32.510  1.00  0.00            
ATOM    108  C32 GCD     1      21.190  24.200  31.990  1.00  0.00            
ATOM    109  H52 GCD     1      21.750  24.720  31.210  1.00  0.00            
ATOM    110  O26 GCD     1      21.970  24.360  33.210  1.00  0.00            
ATOM    111  H53 GCD     1      21.860  25.260  33.520  1.00  0.00            
ATOM    112  C33 GCD     1      19.850  24.870  32.220  1.00  0.00            
ATOM    113  H54 GCD     1      19.690  24.480  33.230  1.00  0.00            
ATOM    114  O27 GCD     1      19.980  26.310  32.270  1.00  0.00            
ATOM    115  H55 GCD     1      19.640  26.640  31.430  1.00  0.00            
ATOM    116  C34 GCD     1      18.780  24.440  31.190  1.00  0.00            
ATOM    117  H56 GCD     1      17.760  24.650  31.540  1.00  0.00            
ATOM    118  O28 GCD     1      18.820  23.030  31.060  1.00  0.00            
ATOM    119  C35 GCD     1      20.090  22.500  30.590  1.00  0.00            
ATOM    120  H57 GCD     1      20.370  22.970  29.640  1.00  0.00            
ATOM    121  C36 GCD     1      19.940  21.050  30.230  1.00  0.00            
ATOM    122  H58 GCD     1      19.980  20.430  31.140  1.00  0.00            
ATOM    123  H59 GCD     1      20.870  20.750  29.730  1.00  0.00            
ATOM    124  O29 GCD     1      18.890  20.720  29.330  1.00  0.00            
ATOM    125  H60 GCD     1      18.080  20.910  29.830  1.00  0.00            
ATOM    126  O30 GCD     1      18.940  25.130  30.000  1.00  0.00            
ATOM    127  C37 GCD     1      17.910  26.030  29.530  1.00  0.00            
ATOM    128  H61 GCD     1      17.290  26.320  30.390  1.00  0.00            
ATOM    129  C38 GCD     1      18.640  27.200  28.910  1.00  0.00            
ATOM    130  H62 GCD     1      19.150  26.750  28.050  1.00  0.00            
ATOM    131  O31 GCD     1      19.470  27.840  29.930  1.00  0.00            
ATOM    132  H63 GCD     1      20.370  27.980  29.600  1.00  0.00            
ATOM    133  C39 GCD     1      17.530  28.130  28.430  1.00  0.00            
ATOM    134  H64 GCD     1      16.940  28.370  29.330  1.00  0.00            
ATOM    135  O32 GCD     1      18.060  29.270  27.860  1.00  0.00            
ATOM    136  H65 GCD     1      18.320  29.830  28.600  1.00  0.00            
ATOM    137  C40 GCD     1      16.690  27.410  27.380  1.00  0.00            
ATOM    138  H66 GCD     1      15.900  28.110  27.090  1.00  0.00            
ATOM    139  O33 GCD     1      16.140  26.200  27.950  1.00  0.00            
ATOM    140  C41 GCD     1      17.050  25.270  28.510  1.00  0.00            
ATOM    141  H67 GCD     1      17.790  25.010  27.740  1.00  0.00            
ATOM    142  C42 GCD     1      16.230  24.110  28.930  1.00  0.00            
ATOM    143  H68 GCD     1      16.700  23.230  29.380  1.00  0.00            
ATOM    144  H69 GCD     1      15.700  23.820  28.010  1.00  0.00            
ATOM    145  O34 GCD     1      15.330  24.500  29.970  1.00  0.00            
ATOM    146  H70 GCD     1      14.810  23.800  30.380  1.00  0.00            
ATOM    147  O35 GCD     1      17.490  26.930  26.310  1.00  0.00            
ATOM    148  C43 GCD     1      16.980  27.160  24.990  1.00  0.00            
ATOM    149  H71 GCD     1      15.970  27.570  25.090  1.00  0.00            
ATOM    150  C44 GCD     1      17.790  28.270  24.290  1.00  0.00            
ATOM    151  H72 GCD     1      18.850  28.020  24.330  1.00  0.00            
ATOM    152  O36 GCD     1      17.550  29.510  24.960  1.00  0.00            
ATOM    153  H73 GCD     1      17.840  29.340  25.860  1.00  0.00            
ATOM    154  C45 GCD     1      17.340  28.410  22.800  1.00  0.00            
ATOM    155  H74 GCD     1      16.310  28.730  22.610  1.00  0.00            
ATOM    156  O37 GCD     1      18.190  29.270  22.030  1.00  0.00            
ATOM    157  H75 GCD     1      18.940  28.770  21.670  1.00  0.00            
ATOM    158  C46 GCD     1      17.480  26.990  22.150  1.00  0.00            
ATOM    159  H76 GCD     1      17.120  27.010  21.120  1.00  0.00            
ATOM    160  O38 GCD     1      18.820  26.600  22.100  1.00  0.00            
ATOM    161  O39 GCD     1      16.650  26.040  22.850  1.00  0.00            
ATOM    162  C47 GCD     1      16.960  25.760  24.210  1.00  0.00            
ATOM    163  H77 GCD     1      17.980  25.360  24.160  1.00  0.00            
ATOM    164  C48 GCD     1      16.070  24.760  24.900  1.00  0.00            
ATOM    165  H78 GCD     1      15.050  25.140  25.040  1.00  0.00            
ATOM    166  H79 GCD     1      16.520  24.550  25.890  1.00  0.00            
ATOM    167  O40 GCD     1      16.070  23.540  24.090  1.00  0.00            
ATOM    168  H80 GCD     1      15.610  23.720  23.270  1.00  0.00            
ATOM    169  C1  AR4     2      22.090  22.480  23.010  1.00  0.00            
ATOM    170  C2  AR4     2      22.680  23.250  24.210  1.00  0.00            
ATOM    171  C3  AR4     2      24.210  23.360  24.140  1.00  0.00            
ATOM    172  C4  AR4     2      22.330  22.600  25.520  1.00  0.00            
ATOM    173  C5  AR4     2      22.580  23.420  26.820  1.00  0.00            
ATOM    174  C6  AR4     2      22.340  24.910  26.650  1.00  0.00            
ATOM    175  C7  AR4     2      22.110  25.380  25.350  1.00  0.00            
ATOM    176  O1  AR4     2      22.110  24.540  24.260  1.00  0.00            
ATOM    177  C8  AR4     2      21.820  26.820  25.120  1.00  0.00            
ATOM    178  C9  AR4     2      21.600  27.300  23.820  1.00  0.00            
ATOM    179  C10 AR4     2      21.290  28.650  23.590  1.00  0.00            
ATOM    180  C11 AR4     2      21.150  29.550  24.660  1.00  0.00            
ATOM    181  C12 AR4     2      21.270  29.030  25.940  1.00  0.00            
ATOM    182  C13 AR4     2      21.640  27.700  26.200  1.00  0.00            
ATOM    183  C14 AR4     2      21.830  27.180  27.610  1.00  0.00            
ATOM    184  O2  AR4     2      21.710  27.860  28.620  1.00  0.00            
ATOM    185  C15 AR4     2      22.150  25.720  27.860  1.00  0.00            
ATOM    186  O3  AR4     2      22.370  25.260  28.970  1.00  0.00            
ATOM    187  H1  AR4     2      22.690  21.580  22.800  1.00  0.00            
ATOM    188  H2  AR4     2      21.060  22.130  23.080  1.00  0.00            
ATOM    189  H3  AR4     2      22.140  23.210  22.200  1.00  0.00            
ATOM    190  H4  AR4     2      24.710  22.380  24.080  1.00  0.00            
ATOM    191  H5  AR4     2      24.420  23.960  23.250  1.00  0.00            
ATOM    192  H6  AR4     2      24.600  24.030  24.910  1.00  0.00            
ATOM    193  H7  AR4     2      22.870  21.650  25.610  1.00  0.00            
ATOM    194  H8  AR4     2      21.290  22.240  25.450  1.00  0.00            
ATOM    195  H9  AR4     2      23.580  23.230  27.220  1.00  0.00            
ATOM    196  H10 AR4     2      21.830  23.100  27.560  1.00  0.00            
ATOM    197  H11 AR4     2      21.790  26.660  22.960  1.00  0.00            
ATOM    198  H12 AR4     2      21.050  28.990  22.580  1.00  0.00            
ATOM    199  H13 AR4     2      21.040  30.610  24.490  1.00  0.00            
ATOM    200  H14 AR4     2      21.240  29.750  26.750  1.00  0.00            
TER
ENDMDL
MODEL        1
ATOM      1  H1  GCD     1      28.960  21.350  32.890  1.00  0.00            
ATOM      2  O1  GCD     1      28.280  21.980  33.150  1.00  0.00            
ATOM      3  C1  GCD     1      27.470  22.230  32.040  1.00  0.00            
ATOM      4  H2  GCD     1      27.140  21.280  31.590  1.00  0.00            
ATOM      5  H3  GCD     1      26.580  22.810  32.330  1.00  0.00            
ATOM      6  C2  GCD     1      28.160  22.860  30.840  1.00  0.00            
ATOM      7  H4  GCD     1      28.650  23.830  31.000  1.00  0.00            
ATOM      8  C3  GCD     1      27.210  22.800  29.650  1.00  0.00            
ATOM      9  H5  GCD     1      26.860  21.770  29.480  1.00  0.00            
ATOM     10  C4  GCD     1      27.900  23.250  28.370  1.00  0.00            
ATOM     11  H6  GCD     1      28.310  24.220  28.660  1.00  0.00            
ATOM     12  O2  GCD     1      27.090  23.190  27.220  1.00  0.00            
ATOM     13  H7  GCD     1      27.480  23.820  26.610  1.00  0.00            
ATOM     14  C5  GCD     1      29.100  22.270  28.140  1.00  0.00            
ATOM     15  H8  GCD     1      28.810  21.240  27.880  1.00  0.00            
ATOM     16  O3  GCD     1      29.800  22.680  26.980  1.00  0.00            
ATOM     17  H9  GCD     1      30.480  23.300  27.270  1.00  0.00            
ATOM     18  C6  GCD     1      29.960  22.170  29.440  1.00  0.00            
ATOM     19  O4  GCD     1      29.210  21.940  30.560  1.00  0.00            
ATOM     20  H10 GCD     1      30.740  21.410  29.310  1.00  0.00            
ATOM     21  O5  GCD     1      30.660  23.430  29.570  1.00  0.00            
ATOM     22  C7  GCD     1      32.090  23.310  29.650  1.00  0.00            
ATOM     23  H11 GCD     1      32.450  22.330  29.310  1.00  0.00            
ATOM     24  C8  GCD     1      32.690  24.310  28.680  1.00  0.00            
ATOM     25  H12 GCD     1      32.150  25.260  28.810  1.00  0.00            
ATOM     26  O6  GCD     1      32.450  23.890  27.320  1.00  0.00            
ATOM     27  H13 GCD     1      33.060  23.160  27.210  1.00  0.00            
ATOM     28  C9  GCD     1      34.160  24.590  28.950  1.00  0.00            
ATOM     29  H14 GCD     1      34.690  23.700  28.570  1.00  0.00            
ATOM     30  O7  GCD     1      34.610  25.700  28.140  1.00  0.00            
ATOM     31  H15 GCD     1      34.400  26.530  28.580  1.00  0.00            
ATOM     32  C10 GCD     1      34.440  24.850  30.470  1.00  0.00            
ATOM     33  H16 GCD     1      35.530  24.980  30.520  1.00  0.00            
ATOM     34  O8  GCD     1      33.950  23.700  31.140  1.00  0.00            
ATOM     35  C11 GCD     1      32.540  23.500  31.120  1.00  0.00            
ATOM     36  H17 GCD     1      32.090  24.430  31.490  1.00  0.00            
ATOM     37  C12 GCD     1      32.220  22.310  32.030  1.00  0.00            
ATOM     38  H18 GCD     1      31.130  22.310  32.180  1.00  0.00            
ATOM     39  H19 GCD     1      32.630  22.390  33.040  1.00  0.00            
ATOM     40  O9  GCD     1      32.650  21.060  31.500  1.00  0.00            
ATOM     41  H20 GCD     1      33.570  21.210  31.240  1.00  0.00            
ATOM     42  O10 GCD     1      33.750  26.080  30.890  1.00  0.00            
ATOM     43  C13 GCD     1      34.690  27.170  31.030  1.00  0.00            
ATOM     44  H21 GCD     1      35.550  26.980  30.370  1.00  0.00            
ATOM     45  C14 GCD     1      34.090  28.390  30.500  1.00  0.00            
ATOM     46  H22 GCD     1      33.150  28.630  31.000  1.00  0.00            
ATOM     47  O11 GCD     1      33.900  28.210  29.100  1.00  0.00            
ATOM     48  H23 GCD     1      33.910  29.090  28.710  1.00  0.00            
ATOM     49  C15 GCD     1      34.970  29.590  30.850  1.00  0.00            
ATOM     50  H24 GCD     1      36.010  29.500  30.510  1.00  0.00            
ATOM     51  O12 GCD     1      34.380  30.800  30.260  1.00  0.00            
ATOM     52  H25 GCD     1      33.690  31.120  30.850  1.00  0.00            
ATOM     53  C16 GCD     1      35.070  29.670  32.320  1.00  0.00            
ATOM     54  H26 GCD     1      35.740  30.490  32.590  1.00  0.00            
ATOM     55  O13 GCD     1      35.690  28.510  32.730  1.00  0.00            
ATOM     56  C17 GCD     1      34.990  27.320  32.520  1.00  0.00            
ATOM     57  H27 GCD     1      34.060  27.370  33.090  1.00  0.00            
ATOM     58  C18 GCD     1      35.730  26.090  33.040  1.00  0.00            
ATOM     59  H28 GCD     1      36.480  25.720  32.340  1.00  0.00            
ATOM     60  H29 GCD     1      35.060  25.220  33.040  1.00  0.00            
ATOM     61  O14 GCD     1      36.250  26.210  34.350  1.00  0.00            
ATOM     62  H30 GCD     1      36.800  26.990  34.510  1.00  0.00            
ATOM     63  O15 GCD     1      33.760  29.930  32.830  1.00  0.00            
ATOM     64  C19 GCD     1      33.560  31.050  33.660  1.00  0.00            
ATOM     65  H31 GCD     1      34.420  31.740  33.710  1.00  0.00            
ATOM     66  C20 GCD     1      32.320  31.720  32.970  1.00  0.00            
ATOM     67  H32 GCD     1      31.560  30.940  32.800  1.00  0.00            
ATOM     68  O16 GCD     1      32.690  32.360  31.720  1.00  0.00            
ATOM     69  H33 GCD     1      31.830  32.750  31.540  1.00  0.00            
ATOM     70  C21 GCD     1      31.760  32.760  33.970  1.00  0.00            
ATOM     71  H34 GCD     1      32.580  33.500  34.020  1.00  0.00            
ATOM     72  O17 GCD     1      30.560  33.360  33.550  1.00  0.00            
ATOM     73  H35 GCD     1      29.840  33.080  34.130  1.00  0.00            
ATOM     74  C22 GCD     1      31.670  32.290  35.380  1.00  0.00            
ATOM     75  H36 GCD     1      31.500  33.250  35.880  1.00  0.00            
ATOM     76  O18 GCD     1      32.810  31.660  35.810  1.00  0.00            
ATOM     77  C23 GCD     1      33.220  30.510  35.050  1.00  0.00            
ATOM     78  H37 GCD     1      32.410  29.770  35.070  1.00  0.00            
ATOM     79  C24 GCD     1      34.490  29.840  35.750  1.00  0.00            
ATOM     80  H38 GCD     1      35.370  30.470  35.590  1.00  0.00            
ATOM     81  H39 GCD     1      34.500  28.790  35.420  1.00  0.00            
ATOM     82  O19 GCD     1      34.350  29.820  37.150  1.00  0.00            
ATOM     83  H40 GCD     1      34.230  30.690  37.560  1.00  0.00            
ATOM     84  O20 GCD     1      30.580  31.450  35.560  1.00  0.00            
ATOM     85  C25 GCD     1      29.510  31.710  36.490  1.00  0.00            
ATOM     86  H41 GCD     1      29.760  32.600  37.080  1.00  0.00            
ATOM     87  C26 GCD     1      28.270  32.070  35.760  1.00  0.00            
ATOM     88  H42 GCD     1      27.950  31.350  35.000  1.00  0.00            
ATOM     89  O21 GCD     1      28.580  33.200  35.100  1.00  0.00            
ATOM     90  H43 GCD     1      27.720  33.610  34.980  1.00  0.00            
ATOM     91  C27 GCD     1      27.210  32.380  36.800  1.00  0.00            
ATOM     92  H44 GCD     1      27.560  33.240  37.380  1.00  0.00            
ATOM     93  O22 GCD     1      26.040  32.860  36.210  1.00  0.00            
ATOM     94  H45 GCD     1      25.330  32.420  36.690  1.00  0.00            
ATOM     95  C28 GCD     1      27.040  31.220  37.740  1.00  0.00            
ATOM     96  H46 GCD     1      26.450  31.570  38.590  1.00  0.00            
ATOM     97  O23 GCD     1      28.290  30.740  38.350  1.00  0.00            
ATOM     98  C29 GCD     1      29.300  30.480  37.370  1.00  0.00            
ATOM     99  H47 GCD     1      29.050  29.570  36.800  1.00  0.00            
ATOM    100  C30 GCD     1      30.530  30.110  38.200  1.00  0.00            
ATOM    101  H48 GCD     1      30.710  30.770  39.060  1.00  0.00            
ATOM    102  H49 GCD     1      31.400  30.170  37.540  1.00  0.00            
ATOM    103  O24 GCD     1      30.420  28.790  38.680  1.00  0.00            
ATOM    104  H50 GCD     1      29.570  28.630  39.120  1.00  0.00            
ATOM    105  O25 GCD     1      26.500  30.130  37.060  1.00  0.00            
ATOM    106  C31 GCD     1      25.290  29.490  37.620  1.00  0.00            
ATOM    107  H51 GCD     1      25.270  29.730  38.690  1.00  0.00            
ATOM    108  C32 GCD     1      24.000  30.030  37.030  1.00  0.00            
ATOM    109  H52 GCD     1      24.070  29.910  35.940  1.00  0.00            
ATOM    110  O26 GCD     1      23.890  31.380  37.270  1.00  0.00            
ATOM    111  H53 GCD     1      22.980  31.510  36.980  1.00  0.00            
ATOM    112  C33 GCD     1      22.750  29.240  37.480  1.00  0.00            
ATOM    113  H54 GCD     1      22.600  29.490  38.540  1.00  0.00            
ATOM    114  O27 GCD     1      21.650  29.750  36.670  1.00  0.00            
ATOM    115  H55 GCD     1      21.870  29.560  35.750  1.00  0.00            
ATOM    116  C34 GCD     1      23.010  27.750  37.270  1.00  0.00            
ATOM    117  H56 GCD     1      22.210  27.140  37.690  1.00  0.00            
ATOM    118  O28 GCD     1      24.180  27.450  37.920  1.00  0.00            
ATOM    119  C35 GCD     1      25.400  28.030  37.470  1.00  0.00            
ATOM    120  H57 GCD     1      25.480  27.800  36.390  1.00  0.00            
ATOM    121  C36 GCD     1      26.640  27.300  38.040  1.00  0.00            
ATOM    122  H58 GCD     1      26.650  27.410  39.130  1.00  0.00            
ATOM    123  H59 GCD     1      27.560  27.610  37.520  1.00  0.00            
ATOM    124  O29 GCD     1      26.490  25.920  37.670  1.00  0.00            
ATOM    125  H60 GCD     1      25.920  25.830  36.900  1.00  0.00            
ATOM    126  O30 GCD     1      23.120  27.450  35.890  1.00  0.00            
ATOM    127  C37 GCD     1      21.970  27.030  35.140  1.00  0.00            
ATOM    128  H61 GCD     1      21.030  27.330  35.620  1.00  0.00            
ATOM    129  C38 GCD     1      22.150  27.760  33.800  1.00  0.00            
ATOM    130  H62 GCD     1      23.140  27.390  33.510  1.00  0.00            
ATOM    131  O31 GCD     1      22.100  29.170  33.940  1.00  0.00            
ATOM    132  H63 GCD     1      22.630  29.560  33.240  1.00  0.00            
ATOM    133  C39 GCD     1      21.220  27.340  32.640  1.00  0.00            
ATOM    134  H64 GCD     1      20.180  27.520  32.950  1.00  0.00            
ATOM    135  O32 GCD     1      21.450  27.930  31.340  1.00  0.00            
ATOM    136  H65 GCD     1      21.880  27.230  30.830  1.00  0.00            
ATOM    137  C40 GCD     1      21.400  25.830  32.560  1.00  0.00            
ATOM    138  H66 GCD     1      20.620  25.480  31.870  1.00  0.00            
ATOM    139  O33 GCD     1      21.000  25.290  33.910  1.00  0.00            
ATOM    140  C41 GCD     1      21.910  25.520  34.950  1.00  0.00            
ATOM    141  H67 GCD     1      22.900  25.190  34.630  1.00  0.00            
ATOM    142  C42 GCD     1      21.550  24.700  36.230  1.00  0.00            
ATOM    143  H68 GCD     1      22.370  24.520  36.950  1.00  0.00            
ATOM    144  H69 GCD     1      21.120  23.730  35.950  1.00  0.00            
ATOM    145  O34 GCD     1      20.500  25.270  37.070  1.00  0.00            
ATOM    146  H70 GCD     1      20.720  24.870  37.920  1.00  0.00            
ATOM    147  O35 GCD     1      22.720  25.500  32.160  1.00  0.00            
ATOM    148  C43 GCD     1      22.870  24.410  31.270  1.00  0.00            
ATOM    149  H71 GCD     1      21.960  23.820  31.110  1.00  0.00            
ATOM    150  C44 GCD     1      23.390  25.060  29.860  1.00  0.00            
ATOM    151  H72 GCD     1      24.330  25.600  30.050  1.00  0.00            
ATOM    152  O36 GCD     1      22.390  25.960  29.370  1.00  0.00            
ATOM    153  H73 GCD     1      22.960  26.620  28.960  1.00  0.00            
ATOM    154  C45 GCD     1      23.660  23.870  28.900  1.00  0.00            
ATOM    155  H74 GCD     1      22.820  23.190  28.710  1.00  0.00            
ATOM    156  O37 GCD     1      24.130  24.180  27.570  1.00  0.00            
ATOM    157  H75 GCD     1      25.080  24.150  27.690  1.00  0.00            
ATOM    158  C46 GCD     1      24.770  22.980  29.600  1.00  0.00            
ATOM    159  H76 GCD     1      24.990  22.100  28.990  1.00  0.00            
ATOM    160  O38 GCD     1      26.040  23.560  29.890  1.00  0.00            
ATOM    161  O39 GCD     1      24.200  22.480  30.790  1.00  0.00            
ATOM    162  C47 GCD     1      23.850  23.450  31.810  1.00  0.00            
ATOM    163  H77 GCD     1      24.660  24.120  32.100  1.00  0.00            
ATOM    164  C48 GCD     1      23.390  22.700  33.050  1.00  0.00            
ATOM    165  H78 GCD     1      22.570  22.000  32.840  1.00  0.00            
ATOM    166  H79 GCD     1      23.200  23.480  33.790  1.00  0.00            
ATOM    167  O40 GCD     1      24.470  21.940  33.670  1.00  0.00            
ATOM    168  H80 GCD     1      24.620  21.200  33.070  1.00  0.00            
ATOM    169  C1  AR4     2      32.820  24.990  35.030  1.00  0.00            
ATOM    170  C2  AR4     2      31.380  25.540  35.000  1.00  0.00            
ATOM    171  C3  AR4     2      31.470  26.960  35.520  1.00  0.00            
ATOM    172  C4  AR4     2      30.360  24.670  35.730  1.00  0.00            
ATOM    173  C5  AR4     2      28.880  25.170  35.620  1.00  0.00            
ATOM    174  C6  AR4     2      28.520  25.610  34.270  1.00  0.00            
ATOM    175  C7  AR4     2      29.550  25.860  33.370  1.00  0.00            
ATOM    176  O1  AR4     2      30.890  25.590  33.600  1.00  0.00            
ATOM    177  C8  AR4     2      29.250  26.470  32.040  1.00  0.00            
ATOM    178  C9  AR4     2      30.240  26.640  31.070  1.00  0.00            
ATOM    179  C10 AR4     2      29.990  26.940  29.790  1.00  0.00            
ATOM    180  C11 AR4     2      28.680  27.070  29.370  1.00  0.00            
ATOM    181  C12 AR4     2      27.640  26.930  30.260  1.00  0.00            
ATOM    182  C13 AR4     2      27.890  26.610  31.570  1.00  0.00            
ATOM    183  C14 AR4     2      26.790  26.230  32.460  1.00  0.00            
ATOM    184  O2  AR4     2      25.660  26.360  32.100  1.00  0.00            
ATOM    185  C15 AR4     2      27.090  25.850  33.980  1.00  0.00            
ATOM    186  O3  AR4     2      26.190  25.770  34.820  1.00  0.00            
ATOM    187  H1  AR4     2      32.840  23.910  34.840  1.00  0.00            
ATOM    188  H2  AR4     2      33.380  25.440  34.200  1.00  0.00            
ATOM    189  H3  AR4     2      33.320  25.300  35.950  1.00  0.00            
ATOM    190  H4  AR4     2      32.470  27.260  35.830  1.00  0.00            
ATOM    191  H5  AR4     2      31.030  27.660  34.790  1.00  0.00            
ATOM    192  H6  AR4     2      30.790  27.100  36.370  1.00  0.00            
ATOM    193  H7  AR4     2      30.690  24.490  36.760  1.00  0.00            
ATOM    194  H8  AR4     2      30.320  23.680  35.260  1.00  0.00            
ATOM    195  H9  AR4     2      28.610  26.030  36.250  1.00  0.00            
ATOM    196  H10 AR4     2      28.180  24.390  35.940  1.00  0.00            
ATOM    197  H11 AR4     2      31.280  26.480  31.340  1.00  0.00            
ATOM    198  H12 AR4     2      30.860  27.150  29.170  1.00  0.00            
ATOM    199  H13 AR4     2      28.440  27.360  28.350  1.00  0.00            
ATOM    200  H14 AR4     2      26.600  27.020  29.960  1.00  0.00            
TER
ENDMDL
MODEL        1
ATOM      1  H1  GCD     1      19.460  19.840  33.480  1.00  0.00            
ATOM      2  O1  GCD     1      19.810  20.670  33.160  1.00  0.00            
ATOM      3  C1  GCD     1      21.170  20.860  33.550  1.00  0.00            
ATOM      4  H2  GCD     1      21.180  21.630  34.330  1.00  0.00            
ATOM      5  H3  GCD     1      21.550  19.960  34.050  1.00  0.00            
ATOM      6  C2  GCD     1      22.130  21.180  32.360  1.00  0.00            
ATOM      7  H4  GCD     1      23.160  20.990  32.690  1.00  0.00            
ATOM      8  C3  GCD     1      21.990  22.640  31.860  1.00  0.00            
ATOM      9  H5  GCD     1      20.960  23.010  31.770  1.00  0.00            
ATOM     10  C4  GCD     1      22.830  22.790  30.590  1.00  0.00            
ATOM     11  H6  GCD     1      23.900  22.580  30.710  1.00  0.00            
ATOM     12  O2  GCD     1      22.740  24.100  30.130  1.00  0.00            
ATOM     13  H7  GCD     1      23.200  24.230  29.290  1.00  0.00            
ATOM     14  C5  GCD     1      22.210  21.840  29.500  1.00  0.00            
ATOM     15  H8  GCD     1      21.120  21.950  29.510  1.00  0.00            
ATOM     16  O3  GCD     1      22.720  22.050  28.200  1.00  0.00            
ATOM     17  H9  GCD     1      23.410  21.400  28.030  1.00  0.00            
ATOM     18  C6  GCD     1      22.600  20.440  30.030  1.00  0.00            
ATOM     19  O4  GCD     1      21.890  20.230  31.280  1.00  0.00            
ATOM     20  H10 GCD     1      22.310  19.780  29.200  1.00  0.00            
ATOM     21  O5  GCD     1      24.010  20.270  30.170  1.00  0.00            
ATOM     22  C7  GCD     1      24.480  19.090  29.490  1.00  0.00            
ATOM     23  H11 GCD     1      23.710  18.330  29.360  1.00  0.00            
ATOM     24  C8  GCD     1      25.010  19.530  28.180  1.00  0.00            
ATOM     25  H12 GCD     1      25.520  20.480  28.370  1.00  0.00            
ATOM     26  O6  GCD     1      23.870  19.760  27.300  1.00  0.00            
ATOM     27  H13 GCD     1      23.220  19.050  27.380  1.00  0.00            
ATOM     28  C9  GCD     1      25.950  18.470  27.570  1.00  0.00            
ATOM     29  H14 GCD     1      25.330  17.580  27.450  1.00  0.00            
ATOM     30  O7  GCD     1      26.580  18.930  26.360  1.00  0.00            
ATOM     31  H15 GCD     1      27.110  19.700  26.590  1.00  0.00            
ATOM     32  C10 GCD     1      27.050  18.050  28.590  1.00  0.00            
ATOM     33  H16 GCD     1      27.610  17.200  28.200  1.00  0.00            
ATOM     34  O8  GCD     1      26.330  17.600  29.740  1.00  0.00            
ATOM     35  C11 GCD     1      25.600  18.630  30.380  1.00  0.00            
ATOM     36  H17 GCD     1      26.200  19.520  30.630  1.00  0.00            
ATOM     37  C12 GCD     1      25.100  18.080  31.710  1.00  0.00            
ATOM     38  H18 GCD     1      24.730  18.960  32.250  1.00  0.00            
ATOM     39  H19 GCD     1      25.840  17.580  32.350  1.00  0.00            
ATOM     40  O9  GCD     1      24.020  17.140  31.650  1.00  0.00            
ATOM     41  H20 GCD     1      24.430  16.310  31.350  1.00  0.00            
ATOM     42  O10 GCD     1      27.910  19.160  28.740  1.00  0.00            
ATOM     43  C13 GCD     1      29.240  19.180  28.390  1.00  0.00            
ATOM     44  H21 GCD     1      29.480  18.390  27.670  1.00  0.00            
ATOM     45  C14 GCD     1      29.450  20.640  27.910  1.00  0.00            
ATOM     46  H22 GCD     1      29.160  21.380  28.670  1.00  0.00            
ATOM     47  O11 GCD     1      28.570  20.930  26.800  1.00  0.00            
ATOM     48  H23 GCD     1      29.000  20.600  26.000  1.00  0.00            
ATOM     49  C15 GCD     1      30.940  20.970  27.670  1.00  0.00            
ATOM     50  H24 GCD     1      31.250  20.360  26.810  1.00  0.00            
ATOM     51  O12 GCD     1      31.110  22.330  27.240  1.00  0.00            
ATOM     52  H25 GCD     1      30.370  22.860  27.550  1.00  0.00            
ATOM     53  C16 GCD     1      31.800  20.600  28.860  1.00  0.00            
ATOM     54  H26 GCD     1      32.880  20.590  28.690  1.00  0.00            
ATOM     55  O13 GCD     1      31.510  19.250  29.260  1.00  0.00            
ATOM     56  C17 GCD     1      30.110  18.970  29.660  1.00  0.00            
ATOM     57  H27 GCD     1      29.830  19.720  30.410  1.00  0.00            
ATOM     58  C18 GCD     1      30.120  17.490  30.180  1.00  0.00            
ATOM     59  H28 GCD     1      29.110  17.080  30.310  1.00  0.00            
ATOM     60  H29 GCD     1      30.720  17.510  31.100  1.00  0.00            
ATOM     61  O14 GCD     1      30.720  16.540  29.310  1.00  0.00            
ATOM     62  H30 GCD     1      31.650  16.760  29.270  1.00  0.00            
ATOM     63  O15 GCD     1      31.530  21.520  29.970  1.00  0.00            
ATOM     64  C19 GCD     1      32.640  22.050  30.620  1.00  0.00            
ATOM     65  H31 GCD     1      33.570  21.950  30.040  1.00  0.00            
ATOM     66  C20 GCD     1      32.490  23.600  30.790  1.00  0.00            
ATOM     67  H32 GCD     1      31.570  23.850  31.350  1.00  0.00            
ATOM     68  O16 GCD     1      32.520  24.210  29.430  1.00  0.00            
ATOM     69  H33 GCD     1      31.950  23.630  28.910  1.00  0.00            
ATOM     70  C21 GCD     1      33.710  24.180  31.610  1.00  0.00            
ATOM     71  H34 GCD     1      34.540  24.120  30.890  1.00  0.00            
ATOM     72  O17 GCD     1      33.560  25.530  31.870  1.00  0.00            
ATOM     73  H35 GCD     1      33.150  25.630  32.730  1.00  0.00            
ATOM     74  C22 GCD     1      33.860  23.450  32.950  1.00  0.00            
ATOM     75  H36 GCD     1      34.770  23.830  33.420  1.00  0.00            
ATOM     76  O18 GCD     1      34.060  22.090  32.530  1.00  0.00            
ATOM     77  C23 GCD     1      32.900  21.450  32.010  1.00  0.00            
ATOM     78  H37 GCD     1      32.000  21.720  32.580  1.00  0.00            
ATOM     79  C24 GCD     1      32.870  19.920  32.090  1.00  0.00            
ATOM     80  H38 GCD     1      31.890  19.500  31.840  1.00  0.00            
ATOM     81  H39 GCD     1      33.020  19.630  33.130  1.00  0.00            
ATOM     82  O19 GCD     1      33.890  19.340  31.290  1.00  0.00            
ATOM     83  H40 GCD     1      34.660  19.430  31.870  1.00  0.00            
ATOM     84  O20 GCD     1      32.700  23.620  33.860  1.00  0.00            
ATOM     85  C25 GCD     1      33.230  23.730  35.140  1.00  0.00            
ATOM     86  H41 GCD     1      34.190  23.220  35.290  1.00  0.00            
ATOM     87  C26 GCD     1      33.300  25.160  35.580  1.00  0.00            
ATOM     88  H42 GCD     1      32.300  25.620  35.480  1.00  0.00            
ATOM     89  O21 GCD     1      34.200  25.960  34.760  1.00  0.00            
ATOM     90  H43 GCD     1      34.490  26.760  35.220  1.00  0.00            
ATOM     91  C27 GCD     1      33.640  25.230  37.060  1.00  0.00            
ATOM     92  H44 GCD     1      34.670  24.860  37.130  1.00  0.00            
ATOM     93  O22 GCD     1      33.550  26.550  37.610  1.00  0.00            
ATOM     94  H45 GCD     1      34.270  27.040  37.190  1.00  0.00            
ATOM     95  C28 GCD     1      32.770  24.310  37.910  1.00  0.00            
ATOM     96  H46 GCD     1      33.270  24.160  38.870  1.00  0.00            
ATOM     97  O23 GCD     1      32.670  23.020  37.350  1.00  0.00            
ATOM     98  C29 GCD     1      32.250  23.060  36.030  1.00  0.00            
ATOM     99  H47 GCD     1      31.320  23.640  35.980  1.00  0.00            
ATOM    100  C30 GCD     1      31.690  21.680  35.580  1.00  0.00            
ATOM    101  H48 GCD     1      31.240  21.790  34.590  1.00  0.00            
ATOM    102  H49 GCD     1      30.910  21.280  36.240  1.00  0.00            
ATOM    103  O24 GCD     1      32.850  20.870  35.630  1.00  0.00            
ATOM    104  H50 GCD     1      33.230  21.040  36.490  1.00  0.00            
ATOM    105  O25 GCD     1      31.400  24.680  37.990  1.00  0.00            
ATOM    106  C31 GCD     1      30.890  24.900  39.310  1.00  0.00            
ATOM    107  H51 GCD     1      31.620  24.770  40.120  1.00  0.00            
ATOM    108  C32 GCD     1      30.410  26.330  39.440  1.00  0.00            
ATOM    109  H52 GCD     1      29.890  26.630  38.520  1.00  0.00            
ATOM    110  O26 GCD     1      31.500  27.270  39.720  1.00  0.00            
ATOM    111  H53 GCD     1      32.240  26.650  39.810  1.00  0.00            
ATOM    112  C33 GCD     1      29.380  26.480  40.520  1.00  0.00            
ATOM    113  H54 GCD     1      29.820  26.360  41.530  1.00  0.00            
ATOM    114  O27 GCD     1      28.770  27.780  40.530  1.00  0.00            
ATOM    115  H55 GCD     1      28.350  27.930  39.680  1.00  0.00            
ATOM    116  C34 GCD     1      28.330  25.350  40.550  1.00  0.00            
ATOM    117  H56 GCD     1      27.640  25.520  41.390  1.00  0.00            
ATOM    118  O28 GCD     1      28.940  24.110  40.640  1.00  0.00            
ATOM    119  C35 GCD     1      29.780  23.850  39.440  1.00  0.00            
ATOM    120  H57 GCD     1      29.170  23.870  38.530  1.00  0.00            
ATOM    121  C36 GCD     1      30.280  22.430  39.580  1.00  0.00            
ATOM    122  H58 GCD     1      31.010  22.490  40.390  1.00  0.00            
ATOM    123  H59 GCD     1      30.880  22.160  38.700  1.00  0.00            
ATOM    124  O29 GCD     1      29.270  21.460  40.030  1.00  0.00            
ATOM    125  H60 GCD     1      28.430  21.940  39.970  1.00  0.00            
ATOM    126  O30 GCD     1      27.590  25.490  39.340  1.00  0.00            
ATOM    127  C37 GCD     1      26.420  26.350  39.370  1.00  0.00            
ATOM    128  H61 GCD     1      26.160  26.950  40.260  1.00  0.00            
ATOM    129  C38 GCD     1      26.550  27.240  38.110  1.00  0.00            
ATOM    130  H62 GCD     1      26.830  26.520  37.320  1.00  0.00            
ATOM    131  O31 GCD     1      27.670  28.190  38.280  1.00  0.00            
ATOM    132  H63 GCD     1      28.000  28.600  37.480  1.00  0.00            
ATOM    133  C39 GCD     1      25.230  27.900  37.760  1.00  0.00            
ATOM    134  H64 GCD     1      24.910  28.570  38.570  1.00  0.00            
ATOM    135  O32 GCD     1      25.300  28.690  36.630  1.00  0.00            
ATOM    136  H65 GCD     1      24.420  28.930  36.300  1.00  0.00            
ATOM    137  C40 GCD     1      24.080  26.870  37.640  1.00  0.00            
ATOM    138  H66 GCD     1      23.160  27.390  37.360  1.00  0.00            
ATOM    139  O33 GCD     1      24.050  26.230  38.900  1.00  0.00            
ATOM    140  C41 GCD     1      25.190  25.410  39.180  1.00  0.00            
ATOM    141  H67 GCD     1      25.340  24.750  38.310  1.00  0.00            
ATOM    142  C42 GCD     1      24.790  24.500  40.380  1.00  0.00            
ATOM    143  H68 GCD     1      25.570  23.730  40.470  1.00  0.00            
ATOM    144  H69 GCD     1      23.890  23.950  40.090  1.00  0.00            
ATOM    145  O34 GCD     1      24.600  25.090  41.590  1.00  0.00            
ATOM    146  H70 GCD     1      24.170  24.460  42.180  1.00  0.00            
ATOM    147  O35 GCD     1      24.430  25.930  36.600  1.00  0.00            
ATOM    148  C43 GCD     1      23.560  25.950  35.480  1.00  0.00            
ATOM    149  H71 GCD     1      22.920  26.840  35.390  1.00  0.00            
ATOM    150  C44 GCD     1      24.380  25.670  34.190  1.00  0.00            
ATOM    151  H72 GCD     1      24.890  24.700  34.180  1.00  0.00            
ATOM    152  O36 GCD     1      25.330  26.770  34.090  1.00  0.00            
ATOM    153  H73 GCD     1      25.940  26.530  34.800  1.00  0.00            
ATOM    154  C45 GCD     1      23.380  25.740  33.070  1.00  0.00            
ATOM    155  H74 GCD     1      22.850  26.690  33.170  1.00  0.00            
ATOM    156  O37 GCD     1      23.880  25.830  31.760  1.00  0.00            
ATOM    157  H75 GCD     1      23.310  25.300  31.200  1.00  0.00            
ATOM    158  C46 GCD     1      22.270  24.700  33.160  1.00  0.00            
ATOM    159  H76 GCD     1      21.410  24.950  32.530  1.00  0.00            
ATOM    160  O38 GCD     1      22.670  23.370  32.860  1.00  0.00            
ATOM    161  O39 GCD     1      21.690  24.750  34.530  1.00  0.00            
ATOM    162  C47 GCD     1      22.610  24.790  35.610  1.00  0.00            
ATOM    163  H77 GCD     1      23.140  23.820  35.590  1.00  0.00            
ATOM    164  C48 GCD     1      21.750  24.770  36.910  1.00  0.00            
ATOM    165  H78 GCD     1      22.480  24.670  37.720  1.00  0.00            
ATOM    166  H79 GCD     1      21.180  23.830  36.940  1.00  0.00            
ATOM    167  O40 GCD     1      20.980  25.930  37.060  1.00  0.00            
ATOM    168  H80 GCD     1      20.170  25.720  36.580  1.00  0.00            
ATOM    169  C1  AR4     2      27.490  21.200  36.080  1.00  0.00            
ATOM    170  C2  AR4     2      26.270  22.040  35.880  1.00  0.00            
ATOM    171  C3  AR4     2      25.440  22.200  37.190  1.00  0.00            
ATOM    172  C4  AR4     2      25.370  21.570  34.680  1.00  0.00            
ATOM    173  C5  AR4     2      26.240  21.480  33.400  1.00  0.00            
ATOM    174  C6  AR4     2      27.120  22.660  33.250  1.00  0.00            
ATOM    175  C7  AR4     2      27.290  23.550  34.330  1.00  0.00            
ATOM    176  O1  AR4     2      26.760  23.350  35.580  1.00  0.00            
ATOM    177  C8  AR4     2      28.290  24.650  34.210  1.00  0.00            
ATOM    178  C9  AR4     2      28.560  25.490  35.310  1.00  0.00            
ATOM    179  C10 AR4     2      29.630  26.400  35.250  1.00  0.00            
ATOM    180  C11 AR4     2      30.360  26.590  34.080  1.00  0.00            
ATOM    181  C12 AR4     2      29.940  25.870  32.920  1.00  0.00            
ATOM    182  C13 AR4     2      28.930  24.950  33.000  1.00  0.00            
ATOM    183  C14 AR4     2      28.630  24.130  31.760  1.00  0.00            
ATOM    184  O2  AR4     2      29.170  24.420  30.670  1.00  0.00            
ATOM    185  C15 AR4     2      27.680  22.900  31.920  1.00  0.00            
ATOM    186  O3  AR4     2      27.480  22.140  30.960  1.00  0.00            
ATOM    187  H1  AR4     2      27.280  20.130  36.110  1.00  0.00            
ATOM    188  H2  AR4     2      28.270  21.330  35.330  1.00  0.00            
ATOM    189  H3  AR4     2      27.920  21.590  37.010  1.00  0.00            
ATOM    190  H4  AR4     2      26.030  22.620  38.010  1.00  0.00            
ATOM    191  H5  AR4     2      24.610  22.920  37.150  1.00  0.00            
ATOM    192  H6  AR4     2      25.100  21.210  37.510  1.00  0.00            
ATOM    193  H7  AR4     2      24.540  22.260  34.480  1.00  0.00            
ATOM    194  H8  AR4     2      24.840  20.630  34.900  1.00  0.00            
ATOM    195  H9  AR4     2      25.540  21.420  32.550  1.00  0.00            
ATOM    196  H10 AR4     2      26.950  20.640  33.450  1.00  0.00            
ATOM    197  H11 AR4     2      27.930  25.380  36.180  1.00  0.00            
ATOM    198  H12 AR4     2      29.850  27.060  36.090  1.00  0.00            
ATOM    199  H13 AR4     2      31.170  27.310  34.080  1.00  0.00            
ATOM    200  H14 AR4     2      30.500  26.100  32.020  1.00  0.00            
TER
ENDMDL
MODEL        1
ATOM      1  H1  GCD     1      24.950  22.720  17.090  1.00  0.00            
ATOM      2  O1  GCD     1      24.700  23.460  17.650  1.00  0.00            
ATOM      3  C1  GCD     1      25.560  24.540  17.810  1.00  0.00            
ATOM      4  H2  GCD     1      25.520  25.180  16.920  1.00  0.00            
ATOM      5  H3  GCD     1      25.250  25.310  18.530  1.00  0.00            
ATOM      6  C2  GCD     1      27.010  24.200  17.980  1.00  0.00            
ATOM      7  H4  GCD     1      27.240  23.690  18.930  1.00  0.00            
ATOM      8  C3  GCD     1      27.870  25.430  17.850  1.00  0.00            
ATOM      9  H5  GCD     1      27.610  25.920  16.900  1.00  0.00            
ATOM     10  C4  GCD     1      29.330  25.120  17.790  1.00  0.00            
ATOM     11  H6  GCD     1      29.670  24.730  18.750  1.00  0.00            
ATOM     12  O2  GCD     1      30.080  26.320  17.550  1.00  0.00            
ATOM     13  H7  GCD     1      29.670  26.980  18.120  1.00  0.00            
ATOM     14  C5  GCD     1      29.680  24.060  16.750  1.00  0.00            
ATOM     15  H8  GCD     1      29.490  24.460  15.740  1.00  0.00            
ATOM     16  O3  GCD     1      31.090  23.760  16.800  1.00  0.00            
ATOM     17  H9  GCD     1      31.270  23.140  17.510  1.00  0.00            
ATOM     18  C6  GCD     1      28.720  22.830  16.890  1.00  0.00            
ATOM     19  O4  GCD     1      27.340  23.290  16.900  1.00  0.00            
ATOM     20  H10 GCD     1      28.830  22.090  16.090  1.00  0.00            
ATOM     21  O5  GCD     1      28.980  22.270  18.180  1.00  0.00            
ATOM     22  C7  GCD     1      29.570  20.970  18.150  1.00  0.00            
ATOM     23  H11 GCD     1      30.050  20.810  17.170  1.00  0.00            
ATOM     24  C8  GCD     1      30.570  21.090  19.250  1.00  0.00            
ATOM     25  H12 GCD     1      30.050  21.540  20.110  1.00  0.00            
ATOM     26  O6  GCD     1      31.620  22.080  18.920  1.00  0.00            
ATOM     27  H13 GCD     1      32.030  22.250  19.770  1.00  0.00            
ATOM     28  C9  GCD     1      31.090  19.710  19.630  1.00  0.00            
ATOM     29  H14 GCD     1      31.590  19.270  18.760  1.00  0.00            
ATOM     30  O7  GCD     1      32.060  19.740  20.640  1.00  0.00            
ATOM     31  H15 GCD     1      31.550  20.060  21.400  1.00  0.00            
ATOM     32  C10 GCD     1      29.940  18.800  19.980  1.00  0.00            
ATOM     33  H16 GCD     1      30.340  17.800  20.200  1.00  0.00            
ATOM     34  O8  GCD     1      29.150  18.620  18.820  1.00  0.00            
ATOM     35  C11 GCD     1      28.460  19.900  18.470  1.00  0.00            
ATOM     36  H17 GCD     1      27.860  20.190  19.340  1.00  0.00            
ATOM     37  C12 GCD     1      27.640  19.740  17.210  1.00  0.00            
ATOM     38  H18 GCD     1      27.050  20.670  17.120  1.00  0.00            
ATOM     39  H19 GCD     1      27.010  18.850  17.240  1.00  0.00            
ATOM     40  O9  GCD     1      28.450  19.410  16.050  1.00  0.00            
ATOM     41  H20 GCD     1      27.920  19.380  15.250  1.00  0.00            
ATOM     42  O10 GCD     1      29.190  19.370  21.020  1.00  0.00            
ATOM     43  C13 GCD     1      29.380  18.700  22.270  1.00  0.00            
ATOM     44  H21 GCD     1      30.250  18.040  22.170  1.00  0.00            
ATOM     45  C14 GCD     1      29.760  19.640  23.360  1.00  0.00            
ATOM     46  H22 GCD     1      28.960  20.370  23.510  1.00  0.00            
ATOM     47  O11 GCD     1      30.900  20.400  22.920  1.00  0.00            
ATOM     48  H23 GCD     1      30.570  21.310  22.890  1.00  0.00            
ATOM     49  C15 GCD     1      30.050  18.900  24.670  1.00  0.00            
ATOM     50  H24 GCD     1      30.900  18.240  24.440  1.00  0.00            
ATOM     51  O12 GCD     1      30.300  19.760  25.770  1.00  0.00            
ATOM     52  H25 GCD     1      30.920  20.410  25.440  1.00  0.00            
ATOM     53  C16 GCD     1      28.950  17.960  24.960  1.00  0.00            
ATOM     54  H26 GCD     1      29.290  17.160  25.620  1.00  0.00            
ATOM     55  O13 GCD     1      28.460  17.270  23.870  1.00  0.00            
ATOM     56  C17 GCD     1      28.120  17.950  22.650  1.00  0.00            
ATOM     57  H27 GCD     1      27.210  18.530  22.850  1.00  0.00            
ATOM     58  C18 GCD     1      27.790  16.900  21.580  1.00  0.00            
ATOM     59  H28 GCD     1      28.650  16.250  21.350  1.00  0.00            
ATOM     60  H29 GCD     1      27.630  17.370  20.600  1.00  0.00            
ATOM     61  O14 GCD     1      26.610  16.110  21.780  1.00  0.00            
ATOM     62  H30 GCD     1      26.810  15.560  22.550  1.00  0.00            
ATOM     63  O15 GCD     1      27.810  18.650  25.420  1.00  0.00            
ATOM     64  C19 GCD     1      27.020  18.100  26.460  1.00  0.00            
ATOM     65  H31 GCD     1      27.460  17.130  26.720  1.00  0.00            
ATOM     66  C20 GCD     1      27.290  19.020  27.620  1.00  0.00            
ATOM     67  H32 GCD     1      27.060  20.060  27.350  1.00  0.00            
ATOM     68  O16 GCD     1      28.690  18.990  27.960  1.00  0.00            
ATOM     69  H33 GCD     1      29.080  19.010  27.080  1.00  0.00            
ATOM     70  C21 GCD     1      26.400  18.550  28.720  1.00  0.00            
ATOM     71  H34 GCD     1      26.690  17.520  28.950  1.00  0.00            
ATOM     72  O17 GCD     1      26.600  19.300  29.950  1.00  0.00            
ATOM     73  H35 GCD     1      25.840  19.900  29.890  1.00  0.00            
ATOM     74  C22 GCD     1      24.920  18.600  28.230  1.00  0.00            
ATOM     75  H36 GCD     1      24.250  18.250  29.020  1.00  0.00            
ATOM     76  O18 GCD     1      24.730  17.650  27.140  1.00  0.00            
ATOM     77  C23 GCD     1      25.570  17.940  26.040  1.00  0.00            
ATOM     78  H37 GCD     1      25.160  18.880  25.640  1.00  0.00            
ATOM     79  C24 GCD     1      25.400  16.810  25.070  1.00  0.00            
ATOM     80  H38 GCD     1      25.540  15.890  25.650  1.00  0.00            
ATOM     81  H39 GCD     1      25.990  16.980  24.160  1.00  0.00            
ATOM     82  O19 GCD     1      24.110  16.640  24.580  1.00  0.00            
ATOM     83  H40 GCD     1      23.870  17.370  23.990  1.00  0.00            
ATOM     84  O20 GCD     1      24.540  19.970  27.840  1.00  0.00            
ATOM     85  C25 GCD     1      23.470  20.660  28.350  1.00  0.00            
ATOM     86  H41 GCD     1      22.780  19.960  28.840  1.00  0.00            
ATOM     87  C26 GCD     1      23.980  21.760  29.300  1.00  0.00            
ATOM     88  H42 GCD     1      24.690  22.340  28.700  1.00  0.00            
ATOM     89  O21 GCD     1      24.590  21.160  30.380  1.00  0.00            
ATOM     90  H43 GCD     1      24.890  21.770  31.070  1.00  0.00            
ATOM     91  C27 GCD     1      22.690  22.440  29.780  1.00  0.00            
ATOM     92  H44 GCD     1      22.090  21.650  30.250  1.00  0.00            
ATOM     93  O22 GCD     1      22.870  23.440  30.750  1.00  0.00            
ATOM     94  H45 GCD     1      23.370  24.120  30.280  1.00  0.00            
ATOM     95  C28 GCD     1      21.890  23.090  28.660  1.00  0.00            
ATOM     96  H46 GCD     1      20.940  23.540  28.980  1.00  0.00            
ATOM     97  O23 GCD     1      21.520  22.060  27.710  1.00  0.00            
ATOM     98  C29 GCD     1      22.660  21.270  27.240  1.00  0.00            
ATOM     99  H47 GCD     1      23.330  21.920  26.660  1.00  0.00            
ATOM    100  C30 GCD     1      22.090  20.200  26.270  1.00  0.00            
ATOM    101  H48 GCD     1      21.500  19.520  26.900  1.00  0.00            
ATOM    102  H49 GCD     1      22.790  19.510  25.790  1.00  0.00            
ATOM    103  O24 GCD     1      21.240  20.790  25.240  1.00  0.00            
ATOM    104  H50 GCD     1      20.560  21.310  25.700  1.00  0.00            
ATOM    105  O25 GCD     1      22.720  24.020  27.960  1.00  0.00            
ATOM    106  C31 GCD     1      22.230  25.360  27.970  1.00  0.00            
ATOM    107  H51 GCD     1      21.410  25.560  28.670  1.00  0.00            
ATOM    108  C32 GCD     1      23.400  26.280  28.300  1.00  0.00            
ATOM    109  H52 GCD     1      24.160  25.930  27.590  1.00  0.00            
ATOM    110  O26 GCD     1      23.710  25.940  29.670  1.00  0.00            
ATOM    111  H53 GCD     1      23.960  26.740  30.160  1.00  0.00            
ATOM    112  C33 GCD     1      22.990  27.710  28.140  1.00  0.00            
ATOM    113  H54 GCD     1      22.180  27.850  28.870  1.00  0.00            
ATOM    114  O27 GCD     1      24.060  28.670  28.420  1.00  0.00            
ATOM    115  H55 GCD     1      24.750  28.540  27.760  1.00  0.00            
ATOM    116  C34 GCD     1      22.470  27.950  26.750  1.00  0.00            
ATOM    117  H56 GCD     1      22.110  28.980  26.670  1.00  0.00            
ATOM    118  O28 GCD     1      21.370  27.120  26.500  1.00  0.00            
ATOM    119  C35 GCD     1      21.650  25.690  26.550  1.00  0.00            
ATOM    120  H57 GCD     1      22.410  25.430  25.810  1.00  0.00            
ATOM    121  C36 GCD     1      20.390  25.000  26.110  1.00  0.00            
ATOM    122  H58 GCD     1      19.720  25.260  26.940  1.00  0.00            
ATOM    123  H59 GCD     1      20.460  23.910  26.010  1.00  0.00            
ATOM    124  O29 GCD     1      19.950  25.480  24.900  1.00  0.00            
ATOM    125  H60 GCD     1      18.990  25.540  24.860  1.00  0.00            
ATOM    126  O30 GCD     1      23.410  27.850  25.710  1.00  0.00            
ATOM    127  C37 GCD     1      24.080  29.040  25.270  1.00  0.00            
ATOM    128  H61 GCD     1      24.000  29.860  25.990  1.00  0.00            
ATOM    129  C38 GCD     1      25.590  28.810  25.150  1.00  0.00            
ATOM    130  H62 GCD     1      25.790  27.820  24.720  1.00  0.00            
ATOM    131  O31 GCD     1      26.100  28.720  26.480  1.00  0.00            
ATOM    132  H63 GCD     1      26.520  29.540  26.770  1.00  0.00            
ATOM    133  C39 GCD     1      26.220  29.920  24.240  1.00  0.00            
ATOM    134  H64 GCD     1      26.220  30.840  24.840  1.00  0.00            
ATOM    135  O32 GCD     1      27.580  29.770  23.960  1.00  0.00            
ATOM    136  H65 GCD     1      28.120  29.960  24.730  1.00  0.00            
ATOM    137  C40 GCD     1      25.430  30.070  22.950  1.00  0.00            
ATOM    138  H66 GCD     1      25.950  30.870  22.420  1.00  0.00            
ATOM    139  O33 GCD     1      24.110  30.480  23.300  1.00  0.00            
ATOM    140  C41 GCD     1      23.380  29.460  23.950  1.00  0.00            
ATOM    141  H67 GCD     1      23.310  28.630  23.240  1.00  0.00            
ATOM    142  C42 GCD     1      22.020  30.050  24.190  1.00  0.00            
ATOM    143  H68 GCD     1      21.410  29.150  24.350  1.00  0.00            
ATOM    144  H69 GCD     1      21.670  30.420  23.220  1.00  0.00            
ATOM    145  O34 GCD     1      21.920  31.010  25.330  1.00  0.00            
ATOM    146  H70 GCD     1      21.250  31.650  25.070  1.00  0.00            
ATOM    147  O35 GCD     1      25.540  28.770  22.230  1.00  0.00            
ATOM    148  C43 GCD     1      25.980  28.860  20.870  1.00  0.00            
ATOM    149  H71 GCD     1      25.620  29.810  20.440  1.00  0.00            
ATOM    150  C44 GCD     1      27.560  28.800  20.780  1.00  0.00            
ATOM    151  H72 GCD     1      27.960  27.910  21.280  1.00  0.00            
ATOM    152  O36 GCD     1      28.240  29.920  21.390  1.00  0.00            
ATOM    153  H73 GCD     1      28.090  29.740  22.330  1.00  0.00            
ATOM    154  C45 GCD     1      27.890  28.790  19.250  1.00  0.00            
ATOM    155  H74 GCD     1      27.530  29.690  18.750  1.00  0.00            
ATOM    156  O37 GCD     1      29.190  28.540  19.080  1.00  0.00            
ATOM    157  H75 GCD     1      29.650  29.190  19.610  1.00  0.00            
ATOM    158  C46 GCD     1      27.210  27.640  18.470  1.00  0.00            
ATOM    159  H76 GCD     1      27.470  27.830  17.420  1.00  0.00            
ATOM    160  O38 GCD     1      27.630  26.330  18.950  1.00  0.00            
ATOM    161  O39 GCD     1      25.850  27.790  18.640  1.00  0.00            
ATOM    162  C47 GCD     1      25.440  27.680  20.010  1.00  0.00            
ATOM    163  H77 GCD     1      25.740  26.660  20.300  1.00  0.00            
ATOM    164  C48 GCD     1      23.920  27.560  20.070  1.00  0.00            
ATOM    165  H78 GCD     1      23.550  28.430  19.510  1.00  0.00            
ATOM    166  H79 GCD     1      23.710  27.600  21.150  1.00  0.00            
ATOM    167  O40 GCD     1      23.440  26.380  19.410  1.00  0.00            
ATOM    168  H80 GCD     1      23.850  26.320  18.540  1.00  0.00            
ATOM    169  C1  AR4     2      24.930  22.730  21.260  1.00  0.00            
ATOM    170  C2  AR4     2      25.610  22.980  22.570  1.00  0.00            
ATOM    171  C3  AR4     2      26.510  21.840  22.900  1.00  0.00            
ATOM    172  C4  AR4     2      24.580  23.340  23.690  1.00  0.00            
ATOM    173  C5  AR4     2      25.180  23.950  24.980  1.00  0.00            
ATOM    174  C6  AR4     2      26.490  24.680  24.720  1.00  0.00            
ATOM    175  C7  AR4     2      27.000  24.720  23.440  1.00  0.00            
ATOM    176  O1  AR4     2      26.400  24.140  22.390  1.00  0.00            
ATOM    177  C8  AR4     2      28.260  25.490  23.210  1.00  0.00            
ATOM    178  C9  AR4     2      28.840  25.490  21.940  1.00  0.00            
ATOM    179  C10 AR4     2      30.100  26.080  21.720  1.00  0.00            
ATOM    180  C11 AR4     2      30.650  26.810  22.750  1.00  0.00            
ATOM    181  C12 AR4     2      30.060  26.930  24.000  1.00  0.00            
ATOM    182  C13 AR4     2      28.840  26.250  24.230  1.00  0.00            
ATOM    183  C14 AR4     2      28.430  26.130  25.680  1.00  0.00            
ATOM    184  O2  AR4     2      29.120  26.700  26.530  1.00  0.00            
ATOM    185  C15 AR4     2      27.130  25.340  25.950  1.00  0.00            
ATOM    186  O3  AR4     2      26.780  25.210  27.110  1.00  0.00            
ATOM    187  H1  AR4     2      25.700  22.570  20.490  1.00  0.00            
ATOM    188  H2  AR4     2      24.200  21.920  21.300  1.00  0.00            
ATOM    189  H3  AR4     2      24.300  23.610  21.070  1.00  0.00            
ATOM    190  H4  AR4     2      26.030  20.860  22.800  1.00  0.00            
ATOM    191  H5  AR4     2      27.380  21.860  22.230  1.00  0.00            
ATOM    192  H6  AR4     2      26.860  21.940  23.940  1.00  0.00            
ATOM    193  H7  AR4     2      23.880  22.510  23.830  1.00  0.00            
ATOM    194  H8  AR4     2      23.970  24.150  23.270  1.00  0.00            
ATOM    195  H9  AR4     2      25.250  23.200  25.780  1.00  0.00            
ATOM    196  H10 AR4     2      24.530  24.680  25.470  1.00  0.00            
ATOM    197  H11 AR4     2      28.330  25.000  21.120  1.00  0.00            
ATOM    198  H12 AR4     2      30.580  26.060  20.750  1.00  0.00            
ATOM    199  H13 AR4     2      31.510  27.450  22.560  1.00  0.00            
ATOM    200  H14 AR4     2      30.530  27.480  24.810  1.00  0.00            
TER
ENDMDL
MODEL        1
ATOM      1  H1  GCD     1      23.400  19.850  29.880  1.00  0.00            
ATOM      2  O1  GCD     1      24.140  19.670  29.290  1.00  0.00            
ATOM      3  C1  GCD     1      25.190  20.470  29.850  1.00  0.00            
ATOM      4  H2  GCD     1      24.960  21.540  29.950  1.00  0.00            
ATOM      5  H3  GCD     1      25.450  20.150  30.870  1.00  0.00            
ATOM      6  C2  GCD     1      26.370  20.310  28.910  1.00  0.00            
ATOM      7  H4  GCD     1      27.210  20.920  29.270  1.00  0.00            
ATOM      8  C3  GCD     1      25.980  20.780  27.480  1.00  0.00            
ATOM      9  H5  GCD     1      25.110  20.200  27.160  1.00  0.00            
ATOM     10  C4  GCD     1      27.090  20.440  26.490  1.00  0.00            
ATOM     11  H6  GCD     1      28.040  20.910  26.790  1.00  0.00            
ATOM     12  O2  GCD     1      26.560  20.860  25.240  1.00  0.00            
ATOM     13  H7  GCD     1      26.510  21.810  25.400  1.00  0.00            
ATOM     14  C5  GCD     1      27.270  18.960  26.620  1.00  0.00            
ATOM     15  H8  GCD     1      26.280  18.510  26.470  1.00  0.00            
ATOM     16  O3  GCD     1      28.100  18.530  25.570  1.00  0.00            
ATOM     17  H9  GCD     1      28.880  19.100  25.570  1.00  0.00            
ATOM     18  C6  GCD     1      27.860  18.730  27.950  1.00  0.00            
ATOM     19  O4  GCD     1      26.880  19.010  28.900  1.00  0.00            
ATOM     20  H10 GCD     1      28.030  17.660  28.070  1.00  0.00            
ATOM     21  O5  GCD     1      29.040  19.410  28.230  1.00  0.00            
ATOM     22  C7  GCD     1      30.330  18.870  27.890  1.00  0.00            
ATOM     23  H11 GCD     1      30.240  17.980  27.260  1.00  0.00            
ATOM     24  C8  GCD     1      31.100  19.930  27.060  1.00  0.00            
ATOM     25  H12 GCD     1      31.100  20.800  27.730  1.00  0.00            
ATOM     26  O6  GCD     1      30.460  20.160  25.830  1.00  0.00            
ATOM     27  H13 GCD     1      31.000  20.760  25.310  1.00  0.00            
ATOM     28  C9  GCD     1      32.520  19.440  26.780  1.00  0.00            
ATOM     29  H14 GCD     1      32.500  18.520  26.180  1.00  0.00            
ATOM     30  O7  GCD     1      33.170  20.480  26.050  1.00  0.00            
ATOM     31  H15 GCD     1      33.450  21.130  26.710  1.00  0.00            
ATOM     32  C10 GCD     1      33.270  19.160  28.060  1.00  0.00            
ATOM     33  H16 GCD     1      34.250  18.700  27.900  1.00  0.00            
ATOM     34  O8  GCD     1      32.460  18.140  28.650  1.00  0.00            
ATOM     35  C11 GCD     1      31.150  18.470  29.080  1.00  0.00            
ATOM     36  H17 GCD     1      31.350  19.360  29.700  1.00  0.00            
ATOM     37  C12 GCD     1      30.560  17.320  29.880  1.00  0.00            
ATOM     38  H18 GCD     1      29.480  17.500  30.020  1.00  0.00            
ATOM     39  H19 GCD     1      31.160  17.290  30.800  1.00  0.00            
ATOM     40  O9  GCD     1      30.750  16.040  29.200  1.00  0.00            
ATOM     41  H20 GCD     1      31.700  15.980  29.090  1.00  0.00            
ATOM     42  O10 GCD     1      33.280  20.250  28.960  1.00  0.00            
ATOM     43  C13 GCD     1      34.520  20.590  29.470  1.00  0.00            
ATOM     44  H21 GCD     1      35.300  20.090  28.890  1.00  0.00            
ATOM     45  C14 GCD     1      34.700  22.080  29.140  1.00  0.00            
ATOM     46  H22 GCD     1      33.940  22.750  29.570  1.00  0.00            
ATOM     47  O11 GCD     1      34.620  22.260  27.720  1.00  0.00            
ATOM     48  H23 GCD     1      34.880  23.160  27.500  1.00  0.00            
ATOM     49  C15 GCD     1      36.020  22.580  29.850  1.00  0.00            
ATOM     50  H24 GCD     1      36.860  21.990  29.450  1.00  0.00            
ATOM     51  O12 GCD     1      36.230  23.990  29.700  1.00  0.00            
ATOM     52  H25 GCD     1      35.850  24.260  28.850  1.00  0.00            
ATOM     53  C16 GCD     1      35.920  22.310  31.330  1.00  0.00            
ATOM     54  H26 GCD     1      36.880  22.640  31.740  1.00  0.00            
ATOM     55  O13 GCD     1      35.720  20.900  31.530  1.00  0.00            
ATOM     56  C17 GCD     1      34.540  20.340  30.960  1.00  0.00            
ATOM     57  H27 GCD     1      33.700  20.840  31.470  1.00  0.00            
ATOM     58  C18 GCD     1      34.510  18.830  31.290  1.00  0.00            
ATOM     59  H28 GCD     1      35.470  18.390  31.010  1.00  0.00            
ATOM     60  H29 GCD     1      33.750  18.360  30.660  1.00  0.00            
ATOM     61  O14 GCD     1      34.140  18.660  32.740  1.00  0.00            
ATOM     62  H30 GCD     1      35.000  18.430  33.130  1.00  0.00            
ATOM     63  O15 GCD     1      34.880  23.040  32.040  1.00  0.00            
ATOM     64  C19 GCD     1      35.130  23.370  33.360  1.00  0.00            
ATOM     65  H31 GCD     1      36.060  22.870  33.660  1.00  0.00            
ATOM     66  C20 GCD     1      35.280  24.880  33.430  1.00  0.00            
ATOM     67  H32 GCD     1      34.280  25.260  33.160  1.00  0.00            
ATOM     68  O16 GCD     1      36.270  25.290  32.530  1.00  0.00            
ATOM     69  H33 GCD     1      36.140  24.900  31.660  1.00  0.00            
ATOM     70  C21 GCD     1      35.380  25.460  34.830  1.00  0.00            
ATOM     71  H34 GCD     1      36.260  25.120  35.400  1.00  0.00            
ATOM     72  O17 GCD     1      35.580  26.910  34.770  1.00  0.00            
ATOM     73  H35 GCD     1      36.060  27.070  33.950  1.00  0.00            
ATOM     74  C22 GCD     1      34.230  24.990  35.730  1.00  0.00            
ATOM     75  H36 GCD     1      34.400  25.360  36.750  1.00  0.00            
ATOM     76  O18 GCD     1      34.050  23.550  35.560  1.00  0.00            
ATOM     77  C23 GCD     1      33.910  23.030  34.280  1.00  0.00            
ATOM     78  H37 GCD     1      32.990  23.460  33.880  1.00  0.00            
ATOM     79  C24 GCD     1      33.700  21.560  34.550  1.00  0.00            
ATOM     80  H38 GCD     1      34.440  21.200  35.270  1.00  0.00            
ATOM     81  H39 GCD     1      33.780  21.000  33.610  1.00  0.00            
ATOM     82  O19 GCD     1      32.440  21.250  35.070  1.00  0.00            
ATOM     83  H40 GCD     1      32.210  20.320  35.000  1.00  0.00            
ATOM     84  O20 GCD     1      33.080  25.680  35.240  1.00  0.00            
ATOM     85  C25 GCD     1      32.260  26.250  36.260  1.00  0.00            
ATOM     86  H41 GCD     1      32.720  26.320  37.250  1.00  0.00            
ATOM     87  C26 GCD     1      31.970  27.700  35.900  1.00  0.00            
ATOM     88  H42 GCD     1      31.430  27.710  34.940  1.00  0.00            
ATOM     89  O21 GCD     1      33.200  28.370  35.840  1.00  0.00            
ATOM     90  H43 GCD     1      33.850  27.690  35.610  1.00  0.00            
ATOM     91  C27 GCD     1      31.020  28.290  36.950  1.00  0.00            
ATOM     92  H44 GCD     1      31.480  28.170  37.940  1.00  0.00            
ATOM     93  O22 GCD     1      30.840  29.680  36.690  1.00  0.00            
ATOM     94  H45 GCD     1      31.700  30.120  36.620  1.00  0.00            
ATOM     95  C28 GCD     1      29.740  27.410  36.970  1.00  0.00            
ATOM     96  H46 GCD     1      29.130  27.750  37.820  1.00  0.00            
ATOM     97  O23 GCD     1      30.010  26.070  37.190  1.00  0.00            
ATOM     98  C29 GCD     1      30.880  25.550  36.230  1.00  0.00            
ATOM     99  H47 GCD     1      30.530  25.760  35.210  1.00  0.00            
ATOM    100  C30 GCD     1      31.000  24.070  36.470  1.00  0.00            
ATOM    101  H48 GCD     1      31.590  23.970  37.390  1.00  0.00            
ATOM    102  H49 GCD     1      31.560  23.550  35.690  1.00  0.00            
ATOM    103  O24 GCD     1      29.810  23.370  36.810  1.00  0.00            
ATOM    104  H50 GCD     1      29.320  23.820  37.500  1.00  0.00            
ATOM    105  O25 GCD     1      29.010  27.510  35.750  1.00  0.00            
ATOM    106  C31 GCD     1      27.780  28.200  35.680  1.00  0.00            
ATOM    107  H51 GCD     1      27.540  28.670  36.640  1.00  0.00            
ATOM    108  C32 GCD     1      27.780  29.210  34.570  1.00  0.00            
ATOM    109  H52 GCD     1      28.150  28.640  33.700  1.00  0.00            
ATOM    110  O26 GCD     1      28.690  30.290  34.850  1.00  0.00            
ATOM    111  H53 GCD     1      29.460  29.940  35.310  1.00  0.00            
ATOM    112  C33 GCD     1      26.410  29.820  34.170  1.00  0.00            
ATOM    113  H54 GCD     1      26.150  30.510  34.990  1.00  0.00            
ATOM    114  O27 GCD     1      26.450  30.660  32.960  1.00  0.00            
ATOM    115  H55 GCD     1      27.350  30.990  32.940  1.00  0.00            
ATOM    116  C34 GCD     1      25.450  28.730  34.030  1.00  0.00            
ATOM    117  H56 GCD     1      24.420  29.090  33.980  1.00  0.00            
ATOM    118  O28 GCD     1      25.400  27.900  35.160  1.00  0.00            
ATOM    119  C35 GCD     1      26.650  27.170  35.380  1.00  0.00            
ATOM    120  H57 GCD     1      26.940  26.630  34.470  1.00  0.00            
ATOM    121  C36 GCD     1      26.510  26.190  36.540  1.00  0.00            
ATOM    122  H58 GCD     1      26.180  26.790  37.400  1.00  0.00            
ATOM    123  H59 GCD     1      27.420  25.600  36.730  1.00  0.00            
ATOM    124  O29 GCD     1      25.600  25.140  36.270  1.00  0.00            
ATOM    125  H60 GCD     1      24.760  25.580  36.080  1.00  0.00            
ATOM    126  O30 GCD     1      25.720  28.030  32.830  1.00  0.00            
ATOM    127  C37 GCD     1      24.720  28.270  31.820  1.00  0.00            
ATOM    128  H61 GCD     1      24.220  29.210  32.060  1.00  0.00            
ATOM    129  C38 GCD     1      25.540  28.370  30.550  1.00  0.00            
ATOM    130  H62 GCD     1      26.230  27.510  30.600  1.00  0.00            
ATOM    131  O31 GCD     1      26.190  29.540  30.520  1.00  0.00            
ATOM    132  H63 GCD     1      26.230  29.930  31.390  1.00  0.00            
ATOM    133  C39 GCD     1      24.590  28.420  29.370  1.00  0.00            
ATOM    134  H64 GCD     1      24.000  29.340  29.440  1.00  0.00            
ATOM    135  O32 GCD     1      25.230  28.390  28.110  1.00  0.00            
ATOM    136  H65 GCD     1      25.810  29.160  28.080  1.00  0.00            
ATOM    137  C40 GCD     1      23.610  27.190  29.380  1.00  0.00            
ATOM    138  H66 GCD     1      22.940  27.250  28.520  1.00  0.00            
ATOM    139  O33 GCD     1      22.820  27.180  30.580  1.00  0.00            
ATOM    140  C41 GCD     1      23.710  27.140  31.710  1.00  0.00            
ATOM    141  H67 GCD     1      24.290  26.210  31.570  1.00  0.00            
ATOM    142  C42 GCD     1      22.720  27.120  32.940  1.00  0.00            
ATOM    143  H68 GCD     1      23.250  26.990  33.890  1.00  0.00            
ATOM    144  H69 GCD     1      22.070  26.240  32.890  1.00  0.00            
ATOM    145  O34 GCD     1      21.990  28.350  32.960  1.00  0.00            
ATOM    146  H70 GCD     1      21.600  28.590  32.110  1.00  0.00            
ATOM    147  O35 GCD     1      24.430  26.030  29.150  1.00  0.00            
ATOM    148  C43 GCD     1      23.960  25.140  28.120  1.00  0.00            
ATOM    149  H71 GCD     1      23.110  25.460  27.510  1.00  0.00            
ATOM    150  C44 GCD     1      25.060  25.010  27.070  1.00  0.00            
ATOM    151  H72 GCD     1      25.950  24.720  27.640  1.00  0.00            
ATOM    152  O36 GCD     1      25.220  26.240  26.390  1.00  0.00            
ATOM    153  H73 GCD     1      25.260  26.940  27.050  1.00  0.00            
ATOM    154  C45 GCD     1      24.650  23.890  26.130  1.00  0.00            
ATOM    155  H74 GCD     1      23.610  24.190  25.920  1.00  0.00            
ATOM    156  O37 GCD     1      25.390  23.860  24.960  1.00  0.00            
ATOM    157  H75 GCD     1      25.440  24.740  24.580  1.00  0.00            
ATOM    158  C46 GCD     1      24.570  22.530  26.820  1.00  0.00            
ATOM    159  H76 GCD     1      24.150  21.770  26.160  1.00  0.00            
ATOM    160  O38 GCD     1      25.760  22.150  27.430  1.00  0.00            
ATOM    161  O39 GCD     1      23.540  22.770  27.740  1.00  0.00            
ATOM    162  C47 GCD     1      23.850  23.770  28.730  1.00  0.00            
ATOM    163  H77 GCD     1      24.720  23.530  29.360  1.00  0.00            
ATOM    164  C48 GCD     1      22.710  23.800  29.710  1.00  0.00            
ATOM    165  H78 GCD     1      21.770  23.910  29.150  1.00  0.00            
ATOM    166  H79 GCD     1      22.790  24.570  30.480  1.00  0.00            
ATOM    167  O40 GCD     1      22.530  22.590  30.470  1.00  0.00            
ATOM    168  H80 GCD     1      23.250  22.580  31.110  1.00  0.00            
ATOM    169  C1  AR4     2      28.560  20.410  31.810  1.00  0.00            
ATOM    170  C2  AR4     2      29.200  21.770  31.820  1.00  0.00            
ATOM    171  C3  AR4     2      30.770  21.630  31.840  1.00  0.00            
ATOM    172  C4  AR4     2      28.620  22.640  32.960  1.00  0.00            
ATOM    173  C5  AR4     2      29.220  24.070  32.890  1.00  0.00            
ATOM    174  C6  AR4     2      29.020  24.620  31.480  1.00  0.00            
ATOM    175  C7  AR4     2      28.940  23.770  30.390  1.00  0.00            
ATOM    176  O1  AR4     2      28.850  22.390  30.550  1.00  0.00            
ATOM    177  C8  AR4     2      28.800  24.310  29.040  1.00  0.00            
ATOM    178  C9  AR4     2      28.880  23.360  28.000  1.00  0.00            
ATOM    179  C10 AR4     2      28.870  23.790  26.720  1.00  0.00            
ATOM    180  C11 AR4     2      28.520  25.140  26.410  1.00  0.00            
ATOM    181  C12 AR4     2      28.460  26.090  27.460  1.00  0.00            
ATOM    182  C13 AR4     2      28.640  25.720  28.810  1.00  0.00            
ATOM    183  C14 AR4     2      28.740  26.760  29.900  1.00  0.00            
ATOM    184  O2  AR4     2      28.880  27.930  29.680  1.00  0.00            
ATOM    185  C15 AR4     2      28.840  26.090  31.350  1.00  0.00            
ATOM    186  O3  AR4     2      28.820  26.820  32.300  1.00  0.00            
ATOM    187  H1  AR4     2      28.850  19.940  32.750  1.00  0.00            
ATOM    188  H2  AR4     2      27.470  20.470  31.800  1.00  0.00            
ATOM    189  H3  AR4     2      28.850  19.840  30.920  1.00  0.00            
ATOM    190  H4  AR4     2      31.210  22.630  31.710  1.00  0.00            
ATOM    191  H5  AR4     2      31.010  21.240  32.830  1.00  0.00            
ATOM    192  H6  AR4     2      31.240  21.030  31.050  1.00  0.00            
ATOM    193  H7  AR4     2      28.920  22.150  33.900  1.00  0.00            
ATOM    194  H8  AR4     2      27.530  22.690  32.820  1.00  0.00            
ATOM    195  H9  AR4     2      30.310  24.040  33.070  1.00  0.00            
ATOM    196  H10 AR4     2      28.790  24.730  33.650  1.00  0.00            
ATOM    197  H11 AR4     2      28.970  22.300  28.230  1.00  0.00            
ATOM    198  H12 AR4     2      28.990  23.120  25.870  1.00  0.00            
ATOM    199  H13 AR4     2      28.190  25.410  25.410  1.00  0.00            
ATOM    200  H14 AR4     2      28.170  27.110  27.240  1.00  0.00            
TER
ENDMDL
MODEL        1
ATOM      1  H1  GCD     1      23.610  19.960  31.920  1.00  0.00            
ATOM      2  O1  GCD     1      22.690  19.740  31.720  1.00  0.00            
ATOM      3  C1  GCD     1      21.950  20.420  32.720  1.00  0.00            
ATOM      4  H2  GCD     1      20.890  20.170  32.630  1.00  0.00            
ATOM      5  H3  GCD     1      22.200  20.040  33.720  1.00  0.00            
ATOM      6  C2  GCD     1      22.270  21.940  32.830  1.00  0.00            
ATOM      7  H4  GCD     1      21.850  22.390  33.740  1.00  0.00            
ATOM      8  C3  GCD     1      21.840  22.800  31.640  1.00  0.00            
ATOM      9  H5  GCD     1      22.200  22.380  30.690  1.00  0.00            
ATOM     10  C4  GCD     1      22.330  24.260  31.840  1.00  0.00            
ATOM     11  H6  GCD     1      21.760  24.680  32.680  1.00  0.00            
ATOM     12  O2  GCD     1      22.050  25.040  30.670  1.00  0.00            
ATOM     13  H7  GCD     1      21.090  25.120  30.690  1.00  0.00            
ATOM     14  C5  GCD     1      23.830  24.220  32.090  1.00  0.00            
ATOM     15  H8  GCD     1      24.240  23.640  31.250  1.00  0.00            
ATOM     16  O3  GCD     1      24.400  25.510  32.300  1.00  0.00            
ATOM     17  H9  GCD     1      24.420  25.950  31.450  1.00  0.00            
ATOM     18  C6  GCD     1      24.140  23.340  33.320  1.00  0.00            
ATOM     19  O4  GCD     1      23.700  22.050  33.030  1.00  0.00            
ATOM     20  H10 GCD     1      25.220  23.290  33.490  1.00  0.00            
ATOM     21  O5  GCD     1      23.610  23.920  34.470  1.00  0.00            
ATOM     22  C7  GCD     1      24.280  23.660  35.730  1.00  0.00            
ATOM     23  H11 GCD     1      24.650  22.620  35.680  1.00  0.00            
ATOM     24  C8  GCD     1      25.540  24.550  35.910  1.00  0.00            
ATOM     25  H12 GCD     1      25.330  25.620  35.830  1.00  0.00            
ATOM     26  O6  GCD     1      26.600  24.240  35.010  1.00  0.00            
ATOM     27  H13 GCD     1      27.090  23.500  35.400  1.00  0.00            
ATOM     28  C9  GCD     1      25.950  24.520  37.370  1.00  0.00            
ATOM     29  H14 GCD     1      26.090  23.480  37.670  1.00  0.00            
ATOM     30  O7  GCD     1      27.110  25.230  37.660  1.00  0.00            
ATOM     31  H15 GCD     1      26.870  26.140  37.470  1.00  0.00            
ATOM     32  C10 GCD     1      24.850  24.820  38.290  1.00  0.00            
ATOM     33  H16 GCD     1      25.100  24.660  39.340  1.00  0.00            
ATOM     34  O8  GCD     1      23.850  23.810  38.110  1.00  0.00            
ATOM     35  C11 GCD     1      23.270  23.880  36.810  1.00  0.00            
ATOM     36  H17 GCD     1      22.950  24.920  36.740  1.00  0.00            
ATOM     37  C12 GCD     1      22.090  22.850  36.760  1.00  0.00            
ATOM     38  H18 GCD     1      21.480  23.170  35.900  1.00  0.00            
ATOM     39  H19 GCD     1      21.370  23.070  37.560  1.00  0.00            
ATOM     40  O9  GCD     1      22.330  21.440  36.720  1.00  0.00            
ATOM     41  H20 GCD     1      23.110  21.410  37.300  1.00  0.00            
ATOM     42  O10 GCD     1      24.300  26.140  38.180  1.00  0.00            
ATOM     43  C13 GCD     1      24.920  27.150  39.010  1.00  0.00            
ATOM     44  H21 GCD     1      25.870  26.790  39.420  1.00  0.00            
ATOM     45  C14 GCD     1      25.210  28.310  38.000  1.00  0.00            
ATOM     46  H22 GCD     1      24.280  28.680  37.550  1.00  0.00            
ATOM     47  O11 GCD     1      26.170  27.970  36.920  1.00  0.00            
ATOM     48  H23 GCD     1      26.430  28.800  36.490  1.00  0.00            
ATOM     49  C15 GCD     1      25.660  29.480  38.850  1.00  0.00            
ATOM     50  H24 GCD     1      26.580  29.160  39.350  1.00  0.00            
ATOM     51  O12 GCD     1      25.940  30.580  38.020  1.00  0.00            
ATOM     52  H25 GCD     1      26.830  30.750  37.680  1.00  0.00            
ATOM     53  C16 GCD     1      24.530  29.870  39.840  1.00  0.00            
ATOM     54  H26 GCD     1      24.820  30.810  40.300  1.00  0.00            
ATOM     55  O13 GCD     1      24.430  28.810  40.740  1.00  0.00            
ATOM     56  C17 GCD     1      23.980  27.530  40.150  1.00  0.00            
ATOM     57  H27 GCD     1      22.990  27.710  39.710  1.00  0.00            
ATOM     58  C18 GCD     1      23.920  26.530  41.280  1.00  0.00            
ATOM     59  H28 GCD     1      24.890  26.320  41.760  1.00  0.00            
ATOM     60  H29 GCD     1      23.740  25.520  40.900  1.00  0.00            
ATOM     61  O14 GCD     1      22.930  26.870  42.250  1.00  0.00            
ATOM     62  H30 GCD     1      23.300  27.630  42.710  1.00  0.00            
ATOM     63  O15 GCD     1      23.250  29.950  39.230  1.00  0.00            
ATOM     64  C19 GCD     1      22.440  31.100  39.580  1.00  0.00            
ATOM     65  H31 GCD     1      22.850  31.680  40.420  1.00  0.00            
ATOM     66  C20 GCD     1      22.420  31.880  38.220  1.00  0.00            
ATOM     67  H32 GCD     1      22.160  31.180  37.420  1.00  0.00            
ATOM     68  O16 GCD     1      23.780  32.340  37.950  1.00  0.00            
ATOM     69  H33 GCD     1      24.350  31.600  37.730  1.00  0.00            
ATOM     70  C21 GCD     1      21.440  32.990  38.290  1.00  0.00            
ATOM     71  H34 GCD     1      21.780  33.690  39.070  1.00  0.00            
ATOM     72  O17 GCD     1      21.300  33.660  36.990  1.00  0.00            
ATOM     73  H35 GCD     1      20.640  33.150  36.510  1.00  0.00            
ATOM     74  C22 GCD     1      20.060  32.430  38.660  1.00  0.00            
ATOM     75  H36 GCD     1      19.380  33.250  38.920  1.00  0.00            
ATOM     76  O18 GCD     1      20.160  31.650  39.840  1.00  0.00            
ATOM     77  C23 GCD     1      21.010  30.550  39.830  1.00  0.00            
ATOM     78  H37 GCD     1      20.730  29.800  39.070  1.00  0.00            
ATOM     79  C24 GCD     1      20.830  29.920  41.190  1.00  0.00            
ATOM     80  H38 GCD     1      21.080  30.690  41.920  1.00  0.00            
ATOM     81  H39 GCD     1      21.510  29.060  41.280  1.00  0.00            
ATOM     82  O19 GCD     1      19.570  29.430  41.520  1.00  0.00            
ATOM     83  H40 GCD     1      19.110  29.900  42.220  1.00  0.00            
ATOM     84  O20 GCD     1      19.620  31.650  37.640  1.00  0.00            
ATOM     85  C25 GCD     1      18.450  32.180  37.010  1.00  0.00            
ATOM     86  H41 GCD     1      18.480  33.280  37.040  1.00  0.00            
ATOM     87  C26 GCD     1      18.610  31.870  35.510  1.00  0.00            
ATOM     88  H42 GCD     1      18.570  30.780  35.390  1.00  0.00            
ATOM     89  O21 GCD     1      19.890  32.290  35.040  1.00  0.00            
ATOM     90  H43 GCD     1      20.260  31.520  34.590  1.00  0.00            
ATOM     91  C27 GCD     1      17.470  32.490  34.740  1.00  0.00            
ATOM     92  H44 GCD     1      17.450  33.560  34.980  1.00  0.00            
ATOM     93  O22 GCD     1      17.620  32.300  33.390  1.00  0.00            
ATOM     94  H45 GCD     1      18.550  32.530  33.260  1.00  0.00            
ATOM     95  C28 GCD     1      16.100  32.010  35.200  1.00  0.00            
ATOM     96  H46 GCD     1      15.280  32.600  34.790  1.00  0.00            
ATOM     97  O23 GCD     1      16.080  32.140  36.640  1.00  0.00            
ATOM     98  C29 GCD     1      17.110  31.580  37.440  1.00  0.00            
ATOM     99  H47 GCD     1      17.240  30.500  37.290  1.00  0.00            
ATOM    100  C30 GCD     1      16.810  32.010  38.870  1.00  0.00            
ATOM    101  H48 GCD     1      17.520  31.610  39.590  1.00  0.00            
ATOM    102  H49 GCD     1      15.860  31.500  39.100  1.00  0.00            
ATOM    103  O24 GCD     1      16.700  33.410  38.970  1.00  0.00            
ATOM    104  H50 GCD     1      15.850  33.700  38.620  1.00  0.00            
ATOM    105  O25 GCD     1      16.010  30.620  34.960  1.00  0.00            
ATOM    106  C31 GCD     1      14.700  30.250  34.470  1.00  0.00            
ATOM    107  H51 GCD     1      13.920  31.020  34.570  1.00  0.00            
ATOM    108  C32 GCD     1      14.850  30.020  32.980  1.00  0.00            
ATOM    109  H52 GCD     1      15.720  29.360  32.880  1.00  0.00            
ATOM    110  O26 GCD     1      15.080  31.220  32.260  1.00  0.00            
ATOM    111  H53 GCD     1      15.820  31.710  32.650  1.00  0.00            
ATOM    112  C33 GCD     1      13.630  29.290  32.380  1.00  0.00            
ATOM    113  H54 GCD     1      12.720  29.910  32.360  1.00  0.00            
ATOM    114  O27 GCD     1      13.900  28.880  31.080  1.00  0.00            
ATOM    115  H55 GCD     1      14.830  28.630  31.050  1.00  0.00            
ATOM    116  C34 GCD     1      13.130  28.120  33.180  1.00  0.00            
ATOM    117  H56 GCD     1      12.120  27.890  32.830  1.00  0.00            
ATOM    118  O28 GCD     1      13.120  28.520  34.550  1.00  0.00            
ATOM    119  C35 GCD     1      14.350  28.940  35.170  1.00  0.00            
ATOM    120  H57 GCD     1      15.120  28.180  35.040  1.00  0.00            
ATOM    121  C36 GCD     1      14.080  29.180  36.690  1.00  0.00            
ATOM    122  H58 GCD     1      13.270  29.830  37.030  1.00  0.00            
ATOM    123  H59 GCD     1      14.990  29.570  37.150  1.00  0.00            
ATOM    124  O29 GCD     1      13.670  27.990  37.300  1.00  0.00            
ATOM    125  H60 GCD     1      12.950  27.630  36.760  1.00  0.00            
ATOM    126  O30 GCD     1      14.090  27.050  33.080  1.00  0.00            
ATOM    127  C37 GCD     1      13.660  25.750  32.730  1.00  0.00            
ATOM    128  H61 GCD     1      12.600  25.580  32.960  1.00  0.00            
ATOM    129  C38 GCD     1      13.900  25.510  31.270  1.00  0.00            
ATOM    130  H62 GCD     1      14.930  25.800  31.060  1.00  0.00            
ATOM    131  O31 GCD     1      13.020  26.330  30.450  1.00  0.00            
ATOM    132  H63 GCD     1      13.490  27.180  30.460  1.00  0.00            
ATOM    133  C39 GCD     1      13.780  24.060  30.910  1.00  0.00            
ATOM    134  H64 GCD     1      12.730  23.750  30.950  1.00  0.00            
ATOM    135  O32 GCD     1      14.220  23.850  29.550  1.00  0.00            
ATOM    136  H65 GCD     1      13.420  23.970  29.030  1.00  0.00            
ATOM    137  C40 GCD     1      14.630  23.190  31.850  1.00  0.00            
ATOM    138  H66 GCD     1      14.560  22.120  31.640  1.00  0.00            
ATOM    139  O33 GCD     1      14.030  23.400  33.110  1.00  0.00            
ATOM    140  C41 GCD     1      14.220  24.650  33.670  1.00  0.00            
ATOM    141  H67 GCD     1      15.270  24.900  33.860  1.00  0.00            
ATOM    142  C42 GCD     1      13.720  24.630  35.070  1.00  0.00            
ATOM    143  H68 GCD     1      12.710  24.210  35.010  1.00  0.00            
ATOM    144  H69 GCD     1      13.750  25.660  35.440  1.00  0.00            
ATOM    145  O34 GCD     1      14.590  23.820  35.930  1.00  0.00            
ATOM    146  H70 GCD     1      14.710  22.980  35.470  1.00  0.00            
ATOM    147  O35 GCD     1      16.080  23.640  31.730  1.00  0.00            
ATOM    148  C43 GCD     1      16.980  22.720  31.060  1.00  0.00            
ATOM    149  H71 GCD     1      16.470  22.100  30.310  1.00  0.00            
ATOM    150  C44 GCD     1      17.940  23.590  30.330  1.00  0.00            
ATOM    151  H72 GCD     1      18.460  24.270  31.020  1.00  0.00            
ATOM    152  O36 GCD     1      17.280  24.370  29.380  1.00  0.00            
ATOM    153  H73 GCD     1      16.340  24.250  29.550  1.00  0.00            
ATOM    154  C45 GCD     1      19.030  22.790  29.640  1.00  0.00            
ATOM    155  H74 GCD     1      18.500  22.220  28.860  1.00  0.00            
ATOM    156  O37 GCD     1      19.910  23.670  28.890  1.00  0.00            
ATOM    157  H75 GCD     1      19.410  24.400  28.490  1.00  0.00            
ATOM    158  C46 GCD     1      19.780  21.880  30.610  1.00  0.00            
ATOM    159  H76 GCD     1      20.580  21.240  30.230  1.00  0.00            
ATOM    160  O38 GCD     1      20.410  22.800  31.530  1.00  0.00            
ATOM    161  O39 GCD     1      18.820  21.140  31.360  1.00  0.00            
ATOM    162  C47 GCD     1      17.770  21.860  32.040  1.00  0.00            
ATOM    163  H77 GCD     1      18.310  22.480  32.770  1.00  0.00            
ATOM    164  C48 GCD     1      16.860  20.860  32.720  1.00  0.00            
ATOM    165  H78 GCD     1      16.250  20.280  32.020  1.00  0.00            
ATOM    166  H79 GCD     1      16.250  21.460  33.400  1.00  0.00            
ATOM    167  O40 GCD     1      17.610  19.810  33.410  1.00  0.00            
ATOM    168  H80 GCD     1      18.170  19.410  32.730  1.00  0.00            
ATOM    169  C1  AR4     2      19.770  25.950  38.970  1.00  0.00            
ATOM    170  C2  AR4     2      19.340  26.290  37.520  1.00  0.00            
ATOM    171  C3  AR4     2      18.850  27.790  37.470  1.00  0.00            
ATOM    172  C4  AR4     2      18.300  25.290  37.060  1.00  0.00            
ATOM    173  C5  AR4     2      17.850  25.450  35.650  1.00  0.00            
ATOM    174  C6  AR4     2      18.900  26.090  34.820  1.00  0.00            
ATOM    175  C7  AR4     2      20.190  26.310  35.330  1.00  0.00            
ATOM    176  O1  AR4     2      20.430  26.170  36.680  1.00  0.00            
ATOM    177  C8  AR4     2      21.220  27.030  34.580  1.00  0.00            
ATOM    178  C9  AR4     2      22.440  27.320  35.220  1.00  0.00            
ATOM    179  C10 AR4     2      23.540  27.810  34.420  1.00  0.00            
ATOM    180  C11 AR4     2      23.410  28.110  33.030  1.00  0.00            
ATOM    181  C12 AR4     2      22.170  27.810  32.410  1.00  0.00            
ATOM    182  C13 AR4     2      21.080  27.290  33.210  1.00  0.00            
ATOM    183  C14 AR4     2      19.740  26.990  32.530  1.00  0.00            
ATOM    184  O2  AR4     2      19.660  27.030  31.320  1.00  0.00            
ATOM    185  C15 AR4     2      18.540  26.390  33.420  1.00  0.00            
ATOM    186  O3  AR4     2      17.440  26.270  32.920  1.00  0.00            
ATOM    187  H1  AR4     2      18.990  26.290  39.670  1.00  0.00            
ATOM    188  H2  AR4     2      19.980  24.880  39.070  1.00  0.00            
ATOM    189  H3  AR4     2      20.640  26.560  39.270  1.00  0.00            
ATOM    190  H4  AR4     2      18.640  28.150  36.460  1.00  0.00            
ATOM    191  H5  AR4     2      17.890  27.770  38.000  1.00  0.00            
ATOM    192  H6  AR4     2      19.520  28.510  37.960  1.00  0.00            
ATOM    193  H7  AR4     2      17.420  25.320  37.720  1.00  0.00            
ATOM    194  H8  AR4     2      18.780  24.310  37.100  1.00  0.00            
ATOM    195  H9  AR4     2      17.020  26.150  35.790  1.00  0.00            
ATOM    196  H10 AR4     2      17.490  24.510  35.210  1.00  0.00            
ATOM    197  H11 AR4     2      22.660  27.040  36.250  1.00  0.00            
ATOM    198  H12 AR4     2      24.500  27.950  34.910  1.00  0.00            
ATOM    199  H13 AR4     2      24.260  28.540  32.520  1.00  0.00            
ATOM    200  H14 AR4     2      22.090  27.940  31.340  1.00  0.00            
TER
ENDMDL
MODEL        1
ATOM      1  H1  GCD     1      21.780  25.450  33.400  1.00  0.00            
ATOM      2  O1  GCD     1      20.970  25.910  33.650  1.00  0.00            
ATOM      3  C1  GCD     1      20.780  25.920  35.120  1.00  0.00            
ATOM      4  H2  GCD     1      20.070  26.700  35.420  1.00  0.00            
ATOM      5  H3  GCD     1      20.370  24.980  35.510  1.00  0.00            
ATOM      6  C2  GCD     1      22.070  26.270  35.920  1.00  0.00            
ATOM      7  H4  GCD     1      21.810  26.180  36.990  1.00  0.00            
ATOM      8  C3  GCD     1      22.670  27.640  35.480  1.00  0.00            
ATOM      9  H5  GCD     1      22.840  27.620  34.400  1.00  0.00            
ATOM     10  C4  GCD     1      24.120  27.800  36.120  1.00  0.00            
ATOM     11  H6  GCD     1      24.060  27.770  37.210  1.00  0.00            
ATOM     12  O2  GCD     1      24.610  29.040  35.750  1.00  0.00            
ATOM     13  H7  GCD     1      23.850  29.460  35.340  1.00  0.00            
ATOM     14  C5  GCD     1      24.980  26.620  35.750  1.00  0.00            
ATOM     15  H8  GCD     1      25.040  26.460  34.670  1.00  0.00            
ATOM     16  O3  GCD     1      26.270  26.770  36.360  1.00  0.00            
ATOM     17  H9  GCD     1      26.170  26.500  37.280  1.00  0.00            
ATOM     18  C6  GCD     1      24.310  25.250  36.150  1.00  0.00            
ATOM     19  O4  GCD     1      22.950  25.210  35.520  1.00  0.00            
ATOM     20  H10 GCD     1      24.920  24.440  35.750  1.00  0.00            
ATOM     21  O5  GCD     1      24.300  25.160  37.560  1.00  0.00            
ATOM     22  C7  GCD     1      25.060  23.980  38.070  1.00  0.00            
ATOM     23  H11 GCD     1      26.020  23.680  37.640  1.00  0.00            
ATOM     24  C8  GCD     1      25.670  24.530  39.380  1.00  0.00            
ATOM     25  H12 GCD     1      24.870  24.970  39.980  1.00  0.00            
ATOM     26  O6  GCD     1      26.660  25.580  39.110  1.00  0.00            
ATOM     27  H13 GCD     1      26.760  26.220  39.830  1.00  0.00            
ATOM     28  C9  GCD     1      26.400  23.470  40.240  1.00  0.00            
ATOM     29  H14 GCD     1      27.200  22.970  39.680  1.00  0.00            
ATOM     30  O7  GCD     1      27.040  24.130  41.350  1.00  0.00            
ATOM     31  H15 GCD     1      26.810  23.690  42.180  1.00  0.00            
ATOM     32  C10 GCD     1      25.410  22.330  40.660  1.00  0.00            
ATOM     33  H16 GCD     1      25.870  21.490  41.190  1.00  0.00            
ATOM     34  O8  GCD     1      24.840  21.800  39.390  1.00  0.00            
ATOM     35  C11 GCD     1      24.210  22.740  38.430  1.00  0.00            
ATOM     36  H17 GCD     1      23.260  23.080  38.840  1.00  0.00            
ATOM     37  C12 GCD     1      23.920  21.910  37.180  1.00  0.00            
ATOM     38  H18 GCD     1      23.070  22.360  36.650  1.00  0.00            
ATOM     39  H19 GCD     1      23.710  20.860  37.390  1.00  0.00            
ATOM     40  O9  GCD     1      25.090  21.880  36.270  1.00  0.00            
ATOM     41  H20 GCD     1      24.750  21.500  35.450  1.00  0.00            
ATOM     42  O10 GCD     1      24.400  22.910  41.440  1.00  0.00            
ATOM     43  C13 GCD     1      24.130  22.250  42.740  1.00  0.00            
ATOM     44  H21 GCD     1      24.240  21.160  42.790  1.00  0.00            
ATOM     45  C14 GCD     1      25.050  22.950  43.830  1.00  0.00            
ATOM     46  H22 GCD     1      24.980  24.050  43.890  1.00  0.00            
ATOM     47  O11 GCD     1      26.460  22.590  43.670  1.00  0.00            
ATOM     48  H23 GCD     1      26.650  21.670  43.910  1.00  0.00            
ATOM     49  C15 GCD     1      24.600  22.380  45.150  1.00  0.00            
ATOM     50  H24 GCD     1      24.820  21.310  45.240  1.00  0.00            
ATOM     51  O12 GCD     1      25.320  23.060  46.160  1.00  0.00            
ATOM     52  H25 GCD     1      26.070  22.550  46.500  1.00  0.00            
ATOM     53  C16 GCD     1      23.130  22.630  45.430  1.00  0.00            
ATOM     54  H26 GCD     1      22.870  22.240  46.420  1.00  0.00            
ATOM     55  O13 GCD     1      22.330  22.090  44.370  1.00  0.00            
ATOM     56  C17 GCD     1      22.650  22.460  43.020  1.00  0.00            
ATOM     57  H27 GCD     1      22.400  23.520  42.830  1.00  0.00            
ATOM     58  C18 GCD     1      21.730  21.610  42.140  1.00  0.00            
ATOM     59  H28 GCD     1      21.950  21.750  41.080  1.00  0.00            
ATOM     60  H29 GCD     1      20.750  22.070  42.300  1.00  0.00            
ATOM     61  O14 GCD     1      21.690  20.240  42.500  1.00  0.00            
ATOM     62  H30 GCD     1      21.780  20.240  43.460  1.00  0.00            
ATOM     63  O15 GCD     1      22.870  24.040  45.340  1.00  0.00            
ATOM     64  C19 GCD     1      22.430  24.610  46.580  1.00  0.00            
ATOM     65  H31 GCD     1      22.730  23.980  47.430  1.00  0.00            
ATOM     66  C20 GCD     1      23.020  26.010  46.710  1.00  0.00            
ATOM     67  H32 GCD     1      22.690  26.700  45.920  1.00  0.00            
ATOM     68  O16 GCD     1      24.430  25.820  46.640  1.00  0.00            
ATOM     69  H33 GCD     1      24.420  25.030  46.090  1.00  0.00            
ATOM     70  C21 GCD     1      22.550  26.580  48.010  1.00  0.00            
ATOM     71  H34 GCD     1      22.820  25.930  48.850  1.00  0.00            
ATOM     72  O17 GCD     1      23.220  27.830  48.340  1.00  0.00            
ATOM     73  H35 GCD     1      24.040  27.680  48.820  1.00  0.00            
ATOM     74  C22 GCD     1      21.060  26.740  47.950  1.00  0.00            
ATOM     75  H36 GCD     1      20.660  27.200  48.860  1.00  0.00            
ATOM     76  O18 GCD     1      20.510  25.380  47.770  1.00  0.00            
ATOM     77  C23 GCD     1      20.910  24.700  46.570  1.00  0.00            
ATOM     78  H37 GCD     1      20.640  25.250  45.660  1.00  0.00            
ATOM     79  C24 GCD     1      20.090  23.400  46.530  1.00  0.00            
ATOM     80  H38 GCD     1      20.550  22.760  47.300  1.00  0.00            
ATOM     81  H39 GCD     1      20.360  22.830  45.640  1.00  0.00            
ATOM     82  O19 GCD     1      18.680  23.650  46.570  1.00  0.00            
ATOM     83  H40 GCD     1      18.430  23.570  45.640  1.00  0.00            
ATOM     84  O20 GCD     1      20.540  27.450  46.760  1.00  0.00            
ATOM     85  C25 GCD     1      19.560  28.370  47.210  1.00  0.00            
ATOM     86  H41 GCD     1      19.060  28.090  48.140  1.00  0.00            
ATOM     87  C26 GCD     1      20.240  29.720  47.300  1.00  0.00            
ATOM     88  H42 GCD     1      20.790  29.910  46.370  1.00  0.00            
ATOM     89  O21 GCD     1      21.080  29.730  48.450  1.00  0.00            
ATOM     90  H43 GCD     1      21.830  29.220  48.120  1.00  0.00            
ATOM     91  C27 GCD     1      19.170  30.790  47.490  1.00  0.00            
ATOM     92  H44 GCD     1      18.660  30.500  48.420  1.00  0.00            
ATOM     93  O22 GCD     1      19.720  32.080  47.710  1.00  0.00            
ATOM     94  H45 GCD     1      20.300  32.250  46.970  1.00  0.00            
ATOM     95  C28 GCD     1      18.070  30.690  46.400  1.00  0.00            
ATOM     96  H46 GCD     1      17.280  31.410  46.630  1.00  0.00            
ATOM     97  O23 GCD     1      17.530  29.410  46.430  1.00  0.00            
ATOM     98  C29 GCD     1      18.400  28.370  46.080  1.00  0.00            
ATOM     99  H47 GCD     1      18.880  28.600  45.120  1.00  0.00            
ATOM    100  C30 GCD     1      17.620  27.090  45.940  1.00  0.00            
ATOM    101  H48 GCD     1      16.980  26.900  46.810  1.00  0.00            
ATOM    102  H49 GCD     1      18.300  26.250  45.800  1.00  0.00            
ATOM    103  O24 GCD     1      16.780  27.130  44.740  1.00  0.00            
ATOM    104  H50 GCD     1      15.960  26.820  45.150  1.00  0.00            
ATOM    105  O25 GCD     1      18.630  30.990  45.110  1.00  0.00            
ATOM    106  C31 GCD     1      18.750  32.390  44.790  1.00  0.00            
ATOM    107  H51 GCD     1      18.600  33.030  45.670  1.00  0.00            
ATOM    108  C32 GCD     1      20.220  32.700  44.370  1.00  0.00            
ATOM    109  H52 GCD     1      20.370  32.040  43.510  1.00  0.00            
ATOM    110  O26 GCD     1      21.090  32.390  45.480  1.00  0.00            
ATOM    111  H53 GCD     1      21.810  31.840  45.130  1.00  0.00            
ATOM    112  C33 GCD     1      20.230  34.200  43.910  1.00  0.00            
ATOM    113  H54 GCD     1      19.930  34.800  44.790  1.00  0.00            
ATOM    114  O27 GCD     1      21.540  34.620  43.410  1.00  0.00            
ATOM    115  H55 GCD     1      22.110  34.880  44.150  1.00  0.00            
ATOM    116  C34 GCD     1      19.180  34.440  42.800  1.00  0.00            
ATOM    117  H56 GCD     1      19.160  35.490  42.510  1.00  0.00            
ATOM    118  O28 GCD     1      17.910  34.000  43.210  1.00  0.00            
ATOM    119  C35 GCD     1      17.760  32.640  43.630  1.00  0.00            
ATOM    120  H57 GCD     1      18.010  31.950  42.810  1.00  0.00            
ATOM    121  C36 GCD     1      16.310  32.550  44.090  1.00  0.00            
ATOM    122  H58 GCD     1      16.280  33.070  45.050  1.00  0.00            
ATOM    123  H59 GCD     1      16.060  31.510  44.340  1.00  0.00            
ATOM    124  O29 GCD     1      15.340  32.910  43.050  1.00  0.00            
ATOM    125  H60 GCD     1      14.650  33.450  43.460  1.00  0.00            
ATOM    126  O30 GCD     1      19.500  33.600  41.670  1.00  0.00            
ATOM    127  C37 GCD     1      19.470  34.240  40.420  1.00  0.00            
ATOM    128  H61 GCD     1      19.070  35.260  40.510  1.00  0.00            
ATOM    129  C38 GCD     1      20.890  34.280  39.930  1.00  0.00            
ATOM    130  H62 GCD     1      21.320  33.290  40.120  1.00  0.00            
ATOM    131  O31 GCD     1      21.630  35.190  40.630  1.00  0.00            
ATOM    132  H63 GCD     1      21.790  34.900  41.540  1.00  0.00            
ATOM    133  C39 GCD     1      20.990  34.650  38.460  1.00  0.00            
ATOM    134  H64 GCD     1      20.720  35.700  38.310  1.00  0.00            
ATOM    135  O32 GCD     1      22.280  34.450  37.840  1.00  0.00            
ATOM    136  H65 GCD     1      22.230  33.640  37.330  1.00  0.00            
ATOM    137  C40 GCD     1      20.020  33.790  37.630  1.00  0.00            
ATOM    138  H66 GCD     1      20.010  34.200  36.620  1.00  0.00            
ATOM    139  O33 GCD     1      18.730  33.840  38.150  1.00  0.00            
ATOM    140  C41 GCD     1      18.650  33.340  39.500  1.00  0.00            
ATOM    141  H67 GCD     1      19.020  32.310  39.600  1.00  0.00            
ATOM    142  C42 GCD     1      17.210  33.330  39.910  1.00  0.00            
ATOM    143  H68 GCD     1      17.080  32.890  40.910  1.00  0.00            
ATOM    144  H69 GCD     1      16.640  32.810  39.130  1.00  0.00            
ATOM    145  O34 GCD     1      16.690  34.640  39.900  1.00  0.00            
ATOM    146  H70 GCD     1      17.330  35.240  39.490  1.00  0.00            
ATOM    147  O35 GCD     1      20.490  32.450  37.650  1.00  0.00            
ATOM    148  C43 GCD     1      20.290  31.810  36.430  1.00  0.00            
ATOM    149  H71 GCD     1      19.610  32.410  35.810  1.00  0.00            
ATOM    150  C44 GCD     1      21.700  31.660  35.810  1.00  0.00            
ATOM    151  H72 GCD     1      22.330  31.140  36.540  1.00  0.00            
ATOM    152  O36 GCD     1      22.300  32.920  35.550  1.00  0.00            
ATOM    153  H73 GCD     1      23.270  32.940  35.570  1.00  0.00            
ATOM    154  C45 GCD     1      21.590  30.720  34.620  1.00  0.00            
ATOM    155  H74 GCD     1      20.960  31.190  33.850  1.00  0.00            
ATOM    156  O37 GCD     1      22.830  30.420  34.090  1.00  0.00            
ATOM    157  H75 GCD     1      23.100  31.130  33.490  1.00  0.00            
ATOM    158  C46 GCD     1      20.980  29.370  34.990  1.00  0.00            
ATOM    159  H76 GCD     1      20.910  28.720  34.120  1.00  0.00            
ATOM    160  O38 GCD     1      21.750  28.670  35.990  1.00  0.00            
ATOM    161  O39 GCD     1      19.580  29.650  35.480  1.00  0.00            
ATOM    162  C47 GCD     1      19.540  30.440  36.630  1.00  0.00            
ATOM    163  H77 GCD     1      20.020  29.910  37.460  1.00  0.00            
ATOM    164  C48 GCD     1      18.070  30.730  37.070  1.00  0.00            
ATOM    165  H78 GCD     1      17.590  31.470  36.420  1.00  0.00            
ATOM    166  H79 GCD     1      18.160  31.150  38.080  1.00  0.00            
ATOM    167  O40 GCD     1      17.390  29.480  37.270  1.00  0.00            
ATOM    168  H80 GCD     1      16.580  29.770  37.700  1.00  0.00            
ATOM    169  C1  AR4     2      18.900  29.570  41.100  1.00  0.00            
ATOM    170  C2  AR4     2      19.930  28.510  41.230  1.00  0.00            
ATOM    171  C3  AR4     2      19.600  27.310  40.270  1.00  0.00            
ATOM    172  C4  AR4     2      20.380  28.130  42.660  1.00  0.00            
ATOM    173  C5  AR4     2      21.590  27.170  42.610  1.00  0.00            
ATOM    174  C6  AR4     2      22.700  27.670  41.730  1.00  0.00            
ATOM    175  C7  AR4     2      22.400  28.610  40.740  1.00  0.00            
ATOM    176  O1  AR4     2      21.120  29.030  40.570  1.00  0.00            
ATOM    177  C8  AR4     2      23.520  29.310  40.050  1.00  0.00            
ATOM    178  C9  AR4     2      23.210  30.380  39.170  1.00  0.00            
ATOM    179  C10 AR4     2      24.220  31.200  38.610  1.00  0.00            
ATOM    180  C11 AR4     2      25.560  30.830  38.790  1.00  0.00            
ATOM    181  C12 AR4     2      25.800  29.720  39.620  1.00  0.00            
ATOM    182  C13 AR4     2      24.870  29.010  40.340  1.00  0.00            
ATOM    183  C14 AR4     2      25.240  27.850  41.230  1.00  0.00            
ATOM    184  O2  AR4     2      26.300  27.300  41.130  1.00  0.00            
ATOM    185  C15 AR4     2      24.040  27.210  42.100  1.00  0.00            
ATOM    186  O3  AR4     2      24.190  26.380  42.970  1.00  0.00            
ATOM    187  H1  AR4     2      18.570  29.830  40.090  1.00  0.00            
ATOM    188  H2  AR4     2      17.950  29.210  41.530  1.00  0.00            
ATOM    189  H3  AR4     2      19.280  30.510  41.520  1.00  0.00            
ATOM    190  H4  AR4     2      19.210  26.430  40.800  1.00  0.00            
ATOM    191  H5  AR4     2      18.790  27.560  39.570  1.00  0.00            
ATOM    192  H6  AR4     2      20.420  27.030  39.600  1.00  0.00            
ATOM    193  H7  AR4     2      19.550  27.690  43.230  1.00  0.00            
ATOM    194  H8  AR4     2      20.530  29.090  43.180  1.00  0.00            
ATOM    195  H9  AR4     2      21.280  26.160  42.320  1.00  0.00            
ATOM    196  H10 AR4     2      21.970  27.150  43.640  1.00  0.00            
ATOM    197  H11 AR4     2      22.160  30.640  39.080  1.00  0.00            
ATOM    198  H12 AR4     2      23.970  32.130  38.120  1.00  0.00            
ATOM    199  H13 AR4     2      26.340  31.490  38.430  1.00  0.00            
ATOM    200  H14 AR4     2      26.850  29.490  39.770  1.00  0.00            
TER
ENDMDL
MODEL        1
ATOM      1  H1  GCD     1      13.040  21.340  25.700  1.00  0.00            
ATOM      2  O1  GCD     1      13.340  21.400  26.610  1.00  0.00            
ATOM      3  C1  GCD     1      14.730  21.610  26.590  1.00  0.00            
ATOM      4  H2  GCD     1      15.130  22.090  27.490  1.00  0.00            
ATOM      5  H3  GCD     1      15.280  20.670  26.430  1.00  0.00            
ATOM      6  C2  GCD     1      15.100  22.580  25.410  1.00  0.00            
ATOM      7  H4  GCD     1      16.180  22.480  25.250  1.00  0.00            
ATOM      8  C3  GCD     1      14.720  24.020  25.600  1.00  0.00            
ATOM      9  H5  GCD     1      13.650  23.990  25.850  1.00  0.00            
ATOM     10  C4  GCD     1      14.940  24.900  24.390  1.00  0.00            
ATOM     11  H6  GCD     1      16.010  25.000  24.170  1.00  0.00            
ATOM     12  O2  GCD     1      14.340  26.270  24.470  1.00  0.00            
ATOM     13  H7  GCD     1      13.420  26.210  24.750  1.00  0.00            
ATOM     14  C5  GCD     1      14.350  24.260  23.170  1.00  0.00            
ATOM     15  H8  GCD     1      13.290  24.240  23.450  1.00  0.00            
ATOM     16  O3  GCD     1      14.520  25.060  21.980  1.00  0.00            
ATOM     17  H9  GCD     1      15.400  24.950  21.600  1.00  0.00            
ATOM     18  C6  GCD     1      14.760  22.880  22.980  1.00  0.00            
ATOM     19  O4  GCD     1      14.500  22.130  24.180  1.00  0.00            
ATOM     20  H10 GCD     1      14.270  22.410  22.120  1.00  0.00            
ATOM     21  O5  GCD     1      16.190  22.860  22.710  1.00  0.00            
ATOM     22  C7  GCD     1      16.560  22.440  21.370  1.00  0.00            
ATOM     23  H11 GCD     1      15.700  22.430  20.690  1.00  0.00            
ATOM     24  C8  GCD     1      17.560  23.480  20.860  1.00  0.00            
ATOM     25  H12 GCD     1      18.360  23.550  21.600  1.00  0.00            
ATOM     26  O6  GCD     1      16.810  24.770  20.790  1.00  0.00            
ATOM     27  H13 GCD     1      17.350  25.230  20.140  1.00  0.00            
ATOM     28  C9  GCD     1      18.210  22.980  19.560  1.00  0.00            
ATOM     29  H14 GCD     1      17.480  22.950  18.730  1.00  0.00            
ATOM     30  O7  GCD     1      19.260  23.780  19.010  1.00  0.00            
ATOM     31  H15 GCD     1      19.840  23.950  19.760  1.00  0.00            
ATOM     32  C10 GCD     1      18.820  21.570  19.830  1.00  0.00            
ATOM     33  H16 GCD     1      19.330  21.180  18.950  1.00  0.00            
ATOM     34  O8  GCD     1      17.730  20.740  20.100  1.00  0.00            
ATOM     35  C11 GCD     1      17.100  20.990  21.350  1.00  0.00            
ATOM     36  H17 GCD     1      17.850  20.900  22.140  1.00  0.00            
ATOM     37  C12 GCD     1      16.010  20.020  21.640  1.00  0.00            
ATOM     38  H18 GCD     1      15.490  20.310  22.560  1.00  0.00            
ATOM     39  H19 GCD     1      16.360  18.980  21.770  1.00  0.00            
ATOM     40  O9  GCD     1      15.070  20.000  20.570  1.00  0.00            
ATOM     41  H20 GCD     1      15.590  20.000  19.760  1.00  0.00            
ATOM     42  O10 GCD     1      19.720  21.650  20.970  1.00  0.00            
ATOM     43  C13 GCD     1      21.070  21.960  20.710  1.00  0.00            
ATOM     44  H21 GCD     1      21.280  22.310  19.690  1.00  0.00            
ATOM     45  C14 GCD     1      21.460  23.070  21.660  1.00  0.00            
ATOM     46  H22 GCD     1      21.110  22.920  22.690  1.00  0.00            
ATOM     47  O11 GCD     1      20.810  24.350  21.260  1.00  0.00            
ATOM     48  H23 GCD     1      20.650  24.860  22.060  1.00  0.00            
ATOM     49  C15 GCD     1      22.950  23.280  21.700  1.00  0.00            
ATOM     50  H24 GCD     1      23.280  23.660  20.720  1.00  0.00            
ATOM     51  O12 GCD     1      23.450  24.190  22.630  1.00  0.00            
ATOM     52  H25 GCD     1      23.620  23.710  23.450  1.00  0.00            
ATOM     53  C16 GCD     1      23.590  21.920  22.070  1.00  0.00            
ATOM     54  H26 GCD     1      24.680  21.920  21.990  1.00  0.00            
ATOM     55  O13 GCD     1      23.200  20.910  21.110  1.00  0.00            
ATOM     56  C17 GCD     1      21.800  20.670  20.980  1.00  0.00            
ATOM     57  H27 GCD     1      21.330  20.220  21.870  1.00  0.00            
ATOM     58  C18 GCD     1      21.510  19.660  19.850  1.00  0.00            
ATOM     59  H28 GCD     1      20.480  19.290  19.740  1.00  0.00            
ATOM     60  H29 GCD     1      22.080  18.740  20.050  1.00  0.00            
ATOM     61  O14 GCD     1      21.960  20.200  18.590  1.00  0.00            
ATOM     62  H30 GCD     1      22.700  20.800  18.740  1.00  0.00            
ATOM     63  O15 GCD     1      23.260  21.500  23.390  1.00  0.00            
ATOM     64  C19 GCD     1      24.380  21.020  24.150  1.00  0.00            
ATOM     65  H31 GCD     1      25.150  20.600  23.480  1.00  0.00            
ATOM     66  C20 GCD     1      24.990  22.050  25.150  1.00  0.00            
ATOM     67  H32 GCD     1      24.200  22.290  25.890  1.00  0.00            
ATOM     68  O16 GCD     1      25.450  23.210  24.440  1.00  0.00            
ATOM     69  H33 GCD     1      25.860  23.790  25.080  1.00  0.00            
ATOM     70  C21 GCD     1      26.150  21.440  25.790  1.00  0.00            
ATOM     71  H34 GCD     1      27.010  21.320  25.120  1.00  0.00            
ATOM     72  O17 GCD     1      26.660  22.260  26.840  1.00  0.00            
ATOM     73  H35 GCD     1      27.050  23.080  26.500  1.00  0.00            
ATOM     74  C22 GCD     1      25.820  20.040  26.380  1.00  0.00            
ATOM     75  H36 GCD     1      26.750  19.510  26.590  1.00  0.00            
ATOM     76  O18 GCD     1      25.200  19.250  25.370  1.00  0.00            
ATOM     77  C23 GCD     1      23.940  19.750  24.870  1.00  0.00            
ATOM     78  H37 GCD     1      23.250  20.000  25.680  1.00  0.00            
ATOM     79  C24 GCD     1      23.300  18.680  23.990  1.00  0.00            
ATOM     80  H38 GCD     1      22.260  19.010  23.860  1.00  0.00            
ATOM     81  H39 GCD     1      23.250  17.740  24.550  1.00  0.00            
ATOM     82  O19 GCD     1      23.900  18.440  22.770  1.00  0.00            
ATOM     83  H40 GCD     1      23.870  19.260  22.270  1.00  0.00            
ATOM     84  O20 GCD     1      24.830  20.070  27.470  1.00  0.00            
ATOM     85  C25 GCD     1      25.150  19.390  28.660  1.00  0.00            
ATOM     86  H41 GCD     1      26.000  18.690  28.560  1.00  0.00            
ATOM     87  C26 GCD     1      25.660  20.420  29.690  1.00  0.00            
ATOM     88  H42 GCD     1      24.870  21.170  29.780  1.00  0.00            
ATOM     89  O21 GCD     1      26.950  20.970  29.220  1.00  0.00            
ATOM     90  H43 GCD     1      26.720  21.390  28.390  1.00  0.00            
ATOM     91  C27 GCD     1      25.870  19.730  31.120  1.00  0.00            
ATOM     92  H44 GCD     1      26.760  19.100  31.030  1.00  0.00            
ATOM     93  O22 GCD     1      26.050  20.760  32.080  1.00  0.00            
ATOM     94  H45 GCD     1      26.820  21.320  31.900  1.00  0.00            
ATOM     95  C28 GCD     1      24.620  18.980  31.500  1.00  0.00            
ATOM     96  H46 GCD     1      24.810  18.470  32.450  1.00  0.00            
ATOM     97  O23 GCD     1      24.280  18.040  30.470  1.00  0.00            
ATOM     98  C29 GCD     1      23.980  18.580  29.180  1.00  0.00            
ATOM     99  H47 GCD     1      23.050  19.130  29.380  1.00  0.00            
ATOM    100  C30 GCD     1      23.730  17.400  28.230  1.00  0.00            
ATOM    101  H48 GCD     1      24.630  16.780  28.090  1.00  0.00            
ATOM    102  H49 GCD     1      23.350  17.760  27.270  1.00  0.00            
ATOM    103  O24 GCD     1      22.630  16.680  28.650  1.00  0.00            
ATOM    104  H50 GCD     1      22.960  15.900  29.120  1.00  0.00            
ATOM    105  O25 GCD     1      23.470  19.810  31.720  1.00  0.00            
ATOM    106  C31 GCD     1      22.660  19.510  32.810  1.00  0.00            
ATOM    107  H51 GCD     1      23.140  18.860  33.550  1.00  0.00            
ATOM    108  C32 GCD     1      22.750  20.840  33.610  1.00  0.00            
ATOM    109  H52 GCD     1      22.510  21.620  32.860  1.00  0.00            
ATOM    110  O26 GCD     1      24.040  21.060  34.230  1.00  0.00            
ATOM    111  H53 GCD     1      24.660  21.080  33.490  1.00  0.00            
ATOM    112  C33 GCD     1      21.610  20.790  34.640  1.00  0.00            
ATOM    113  H54 GCD     1      21.810  19.950  35.320  1.00  0.00            
ATOM    114  O27 GCD     1      21.600  21.990  35.350  1.00  0.00            
ATOM    115  H55 GCD     1      21.230  22.650  34.750  1.00  0.00            
ATOM    116  C34 GCD     1      20.180  20.410  34.100  1.00  0.00            
ATOM    117  H56 GCD     1      19.460  20.300  34.920  1.00  0.00            
ATOM    118  O28 GCD     1      20.300  19.180  33.410  1.00  0.00            
ATOM    119  C35 GCD     1      21.250  19.120  32.330  1.00  0.00            
ATOM    120  H57 GCD     1      20.980  19.800  31.520  1.00  0.00            
ATOM    121  C36 GCD     1      21.240  17.680  31.750  1.00  0.00            
ATOM    122  H58 GCD     1      21.820  17.750  30.820  1.00  0.00            
ATOM    123  H59 GCD     1      20.240  17.330  31.470  1.00  0.00            
ATOM    124  O29 GCD     1      21.730  16.700  32.720  1.00  0.00            
ATOM    125  H60 GCD     1      21.340  16.900  33.580  1.00  0.00            
ATOM    126  O30 GCD     1      19.750  21.330  33.120  1.00  0.00            
ATOM    127  C37 GCD     1      18.900  22.410  33.430  1.00  0.00            
ATOM    128  H61 GCD     1      18.870  22.570  34.520  1.00  0.00            
ATOM    129  C38 GCD     1      19.460  23.610  32.720  1.00  0.00            
ATOM    130  H62 GCD     1      19.550  23.340  31.660  1.00  0.00            
ATOM    131  O31 GCD     1      20.850  23.880  33.140  1.00  0.00            
ATOM    132  H63 GCD     1      21.030  24.700  32.660  1.00  0.00            
ATOM    133  C39 GCD     1      18.600  24.810  32.840  1.00  0.00            
ATOM    134  H64 GCD     1      18.530  24.980  33.920  1.00  0.00            
ATOM    135  O32 GCD     1      19.080  26.060  32.260  1.00  0.00            
ATOM    136  H65 GCD     1      19.670  26.470  32.890  1.00  0.00            
ATOM    137  C40 GCD     1      17.200  24.510  32.340  1.00  0.00            
ATOM    138  H66 GCD     1      16.530  25.340  32.560  1.00  0.00            
ATOM    139  O33 GCD     1      16.790  23.360  33.080  1.00  0.00            
ATOM    140  C41 GCD     1      17.520  22.150  32.910  1.00  0.00            
ATOM    141  H67 GCD     1      17.530  21.990  31.820  1.00  0.00            
ATOM    142  C42 GCD     1      16.790  21.010  33.670  1.00  0.00            
ATOM    143  H68 GCD     1      17.350  20.130  33.340  1.00  0.00            
ATOM    144  H69 GCD     1      15.770  20.940  33.280  1.00  0.00            
ATOM    145  O34 GCD     1      16.740  21.140  35.070  1.00  0.00            
ATOM    146  H70 GCD     1      16.140  21.830  35.370  1.00  0.00            
ATOM    147  O35 GCD     1      17.140  24.140  30.970  1.00  0.00            
ATOM    148  C43 GCD     1      16.290  24.870  30.030  1.00  0.00            
ATOM    149  H71 GCD     1      15.710  25.610  30.610  1.00  0.00            
ATOM    150  C44 GCD     1      17.090  25.640  28.990  1.00  0.00            
ATOM    151  H72 GCD     1      17.720  24.970  28.400  1.00  0.00            
ATOM    152  O36 GCD     1      17.970  26.570  29.680  1.00  0.00            
ATOM    153  H73 GCD     1      18.090  26.320  30.600  1.00  0.00            
ATOM    154  C45 GCD     1      16.060  26.300  28.120  1.00  0.00            
ATOM    155  H74 GCD     1      15.480  27.000  28.730  1.00  0.00            
ATOM    156  O37 GCD     1      16.600  26.920  26.920  1.00  0.00            
ATOM    157  H75 GCD     1      16.120  26.520  26.180  1.00  0.00            
ATOM    158  C46 GCD     1      14.990  25.340  27.550  1.00  0.00            
ATOM    159  H76 GCD     1      14.200  25.970  27.150  1.00  0.00            
ATOM    160  O38 GCD     1      15.580  24.460  26.670  1.00  0.00            
ATOM    161  O39 GCD     1      14.380  24.670  28.660  1.00  0.00            
ATOM    162  C47 GCD     1      15.300  23.890  29.460  1.00  0.00            
ATOM    163  H77 GCD     1      15.870  23.140  28.910  1.00  0.00            
ATOM    164  C48 GCD     1      14.660  23.060  30.640  1.00  0.00            
ATOM    165  H78 GCD     1      14.260  23.760  31.380  1.00  0.00            
ATOM    166  H79 GCD     1      15.360  22.460  31.230  1.00  0.00            
ATOM    167  O40 GCD     1      13.820  22.150  29.990  1.00  0.00            
ATOM    168  H80 GCD     1      13.350  22.680  29.330  1.00  0.00            
ATOM    169  C1  AR4     2      20.110  20.020  27.610  1.00  0.00            
ATOM    170  C2  AR4     2      19.180  21.110  28.140  1.00  0.00            
ATOM    171  C3  AR4     2      18.320  20.580  29.290  1.00  0.00            
ATOM    172  C4  AR4     2      18.350  21.810  27.170  1.00  0.00            
ATOM    173  C5  AR4     2      19.160  22.610  26.100  1.00  0.00            
ATOM    174  C6  AR4     2      20.350  23.240  26.720  1.00  0.00            
ATOM    175  C7  AR4     2      20.850  22.860  27.950  1.00  0.00            
ATOM    176  O1  AR4     2      20.080  22.120  28.770  1.00  0.00            
ATOM    177  C8  AR4     2      22.140  23.270  28.500  1.00  0.00            
ATOM    178  C9  AR4     2      22.540  22.880  29.840  1.00  0.00            
ATOM    179  C10 AR4     2      23.740  23.330  30.320  1.00  0.00            
ATOM    180  C11 AR4     2      24.570  24.150  29.590  1.00  0.00            
ATOM    181  C12 AR4     2      24.120  24.620  28.350  1.00  0.00            
ATOM    182  C13 AR4     2      22.900  24.140  27.770  1.00  0.00            
ATOM    183  C14 AR4     2      22.430  24.730  26.480  1.00  0.00            
ATOM    184  O2  AR4     2      23.030  25.670  26.020  1.00  0.00            
ATOM    185  C15 AR4     2      21.140  24.180  25.850  1.00  0.00            
ATOM    186  O3  AR4     2      20.710  24.520  24.730  1.00  0.00            
ATOM    187  H1  AR4     2      20.570  20.320  26.660  1.00  0.00            
ATOM    188  H2  AR4     2      20.910  19.810  28.320  1.00  0.00            
ATOM    189  H3  AR4     2      19.500  19.110  27.460  1.00  0.00            
ATOM    190  H4  AR4     2      17.630  21.340  29.680  1.00  0.00            
ATOM    191  H5  AR4     2      17.620  19.840  28.890  1.00  0.00            
ATOM    192  H6  AR4     2      18.930  20.030  30.030  1.00  0.00            
ATOM    193  H7  AR4     2      17.770  22.540  27.750  1.00  0.00            
ATOM    194  H8  AR4     2      17.620  21.110  26.740  1.00  0.00            
ATOM    195  H9  AR4     2      18.580  23.210  25.380  1.00  0.00            
ATOM    196  H10 AR4     2      19.590  21.880  25.400  1.00  0.00            
ATOM    197  H11 AR4     2      21.880  22.220  30.400  1.00  0.00            
ATOM    198  H12 AR4     2      23.990  23.070  31.340  1.00  0.00            
ATOM    199  H13 AR4     2      25.490  24.550  30.020  1.00  0.00            
ATOM    200  H14 AR4     2      24.740  25.300  27.770  1.00  0.00            
TER
ENDMDL
MODEL        1
ATOM      1  H1  GCD     1      12.770  23.910  29.230  1.00  0.00            
ATOM      2  O1  GCD     1      13.530  24.480  29.110  1.00  0.00            
ATOM      3  C1  GCD     1      14.630  23.920  29.890  1.00  0.00            
ATOM      4  H2  GCD     1      15.450  24.640  30.020  1.00  0.00            
ATOM      5  H3  GCD     1      14.330  23.910  30.940  1.00  0.00            
ATOM      6  C2  GCD     1      15.100  22.480  29.570  1.00  0.00            
ATOM      7  H4  GCD     1      16.020  22.340  30.160  1.00  0.00            
ATOM      8  C3  GCD     1      15.540  22.340  28.060  1.00  0.00            
ATOM      9  H5  GCD     1      14.750  22.730  27.410  1.00  0.00            
ATOM     10  C4  GCD     1      15.860  20.900  27.790  1.00  0.00            
ATOM     11  H6  GCD     1      16.720  20.600  28.400  1.00  0.00            
ATOM     12  O2  GCD     1      16.180  20.950  26.400  1.00  0.00            
ATOM     13  H7  GCD     1      16.530  20.100  26.090  1.00  0.00            
ATOM     14  C5  GCD     1      14.680  19.980  28.090  1.00  0.00            
ATOM     15  H8  GCD     1      13.890  20.410  27.460  1.00  0.00            
ATOM     16  O3  GCD     1      14.880  18.700  27.610  1.00  0.00            
ATOM     17  H9  GCD     1      15.600  18.300  28.110  1.00  0.00            
ATOM     18  C6  GCD     1      14.360  20.230  29.580  1.00  0.00            
ATOM     19  O4  GCD     1      14.000  21.580  29.760  1.00  0.00            
ATOM     20  H10 GCD     1      13.500  19.630  29.890  1.00  0.00            
ATOM     21  O5  GCD     1      15.460  20.060  30.430  1.00  0.00            
ATOM     22  C7  GCD     1      15.570  18.690  30.850  1.00  0.00            
ATOM     23  H11 GCD     1      14.920  17.990  30.310  1.00  0.00            
ATOM     24  C8  GCD     1      16.880  18.130  30.500  1.00  0.00            
ATOM     25  H12 GCD     1      17.580  18.950  30.680  1.00  0.00            
ATOM     26  O6  GCD     1      16.930  17.860  29.070  1.00  0.00            
ATOM     27  H13 GCD     1      17.650  17.220  28.980  1.00  0.00            
ATOM     28  C9  GCD     1      17.320  16.810  31.260  1.00  0.00            
ATOM     29  H14 GCD     1      16.690  15.970  30.940  1.00  0.00            
ATOM     30  O7  GCD     1      18.690  16.550  31.000  1.00  0.00            
ATOM     31  H15 GCD     1      19.150  16.200  31.770  1.00  0.00            
ATOM     32  C10 GCD     1      16.940  16.920  32.770  1.00  0.00            
ATOM     33  H16 GCD     1      17.190  16.020  33.340  1.00  0.00            
ATOM     34  O8  GCD     1      15.590  17.420  32.950  1.00  0.00            
ATOM     35  C11 GCD     1      15.170  18.600  32.320  1.00  0.00            
ATOM     36  H17 GCD     1      15.690  19.420  32.820  1.00  0.00            
ATOM     37  C12 GCD     1      13.670  18.710  32.520  1.00  0.00            
ATOM     38  H18 GCD     1      13.320  19.670  32.110  1.00  0.00            
ATOM     39  H19 GCD     1      13.490  18.630  33.600  1.00  0.00            
ATOM     40  O9  GCD     1      12.880  17.710  31.830  1.00  0.00            
ATOM     41  H20 GCD     1      13.030  16.890  32.310  1.00  0.00            
ATOM     42  O10 GCD     1      17.750  17.970  33.400  1.00  0.00            
ATOM     43  C13 GCD     1      18.400  17.660  34.630  1.00  0.00            
ATOM     44  H21 GCD     1      17.940  16.740  35.030  1.00  0.00            
ATOM     45  C14 GCD     1      19.840  17.420  34.480  1.00  0.00            
ATOM     46  H22 GCD     1      20.150  18.260  33.840  1.00  0.00            
ATOM     47  O11 GCD     1      20.020  16.180  33.780  1.00  0.00            
ATOM     48  H23 GCD     1      20.880  15.860  34.060  1.00  0.00            
ATOM     49  C15 GCD     1      20.540  17.460  35.810  1.00  0.00            
ATOM     50  H24 GCD     1      20.270  16.550  36.360  1.00  0.00            
ATOM     51  O12 GCD     1      22.000  17.420  35.690  1.00  0.00            
ATOM     52  H25 GCD     1      22.230  18.210  36.190  1.00  0.00            
ATOM     53  C16 GCD     1      20.150  18.650  36.730  1.00  0.00            
ATOM     54  H26 GCD     1      20.580  18.460  37.710  1.00  0.00            
ATOM     55  O13 GCD     1      18.750  18.550  36.860  1.00  0.00            
ATOM     56  C17 GCD     1      18.110  18.830  35.630  1.00  0.00            
ATOM     57  H27 GCD     1      18.540  19.730  35.170  1.00  0.00            
ATOM     58  C18 GCD     1      16.670  18.980  35.910  1.00  0.00            
ATOM     59  H28 GCD     1      16.120  19.370  35.050  1.00  0.00            
ATOM     60  H29 GCD     1      16.490  19.840  36.570  1.00  0.00            
ATOM     61  O14 GCD     1      16.000  17.830  36.450  1.00  0.00            
ATOM     62  H30 GCD     1      16.240  17.600  37.350  1.00  0.00            
ATOM     63  O15 GCD     1      20.650  19.880  36.270  1.00  0.00            
ATOM     64  C19 GCD     1      21.090  20.920  37.160  1.00  0.00            
ATOM     65  H31 GCD     1      20.640  20.840  38.160  1.00  0.00            
ATOM     66  C20 GCD     1      22.630  20.880  37.240  1.00  0.00            
ATOM     67  H32 GCD     1      22.990  20.940  36.210  1.00  0.00            
ATOM     68  O16 GCD     1      22.980  19.620  37.680  1.00  0.00            
ATOM     69  H33 GCD     1      23.930  19.480  37.670  1.00  0.00            
ATOM     70  C21 GCD     1      23.220  21.940  38.050  1.00  0.00            
ATOM     71  H34 GCD     1      22.680  21.850  39.010  1.00  0.00            
ATOM     72  O17 GCD     1      24.650  21.850  38.220  1.00  0.00            
ATOM     73  H35 GCD     1      25.120  21.470  37.470  1.00  0.00            
ATOM     74  C22 GCD     1      22.830  23.260  37.400  1.00  0.00            
ATOM     75  H36 GCD     1      23.120  24.180  37.920  1.00  0.00            
ATOM     76  O18 GCD     1      21.420  23.320  37.350  1.00  0.00            
ATOM     77  C23 GCD     1      20.750  22.280  36.590  1.00  0.00            
ATOM     78  H37 GCD     1      20.980  22.370  35.520  1.00  0.00            
ATOM     79  C24 GCD     1      19.220  22.580  36.660  1.00  0.00            
ATOM     80  H38 GCD     1      18.760  21.690  36.220  1.00  0.00            
ATOM     81  H39 GCD     1      19.010  23.500  36.110  1.00  0.00            
ATOM     82  O19 GCD     1      18.780  22.730  37.970  1.00  0.00            
ATOM     83  H40 GCD     1      17.850  22.960  37.860  1.00  0.00            
ATOM     84  O20 GCD     1      23.330  23.380  36.060  1.00  0.00            
ATOM     85  C25 GCD     1      24.610  24.040  35.950  1.00  0.00            
ATOM     86  H41 GCD     1      25.040  24.170  36.960  1.00  0.00            
ATOM     87  C26 GCD     1      25.620  23.180  35.170  1.00  0.00            
ATOM     88  H42 GCD     1      25.160  22.960  34.200  1.00  0.00            
ATOM     89  O21 GCD     1      25.920  21.920  35.800  1.00  0.00            
ATOM     90  H43 GCD     1      26.540  21.440  35.240  1.00  0.00            
ATOM     91  C27 GCD     1      26.960  23.920  34.840  1.00  0.00            
ATOM     92  H44 GCD     1      27.480  24.180  35.770  1.00  0.00            
ATOM     93  O22 GCD     1      27.930  23.210  34.040  1.00  0.00            
ATOM     94  H45 GCD     1      27.510  22.790  33.290  1.00  0.00            
ATOM     95  C28 GCD     1      26.540  25.250  34.300  1.00  0.00            
ATOM     96  H46 GCD     1      27.370  25.900  34.020  1.00  0.00            
ATOM     97  O23 GCD     1      25.800  26.010  35.180  1.00  0.00            
ATOM     98  C29 GCD     1      24.460  25.480  35.410  1.00  0.00            
ATOM     99  H47 GCD     1      23.850  25.570  34.510  1.00  0.00            
ATOM    100  C30 GCD     1      23.870  26.360  36.470  1.00  0.00            
ATOM    101  H48 GCD     1      24.580  26.360  37.310  1.00  0.00            
ATOM    102  H49 GCD     1      22.910  25.900  36.770  1.00  0.00            
ATOM    103  O24 GCD     1      23.690  27.740  36.030  1.00  0.00            
ATOM    104  H50 GCD     1      23.090  27.770  35.280  1.00  0.00            
ATOM    105  O25 GCD     1      25.800  25.040  33.160  1.00  0.00            
ATOM    106  C31 GCD     1      26.450  25.230  31.900  1.00  0.00            
ATOM    107  H51 GCD     1      27.540  25.360  31.880  1.00  0.00            
ATOM    108  C32 GCD     1      26.050  23.940  31.210  1.00  0.00            
ATOM    109  H52 GCD     1      24.950  23.910  31.280  1.00  0.00            
ATOM    110  O26 GCD     1      26.670  22.770  31.750  1.00  0.00            
ATOM    111  H53 GCD     1      26.170  22.030  31.400  1.00  0.00            
ATOM    112  C33 GCD     1      26.570  24.070  29.730  1.00  0.00            
ATOM    113  H54 GCD     1      27.650  24.140  29.840  1.00  0.00            
ATOM    114  O27 GCD     1      26.080  22.970  28.880  1.00  0.00            
ATOM    115  H55 GCD     1      26.440  22.100  29.110  1.00  0.00            
ATOM    116  C34 GCD     1      26.040  25.420  29.110  1.00  0.00            
ATOM    117  H56 GCD     1      26.450  25.730  28.140  1.00  0.00            
ATOM    118  O28 GCD     1      26.170  26.580  29.930  1.00  0.00            
ATOM    119  C35 GCD     1      25.770  26.480  31.250  1.00  0.00            
ATOM    120  H57 GCD     1      24.680  26.380  31.270  1.00  0.00            
ATOM    121  C36 GCD     1      26.190  27.750  32.000  1.00  0.00            
ATOM    122  H58 GCD     1      25.600  27.650  32.920  1.00  0.00            
ATOM    123  H59 GCD     1      25.860  28.690  31.540  1.00  0.00            
ATOM    124  O29 GCD     1      27.580  27.900  32.210  1.00  0.00            
ATOM    125  H60 GCD     1      27.960  28.010  31.330  1.00  0.00            
ATOM    126  O30 GCD     1      24.610  25.290  28.940  1.00  0.00            
ATOM    127  C37 GCD     1      23.930  25.940  27.770  1.00  0.00            
ATOM    128  H61 GCD     1      24.630  26.600  27.240  1.00  0.00            
ATOM    129  C38 GCD     1      23.440  24.810  26.880  1.00  0.00            
ATOM    130  H62 GCD     1      22.700  24.180  27.400  1.00  0.00            
ATOM    131  O31 GCD     1      24.510  24.020  26.460  1.00  0.00            
ATOM    132  H63 GCD     1      24.940  23.660  27.240  1.00  0.00            
ATOM    133  C39 GCD     1      22.630  25.440  25.740  1.00  0.00            
ATOM    134  H64 GCD     1      23.350  26.040  25.170  1.00  0.00            
ATOM    135  O32 GCD     1      22.210  24.310  24.880  1.00  0.00            
ATOM    136  H65 GCD     1      22.840  24.250  24.160  1.00  0.00            
ATOM    137  C40 GCD     1      21.490  26.230  26.160  1.00  0.00            
ATOM    138  H66 GCD     1      20.990  26.550  25.240  1.00  0.00            
ATOM    139  O33 GCD     1      22.060  27.260  27.000  1.00  0.00            
ATOM    140  C41 GCD     1      22.830  26.840  28.170  1.00  0.00            
ATOM    141  H67 GCD     1      22.130  26.380  28.870  1.00  0.00            
ATOM    142  C42 GCD     1      23.280  28.090  28.860  1.00  0.00            
ATOM    143  H68 GCD     1      23.610  28.790  28.080  1.00  0.00            
ATOM    144  H69 GCD     1      24.100  27.910  29.570  1.00  0.00            
ATOM    145  O34 GCD     1      22.140  28.670  29.530  1.00  0.00            
ATOM    146  H70 GCD     1      21.490  29.010  28.910  1.00  0.00            
ATOM    147  O35 GCD     1      20.550  25.480  26.890  1.00  0.00            
ATOM    148  C43 GCD     1      19.150  25.690  26.610  1.00  0.00            
ATOM    149  H71 GCD     1      18.880  26.670  26.180  1.00  0.00            
ATOM    150  C44 GCD     1      18.760  24.540  25.620  1.00  0.00            
ATOM    151  H72 GCD     1      19.130  23.630  26.100  1.00  0.00            
ATOM    152  O36 GCD     1      19.370  24.630  24.270  1.00  0.00            
ATOM    153  H73 GCD     1      20.320  24.520  24.290  1.00  0.00            
ATOM    154  C45 GCD     1      17.260  24.400  25.550  1.00  0.00            
ATOM    155  H74 GCD     1      16.930  25.270  24.970  1.00  0.00            
ATOM    156  O37 GCD     1      16.670  23.230  24.970  1.00  0.00            
ATOM    157  H75 GCD     1      16.610  22.470  25.560  1.00  0.00            
ATOM    158  C46 GCD     1      16.510  24.420  26.970  1.00  0.00            
ATOM    159  H76 GCD     1      15.430  24.520  26.830  1.00  0.00            
ATOM    160  O38 GCD     1      16.730  23.200  27.840  1.00  0.00            
ATOM    161  O39 GCD     1      16.950  25.560  27.660  1.00  0.00            
ATOM    162  C47 GCD     1      18.410  25.570  27.900  1.00  0.00            
ATOM    163  H77 GCD     1      18.770  24.670  28.410  1.00  0.00            
ATOM    164  C48 GCD     1      18.740  26.700  28.900  1.00  0.00            
ATOM    165  H78 GCD     1      19.810  26.740  29.140  1.00  0.00            
ATOM    166  H79 GCD     1      18.230  26.430  29.840  1.00  0.00            
ATOM    167  O40 GCD     1      18.340  27.980  28.490  1.00  0.00            
ATOM    168  H80 GCD     1      17.460  28.050  28.880  1.00  0.00            
ATOM    169  C1  AR4     2      19.520  23.670  33.110  1.00  0.00            
ATOM    170  C2  AR4     2      19.970  23.260  31.780  1.00  0.00            
ATOM    171  C3  AR4     2      20.900  24.350  31.180  1.00  0.00            
ATOM    172  C4  AR4     2      18.850  22.800  30.760  1.00  0.00            
ATOM    173  C5  AR4     2      19.490  22.110  29.520  1.00  0.00            
ATOM    174  C6  AR4     2      20.380  20.950  30.040  1.00  0.00            
ATOM    175  C7  AR4     2      21.130  21.120  31.200  1.00  0.00            
ATOM    176  O1  AR4     2      20.850  22.160  32.070  1.00  0.00            
ATOM    177  C8  AR4     2      22.110  20.060  31.580  1.00  0.00            
ATOM    178  C9  AR4     2      22.940  20.250  32.730  1.00  0.00            
ATOM    179  C10 AR4     2      23.920  19.340  33.060  1.00  0.00            
ATOM    180  C11 AR4     2      24.050  18.140  32.360  1.00  0.00            
ATOM    181  C12 AR4     2      23.180  17.850  31.300  1.00  0.00            
ATOM    182  C13 AR4     2      22.210  18.800  30.940  1.00  0.00            
ATOM    183  C14 AR4     2      21.350  18.540  29.750  1.00  0.00            
ATOM    184  O2  AR4     2      21.300  17.430  29.260  1.00  0.00            
ATOM    185  C15 AR4     2      20.560  19.750  29.160  1.00  0.00            
ATOM    186  O3  AR4     2      19.980  19.650  28.110  1.00  0.00            
ATOM    187  H1  AR4     2      19.040  22.830  33.620  1.00  0.00            
ATOM    188  H2  AR4     2      20.340  24.070  33.720  1.00  0.00            
ATOM    189  H3  AR4     2      18.820  24.520  33.070  1.00  0.00            
ATOM    190  H4  AR4     2      21.780  24.380  31.840  1.00  0.00            
ATOM    191  H5  AR4     2      21.210  24.190  30.140  1.00  0.00            
ATOM    192  H6  AR4     2      20.460  25.350  31.190  1.00  0.00            
ATOM    193  H7  AR4     2      18.220  23.620  30.380  1.00  0.00            
ATOM    194  H8  AR4     2      18.120  22.170  31.290  1.00  0.00            
ATOM    195  H9  AR4     2      20.010  22.890  28.940  1.00  0.00            
ATOM    196  H10 AR4     2      18.660  21.790  28.870  1.00  0.00            
ATOM    197  H11 AR4     2      22.980  21.190  33.280  1.00  0.00            
ATOM    198  H12 AR4     2      24.610  19.630  33.840  1.00  0.00            
ATOM    199  H13 AR4     2      24.860  17.430  32.530  1.00  0.00            
ATOM    200  H14 AR4     2      23.280  16.880  30.810  1.00  0.00            
TER
ENDMDL
MODEL        1
ATOM      1  H1  GCD     1      14.300  26.050  26.630  1.00  0.00            
ATOM      2  O1  GCD     1      13.950  25.470  27.320  1.00  0.00            
ATOM      3  C1  GCD     1      14.820  24.370  27.300  1.00  0.00            
ATOM      4  H2  GCD     1      14.360  23.610  27.950  1.00  0.00            
ATOM      5  H3  GCD     1      14.860  24.010  26.270  1.00  0.00            
ATOM      6  C2  GCD     1      16.200  24.740  27.700  1.00  0.00            
ATOM      7  H4  GCD     1      16.820  23.830  27.720  1.00  0.00            
ATOM      8  C3  GCD     1      16.230  25.370  29.120  1.00  0.00            
ATOM      9  H5  GCD     1      15.380  26.050  29.180  1.00  0.00            
ATOM     10  C4  GCD     1      17.490  26.240  29.390  1.00  0.00            
ATOM     11  H6  GCD     1      18.320  25.560  29.610  1.00  0.00            
ATOM     12  O2  GCD     1      17.210  27.080  30.520  1.00  0.00            
ATOM     13  H7  GCD     1      16.740  26.600  31.210  1.00  0.00            
ATOM     14  C5  GCD     1      17.790  27.080  28.130  1.00  0.00            
ATOM     15  H8  GCD     1      16.940  27.740  27.930  1.00  0.00            
ATOM     16  O3  GCD     1      18.890  27.960  28.390  1.00  0.00            
ATOM     17  H9  GCD     1      19.490  27.500  28.970  1.00  0.00            
ATOM     18  C6  GCD     1      17.920  26.240  26.860  1.00  0.00            
ATOM     19  O4  GCD     1      16.690  25.570  26.660  1.00  0.00            
ATOM     20  H10 GCD     1      18.080  26.850  25.970  1.00  0.00            
ATOM     21  O5  GCD     1      19.060  25.370  26.940  1.00  0.00            
ATOM     22  C7  GCD     1      19.780  25.140  25.700  1.00  0.00            
ATOM     23  H11 GCD     1      19.070  25.410  24.900  1.00  0.00            
ATOM     24  C8  GCD     1      21.020  25.940  25.740  1.00  0.00            
ATOM     25  H12 GCD     1      21.600  25.580  26.600  1.00  0.00            
ATOM     26  O6  GCD     1      20.710  27.360  25.880  1.00  0.00            
ATOM     27  H13 GCD     1      20.090  27.360  26.610  1.00  0.00            
ATOM     28  C9  GCD     1      21.780  25.770  24.460  1.00  0.00            
ATOM     29  H14 GCD     1      21.160  26.090  23.610  1.00  0.00            
ATOM     30  O7  GCD     1      23.020  26.460  24.490  1.00  0.00            
ATOM     31  H15 GCD     1      23.530  26.100  25.220  1.00  0.00            
ATOM     32  C10 GCD     1      22.110  24.280  24.280  1.00  0.00            
ATOM     33  H16 GCD     1      22.600  24.110  23.320  1.00  0.00            
ATOM     34  O8  GCD     1      20.930  23.460  24.310  1.00  0.00            
ATOM     35  C11 GCD     1      20.200  23.640  25.470  1.00  0.00            
ATOM     36  H17 GCD     1      20.810  23.250  26.300  1.00  0.00            
ATOM     37  C12 GCD     1      18.970  22.770  25.340  1.00  0.00            
ATOM     38  H18 GCD     1      18.360  22.870  26.240  1.00  0.00            
ATOM     39  H19 GCD     1      19.300  21.720  25.320  1.00  0.00            
ATOM     40  O9  GCD     1      18.200  23.020  24.160  1.00  0.00            
ATOM     41  H20 GCD     1      17.440  22.450  24.310  1.00  0.00            
ATOM     42  O10 GCD     1      22.970  23.790  25.370  1.00  0.00            
ATOM     43  C13 GCD     1      24.340  23.620  25.080  1.00  0.00            
ATOM     44  H21 GCD     1      24.630  24.230  24.220  1.00  0.00            
ATOM     45  C14 GCD     1      25.240  23.990  26.300  1.00  0.00            
ATOM     46  H22 GCD     1      24.760  23.450  27.120  1.00  0.00            
ATOM     47  O11 GCD     1      25.220  25.410  26.500  1.00  0.00            
ATOM     48  H23 GCD     1      25.500  25.650  27.390  1.00  0.00            
ATOM     49  C15 GCD     1      26.630  23.530  26.180  1.00  0.00            
ATOM     50  H24 GCD     1      27.030  23.990  25.270  1.00  0.00            
ATOM     51  O12 GCD     1      27.430  23.770  27.320  1.00  0.00            
ATOM     52  H25 GCD     1      27.210  23.040  27.890  1.00  0.00            
ATOM     53  C16 GCD     1      26.650  22.050  25.800  1.00  0.00            
ATOM     54  H26 GCD     1      27.720  21.810  25.770  1.00  0.00            
ATOM     55  O13 GCD     1      25.980  21.890  24.550  1.00  0.00            
ATOM     56  C17 GCD     1      24.580  22.140  24.710  1.00  0.00            
ATOM     57  H27 GCD     1      24.160  21.470  25.480  1.00  0.00            
ATOM     58  C18 GCD     1      23.960  21.840  23.390  1.00  0.00            
ATOM     59  H28 GCD     1      22.920  22.170  23.520  1.00  0.00            
ATOM     60  H29 GCD     1      23.940  20.740  23.280  1.00  0.00            
ATOM     61  O14 GCD     1      24.610  22.470  22.250  1.00  0.00            
ATOM     62  H30 GCD     1      25.510  22.140  22.340  1.00  0.00            
ATOM     63  O15 GCD     1      26.060  21.390  26.890  1.00  0.00            
ATOM     64  C19 GCD     1      26.600  20.080  27.150  1.00  0.00            
ATOM     65  H31 GCD     1      27.510  19.970  26.550  1.00  0.00            
ATOM     66  C20 GCD     1      26.890  20.160  28.680  1.00  0.00            
ATOM     67  H32 GCD     1      25.990  20.390  29.260  1.00  0.00            
ATOM     68  O16 GCD     1      27.840  21.190  28.950  1.00  0.00            
ATOM     69  H33 GCD     1      28.630  20.980  28.440  1.00  0.00            
ATOM     70  C21 GCD     1      27.460  18.820  29.120  1.00  0.00            
ATOM     71  H34 GCD     1      28.450  18.700  28.660  1.00  0.00            
ATOM     72  O17 GCD     1      27.780  18.760  30.520  1.00  0.00            
ATOM     73  H35 GCD     1      27.000  18.370  30.920  1.00  0.00            
ATOM     74  C22 GCD     1      26.520  17.650  28.810  1.00  0.00            
ATOM     75  H36 GCD     1      27.050  16.740  29.090  1.00  0.00            
ATOM     76  O18 GCD     1      26.230  17.740  27.430  1.00  0.00            
ATOM     77  C23 GCD     1      25.550  18.950  27.010  1.00  0.00            
ATOM     78  H37 GCD     1      24.690  19.260  27.620  1.00  0.00            
ATOM     79  C24 GCD     1      25.010  18.640  25.590  1.00  0.00            
ATOM     80  H38 GCD     1      24.160  19.300  25.360  1.00  0.00            
ATOM     81  H39 GCD     1      24.470  17.680  25.660  1.00  0.00            
ATOM     82  O19 GCD     1      26.090  18.660  24.680  1.00  0.00            
ATOM     83  H40 GCD     1      26.620  17.870  24.840  1.00  0.00            
ATOM     84  O20 GCD     1      25.350  17.880  29.660  1.00  0.00            
ATOM     85  C25 GCD     1      24.720  16.690  30.170  1.00  0.00            
ATOM     86  H41 GCD     1      25.110  15.790  29.680  1.00  0.00            
ATOM     87  C26 GCD     1      24.950  16.510  31.710  1.00  0.00            
ATOM     88  H42 GCD     1      24.710  17.490  32.130  1.00  0.00            
ATOM     89  O21 GCD     1      26.290  16.270  31.990  1.00  0.00            
ATOM     90  H43 GCD     1      26.440  16.390  32.930  1.00  0.00            
ATOM     91  C27 GCD     1      24.160  15.320  32.270  1.00  0.00            
ATOM     92  H44 GCD     1      24.440  14.410  31.730  1.00  0.00            
ATOM     93  O22 GCD     1      24.500  15.170  33.670  1.00  0.00            
ATOM     94  H45 GCD     1      24.370  16.060  34.000  1.00  0.00            
ATOM     95  C28 GCD     1      22.650  15.480  31.870  1.00  0.00            
ATOM     96  H46 GCD     1      22.100  14.580  32.150  1.00  0.00            
ATOM     97  O23 GCD     1      22.600  15.610  30.450  1.00  0.00            
ATOM     98  C29 GCD     1      23.220  16.730  29.860  1.00  0.00            
ATOM     99  H47 GCD     1      22.810  17.690  30.190  1.00  0.00            
ATOM    100  C30 GCD     1      22.880  16.770  28.280  1.00  0.00            
ATOM    101  H48 GCD     1      23.160  15.810  27.830  1.00  0.00            
ATOM    102  H49 GCD     1      23.400  17.480  27.630  1.00  0.00            
ATOM    103  O24 GCD     1      21.460  16.990  28.030  1.00  0.00            
ATOM    104  H50 GCD     1      21.310  16.700  27.120  1.00  0.00            
ATOM    105  O25 GCD     1      22.040  16.630  32.440  1.00  0.00            
ATOM    106  C31 GCD     1      21.490  16.420  33.750  1.00  0.00            
ATOM    107  H51 GCD     1      22.000  15.510  34.110  1.00  0.00            
ATOM    108  C32 GCD     1      21.900  17.600  34.640  1.00  0.00            
ATOM    109  H52 GCD     1      21.580  18.510  34.110  1.00  0.00            
ATOM    110  O26 GCD     1      23.330  17.540  34.880  1.00  0.00            
ATOM    111  H53 GCD     1      23.570  18.390  35.270  1.00  0.00            
ATOM    112  C33 GCD     1      21.190  17.550  36.020  1.00  0.00            
ATOM    113  H54 GCD     1      21.650  16.730  36.600  1.00  0.00            
ATOM    114  O27 GCD     1      21.460  18.710  36.830  1.00  0.00            
ATOM    115  H55 GCD     1      22.230  19.070  36.380  1.00  0.00            
ATOM    116  C34 GCD     1      19.720  17.310  35.810  1.00  0.00            
ATOM    117  H56 GCD     1      19.270  17.230  36.810  1.00  0.00            
ATOM    118  O28 GCD     1      19.400  16.110  35.060  1.00  0.00            
ATOM    119  C35 GCD     1      19.970  16.180  33.760  1.00  0.00            
ATOM    120  H57 GCD     1      19.520  16.980  33.160  1.00  0.00            
ATOM    121  C36 GCD     1      19.650  14.790  33.040  1.00  0.00            
ATOM    122  H58 GCD     1      20.010  14.790  32.010  1.00  0.00            
ATOM    123  H59 GCD     1      18.560  14.650  33.040  1.00  0.00            
ATOM    124  O29 GCD     1      20.310  13.700  33.700  1.00  0.00            
ATOM    125  H60 GCD     1      19.680  13.000  33.890  1.00  0.00            
ATOM    126  O30 GCD     1      19.230  18.430  35.180  1.00  0.00            
ATOM    127  C37 GCD     1      17.930  18.860  35.630  1.00  0.00            
ATOM    128  H61 GCD     1      17.700  18.360  36.580  1.00  0.00            
ATOM    129  C38 GCD     1      18.140  20.360  35.970  1.00  0.00            
ATOM    130  H62 GCD     1      18.450  20.980  35.120  1.00  0.00            
ATOM    131  O31 GCD     1      19.050  20.540  37.110  1.00  0.00            
ATOM    132  H63 GCD     1      19.770  19.980  36.800  1.00  0.00            
ATOM    133  C39 GCD     1      16.820  21.000  36.290  1.00  0.00            
ATOM    134  H64 GCD     1      16.450  20.420  37.140  1.00  0.00            
ATOM    135  O32 GCD     1      16.930  22.350  36.760  1.00  0.00            
ATOM    136  H65 GCD     1      17.110  22.850  35.960  1.00  0.00            
ATOM    137  C40 GCD     1      15.850  20.910  35.100  1.00  0.00            
ATOM    138  H66 GCD     1      14.900  21.320  35.450  1.00  0.00            
ATOM    139  O33 GCD     1      15.630  19.530  34.850  1.00  0.00            
ATOM    140  C41 GCD     1      16.850  18.700  34.600  1.00  0.00            
ATOM    141  H67 GCD     1      17.200  18.930  33.580  1.00  0.00            
ATOM    142  C42 GCD     1      16.310  17.290  34.470  1.00  0.00            
ATOM    143  H68 GCD     1      17.000  16.440  34.360  1.00  0.00            
ATOM    144  H69 GCD     1      15.730  17.330  33.540  1.00  0.00            
ATOM    145  O34 GCD     1      15.390  16.940  35.500  1.00  0.00            
ATOM    146  H70 GCD     1      15.010  17.750  35.860  1.00  0.00            
ATOM    147  O35 GCD     1      16.420  21.460  33.880  1.00  0.00            
ATOM    148  C43 GCD     1      15.440  22.260  33.130  1.00  0.00            
ATOM    149  H71 GCD     1      14.460  22.020  33.570  1.00  0.00            
ATOM    150  C44 GCD     1      15.810  23.730  33.300  1.00  0.00            
ATOM    151  H72 GCD     1      16.850  23.820  32.960  1.00  0.00            
ATOM    152  O36 GCD     1      15.720  24.240  34.640  1.00  0.00            
ATOM    153  H73 GCD     1      15.980  25.160  34.580  1.00  0.00            
ATOM    154  C45 GCD     1      14.980  24.620  32.350  1.00  0.00            
ATOM    155  H74 GCD     1      14.000  24.570  32.840  1.00  0.00            
ATOM    156  O37 GCD     1      15.360  25.980  32.310  1.00  0.00            
ATOM    157  H75 GCD     1      14.690  26.250  31.680  1.00  0.00            
ATOM    158  C46 GCD     1      14.890  24.090  30.880  1.00  0.00            
ATOM    159  H76 GCD     1      14.090  24.660  30.400  1.00  0.00            
ATOM    160  O38 GCD     1      16.100  24.260  30.110  1.00  0.00            
ATOM    161  O39 GCD     1      14.590  22.700  30.900  1.00  0.00            
ATOM    162  C47 GCD     1      15.510  21.910  31.660  1.00  0.00            
ATOM    163  H77 GCD     1      16.550  21.860  31.320  1.00  0.00            
ATOM    164  C48 GCD     1      15.040  20.470  31.490  1.00  0.00            
ATOM    165  H78 GCD     1      13.950  20.420  31.490  1.00  0.00            
ATOM    166  H79 GCD     1      15.440  19.920  32.360  1.00  0.00            
ATOM    167  O40 GCD     1      15.450  19.870  30.280  1.00  0.00            
ATOM    168  H80 GCD     1      14.850  19.130  30.140  1.00  0.00            
ATOM    169  C1  AR4     2      19.550  19.360  29.360  1.00  0.00            
ATOM    170  C2  AR4     2      19.660  20.380  30.540  1.00  0.00            
ATOM    171  C3  AR4     2      18.730  20.020  31.680  1.00  0.00            
ATOM    172  C4  AR4     2      19.260  21.740  30.030  1.00  0.00            
ATOM    173  C5  AR4     2      20.280  22.400  29.140  1.00  0.00            
ATOM    174  C6  AR4     2      21.630  22.380  29.810  1.00  0.00            
ATOM    175  C7  AR4     2      21.920  21.320  30.650  1.00  0.00            
ATOM    176  O1  AR4     2      21.060  20.280  30.870  1.00  0.00            
ATOM    177  C8  AR4     2      23.330  21.160  31.100  1.00  0.00            
ATOM    178  C9  AR4     2      23.790  20.040  31.870  1.00  0.00            
ATOM    179  C10 AR4     2      25.010  19.980  32.490  1.00  0.00            
ATOM    180  C11 AR4     2      25.940  20.970  32.190  1.00  0.00            
ATOM    181  C12 AR4     2      25.590  22.140  31.430  1.00  0.00            
ATOM    182  C13 AR4     2      24.310  22.170  30.880  1.00  0.00            
ATOM    183  C14 AR4     2      23.960  23.340  30.030  1.00  0.00            
ATOM    184  O2  AR4     2      24.810  24.280  29.880  1.00  0.00            
ATOM    185  C15 AR4     2      22.560  23.420  29.410  1.00  0.00            
ATOM    186  O3  AR4     2      22.250  24.280  28.570  1.00  0.00            
ATOM    187  H1  AR4     2      19.830  18.370  29.720  1.00  0.00            
ATOM    188  H2  AR4     2      18.510  19.350  29.020  1.00  0.00            
ATOM    189  H3  AR4     2      20.140  19.620  28.480  1.00  0.00            
ATOM    190  H4  AR4     2      19.030  19.110  32.210  1.00  0.00            
ATOM    191  H5  AR4     2      18.650  20.780  32.470  1.00  0.00            
ATOM    192  H6  AR4     2      17.780  19.710  31.240  1.00  0.00            
ATOM    193  H7  AR4     2      19.100  22.440  30.860  1.00  0.00            
ATOM    194  H8  AR4     2      18.310  21.530  29.530  1.00  0.00            
ATOM    195  H9  AR4     2      19.930  23.430  28.990  1.00  0.00            
ATOM    196  H10 AR4     2      20.260  21.850  28.190  1.00  0.00            
ATOM    197  H11 AR4     2      23.100  19.230  32.070  1.00  0.00            
ATOM    198  H12 AR4     2      25.220  19.180  33.210  1.00  0.00            
ATOM    199  H13 AR4     2      26.880  21.040  32.730  1.00  0.00            
ATOM    200  H14 AR4     2      26.270  22.980  31.310  1.00  0.00            
TER
ENDMDL
MODEL        1
ATOM      1  H1  GCD     1      19.700  19.810  26.070  1.00  0.00            
ATOM      2  O1  GCD     1      19.600  20.470  26.780  1.00  0.00            
ATOM      3  C1  GCD     1      18.580  19.940  27.620  1.00  0.00            
ATOM      4  H2  GCD     1      17.760  20.670  27.660  1.00  0.00            
ATOM      5  H3  GCD     1      18.230  18.940  27.330  1.00  0.00            
ATOM      6  C2  GCD     1      19.190  19.570  29.020  1.00  0.00            
ATOM      7  H4  GCD     1      18.340  19.410  29.690  1.00  0.00            
ATOM      8  C3  GCD     1      20.070  20.700  29.570  1.00  0.00            
ATOM      9  H5  GCD     1      20.900  20.900  28.870  1.00  0.00            
ATOM     10  C4  GCD     1      20.750  20.230  30.860  1.00  0.00            
ATOM     11  H6  GCD     1      19.920  19.930  31.510  1.00  0.00            
ATOM     12  O2  GCD     1      21.440  21.290  31.440  1.00  0.00            
ATOM     13  H7  GCD     1      21.050  22.080  31.060  1.00  0.00            
ATOM     14  C5  GCD     1      21.690  19.020  30.610  1.00  0.00            
ATOM     15  H8  GCD     1      22.400  19.240  29.810  1.00  0.00            
ATOM     16  O3  GCD     1      22.290  18.520  31.790  1.00  0.00            
ATOM     17  H9  GCD     1      21.630  18.330  32.470  1.00  0.00            
ATOM     18  C6  GCD     1      20.760  17.940  29.950  1.00  0.00            
ATOM     19  O4  GCD     1      19.970  18.390  28.860  1.00  0.00            
ATOM     20  H10 GCD     1      21.340  17.120  29.530  1.00  0.00            
ATOM     21  O5  GCD     1      19.920  17.430  30.940  1.00  0.00            
ATOM     22  C7  GCD     1      19.530  16.010  30.750  1.00  0.00            
ATOM     23  H11 GCD     1      19.620  15.570  29.740  1.00  0.00            
ATOM     24  C8  GCD     1      20.470  15.190  31.700  1.00  0.00            
ATOM     25  H12 GCD     1      20.340  15.780  32.620  1.00  0.00            
ATOM     26  O6  GCD     1      21.840  15.280  31.340  1.00  0.00            
ATOM     27  H13 GCD     1      22.200  14.410  31.150  1.00  0.00            
ATOM     28  C9  GCD     1      20.010  13.730  31.810  1.00  0.00            
ATOM     29  H14 GCD     1      20.160  13.270  30.820  1.00  0.00            
ATOM     30  O7  GCD     1      20.790  12.950  32.700  1.00  0.00            
ATOM     31  H15 GCD     1      20.630  13.170  33.620  1.00  0.00            
ATOM     32  C10 GCD     1      18.540  13.670  32.180  1.00  0.00            
ATOM     33  H16 GCD     1      18.120  12.660  32.260  1.00  0.00            
ATOM     34  O8  GCD     1      17.790  14.420  31.220  1.00  0.00            
ATOM     35  C11 GCD     1      18.070  15.820  31.210  1.00  0.00            
ATOM     36  H17 GCD     1      18.000  16.220  32.230  1.00  0.00            
ATOM     37  C12 GCD     1      17.140  16.670  30.360  1.00  0.00            
ATOM     38  H18 GCD     1      17.170  17.720  30.680  1.00  0.00            
ATOM     39  H19 GCD     1      16.100  16.360  30.540  1.00  0.00            
ATOM     40  O9  GCD     1      17.360  16.570  28.920  1.00  0.00            
ATOM     41  H20 GCD     1      17.100  17.470  28.670  1.00  0.00            
ATOM     42  O10 GCD     1      18.390  14.300  33.500  1.00  0.00            
ATOM     43  C13 GCD     1      18.220  13.540  34.670  1.00  0.00            
ATOM     44  H21 GCD     1      18.510  12.490  34.530  1.00  0.00            
ATOM     45  C14 GCD     1      19.170  14.240  35.670  1.00  0.00            
ATOM     46  H22 GCD     1      18.890  15.300  35.650  1.00  0.00            
ATOM     47  O11 GCD     1      20.490  14.090  35.160  1.00  0.00            
ATOM     48  H23 GCD     1      21.020  13.680  35.860  1.00  0.00            
ATOM     49  C15 GCD     1      19.020  13.780  37.160  1.00  0.00            
ATOM     50  H24 GCD     1      19.320  12.730  37.310  1.00  0.00            
ATOM     51  O12 GCD     1      19.880  14.540  38.020  1.00  0.00            
ATOM     52  H25 GCD     1      19.650  15.460  37.820  1.00  0.00            
ATOM     53  C16 GCD     1      17.550  13.880  37.520  1.00  0.00            
ATOM     54  H26 GCD     1      17.340  13.480  38.520  1.00  0.00            
ATOM     55  O13 GCD     1      16.840  13.110  36.560  1.00  0.00            
ATOM     56  C17 GCD     1      16.830  13.670  35.190  1.00  0.00            
ATOM     57  H27 GCD     1      16.430  14.690  35.220  1.00  0.00            
ATOM     58  C18 GCD     1      15.930  12.850  34.250  1.00  0.00            
ATOM     59  H28 GCD     1      15.950  13.200  33.210  1.00  0.00            
ATOM     60  H29 GCD     1      14.860  12.930  34.490  1.00  0.00            
ATOM     61  O14 GCD     1      16.280  11.470  34.310  1.00  0.00            
ATOM     62  H30 GCD     1      16.100  11.220  35.230  1.00  0.00            
ATOM     63  O15 GCD     1      17.130  15.240  37.480  1.00  0.00            
ATOM     64  C19 GCD     1      16.950  15.970  38.730  1.00  0.00            
ATOM     65  H31 GCD     1      17.280  15.390  39.600  1.00  0.00            
ATOM     66  C20 GCD     1      17.770  17.260  38.530  1.00  0.00            
ATOM     67  H32 GCD     1      17.360  17.680  37.600  1.00  0.00            
ATOM     68  O16 GCD     1      19.130  17.020  38.580  1.00  0.00            
ATOM     69  H33 GCD     1      19.250  16.560  39.420  1.00  0.00            
ATOM     70  C21 GCD     1      17.550  18.310  39.670  1.00  0.00            
ATOM     71  H34 GCD     1      17.950  17.900  40.610  1.00  0.00            
ATOM     72  O17 GCD     1      18.120  19.570  39.420  1.00  0.00            
ATOM     73  H35 GCD     1      18.880  19.470  38.830  1.00  0.00            
ATOM     74  C22 GCD     1      16.120  18.470  39.970  1.00  0.00            
ATOM     75  H36 GCD     1      16.040  19.060  40.890  1.00  0.00            
ATOM     76  O18 GCD     1      15.370  17.280  40.100  1.00  0.00            
ATOM     77  C23 GCD     1      15.470  16.360  38.920  1.00  0.00            
ATOM     78  H37 GCD     1      15.190  16.870  37.990  1.00  0.00            
ATOM     79  C24 GCD     1      14.490  15.150  39.070  1.00  0.00            
ATOM     80  H38 GCD     1      14.350  14.600  38.130  1.00  0.00            
ATOM     81  H39 GCD     1      13.490  15.530  39.320  1.00  0.00            
ATOM     82  O19 GCD     1      14.940  14.230  40.120  1.00  0.00            
ATOM     83  H40 GCD     1      14.860  14.640  40.990  1.00  0.00            
ATOM     84  O20 GCD     1      15.540  19.320  38.950  1.00  0.00            
ATOM     85  C25 GCD     1      14.670  20.400  39.270  1.00  0.00            
ATOM     86  H41 GCD     1      14.280  20.260  40.290  1.00  0.00            
ATOM     87  C26 GCD     1      15.420  21.760  39.300  1.00  0.00            
ATOM     88  H42 GCD     1      15.800  22.050  38.310  1.00  0.00            
ATOM     89  O21 GCD     1      16.540  21.620  40.170  1.00  0.00            
ATOM     90  H43 GCD     1      17.080  20.920  39.800  1.00  0.00            
ATOM     91  C27 GCD     1      14.430  22.890  39.730  1.00  0.00            
ATOM     92  H44 GCD     1      14.020  22.640  40.720  1.00  0.00            
ATOM     93  O22 GCD     1      14.990  24.200  39.790  1.00  0.00            
ATOM     94  H45 GCD     1      15.020  24.530  38.880  1.00  0.00            
ATOM     95  C28 GCD     1      13.120  22.860  38.830  1.00  0.00            
ATOM     96  H46 GCD     1      12.370  23.560  39.210  1.00  0.00            
ATOM     97  O23 GCD     1      12.550  21.520  38.850  1.00  0.00            
ATOM     98  C29 GCD     1      13.470  20.460  38.400  1.00  0.00            
ATOM     99  H47 GCD     1      13.700  20.570  37.330  1.00  0.00            
ATOM    100  C30 GCD     1      12.680  19.110  38.400  1.00  0.00            
ATOM    101  H48 GCD     1      13.310  18.290  38.020  1.00  0.00            
ATOM    102  H49 GCD     1      11.850  19.100  37.680  1.00  0.00            
ATOM    103  O24 GCD     1      12.050  18.570  39.560  1.00  0.00            
ATOM    104  H50 GCD     1      12.770  18.570  40.190  1.00  0.00            
ATOM    105  O25 GCD     1      13.480  23.200  37.470  1.00  0.00            
ATOM    106  C31 GCD     1      12.620  24.120  36.850  1.00  0.00            
ATOM    107  H51 GCD     1      11.750  24.430  37.440  1.00  0.00            
ATOM    108  C32 GCD     1      13.470  25.360  36.540  1.00  0.00            
ATOM    109  H52 GCD     1      14.390  25.050  36.030  1.00  0.00            
ATOM    110  O26 GCD     1      14.000  25.920  37.730  1.00  0.00            
ATOM    111  H53 GCD     1      13.240  26.120  38.290  1.00  0.00            
ATOM    112  C33 GCD     1      12.700  26.520  35.750  1.00  0.00            
ATOM    113  H54 GCD     1      11.840  26.880  36.330  1.00  0.00            
ATOM    114  O27 GCD     1      13.620  27.580  35.480  1.00  0.00            
ATOM    115  H55 GCD     1      13.910  27.850  36.350  1.00  0.00            
ATOM    116  C34 GCD     1      12.190  25.810  34.440  1.00  0.00            
ATOM    117  H56 GCD     1      11.570  26.580  33.950  1.00  0.00            
ATOM    118  O28 GCD     1      11.500  24.660  34.790  1.00  0.00            
ATOM    119  C35 GCD     1      12.200  23.600  35.480  1.00  0.00            
ATOM    120  H57 GCD     1      13.050  23.300  34.850  1.00  0.00            
ATOM    121  C36 GCD     1      11.250  22.400  35.650  1.00  0.00            
ATOM    122  H58 GCD     1      10.370  22.820  36.150  1.00  0.00            
ATOM    123  H59 GCD     1      11.610  21.640  36.360  1.00  0.00            
ATOM    124  O29 GCD     1      10.860  21.740  34.470  1.00  0.00            
ATOM    125  H60 GCD     1      10.400  22.410  33.950  1.00  0.00            
ATOM    126  O30 GCD     1      13.340  25.420  33.550  1.00  0.00            
ATOM    127  C37 GCD     1      13.490  26.010  32.270  1.00  0.00            
ATOM    128  H61 GCD     1      12.640  26.650  32.010  1.00  0.00            
ATOM    129  C38 GCD     1      14.760  26.850  32.170  1.00  0.00            
ATOM    130  H62 GCD     1      15.600  26.330  32.650  1.00  0.00            
ATOM    131  O31 GCD     1      14.500  28.090  32.860  1.00  0.00            
ATOM    132  H63 GCD     1      13.960  27.810  33.610  1.00  0.00            
ATOM    133  C39 GCD     1      15.210  27.180  30.760  1.00  0.00            
ATOM    134  H64 GCD     1      14.460  27.910  30.410  1.00  0.00            
ATOM    135  O32 GCD     1      16.490  27.810  30.840  1.00  0.00            
ATOM    136  H65 GCD     1      16.480  28.520  31.490  1.00  0.00            
ATOM    137  C40 GCD     1      15.080  25.930  29.870  1.00  0.00            
ATOM    138  H66 GCD     1      15.270  26.100  28.810  1.00  0.00            
ATOM    139  O33 GCD     1      13.760  25.410  29.960  1.00  0.00            
ATOM    140  C41 GCD     1      13.440  24.860  31.250  1.00  0.00            
ATOM    141  H67 GCD     1      14.080  24.040  31.600  1.00  0.00            
ATOM    142  C42 GCD     1      12.070  24.160  31.110  1.00  0.00            
ATOM    143  H68 GCD     1      11.340  24.810  30.610  1.00  0.00            
ATOM    144  H69 GCD     1      11.770  24.060  32.160  1.00  0.00            
ATOM    145  O34 GCD     1      12.150  22.940  30.520  1.00  0.00            
ATOM    146  H70 GCD     1      11.300  22.490  30.460  1.00  0.00            
ATOM    147  O35 GCD     1      16.060  24.980  30.300  1.00  0.00            
ATOM    148  C43 GCD     1      17.110  24.670  29.440  1.00  0.00            
ATOM    149  H71 GCD     1      17.170  25.410  28.630  1.00  0.00            
ATOM    150  C44 GCD     1      18.370  24.730  30.240  1.00  0.00            
ATOM    151  H72 GCD     1      18.220  24.010  31.050  1.00  0.00            
ATOM    152  O36 GCD     1      18.600  26.050  30.790  1.00  0.00            
ATOM    153  H73 GCD     1      17.740  26.490  30.740  1.00  0.00            
ATOM    154  C45 GCD     1      19.640  24.250  29.470  1.00  0.00            
ATOM    155  H74 GCD     1      19.880  24.890  28.620  1.00  0.00            
ATOM    156  O37 GCD     1      20.850  24.210  30.260  1.00  0.00            
ATOM    157  H75 GCD     1      20.780  24.850  30.980  1.00  0.00            
ATOM    158  C46 GCD     1      19.350  22.910  28.780  1.00  0.00            
ATOM    159  H76 GCD     1      20.170  22.860  28.070  1.00  0.00            
ATOM    160  O38 GCD     1      19.280  21.850  29.780  1.00  0.00            
ATOM    161  O39 GCD     1      18.150  22.990  28.040  1.00  0.00            
ATOM    162  C47 GCD     1      16.940  23.270  28.810  1.00  0.00            
ATOM    163  H77 GCD     1      16.690  22.570  29.610  1.00  0.00            
ATOM    164  C48 GCD     1      15.810  23.310  27.810  1.00  0.00            
ATOM    165  H78 GCD     1      14.870  23.610  28.300  1.00  0.00            
ATOM    166  H79 GCD     1      15.770  22.300  27.390  1.00  0.00            
ATOM    167  O40 GCD     1      15.980  24.240  26.670  1.00  0.00            
ATOM    168  H80 GCD     1      15.290  23.980  26.050  1.00  0.00            
ATOM    169  C1  AR4     2      14.950  19.870  31.930  1.00  0.00            
ATOM    170  C2  AR4     2      15.020  19.920  33.490  1.00  0.00            
ATOM    171  C3  AR4     2      14.080  18.830  34.010  1.00  0.00            
ATOM    172  C4  AR4     2      14.690  21.280  34.050  1.00  0.00            
ATOM    173  C5  AR4     2      15.790  22.400  33.840  1.00  0.00            
ATOM    174  C6  AR4     2      17.190  21.810  33.820  1.00  0.00            
ATOM    175  C7  AR4     2      17.390  20.470  33.840  1.00  0.00            
ATOM    176  O1  AR4     2      16.330  19.600  33.990  1.00  0.00            
ATOM    177  C8  AR4     2      18.760  19.910  34.100  1.00  0.00            
ATOM    178  C9  AR4     2      18.940  18.540  34.190  1.00  0.00            
ATOM    179  C10 AR4     2      20.200  18.030  34.520  1.00  0.00            
ATOM    180  C11 AR4     2      21.300  18.890  34.710  1.00  0.00            
ATOM    181  C12 AR4     2      21.150  20.230  34.500  1.00  0.00            
ATOM    182  C13 AR4     2      19.890  20.780  34.180  1.00  0.00            
ATOM    183  C14 AR4     2      19.720  22.210  34.140  1.00  0.00            
ATOM    184  O2  AR4     2      20.680  22.990  34.170  1.00  0.00            
ATOM    185  C15 AR4     2      18.320  22.760  33.810  1.00  0.00            
ATOM    186  O3  AR4     2      18.220  23.930  33.520  1.00  0.00            
ATOM    187  H1  AR4     2      15.220  18.890  31.510  1.00  0.00            
ATOM    188  H2  AR4     2      13.900  20.130  31.780  1.00  0.00            
ATOM    189  H3  AR4     2      15.600  20.630  31.460  1.00  0.00            
ATOM    190  H4  AR4     2      14.130  18.640  35.090  1.00  0.00            
ATOM    191  H5  AR4     2      13.060  19.190  33.790  1.00  0.00            
ATOM    192  H6  AR4     2      14.130  17.850  33.520  1.00  0.00            
ATOM    193  H7  AR4     2      14.560  21.200  35.140  1.00  0.00            
ATOM    194  H8  AR4     2      13.690  21.540  33.680  1.00  0.00            
ATOM    195  H9  AR4     2      15.710  23.140  34.650  1.00  0.00            
ATOM    196  H10 AR4     2      15.490  22.860  32.890  1.00  0.00            
ATOM    197  H11 AR4     2      18.130  17.830  34.030  1.00  0.00            
ATOM    198  H12 AR4     2      20.220  16.970  34.750  1.00  0.00            
ATOM    199  H13 AR4     2      22.210  18.480  35.130  1.00  0.00            
ATOM    200  H14 AR4     2      21.930  20.960  34.710  1.00  0.00            
TER
ENDMDL
MODEL        1
ATOM      1  H1  GCD     1      22.110  28.490  29.040  1.00  0.00            
ATOM      2  O1  GCD     1      21.310  28.840  29.470  1.00  0.00            
ATOM      3  C1  GCD     1      20.750  29.820  28.650  1.00  0.00            
ATOM      4  H2  GCD     1      20.180  29.340  27.850  1.00  0.00            
ATOM      5  H3  GCD     1      20.010  30.340  29.280  1.00  0.00            
ATOM      6  C2  GCD     1      21.750  30.870  28.280  1.00  0.00            
ATOM      7  H4  GCD     1      22.000  31.270  29.270  1.00  0.00            
ATOM      8  C3  GCD     1      21.300  32.020  27.480  1.00  0.00            
ATOM      9  H5  GCD     1      21.100  31.730  26.450  1.00  0.00            
ATOM     10  C4  GCD     1      22.550  33.060  27.470  1.00  0.00            
ATOM     11  H6  GCD     1      22.920  33.360  28.460  1.00  0.00            
ATOM     12  O2  GCD     1      22.150  34.210  26.720  1.00  0.00            
ATOM     13  H7  GCD     1      22.850  34.870  26.850  1.00  0.00            
ATOM     14  C5  GCD     1      23.820  32.290  26.890  1.00  0.00            
ATOM     15  H8  GCD     1      23.500  31.870  25.930  1.00  0.00            
ATOM     16  O3  GCD     1      25.000  33.090  26.800  1.00  0.00            
ATOM     17  H9  GCD     1      25.670  32.700  26.240  1.00  0.00            
ATOM     18  C6  GCD     1      24.070  31.040  27.780  1.00  0.00            
ATOM     19  O4  GCD     1      22.860  30.320  27.680  1.00  0.00            
ATOM     20  H10 GCD     1      24.880  30.400  27.430  1.00  0.00            
ATOM     21  O5  GCD     1      24.420  31.340  29.160  1.00  0.00            
ATOM     22  C7  GCD     1      25.710  31.800  29.510  1.00  0.00            
ATOM     23  H11 GCD     1      26.290  31.930  28.580  1.00  0.00            
ATOM     24  C8  GCD     1      25.620  33.150  30.210  1.00  0.00            
ATOM     25  H12 GCD     1      24.830  33.070  30.960  1.00  0.00            
ATOM     26  O6  GCD     1      25.470  34.230  29.330  1.00  0.00            
ATOM     27  H13 GCD     1      25.110  33.900  28.500  1.00  0.00            
ATOM     28  C9  GCD     1      26.920  33.420  30.990  1.00  0.00            
ATOM     29  H14 GCD     1      27.750  33.620  30.290  1.00  0.00            
ATOM     30  O7  GCD     1      26.780  34.620  31.780  1.00  0.00            
ATOM     31  H15 GCD     1      26.090  35.160  31.400  1.00  0.00            
ATOM     32  C10 GCD     1      27.370  32.260  31.810  1.00  0.00            
ATOM     33  H16 GCD     1      28.360  32.420  32.250  1.00  0.00            
ATOM     34  O8  GCD     1      27.530  31.150  30.900  1.00  0.00            
ATOM     35  C11 GCD     1      26.370  30.670  30.270  1.00  0.00            
ATOM     36  H17 GCD     1      25.680  30.270  31.020  1.00  0.00            
ATOM     37  C12 GCD     1      26.730  29.530  29.280  1.00  0.00            
ATOM     38  H18 GCD     1      25.850  29.050  28.830  1.00  0.00            
ATOM     39  H19 GCD     1      27.170  28.690  29.840  1.00  0.00            
ATOM     40  O9  GCD     1      27.510  29.950  28.180  1.00  0.00            
ATOM     41  H20 GCD     1      28.310  30.310  28.570  1.00  0.00            
ATOM     42  O10 GCD     1      26.430  32.040  32.840  1.00  0.00            
ATOM     43  C13 GCD     1      27.070  31.700  34.150  1.00  0.00            
ATOM     44  H21 GCD     1      28.170  31.600  34.080  1.00  0.00            
ATOM     45  C14 GCD     1      26.860  32.830  35.180  1.00  0.00            
ATOM     46  H22 GCD     1      25.790  32.980  35.410  1.00  0.00            
ATOM     47  O11 GCD     1      27.430  34.010  34.680  1.00  0.00            
ATOM     48  H23 GCD     1      26.990  34.110  33.820  1.00  0.00            
ATOM     49  C15 GCD     1      27.480  32.510  36.560  1.00  0.00            
ATOM     50  H24 GCD     1      28.570  32.530  36.610  1.00  0.00            
ATOM     51  O12 GCD     1      27.130  33.510  37.520  1.00  0.00            
ATOM     52  H25 GCD     1      26.660  33.090  38.250  1.00  0.00            
ATOM     53  C16 GCD     1      27.000  31.090  36.980  1.00  0.00            
ATOM     54  H26 GCD     1      27.590  30.700  37.810  1.00  0.00            
ATOM     55  O13 GCD     1      27.160  30.090  36.000  1.00  0.00            
ATOM     56  C17 GCD     1      26.500  30.320  34.760  1.00  0.00            
ATOM     57  H27 GCD     1      25.430  30.550  34.920  1.00  0.00            
ATOM     58  C18 GCD     1      26.750  29.100  33.910  1.00  0.00            
ATOM     59  H28 GCD     1      27.820  28.900  33.800  1.00  0.00            
ATOM     60  H29 GCD     1      26.370  29.310  32.900  1.00  0.00            
ATOM     61  O14 GCD     1      25.990  27.970  34.410  1.00  0.00            
ATOM     62  H30 GCD     1      26.110  27.930  35.360  1.00  0.00            
ATOM     63  O15 GCD     1      25.570  31.210  37.280  1.00  0.00            
ATOM     64  C19 GCD     1      25.160  30.450  38.370  1.00  0.00            
ATOM     65  H31 GCD     1      26.010  29.810  38.640  1.00  0.00            
ATOM     66  C20 GCD     1      24.960  31.380  39.530  1.00  0.00            
ATOM     67  H32 GCD     1      24.330  32.200  39.180  1.00  0.00            
ATOM     68  O16 GCD     1      26.190  31.850  40.040  1.00  0.00            
ATOM     69  H33 GCD     1      25.990  32.160  40.930  1.00  0.00            
ATOM     70  C21 GCD     1      24.240  30.640  40.730  1.00  0.00            
ATOM     71  H34 GCD     1      24.950  29.890  41.130  1.00  0.00            
ATOM     72  O17 GCD     1      23.930  31.560  41.840  1.00  0.00            
ATOM     73  H35 GCD     1      23.180  32.070  41.520  1.00  0.00            
ATOM     74  C22 GCD     1      23.030  29.900  40.180  1.00  0.00            
ATOM     75  H36 GCD     1      22.530  29.360  40.990  1.00  0.00            
ATOM     76  O18 GCD     1      23.500  28.890  39.250  1.00  0.00            
ATOM     77  C23 GCD     1      24.060  29.470  38.080  1.00  0.00            
ATOM     78  H37 GCD     1      23.320  30.070  37.540  1.00  0.00            
ATOM     79  C24 GCD     1      24.380  28.340  37.110  1.00  0.00            
ATOM     80  H38 GCD     1      24.730  28.840  36.200  1.00  0.00            
ATOM     81  H39 GCD     1      23.420  27.840  36.900  1.00  0.00            
ATOM     82  O19 GCD     1      25.370  27.510  37.540  1.00  0.00            
ATOM     83  H40 GCD     1      25.240  26.620  37.210  1.00  0.00            
ATOM     84  O20 GCD     1      22.220  30.830  39.470  1.00  0.00            
ATOM     85  C25 GCD     1      21.140  31.420  40.210  1.00  0.00            
ATOM     86  H41 GCD     1      21.250  31.250  41.290  1.00  0.00            
ATOM     87  C26 GCD     1      21.150  32.930  40.090  1.00  0.00            
ATOM     88  H42 GCD     1      21.140  33.140  39.020  1.00  0.00            
ATOM     89  O21 GCD     1      22.260  33.410  40.800  1.00  0.00            
ATOM     90  H43 GCD     1      22.110  34.350  40.950  1.00  0.00            
ATOM     91  C27 GCD     1      19.950  33.540  40.760  1.00  0.00            
ATOM     92  H44 GCD     1      19.940  33.390  41.850  1.00  0.00            
ATOM     93  O22 GCD     1      19.910  34.990  40.600  1.00  0.00            
ATOM     94  H45 GCD     1      19.750  35.240  39.680  1.00  0.00            
ATOM     95  C28 GCD     1      18.690  32.910  40.160  1.00  0.00            
ATOM     96  H46 GCD     1      17.830  33.230  40.740  1.00  0.00            
ATOM     97  O23 GCD     1      18.790  31.480  40.300  1.00  0.00            
ATOM     98  C29 GCD     1      19.840  30.900  39.590  1.00  0.00            
ATOM     99  H47 GCD     1      19.830  31.110  38.510  1.00  0.00            
ATOM    100  C30 GCD     1      19.660  29.390  39.660  1.00  0.00            
ATOM    101  H48 GCD     1      20.530  28.960  39.150  1.00  0.00            
ATOM    102  H49 GCD     1      18.720  29.030  39.240  1.00  0.00            
ATOM    103  O24 GCD     1      19.730  28.870  40.960  1.00  0.00            
ATOM    104  H50 GCD     1      19.630  27.920  40.880  1.00  0.00            
ATOM    105  O25 GCD     1      18.570  33.170  38.740  1.00  0.00            
ATOM    106  C31 GCD     1      17.480  34.040  38.340  1.00  0.00            
ATOM    107  H51 GCD     1      16.930  34.370  39.230  1.00  0.00            
ATOM    108  C32 GCD     1      18.010  35.210  37.560  1.00  0.00            
ATOM    109  H52 GCD     1      18.580  34.810  36.720  1.00  0.00            
ATOM    110  O26 GCD     1      18.900  36.030  38.320  1.00  0.00            
ATOM    111  H53 GCD     1      19.590  36.400  37.750  1.00  0.00            
ATOM    112  C33 GCD     1      16.800  36.040  37.110  1.00  0.00            
ATOM    113  H54 GCD     1      16.180  36.360  37.960  1.00  0.00            
ATOM    114  O27 GCD     1      17.050  37.160  36.240  1.00  0.00            
ATOM    115  H55 GCD     1      17.110  37.960  36.780  1.00  0.00            
ATOM    116  C34 GCD     1      15.840  35.170  36.330  1.00  0.00            
ATOM    117  H56 GCD     1      14.950  35.790  36.200  1.00  0.00            
ATOM    118  O28 GCD     1      15.460  34.040  37.050  1.00  0.00            
ATOM    119  C35 GCD     1      16.480  33.200  37.580  1.00  0.00            
ATOM    120  H57 GCD     1      17.060  32.630  36.840  1.00  0.00            
ATOM    121  C36 GCD     1      15.790  32.080  38.410  1.00  0.00            
ATOM    122  H58 GCD     1      16.530  31.280  38.550  1.00  0.00            
ATOM    123  H59 GCD     1      15.030  31.590  37.790  1.00  0.00            
ATOM    124  O29 GCD     1      15.240  32.600  39.610  1.00  0.00            
ATOM    125  H60 GCD     1      15.030  31.840  40.170  1.00  0.00            
ATOM    126  O30 GCD     1      16.490  34.570  35.190  1.00  0.00            
ATOM    127  C37 GCD     1      15.770  34.550  34.040  1.00  0.00            
ATOM    128  H61 GCD     1      14.760  34.870  34.320  1.00  0.00            
ATOM    129  C38 GCD     1      16.310  35.620  33.180  1.00  0.00            
ATOM    130  H62 GCD     1      17.380  35.470  32.960  1.00  0.00            
ATOM    131  O31 GCD     1      16.100  36.930  33.790  1.00  0.00            
ATOM    132  H63 GCD     1      16.590  36.900  34.620  1.00  0.00            
ATOM    133  C39 GCD     1      15.540  35.670  31.890  1.00  0.00            
ATOM    134  H64 GCD     1      14.510  35.960  32.140  1.00  0.00            
ATOM    135  O32 GCD     1      16.150  36.580  30.950  1.00  0.00            
ATOM    136  H65 GCD     1      16.720  36.030  30.400  1.00  0.00            
ATOM    137  C40 GCD     1      15.510  34.240  31.220  1.00  0.00            
ATOM    138  H66 GCD     1      14.900  34.300  30.310  1.00  0.00            
ATOM    139  O33 GCD     1      15.050  33.240  32.130  1.00  0.00            
ATOM    140  C41 GCD     1      15.820  33.150  33.310  1.00  0.00            
ATOM    141  H67 GCD     1      16.870  32.950  33.080  1.00  0.00            
ATOM    142  C42 GCD     1      15.170  32.030  34.080  1.00  0.00            
ATOM    143  H68 GCD     1      14.080  32.090  34.060  1.00  0.00            
ATOM    144  H69 GCD     1      15.460  32.070  35.140  1.00  0.00            
ATOM    145  O34 GCD     1      15.440  30.820  33.400  1.00  0.00            
ATOM    146  H70 GCD     1      14.690  30.710  32.800  1.00  0.00            
ATOM    147  O35 GCD     1      16.820  33.950  30.790  1.00  0.00            
ATOM    148  C43 GCD     1      16.910  33.290  29.510  1.00  0.00            
ATOM    149  H71 GCD     1      15.960  33.100  29.010  1.00  0.00            
ATOM    150  C44 GCD     1      17.700  34.390  28.710  1.00  0.00            
ATOM    151  H72 GCD     1      18.550  34.550  29.390  1.00  0.00            
ATOM    152  O36 GCD     1      16.930  35.650  28.470  1.00  0.00            
ATOM    153  H73 GCD     1      17.470  36.230  27.920  1.00  0.00            
ATOM    154  C45 GCD     1      18.310  33.840  27.400  1.00  0.00            
ATOM    155  H74 GCD     1      17.390  33.740  26.800  1.00  0.00            
ATOM    156  O37 GCD     1      19.100  34.780  26.660  1.00  0.00            
ATOM    157  H75 GCD     1      19.980  34.720  27.050  1.00  0.00            
ATOM    158  C46 GCD     1      19.000  32.510  27.530  1.00  0.00            
ATOM    159  H76 GCD     1      19.110  32.200  26.480  1.00  0.00            
ATOM    160  O38 GCD     1      20.220  32.710  28.120  1.00  0.00            
ATOM    161  O39 GCD     1      18.140  31.610  28.200  1.00  0.00            
ATOM    162  C47 GCD     1      17.770  32.010  29.540  1.00  0.00            
ATOM    163  H77 GCD     1      18.670  32.180  30.140  1.00  0.00            
ATOM    164  C48 GCD     1      16.990  30.940  30.200  1.00  0.00            
ATOM    165  H78 GCD     1      16.110  30.840  29.540  1.00  0.00            
ATOM    166  H79 GCD     1      16.770  31.360  31.180  1.00  0.00            
ATOM    167  O40 GCD     1      17.640  29.710  30.360  1.00  0.00            
ATOM    168  H80 GCD     1      17.610  29.250  29.510  1.00  0.00            
ATOM    169  C1  AR4     2      20.710  29.160  35.700  1.00  0.00            
ATOM    170  C2  AR4     2      20.590  30.240  34.640  1.00  0.00            
ATOM    171  C3  AR4     2      19.150  30.730  34.490  1.00  0.00            
ATOM    172  C4  AR4     2      21.230  29.860  33.330  1.00  0.00            
ATOM    173  C5  AR4     2      21.310  31.010  32.340  1.00  0.00            
ATOM    174  C6  AR4     2      21.980  32.220  32.940  1.00  0.00            
ATOM    175  C7  AR4     2      22.020  32.290  34.320  1.00  0.00            
ATOM    176  O1  AR4     2      21.510  31.240  35.150  1.00  0.00            
ATOM    177  C8  AR4     2      22.740  33.330  35.000  1.00  0.00            
ATOM    178  C9  AR4     2      22.760  33.340  36.430  1.00  0.00            
ATOM    179  C10 AR4     2      23.330  34.370  37.130  1.00  0.00            
ATOM    180  C11 AR4     2      23.920  35.480  36.450  1.00  0.00            
ATOM    181  C12 AR4     2      23.910  35.510  35.070  1.00  0.00            
ATOM    182  C13 AR4     2      23.300  34.460  34.360  1.00  0.00            
ATOM    183  C14 AR4     2      23.360  34.500  32.810  1.00  0.00            
ATOM    184  O2  AR4     2      23.990  35.400  32.170  1.00  0.00            
ATOM    185  C15 AR4     2      22.540  33.340  32.060  1.00  0.00            
ATOM    186  O3  AR4     2      22.380  33.330  30.860  1.00  0.00            
ATOM    187  H1  AR4     2      20.140  28.330  35.270  1.00  0.00            
ATOM    188  H2  AR4     2      21.780  28.910  35.720  1.00  0.00            
ATOM    189  H3  AR4     2      20.240  29.370  36.670  1.00  0.00            
ATOM    190  H4  AR4     2      18.440  30.010  34.070  1.00  0.00            
ATOM    191  H5  AR4     2      18.790  30.900  35.520  1.00  0.00            
ATOM    192  H6  AR4     2      19.100  31.650  33.890  1.00  0.00            
ATOM    193  H7  AR4     2      20.570  29.070  32.940  1.00  0.00            
ATOM    194  H8  AR4     2      22.170  29.320  33.520  1.00  0.00            
ATOM    195  H9  AR4     2      20.310  31.270  31.970  1.00  0.00            
ATOM    196  H10 AR4     2      21.980  30.630  31.550  1.00  0.00            
ATOM    197  H11 AR4     2      22.380  32.430  36.890  1.00  0.00            
ATOM    198  H12 AR4     2      23.320  34.360  38.220  1.00  0.00            
ATOM    199  H13 AR4     2      24.300  36.310  37.040  1.00  0.00            
ATOM    200  H14 AR4     2      24.290  36.400  34.570  1.00  0.00            
TER
ENDMDL
MODEL        1
ATOM      1  H1  GCD     1      26.880  23.810  25.010  1.00  0.00            
ATOM      2  O1  GCD     1      26.320  24.240  25.660  1.00  0.00            
ATOM      3  C1  GCD     1      26.810  23.810  26.920  1.00  0.00            
ATOM      4  H2  GCD     1      26.270  24.160  27.810  1.00  0.00            
ATOM      5  H3  GCD     1      26.750  22.720  26.980  1.00  0.00            
ATOM      6  C2  GCD     1      28.300  24.150  27.160  1.00  0.00            
ATOM      7  H4  GCD     1      28.680  23.570  28.010  1.00  0.00            
ATOM      8  C3  GCD     1      28.400  25.630  27.430  1.00  0.00            
ATOM      9  H5  GCD     1      27.850  26.210  26.670  1.00  0.00            
ATOM     10  C4  GCD     1      29.840  26.150  27.390  1.00  0.00            
ATOM     11  H6  GCD     1      30.270  25.730  28.300  1.00  0.00            
ATOM     12  O2  GCD     1      29.860  27.570  27.520  1.00  0.00            
ATOM     13  H7  GCD     1      29.950  28.040  26.680  1.00  0.00            
ATOM     14  C5  GCD     1      30.580  25.670  26.160  1.00  0.00            
ATOM     15  H8  GCD     1      30.250  26.140  25.230  1.00  0.00            
ATOM     16  O3  GCD     1      31.980  26.040  26.200  1.00  0.00            
ATOM     17  H9  GCD     1      32.480  25.410  26.730  1.00  0.00            
ATOM     18  C6  GCD     1      30.520  24.120  26.130  1.00  0.00            
ATOM     19  O4  GCD     1      29.170  23.690  26.020  1.00  0.00            
ATOM     20  H10 GCD     1      31.020  23.710  25.250  1.00  0.00            
ATOM     21  O5  GCD     1      31.000  23.630  27.370  1.00  0.00            
ATOM     22  C7  GCD     1      32.320  23.090  27.440  1.00  0.00            
ATOM     23  H11 GCD     1      32.950  23.400  26.600  1.00  0.00            
ATOM     24  C8  GCD     1      32.940  23.630  28.790  1.00  0.00            
ATOM     25  H12 GCD     1      32.110  23.510  29.500  1.00  0.00            
ATOM     26  O6  GCD     1      33.160  25.050  28.580  1.00  0.00            
ATOM     27  H13 GCD     1      32.860  25.480  29.390  1.00  0.00            
ATOM     28  C9  GCD     1      34.230  22.900  29.150  1.00  0.00            
ATOM     29  H14 GCD     1      35.020  23.080  28.410  1.00  0.00            
ATOM     30  O7  GCD     1      34.700  23.310  30.460  1.00  0.00            
ATOM     31  H15 GCD     1      34.030  22.940  31.050  1.00  0.00            
ATOM     32  C10 GCD     1      33.970  21.420  29.130  1.00  0.00            
ATOM     33  H16 GCD     1      34.890  20.850  29.260  1.00  0.00            
ATOM     34  O8  GCD     1      33.550  21.030  27.850  1.00  0.00            
ATOM     35  C11 GCD     1      32.300  21.560  27.380  1.00  0.00            
ATOM     36  H17 GCD     1      31.550  21.140  28.060  1.00  0.00            
ATOM     37  C12 GCD     1      31.880  20.950  26.100  1.00  0.00            
ATOM     38  H18 GCD     1      30.870  21.290  25.850  1.00  0.00            
ATOM     39  H19 GCD     1      31.850  19.850  26.130  1.00  0.00            
ATOM     40  O9  GCD     1      32.830  21.250  25.060  1.00  0.00            
ATOM     41  H20 GCD     1      33.710  21.080  25.410  1.00  0.00            
ATOM     42  O10 GCD     1      33.090  21.050  30.120  1.00  0.00            
ATOM     43  C13 GCD     1      33.540  20.260  31.180  1.00  0.00            
ATOM     44  H21 GCD     1      34.640  20.300  31.230  1.00  0.00            
ATOM     45  C14 GCD     1      32.960  20.860  32.490  1.00  0.00            
ATOM     46  H22 GCD     1      31.880  20.990  32.320  1.00  0.00            
ATOM     47  O11 GCD     1      33.530  22.160  32.630  1.00  0.00            
ATOM     48  H23 GCD     1      33.210  22.550  33.450  1.00  0.00            
ATOM     49  C15 GCD     1      33.340  20.000  33.590  1.00  0.00            
ATOM     50  H24 GCD     1      34.430  20.090  33.740  1.00  0.00            
ATOM     51  O12 GCD     1      32.730  20.400  34.840  1.00  0.00            
ATOM     52  H25 GCD     1      32.630  21.360  34.860  1.00  0.00            
ATOM     53  C16 GCD     1      33.000  18.540  33.390  1.00  0.00            
ATOM     54  H26 GCD     1      33.390  17.940  34.220  1.00  0.00            
ATOM     55  O13 GCD     1      33.510  18.050  32.100  1.00  0.00            
ATOM     56  C17 GCD     1      33.110  18.850  30.990  1.00  0.00            
ATOM     57  H27 GCD     1      32.010  18.800  30.960  1.00  0.00            
ATOM     58  C18 GCD     1      33.560  18.190  29.690  1.00  0.00            
ATOM     59  H28 GCD     1      32.980  18.550  28.820  1.00  0.00            
ATOM     60  H29 GCD     1      33.440  17.100  29.710  1.00  0.00            
ATOM     61  O14 GCD     1      34.970  18.430  29.440  1.00  0.00            
ATOM     62  H30 GCD     1      34.980  18.620  28.490  1.00  0.00            
ATOM     63  O15 GCD     1      31.640  18.370  33.490  1.00  0.00            
ATOM     64  C19 GCD     1      31.090  17.210  34.130  1.00  0.00            
ATOM     65  H31 GCD     1      31.700  16.310  34.060  1.00  0.00            
ATOM     66  C20 GCD     1      30.800  17.520  35.560  1.00  0.00            
ATOM     67  H32 GCD     1      30.180  18.420  35.640  1.00  0.00            
ATOM     68  O16 GCD     1      32.040  17.590  36.240  1.00  0.00            
ATOM     69  H33 GCD     1      32.480  18.420  36.040  1.00  0.00            
ATOM     70  C21 GCD     1      29.930  16.410  36.190  1.00  0.00            
ATOM     71  H34 GCD     1      30.580  15.530  36.200  1.00  0.00            
ATOM     72  O17 GCD     1      29.540  16.640  37.500  1.00  0.00            
ATOM     73  H35 GCD     1      30.260  16.700  38.150  1.00  0.00            
ATOM     74  C22 GCD     1      28.750  16.110  35.300  1.00  0.00            
ATOM     75  H36 GCD     1      28.210  15.210  35.620  1.00  0.00            
ATOM     76  O18 GCD     1      29.080  15.880  33.950  1.00  0.00            
ATOM     77  C23 GCD     1      29.860  16.860  33.330  1.00  0.00            
ATOM     78  H37 GCD     1      29.230  17.760  33.330  1.00  0.00            
ATOM     79  C24 GCD     1      30.070  16.350  31.900  1.00  0.00            
ATOM     80  H38 GCD     1      30.710  16.930  31.230  1.00  0.00            
ATOM     81  H39 GCD     1      29.090  16.280  31.410  1.00  0.00            
ATOM     82  O19 GCD     1      30.720  15.110  32.050  1.00  0.00            
ATOM     83  H40 GCD     1      30.280  14.760  32.830  1.00  0.00            
ATOM     84  O20 GCD     1      27.860  17.200  35.400  1.00  0.00            
ATOM     85  C25 GCD     1      26.480  16.830  35.620  1.00  0.00            
ATOM     86  H41 GCD     1      26.280  15.750  35.610  1.00  0.00            
ATOM     87  C26 GCD     1      26.120  17.310  37.030  1.00  0.00            
ATOM     88  H42 GCD     1      26.600  18.270  37.260  1.00  0.00            
ATOM     89  O21 GCD     1      26.750  16.390  37.940  1.00  0.00            
ATOM     90  H43 GCD     1      27.690  16.580  37.840  1.00  0.00            
ATOM     91  C27 GCD     1      24.640  17.350  37.160  1.00  0.00            
ATOM     92  H44 GCD     1      24.340  16.300  37.040  1.00  0.00            
ATOM     93  O22 GCD     1      24.160  17.830  38.430  1.00  0.00            
ATOM     94  H45 GCD     1      24.460  18.740  38.560  1.00  0.00            
ATOM     95  C28 GCD     1      24.050  18.220  36.040  1.00  0.00            
ATOM     96  H46 GCD     1      22.960  18.330  36.060  1.00  0.00            
ATOM     97  O23 GCD     1      24.350  17.600  34.830  1.00  0.00            
ATOM     98  C29 GCD     1      25.710  17.500  34.480  1.00  0.00            
ATOM     99  H47 GCD     1      25.970  18.550  34.290  1.00  0.00            
ATOM    100  C30 GCD     1      25.780  16.680  33.190  1.00  0.00            
ATOM    101  H48 GCD     1      25.320  15.690  33.330  1.00  0.00            
ATOM    102  H49 GCD     1      26.810  16.500  32.850  1.00  0.00            
ATOM    103  O24 GCD     1      24.970  17.350  32.230  1.00  0.00            
ATOM    104  H50 GCD     1      24.090  16.950  32.210  1.00  0.00            
ATOM    105  O25 GCD     1      24.690  19.450  36.050  1.00  0.00            
ATOM    106  C31 GCD     1      23.780  20.520  36.480  1.00  0.00            
ATOM    107  H51 GCD     1      22.910  20.140  37.040  1.00  0.00            
ATOM    108  C32 GCD     1      24.580  21.500  37.380  1.00  0.00            
ATOM    109  H52 GCD     1      25.490  21.890  36.900  1.00  0.00            
ATOM    110  O26 GCD     1      24.990  20.770  38.600  1.00  0.00            
ATOM    111  H53 GCD     1      25.560  21.350  39.110  1.00  0.00            
ATOM    112  C33 GCD     1      23.620  22.650  37.770  1.00  0.00            
ATOM    113  H54 GCD     1      22.890  22.150  38.430  1.00  0.00            
ATOM    114  O27 GCD     1      24.230  23.640  38.620  1.00  0.00            
ATOM    115  H55 GCD     1      24.920  24.010  38.060  1.00  0.00            
ATOM    116  C34 GCD     1      23.150  23.270  36.430  1.00  0.00            
ATOM    117  H56 GCD     1      22.480  24.080  36.750  1.00  0.00            
ATOM    118  O28 GCD     1      22.440  22.330  35.640  1.00  0.00            
ATOM    119  C35 GCD     1      23.180  21.240  35.260  1.00  0.00            
ATOM    120  H57 GCD     1      24.020  21.600  34.660  1.00  0.00            
ATOM    121  C36 GCD     1      22.410  20.330  34.300  1.00  0.00            
ATOM    122  H58 GCD     1      23.130  19.720  33.740  1.00  0.00            
ATOM    123  H59 GCD     1      21.970  20.900  33.470  1.00  0.00            
ATOM    124  O29 GCD     1      21.360  19.570  34.990  1.00  0.00            
ATOM    125  H60 GCD     1      20.520  19.570  34.510  1.00  0.00            
ATOM    126  O30 GCD     1      24.230  23.860  35.670  1.00  0.00            
ATOM    127  C37 GCD     1      24.260  25.280  35.620  1.00  0.00            
ATOM    128  H61 GCD     1      23.710  25.790  36.430  1.00  0.00            
ATOM    129  C38 GCD     1      25.780  25.510  35.760  1.00  0.00            
ATOM    130  H62 GCD     1      26.340  24.880  35.060  1.00  0.00            
ATOM    131  O31 GCD     1      26.190  25.150  37.160  1.00  0.00            
ATOM    132  H63 GCD     1      27.070  25.550  37.190  1.00  0.00            
ATOM    133  C39 GCD     1      26.120  26.950  35.390  1.00  0.00            
ATOM    134  H64 GCD     1      25.590  27.610  36.090  1.00  0.00            
ATOM    135  O32 GCD     1      27.520  27.190  35.430  1.00  0.00            
ATOM    136  H65 GCD     1      27.870  27.000  34.550  1.00  0.00            
ATOM    137  C40 GCD     1      25.580  27.230  33.980  1.00  0.00            
ATOM    138  H66 GCD     1      25.740  28.260  33.630  1.00  0.00            
ATOM    139  O33 GCD     1      24.190  26.980  33.900  1.00  0.00            
ATOM    140  C41 GCD     1      23.700  25.660  34.250  1.00  0.00            
ATOM    141  H67 GCD     1      24.050  24.990  33.460  1.00  0.00            
ATOM    142  C42 GCD     1      22.170  25.640  34.360  1.00  0.00            
ATOM    143  H68 GCD     1      21.830  24.600  34.460  1.00  0.00            
ATOM    144  H69 GCD     1      21.740  25.930  33.400  1.00  0.00            
ATOM    145  O34 GCD     1      21.660  26.410  35.480  1.00  0.00            
ATOM    146  H70 GCD     1      20.740  26.160  35.630  1.00  0.00            
ATOM    147  O35 GCD     1      26.220  26.410  32.940  1.00  0.00            
ATOM    148  C43 GCD     1      25.910  26.750  31.580  1.00  0.00            
ATOM    149  H71 GCD     1      24.950  27.260  31.600  1.00  0.00            
ATOM    150  C44 GCD     1      27.040  27.700  31.060  1.00  0.00            
ATOM    151  H72 GCD     1      27.990  27.150  31.110  1.00  0.00            
ATOM    152  O36 GCD     1      27.120  28.870  31.830  1.00  0.00            
ATOM    153  H73 GCD     1      26.280  29.320  31.740  1.00  0.00            
ATOM    154  C45 GCD     1      26.790  27.990  29.560  1.00  0.00            
ATOM    155  H74 GCD     1      25.840  28.530  29.470  1.00  0.00            
ATOM    156  O37 GCD     1      27.770  28.860  29.030  1.00  0.00            
ATOM    157  H75 GCD     1      28.320  28.220  28.550  1.00  0.00            
ATOM    158  C46 GCD     1      26.690  26.650  28.790  1.00  0.00            
ATOM    159  H76 GCD     1      26.340  26.810  27.760  1.00  0.00            
ATOM    160  O38 GCD     1      27.940  25.940  28.750  1.00  0.00            
ATOM    161  O39 GCD     1      25.760  25.790  29.400  1.00  0.00            
ATOM    162  C47 GCD     1      26.060  25.420  30.820  1.00  0.00            
ATOM    163  H77 GCD     1      27.080  25.080  31.040  1.00  0.00            
ATOM    164  C48 GCD     1      25.030  24.400  31.100  1.00  0.00            
ATOM    165  H78 GCD     1      25.290  23.850  32.020  1.00  0.00            
ATOM    166  H79 GCD     1      25.230  23.660  30.310  1.00  0.00            
ATOM    167  O40 GCD     1      23.720  24.980  30.970  1.00  0.00            
ATOM    168  H80 GCD     1      23.760  25.510  30.160  1.00  0.00            
ATOM    169  C1  AR4     2      28.130  19.190  30.170  1.00  0.00            
ATOM    170  C2  AR4     2      27.960  20.620  30.660  1.00  0.00            
ATOM    171  C3  AR4     2      26.540  21.080  30.550  1.00  0.00            
ATOM    172  C4  AR4     2      29.020  21.430  29.950  1.00  0.00            
ATOM    173  C5  AR4     2      29.120  22.850  30.500  1.00  0.00            
ATOM    174  C6  AR4     2      29.200  22.930  32.000  1.00  0.00            
ATOM    175  C7  AR4     2      28.810  21.760  32.640  1.00  0.00            
ATOM    176  O1  AR4     2      28.410  20.640  32.000  1.00  0.00            
ATOM    177  C8  AR4     2      28.840  21.660  34.130  1.00  0.00            
ATOM    178  C9  AR4     2      28.520  20.470  34.710  1.00  0.00            
ATOM    179  C10 AR4     2      28.360  20.490  36.120  1.00  0.00            
ATOM    180  C11 AR4     2      28.510  21.620  36.910  1.00  0.00            
ATOM    181  C12 AR4     2      28.950  22.830  36.260  1.00  0.00            
ATOM    182  C13 AR4     2      29.120  22.850  34.910  1.00  0.00            
ATOM    183  C14 AR4     2      29.400  24.230  34.290  1.00  0.00            
ATOM    184  O2  AR4     2      29.550  25.250  35.000  1.00  0.00            
ATOM    185  C15 AR4     2      29.410  24.270  32.730  1.00  0.00            
ATOM    186  O3  AR4     2      29.560  25.340  32.200  1.00  0.00            
ATOM    187  H1  AR4     2      27.530  18.550  30.820  1.00  0.00            
ATOM    188  H2  AR4     2      27.790  19.060  29.130  1.00  0.00            
ATOM    189  H3  AR4     2      29.200  18.940  30.130  1.00  0.00            
ATOM    190  H4  AR4     2      26.250  21.060  29.500  1.00  0.00            
ATOM    191  H5  AR4     2      25.930  20.250  30.940  1.00  0.00            
ATOM    192  H6  AR4     2      26.460  22.100  30.930  1.00  0.00            
ATOM    193  H7  AR4     2      28.640  21.380  28.920  1.00  0.00            
ATOM    194  H8  AR4     2      29.990  20.920  30.040  1.00  0.00            
ATOM    195  H9  AR4     2      28.250  23.450  30.220  1.00  0.00            
ATOM    196  H10 AR4     2      29.990  23.380  30.100  1.00  0.00            
ATOM    197  H11 AR4     2      28.320  19.610  34.090  1.00  0.00            
ATOM    198  H12 AR4     2      28.030  19.580  36.620  1.00  0.00            
ATOM    199  H13 AR4     2      28.330  21.620  37.970  1.00  0.00            
ATOM    200  H14 AR4     2      29.040  23.700  36.910  1.00  0.00            
TER
ENDMDL
MODEL        1
ATOM      1  H1  GCD     1      24.040  23.450  37.870  1.00  0.00            
ATOM      2  O1  GCD     1      24.590  23.820  37.170  1.00  0.00            
ATOM      3  C1  GCD     1      23.700  24.660  36.460  1.00  0.00            
ATOM      4  H2  GCD     1      24.160  25.470  35.870  1.00  0.00            
ATOM      5  H3  GCD     1      23.110  23.940  35.890  1.00  0.00            
ATOM      6  C2  GCD     1      22.730  25.420  37.290  1.00  0.00            
ATOM      7  H4  GCD     1      22.020  25.880  36.590  1.00  0.00            
ATOM      8  C3  GCD     1      23.230  26.550  38.200  1.00  0.00            
ATOM      9  H5  GCD     1      23.940  25.970  38.810  1.00  0.00            
ATOM     10  C4  GCD     1      22.100  27.130  39.020  1.00  0.00            
ATOM     11  H6  GCD     1      21.470  27.730  38.360  1.00  0.00            
ATOM     12  O2  GCD     1      22.520  28.070  39.940  1.00  0.00            
ATOM     13  H7  GCD     1      22.680  28.900  39.480  1.00  0.00            
ATOM     14  C5  GCD     1      21.340  26.030  39.720  1.00  0.00            
ATOM     15  H8  GCD     1      22.040  25.740  40.520  1.00  0.00            
ATOM     16  O3  GCD     1      20.180  26.540  40.310  1.00  0.00            
ATOM     17  H9  GCD     1      19.420  26.330  39.770  1.00  0.00            
ATOM     18  C6  GCD     1      20.890  24.900  38.790  1.00  0.00            
ATOM     19  O4  GCD     1      22.020  24.380  38.050  1.00  0.00            
ATOM     20  H10 GCD     1      20.430  24.140  39.440  1.00  0.00            
ATOM     21  O5  GCD     1      19.940  25.430  37.890  1.00  0.00            
ATOM     22  C7  GCD     1      18.830  24.640  37.600  1.00  0.00            
ATOM     23  H11 GCD     1      18.740  23.820  38.330  1.00  0.00            
ATOM     24  C8  GCD     1      17.490  25.430  37.750  1.00  0.00            
ATOM     25  H12 GCD     1      17.350  26.250  37.040  1.00  0.00            
ATOM     26  O6  GCD     1      17.500  26.000  39.080  1.00  0.00            
ATOM     27  H13 GCD     1      16.670  26.470  39.190  1.00  0.00            
ATOM     28  C9  GCD     1      16.280  24.560  37.570  1.00  0.00            
ATOM     29  H14 GCD     1      16.360  23.830  38.390  1.00  0.00            
ATOM     30  O7  GCD     1      15.080  25.340  37.740  1.00  0.00            
ATOM     31  H15 GCD     1      15.110  25.930  36.980  1.00  0.00            
ATOM     32  C10 GCD     1      16.400  23.940  36.190  1.00  0.00            
ATOM     33  H16 GCD     1      15.590  23.220  36.070  1.00  0.00            
ATOM     34  O8  GCD     1      17.670  23.240  36.170  1.00  0.00            
ATOM     35  C11 GCD     1      18.840  23.990  36.210  1.00  0.00            
ATOM     36  H17 GCD     1      18.720  24.730  35.410  1.00  0.00            
ATOM     37  C12 GCD     1      19.980  22.970  36.000  1.00  0.00            
ATOM     38  H18 GCD     1      20.110  22.290  36.850  1.00  0.00            
ATOM     39  H19 GCD     1      20.920  23.530  36.090  1.00  0.00            
ATOM     40  O9  GCD     1      19.980  22.280  34.800  1.00  0.00            
ATOM     41  H20 GCD     1      20.800  21.780  34.800  1.00  0.00            
ATOM     42  O10 GCD     1      16.400  24.900  35.130  1.00  0.00            
ATOM     43  C13 GCD     1      15.250  25.130  34.430  1.00  0.00            
ATOM     44  H21 GCD     1      14.440  24.480  34.810  1.00  0.00            
ATOM     45  C14 GCD     1      14.870  26.660  34.390  1.00  0.00            
ATOM     46  H22 GCD     1      15.660  27.280  33.950  1.00  0.00            
ATOM     47  O11 GCD     1      14.680  27.060  35.740  1.00  0.00            
ATOM     48  H23 GCD     1      13.990  27.740  35.710  1.00  0.00            
ATOM     49  C15 GCD     1      13.620  26.830  33.450  1.00  0.00            
ATOM     50  H24 GCD     1      12.780  26.180  33.720  1.00  0.00            
ATOM     51  O12 GCD     1      13.200  28.240  33.360  1.00  0.00            
ATOM     52  H25 GCD     1      12.240  28.240  33.420  1.00  0.00            
ATOM     53  C16 GCD     1      14.050  26.400  32.040  1.00  0.00            
ATOM     54  H26 GCD     1      13.180  26.480  31.390  1.00  0.00            
ATOM     55  O13 GCD     1      14.380  25.010  32.130  1.00  0.00            
ATOM     56  C17 GCD     1      15.540  24.710  32.960  1.00  0.00            
ATOM     57  H27 GCD     1      16.450  25.220  32.610  1.00  0.00            
ATOM     58  C18 GCD     1      15.850  23.240  32.840  1.00  0.00            
ATOM     59  H28 GCD     1      16.750  22.940  33.400  1.00  0.00            
ATOM     60  H29 GCD     1      16.020  23.090  31.770  1.00  0.00            
ATOM     61  O14 GCD     1      14.680  22.510  33.230  1.00  0.00            
ATOM     62  H30 GCD     1      14.830  21.560  33.080  1.00  0.00            
ATOM     63  O15 GCD     1      15.220  27.100  31.550  1.00  0.00            
ATOM     64  C19 GCD     1      15.070  27.710  30.310  1.00  0.00            
ATOM     65  H31 GCD     1      14.080  27.410  29.940  1.00  0.00            
ATOM     66  C20 GCD     1      15.150  29.160  30.460  1.00  0.00            
ATOM     67  H32 GCD     1      16.080  29.350  31.000  1.00  0.00            
ATOM     68  O16 GCD     1      13.940  29.540  31.170  1.00  0.00            
ATOM     69  H33 GCD     1      13.980  29.090  32.030  1.00  0.00            
ATOM     70  C21 GCD     1      15.240  29.910  29.100  1.00  0.00            
ATOM     71  H34 GCD     1      14.240  29.710  28.710  1.00  0.00            
ATOM     72  O17 GCD     1      15.300  31.350  29.300  1.00  0.00            
ATOM     73  H35 GCD     1      15.280  31.750  28.420  1.00  0.00            
ATOM     74  C22 GCD     1      16.320  29.370  28.170  1.00  0.00            
ATOM     75  H36 GCD     1      16.250  29.820  27.180  1.00  0.00            
ATOM     76  O18 GCD     1      15.980  27.930  27.990  1.00  0.00            
ATOM     77  C23 GCD     1      16.080  27.190  29.240  1.00  0.00            
ATOM     78  H37 GCD     1      17.120  27.330  29.570  1.00  0.00            
ATOM     79  C24 GCD     1      15.930  25.720  28.850  1.00  0.00            
ATOM     80  H38 GCD     1      16.260  25.070  29.670  1.00  0.00            
ATOM     81  H39 GCD     1      16.660  25.670  28.030  1.00  0.00            
ATOM     82  O19 GCD     1      14.650  25.400  28.410  1.00  0.00            
ATOM     83  H40 GCD     1      14.260  25.960  27.740  1.00  0.00            
ATOM     84  O20 GCD     1      17.630  29.570  28.670  1.00  0.00            
ATOM     85  C25 GCD     1      18.460  30.360  27.760  1.00  0.00            
ATOM     86  H41 GCD     1      17.840  30.910  27.040  1.00  0.00            
ATOM     87  C26 GCD     1      19.140  31.400  28.660  1.00  0.00            
ATOM     88  H42 GCD     1      19.730  30.900  29.440  1.00  0.00            
ATOM     89  O21 GCD     1      18.160  32.290  29.270  1.00  0.00            
ATOM     90  H43 GCD     1      17.500  31.660  29.600  1.00  0.00            
ATOM     91  C27 GCD     1      20.110  32.250  27.860  1.00  0.00            
ATOM     92  H44 GCD     1      19.580  32.820  27.090  1.00  0.00            
ATOM     93  O22 GCD     1      20.760  33.020  28.770  1.00  0.00            
ATOM     94  H45 GCD     1      21.560  32.510  28.970  1.00  0.00            
ATOM     95  C28 GCD     1      21.030  31.350  27.120  1.00  0.00            
ATOM     96  H46 GCD     1      21.680  31.850  26.400  1.00  0.00            
ATOM     97  O23 GCD     1      20.380  30.340  26.360  1.00  0.00            
ATOM     98  C29 GCD     1      19.500  29.500  27.080  1.00  0.00            
ATOM     99  H47 GCD     1      20.090  28.990  27.850  1.00  0.00            
ATOM    100  C30 GCD     1      18.950  28.450  26.220  1.00  0.00            
ATOM    101  H48 GCD     1      18.550  27.700  26.910  1.00  0.00            
ATOM    102  H49 GCD     1      19.750  27.960  25.650  1.00  0.00            
ATOM    103  O24 GCD     1      17.970  28.960  25.290  1.00  0.00            
ATOM    104  H50 GCD     1      17.150  28.470  25.440  1.00  0.00            
ATOM    105  O25 GCD     1      21.900  30.660  28.080  1.00  0.00            
ATOM    106  C31 GCD     1      23.210  30.370  27.640  1.00  0.00            
ATOM    107  H51 GCD     1      23.350  30.310  26.550  1.00  0.00            
ATOM    108  C32 GCD     1      24.190  31.450  28.140  1.00  0.00            
ATOM    109  H52 GCD     1      23.990  31.660  29.200  1.00  0.00            
ATOM    110  O26 GCD     1      23.850  32.640  27.490  1.00  0.00            
ATOM    111  H53 GCD     1      23.780  32.490  26.540  1.00  0.00            
ATOM    112  C33 GCD     1      25.570  31.050  27.860  1.00  0.00            
ATOM    113  H54 GCD     1      25.640  30.770  26.800  1.00  0.00            
ATOM    114  O27 GCD     1      26.490  31.990  28.190  1.00  0.00            
ATOM    115  H55 GCD     1      27.380  31.660  28.010  1.00  0.00            
ATOM    116  C34 GCD     1      25.820  29.720  28.560  1.00  0.00            
ATOM    117  H56 GCD     1      26.820  29.380  28.270  1.00  0.00            
ATOM    118  O28 GCD     1      24.980  28.750  27.960  1.00  0.00            
ATOM    119  C35 GCD     1      23.640  29.060  28.180  1.00  0.00            
ATOM    120  H57 GCD     1      23.460  29.120  29.260  1.00  0.00            
ATOM    121  C36 GCD     1      22.830  27.880  27.690  1.00  0.00            
ATOM    122  H58 GCD     1      21.770  28.070  27.930  1.00  0.00            
ATOM    123  H59 GCD     1      23.160  26.990  28.230  1.00  0.00            
ATOM    124  O29 GCD     1      22.890  27.570  26.300  1.00  0.00            
ATOM    125  H60 GCD     1      23.810  27.360  26.090  1.00  0.00            
ATOM    126  O30 GCD     1      25.710  29.850  30.010  1.00  0.00            
ATOM    127  C37 GCD     1      26.790  29.380  30.850  1.00  0.00            
ATOM    128  H61 GCD     1      27.700  29.280  30.250  1.00  0.00            
ATOM    129  C38 GCD     1      27.010  30.460  31.870  1.00  0.00            
ATOM    130  H62 GCD     1      26.090  30.600  32.450  1.00  0.00            
ATOM    131  O31 GCD     1      27.340  31.630  31.120  1.00  0.00            
ATOM    132  H63 GCD     1      26.770  31.630  30.340  1.00  0.00            
ATOM    133  C39 GCD     1      28.090  29.940  32.900  1.00  0.00            
ATOM    134  H64 GCD     1      29.040  29.730  32.380  1.00  0.00            
ATOM    135  O32 GCD     1      28.350  31.050  33.840  1.00  0.00            
ATOM    136  H65 GCD     1      29.030  31.630  33.480  1.00  0.00            
ATOM    137  C40 GCD     1      27.800  28.550  33.520  1.00  0.00            
ATOM    138  H66 GCD     1      28.680  28.310  34.130  1.00  0.00            
ATOM    139  O33 GCD     1      27.690  27.730  32.370  1.00  0.00            
ATOM    140  C41 GCD     1      26.570  27.970  31.500  1.00  0.00            
ATOM    141  H67 GCD     1      25.630  27.910  32.050  1.00  0.00            
ATOM    142  C42 GCD     1      26.440  26.870  30.470  1.00  0.00            
ATOM    143  H68 GCD     1      25.580  27.040  29.810  1.00  0.00            
ATOM    144  H69 GCD     1      26.280  25.980  31.090  1.00  0.00            
ATOM    145  O34 GCD     1      27.570  26.610  29.640  1.00  0.00            
ATOM    146  H70 GCD     1      28.390  26.630  30.150  1.00  0.00            
ATOM    147  O35 GCD     1      26.640  28.600  34.290  1.00  0.00            
ATOM    148  C43 GCD     1      26.830  28.570  35.660  1.00  0.00            
ATOM    149  H71 GCD     1      27.860  28.900  35.830  1.00  0.00            
ATOM    150  C44 GCD     1      25.870  29.610  36.230  1.00  0.00            
ATOM    151  H72 GCD     1      24.890  29.550  35.730  1.00  0.00            
ATOM    152  O36 GCD     1      26.320  30.950  35.950  1.00  0.00            
ATOM    153  H73 GCD     1      26.740  30.970  35.080  1.00  0.00            
ATOM    154  C45 GCD     1      25.480  29.400  37.700  1.00  0.00            
ATOM    155  H74 GCD     1      26.440  29.590  38.210  1.00  0.00            
ATOM    156  O37 GCD     1      24.470  30.330  38.060  1.00  0.00            
ATOM    157  H75 GCD     1      24.360  30.400  39.020  1.00  0.00            
ATOM    158  C46 GCD     1      25.200  27.930  38.060  1.00  0.00            
ATOM    159  H76 GCD     1      25.060  27.850  39.140  1.00  0.00            
ATOM    160  O38 GCD     1      23.910  27.590  37.490  1.00  0.00            
ATOM    161  O39 GCD     1      26.340  27.080  37.610  1.00  0.00            
ATOM    162  C47 GCD     1      26.470  27.110  36.170  1.00  0.00            
ATOM    163  H77 GCD     1      25.610  26.760  35.580  1.00  0.00            
ATOM    164  C48 GCD     1      27.560  26.100  35.720  1.00  0.00            
ATOM    165  H78 GCD     1      27.500  26.100  34.620  1.00  0.00            
ATOM    166  H79 GCD     1      27.370  25.050  35.980  1.00  0.00            
ATOM    167  O40 GCD     1      28.860  26.480  36.180  1.00  0.00            
ATOM    168  H80 GCD     1      28.620  26.690  37.100  1.00  0.00            
ATOM    169  C1  AR4     2      21.480  25.820  30.630  1.00  0.00            
ATOM    170  C2  AR4     2      21.820  25.870  32.130  1.00  0.00            
ATOM    171  C3  AR4     2      23.090  24.990  32.440  1.00  0.00            
ATOM    172  C4  AR4     2      20.580  25.450  32.990  1.00  0.00            
ATOM    173  C5  AR4     2      19.340  26.360  32.780  1.00  0.00            
ATOM    174  C6  AR4     2      19.760  27.800  32.690  1.00  0.00            
ATOM    175  C7  AR4     2      21.080  28.160  32.430  1.00  0.00            
ATOM    176  O1  AR4     2      22.110  27.230  32.390  1.00  0.00            
ATOM    177  C8  AR4     2      21.440  29.580  32.310  1.00  0.00            
ATOM    178  C9  AR4     2      22.740  29.900  31.880  1.00  0.00            
ATOM    179  C10 AR4     2      23.120  31.190  31.590  1.00  0.00            
ATOM    180  C11 AR4     2      22.190  32.230  31.740  1.00  0.00            
ATOM    181  C12 AR4     2      20.880  31.940  32.100  1.00  0.00            
ATOM    182  C13 AR4     2      20.450  30.610  32.400  1.00  0.00            
ATOM    183  C14 AR4     2      19.050  30.230  32.740  1.00  0.00            
ATOM    184  O2  AR4     2      18.110  31.090  32.710  1.00  0.00            
ATOM    185  C15 AR4     2      18.700  28.770  33.040  1.00  0.00            
ATOM    186  O3  AR4     2      17.690  28.450  33.620  1.00  0.00            
ATOM    187  H1  AR4     2      20.580  26.320  30.260  1.00  0.00            
ATOM    188  H2  AR4     2      22.390  26.140  30.130  1.00  0.00            
ATOM    189  H3  AR4     2      21.300  24.760  30.380  1.00  0.00            
ATOM    190  H4  AR4     2      23.560  25.140  33.420  1.00  0.00            
ATOM    191  H5  AR4     2      23.000  23.900  32.320  1.00  0.00            
ATOM    192  H6  AR4     2      23.890  25.290  31.760  1.00  0.00            
ATOM    193  H7  AR4     2      20.900  25.560  34.030  1.00  0.00            
ATOM    194  H8  AR4     2      20.200  24.430  32.950  1.00  0.00            
ATOM    195  H9  AR4     2      18.580  26.120  33.540  1.00  0.00            
ATOM    196  H10 AR4     2      18.940  26.130  31.780  1.00  0.00            
ATOM    197  H11 AR4     2      23.480  29.120  31.680  1.00  0.00            
ATOM    198  H12 AR4     2      24.100  31.300  31.150  1.00  0.00            
ATOM    199  H13 AR4     2      22.450  33.170  31.250  1.00  0.00            
ATOM    200  H14 AR4     2      20.210  32.800  32.090  1.00  0.00            
TER
ENDMDL
MODEL        1
ATOM      1  H1  GCD     1      32.450  21.360  31.640  1.00  0.00            
ATOM      2  O1  GCD     1      32.620  20.990  30.770  1.00  0.00            
ATOM      3  C1  GCD     1      31.450  20.990  30.040  1.00  0.00            
ATOM      4  H2  GCD     1      30.860  20.120  30.330  1.00  0.00            
ATOM      5  H3  GCD     1      30.990  21.980  30.210  1.00  0.00            
ATOM      6  C2  GCD     1      31.710  20.930  28.510  1.00  0.00            
ATOM      7  H4  GCD     1      32.330  21.810  28.290  1.00  0.00            
ATOM      8  C3  GCD     1      30.420  20.880  27.670  1.00  0.00            
ATOM      9  H5  GCD     1      29.910  19.960  27.970  1.00  0.00            
ATOM     10  C4  GCD     1      30.710  20.850  26.190  1.00  0.00            
ATOM     11  H6  GCD     1      31.160  21.840  26.030  1.00  0.00            
ATOM     12  O2  GCD     1      29.560  20.690  25.410  1.00  0.00            
ATOM     13  H7  GCD     1      28.970  21.440  25.490  1.00  0.00            
ATOM     14  C5  GCD     1      31.740  19.730  25.870  1.00  0.00            
ATOM     15  H8  GCD     1      31.300  18.730  25.930  1.00  0.00            
ATOM     16  O3  GCD     1      32.210  19.940  24.520  1.00  0.00            
ATOM     17  H9  GCD     1      32.700  20.760  24.550  1.00  0.00            
ATOM     18  C6  GCD     1      32.920  19.820  26.870  1.00  0.00            
ATOM     19  O4  GCD     1      32.390  19.740  28.210  1.00  0.00            
ATOM     20  H10 GCD     1      33.510  18.900  26.730  1.00  0.00            
ATOM     21  O5  GCD     1      33.720  20.940  26.650  1.00  0.00            
ATOM     22  C7  GCD     1      34.900  20.840  25.820  1.00  0.00            
ATOM     23  H11 GCD     1      34.640  20.020  25.140  1.00  0.00            
ATOM     24  C8  GCD     1      35.010  22.080  24.930  1.00  0.00            
ATOM     25  H12 GCD     1      35.070  22.810  25.750  1.00  0.00            
ATOM     26  O6  GCD     1      33.830  22.130  24.170  1.00  0.00            
ATOM     27  H13 GCD     1      33.650  23.050  23.930  1.00  0.00            
ATOM     28  C9  GCD     1      36.230  22.160  24.060  1.00  0.00            
ATOM     29  H14 GCD     1      36.170  21.460  23.230  1.00  0.00            
ATOM     30  O7  GCD     1      36.350  23.490  23.490  1.00  0.00            
ATOM     31  H15 GCD     1      36.850  24.050  24.100  1.00  0.00            
ATOM     32  C10 GCD     1      37.420  21.920  25.010  1.00  0.00            
ATOM     33  H16 GCD     1      38.390  21.990  24.510  1.00  0.00            
ATOM     34  O8  GCD     1      37.300  20.670  25.650  1.00  0.00            
ATOM     35  C11 GCD     1      36.240  20.540  26.620  1.00  0.00            
ATOM     36  H17 GCD     1      36.290  21.310  27.400  1.00  0.00            
ATOM     37  C12 GCD     1      36.350  19.170  27.190  1.00  0.00            
ATOM     38  H18 GCD     1      35.640  18.870  27.970  1.00  0.00            
ATOM     39  H19 GCD     1      37.330  19.260  27.680  1.00  0.00            
ATOM     40  O9  GCD     1      36.240  18.090  26.270  1.00  0.00            
ATOM     41  H20 GCD     1      36.870  18.280  25.570  1.00  0.00            
ATOM     42  O10 GCD     1      37.420  22.940  25.990  1.00  0.00            
ATOM     43  C13 GCD     1      38.700  23.520  26.190  1.00  0.00            
ATOM     44  H21 GCD     1      39.480  23.130  25.520  1.00  0.00            
ATOM     45  C14 GCD     1      38.430  24.980  25.920  1.00  0.00            
ATOM     46  H22 GCD     1      37.500  25.250  26.430  1.00  0.00            
ATOM     47  O11 GCD     1      38.130  25.230  24.550  1.00  0.00            
ATOM     48  H23 GCD     1      38.390  26.150  24.490  1.00  0.00            
ATOM     49  C15 GCD     1      39.650  25.830  26.160  1.00  0.00            
ATOM     50  H24 GCD     1      40.440  25.590  25.430  1.00  0.00            
ATOM     51  O12 GCD     1      39.270  27.130  25.860  1.00  0.00            
ATOM     52  H25 GCD     1      39.940  27.740  26.200  1.00  0.00            
ATOM     53  C16 GCD     1      40.160  25.670  27.600  1.00  0.00            
ATOM     54  H26 GCD     1      41.130  26.180  27.670  1.00  0.00            
ATOM     55  O13 GCD     1      40.290  24.280  27.850  1.00  0.00            
ATOM     56  C17 GCD     1      39.180  23.420  27.620  1.00  0.00            
ATOM     57  H27 GCD     1      38.270  23.620  28.210  1.00  0.00            
ATOM     58  C18 GCD     1      39.650  22.030  27.940  1.00  0.00            
ATOM     59  H28 GCD     1      40.450  21.760  27.230  1.00  0.00            
ATOM     60  H29 GCD     1      38.770  21.420  27.710  1.00  0.00            
ATOM     61  O14 GCD     1      40.130  21.840  29.230  1.00  0.00            
ATOM     62  H30 GCD     1      39.520  22.310  29.800  1.00  0.00            
ATOM     63  O15 GCD     1      39.250  26.140  28.620  1.00  0.00            
ATOM     64  C19 GCD     1      39.690  27.200  29.590  1.00  0.00            
ATOM     65  H31 GCD     1      40.710  26.960  29.920  1.00  0.00            
ATOM     66  C20 GCD     1      39.710  28.570  28.990  1.00  0.00            
ATOM     67  H32 GCD     1      38.660  28.700  28.690  1.00  0.00            
ATOM     68  O16 GCD     1      40.650  28.590  27.940  1.00  0.00            
ATOM     69  H33 GCD     1      40.560  29.490  27.590  1.00  0.00            
ATOM     70  C21 GCD     1      40.110  29.550  30.110  1.00  0.00            
ATOM     71  H34 GCD     1      41.150  29.340  30.390  1.00  0.00            
ATOM     72  O17 GCD     1      40.230  30.860  29.620  1.00  0.00            
ATOM     73  H35 GCD     1      39.340  31.190  29.490  1.00  0.00            
ATOM     74  C22 GCD     1      39.180  29.470  31.320  1.00  0.00            
ATOM     75  H36 GCD     1      39.540  30.000  32.200  1.00  0.00            
ATOM     76  O18 GCD     1      39.250  28.150  31.740  1.00  0.00            
ATOM     77  C23 GCD     1      38.770  27.110  30.900  1.00  0.00            
ATOM     78  H37 GCD     1      37.710  27.270  30.670  1.00  0.00            
ATOM     79  C24 GCD     1      38.960  25.770  31.620  1.00  0.00            
ATOM     80  H38 GCD     1      40.000  25.440  31.700  1.00  0.00            
ATOM     81  H39 GCD     1      38.510  25.130  30.850  1.00  0.00            
ATOM     82  O19 GCD     1      38.290  25.640  32.890  1.00  0.00            
ATOM     83  H40 GCD     1      38.900  26.010  33.540  1.00  0.00            
ATOM     84  O20 GCD     1      37.860  29.820  30.930  1.00  0.00            
ATOM     85  C25 GCD     1      37.270  30.950  31.460  1.00  0.00            
ATOM     86  H41 GCD     1      38.020  31.670  31.800  1.00  0.00            
ATOM     87  C26 GCD     1      36.420  31.640  30.440  1.00  0.00            
ATOM     88  H42 GCD     1      35.740  30.920  29.960  1.00  0.00            
ATOM     89  O21 GCD     1      37.190  32.220  29.380  1.00  0.00            
ATOM     90  H43 GCD     1      36.650  32.740  28.780  1.00  0.00            
ATOM     91  C27 GCD     1      35.680  32.860  31.070  1.00  0.00            
ATOM     92  H44 GCD     1      36.430  33.630  31.290  1.00  0.00            
ATOM     93  O22 GCD     1      34.710  33.410  30.150  1.00  0.00            
ATOM     94  H45 GCD     1      33.790  33.160  30.280  1.00  0.00            
ATOM     95  C28 GCD     1      34.920  32.390  32.320  1.00  0.00            
ATOM     96  H46 GCD     1      34.310  33.160  32.790  1.00  0.00            
ATOM     97  O23 GCD     1      35.790  31.800  33.240  1.00  0.00            
ATOM     98  C29 GCD     1      36.420  30.640  32.730  1.00  0.00            
ATOM     99  H47 GCD     1      35.690  29.850  32.540  1.00  0.00            
ATOM    100  C30 GCD     1      37.320  30.060  33.850  1.00  0.00            
ATOM    101  H48 GCD     1      38.110  30.770  34.150  1.00  0.00            
ATOM    102  H49 GCD     1      37.820  29.140  33.530  1.00  0.00            
ATOM    103  O24 GCD     1      36.460  29.770  34.910  1.00  0.00            
ATOM    104  H50 GCD     1      35.760  30.430  34.920  1.00  0.00            
ATOM    105  O25 GCD     1      34.020  31.340  31.950  1.00  0.00            
ATOM    106  C31 GCD     1      32.600  31.240  32.290  1.00  0.00            
ATOM    107  H51 GCD     1      32.420  32.020  33.050  1.00  0.00            
ATOM    108  C32 GCD     1      31.690  31.510  31.080  1.00  0.00            
ATOM    109  H52 GCD     1      31.850  30.600  30.490  1.00  0.00            
ATOM    110  O26 GCD     1      32.020  32.660  30.260  1.00  0.00            
ATOM    111  H53 GCD     1      31.480  32.600  29.460  1.00  0.00            
ATOM    112  C33 GCD     1      30.240  31.520  31.620  1.00  0.00            
ATOM    113  H54 GCD     1      30.190  32.220  32.460  1.00  0.00            
ATOM    114  O27 GCD     1      29.190  31.810  30.740  1.00  0.00            
ATOM    115  H55 GCD     1      28.920  31.030  30.250  1.00  0.00            
ATOM    116  C34 GCD     1      29.950  30.200  32.260  1.00  0.00            
ATOM    117  H56 GCD     1      28.990  30.270  32.790  1.00  0.00            
ATOM    118  O28 GCD     1      30.850  29.810  33.220  1.00  0.00            
ATOM    119  C35 GCD     1      32.280  29.880  32.890  1.00  0.00            
ATOM    120  H57 GCD     1      32.510  29.080  32.180  1.00  0.00            
ATOM    121  C36 GCD     1      33.070  29.430  34.100  1.00  0.00            
ATOM    122  H58 GCD     1      34.140  29.380  33.860  1.00  0.00            
ATOM    123  H59 GCD     1      32.790  28.410  34.370  1.00  0.00            
ATOM    124  O29 GCD     1      32.880  30.250  35.220  1.00  0.00            
ATOM    125  H60 GCD     1      31.990  30.590  35.080  1.00  0.00            
ATOM    126  O30 GCD     1      29.830  29.090  31.330  1.00  0.00            
ATOM    127  C37 GCD     1      28.530  28.740  30.900  1.00  0.00            
ATOM    128  H61 GCD     1      27.740  29.380  31.320  1.00  0.00            
ATOM    129  C38 GCD     1      28.440  28.620  29.380  1.00  0.00            
ATOM    130  H62 GCD     1      29.250  27.940  29.070  1.00  0.00            
ATOM    131  O31 GCD     1      28.550  29.910  28.800  1.00  0.00            
ATOM    132  H63 GCD     1      28.410  29.850  27.850  1.00  0.00            
ATOM    133  C39 GCD     1      27.110  27.940  28.930  1.00  0.00            
ATOM    134  H64 GCD     1      26.330  28.680  29.150  1.00  0.00            
ATOM    135  O32 GCD     1      27.070  27.530  27.550  1.00  0.00            
ATOM    136  H65 GCD     1      27.140  28.340  27.020  1.00  0.00            
ATOM    137  C40 GCD     1      26.890  26.670  29.790  1.00  0.00            
ATOM    138  H66 GCD     1      25.950  26.190  29.530  1.00  0.00            
ATOM    139  O33 GCD     1      26.960  27.030  31.200  1.00  0.00            
ATOM    140  C41 GCD     1      28.240  27.390  31.550  1.00  0.00            
ATOM    141  H67 GCD     1      28.960  26.600  31.310  1.00  0.00            
ATOM    142  C42 GCD     1      28.330  27.350  33.160  1.00  0.00            
ATOM    143  H68 GCD     1      27.830  26.420  33.450  1.00  0.00            
ATOM    144  H69 GCD     1      27.820  28.200  33.640  1.00  0.00            
ATOM    145  O34 GCD     1      29.710  27.410  33.600  1.00  0.00            
ATOM    146  H70 GCD     1      30.040  28.230  33.210  1.00  0.00            
ATOM    147  O35 GCD     1      27.900  25.700  29.370  1.00  0.00            
ATOM    148  C43 GCD     1      27.400  24.340  29.140  1.00  0.00            
ATOM    149  H71 GCD     1      26.330  24.170  29.360  1.00  0.00            
ATOM    150  C44 GCD     1      27.640  24.080  27.680  1.00  0.00            
ATOM    151  H72 GCD     1      28.710  24.300  27.560  1.00  0.00            
ATOM    152  O36 GCD     1      26.900  25.010  26.960  1.00  0.00            
ATOM    153  H73 GCD     1      27.020  25.920  27.260  1.00  0.00            
ATOM    154  C45 GCD     1      27.370  22.650  27.230  1.00  0.00            
ATOM    155  H74 GCD     1      26.320  22.490  27.500  1.00  0.00            
ATOM    156  O37 GCD     1      27.610  22.460  25.860  1.00  0.00            
ATOM    157  H75 GCD     1      26.980  22.940  25.310  1.00  0.00            
ATOM    158  C46 GCD     1      28.260  21.790  28.080  1.00  0.00            
ATOM    159  H76 GCD     1      28.090  20.730  27.870  1.00  0.00            
ATOM    160  O38 GCD     1      29.640  22.070  27.900  1.00  0.00            
ATOM    161  O39 GCD     1      27.940  22.030  29.440  1.00  0.00            
ATOM    162  C47 GCD     1      28.150  23.360  29.990  1.00  0.00            
ATOM    163  H77 GCD     1      29.220  23.570  29.900  1.00  0.00            
ATOM    164  C48 GCD     1      27.700  23.350  31.410  1.00  0.00            
ATOM    165  H78 GCD     1      26.650  23.040  31.440  1.00  0.00            
ATOM    166  H79 GCD     1      27.710  24.350  31.880  1.00  0.00            
ATOM    167  O40 GCD     1      28.450  22.450  32.180  1.00  0.00            
ATOM    168  H80 GCD     1      28.420  21.600  31.720  1.00  0.00            
ATOM    169  C1  AR4     2      35.670  25.190  29.670  1.00  0.00            
ATOM    170  C2  AR4     2      34.180  25.210  29.340  1.00  0.00            
ATOM    171  C3  AR4     2      33.400  25.070  30.600  1.00  0.00            
ATOM    172  C4  AR4     2      33.830  24.220  28.230  1.00  0.00            
ATOM    173  C5  AR4     2      32.390  24.450  27.700  1.00  0.00            
ATOM    174  C6  AR4     2      32.140  25.890  27.590  1.00  0.00            
ATOM    175  C7  AR4     2      32.910  26.870  28.130  1.00  0.00            
ATOM    176  O1  AR4     2      33.990  26.560  28.940  1.00  0.00            
ATOM    177  C8  AR4     2      32.810  28.250  27.750  1.00  0.00            
ATOM    178  C9  AR4     2      33.750  29.230  28.210  1.00  0.00            
ATOM    179  C10 AR4     2      33.680  30.550  27.900  1.00  0.00            
ATOM    180  C11 AR4     2      32.650  30.980  27.030  1.00  0.00            
ATOM    181  C12 AR4     2      31.670  30.050  26.620  1.00  0.00            
ATOM    182  C13 AR4     2      31.730  28.700  26.880  1.00  0.00            
ATOM    183  C14 AR4     2      30.690  27.760  26.450  1.00  0.00            
ATOM    184  O2  AR4     2      29.630  28.160  26.000  1.00  0.00            
ATOM    185  C15 AR4     2      31.090  26.220  26.590  1.00  0.00            
ATOM    186  O3  AR4     2      30.420  25.410  25.920  1.00  0.00            
ATOM    187  H1  AR4     2      35.850  24.170  30.030  1.00  0.00            
ATOM    188  H2  AR4     2      36.250  25.490  28.790  1.00  0.00            
ATOM    189  H3  AR4     2      35.890  25.760  30.570  1.00  0.00            
ATOM    190  H4  AR4     2      33.700  24.080  30.980  1.00  0.00            
ATOM    191  H5  AR4     2      33.510  25.860  31.360  1.00  0.00            
ATOM    192  H6  AR4     2      32.320  24.970  30.440  1.00  0.00            
ATOM    193  H7  AR4     2      33.940  23.200  28.630  1.00  0.00            
ATOM    194  H8  AR4     2      34.580  24.280  27.430  1.00  0.00            
ATOM    195  H9  AR4     2      31.640  24.020  28.380  1.00  0.00            
ATOM    196  H10 AR4     2      32.240  23.890  26.760  1.00  0.00            
ATOM    197  H11 AR4     2      34.570  28.890  28.830  1.00  0.00            
ATOM    198  H12 AR4     2      34.290  31.340  28.330  1.00  0.00            
ATOM    199  H13 AR4     2      32.490  32.030  26.780  1.00  0.00            
ATOM    200  H14 AR4     2      30.860  30.530  26.080  1.00  0.00            
TER
ENDMDL
MODEL        1
ATOM      1  H1  GCD     1      22.700  28.410  18.500  1.00  0.00            
ATOM      2  O1  GCD     1      22.060  28.520  19.210  1.00  0.00            
ATOM      3  C1  GCD     1      21.920  27.330  19.930  1.00  0.00            
ATOM      4  H2  GCD     1      20.990  27.400  20.510  1.00  0.00            
ATOM      5  H3  GCD     1      21.730  26.660  19.080  1.00  0.00            
ATOM      6  C2  GCD     1      23.160  26.840  20.640  1.00  0.00            
ATOM      7  H4  GCD     1      23.010  25.820  21.000  1.00  0.00            
ATOM      8  C3  GCD     1      23.620  27.880  21.650  1.00  0.00            
ATOM      9  H5  GCD     1      23.540  28.870  21.190  1.00  0.00            
ATOM     10  C4  GCD     1      25.000  27.610  22.200  1.00  0.00            
ATOM     11  H6  GCD     1      24.820  26.620  22.640  1.00  0.00            
ATOM     12  O2  GCD     1      25.450  28.510  23.250  1.00  0.00            
ATOM     13  H7  GCD     1      26.410  28.370  23.250  1.00  0.00            
ATOM     14  C5  GCD     1      25.970  27.540  21.040  1.00  0.00            
ATOM     15  H8  GCD     1      26.170  28.480  20.500  1.00  0.00            
ATOM     16  O3  GCD     1      27.380  27.330  21.530  1.00  0.00            
ATOM     17  H9  GCD     1      27.520  26.400  21.700  1.00  0.00            
ATOM     18  C6  GCD     1      25.530  26.490  20.060  1.00  0.00            
ATOM     19  O4  GCD     1      24.180  26.790  19.660  1.00  0.00            
ATOM     20  H10 GCD     1      26.230  26.450  19.220  1.00  0.00            
ATOM     21  O5  GCD     1      25.590  25.210  20.750  1.00  0.00            
ATOM     22  C7  GCD     1      26.700  24.410  20.350  1.00  0.00            
ATOM     23  H11 GCD     1      27.530  24.840  19.770  1.00  0.00            
ATOM     24  C8  GCD     1      27.180  23.730  21.680  1.00  0.00            
ATOM     25  H12 GCD     1      26.220  23.480  22.160  1.00  0.00            
ATOM     26  O6  GCD     1      27.820  24.690  22.510  1.00  0.00            
ATOM     27  H13 GCD     1      28.610  24.260  22.850  1.00  0.00            
ATOM     28  C9  GCD     1      28.090  22.510  21.500  1.00  0.00            
ATOM     29  H14 GCD     1      29.000  22.730  20.930  1.00  0.00            
ATOM     30  O7  GCD     1      28.420  21.930  22.790  1.00  0.00            
ATOM     31  H15 GCD     1      27.590  21.700  23.230  1.00  0.00            
ATOM     32  C10 GCD     1      27.370  21.440  20.690  1.00  0.00            
ATOM     33  H16 GCD     1      27.980  20.570  20.410  1.00  0.00            
ATOM     34  O8  GCD     1      27.020  22.080  19.480  1.00  0.00            
ATOM     35  C11 GCD     1      26.140  23.200  19.510  1.00  0.00            
ATOM     36  H17 GCD     1      25.140  22.970  19.880  1.00  0.00            
ATOM     37  C12 GCD     1      25.860  23.580  18.050  1.00  0.00            
ATOM     38  H18 GCD     1      25.020  24.280  18.040  1.00  0.00            
ATOM     39  H19 GCD     1      25.700  22.590  17.590  1.00  0.00            
ATOM     40  O9  GCD     1      26.990  24.220  17.360  1.00  0.00            
ATOM     41  H20 GCD     1      27.770  23.810  17.740  1.00  0.00            
ATOM     42  O10 GCD     1      26.160  21.000  21.390  1.00  0.00            
ATOM     43  C13 GCD     1      25.510  19.830  20.810  1.00  0.00            
ATOM     44  H21 GCD     1      25.760  19.830  19.740  1.00  0.00            
ATOM     45  C14 GCD     1      26.150  18.530  21.390  1.00  0.00            
ATOM     46  H22 GCD     1      26.170  18.640  22.480  1.00  0.00            
ATOM     47  O11 GCD     1      27.520  18.210  21.020  1.00  0.00            
ATOM     48  H23 GCD     1      27.660  17.340  21.410  1.00  0.00            
ATOM     49  C15 GCD     1      25.270  17.330  20.970  1.00  0.00            
ATOM     50  H24 GCD     1      25.320  17.210  19.880  1.00  0.00            
ATOM     51  O12 GCD     1      25.730  16.080  21.630  1.00  0.00            
ATOM     52  H25 GCD     1      25.470  15.860  22.530  1.00  0.00            
ATOM     53  C16 GCD     1      23.810  17.520  21.250  1.00  0.00            
ATOM     54  H26 GCD     1      23.290  16.660  20.840  1.00  0.00            
ATOM     55  O13 GCD     1      23.330  18.680  20.620  1.00  0.00            
ATOM     56  C17 GCD     1      23.990  19.880  21.010  1.00  0.00            
ATOM     57  H27 GCD     1      23.870  19.990  22.090  1.00  0.00            
ATOM     58  C18 GCD     1      23.270  20.990  20.210  1.00  0.00            
ATOM     59  H28 GCD     1      23.600  21.930  20.680  1.00  0.00            
ATOM     60  H29 GCD     1      22.200  20.990  20.450  1.00  0.00            
ATOM     61  O14 GCD     1      23.520  21.020  18.820  1.00  0.00            
ATOM     62  H30 GCD     1      23.200  20.150  18.550  1.00  0.00            
ATOM     63  O15 GCD     1      23.520  17.660  22.690  1.00  0.00            
ATOM     64  C19 GCD     1      22.950  16.540  23.380  1.00  0.00            
ATOM     65  H31 GCD     1      22.780  15.670  22.730  1.00  0.00            
ATOM     66  C20 GCD     1      23.740  16.090  24.630  1.00  0.00            
ATOM     67  H32 GCD     1      23.960  17.000  25.210  1.00  0.00            
ATOM     68  O16 GCD     1      24.980  15.490  24.250  1.00  0.00            
ATOM     69  H33 GCD     1      25.090  14.790  24.910  1.00  0.00            
ATOM     70  C21 GCD     1      22.960  15.070  25.540  1.00  0.00            
ATOM     71  H34 GCD     1      22.770  14.180  24.920  1.00  0.00            
ATOM     72  O17 GCD     1      23.780  14.560  26.620  1.00  0.00            
ATOM     73  H35 GCD     1      23.930  15.310  27.190  1.00  0.00            
ATOM     74  C22 GCD     1      21.540  15.710  25.900  1.00  0.00            
ATOM     75  H36 GCD     1      21.030  14.910  26.460  1.00  0.00            
ATOM     76  O18 GCD     1      20.930  16.000  24.660  1.00  0.00            
ATOM     77  C23 GCD     1      21.550  16.990  23.910  1.00  0.00            
ATOM     78  H37 GCD     1      21.760  17.870  24.550  1.00  0.00            
ATOM     79  C24 GCD     1      20.590  17.520  22.860  1.00  0.00            
ATOM     80  H38 GCD     1      21.060  18.290  22.240  1.00  0.00            
ATOM     81  H39 GCD     1      19.770  17.990  23.410  1.00  0.00            
ATOM     82  O19 GCD     1      20.060  16.510  22.010  1.00  0.00            
ATOM     83  H40 GCD     1      19.310  16.930  21.590  1.00  0.00            
ATOM     84  O20 GCD     1      21.740  16.900  26.630  1.00  0.00            
ATOM     85  C25 GCD     1      21.420  16.980  28.020  1.00  0.00            
ATOM     86  H41 GCD     1      21.220  15.970  28.400  1.00  0.00            
ATOM     87  C26 GCD     1      22.660  17.610  28.600  1.00  0.00            
ATOM     88  H42 GCD     1      22.980  18.460  27.990  1.00  0.00            
ATOM     89  O21 GCD     1      23.720  16.650  28.470  1.00  0.00            
ATOM     90  H43 GCD     1      24.510  17.130  28.760  1.00  0.00            
ATOM     91  C27 GCD     1      22.540  18.080  30.060  1.00  0.00            
ATOM     92  H44 GCD     1      22.550  17.230  30.760  1.00  0.00            
ATOM     93  O22 GCD     1      23.640  18.850  30.400  1.00  0.00            
ATOM     94  H45 GCD     1      24.430  18.490  29.980  1.00  0.00            
ATOM     95  C28 GCD     1      21.170  18.780  30.190  1.00  0.00            
ATOM     96  H46 GCD     1      21.020  18.800  31.280  1.00  0.00            
ATOM     97  O23 GCD     1      20.090  18.040  29.730  1.00  0.00            
ATOM     98  C29 GCD     1      20.130  17.750  28.350  1.00  0.00            
ATOM     99  H47 GCD     1      20.120  18.690  27.790  1.00  0.00            
ATOM    100  C30 GCD     1      18.980  16.920  27.860  1.00  0.00            
ATOM    101  H48 GCD     1      19.010  16.040  28.520  1.00  0.00            
ATOM    102  H49 GCD     1      19.020  16.640  26.800  1.00  0.00            
ATOM    103  O24 GCD     1      17.740  17.560  28.010  1.00  0.00            
ATOM    104  H50 GCD     1      17.690  18.270  27.360  1.00  0.00            
ATOM    105  O25 GCD     1      21.090  20.100  29.620  1.00  0.00            
ATOM    106  C31 GCD     1      20.620  21.180  30.420  1.00  0.00            
ATOM    107  H51 GCD     1      20.130  20.830  31.340  1.00  0.00            
ATOM    108  C32 GCD     1      21.740  22.070  30.910  1.00  0.00            
ATOM    109  H52 GCD     1      22.200  22.420  29.980  1.00  0.00            
ATOM    110  O26 GCD     1      22.690  21.340  31.700  1.00  0.00            
ATOM    111  H53 GCD     1      23.070  20.600  31.210  1.00  0.00            
ATOM    112  C33 GCD     1      21.210  23.200  31.790  1.00  0.00            
ATOM    113  H54 GCD     1      20.790  22.840  32.750  1.00  0.00            
ATOM    114  O27 GCD     1      22.290  24.080  32.140  1.00  0.00            
ATOM    115  H55 GCD     1      22.410  24.650  31.360  1.00  0.00            
ATOM    116  C34 GCD     1      20.070  23.940  31.060  1.00  0.00            
ATOM    117  H56 GCD     1      19.640  24.610  31.800  1.00  0.00            
ATOM    118  O28 GCD     1      19.140  23.060  30.540  1.00  0.00            
ATOM    119  C35 GCD     1      19.660  22.010  29.610  1.00  0.00            
ATOM    120  H57 GCD     1      20.220  22.410  28.760  1.00  0.00            
ATOM    121  C36 GCD     1      18.520  21.200  29.050  1.00  0.00            
ATOM    122  H58 GCD     1      19.010  20.640  28.240  1.00  0.00            
ATOM    123  H59 GCD     1      17.740  21.830  28.600  1.00  0.00            
ATOM    124  O29 GCD     1      17.890  20.220  29.880  1.00  0.00            
ATOM    125  H60 GCD     1      18.110  19.390  29.450  1.00  0.00            
ATOM    126  O30 GCD     1      20.680  24.630  29.960  1.00  0.00            
ATOM    127  C37 GCD     1      20.610  26.060  29.980  1.00  0.00            
ATOM    128  H61 GCD     1      20.390  26.530  30.940  1.00  0.00            
ATOM    129  C38 GCD     1      21.990  26.530  29.450  1.00  0.00            
ATOM    130  H62 GCD     1      22.030  25.920  28.540  1.00  0.00            
ATOM    131  O31 GCD     1      23.050  26.120  30.320  1.00  0.00            
ATOM    132  H63 GCD     1      23.910  26.150  29.870  1.00  0.00            
ATOM    133  C39 GCD     1      22.010  28.080  29.110  1.00  0.00            
ATOM    134  H64 GCD     1      21.770  28.530  30.080  1.00  0.00            
ATOM    135  O32 GCD     1      23.400  28.470  28.630  1.00  0.00            
ATOM    136  H65 GCD     1      23.300  28.660  27.690  1.00  0.00            
ATOM    137  C40 GCD     1      20.970  28.420  28.110  1.00  0.00            
ATOM    138  H66 GCD     1      20.840  29.500  28.020  1.00  0.00            
ATOM    139  O33 GCD     1      19.670  27.990  28.650  1.00  0.00            
ATOM    140  C41 GCD     1      19.570  26.560  28.940  1.00  0.00            
ATOM    141  H67 GCD     1      19.730  25.910  28.070  1.00  0.00            
ATOM    142  C42 GCD     1      18.160  26.240  29.320  1.00  0.00            
ATOM    143  H68 GCD     1      18.120  25.170  29.110  1.00  0.00            
ATOM    144  H69 GCD     1      17.450  26.700  28.620  1.00  0.00            
ATOM    145  O34 GCD     1      17.770  26.600  30.660  1.00  0.00            
ATOM    146  H70 GCD     1      16.820  26.680  30.790  1.00  0.00            
ATOM    147  O35 GCD     1      21.300  27.710  26.890  1.00  0.00            
ATOM    148  C43 GCD     1      21.060  28.490  25.680  1.00  0.00            
ATOM    149  H71 GCD     1      20.310  29.240  25.960  1.00  0.00            
ATOM    150  C44 GCD     1      22.350  29.160  25.200  1.00  0.00            
ATOM    151  H72 GCD     1      23.170  28.460  24.980  1.00  0.00            
ATOM    152  O36 GCD     1      22.740  30.120  26.160  1.00  0.00            
ATOM    153  H73 GCD     1      23.310  30.740  25.700  1.00  0.00            
ATOM    154  C45 GCD     1      22.200  29.830  23.850  1.00  0.00            
ATOM    155  H74 GCD     1      21.380  30.550  23.790  1.00  0.00            
ATOM    156  O37 GCD     1      23.390  30.540  23.450  1.00  0.00            
ATOM    157  H75 GCD     1      24.090  29.870  23.400  1.00  0.00            
ATOM    158  C46 GCD     1      21.710  28.850  22.810  1.00  0.00            
ATOM    159  H76 GCD     1      21.460  29.290  21.840  1.00  0.00            
ATOM    160  O38 GCD     1      22.630  27.800  22.670  1.00  0.00            
ATOM    161  O39 GCD     1      20.470  28.300  23.300  1.00  0.00            
ATOM    162  C47 GCD     1      20.490  27.610  24.580  1.00  0.00            
ATOM    163  H77 GCD     1      21.140  26.740  24.420  1.00  0.00            
ATOM    164  C48 GCD     1      19.100  27.110  24.990  1.00  0.00            
ATOM    165  H78 GCD     1      19.170  26.520  25.920  1.00  0.00            
ATOM    166  H79 GCD     1      18.690  26.390  24.260  1.00  0.00            
ATOM    167  O40 GCD     1      18.130  28.110  25.180  1.00  0.00            
ATOM    168  H80 GCD     1      18.370  28.830  24.580  1.00  0.00            
ATOM    169  C1  AR4     2      20.980  23.760  25.620  1.00  0.00            
ATOM    170  C2  AR4     2      22.450  23.390  25.380  1.00  0.00            
ATOM    171  C3  AR4     2      23.160  24.570  24.700  1.00  0.00            
ATOM    172  C4  AR4     2      22.470  22.120  24.540  1.00  0.00            
ATOM    173  C5  AR4     2      23.890  21.530  24.300  1.00  0.00            
ATOM    174  C6  AR4     2      24.640  21.500  25.630  1.00  0.00            
ATOM    175  C7  AR4     2      24.180  22.350  26.690  1.00  0.00            
ATOM    176  O1  AR4     2      23.050  23.150  26.640  1.00  0.00            
ATOM    177  C8  AR4     2      24.870  22.320  27.990  1.00  0.00            
ATOM    178  C9  AR4     2      24.410  23.040  29.140  1.00  0.00            
ATOM    179  C10 AR4     2      25.110  23.150  30.320  1.00  0.00            
ATOM    180  C11 AR4     2      26.290  22.380  30.490  1.00  0.00            
ATOM    181  C12 AR4     2      26.700  21.610  29.430  1.00  0.00            
ATOM    182  C13 AR4     2      26.100  21.670  28.180  1.00  0.00            
ATOM    183  C14 AR4     2      26.700  20.900  27.040  1.00  0.00            
ATOM    184  O2  AR4     2      27.660  20.230  27.240  1.00  0.00            
ATOM    185  C15 AR4     2      25.910  20.830  25.650  1.00  0.00            
ATOM    186  O3  AR4     2      26.410  20.160  24.720  1.00  0.00            
ATOM    187  H1  AR4     2      21.010  24.770  26.070  1.00  0.00            
ATOM    188  H2  AR4     2      20.490  23.950  24.660  1.00  0.00            
ATOM    189  H3  AR4     2      20.360  23.100  26.240  1.00  0.00            
ATOM    190  H4  AR4     2      24.230  24.380  24.530  1.00  0.00            
ATOM    191  H5  AR4     2      22.680  24.830  23.750  1.00  0.00            
ATOM    192  H6  AR4     2      23.080  25.460  25.330  1.00  0.00            
ATOM    193  H7  AR4     2      21.890  22.290  23.620  1.00  0.00            
ATOM    194  H8  AR4     2      21.930  21.330  25.080  1.00  0.00            
ATOM    195  H9  AR4     2      24.380  22.160  23.540  1.00  0.00            
ATOM    196  H10 AR4     2      23.760  20.520  23.900  1.00  0.00            
ATOM    197  H11 AR4     2      23.560  23.700  29.070  1.00  0.00            
ATOM    198  H12 AR4     2      24.770  23.710  31.190  1.00  0.00            
ATOM    199  H13 AR4     2      26.720  22.280  31.490  1.00  0.00            
ATOM    200  H14 AR4     2      27.560  20.990  29.670  1.00  0.00            
TER
ENDMDL
MODEL        1
ATOM      1  H1  GCD     1      16.690  16.770  27.690  1.00  0.00            
ATOM      2  O1  GCD     1      17.600  16.560  27.920  1.00  0.00            
ATOM      3  C1  GCD     1      18.030  17.470  28.960  1.00  0.00            
ATOM      4  H2  GCD     1      19.120  17.510  29.080  1.00  0.00            
ATOM      5  H3  GCD     1      17.700  18.490  28.740  1.00  0.00            
ATOM      6  C2  GCD     1      17.520  17.110  30.370  1.00  0.00            
ATOM      7  H4  GCD     1      17.970  17.730  31.150  1.00  0.00            
ATOM      8  C3  GCD     1      17.850  15.700  30.800  1.00  0.00            
ATOM      9  H5  GCD     1      17.470  15.040  30.020  1.00  0.00            
ATOM     10  C4  GCD     1      17.260  15.230  32.150  1.00  0.00            
ATOM     11  H6  GCD     1      17.680  15.970  32.840  1.00  0.00            
ATOM     12  O2  GCD     1      17.580  13.850  32.380  1.00  0.00            
ATOM     13  H7  GCD     1      18.530  13.760  32.230  1.00  0.00            
ATOM     14  C5  GCD     1      15.750  15.370  31.940  1.00  0.00            
ATOM     15  H8  GCD     1      15.470  14.680  31.140  1.00  0.00            
ATOM     16  O3  GCD     1      14.940  15.080  33.120  1.00  0.00            
ATOM     17  H9  GCD     1      15.400  14.370  33.590  1.00  0.00            
ATOM     18  C6  GCD     1      15.460  16.810  31.500  1.00  0.00            
ATOM     19  O4  GCD     1      16.070  17.220  30.280  1.00  0.00            
ATOM     20  H10 GCD     1      14.380  16.900  31.380  1.00  0.00            
ATOM     21  O5  GCD     1      15.760  17.720  32.530  1.00  0.00            
ATOM     22  C7  GCD     1      14.780  18.730  32.730  1.00  0.00            
ATOM     23  H11 GCD     1      14.170  18.930  31.840  1.00  0.00            
ATOM     24  C8  GCD     1      13.910  18.220  33.840  1.00  0.00            
ATOM     25  H12 GCD     1      14.270  18.090  34.870  1.00  0.00            
ATOM     26  O6  GCD     1      13.210  17.000  33.510  1.00  0.00            
ATOM     27  H13 GCD     1      13.930  16.380  33.380  1.00  0.00            
ATOM     28  C9  GCD     1      13.030  19.370  34.300  1.00  0.00            
ATOM     29  H14 GCD     1      12.360  19.560  33.450  1.00  0.00            
ATOM     30  O7  GCD     1      12.140  19.000  35.410  1.00  0.00            
ATOM     31  H15 GCD     1      12.670  18.770  36.180  1.00  0.00            
ATOM     32  C10 GCD     1      13.770  20.640  34.720  1.00  0.00            
ATOM     33  H16 GCD     1      13.070  21.460  34.930  1.00  0.00            
ATOM     34  O8  GCD     1      14.580  21.020  33.640  1.00  0.00            
ATOM     35  C11 GCD     1      15.500  20.040  33.170  1.00  0.00            
ATOM     36  H17 GCD     1      16.120  19.740  34.030  1.00  0.00            
ATOM     37  C12 GCD     1      16.350  20.660  32.130  1.00  0.00            
ATOM     38  H18 GCD     1      17.130  19.980  31.770  1.00  0.00            
ATOM     39  H19 GCD     1      16.850  21.500  32.630  1.00  0.00            
ATOM     40  O9  GCD     1      15.680  21.030  30.960  1.00  0.00            
ATOM     41  H20 GCD     1      14.810  21.340  31.230  1.00  0.00            
ATOM     42  O10 GCD     1      14.630  20.390  35.810  1.00  0.00            
ATOM     43  C13 GCD     1      14.400  21.060  37.110  1.00  0.00            
ATOM     44  H21 GCD     1      13.380  21.460  37.210  1.00  0.00            
ATOM     45  C14 GCD     1      14.610  19.950  38.220  1.00  0.00            
ATOM     46  H22 GCD     1      15.590  19.480  38.080  1.00  0.00            
ATOM     47  O11 GCD     1      13.530  18.940  38.050  1.00  0.00            
ATOM     48  H23 GCD     1      13.590  18.230  38.690  1.00  0.00            
ATOM     49  C15 GCD     1      14.560  20.400  39.590  1.00  0.00            
ATOM     50  H24 GCD     1      13.580  20.770  39.920  1.00  0.00            
ATOM     51  O12 GCD     1      14.790  19.330  40.500  1.00  0.00            
ATOM     52  H25 GCD     1      14.000  18.800  40.650  1.00  0.00            
ATOM     53  C16 GCD     1      15.630  21.550  39.680  1.00  0.00            
ATOM     54  H26 GCD     1      15.670  22.020  40.660  1.00  0.00            
ATOM     55  O13 GCD     1      15.390  22.530  38.710  1.00  0.00            
ATOM     56  C17 GCD     1      15.440  22.080  37.350  1.00  0.00            
ATOM     57  H27 GCD     1      16.440  21.690  37.130  1.00  0.00            
ATOM     58  C18 GCD     1      15.240  23.250  36.380  1.00  0.00            
ATOM     59  H28 GCD     1      15.390  22.870  35.370  1.00  0.00            
ATOM     60  H29 GCD     1      16.060  23.980  36.520  1.00  0.00            
ATOM     61  O14 GCD     1      13.930  23.900  36.520  1.00  0.00            
ATOM     62  H30 GCD     1      14.130  24.760  36.140  1.00  0.00            
ATOM     63  O15 GCD     1      16.940  21.040  39.360  1.00  0.00            
ATOM     64  C19 GCD     1      17.890  21.000  40.440  1.00  0.00            
ATOM     65  H31 GCD     1      17.450  20.980  41.450  1.00  0.00            
ATOM     66  C20 GCD     1      18.650  19.720  40.370  1.00  0.00            
ATOM     67  H32 GCD     1      19.060  19.660  39.350  1.00  0.00            
ATOM     68  O16 GCD     1      17.640  18.660  40.650  1.00  0.00            
ATOM     69  H33 GCD     1      16.820  19.000  40.280  1.00  0.00            
ATOM     70  C21 GCD     1      19.710  19.710  41.410  1.00  0.00            
ATOM     71  H34 GCD     1      19.180  19.810  42.370  1.00  0.00            
ATOM     72  O17 GCD     1      20.350  18.470  41.440  1.00  0.00            
ATOM     73  H35 GCD     1      19.660  17.840  41.660  1.00  0.00            
ATOM     74  C22 GCD     1      20.630  20.860  41.240  1.00  0.00            
ATOM     75  H36 GCD     1      21.460  20.850  41.940  1.00  0.00            
ATOM     76  O18 GCD     1      19.920  22.030  41.400  1.00  0.00            
ATOM     77  C23 GCD     1      18.900  22.150  40.440  1.00  0.00            
ATOM     78  H37 GCD     1      19.330  22.130  39.430  1.00  0.00            
ATOM     79  C24 GCD     1      18.280  23.500  40.590  1.00  0.00            
ATOM     80  H38 GCD     1      17.520  23.800  39.870  1.00  0.00            
ATOM     81  H39 GCD     1      19.110  24.200  40.410  1.00  0.00            
ATOM     82  O19 GCD     1      17.800  23.680  41.870  1.00  0.00            
ATOM     83  H40 GCD     1      18.610  23.680  42.400  1.00  0.00            
ATOM     84  O20 GCD     1      21.220  20.700  39.960  1.00  0.00            
ATOM     85  C25 GCD     1      22.660  20.820  39.850  1.00  0.00            
ATOM     86  H41 GCD     1      23.200  20.800  40.800  1.00  0.00            
ATOM     87  C26 GCD     1      23.220  19.520  39.280  1.00  0.00            
ATOM     88  H42 GCD     1      22.700  19.380  38.330  1.00  0.00            
ATOM     89  O21 GCD     1      22.870  18.460  40.180  1.00  0.00            
ATOM     90  H43 GCD     1      21.930  18.590  40.350  1.00  0.00            
ATOM     91  C27 GCD     1      24.720  19.570  38.970  1.00  0.00            
ATOM     92  H44 GCD     1      25.260  19.790  39.900  1.00  0.00            
ATOM     93  O22 GCD     1      25.220  18.360  38.410  1.00  0.00            
ATOM     94  H45 GCD     1      25.010  17.550  38.880  1.00  0.00            
ATOM     95  C28 GCD     1      25.160  20.780  38.190  1.00  0.00            
ATOM     96  H46 GCD     1      26.250  20.860  38.220  1.00  0.00            
ATOM     97  O23 GCD     1      24.600  21.940  38.770  1.00  0.00            
ATOM     98  C29 GCD     1      23.140  21.970  38.940  1.00  0.00            
ATOM     99  H47 GCD     1      22.620  21.840  37.980  1.00  0.00            
ATOM    100  C30 GCD     1      22.700  23.210  39.590  1.00  0.00            
ATOM    101  H48 GCD     1      21.620  23.250  39.770  1.00  0.00            
ATOM    102  H49 GCD     1      22.980  24.060  38.950  1.00  0.00            
ATOM    103  O24 GCD     1      23.390  23.300  40.830  1.00  0.00            
ATOM    104  H50 GCD     1      24.290  22.990  40.640  1.00  0.00            
ATOM    105  O25 GCD     1      24.710  20.690  36.850  1.00  0.00            
ATOM    106  C31 GCD     1      25.770  20.890  35.820  1.00  0.00            
ATOM    107  H51 GCD     1      26.410  21.730  36.110  1.00  0.00            
ATOM    108  C32 GCD     1      26.550  19.630  35.510  1.00  0.00            
ATOM    109  H52 GCD     1      25.850  18.890  35.090  1.00  0.00            
ATOM    110  O26 GCD     1      27.320  19.280  36.690  1.00  0.00            
ATOM    111  H53 GCD     1      26.700  18.860  37.300  1.00  0.00            
ATOM    112  C33 GCD     1      27.540  19.860  34.270  1.00  0.00            
ATOM    113  H54 GCD     1      28.200  20.700  34.510  1.00  0.00            
ATOM    114  O27 GCD     1      28.330  18.680  34.080  1.00  0.00            
ATOM    115  H55 GCD     1      28.580  18.360  34.960  1.00  0.00            
ATOM    116  C34 GCD     1      26.710  20.300  33.080  1.00  0.00            
ATOM    117  H56 GCD     1      27.320  20.630  32.240  1.00  0.00            
ATOM    118  O28 GCD     1      25.950  21.400  33.420  1.00  0.00            
ATOM    119  C35 GCD     1      24.990  21.210  34.520  1.00  0.00            
ATOM    120  H57 GCD     1      24.340  20.390  34.180  1.00  0.00            
ATOM    121  C36 GCD     1      24.070  22.480  34.600  1.00  0.00            
ATOM    122  H58 GCD     1      23.410  22.420  35.480  1.00  0.00            
ATOM    123  H59 GCD     1      23.380  22.540  33.750  1.00  0.00            
ATOM    124  O29 GCD     1      24.760  23.690  34.810  1.00  0.00            
ATOM    125  H60 GCD     1      25.350  23.750  34.050  1.00  0.00            
ATOM    126  O30 GCD     1      25.850  19.250  32.610  1.00  0.00            
ATOM    127  C37 GCD     1      26.130  18.530  31.380  1.00  0.00            
ATOM    128  H61 GCD     1      27.060  18.850  30.900  1.00  0.00            
ATOM    129  C38 GCD     1      26.220  17.060  31.740  1.00  0.00            
ATOM    130  H62 GCD     1      25.390  16.790  32.400  1.00  0.00            
ATOM    131  O31 GCD     1      27.330  16.680  32.450  1.00  0.00            
ATOM    132  H63 GCD     1      27.590  17.440  32.980  1.00  0.00            
ATOM    133  C39 GCD     1      25.960  16.040  30.570  1.00  0.00            
ATOM    134  H64 GCD     1      26.850  15.960  29.930  1.00  0.00            
ATOM    135  O32 GCD     1      25.800  14.660  31.040  1.00  0.00            
ATOM    136  H65 GCD     1      25.010  14.470  31.570  1.00  0.00            
ATOM    137  C40 GCD     1      24.830  16.450  29.690  1.00  0.00            
ATOM    138  H66 GCD     1      24.880  15.760  28.850  1.00  0.00            
ATOM    139  O33 GCD     1      25.080  17.850  29.310  1.00  0.00            
ATOM    140  C41 GCD     1      25.010  18.760  30.380  1.00  0.00            
ATOM    141  H67 GCD     1      24.050  18.500  30.860  1.00  0.00            
ATOM    142  C42 GCD     1      24.900  20.180  29.930  1.00  0.00            
ATOM    143  H68 GCD     1      25.820  20.400  29.370  1.00  0.00            
ATOM    144  H69 GCD     1      24.780  20.850  30.790  1.00  0.00            
ATOM    145  O34 GCD     1      23.810  20.480  29.110  1.00  0.00            
ATOM    146  H70 GCD     1      23.950  20.060  28.250  1.00  0.00            
ATOM    147  O35 GCD     1      23.560  16.330  30.390  1.00  0.00            
ATOM    148  C43 GCD     1      22.690  15.300  30.050  1.00  0.00            
ATOM    149  H71 GCD     1      23.260  14.510  29.550  1.00  0.00            
ATOM    150  C44 GCD     1      22.140  14.670  31.390  1.00  0.00            
ATOM    151  H72 GCD     1      21.650  15.470  31.960  1.00  0.00            
ATOM    152  O36 GCD     1      23.160  14.060  32.160  1.00  0.00            
ATOM    153  H73 GCD     1      23.170  14.380  33.070  1.00  0.00            
ATOM    154  C45 GCD     1      20.970  13.790  31.040  1.00  0.00            
ATOM    155  H74 GCD     1      21.250  12.930  30.430  1.00  0.00            
ATOM    156  O37 GCD     1      20.310  13.190  32.160  1.00  0.00            
ATOM    157  H75 GCD     1      20.080  12.310  31.840  1.00  0.00            
ATOM    158  C46 GCD     1      19.950  14.490  30.150  1.00  0.00            
ATOM    159  H76 GCD     1      19.190  13.720  29.960  1.00  0.00            
ATOM    160  O38 GCD     1      19.310  15.510  30.870  1.00  0.00            
ATOM    161  O39 GCD     1      20.510  15.010  28.900  1.00  0.00            
ATOM    162  C47 GCD     1      21.630  15.870  29.100  1.00  0.00            
ATOM    163  H77 GCD     1      21.280  16.820  29.530  1.00  0.00            
ATOM    164  C48 GCD     1      22.150  16.280  27.720  1.00  0.00            
ATOM    165  H78 GCD     1      22.930  17.050  27.850  1.00  0.00            
ATOM    166  H79 GCD     1      21.300  16.620  27.120  1.00  0.00            
ATOM    167  O40 GCD     1      22.640  15.120  27.000  1.00  0.00            
ATOM    168  H80 GCD     1      22.190  14.340  27.360  1.00  0.00            
ATOM    169  C1  AR4     2      21.810  19.630  35.090  1.00  0.00            
ATOM    170  C2  AR4     2      21.580  18.220  34.540  1.00  0.00            
ATOM    171  C3  AR4     2      22.760  17.800  33.700  1.00  0.00            
ATOM    172  C4  AR4     2      20.300  18.160  33.630  1.00  0.00            
ATOM    173  C5  AR4     2      19.030  18.220  34.460  1.00  0.00            
ATOM    174  C6  AR4     2      19.040  17.510  35.820  1.00  0.00            
ATOM    175  C7  AR4     2      20.270  17.060  36.240  1.00  0.00            
ATOM    176  O1  AR4     2      21.460  17.230  35.570  1.00  0.00            
ATOM    177  C8  AR4     2      20.460  16.410  37.540  1.00  0.00            
ATOM    178  C9  AR4     2      21.760  16.220  38.050  1.00  0.00            
ATOM    179  C10 AR4     2      21.990  15.580  39.320  1.00  0.00            
ATOM    180  C11 AR4     2      20.890  15.210  40.110  1.00  0.00            
ATOM    181  C12 AR4     2      19.650  15.440  39.640  1.00  0.00            
ATOM    182  C13 AR4     2      19.400  16.050  38.370  1.00  0.00            
ATOM    183  C14 AR4     2      17.970  16.260  37.900  1.00  0.00            
ATOM    184  O2  AR4     2      17.030  15.950  38.620  1.00  0.00            
ATOM    185  C15 AR4     2      17.790  17.170  36.560  1.00  0.00            
ATOM    186  O3  AR4     2      16.680  17.540  36.210  1.00  0.00            
ATOM    187  H1  AR4     2      21.860  20.400  34.310  1.00  0.00            
ATOM    188  H2  AR4     2      20.940  19.980  35.670  1.00  0.00            
ATOM    189  H3  AR4     2      22.740  19.710  35.660  1.00  0.00            
ATOM    190  H4  AR4     2      22.760  18.270  32.700  1.00  0.00            
ATOM    191  H5  AR4     2      23.710  18.030  34.180  1.00  0.00            
ATOM    192  H6  AR4     2      22.720  16.710  33.610  1.00  0.00            
ATOM    193  H7  AR4     2      20.260  17.220  33.060  1.00  0.00            
ATOM    194  H8  AR4     2      20.320  19.020  32.960  1.00  0.00            
ATOM    195  H9  AR4     2      18.180  17.770  33.940  1.00  0.00            
ATOM    196  H10 AR4     2      18.740  19.270  34.570  1.00  0.00            
ATOM    197  H11 AR4     2      22.660  16.640  37.610  1.00  0.00            
ATOM    198  H12 AR4     2      23.030  15.500  39.620  1.00  0.00            
ATOM    199  H13 AR4     2      21.090  14.840  41.110  1.00  0.00            
ATOM    200  H14 AR4     2      18.790  15.160  40.250  1.00  0.00            
TER
ENDMDL
MODEL        1
ATOM      1  H1  GCD     1      24.320  29.240  31.840  1.00  0.00            
ATOM      2  O1  GCD     1      24.890  29.010  32.580  1.00  0.00            
ATOM      3  C1  GCD     1      25.460  27.830  32.190  1.00  0.00            
ATOM      4  H2  GCD     1      25.590  27.190  33.070  1.00  0.00            
ATOM      5  H3  GCD     1      24.800  27.140  31.640  1.00  0.00            
ATOM      6  C2  GCD     1      26.840  27.890  31.450  1.00  0.00            
ATOM      7  H4  GCD     1      27.160  26.840  31.410  1.00  0.00            
ATOM      8  C3  GCD     1      27.960  28.670  32.230  1.00  0.00            
ATOM      9  H5  GCD     1      27.630  29.680  32.530  1.00  0.00            
ATOM     10  C4  GCD     1      29.200  28.750  31.390  1.00  0.00            
ATOM     11  H6  GCD     1      29.530  27.710  31.280  1.00  0.00            
ATOM     12  O2  GCD     1      30.170  29.600  32.040  1.00  0.00            
ATOM     13  H7  GCD     1      30.610  29.040  32.700  1.00  0.00            
ATOM     14  C5  GCD     1      28.800  29.280  30.060  1.00  0.00            
ATOM     15  H8  GCD     1      28.400  30.290  30.270  1.00  0.00            
ATOM     16  O3  GCD     1      29.870  29.450  29.100  1.00  0.00            
ATOM     17  H9  GCD     1      30.460  28.740  29.370  1.00  0.00            
ATOM     18  C6  GCD     1      27.680  28.400  29.390  1.00  0.00            
ATOM     19  O4  GCD     1      26.540  28.390  30.130  1.00  0.00            
ATOM     20  H10 GCD     1      27.460  28.810  28.400  1.00  0.00            
ATOM     21  O5  GCD     1      28.120  27.000  29.210  1.00  0.00            
ATOM     22  C7  GCD     1      28.950  26.650  28.080  1.00  0.00            
ATOM     23  H11 GCD     1      29.270  27.530  27.510  1.00  0.00            
ATOM     24  C8  GCD     1      30.280  26.050  28.590  1.00  0.00            
ATOM     25  H12 GCD     1      30.160  25.300  29.380  1.00  0.00            
ATOM     26  O6  GCD     1      31.110  27.030  29.190  1.00  0.00            
ATOM     27  H13 GCD     1      31.990  26.650  29.150  1.00  0.00            
ATOM     28  C9  GCD     1      31.000  25.330  27.540  1.00  0.00            
ATOM     29  H14 GCD     1      31.250  26.150  26.860  1.00  0.00            
ATOM     30  O7  GCD     1      32.160  24.600  28.020  1.00  0.00            
ATOM     31  H15 GCD     1      31.890  23.770  28.430  1.00  0.00            
ATOM     32  C10 GCD     1      30.120  24.400  26.760  1.00  0.00            
ATOM     33  H16 GCD     1      30.710  24.010  25.930  1.00  0.00            
ATOM     34  O8  GCD     1      28.950  25.060  26.240  1.00  0.00            
ATOM     35  C11 GCD     1      28.140  25.630  27.230  1.00  0.00            
ATOM     36  H17 GCD     1      27.720  24.870  27.910  1.00  0.00            
ATOM     37  C12 GCD     1      26.870  26.230  26.600  1.00  0.00            
ATOM     38  H18 GCD     1      26.100  26.540  27.320  1.00  0.00            
ATOM     39  H19 GCD     1      26.290  25.420  26.140  1.00  0.00            
ATOM     40  O9  GCD     1      27.280  27.290  25.760  1.00  0.00            
ATOM     41  H20 GCD     1      27.980  27.020  25.150  1.00  0.00            
ATOM     42  O10 GCD     1      29.610  23.350  27.590  1.00  0.00            
ATOM     43  C13 GCD     1      30.100  22.060  27.250  1.00  0.00            
ATOM     44  H21 GCD     1      30.920  22.110  26.510  1.00  0.00            
ATOM     45  C14 GCD     1      30.710  21.330  28.480  1.00  0.00            
ATOM     46  H22 GCD     1      30.020  21.570  29.300  1.00  0.00            
ATOM     47  O11 GCD     1      31.900  22.050  28.790  1.00  0.00            
ATOM     48  H23 GCD     1      32.270  21.430  29.440  1.00  0.00            
ATOM     49  C15 GCD     1      30.950  19.850  28.260  1.00  0.00            
ATOM     50  H24 GCD     1      31.810  19.820  27.570  1.00  0.00            
ATOM     51  O12 GCD     1      31.520  19.230  29.460  1.00  0.00            
ATOM     52  H25 GCD     1      30.810  18.820  29.970  1.00  0.00            
ATOM     53  C16 GCD     1      29.820  19.110  27.630  1.00  0.00            
ATOM     54  H26 GCD     1      29.970  18.070  27.330  1.00  0.00            
ATOM     55  O13 GCD     1      29.480  19.830  26.450  1.00  0.00            
ATOM     56  C17 GCD     1      29.040  21.170  26.670  1.00  0.00            
ATOM     57  H27 GCD     1      28.140  21.290  27.280  1.00  0.00            
ATOM     58  C18 GCD     1      28.590  21.760  25.310  1.00  0.00            
ATOM     59  H28 GCD     1      28.110  22.700  25.610  1.00  0.00            
ATOM     60  H29 GCD     1      27.870  21.100  24.800  1.00  0.00            
ATOM     61  O14 GCD     1      29.650  22.070  24.390  1.00  0.00            
ATOM     62  H30 GCD     1      29.230  22.250  23.550  1.00  0.00            
ATOM     63  O15 GCD     1      28.750  19.170  28.600  1.00  0.00            
ATOM     64  C19 GCD     1      28.130  17.880  28.880  1.00  0.00            
ATOM     65  H31 GCD     1      28.570  17.130  28.210  1.00  0.00            
ATOM     66  C20 GCD     1      28.560  17.450  30.290  1.00  0.00            
ATOM     67  H32 GCD     1      28.250  18.290  30.910  1.00  0.00            
ATOM     68  O16 GCD     1      29.960  17.270  30.420  1.00  0.00            
ATOM     69  H33 GCD     1      30.100  17.530  31.330  1.00  0.00            
ATOM     70  C21 GCD     1      27.770  16.210  30.780  1.00  0.00            
ATOM     71  H34 GCD     1      28.120  15.340  30.200  1.00  0.00            
ATOM     72  O17 GCD     1      27.980  15.810  32.170  1.00  0.00            
ATOM     73  H35 GCD     1      28.930  15.610  32.190  1.00  0.00            
ATOM     74  C22 GCD     1      26.230  16.320  30.510  1.00  0.00            
ATOM     75  H36 GCD     1      25.800  15.340  30.710  1.00  0.00            
ATOM     76  O18 GCD     1      25.980  16.760  29.070  1.00  0.00            
ATOM     77  C23 GCD     1      26.640  17.940  28.710  1.00  0.00            
ATOM     78  H37 GCD     1      26.310  18.770  29.360  1.00  0.00            
ATOM     79  C24 GCD     1      26.220  18.360  27.320  1.00  0.00            
ATOM     80  H38 GCD     1      26.440  19.410  27.090  1.00  0.00            
ATOM     81  H39 GCD     1      25.120  18.330  27.330  1.00  0.00            
ATOM     82  O19 GCD     1      26.750  17.680  26.150  1.00  0.00            
ATOM     83  H40 GCD     1      26.700  18.180  25.330  1.00  0.00            
ATOM     84  O20 GCD     1      25.630  17.360  31.250  1.00  0.00            
ATOM     85  C25 GCD     1      24.250  17.160  31.760  1.00  0.00            
ATOM     86  H41 GCD     1      23.660  16.610  31.010  1.00  0.00            
ATOM     87  C26 GCD     1      24.380  16.420  33.110  1.00  0.00            
ATOM     88  H42 GCD     1      25.160  16.820  33.770  1.00  0.00            
ATOM     89  O21 GCD     1      24.760  15.060  32.890  1.00  0.00            
ATOM     90  H43 GCD     1      24.890  14.680  33.760  1.00  0.00            
ATOM     91  C27 GCD     1      22.950  16.480  33.810  1.00  0.00            
ATOM     92  H44 GCD     1      22.220  15.940  33.190  1.00  0.00            
ATOM     93  O22 GCD     1      22.950  15.790  35.110  1.00  0.00            
ATOM     94  H45 GCD     1      23.570  16.190  35.720  1.00  0.00            
ATOM     95  C28 GCD     1      22.560  17.930  33.960  1.00  0.00            
ATOM     96  H46 GCD     1      21.690  18.110  34.600  1.00  0.00            
ATOM     97  O23 GCD     1      22.460  18.540  32.630  1.00  0.00            
ATOM     98  C29 GCD     1      23.690  18.610  31.940  1.00  0.00            
ATOM     99  H47 GCD     1      24.460  19.190  32.470  1.00  0.00            
ATOM    100  C30 GCD     1      23.440  19.280  30.590  1.00  0.00            
ATOM    101  H48 GCD     1      22.620  18.790  30.050  1.00  0.00            
ATOM    102  H49 GCD     1      24.310  19.250  29.920  1.00  0.00            
ATOM    103  O24 GCD     1      23.000  20.650  30.680  1.00  0.00            
ATOM    104  H50 GCD     1      22.330  20.700  31.370  1.00  0.00            
ATOM    105  O25 GCD     1      23.600  18.620  34.650  1.00  0.00            
ATOM    106  C31 GCD     1      23.540  18.840  36.020  1.00  0.00            
ATOM    107  H51 GCD     1      22.740  18.280  36.520  1.00  0.00            
ATOM    108  C32 GCD     1      24.870  18.380  36.630  1.00  0.00            
ATOM    109  H52 GCD     1      25.600  18.910  36.000  1.00  0.00            
ATOM    110  O26 GCD     1      25.080  17.010  36.480  1.00  0.00            
ATOM    111  H53 GCD     1      26.030  16.830  36.560  1.00  0.00            
ATOM    112  C33 GCD     1      25.110  18.910  38.020  1.00  0.00            
ATOM    113  H54 GCD     1      24.450  18.380  38.720  1.00  0.00            
ATOM    114  O27 GCD     1      26.470  18.680  38.490  1.00  0.00            
ATOM    115  H55 GCD     1      26.760  17.870  38.050  1.00  0.00            
ATOM    116  C34 GCD     1      24.700  20.410  38.150  1.00  0.00            
ATOM    117  H56 GCD     1      24.570  20.670  39.210  1.00  0.00            
ATOM    118  O28 GCD     1      23.440  20.640  37.500  1.00  0.00            
ATOM    119  C35 GCD     1      23.390  20.320  36.110  1.00  0.00            
ATOM    120  H57 GCD     1      24.230  20.790  35.580  1.00  0.00            
ATOM    121  C36 GCD     1      22.120  20.920  35.430  1.00  0.00            
ATOM    122  H58 GCD     1      22.010  20.650  34.370  1.00  0.00            
ATOM    123  H59 GCD     1      22.020  22.000  35.570  1.00  0.00            
ATOM    124  O29 GCD     1      20.950  20.450  35.990  1.00  0.00            
ATOM    125  H60 GCD     1      20.230  20.890  35.530  1.00  0.00            
ATOM    126  O30 GCD     1      25.700  21.200  37.570  1.00  0.00            
ATOM    127  C37 GCD     1      26.230  22.340  38.400  1.00  0.00            
ATOM    128  H61 GCD     1      26.040  22.150  39.470  1.00  0.00            
ATOM    129  C38 GCD     1      27.730  22.270  38.070  1.00  0.00            
ATOM    130  H62 GCD     1      27.870  22.200  36.990  1.00  0.00            
ATOM    131  O31 GCD     1      28.260  21.050  38.550  1.00  0.00            
ATOM    132  H63 GCD     1      27.600  20.360  38.450  1.00  0.00            
ATOM    133  C39 GCD     1      28.500  23.480  38.570  1.00  0.00            
ATOM    134  H64 GCD     1      28.640  23.280  39.640  1.00  0.00            
ATOM    135  O32 GCD     1      29.820  23.510  38.030  1.00  0.00            
ATOM    136  H65 GCD     1      29.820  24.220  37.390  1.00  0.00            
ATOM    137  C40 GCD     1      27.780  24.790  38.330  1.00  0.00            
ATOM    138  H66 GCD     1      28.370  25.380  39.040  1.00  0.00            
ATOM    139  O33 GCD     1      26.370  24.750  38.670  1.00  0.00            
ATOM    140  C41 GCD     1      25.750  23.680  37.920  1.00  0.00            
ATOM    141  H67 GCD     1      25.910  23.810  36.840  1.00  0.00            
ATOM    142  C42 GCD     1      24.180  23.790  38.220  1.00  0.00            
ATOM    143  H68 GCD     1      23.780  23.240  37.360  1.00  0.00            
ATOM    144  H69 GCD     1      23.810  24.820  38.120  1.00  0.00            
ATOM    145  O34 GCD     1      23.690  23.190  39.410  1.00  0.00            
ATOM    146  H70 GCD     1      22.740  23.040  39.380  1.00  0.00            
ATOM    147  O35 GCD     1      27.800  25.180  36.910  1.00  0.00            
ATOM    148  C43 GCD     1      28.080  26.570  36.610  1.00  0.00            
ATOM    149  H71 GCD     1      28.300  27.190  37.490  1.00  0.00            
ATOM    150  C44 GCD     1      29.340  26.560  35.640  1.00  0.00            
ATOM    151  H72 GCD     1      29.000  25.900  34.830  1.00  0.00            
ATOM    152  O36 GCD     1      30.440  25.850  36.270  1.00  0.00            
ATOM    153  H73 GCD     1      31.090  25.780  35.560  1.00  0.00            
ATOM    154  C45 GCD     1      29.760  27.970  35.200  1.00  0.00            
ATOM    155  H74 GCD     1      29.940  28.560  36.100  1.00  0.00            
ATOM    156  O37 GCD     1      30.910  27.960  34.350  1.00  0.00            
ATOM    157  H75 GCD     1      31.680  28.180  34.880  1.00  0.00            
ATOM    158  C46 GCD     1      28.560  28.610  34.480  1.00  0.00            
ATOM    159  H76 GCD     1      28.680  29.680  34.290  1.00  0.00            
ATOM    160  O38 GCD     1      28.330  27.870  33.370  1.00  0.00            
ATOM    161  O39 GCD     1      27.380  28.460  35.320  1.00  0.00            
ATOM    162  C47 GCD     1      26.950  27.130  35.730  1.00  0.00            
ATOM    163  H77 GCD     1      26.760  26.480  34.860  1.00  0.00            
ATOM    164  C48 GCD     1      25.660  27.240  36.510  1.00  0.00            
ATOM    165  H78 GCD     1      25.390  26.240  36.870  1.00  0.00            
ATOM    166  H79 GCD     1      24.840  27.600  35.870  1.00  0.00            
ATOM    167  O40 GCD     1      25.900  27.990  37.730  1.00  0.00            
ATOM    168  H80 GCD     1      25.810  28.910  37.450  1.00  0.00            
ATOM    169  C1  AR4     2      26.390  21.910  29.620  1.00  0.00            
ATOM    170  C2  AR4     2      26.510  22.740  30.860  1.00  0.00            
ATOM    171  C3  AR4     2      25.260  23.330  31.450  1.00  0.00            
ATOM    172  C4  AR4     2      27.460  23.940  30.550  1.00  0.00            
ATOM    173  C5  AR4     2      28.210  24.370  31.770  1.00  0.00            
ATOM    174  C6  AR4     2      28.800  23.160  32.510  1.00  0.00            
ATOM    175  C7  AR4     2      28.090  21.970  32.630  1.00  0.00            
ATOM    176  O1  AR4     2      27.020  21.800  31.860  1.00  0.00            
ATOM    177  C8  AR4     2      28.380  20.970  33.630  1.00  0.00            
ATOM    178  C9  AR4     2      27.750  19.690  33.590  1.00  0.00            
ATOM    179  C10 AR4     2      27.920  18.660  34.610  1.00  0.00            
ATOM    180  C11 AR4     2      28.850  18.910  35.590  1.00  0.00            
ATOM    181  C12 AR4     2      29.490  20.130  35.630  1.00  0.00            
ATOM    182  C13 AR4     2      29.340  21.140  34.600  1.00  0.00            
ATOM    183  C14 AR4     2      30.280  22.350  34.520  1.00  0.00            
ATOM    184  O2  AR4     2      31.290  22.400  35.210  1.00  0.00            
ATOM    185  C15 AR4     2      29.950  23.440  33.380  1.00  0.00            
ATOM    186  O3  AR4     2      30.590  24.530  33.400  1.00  0.00            
ATOM    187  H1  AR4     2      27.290  21.320  29.410  1.00  0.00            
ATOM    188  H2  AR4     2      25.530  21.220  29.640  1.00  0.00            
ATOM    189  H3  AR4     2      26.230  22.530  28.730  1.00  0.00            
ATOM    190  H4  AR4     2      25.470  23.950  32.340  1.00  0.00            
ATOM    191  H5  AR4     2      24.820  23.840  30.590  1.00  0.00            
ATOM    192  H6  AR4     2      24.560  22.510  31.660  1.00  0.00            
ATOM    193  H7  AR4     2      26.980  24.770  30.020  1.00  0.00            
ATOM    194  H8  AR4     2      28.110  23.550  29.770  1.00  0.00            
ATOM    195  H9  AR4     2      27.530  24.830  32.500  1.00  0.00            
ATOM    196  H10 AR4     2      28.940  25.030  31.280  1.00  0.00            
ATOM    197  H11 AR4     2      27.050  19.470  32.800  1.00  0.00            
ATOM    198  H12 AR4     2      27.370  17.730  34.500  1.00  0.00            
ATOM    199  H13 AR4     2      29.200  18.080  36.200  1.00  0.00            
ATOM    200  H14 AR4     2      30.240  20.260  36.410  1.00  0.00            
TER
ENDMDL
MODEL        1
ATOM      1  H1  GCD     1      22.770  30.780  30.440  1.00  0.00            
ATOM      2  O1  GCD     1      23.520  30.650  29.850  1.00  0.00            
ATOM      3  C1  GCD     1      24.430  31.660  30.110  1.00  0.00            
ATOM      4  H2  GCD     1      23.980  32.660  30.090  1.00  0.00            
ATOM      5  H3  GCD     1      24.820  31.540  31.130  1.00  0.00            
ATOM      6  C2  GCD     1      25.550  31.590  29.060  1.00  0.00            
ATOM      7  H4  GCD     1      25.840  30.530  29.080  1.00  0.00            
ATOM      8  C3  GCD     1      26.730  32.450  29.430  1.00  0.00            
ATOM      9  H5  GCD     1      26.290  33.430  29.630  1.00  0.00            
ATOM     10  C4  GCD     1      27.710  32.410  28.270  1.00  0.00            
ATOM     11  H6  GCD     1      28.280  31.480  28.190  1.00  0.00            
ATOM     12  O2  GCD     1      28.640  33.410  28.530  1.00  0.00            
ATOM     13  H7  GCD     1      29.100  32.970  29.250  1.00  0.00            
ATOM     14  C5  GCD     1      27.120  32.740  26.930  1.00  0.00            
ATOM     15  H8  GCD     1      26.630  33.720  27.040  1.00  0.00            
ATOM     16  O3  GCD     1      27.970  32.670  25.800  1.00  0.00            
ATOM     17  H9  GCD     1      28.450  31.830  25.760  1.00  0.00            
ATOM     18  C6  GCD     1      26.100  31.650  26.690  1.00  0.00            
ATOM     19  O4  GCD     1      25.120  31.770  27.730  1.00  0.00            
ATOM     20  H10 GCD     1      25.530  31.820  25.770  1.00  0.00            
ATOM     21  O5  GCD     1      26.640  30.340  26.780  1.00  0.00            
ATOM     22  C7  GCD     1      27.180  29.790  25.580  1.00  0.00            
ATOM     23  H11 GCD     1      27.180  30.530  24.770  1.00  0.00            
ATOM     24  C8  GCD     1      28.630  29.320  25.890  1.00  0.00            
ATOM     25  H12 GCD     1      28.680  28.850  26.880  1.00  0.00            
ATOM     26  O6  GCD     1      29.620  30.360  25.970  1.00  0.00            
ATOM     27  H13 GCD     1      30.200  30.230  26.730  1.00  0.00            
ATOM     28  C9  GCD     1      29.030  28.360  24.770  1.00  0.00            
ATOM     29  H14 GCD     1      29.050  28.910  23.820  1.00  0.00            
ATOM     30  O7  GCD     1      30.320  27.770  25.010  1.00  0.00            
ATOM     31  H15 GCD     1      30.330  27.190  25.790  1.00  0.00            
ATOM     32  C10 GCD     1      28.100  27.250  24.520  1.00  0.00            
ATOM     33  H16 GCD     1      28.460  26.770  23.600  1.00  0.00            
ATOM     34  O8  GCD     1      26.830  27.870  24.150  1.00  0.00            
ATOM     35  C11 GCD     1      26.200  28.630  25.200  1.00  0.00            
ATOM     36  H17 GCD     1      26.090  27.950  26.050  1.00  0.00            
ATOM     37  C12 GCD     1      24.790  29.040  24.650  1.00  0.00            
ATOM     38  H18 GCD     1      24.300  29.510  25.520  1.00  0.00            
ATOM     39  H19 GCD     1      24.150  28.190  24.410  1.00  0.00            
ATOM     40  O9  GCD     1      24.820  30.010  23.570  1.00  0.00            
ATOM     41  H20 GCD     1      23.990  30.490  23.690  1.00  0.00            
ATOM     42  O10 GCD     1      27.880  26.350  25.650  1.00  0.00            
ATOM     43  C13 GCD     1      28.550  25.030  25.670  1.00  0.00            
ATOM     44  H21 GCD     1      29.380  25.110  24.960  1.00  0.00            
ATOM     45  C14 GCD     1      29.050  24.860  27.050  1.00  0.00            
ATOM     46  H22 GCD     1      28.260  24.920  27.800  1.00  0.00            
ATOM     47  O11 GCD     1      30.080  25.860  27.310  1.00  0.00            
ATOM     48  H23 GCD     1      30.940  25.510  27.050  1.00  0.00            
ATOM     49  C15 GCD     1      29.670  23.450  27.130  1.00  0.00            
ATOM     50  H24 GCD     1      30.550  23.320  26.490  1.00  0.00            
ATOM     51  O12 GCD     1      30.050  23.160  28.550  1.00  0.00            
ATOM     52  H25 GCD     1      29.250  23.180  29.100  1.00  0.00            
ATOM     53  C16 GCD     1      28.640  22.440  26.690  1.00  0.00            
ATOM     54  H26 GCD     1      29.140  21.480  26.590  1.00  0.00            
ATOM     55  O13 GCD     1      28.180  22.710  25.330  1.00  0.00            
ATOM     56  C17 GCD     1      27.560  23.950  25.180  1.00  0.00            
ATOM     57  H27 GCD     1      26.750  23.900  25.910  1.00  0.00            
ATOM     58  C18 GCD     1      27.050  24.120  23.750  1.00  0.00            
ATOM     59  H28 GCD     1      26.340  24.930  23.550  1.00  0.00            
ATOM     60  H29 GCD     1      26.580  23.170  23.480  1.00  0.00            
ATOM     61  O14 GCD     1      28.090  24.350  22.840  1.00  0.00            
ATOM     62  H30 GCD     1      28.690  23.620  23.040  1.00  0.00            
ATOM     63  O15 GCD     1      27.590  22.380  27.670  1.00  0.00            
ATOM     64  C19 GCD     1      26.700  21.210  27.600  1.00  0.00            
ATOM     65  H31 GCD     1      26.540  20.830  26.590  1.00  0.00            
ATOM     66  C20 GCD     1      27.250  20.080  28.470  1.00  0.00            
ATOM     67  H32 GCD     1      27.430  20.530  29.460  1.00  0.00            
ATOM     68  O16 GCD     1      28.440  19.570  27.920  1.00  0.00            
ATOM     69  H33 GCD     1      28.720  18.950  28.600  1.00  0.00            
ATOM     70  C21 GCD     1      26.230  18.940  28.520  1.00  0.00            
ATOM     71  H34 GCD     1      26.070  18.540  27.510  1.00  0.00            
ATOM     72  O17 GCD     1      26.690  17.980  29.390  1.00  0.00            
ATOM     73  H35 GCD     1      27.330  17.380  29.000  1.00  0.00            
ATOM     74  C22 GCD     1      24.900  19.530  29.020  1.00  0.00            
ATOM     75  H36 GCD     1      24.270  18.650  28.920  1.00  0.00            
ATOM     76  O18 GCD     1      24.490  20.520  28.090  1.00  0.00            
ATOM     77  C23 GCD     1      25.320  21.650  28.110  1.00  0.00            
ATOM     78  H37 GCD     1      25.530  21.920  29.150  1.00  0.00            
ATOM     79  C24 GCD     1      24.690  22.840  27.370  1.00  0.00            
ATOM     80  H38 GCD     1      25.410  23.660  27.520  1.00  0.00            
ATOM     81  H39 GCD     1      23.840  23.310  27.870  1.00  0.00            
ATOM     82  O19 GCD     1      24.600  22.690  25.960  1.00  0.00            
ATOM     83  H40 GCD     1      23.820  23.130  25.590  1.00  0.00            
ATOM     84  O20 GCD     1      25.040  20.070  30.350  1.00  0.00            
ATOM     85  C25 GCD     1      24.160  19.740  31.410  1.00  0.00            
ATOM     86  H41 GCD     1      23.440  18.960  31.150  1.00  0.00            
ATOM     87  C26 GCD     1      25.010  19.050  32.510  1.00  0.00            
ATOM     88  H42 GCD     1      25.960  19.590  32.460  1.00  0.00            
ATOM     89  O21 GCD     1      25.410  17.710  32.200  1.00  0.00            
ATOM     90  H43 GCD     1      25.940  17.850  31.400  1.00  0.00            
ATOM     91  C27 GCD     1      24.410  19.290  33.960  1.00  0.00            
ATOM     92  H44 GCD     1      23.630  18.520  34.030  1.00  0.00            
ATOM     93  O22 GCD     1      25.440  19.240  34.970  1.00  0.00            
ATOM     94  H45 GCD     1      26.180  19.800  34.710  1.00  0.00            
ATOM     95  C28 GCD     1      23.840  20.700  34.080  1.00  0.00            
ATOM     96  H46 GCD     1      23.350  20.950  35.030  1.00  0.00            
ATOM     97  O23 GCD     1      22.890  21.050  33.120  1.00  0.00            
ATOM     98  C29 GCD     1      23.410  21.020  31.820  1.00  0.00            
ATOM     99  H47 GCD     1      24.200  21.780  31.780  1.00  0.00            
ATOM    100  C30 GCD     1      22.350  21.360  30.820  1.00  0.00            
ATOM    101  H48 GCD     1      21.610  20.540  30.880  1.00  0.00            
ATOM    102  H49 GCD     1      22.710  21.500  29.790  1.00  0.00            
ATOM    103  O24 GCD     1      21.670  22.540  31.160  1.00  0.00            
ATOM    104  H50 GCD     1      21.820  22.610  32.110  1.00  0.00            
ATOM    105  O25 GCD     1      24.860  21.670  33.920  1.00  0.00            
ATOM    106  C31 GCD     1      25.310  22.330  35.160  1.00  0.00            
ATOM    107  H51 GCD     1      25.130  21.630  35.980  1.00  0.00            
ATOM    108  C32 GCD     1      26.850  22.460  35.050  1.00  0.00            
ATOM    109  H52 GCD     1      27.260  23.040  34.220  1.00  0.00            
ATOM    110  O26 GCD     1      27.400  21.180  35.050  1.00  0.00            
ATOM    111  H53 GCD     1      28.310  21.350  35.290  1.00  0.00            
ATOM    112  C33 GCD     1      27.330  23.100  36.320  1.00  0.00            
ATOM    113  H54 GCD     1      26.920  22.430  37.090  1.00  0.00            
ATOM    114  O27 GCD     1      28.770  23.240  36.360  1.00  0.00            
ATOM    115  H55 GCD     1      29.170  22.360  36.310  1.00  0.00            
ATOM    116  C34 GCD     1      26.640  24.420  36.500  1.00  0.00            
ATOM    117  H56 GCD     1      26.820  24.840  37.490  1.00  0.00            
ATOM    118  O28 GCD     1      25.190  24.250  36.480  1.00  0.00            
ATOM    119  C35 GCD     1      24.700  23.720  35.270  1.00  0.00            
ATOM    120  H57 GCD     1      25.040  24.350  34.450  1.00  0.00            
ATOM    121  C36 GCD     1      23.200  23.770  35.290  1.00  0.00            
ATOM    122  H58 GCD     1      22.870  23.280  34.360  1.00  0.00            
ATOM    123  H59 GCD     1      22.830  24.800  35.300  1.00  0.00            
ATOM    124  O29 GCD     1      22.740  23.010  36.460  1.00  0.00            
ATOM    125  H60 GCD     1      23.080  23.370  37.280  1.00  0.00            
ATOM    126  O30 GCD     1      27.090  25.350  35.490  1.00  0.00            
ATOM    127  C37 GCD     1      28.070  26.330  35.900  1.00  0.00            
ATOM    128  H61 GCD     1      28.650  26.080  36.800  1.00  0.00            
ATOM    129  C38 GCD     1      29.000  26.490  34.750  1.00  0.00            
ATOM    130  H62 GCD     1      28.370  26.690  33.880  1.00  0.00            
ATOM    131  O31 GCD     1      29.840  25.340  34.650  1.00  0.00            
ATOM    132  H63 GCD     1      29.350  24.630  35.080  1.00  0.00            
ATOM    133  C39 GCD     1      29.870  27.700  35.000  1.00  0.00            
ATOM    134  H64 GCD     1      30.380  27.420  35.930  1.00  0.00            
ATOM    135  O32 GCD     1      30.730  28.060  33.920  1.00  0.00            
ATOM    136  H65 GCD     1      31.330  27.300  33.930  1.00  0.00            
ATOM    137  C40 GCD     1      29.050  28.980  35.280  1.00  0.00            
ATOM    138  H66 GCD     1      29.650  29.870  35.490  1.00  0.00            
ATOM    139  O33 GCD     1      28.150  28.690  36.340  1.00  0.00            
ATOM    140  C41 GCD     1      27.280  27.560  36.090  1.00  0.00            
ATOM    141  H67 GCD     1      26.600  27.810  35.260  1.00  0.00            
ATOM    142  C42 GCD     1      26.450  27.510  37.350  1.00  0.00            
ATOM    143  H68 GCD     1      25.580  26.850  37.280  1.00  0.00            
ATOM    144  H69 GCD     1      26.000  28.490  37.520  1.00  0.00            
ATOM    145  O34 GCD     1      27.260  27.230  38.460  1.00  0.00            
ATOM    146  H70 GCD     1      27.880  27.970  38.470  1.00  0.00            
ATOM    147  O35 GCD     1      28.280  29.350  34.090  1.00  0.00            
ATOM    148  C43 GCD     1      28.150  30.710  33.790  1.00  0.00            
ATOM    149  H71 GCD     1      28.310  31.390  34.640  1.00  0.00            
ATOM    150  C44 GCD     1      29.250  30.970  32.720  1.00  0.00            
ATOM    151  H72 GCD     1      29.020  30.340  31.850  1.00  0.00            
ATOM    152  O36 GCD     1      30.600  30.780  33.190  1.00  0.00            
ATOM    153  H73 GCD     1      30.760  29.850  33.410  1.00  0.00            
ATOM    154  C45 GCD     1      29.020  32.410  32.180  1.00  0.00            
ATOM    155  H74 GCD     1      29.200  33.130  32.980  1.00  0.00            
ATOM    156  O37 GCD     1      29.930  32.730  31.080  1.00  0.00            
ATOM    157  H75 GCD     1      30.820  32.700  31.450  1.00  0.00            
ATOM    158  C46 GCD     1      27.600  32.640  31.710  1.00  0.00            
ATOM    159  H76 GCD     1      27.660  33.700  31.430  1.00  0.00            
ATOM    160  O38 GCD     1      27.300  31.830  30.580  1.00  0.00            
ATOM    161  O39 GCD     1      26.720  32.420  32.820  1.00  0.00            
ATOM    162  C47 GCD     1      26.770  31.070  33.240  1.00  0.00            
ATOM    163  H77 GCD     1      26.600  30.340  32.440  1.00  0.00            
ATOM    164  C48 GCD     1      25.700  30.770  34.270  1.00  0.00            
ATOM    165  H78 GCD     1      25.640  29.690  34.460  1.00  0.00            
ATOM    166  H79 GCD     1      24.740  31.190  33.940  1.00  0.00            
ATOM    167  O40 GCD     1      25.920  31.510  35.490  1.00  0.00            
ATOM    168  H80 GCD     1      25.870  32.470  35.370  1.00  0.00            
ATOM    169  C1  AR4     2      23.980  26.010  30.140  1.00  0.00            
ATOM    170  C2  AR4     2      25.330  26.600  30.560  1.00  0.00            
ATOM    171  C3  AR4     2      25.240  27.340  31.910  1.00  0.00            
ATOM    172  C4  AR4     2      26.010  27.450  29.430  1.00  0.00            
ATOM    173  C5  AR4     2      27.400  27.820  29.870  1.00  0.00            
ATOM    174  C6  AR4     2      28.190  26.620  30.350  1.00  0.00            
ATOM    175  C7  AR4     2      27.510  25.480  30.780  1.00  0.00            
ATOM    176  O1  AR4     2      26.150  25.410  30.770  1.00  0.00            
ATOM    177  C8  AR4     2      28.310  24.400  31.300  1.00  0.00            
ATOM    178  C9  AR4     2      27.670  23.190  31.640  1.00  0.00            
ATOM    179  C10 AR4     2      28.380  22.060  32.100  1.00  0.00            
ATOM    180  C11 AR4     2      29.810  22.110  32.200  1.00  0.00            
ATOM    181  C12 AR4     2      30.450  23.260  31.870  1.00  0.00            
ATOM    182  C13 AR4     2      29.730  24.410  31.400  1.00  0.00            
ATOM    183  C14 AR4     2      30.420  25.690  31.260  1.00  0.00            
ATOM    184  O2  AR4     2      31.510  25.930  31.820  1.00  0.00            
ATOM    185  C15 AR4     2      29.690  26.830  30.530  1.00  0.00            
ATOM    186  O3  AR4     2      30.190  27.800  30.110  1.00  0.00            
ATOM    187  H1  AR4     2      23.280  26.850  30.180  1.00  0.00            
ATOM    188  H2  AR4     2      24.030  25.630  29.110  1.00  0.00            
ATOM    189  H3  AR4     2      23.640  25.250  30.850  1.00  0.00            
ATOM    190  H4  AR4     2      26.230  27.660  32.280  1.00  0.00            
ATOM    191  H5  AR4     2      24.660  28.260  31.770  1.00  0.00            
ATOM    192  H6  AR4     2      24.780  26.760  32.710  1.00  0.00            
ATOM    193  H7  AR4     2      25.380  28.300  29.160  1.00  0.00            
ATOM    194  H8  AR4     2      25.980  26.850  28.520  1.00  0.00            
ATOM    195  H9  AR4     2      27.400  28.540  30.700  1.00  0.00            
ATOM    196  H10 AR4     2      27.870  28.360  29.040  1.00  0.00            
ATOM    197  H11 AR4     2      26.590  23.120  31.550  1.00  0.00            
ATOM    198  H12 AR4     2      27.850  21.160  32.380  1.00  0.00            
ATOM    199  H13 AR4     2      30.360  21.200  32.420  1.00  0.00            
ATOM    200  H14 AR4     2      31.490  23.410  32.130  1.00  0.00            
TER
ENDMDL
MODEL        1
ATOM      1  H1  GCD     1      27.250  30.710  32.160  1.00  0.00            
ATOM      2  O1  GCD     1      27.700  30.150  31.510  1.00  0.00            
ATOM      3  C1  GCD     1      29.040  29.710  31.890  1.00  0.00            
ATOM      4  H2  GCD     1      29.270  28.930  31.150  1.00  0.00            
ATOM      5  H3  GCD     1      29.770  30.520  31.770  1.00  0.00            
ATOM      6  C2  GCD     1      29.060  29.120  33.280  1.00  0.00            
ATOM      7  H4  GCD     1      29.990  28.570  33.490  1.00  0.00            
ATOM      8  C3  GCD     1      28.020  27.990  33.460  1.00  0.00            
ATOM      9  H5  GCD     1      26.990  28.340  33.370  1.00  0.00            
ATOM     10  C4  GCD     1      28.130  27.420  34.890  1.00  0.00            
ATOM     11  H6  GCD     1      29.150  27.000  34.960  1.00  0.00            
ATOM     12  O2  GCD     1      27.070  26.480  35.140  1.00  0.00            
ATOM     13  H7  GCD     1      26.920  25.940  34.360  1.00  0.00            
ATOM     14  C5  GCD     1      27.920  28.520  35.890  1.00  0.00            
ATOM     15  H8  GCD     1      26.920  28.920  35.710  1.00  0.00            
ATOM     16  O3  GCD     1      28.010  28.010  37.220  1.00  0.00            
ATOM     17  H9  GCD     1      27.420  27.260  37.350  1.00  0.00            
ATOM     18  C6  GCD     1      28.920  29.590  35.680  1.00  0.00            
ATOM     19  O4  GCD     1      28.780  30.100  34.290  1.00  0.00            
ATOM     20  H10 GCD     1      28.650  30.410  36.350  1.00  0.00            
ATOM     21  O5  GCD     1      30.250  29.090  35.890  1.00  0.00            
ATOM     22  C7  GCD     1      31.000  30.040  36.630  1.00  0.00            
ATOM     23  H11 GCD     1      30.510  31.010  36.660  1.00  0.00            
ATOM     24  C8  GCD     1      31.030  29.670  38.060  1.00  0.00            
ATOM     25  H12 GCD     1      31.390  28.630  38.150  1.00  0.00            
ATOM     26  O6  GCD     1      29.800  29.700  38.690  1.00  0.00            
ATOM     27  H13 GCD     1      29.280  29.010  38.260  1.00  0.00            
ATOM     28  C9  GCD     1      32.020  30.680  38.780  1.00  0.00            
ATOM     29  H14 GCD     1      31.610  31.690  38.630  1.00  0.00            
ATOM     30  O7  GCD     1      32.200  30.320  40.170  1.00  0.00            
ATOM     31  H15 GCD     1      32.630  29.460  40.110  1.00  0.00            
ATOM     32  C10 GCD     1      33.340  30.660  38.070  1.00  0.00            
ATOM     33  H16 GCD     1      33.950  31.440  38.540  1.00  0.00            
ATOM     34  O8  GCD     1      33.130  31.070  36.760  1.00  0.00            
ATOM     35  C11 GCD     1      32.360  30.170  35.990  1.00  0.00            
ATOM     36  H17 GCD     1      32.740  29.160  35.850  1.00  0.00            
ATOM     37  C12 GCD     1      32.250  30.750  34.590  1.00  0.00            
ATOM     38  H18 GCD     1      31.780  31.730  34.700  1.00  0.00            
ATOM     39  H19 GCD     1      31.710  30.090  33.890  1.00  0.00            
ATOM     40  O9  GCD     1      33.580  30.980  34.130  1.00  0.00            
ATOM     41  H20 GCD     1      33.950  31.570  34.790  1.00  0.00            
ATOM     42  O10 GCD     1      34.020  29.380  38.040  1.00  0.00            
ATOM     43  C13 GCD     1      35.310  29.310  38.610  1.00  0.00            
ATOM     44  H21 GCD     1      35.690  30.230  39.060  1.00  0.00            
ATOM     45  C14 GCD     1      35.280  28.170  39.590  1.00  0.00            
ATOM     46  H22 GCD     1      34.840  27.270  39.130  1.00  0.00            
ATOM     47  O11 GCD     1      34.520  28.630  40.750  1.00  0.00            
ATOM     48  H23 GCD     1      34.700  27.920  41.370  1.00  0.00            
ATOM     49  C15 GCD     1      36.680  27.820  40.040  1.00  0.00            
ATOM     50  H24 GCD     1      36.960  28.670  40.670  1.00  0.00            
ATOM     51  O12 GCD     1      36.790  26.640  40.850  1.00  0.00            
ATOM     52  H25 GCD     1      37.640  26.700  41.300  1.00  0.00            
ATOM     53  C16 GCD     1      37.690  27.730  38.870  1.00  0.00            
ATOM     54  H26 GCD     1      38.730  27.760  39.220  1.00  0.00            
ATOM     55  O13 GCD     1      37.550  28.800  37.960  1.00  0.00            
ATOM     56  C17 GCD     1      36.220  29.070  37.420  1.00  0.00            
ATOM     57  H27 GCD     1      35.970  28.120  36.930  1.00  0.00            
ATOM     58  C18 GCD     1      36.230  30.200  36.380  1.00  0.00            
ATOM     59  H28 GCD     1      35.310  30.100  35.790  1.00  0.00            
ATOM     60  H29 GCD     1      37.100  29.980  35.750  1.00  0.00            
ATOM     61  O14 GCD     1      36.370  31.560  36.910  1.00  0.00            
ATOM     62  H30 GCD     1      35.790  32.160  36.420  1.00  0.00            
ATOM     63  O15 GCD     1      37.330  26.640  38.100  1.00  0.00            
ATOM     64  C19 GCD     1      38.410  25.720  37.810  1.00  0.00            
ATOM     65  H31 GCD     1      39.270  25.800  38.480  1.00  0.00            
ATOM     66  C20 GCD     1      37.940  24.310  38.160  1.00  0.00            
ATOM     67  H32 GCD     1      37.010  24.120  37.630  1.00  0.00            
ATOM     68  O16 GCD     1      37.460  24.260  39.520  1.00  0.00            
ATOM     69  H33 GCD     1      37.420  25.150  39.890  1.00  0.00            
ATOM     70  C21 GCD     1      38.880  23.180  37.790  1.00  0.00            
ATOM     71  H34 GCD     1      39.790  23.290  38.400  1.00  0.00            
ATOM     72  O17 GCD     1      38.320  21.910  38.060  1.00  0.00            
ATOM     73  H35 GCD     1      38.900  21.490  38.710  1.00  0.00            
ATOM     74  C22 GCD     1      39.190  23.270  36.290  1.00  0.00            
ATOM     75  H36 GCD     1      40.040  22.630  36.070  1.00  0.00            
ATOM     76  O18 GCD     1      39.640  24.580  35.950  1.00  0.00            
ATOM     77  C23 GCD     1      38.810  25.810  36.390  1.00  0.00            
ATOM     78  H37 GCD     1      37.970  25.810  35.690  1.00  0.00            
ATOM     79  C24 GCD     1      39.720  27.000  36.200  1.00  0.00            
ATOM     80  H38 GCD     1      39.240  27.910  36.580  1.00  0.00            
ATOM     81  H39 GCD     1      39.800  27.010  35.110  1.00  0.00            
ATOM     82  O19 GCD     1      40.980  26.700  36.750  1.00  0.00            
ATOM     83  H40 GCD     1      41.050  25.750  36.640  1.00  0.00            
ATOM     84  O20 GCD     1      38.130  22.800  35.460  1.00  0.00            
ATOM     85  C25 GCD     1      38.260  21.550  34.780  1.00  0.00            
ATOM     86  H41 GCD     1      39.080  20.950  35.190  1.00  0.00            
ATOM     87  C26 GCD     1      36.970  20.750  34.890  1.00  0.00            
ATOM     88  H42 GCD     1      36.160  21.420  34.560  1.00  0.00            
ATOM     89  O21 GCD     1      36.610  20.500  36.260  1.00  0.00            
ATOM     90  H43 GCD     1      36.860  21.310  36.730  1.00  0.00            
ATOM     91  C27 GCD     1      36.950  19.490  34.000  1.00  0.00            
ATOM     92  H44 GCD     1      37.740  18.840  34.390  1.00  0.00            
ATOM     93  O22 GCD     1      35.680  18.850  33.930  1.00  0.00            
ATOM     94  H45 GCD     1      35.440  18.580  33.040  1.00  0.00            
ATOM     95  C28 GCD     1      37.360  19.800  32.580  1.00  0.00            
ATOM     96  H46 GCD     1      37.430  18.830  32.070  1.00  0.00            
ATOM     97  O23 GCD     1      38.610  20.510  32.580  1.00  0.00            
ATOM     98  C29 GCD     1      38.610  21.790  33.310  1.00  0.00            
ATOM     99  H47 GCD     1      37.890  22.510  32.880  1.00  0.00            
ATOM    100  C30 GCD     1      39.990  22.440  33.050  1.00  0.00            
ATOM    101  H48 GCD     1      39.940  23.480  33.400  1.00  0.00            
ATOM    102  H49 GCD     1      40.040  22.540  31.960  1.00  0.00            
ATOM    103  O24 GCD     1      41.090  21.670  33.630  1.00  0.00            
ATOM    104  H50 GCD     1      41.810  22.200  33.270  1.00  0.00            
ATOM    105  O25 GCD     1      36.390  20.540  31.900  1.00  0.00            
ATOM    106  C31 GCD     1      36.010  20.140  30.660  1.00  0.00            
ATOM    107  H51 GCD     1      36.820  19.590  30.170  1.00  0.00            
ATOM    108  C32 GCD     1      34.750  19.340  30.660  1.00  0.00            
ATOM    109  H52 GCD     1      34.010  19.920  31.230  1.00  0.00            
ATOM    110  O26 GCD     1      34.920  18.100  31.420  1.00  0.00            
ATOM    111  H53 GCD     1      34.030  17.720  31.470  1.00  0.00            
ATOM    112  C33 GCD     1      34.360  19.060  29.190  1.00  0.00            
ATOM    113  H54 GCD     1      35.170  18.470  28.740  1.00  0.00            
ATOM    114  O27 GCD     1      33.190  18.360  29.060  1.00  0.00            
ATOM    115  H55 GCD     1      32.460  18.980  29.190  1.00  0.00            
ATOM    116  C34 GCD     1      34.280  20.390  28.420  1.00  0.00            
ATOM    117  H56 GCD     1      34.060  20.270  27.360  1.00  0.00            
ATOM    118  O28 GCD     1      35.580  21.040  28.470  1.00  0.00            
ATOM    119  C35 GCD     1      36.040  21.360  29.760  1.00  0.00            
ATOM    120  H57 GCD     1      35.420  22.180  30.130  1.00  0.00            
ATOM    121  C36 GCD     1      37.390  21.990  29.580  1.00  0.00            
ATOM    122  H58 GCD     1      37.720  22.380  30.550  1.00  0.00            
ATOM    123  H59 GCD     1      37.450  22.900  28.960  1.00  0.00            
ATOM    124  O29 GCD     1      38.450  21.110  29.140  1.00  0.00            
ATOM    125  H60 GCD     1      39.190  21.660  28.840  1.00  0.00            
ATOM    126  O30 GCD     1      33.280  21.210  29.040  1.00  0.00            
ATOM    127  C37 GCD     1      32.210  21.780  28.370  1.00  0.00            
ATOM    128  H61 GCD     1      32.210  21.520  27.300  1.00  0.00            
ATOM    129  C38 GCD     1      30.910  21.220  29.010  1.00  0.00            
ATOM    130  H62 GCD     1      30.890  21.470  30.080  1.00  0.00            
ATOM    131  O31 GCD     1      30.840  19.790  28.740  1.00  0.00            
ATOM    132  H63 GCD     1      31.150  19.600  27.850  1.00  0.00            
ATOM    133  C39 GCD     1      29.710  21.940  28.310  1.00  0.00            
ATOM    134  H64 GCD     1      29.660  21.600  27.260  1.00  0.00            
ATOM    135  O32 GCD     1      28.470  21.630  28.870  1.00  0.00            
ATOM    136  H65 GCD     1      28.200  20.780  28.520  1.00  0.00            
ATOM    137  C40 GCD     1      29.900  23.450  28.210  1.00  0.00            
ATOM    138  H66 GCD     1      29.140  23.890  27.560  1.00  0.00            
ATOM    139  O33 GCD     1      31.100  23.880  27.760  1.00  0.00            
ATOM    140  C41 GCD     1      32.270  23.330  28.410  1.00  0.00            
ATOM    141  H67 GCD     1      32.260  23.560  29.490  1.00  0.00            
ATOM    142  C42 GCD     1      33.590  23.920  27.840  1.00  0.00            
ATOM    143  H68 GCD     1      34.500  23.420  28.200  1.00  0.00            
ATOM    144  H69 GCD     1      33.710  24.990  28.060  1.00  0.00            
ATOM    145  O34 GCD     1      33.710  23.810  26.430  1.00  0.00            
ATOM    146  H70 GCD     1      34.370  24.460  26.150  1.00  0.00            
ATOM    147  O35 GCD     1      29.790  23.990  29.560  1.00  0.00            
ATOM    148  C43 GCD     1      28.670  24.880  29.740  1.00  0.00            
ATOM    149  H71 GCD     1      27.940  24.850  28.920  1.00  0.00            
ATOM    150  C44 GCD     1      28.060  24.440  31.090  1.00  0.00            
ATOM    151  H72 GCD     1      28.850  24.570  31.850  1.00  0.00            
ATOM    152  O36 GCD     1      27.630  23.060  31.070  1.00  0.00            
ATOM    153  H73 GCD     1      28.220  22.480  30.590  1.00  0.00            
ATOM    154  C45 GCD     1      26.880  25.420  31.440  1.00  0.00            
ATOM    155  H74 GCD     1      26.180  25.290  30.610  1.00  0.00            
ATOM    156  O37 GCD     1      26.190  25.120  32.650  1.00  0.00            
ATOM    157  H75 GCD     1      26.090  24.160  32.660  1.00  0.00            
ATOM    158  C46 GCD     1      27.430  26.840  31.400  1.00  0.00            
ATOM    159  H76 GCD     1      26.580  27.520  31.510  1.00  0.00            
ATOM    160  O38 GCD     1      28.380  27.010  32.450  1.00  0.00            
ATOM    161  O39 GCD     1      28.050  27.060  30.080  1.00  0.00            
ATOM    162  C47 GCD     1      29.220  26.260  29.970  1.00  0.00            
ATOM    163  H77 GCD     1      29.870  26.280  30.860  1.00  0.00            
ATOM    164  C48 GCD     1      30.000  26.850  28.860  1.00  0.00            
ATOM    165  H78 GCD     1      30.980  26.360  28.780  1.00  0.00            
ATOM    166  H79 GCD     1      30.110  27.910  29.120  1.00  0.00            
ATOM    167  O40 GCD     1      29.350  26.700  27.610  1.00  0.00            
ATOM    168  H80 GCD     1      28.630  27.320  27.740  1.00  0.00            
ATOM    169  C1  AR4     2      33.030  26.940  32.730  1.00  0.00            
ATOM    170  C2  AR4     2      33.630  25.660  33.490  1.00  0.00            
ATOM    171  C3  AR4     2      35.060  25.970  33.920  1.00  0.00            
ATOM    172  C4  AR4     2      33.580  24.330  32.720  1.00  0.00            
ATOM    173  C5  AR4     2      32.110  23.800  32.540  1.00  0.00            
ATOM    174  C6  AR4     2      31.210  24.100  33.710  1.00  0.00            
ATOM    175  C7  AR4     2      31.710  24.940  34.700  1.00  0.00            
ATOM    176  O1  AR4     2      32.940  25.540  34.720  1.00  0.00            
ATOM    177  C8  AR4     2      30.920  25.100  35.910  1.00  0.00            
ATOM    178  C9  AR4     2      31.450  25.790  37.040  1.00  0.00            
ATOM    179  C10 AR4     2      30.870  25.810  38.330  1.00  0.00            
ATOM    180  C11 AR4     2      29.550  25.440  38.380  1.00  0.00            
ATOM    181  C12 AR4     2      28.920  24.690  37.270  1.00  0.00            
ATOM    182  C13 AR4     2      29.650  24.570  36.070  1.00  0.00            
ATOM    183  C14 AR4     2      29.010  23.730  34.970  1.00  0.00            
ATOM    184  O2  AR4     2      27.850  23.290  34.910  1.00  0.00            
ATOM    185  C15 AR4     2      29.930  23.330  33.770  1.00  0.00            
ATOM    186  O3  AR4     2      29.620  22.400  32.980  1.00  0.00            
ATOM    187  H1  AR4     2      32.030  26.620  32.400  1.00  0.00            
ATOM    188  H2  AR4     2      32.910  27.790  33.410  1.00  0.00            
ATOM    189  H3  AR4     2      33.730  27.120  31.900  1.00  0.00            
ATOM    190  H4  AR4     2      35.100  26.610  34.800  1.00  0.00            
ATOM    191  H5  AR4     2      35.530  25.020  34.220  1.00  0.00            
ATOM    192  H6  AR4     2      35.530  26.380  33.010  1.00  0.00            
ATOM    193  H7  AR4     2      34.120  23.580  33.300  1.00  0.00            
ATOM    194  H8  AR4     2      34.140  24.420  31.780  1.00  0.00            
ATOM    195  H9  AR4     2      32.180  22.720  32.380  1.00  0.00            
ATOM    196  H10 AR4     2      31.660  24.250  31.650  1.00  0.00            
ATOM    197  H11 AR4     2      32.450  26.210  37.070  1.00  0.00            
ATOM    198  H12 AR4     2      31.370  26.320  39.150  1.00  0.00            
ATOM    199  H13 AR4     2      29.050  25.710  39.300  1.00  0.00            
ATOM    200  H14 AR4     2      27.910  24.300  37.380  1.00  0.00            
TER
ENDMDL
MODEL        1
ATOM      1  H1  GCD     1      34.930  28.910  42.140  1.00  0.00            
ATOM      2  O1  GCD     1      35.590  29.190  41.510  1.00  0.00            
ATOM      3  C1  GCD     1      35.560  28.530  40.310  1.00  0.00            
ATOM      4  H2  GCD     1      36.420  27.850  40.240  1.00  0.00            
ATOM      5  H3  GCD     1      34.630  27.970  40.480  1.00  0.00            
ATOM      6  C2  GCD     1      35.460  29.600  39.210  1.00  0.00            
ATOM      7  H4  GCD     1      34.700  30.360  39.430  1.00  0.00            
ATOM      8  C3  GCD     1      35.290  29.040  37.790  1.00  0.00            
ATOM      9  H5  GCD     1      36.070  28.280  37.730  1.00  0.00            
ATOM     10  C4  GCD     1      35.420  30.110  36.780  1.00  0.00            
ATOM     11  H6  GCD     1      34.700  30.920  36.980  1.00  0.00            
ATOM     12  O2  GCD     1      35.270  29.640  35.430  1.00  0.00            
ATOM     13  H7  GCD     1      34.560  29.000  35.450  1.00  0.00            
ATOM     14  C5  GCD     1      36.890  30.600  36.950  1.00  0.00            
ATOM     15  H8  GCD     1      37.610  29.770  37.070  1.00  0.00            
ATOM     16  O3  GCD     1      37.320  31.610  35.990  1.00  0.00            
ATOM     17  H9  GCD     1      36.890  32.400  36.330  1.00  0.00            
ATOM     18  C6  GCD     1      37.000  31.220  38.310  1.00  0.00            
ATOM     19  O4  GCD     1      36.740  30.220  39.330  1.00  0.00            
ATOM     20  H10 GCD     1      37.970  31.690  38.510  1.00  0.00            
ATOM     21  O5  GCD     1      36.050  32.310  38.510  1.00  0.00            
ATOM     22  C7  GCD     1      36.530  33.630  38.840  1.00  0.00            
ATOM     23  H11 GCD     1      37.620  33.650  38.710  1.00  0.00            
ATOM     24  C8  GCD     1      36.060  34.720  38.020  1.00  0.00            
ATOM     25  H12 GCD     1      34.960  34.750  38.010  1.00  0.00            
ATOM     26  O6  GCD     1      36.600  34.420  36.760  1.00  0.00            
ATOM     27  H13 GCD     1      36.550  35.180  36.160  1.00  0.00            
ATOM     28  C9  GCD     1      36.620  36.040  38.490  1.00  0.00            
ATOM     29  H14 GCD     1      37.710  36.000  38.470  1.00  0.00            
ATOM     30  O7  GCD     1      36.340  37.180  37.560  1.00  0.00            
ATOM     31  H15 GCD     1      36.220  37.970  38.100  1.00  0.00            
ATOM     32  C10 GCD     1      36.280  36.260  39.960  1.00  0.00            
ATOM     33  H16 GCD     1      36.790  37.130  40.400  1.00  0.00            
ATOM     34  O8  GCD     1      36.760  35.130  40.700  1.00  0.00            
ATOM     35  C11 GCD     1      36.210  33.870  40.340  1.00  0.00            
ATOM     36  H17 GCD     1      35.120  33.980  40.440  1.00  0.00            
ATOM     37  C12 GCD     1      36.670  32.830  41.380  1.00  0.00            
ATOM     38  H18 GCD     1      37.760  32.780  41.340  1.00  0.00            
ATOM     39  H19 GCD     1      36.360  31.790  41.200  1.00  0.00            
ATOM     40  O9  GCD     1      36.240  33.150  42.720  1.00  0.00            
ATOM     41  H20 GCD     1      36.800  32.520  43.200  1.00  0.00            
ATOM     42  O10 GCD     1      34.890  36.340  40.040  1.00  0.00            
ATOM     43  C13 GCD     1      34.370  37.470  40.690  1.00  0.00            
ATOM     44  H21 GCD     1      35.070  38.310  40.830  1.00  0.00            
ATOM     45  C14 GCD     1      33.210  38.040  39.830  1.00  0.00            
ATOM     46  H22 GCD     1      32.620  37.200  39.450  1.00  0.00            
ATOM     47  O11 GCD     1      33.670  38.710  38.710  1.00  0.00            
ATOM     48  H23 GCD     1      33.120  39.480  38.510  1.00  0.00            
ATOM     49  C15 GCD     1      32.340  38.930  40.680  1.00  0.00            
ATOM     50  H24 GCD     1      32.940  39.750  41.100  1.00  0.00            
ATOM     51  O12 GCD     1      31.270  39.440  39.800  1.00  0.00            
ATOM     52  H25 GCD     1      30.580  39.930  40.260  1.00  0.00            
ATOM     53  C16 GCD     1      31.750  38.130  41.810  1.00  0.00            
ATOM     54  H26 GCD     1      31.110  38.800  42.390  1.00  0.00            
ATOM     55  O13 GCD     1      32.840  37.860  42.600  1.00  0.00            
ATOM     56  C17 GCD     1      33.750  36.870  42.030  1.00  0.00            
ATOM     57  H27 GCD     1      33.170  36.010  41.660  1.00  0.00            
ATOM     58  C18 GCD     1      34.640  36.410  43.170  1.00  0.00            
ATOM     59  H28 GCD     1      35.290  35.590  42.830  1.00  0.00            
ATOM     60  H29 GCD     1      33.940  36.000  43.900  1.00  0.00            
ATOM     61  O14 GCD     1      35.610  37.290  43.730  1.00  0.00            
ATOM     62  H30 GCD     1      36.150  36.820  44.370  1.00  0.00            
ATOM     63  O15 GCD     1      30.950  36.960  41.480  1.00  0.00            
ATOM     64  C19 GCD     1      29.570  37.110  41.550  1.00  0.00            
ATOM     65  H31 GCD     1      29.390  38.180  41.700  1.00  0.00            
ATOM     66  C20 GCD     1      28.840  36.700  40.220  1.00  0.00            
ATOM     67  H32 GCD     1      29.170  35.660  40.100  1.00  0.00            
ATOM     68  O16 GCD     1      29.350  37.410  39.010  1.00  0.00            
ATOM     69  H33 GCD     1      30.150  37.880  39.280  1.00  0.00            
ATOM     70  C21 GCD     1      27.300  36.850  40.420  1.00  0.00            
ATOM     71  H34 GCD     1      27.000  37.890  40.600  1.00  0.00            
ATOM     72  O17 GCD     1      26.550  36.310  39.350  1.00  0.00            
ATOM     73  H35 GCD     1      26.890  36.510  38.470  1.00  0.00            
ATOM     74  C22 GCD     1      26.910  36.070  41.670  1.00  0.00            
ATOM     75  H36 GCD     1      25.850  36.290  41.860  1.00  0.00            
ATOM     76  O18 GCD     1      27.640  36.480  42.770  1.00  0.00            
ATOM     77  C23 GCD     1      29.060  36.340  42.760  1.00  0.00            
ATOM     78  H37 GCD     1      29.330  35.280  42.640  1.00  0.00            
ATOM     79  C24 GCD     1      29.650  36.800  44.050  1.00  0.00            
ATOM     80  H38 GCD     1      30.730  36.590  44.060  1.00  0.00            
ATOM     81  H39 GCD     1      29.360  36.150  44.880  1.00  0.00            
ATOM     82  O19 GCD     1      29.380  38.210  44.270  1.00  0.00            
ATOM     83  H40 GCD     1      30.100  38.540  44.810  1.00  0.00            
ATOM     84  O20 GCD     1      27.040  34.630  41.420  1.00  0.00            
ATOM     85  C25 GCD     1      25.990  33.810  41.960  1.00  0.00            
ATOM     86  H41 GCD     1      25.140  34.440  42.250  1.00  0.00            
ATOM     87  C26 GCD     1      25.550  32.780  40.840  1.00  0.00            
ATOM     88  H42 GCD     1      26.380  32.230  40.380  1.00  0.00            
ATOM     89  O21 GCD     1      24.950  33.630  39.830  1.00  0.00            
ATOM     90  H43 GCD     1      25.580  34.320  39.610  1.00  0.00            
ATOM     91  C27 GCD     1      24.580  31.810  41.450  1.00  0.00            
ATOM     92  H44 GCD     1      23.730  32.360  41.870  1.00  0.00            
ATOM     93  O22 GCD     1      24.090  30.860  40.500  1.00  0.00            
ATOM     94  H45 GCD     1      23.770  31.270  39.690  1.00  0.00            
ATOM     95  C28 GCD     1      25.070  31.110  42.750  1.00  0.00            
ATOM     96  H46 GCD     1      24.160  30.670  43.160  1.00  0.00            
ATOM     97  O23 GCD     1      25.490  32.130  43.620  1.00  0.00            
ATOM     98  C29 GCD     1      26.580  32.930  43.070  1.00  0.00            
ATOM     99  H47 GCD     1      27.400  32.270  42.750  1.00  0.00            
ATOM    100  C30 GCD     1      27.060  33.780  44.210  1.00  0.00            
ATOM    101  H48 GCD     1      26.390  34.630  44.410  1.00  0.00            
ATOM    102  H49 GCD     1      28.000  34.230  43.890  1.00  0.00            
ATOM    103  O24 GCD     1      27.080  33.110  45.500  1.00  0.00            
ATOM    104  H50 GCD     1      26.220  32.690  45.450  1.00  0.00            
ATOM    105  O25 GCD     1      26.060  30.170  42.390  1.00  0.00            
ATOM    106  C31 GCD     1      25.820  28.830  42.960  1.00  0.00            
ATOM    107  H51 GCD     1      25.120  28.750  43.800  1.00  0.00            
ATOM    108  C32 GCD     1      25.380  27.900  41.820  1.00  0.00            
ATOM    109  H52 GCD     1      26.130  28.000  41.030  1.00  0.00            
ATOM    110  O26 GCD     1      24.150  28.350  41.310  1.00  0.00            
ATOM    111  H53 GCD     1      24.210  29.260  40.990  1.00  0.00            
ATOM    112  C33 GCD     1      25.220  26.450  42.470  1.00  0.00            
ATOM    113  H54 GCD     1      24.540  26.480  43.330  1.00  0.00            
ATOM    114  O27 GCD     1      24.750  25.450  41.590  1.00  0.00            
ATOM    115  H55 GCD     1      25.450  25.490  40.920  1.00  0.00            
ATOM    116  C34 GCD     1      26.600  26.040  42.970  1.00  0.00            
ATOM    117  H56 GCD     1      26.540  25.100  43.530  1.00  0.00            
ATOM    118  O28 GCD     1      26.920  27.010  43.990  1.00  0.00            
ATOM    119  C35 GCD     1      27.180  28.410  43.510  1.00  0.00            
ATOM    120  H57 GCD     1      27.870  28.380  42.660  1.00  0.00            
ATOM    121  C36 GCD     1      27.730  29.240  44.670  1.00  0.00            
ATOM    122  H58 GCD     1      27.100  29.180  45.570  1.00  0.00            
ATOM    123  H59 GCD     1      27.680  30.290  44.350  1.00  0.00            
ATOM    124  O29 GCD     1      29.040  28.900  44.960  1.00  0.00            
ATOM    125  H60 GCD     1      29.580  29.640  45.260  1.00  0.00            
ATOM    126  O30 GCD     1      27.580  26.160  41.910  1.00  0.00            
ATOM    127  C37 GCD     1      28.080  24.950  41.330  1.00  0.00            
ATOM    128  H61 GCD     1      27.450  24.100  41.620  1.00  0.00            
ATOM    129  C38 GCD     1      28.040  25.150  39.770  1.00  0.00            
ATOM    130  H62 GCD     1      28.450  26.150  39.540  1.00  0.00            
ATOM    131  O31 GCD     1      26.730  25.090  39.270  1.00  0.00            
ATOM    132  H63 GCD     1      26.790  25.190  38.310  1.00  0.00            
ATOM    133  C39 GCD     1      28.880  24.140  39.040  1.00  0.00            
ATOM    134  H64 GCD     1      28.420  23.170  39.250  1.00  0.00            
ATOM    135  O32 GCD     1      28.840  24.290  37.610  1.00  0.00            
ATOM    136  H65 GCD     1      29.130  25.170  37.350  1.00  0.00            
ATOM    137  C40 GCD     1      30.250  24.290  39.560  1.00  0.00            
ATOM    138  H66 GCD     1      30.910  23.580  39.060  1.00  0.00            
ATOM    139  O33 GCD     1      30.260  23.960  40.920  1.00  0.00            
ATOM    140  C41 GCD     1      29.510  24.810  41.810  1.00  0.00            
ATOM    141  H67 GCD     1      29.990  25.790  41.890  1.00  0.00            
ATOM    142  C42 GCD     1      29.610  24.290  43.260  1.00  0.00            
ATOM    143  H68 GCD     1      29.400  24.970  44.090  1.00  0.00            
ATOM    144  H69 GCD     1      30.650  24.000  43.450  1.00  0.00            
ATOM    145  O34 GCD     1      28.860  23.100  43.410  1.00  0.00            
ATOM    146  H70 GCD     1      29.380  22.330  43.120  1.00  0.00            
ATOM    147  O35 GCD     1      30.770  25.630  39.410  1.00  0.00            
ATOM    148  C43 GCD     1      31.760  25.740  38.410  1.00  0.00            
ATOM    149  H71 GCD     1      31.690  24.900  37.700  1.00  0.00            
ATOM    150  C44 GCD     1      31.480  26.890  37.550  1.00  0.00            
ATOM    151  H72 GCD     1      31.380  27.710  38.270  1.00  0.00            
ATOM    152  O36 GCD     1      30.220  26.570  36.850  1.00  0.00            
ATOM    153  H73 GCD     1      29.970  27.380  36.390  1.00  0.00            
ATOM    154  C45 GCD     1      32.550  27.130  36.500  1.00  0.00            
ATOM    155  H74 GCD     1      32.660  26.220  35.890  1.00  0.00            
ATOM    156  O37 GCD     1      32.260  28.290  35.640  1.00  0.00            
ATOM    157  H75 GCD     1      32.350  29.150  36.060  1.00  0.00            
ATOM    158  C46 GCD     1      33.880  27.260  37.120  1.00  0.00            
ATOM    159  H76 GCD     1      34.670  27.240  36.370  1.00  0.00            
ATOM    160  O38 GCD     1      33.970  28.500  37.740  1.00  0.00            
ATOM    161  O39 GCD     1      34.150  26.130  38.030  1.00  0.00            
ATOM    162  C47 GCD     1      33.160  25.900  39.040  1.00  0.00            
ATOM    163  H77 GCD     1      33.140  26.760  39.720  1.00  0.00            
ATOM    164  C48 GCD     1      33.440  24.690  39.910  1.00  0.00            
ATOM    165  H78 GCD     1      32.760  24.710  40.770  1.00  0.00            
ATOM    166  H79 GCD     1      34.450  24.790  40.350  1.00  0.00            
ATOM    167  O40 GCD     1      33.230  23.360  39.340  1.00  0.00            
ATOM    168  H80 GCD     1      34.090  23.200  38.930  1.00  0.00            
ATOM    169  C1  AR4     2      31.170  33.640  41.720  1.00  0.00            
ATOM    170  C2  AR4     2      31.980  32.890  40.630  1.00  0.00            
ATOM    171  C3  AR4     2      33.060  32.050  41.350  1.00  0.00            
ATOM    172  C4  AR4     2      32.510  33.780  39.420  1.00  0.00            
ATOM    173  C5  AR4     2      31.480  34.250  38.390  1.00  0.00            
ATOM    174  C6  AR4     2      30.270  33.330  38.320  1.00  0.00            
ATOM    175  C7  AR4     2      30.200  32.250  39.100  1.00  0.00            
ATOM    176  O1  AR4     2      31.090  31.850  40.050  1.00  0.00            
ATOM    177  C8  AR4     2      29.010  31.410  39.080  1.00  0.00            
ATOM    178  C9  AR4     2      29.020  30.090  39.600  1.00  0.00            
ATOM    179  C10 AR4     2      27.900  29.250  39.570  1.00  0.00            
ATOM    180  C11 AR4     2      26.850  29.670  38.750  1.00  0.00            
ATOM    181  C12 AR4     2      26.900  30.940  38.100  1.00  0.00            
ATOM    182  C13 AR4     2      27.930  31.830  38.310  1.00  0.00            
ATOM    183  C14 AR4     2      27.850  33.140  37.610  1.00  0.00            
ATOM    184  O2  AR4     2      26.840  33.540  36.990  1.00  0.00            
ATOM    185  C15 AR4     2      29.210  33.820  37.420  1.00  0.00            
ATOM    186  O3  AR4     2      29.350  34.790  36.710  1.00  0.00            
ATOM    187  H1  AR4     2      30.960  32.910  42.510  1.00  0.00            
ATOM    188  H2  AR4     2      31.860  34.320  42.230  1.00  0.00            
ATOM    189  H3  AR4     2      30.330  34.060  41.140  1.00  0.00            
ATOM    190  H4  AR4     2      33.720  31.680  40.560  1.00  0.00            
ATOM    191  H5  AR4     2      33.700  32.700  41.960  1.00  0.00            
ATOM    192  H6  AR4     2      32.650  31.250  41.990  1.00  0.00            
ATOM    193  H7  AR4     2      33.310  33.260  38.860  1.00  0.00            
ATOM    194  H8  AR4     2      32.890  34.710  39.850  1.00  0.00            
ATOM    195  H9  AR4     2      31.950  34.370  37.410  1.00  0.00            
ATOM    196  H10 AR4     2      31.170  35.260  38.690  1.00  0.00            
ATOM    197  H11 AR4     2      29.870  29.800  40.210  1.00  0.00            
ATOM    198  H12 AR4     2      27.900  28.280  40.060  1.00  0.00            
ATOM    199  H13 AR4     2      26.040  28.960  38.580  1.00  0.00            
ATOM    200  H14 AR4     2      26.040  31.280  37.520  1.00  0.00            
TER
ENDMDL
MODEL        1
ATOM      1  H1  GCD     1      34.630  20.390  34.530  1.00  0.00            
ATOM      2  O1  GCD     1      33.870  20.930  34.280  1.00  0.00            
ATOM      3  C1  GCD     1      33.270  21.470  35.420  1.00  0.00            
ATOM      4  H2  GCD     1      32.930  20.670  36.080  1.00  0.00            
ATOM      5  H3  GCD     1      34.080  22.020  35.920  1.00  0.00            
ATOM      6  C2  GCD     1      32.190  22.480  35.130  1.00  0.00            
ATOM      7  H4  GCD     1      31.980  22.920  36.110  1.00  0.00            
ATOM      8  C3  GCD     1      31.030  21.930  34.340  1.00  0.00            
ATOM      9  H5  GCD     1      31.450  21.580  33.380  1.00  0.00            
ATOM     10  C4  GCD     1      29.990  23.000  34.170  1.00  0.00            
ATOM     11  H6  GCD     1      29.630  23.310  35.160  1.00  0.00            
ATOM     12  O2  GCD     1      28.990  22.380  33.300  1.00  0.00            
ATOM     13  H7  GCD     1      28.090  22.720  33.410  1.00  0.00            
ATOM     14  C5  GCD     1      30.650  24.120  33.430  1.00  0.00            
ATOM     15  H8  GCD     1      31.140  23.760  32.520  1.00  0.00            
ATOM     16  O3  GCD     1      29.750  25.210  33.110  1.00  0.00            
ATOM     17  H9  GCD     1      29.100  24.810  32.530  1.00  0.00            
ATOM     18  C6  GCD     1      31.820  24.620  34.220  1.00  0.00            
ATOM     19  O4  GCD     1      32.770  23.520  34.350  1.00  0.00            
ATOM     20  H10 GCD     1      32.270  25.390  33.590  1.00  0.00            
ATOM     21  O5  GCD     1      31.330  25.100  35.460  1.00  0.00            
ATOM     22  C7  GCD     1      31.710  26.420  35.850  1.00  0.00            
ATOM     23  H11 GCD     1      32.690  26.730  35.470  1.00  0.00            
ATOM     24  C8  GCD     1      30.600  27.500  35.400  1.00  0.00            
ATOM     25  H12 GCD     1      29.610  27.050  35.500  1.00  0.00            
ATOM     26  O6  GCD     1      30.750  27.700  34.010  1.00  0.00            
ATOM     27  H13 GCD     1      30.380  26.940  33.570  1.00  0.00            
ATOM     28  C9  GCD     1      30.790  28.840  36.110  1.00  0.00            
ATOM     29  H14 GCD     1      31.800  29.120  35.760  1.00  0.00            
ATOM     30  O7  GCD     1      29.760  29.770  35.780  1.00  0.00            
ATOM     31  H15 GCD     1      29.680  29.780  34.820  1.00  0.00            
ATOM     32  C10 GCD     1      30.810  28.690  37.620  1.00  0.00            
ATOM     33  H16 GCD     1      31.000  29.660  38.090  1.00  0.00            
ATOM     34  O8  GCD     1      31.830  27.800  37.980  1.00  0.00            
ATOM     35  C11 GCD     1      31.870  26.470  37.380  1.00  0.00            
ATOM     36  H17 GCD     1      31.000  25.930  37.790  1.00  0.00            
ATOM     37  C12 GCD     1      33.100  25.690  37.940  1.00  0.00            
ATOM     38  H18 GCD     1      33.930  26.380  37.770  1.00  0.00            
ATOM     39  H19 GCD     1      33.260  24.830  37.270  1.00  0.00            
ATOM     40  O9  GCD     1      32.990  25.390  39.340  1.00  0.00            
ATOM     41  H20 GCD     1      33.090  26.180  39.880  1.00  0.00            
ATOM     42  O10 GCD     1      29.560  28.170  38.040  1.00  0.00            
ATOM     43  C13 GCD     1      28.980  28.800  39.250  1.00  0.00            
ATOM     44  H21 GCD     1      29.700  29.400  39.810  1.00  0.00            
ATOM     45  C14 GCD     1      27.790  29.740  38.810  1.00  0.00            
ATOM     46  H22 GCD     1      27.110  29.040  38.300  1.00  0.00            
ATOM     47  O11 GCD     1      28.310  30.640  37.850  1.00  0.00            
ATOM     48  H23 GCD     1      28.690  30.040  37.200  1.00  0.00            
ATOM     49  C15 GCD     1      27.170  30.280  40.030  1.00  0.00            
ATOM     50  H24 GCD     1      27.930  30.840  40.580  1.00  0.00            
ATOM     51  O12 GCD     1      26.040  31.090  39.700  1.00  0.00            
ATOM     52  H25 GCD     1      25.360  30.530  39.330  1.00  0.00            
ATOM     53  C16 GCD     1      26.660  29.120  40.950  1.00  0.00            
ATOM     54  H26 GCD     1      26.290  29.590  41.860  1.00  0.00            
ATOM     55  O13 GCD     1      27.800  28.340  41.330  1.00  0.00            
ATOM     56  C17 GCD     1      28.480  27.750  40.240  1.00  0.00            
ATOM     57  H27 GCD     1      27.830  27.060  39.690  1.00  0.00            
ATOM     58  C18 GCD     1      29.630  26.960  40.850  1.00  0.00            
ATOM     59  H28 GCD     1      30.180  26.370  40.100  1.00  0.00            
ATOM     60  H29 GCD     1      29.100  26.220  41.460  1.00  0.00            
ATOM     61  O14 GCD     1      30.510  27.640  41.710  1.00  0.00            
ATOM     62  H30 GCD     1      30.120  27.750  42.590  1.00  0.00            
ATOM     63  O15 GCD     1      25.690  28.270  40.380  1.00  0.00            
ATOM     64  C19 GCD     1      24.440  28.840  40.350  1.00  0.00            
ATOM     65  H31 GCD     1      24.340  29.820  40.830  1.00  0.00            
ATOM     66  C20 GCD     1      24.000  28.760  38.900  1.00  0.00            
ATOM     67  H32 GCD     1      24.240  27.760  38.520  1.00  0.00            
ATOM     68  O16 GCD     1      24.590  29.650  37.970  1.00  0.00            
ATOM     69  H33 GCD     1      24.020  29.710  37.200  1.00  0.00            
ATOM     70  C21 GCD     1      22.480  28.920  38.710  1.00  0.00            
ATOM     71  H34 GCD     1      22.320  29.970  38.980  1.00  0.00            
ATOM     72  O17 GCD     1      22.090  28.960  37.370  1.00  0.00            
ATOM     73  H35 GCD     1      21.960  28.060  37.070  1.00  0.00            
ATOM     74  C22 GCD     1      21.700  27.950  39.530  1.00  0.00            
ATOM     75  H36 GCD     1      20.630  28.160  39.550  1.00  0.00            
ATOM     76  O18 GCD     1      22.100  28.160  40.850  1.00  0.00            
ATOM     77  C23 GCD     1      23.470  27.890  41.090  1.00  0.00            
ATOM     78  H37 GCD     1      23.680  26.880  40.720  1.00  0.00            
ATOM     79  C24 GCD     1      23.570  27.970  42.650  1.00  0.00            
ATOM     80  H38 GCD     1      24.550  27.550  42.900  1.00  0.00            
ATOM     81  H39 GCD     1      22.810  27.250  42.950  1.00  0.00            
ATOM     82  O19 GCD     1      23.340  29.250  43.200  1.00  0.00            
ATOM     83  H40 GCD     1      23.470  29.230  44.160  1.00  0.00            
ATOM     84  O20 GCD     1      21.930  26.590  39.050  1.00  0.00            
ATOM     85  C25 GCD     1      20.800  25.910  38.480  1.00  0.00            
ATOM     86  H41 GCD     1      19.880  26.510  38.440  1.00  0.00            
ATOM     87  C26 GCD     1      21.190  25.470  37.100  1.00  0.00            
ATOM     88  H42 GCD     1      22.170  24.980  37.170  1.00  0.00            
ATOM     89  O21 GCD     1      21.310  26.680  36.290  1.00  0.00            
ATOM     90  H43 GCD     1      20.830  26.550  35.460  1.00  0.00            
ATOM     91  C27 GCD     1      20.210  24.490  36.660  1.00  0.00            
ATOM     92  H44 GCD     1      19.200  24.910  36.750  1.00  0.00            
ATOM     93  O22 GCD     1      20.540  24.190  35.300  1.00  0.00            
ATOM     94  H45 GCD     1      21.450  23.880  35.250  1.00  0.00            
ATOM     95  C28 GCD     1      20.190  23.270  37.540  1.00  0.00            
ATOM     96  H46 GCD     1      19.350  22.630  37.250  1.00  0.00            
ATOM     97  O23 GCD     1      19.780  23.720  38.810  1.00  0.00            
ATOM     98  C29 GCD     1      20.650  24.730  39.390  1.00  0.00            
ATOM     99  H47 GCD     1      21.640  24.360  39.710  1.00  0.00            
ATOM    100  C30 GCD     1      19.970  25.080  40.660  1.00  0.00            
ATOM    101  H48 GCD     1      20.280  26.060  41.060  1.00  0.00            
ATOM    102  H49 GCD     1      20.110  24.330  41.440  1.00  0.00            
ATOM    103  O24 GCD     1      18.580  25.350  40.440  1.00  0.00            
ATOM    104  H50 GCD     1      18.160  24.830  39.740  1.00  0.00            
ATOM    105  O25 GCD     1      21.460  22.590  37.540  1.00  0.00            
ATOM    106  C31 GCD     1      21.550  21.360  38.210  1.00  0.00            
ATOM    107  H51 GCD     1      20.880  21.330  39.080  1.00  0.00            
ATOM    108  C32 GCD     1      21.330  20.100  37.260  1.00  0.00            
ATOM    109  H52 GCD     1      22.170  20.070  36.550  1.00  0.00            
ATOM    110  O26 GCD     1      20.010  20.300  36.700  1.00  0.00            
ATOM    111  H53 GCD     1      20.050  20.740  35.840  1.00  0.00            
ATOM    112  C33 GCD     1      21.400  18.810  38.040  1.00  0.00            
ATOM    113  H54 GCD     1      20.580  18.760  38.770  1.00  0.00            
ATOM    114  O27 GCD     1      21.420  17.660  37.170  1.00  0.00            
ATOM    115  H55 GCD     1      20.640  17.670  36.610  1.00  0.00            
ATOM    116  C34 GCD     1      22.670  18.730  38.810  1.00  0.00            
ATOM    117  H56 GCD     1      22.630  17.890  39.500  1.00  0.00            
ATOM    118  O28 GCD     1      22.940  19.940  39.560  1.00  0.00            
ATOM    119  C35 GCD     1      22.940  21.240  38.920  1.00  0.00            
ATOM    120  H57 GCD     1      23.710  21.300  38.140  1.00  0.00            
ATOM    121  C36 GCD     1      23.340  22.380  39.830  1.00  0.00            
ATOM    122  H58 GCD     1      23.410  23.360  39.340  1.00  0.00            
ATOM    123  H59 GCD     1      24.330  22.110  40.210  1.00  0.00            
ATOM    124  O29 GCD     1      22.520  22.550  40.980  1.00  0.00            
ATOM    125  H60 GCD     1      23.000  22.620  41.810  1.00  0.00            
ATOM    126  O30 GCD     1      23.770  18.530  37.880  1.00  0.00            
ATOM    127  C37 GCD     1      24.770  17.470  38.110  1.00  0.00            
ATOM    128  H61 GCD     1      24.210  16.610  38.520  1.00  0.00            
ATOM    129  C38 GCD     1      25.040  16.990  36.740  1.00  0.00            
ATOM    130  H62 GCD     1      25.360  17.870  36.160  1.00  0.00            
ATOM    131  O31 GCD     1      23.860  16.360  36.170  1.00  0.00            
ATOM    132  H63 GCD     1      23.020  16.740  36.450  1.00  0.00            
ATOM    133  C39 GCD     1      26.250  15.950  36.770  1.00  0.00            
ATOM    134  H64 GCD     1      25.950  15.030  37.290  1.00  0.00            
ATOM    135  O32 GCD     1      26.760  15.540  35.470  1.00  0.00            
ATOM    136  H65 GCD     1      27.250  14.720  35.500  1.00  0.00            
ATOM    137  C40 GCD     1      27.390  16.610  37.500  1.00  0.00            
ATOM    138  H66 GCD     1      28.190  15.890  37.680  1.00  0.00            
ATOM    139  O33 GCD     1      26.940  16.940  38.800  1.00  0.00            
ATOM    140  C41 GCD     1      25.890  17.960  38.930  1.00  0.00            
ATOM    141  H67 GCD     1      26.240  18.910  38.510  1.00  0.00            
ATOM    142  C42 GCD     1      25.540  18.100  40.450  1.00  0.00            
ATOM    143  H68 GCD     1      24.610  18.670  40.580  1.00  0.00            
ATOM    144  H69 GCD     1      26.360  18.610  40.970  1.00  0.00            
ATOM    145  O34 GCD     1      25.320  16.820  41.090  1.00  0.00            
ATOM    146  H70 GCD     1      26.100  16.270  40.940  1.00  0.00            
ATOM    147  O35 GCD     1      27.770  17.860  36.940  1.00  0.00            
ATOM    148  C43 GCD     1      28.870  17.910  36.060  1.00  0.00            
ATOM    149  H71 GCD     1      29.160  16.930  35.680  1.00  0.00            
ATOM    150  C44 GCD     1      28.390  18.690  34.810  1.00  0.00            
ATOM    151  H72 GCD     1      27.970  19.660  35.110  1.00  0.00            
ATOM    152  O36 GCD     1      27.340  17.970  34.110  1.00  0.00            
ATOM    153  H73 GCD     1      27.050  17.260  34.690  1.00  0.00            
ATOM    154  C45 GCD     1      29.530  18.920  33.810  1.00  0.00            
ATOM    155  H74 GCD     1      29.700  17.870  33.540  1.00  0.00            
ATOM    156  O37 GCD     1      29.140  19.560  32.600  1.00  0.00            
ATOM    157  H75 GCD     1      29.160  20.490  32.830  1.00  0.00            
ATOM    158  C46 GCD     1      30.710  19.570  34.520  1.00  0.00            
ATOM    159  H76 GCD     1      31.590  19.650  33.880  1.00  0.00            
ATOM    160  O38 GCD     1      30.400  20.830  34.990  1.00  0.00            
ATOM    161  O39 GCD     1      31.060  18.680  35.660  1.00  0.00            
ATOM    162  C47 GCD     1      30.050  18.580  36.660  1.00  0.00            
ATOM    163  H77 GCD     1      29.770  19.590  36.970  1.00  0.00            
ATOM    164  C48 GCD     1      30.590  17.840  37.900  1.00  0.00            
ATOM    165  H78 GCD     1      29.790  17.690  38.630  1.00  0.00            
ATOM    166  H79 GCD     1      31.270  18.510  38.440  1.00  0.00            
ATOM    167  O40 GCD     1      31.290  16.620  37.550  1.00  0.00            
ATOM    168  H80 GCD     1      31.020  16.490  36.640  1.00  0.00            
ATOM    169  C1  AR4     2      29.810  23.320  38.400  1.00  0.00            
ATOM    170  C2  AR4     2      28.270  23.190  38.130  1.00  0.00            
ATOM    171  C3  AR4     2      27.560  23.430  39.430  1.00  0.00            
ATOM    172  C4  AR4     2      28.030  21.800  37.550  1.00  0.00            
ATOM    173  C5  AR4     2      26.620  21.640  37.000  1.00  0.00            
ATOM    174  C6  AR4     2      26.010  22.850  36.340  1.00  0.00            
ATOM    175  C7  AR4     2      26.680  24.030  36.510  1.00  0.00            
ATOM    176  O1  AR4     2      27.860  24.180  37.210  1.00  0.00            
ATOM    177  C8  AR4     2      26.050  25.240  36.000  1.00  0.00            
ATOM    178  C9  AR4     2      26.620  26.480  36.330  1.00  0.00            
ATOM    179  C10 AR4     2      26.260  27.700  35.700  1.00  0.00            
ATOM    180  C11 AR4     2      25.180  27.680  34.820  1.00  0.00            
ATOM    181  C12 AR4     2      24.440  26.510  34.540  1.00  0.00            
ATOM    182  C13 AR4     2      24.890  25.290  35.160  1.00  0.00            
ATOM    183  C14 AR4     2      24.140  23.970  34.930  1.00  0.00            
ATOM    184  O2  AR4     2      23.100  23.970  34.240  1.00  0.00            
ATOM    185  C15 AR4     2      24.700  22.730  35.700  1.00  0.00            
ATOM    186  O3  AR4     2      24.190  21.630  35.710  1.00  0.00            
ATOM    187  H1  AR4     2      30.110  22.510  39.080  1.00  0.00            
ATOM    188  H2  AR4     2      30.380  23.240  37.470  1.00  0.00            
ATOM    189  H3  AR4     2      30.090  24.310  38.770  1.00  0.00            
ATOM    190  H4  AR4     2      26.500  23.120  39.430  1.00  0.00            
ATOM    191  H5  AR4     2      27.970  22.750  40.190  1.00  0.00            
ATOM    192  H6  AR4     2      27.700  24.450  39.810  1.00  0.00            
ATOM    193  H7  AR4     2      28.240  21.070  38.350  1.00  0.00            
ATOM    194  H8  AR4     2      28.730  21.620  36.720  1.00  0.00            
ATOM    195  H9  AR4     2      25.930  21.220  37.740  1.00  0.00            
ATOM    196  H10 AR4     2      26.550  20.800  36.300  1.00  0.00            
ATOM    197  H11 AR4     2      27.440  26.540  37.030  1.00  0.00            
ATOM    198  H12 AR4     2      26.760  28.620  35.980  1.00  0.00            
ATOM    199  H13 AR4     2      24.910  28.610  34.330  1.00  0.00            
ATOM    200  H14 AR4     2      23.540  26.530  33.930  1.00  0.00            
TER
ENDMDL
MODEL        1
ATOM      1  H1  GCD     1      24.900  21.590  40.430  1.00  0.00            
ATOM      2  O1  GCD     1      25.600  21.350  39.800  1.00  0.00            
ATOM      3  C1  GCD     1      25.660  19.950  39.480  1.00  0.00            
ATOM      4  H2  GCD     1      24.690  19.630  39.070  1.00  0.00            
ATOM      5  H3  GCD     1      26.430  19.690  38.750  1.00  0.00            
ATOM      6  C2  GCD     1      26.000  19.210  40.680  1.00  0.00            
ATOM      7  H4  GCD     1      26.850  19.700  41.180  1.00  0.00            
ATOM      8  C3  GCD     1      26.440  17.770  40.400  1.00  0.00            
ATOM      9  H5  GCD     1      25.540  17.350  39.940  1.00  0.00            
ATOM     10  C4  GCD     1      26.780  17.110  41.730  1.00  0.00            
ATOM     11  H6  GCD     1      27.590  17.600  42.270  1.00  0.00            
ATOM     12  O2  GCD     1      27.130  15.720  41.480  1.00  0.00            
ATOM     13  H7  GCD     1      27.700  15.730  40.710  1.00  0.00            
ATOM     14  C5  GCD     1      25.560  17.200  42.690  1.00  0.00            
ATOM     15  H8  GCD     1      24.810  16.610  42.150  1.00  0.00            
ATOM     16  O3  GCD     1      25.660  16.620  44.020  1.00  0.00            
ATOM     17  H9  GCD     1      26.380  17.110  44.440  1.00  0.00            
ATOM     18  C6  GCD     1      25.140  18.660  42.810  1.00  0.00            
ATOM     19  O4  GCD     1      24.850  19.100  41.490  1.00  0.00            
ATOM     20  H10 GCD     1      24.170  18.760  43.310  1.00  0.00            
ATOM     21  O5  GCD     1      26.130  19.400  43.470  1.00  0.00            
ATOM     22  C7  GCD     1      25.950  19.750  44.910  1.00  0.00            
ATOM     23  H11 GCD     1      25.110  19.270  45.420  1.00  0.00            
ATOM     24  C8  GCD     1      27.260  19.320  45.600  1.00  0.00            
ATOM     25  H12 GCD     1      28.040  19.850  45.040  1.00  0.00            
ATOM     26  O6  GCD     1      27.540  17.850  45.460  1.00  0.00            
ATOM     27  H13 GCD     1      28.340  17.650  45.970  1.00  0.00            
ATOM     28  C9  GCD     1      27.240  19.780  47.120  1.00  0.00            
ATOM     29  H14 GCD     1      26.410  19.230  47.580  1.00  0.00            
ATOM     30  O7  GCD     1      28.470  19.420  47.830  1.00  0.00            
ATOM     31  H15 GCD     1      28.850  18.560  47.600  1.00  0.00            
ATOM     32  C10 GCD     1      26.950  21.260  47.250  1.00  0.00            
ATOM     33  H16 GCD     1      26.760  21.470  48.310  1.00  0.00            
ATOM     34  O8  GCD     1      25.700  21.550  46.600  1.00  0.00            
ATOM     35  C11 GCD     1      25.720  21.240  45.130  1.00  0.00            
ATOM     36  H17 GCD     1      26.530  21.800  44.650  1.00  0.00            
ATOM     37  C12 GCD     1      24.330  21.650  44.620  1.00  0.00            
ATOM     38  H18 GCD     1      23.550  20.970  44.980  1.00  0.00            
ATOM     39  H19 GCD     1      24.290  21.580  43.520  1.00  0.00            
ATOM     40  O9  GCD     1      24.070  23.000  44.930  1.00  0.00            
ATOM     41  H20 GCD     1      24.820  23.540  44.630  1.00  0.00            
ATOM     42  O10 GCD     1      27.990  21.980  46.580  1.00  0.00            
ATOM     43  C13 GCD     1      28.550  23.090  47.360  1.00  0.00            
ATOM     44  H21 GCD     1      28.060  23.180  48.340  1.00  0.00            
ATOM     45  C14 GCD     1      30.010  22.730  47.670  1.00  0.00            
ATOM     46  H22 GCD     1      30.400  22.390  46.700  1.00  0.00            
ATOM     47  O11 GCD     1      30.160  21.610  48.600  1.00  0.00            
ATOM     48  H23 GCD     1      29.480  20.980  48.330  1.00  0.00            
ATOM     49  C15 GCD     1      30.900  23.920  48.010  1.00  0.00            
ATOM     50  H24 GCD     1      30.630  24.380  48.970  1.00  0.00            
ATOM     51  O12 GCD     1      32.270  23.680  47.900  1.00  0.00            
ATOM     52  H25 GCD     1      32.390  23.460  46.970  1.00  0.00            
ATOM     53  C16 GCD     1      30.510  25.090  47.040  1.00  0.00            
ATOM     54  H26 GCD     1      31.010  26.000  47.410  1.00  0.00            
ATOM     55  O13 GCD     1      29.130  25.500  47.010  1.00  0.00            
ATOM     56  C17 GCD     1      28.350  24.370  46.540  1.00  0.00            
ATOM     57  H27 GCD     1      28.490  24.130  45.480  1.00  0.00            
ATOM     58  C18 GCD     1      26.920  24.800  46.690  1.00  0.00            
ATOM     59  H28 GCD     1      26.760  25.120  47.730  1.00  0.00            
ATOM     60  H29 GCD     1      26.230  23.950  46.690  1.00  0.00            
ATOM     61  O14 GCD     1      26.560  25.830  45.750  1.00  0.00            
ATOM     62  H30 GCD     1      26.630  25.360  44.910  1.00  0.00            
ATOM     63  O15 GCD     1      31.030  24.710  45.780  1.00  0.00            
ATOM     64  C19 GCD     1      31.130  25.830  44.860  1.00  0.00            
ATOM     65  H31 GCD     1      30.290  26.510  45.040  1.00  0.00            
ATOM     66  C20 GCD     1      32.470  26.620  45.030  1.00  0.00            
ATOM     67  H32 GCD     1      33.320  25.930  44.990  1.00  0.00            
ATOM     68  O16 GCD     1      32.510  27.280  46.310  1.00  0.00            
ATOM     69  H33 GCD     1      33.310  27.830  46.350  1.00  0.00            
ATOM     70  C21 GCD     1      32.670  27.620  43.860  1.00  0.00            
ATOM     71  H34 GCD     1      32.000  28.490  43.830  1.00  0.00            
ATOM     72  O17 GCD     1      34.040  28.080  44.080  1.00  0.00            
ATOM     73  H35 GCD     1      34.740  27.420  43.940  1.00  0.00            
ATOM     74  C22 GCD     1      32.530  26.980  42.510  1.00  0.00            
ATOM     75  H36 GCD     1      32.570  27.860  41.850  1.00  0.00            
ATOM     76  O18 GCD     1      31.210  26.270  42.500  1.00  0.00            
ATOM     77  C23 GCD     1      31.100  25.220  43.470  1.00  0.00            
ATOM     78  H37 GCD     1      31.920  24.510  43.280  1.00  0.00            
ATOM     79  C24 GCD     1      29.740  24.620  43.110  1.00  0.00            
ATOM     80  H38 GCD     1      29.490  23.610  43.460  1.00  0.00            
ATOM     81  H39 GCD     1      29.780  24.610  42.010  1.00  0.00            
ATOM     82  O19 GCD     1      28.680  25.560  43.430  1.00  0.00            
ATOM     83  H40 GCD     1      28.610  26.330  42.860  1.00  0.00            
ATOM     84  O20 GCD     1      33.550  25.960  42.370  1.00  0.00            
ATOM     85  C25 GCD     1      34.690  26.140  41.570  1.00  0.00            
ATOM     86  H41 GCD     1      34.910  27.210  41.580  1.00  0.00            
ATOM     87  C26 GCD     1      35.940  25.460  42.150  1.00  0.00            
ATOM     88  H42 GCD     1      35.600  24.420  42.170  1.00  0.00            
ATOM     89  O21 GCD     1      36.420  26.000  43.500  1.00  0.00            
ATOM     90  H43 GCD     1      37.260  26.460  43.390  1.00  0.00            
ATOM     91  C27 GCD     1      37.130  25.520  41.120  1.00  0.00            
ATOM     92  H44 GCD     1      37.260  26.610  41.080  1.00  0.00            
ATOM     93  O22 GCD     1      38.400  24.780  41.360  1.00  0.00            
ATOM     94  H45 GCD     1      38.020  23.930  41.610  1.00  0.00            
ATOM     95  C28 GCD     1      36.660  25.100  39.740  1.00  0.00            
ATOM     96  H46 GCD     1      37.480  25.340  39.050  1.00  0.00            
ATOM     97  O23 GCD     1      35.610  25.960  39.430  1.00  0.00            
ATOM     98  C29 GCD     1      34.350  25.780  40.180  1.00  0.00            
ATOM     99  H47 GCD     1      34.150  24.700  40.140  1.00  0.00            
ATOM    100  C30 GCD     1      33.120  26.410  39.510  1.00  0.00            
ATOM    101  H48 GCD     1      33.300  27.490  39.470  1.00  0.00            
ATOM    102  H49 GCD     1      32.230  26.220  40.130  1.00  0.00            
ATOM    103  O24 GCD     1      32.950  25.750  38.220  1.00  0.00            
ATOM    104  H50 GCD     1      32.030  25.920  37.980  1.00  0.00            
ATOM    105  O25 GCD     1      36.330  23.730  39.690  1.00  0.00            
ATOM    106  C31 GCD     1      36.800  22.970  38.500  1.00  0.00            
ATOM    107  H51 GCD     1      37.820  23.240  38.220  1.00  0.00            
ATOM    108  C32 GCD     1      36.740  21.470  38.870  1.00  0.00            
ATOM    109  H52 GCD     1      35.760  21.170  39.270  1.00  0.00            
ATOM    110  O26 GCD     1      37.780  21.080  39.870  1.00  0.00            
ATOM    111  H53 GCD     1      38.630  21.400  39.540  1.00  0.00            
ATOM    112  C33 GCD     1      36.960  20.570  37.620  1.00  0.00            
ATOM    113  H54 GCD     1      37.960  20.770  37.210  1.00  0.00            
ATOM    114  O27 GCD     1      36.910  19.200  38.030  1.00  0.00            
ATOM    115  H55 GCD     1      35.970  18.980  38.010  1.00  0.00            
ATOM    116  C34 GCD     1      35.980  20.960  36.510  1.00  0.00            
ATOM    117  H56 GCD     1      36.090  20.350  35.610  1.00  0.00            
ATOM    118  O28 GCD     1      36.110  22.310  36.140  1.00  0.00            
ATOM    119  C35 GCD     1      35.970  23.280  37.210  1.00  0.00            
ATOM    120  H57 GCD     1      34.940  23.290  37.570  1.00  0.00            
ATOM    121  C36 GCD     1      36.380  24.610  36.560  1.00  0.00            
ATOM    122  H58 GCD     1      36.360  25.490  37.210  1.00  0.00            
ATOM    123  H59 GCD     1      35.580  24.700  35.810  1.00  0.00            
ATOM    124  O29 GCD     1      37.630  24.620  35.880  1.00  0.00            
ATOM    125  H60 GCD     1      37.590  23.850  35.310  1.00  0.00            
ATOM    126  O30 GCD     1      34.670  20.770  36.990  1.00  0.00            
ATOM    127  C37 GCD     1      33.700  20.390  36.040  1.00  0.00            
ATOM    128  H61 GCD     1      34.060  20.470  35.010  1.00  0.00            
ATOM    129  C38 GCD     1      33.360  18.960  36.210  1.00  0.00            
ATOM    130  H62 GCD     1      32.830  18.890  37.170  1.00  0.00            
ATOM    131  O31 GCD     1      34.570  18.150  36.240  1.00  0.00            
ATOM    132  H63 GCD     1      34.180  17.330  36.570  1.00  0.00            
ATOM    133  C39 GCD     1      32.320  18.470  35.130  1.00  0.00            
ATOM    134  H64 GCD     1      32.880  18.580  34.190  1.00  0.00            
ATOM    135  O32 GCD     1      32.180  17.060  35.260  1.00  0.00            
ATOM    136  H65 GCD     1      31.830  16.940  36.150  1.00  0.00            
ATOM    137  C40 GCD     1      31.030  19.330  35.300  1.00  0.00            
ATOM    138  H66 GCD     1      30.290  19.050  34.550  1.00  0.00            
ATOM    139  O33 GCD     1      31.460  20.700  35.150  1.00  0.00            
ATOM    140  C41 GCD     1      32.390  21.220  36.080  1.00  0.00            
ATOM    141  H67 GCD     1      31.830  21.210  37.030  1.00  0.00            
ATOM    142  C42 GCD     1      32.690  22.670  35.700  1.00  0.00            
ATOM    143  H68 GCD     1      33.520  22.930  36.370  1.00  0.00            
ATOM    144  H69 GCD     1      31.760  23.170  36.020  1.00  0.00            
ATOM    145  O34 GCD     1      33.070  22.910  34.330  1.00  0.00            
ATOM    146  H70 GCD     1      32.590  23.710  34.060  1.00  0.00            
ATOM    147  O35 GCD     1      30.550  19.010  36.620  1.00  0.00            
ATOM    148  C43 GCD     1      29.460  18.070  36.740  1.00  0.00            
ATOM    149  H71 GCD     1      29.340  17.630  35.740  1.00  0.00            
ATOM    150  C44 GCD     1      29.870  17.150  37.920  1.00  0.00            
ATOM    151  H72 GCD     1      30.040  17.780  38.810  1.00  0.00            
ATOM    152  O36 GCD     1      31.100  16.550  37.570  1.00  0.00            
ATOM    153  H73 GCD     1      31.310  16.080  38.390  1.00  0.00            
ATOM    154  C45 GCD     1      28.680  16.120  38.180  1.00  0.00            
ATOM    155  H74 GCD     1      28.580  15.470  37.310  1.00  0.00            
ATOM    156  O37 GCD     1      28.930  15.360  39.340  1.00  0.00            
ATOM    157  H75 GCD     1      29.460  14.590  39.080  1.00  0.00            
ATOM    158  C46 GCD     1      27.390  16.960  38.420  1.00  0.00            
ATOM    159  H76 GCD     1      26.550  16.270  38.520  1.00  0.00            
ATOM    160  O38 GCD     1      27.670  17.690  39.620  1.00  0.00            
ATOM    161  O39 GCD     1      27.190  17.800  37.270  1.00  0.00            
ATOM    162  C47 GCD     1      28.240  18.780  37.070  1.00  0.00            
ATOM    163  H77 GCD     1      28.390  19.310  38.020  1.00  0.00            
ATOM    164  C48 GCD     1      27.740  19.750  35.910  1.00  0.00            
ATOM    165  H78 GCD     1      28.440  20.580  35.770  1.00  0.00            
ATOM    166  H79 GCD     1      26.790  20.100  36.340  1.00  0.00            
ATOM    167  O40 GCD     1      27.530  19.080  34.650  1.00  0.00            
ATOM    168  H80 GCD     1      27.010  19.660  34.080  1.00  0.00            
ATOM    169  C1  AR4     2      31.450  23.030  39.710  1.00  0.00            
ATOM    170  C2  AR4     2      31.500  21.770  40.540  1.00  0.00            
ATOM    171  C3  AR4     2      32.500  20.840  39.890  1.00  0.00            
ATOM    172  C4  AR4     2      30.130  21.020  40.720  1.00  0.00            
ATOM    173  C5  AR4     2      30.220  19.860  41.790  1.00  0.00            
ATOM    174  C6  AR4     2      31.040  20.250  42.990  1.00  0.00            
ATOM    175  C7  AR4     2      31.880  21.350  43.010  1.00  0.00            
ATOM    176  O1  AR4     2      32.010  22.120  41.860  1.00  0.00            
ATOM    177  C8  AR4     2      32.800  21.560  44.100  1.00  0.00            
ATOM    178  C9  AR4     2      33.740  22.620  43.940  1.00  0.00            
ATOM    179  C10 AR4     2      34.640  22.900  45.030  1.00  0.00            
ATOM    180  C11 AR4     2      34.630  22.150  46.210  1.00  0.00            
ATOM    181  C12 AR4     2      33.640  21.160  46.390  1.00  0.00            
ATOM    182  C13 AR4     2      32.760  20.830  45.300  1.00  0.00            
ATOM    183  C14 AR4     2      31.810  19.750  45.410  1.00  0.00            
ATOM    184  O2  AR4     2      31.600  19.310  46.490  1.00  0.00            
ATOM    185  C15 AR4     2      30.970  19.310  44.160  1.00  0.00            
ATOM    186  O3  AR4     2      30.320  18.270  44.110  1.00  0.00            
ATOM    187  H1  AR4     2      32.380  23.620  39.670  1.00  0.00            
ATOM    188  H2  AR4     2      31.070  22.930  38.680  1.00  0.00            
ATOM    189  H3  AR4     2      30.840  23.740  40.270  1.00  0.00            
ATOM    190  H4  AR4     2      32.070  20.430  38.970  1.00  0.00            
ATOM    191  H5  AR4     2      33.450  21.350  39.670  1.00  0.00            
ATOM    192  H6  AR4     2      32.810  19.980  40.480  1.00  0.00            
ATOM    193  H7  AR4     2      29.920  20.600  39.730  1.00  0.00            
ATOM    194  H8  AR4     2      29.330  21.720  40.980  1.00  0.00            
ATOM    195  H9  AR4     2      30.610  18.940  41.350  1.00  0.00            
ATOM    196  H10 AR4     2      29.170  19.640  42.020  1.00  0.00            
ATOM    197  H11 AR4     2      33.930  23.150  43.010  1.00  0.00            
ATOM    198  H12 AR4     2      35.330  23.710  44.830  1.00  0.00            
ATOM    199  H13 AR4     2      35.300  22.390  47.020  1.00  0.00            
ATOM    200  H14 AR4     2      33.720  20.610  47.320  1.00  0.00            
TER
ENDMDL
MODEL        1
ATOM      1  H1  GCD     1      13.570  19.940  27.100  1.00  0.00            
ATOM      2  O1  GCD     1      12.770  20.200  26.630  1.00  0.00            
ATOM      3  C1  GCD     1      12.920  21.430  25.900  1.00  0.00            
ATOM      4  H2  GCD     1      13.160  22.240  26.600  1.00  0.00            
ATOM      5  H3  GCD     1      13.800  21.330  25.250  1.00  0.00            
ATOM      6  C2  GCD     1      11.650  21.730  25.110  1.00  0.00            
ATOM      7  H4  GCD     1      11.810  22.690  24.600  1.00  0.00            
ATOM      8  C3  GCD     1      10.400  21.850  26.040  1.00  0.00            
ATOM      9  H5  GCD     1      10.510  21.070  26.800  1.00  0.00            
ATOM     10  C4  GCD     1       9.080  21.810  25.320  1.00  0.00            
ATOM     11  H6  GCD     1       8.920  22.700  24.710  1.00  0.00            
ATOM     12  O2  GCD     1       8.040  21.650  26.310  1.00  0.00            
ATOM     13  H7  GCD     1       7.380  22.340  26.200  1.00  0.00            
ATOM     14  C5  GCD     1       8.980  20.700  24.290  1.00  0.00            
ATOM     15  H8  GCD     1       9.150  19.750  24.810  1.00  0.00            
ATOM     16  O3  GCD     1       7.690  20.730  23.640  1.00  0.00            
ATOM     17  H9  GCD     1       7.480  19.830  23.380  1.00  0.00            
ATOM     18  C6  GCD     1      10.200  20.700  23.450  1.00  0.00            
ATOM     19  O4  GCD     1      11.370  20.700  24.190  1.00  0.00            
ATOM     20  H10 GCD     1      10.270  19.780  22.860  1.00  0.00            
ATOM     21  O5  GCD     1      10.250  21.790  22.630  1.00  0.00            
ATOM     22  C7  GCD     1       9.760  21.580  21.280  1.00  0.00            
ATOM     23  H11 GCD     1       9.130  20.680  21.240  1.00  0.00            
ATOM     24  C8  GCD     1       8.890  22.770  20.960  1.00  0.00            
ATOM     25  H12 GCD     1       9.440  23.690  21.190  1.00  0.00            
ATOM     26  O6  GCD     1       7.690  22.830  21.830  1.00  0.00            
ATOM     27  H13 GCD     1       7.920  22.320  22.620  1.00  0.00            
ATOM     28  C9  GCD     1       8.500  22.750  19.430  1.00  0.00            
ATOM     29  H14 GCD     1       7.970  21.840  19.130  1.00  0.00            
ATOM     30  O7  GCD     1       7.700  23.890  19.060  1.00  0.00            
ATOM     31  H15 GCD     1       8.220  24.700  19.040  1.00  0.00            
ATOM     32  C10 GCD     1       9.720  22.670  18.580  1.00  0.00            
ATOM     33  H16 GCD     1       9.520  22.700  17.510  1.00  0.00            
ATOM     34  O8  GCD     1      10.430  21.450  18.930  1.00  0.00            
ATOM     35  C11 GCD     1      10.890  21.350  20.300  1.00  0.00            
ATOM     36  H17 GCD     1      11.550  22.210  20.500  1.00  0.00            
ATOM     37  C12 GCD     1      11.770  20.110  20.380  1.00  0.00            
ATOM     38  H18 GCD     1      12.070  19.980  21.430  1.00  0.00            
ATOM     39  H19 GCD     1      12.750  20.240  19.890  1.00  0.00            
ATOM     40  O9  GCD     1      11.110  18.900  19.970  1.00  0.00            
ATOM     41  H20 GCD     1      10.880  19.080  19.050  1.00  0.00            
ATOM     42  O10 GCD     1      10.510  23.800  18.870  1.00  0.00            
ATOM     43  C13 GCD     1      10.780  24.740  17.900  1.00  0.00            
ATOM     44  H21 GCD     1      10.100  24.680  17.040  1.00  0.00            
ATOM     45  C14 GCD     1      10.710  26.180  18.550  1.00  0.00            
ATOM     46  H22 GCD     1      11.380  26.140  19.410  1.00  0.00            
ATOM     47  O11 GCD     1       9.360  26.330  19.070  1.00  0.00            
ATOM     48  H23 GCD     1       9.370  27.220  19.430  1.00  0.00            
ATOM     49  C15 GCD     1      10.970  27.200  17.510  1.00  0.00            
ATOM     50  H24 GCD     1      10.260  27.120  16.690  1.00  0.00            
ATOM     51  O12 GCD     1      10.860  28.440  18.070  1.00  0.00            
ATOM     52  H25 GCD     1      11.700  28.650  18.500  1.00  0.00            
ATOM     53  C16 GCD     1      12.390  26.890  16.910  1.00  0.00            
ATOM     54  H26 GCD     1      12.650  27.540  16.070  1.00  0.00
[truncated: 1,973,970 more chars]
