# Supplementary material for: Achieving Chemical Accuracy in Cyclodextrin Host–Guest Binding via Integrative Atomistic Modelling
Source: Adv Sci (Weinh). 2025 Dec 14;13(10):e19782. doi: 10.1002/advs.202519782 (PMC12915143; doi:10.1002/advs.202519782)
Supplement: Supplementary file 1 — Supporting Information [file ADVS-13-e19782-s003.zip › all_poses/GCD.AR5.pdb]

MODEL        1
ATOM      1  H1  GCD     1      21.030  15.010  23.960  1.00  0.00            
ATOM      2  O1  GCD     1      20.680  15.850  23.650  1.00  0.00            
ATOM      3  C1  GCD     1      21.540  16.790  24.290  1.00  0.00            
ATOM      4  H2  GCD     1      21.470  17.790  23.830  1.00  0.00            
ATOM      5  H3  GCD     1      21.200  16.920  25.320  1.00  0.00            
ATOM      6  C2  GCD     1      22.930  16.220  24.330  1.00  0.00            
ATOM      7  H4  GCD     1      23.570  16.940  24.850  1.00  0.00            
ATOM      8  C3  GCD     1      23.600  15.930  23.000  1.00  0.00            
ATOM      9  H5  GCD     1      22.940  15.310  22.370  1.00  0.00            
ATOM     10  C4  GCD     1      24.960  15.350  23.110  1.00  0.00            
ATOM     11  H6  GCD     1      25.670  16.020  23.620  1.00  0.00            
ATOM     12  O2  GCD     1      25.660  14.880  21.900  1.00  0.00            
ATOM     13  H7  GCD     1      24.960  14.590  21.300  1.00  0.00            
ATOM     14  C5  GCD     1      24.820  14.080  24.020  1.00  0.00            
ATOM     15  H8  GCD     1      24.120  13.390  23.520  1.00  0.00            
ATOM     16  O3  GCD     1      26.030  13.390  24.340  1.00  0.00            
ATOM     17  H9  GCD     1      26.230  12.880  23.550  1.00  0.00            
ATOM     18  C6  GCD     1      24.220  14.480  25.340  1.00  0.00            
ATOM     19  O4  GCD     1      22.910  15.050  25.180  1.00  0.00            
ATOM     20  H10 GCD     1      24.170  13.630  26.020  1.00  0.00            
ATOM     21  O5  GCD     1      25.080  15.410  26.000  1.00  0.00            
ATOM     22  C7  GCD     1      25.890  14.980  27.080  1.00  0.00            
ATOM     23  H11 GCD     1      26.280  13.970  26.890  1.00  0.00            
ATOM     24  C8  GCD     1      27.070  15.980  27.150  1.00  0.00            
ATOM     25  H12 GCD     1      26.520  16.920  27.290  1.00  0.00            
ATOM     26  O6  GCD     1      27.850  15.940  25.920  1.00  0.00            
ATOM     27  H13 GCD     1      27.490  15.260  25.350  1.00  0.00            
ATOM     28  C9  GCD     1      27.920  15.840  28.420  1.00  0.00            
ATOM     29  H14 GCD     1      28.380  14.840  28.350  1.00  0.00            
ATOM     30  O7  GCD     1      28.910  16.820  28.440  1.00  0.00            
ATOM     31  H15 GCD     1      28.820  17.460  29.150  1.00  0.00            
ATOM     32  C10 GCD     1      27.050  15.940  29.660  1.00  0.00            
ATOM     33  H16 GCD     1      27.680  15.790  30.540  1.00  0.00            
ATOM     34  O8  GCD     1      26.040  14.950  29.550  1.00  0.00            
ATOM     35  C11 GCD     1      25.160  15.130  28.450  1.00  0.00            
ATOM     36  H17 GCD     1      24.640  16.090  28.620  1.00  0.00            
ATOM     37  C12 GCD     1      23.930  14.230  28.590  1.00  0.00            
ATOM     38  H18 GCD     1      23.280  14.460  27.740  1.00  0.00            
ATOM     39  H19 GCD     1      23.450  14.300  29.580  1.00  0.00            
ATOM     40  O9  GCD     1      24.250  12.830  28.420  1.00  0.00            
ATOM     41  H20 GCD     1      24.970  12.660  29.040  1.00  0.00            
ATOM     42  O10 GCD     1      26.620  17.280  29.680  1.00  0.00            
ATOM     43  C13 GCD     1      26.550  17.920  30.970  1.00  0.00            
ATOM     44  H21 GCD     1      26.530  17.180  31.780  1.00  0.00            
ATOM     45  C14 GCD     1      27.770  18.850  31.040  1.00  0.00            
ATOM     46  H22 GCD     1      27.820  19.510  30.170  1.00  0.00            
ATOM     47  O11 GCD     1      28.910  18.050  31.090  1.00  0.00            
ATOM     48  H23 GCD     1      29.570  18.750  31.180  1.00  0.00            
ATOM     49  C15 GCD     1      27.720  19.720  32.350  1.00  0.00            
ATOM     50  H24 GCD     1      27.690  18.950  33.130  1.00  0.00            
ATOM     51  O12 GCD     1      28.800  20.570  32.510  1.00  0.00            
ATOM     52  H25 GCD     1      28.530  21.410  32.110  1.00  0.00            
ATOM     53  C16 GCD     1      26.370  20.460  32.410  1.00  0.00            
ATOM     54  H26 GCD     1      26.360  21.100  33.300  1.00  0.00            
ATOM     55  O13 GCD     1      25.410  19.440  32.420  1.00  0.00            
ATOM     56  C17 GCD     1      25.290  18.670  31.260  1.00  0.00            
ATOM     57  H27 GCD     1      25.070  19.340  30.410  1.00  0.00            
ATOM     58  C18 GCD     1      24.160  17.680  31.490  1.00  0.00            
ATOM     59  H28 GCD     1      24.440  16.950  32.270  1.00  0.00            
ATOM     60  H29 GCD     1      23.980  17.130  30.560  1.00  0.00            
ATOM     61  O14 GCD     1      23.000  18.300  31.970  1.00  0.00            
ATOM     62  H30 GCD     1      22.960  19.010  31.320  1.00  0.00            
ATOM     63  O15 GCD     1      26.160  21.340  31.310  1.00  0.00            
ATOM     64  C19 GCD     1      26.350  22.710  31.550  1.00  0.00            
ATOM     65  H31 GCD     1      26.860  22.950  32.490  1.00  0.00            
ATOM     66  C20 GCD     1      27.240  23.280  30.410  1.00  0.00            
ATOM     67  H32 GCD     1      26.790  23.060  29.430  1.00  0.00            
ATOM     68  O16 GCD     1      28.510  22.660  30.440  1.00  0.00            
ATOM     69  H33 GCD     1      28.960  22.920  29.630  1.00  0.00            
ATOM     70  C21 GCD     1      27.310  24.810  30.660  1.00  0.00            
ATOM     71  H34 GCD     1      27.790  24.880  31.640  1.00  0.00            
ATOM     72  O17 GCD     1      28.100  25.580  29.750  1.00  0.00            
ATOM     73  H35 GCD     1      27.830  25.310  28.870  1.00  0.00            
ATOM     74  C22 GCD     1      25.850  25.400  30.720  1.00  0.00            
ATOM     75  H36 GCD     1      25.960  26.470  30.960  1.00  0.00            
ATOM     76  O18 GCD     1      25.070  24.810  31.780  1.00  0.00            
ATOM     77  C23 GCD     1      24.950  23.430  31.630  1.00  0.00            
ATOM     78  H37 GCD     1      24.540  23.200  30.630  1.00  0.00            
ATOM     79  C24 GCD     1      24.040  22.790  32.670  1.00  0.00            
ATOM     80  H38 GCD     1      24.470  23.090  33.630  1.00  0.00            
ATOM     81  H39 GCD     1      23.990  21.690  32.620  1.00  0.00            
ATOM     82  O19 GCD     1      22.660  23.260  32.470  1.00  0.00            
ATOM     83  H40 GCD     1      22.200  22.740  31.810  1.00  0.00            
ATOM     84  O20 GCD     1      25.230  25.240  29.400  1.00  0.00            
ATOM     85  C25 GCD     1      24.460  26.330  28.980  1.00  0.00            
ATOM     86  H41 GCD     1      24.310  26.980  29.850  1.00  0.00            
ATOM     87  C26 GCD     1      25.090  27.070  27.850  1.00  0.00            
ATOM     88  H42 GCD     1      25.180  26.470  26.940  1.00  0.00            
ATOM     89  O21 GCD     1      26.420  27.520  28.140  1.00  0.00            
ATOM     90  H43 GCD     1      26.820  28.070  27.470  1.00  0.00            
ATOM     91  C27 GCD     1      24.300  28.290  27.460  1.00  0.00            
ATOM     92  H44 GCD     1      24.220  28.840  28.410  1.00  0.00            
ATOM     93  O22 GCD     1      24.920  28.990  26.380  1.00  0.00            
ATOM     94  H45 GCD     1      24.390  28.860  25.580  1.00  0.00            
ATOM     95  C28 GCD     1      22.840  27.820  27.130  1.00  0.00            
ATOM     96  H46 GCD     1      22.390  28.770  26.840  1.00  0.00            
ATOM     97  O23 GCD     1      22.290  27.090  28.260  1.00  0.00            
ATOM     98  C29 GCD     1      23.020  25.870  28.550  1.00  0.00            
ATOM     99  H47 GCD     1      22.990  25.200  27.680  1.00  0.00            
ATOM    100  C30 GCD     1      22.360  25.120  29.700  1.00  0.00            
ATOM    101  H48 GCD     1      22.250  25.820  30.530  1.00  0.00            
ATOM    102  H49 GCD     1      22.940  24.270  30.080  1.00  0.00            
ATOM    103  O24 GCD     1      21.080  24.600  29.330  1.00  0.00            
ATOM    104  H50 GCD     1      20.570  25.230  28.800  1.00  0.00            
ATOM    105  O25 GCD     1      22.900  26.930  25.970  1.00  0.00            
ATOM    106  C31 GCD     1      22.220  27.200  24.780  1.00  0.00            
ATOM    107  H51 GCD     1      21.830  28.220  24.850  1.00  0.00            
ATOM    108  C32 GCD     1      23.310  27.100  23.680  1.00  0.00            
ATOM    109  H52 GCD     1      23.660  26.060  23.600  1.00  0.00            
ATOM    110  O26 GCD     1      24.360  27.960  23.950  1.00  0.00            
ATOM    111  H53 GCD     1      24.930  28.020  23.180  1.00  0.00            
ATOM    112  C33 GCD     1      22.660  27.430  22.360  1.00  0.00            
ATOM    113  H54 GCD     1      22.210  28.420  22.490  1.00  0.00            
ATOM    114  O27 GCD     1      23.590  27.360  21.250  1.00  0.00            
ATOM    115  H55 GCD     1      23.560  26.510  20.790  1.00  0.00            
ATOM    116  C34 GCD     1      21.520  26.490  22.200  1.00  0.00            
ATOM    117  H56 GCD     1      20.930  26.650  21.290  1.00  0.00            
ATOM    118  O28 GCD     1      20.630  26.590  23.260  1.00  0.00            
ATOM    119  C35 GCD     1      21.170  26.190  24.490  1.00  0.00            
ATOM    120  H57 GCD     1      21.580  25.170  24.440  1.00  0.00            
ATOM    121  C36 GCD     1      20.120  26.170  25.560  1.00  0.00            
ATOM    122  H58 GCD     1      19.660  27.160  25.650  1.00  0.00            
ATOM    123  H59 GCD     1      20.490  25.910  26.560  1.00  0.00            
ATOM    124  O29 GCD     1      19.070  25.230  25.190  1.00  0.00            
ATOM    125  H60 GCD     1      18.290  25.500  25.690  1.00  0.00            
ATOM    126  O30 GCD     1      22.060  25.140  22.070  1.00  0.00            
ATOM    127  C37 GCD     1      21.700  24.510  20.900  1.00  0.00            
ATOM    128  H61 GCD     1      21.380  25.240  20.150  1.00  0.00            
ATOM    129  C38 GCD     1      23.040  24.020  20.330  1.00  0.00            
ATOM    130  H62 GCD     1      23.600  23.370  21.010  1.00  0.00            
ATOM    131  O31 GCD     1      23.870  25.150  19.960  1.00  0.00            
ATOM    132  H63 GCD     1      24.450  24.980  19.220  1.00  0.00            
ATOM    133  C39 GCD     1      22.780  23.090  19.120  1.00  0.00            
ATOM    134  H64 GCD     1      22.270  23.700  18.370  1.00  0.00            
ATOM    135  O32 GCD     1      23.950  22.480  18.600  1.00  0.00            
ATOM    136  H65 GCD     1      24.130  21.660  19.070  1.00  0.00            
ATOM    137  C40 GCD     1      21.790  22.020  19.400  1.00  0.00            
ATOM    138  H66 GCD     1      21.520  21.480  18.490  1.00  0.00            
ATOM    139  O33 GCD     1      20.590  22.570  19.910  1.00  0.00            
ATOM    140  C41 GCD     1      20.750  23.310  21.150  1.00  0.00            
ATOM    141  H67 GCD     1      21.310  22.670  21.840  1.00  0.00            
ATOM    142  C42 GCD     1      19.340  23.810  21.680  1.00  0.00            
ATOM    143  H68 GCD     1      19.480  24.230  22.690  1.00  0.00            
ATOM    144  H69 GCD     1      18.710  22.910  21.720  1.00  0.00            
ATOM    145  O34 GCD     1      18.760  24.710  20.810  1.00  0.00            
ATOM    146  H70 GCD     1      18.390  25.450  21.310  1.00  0.00            
ATOM    147  O35 GCD     1      22.460  21.130  20.350  1.00  0.00            
ATOM    148  C43 GCD     1      22.510  19.780  20.130  1.00  0.00            
ATOM    149  H71 GCD     1      22.180  19.630  19.090  1.00  0.00            
ATOM    150  C44 GCD     1      23.930  19.470  20.340  1.00  0.00            
ATOM    151  H72 GCD     1      24.220  19.620  21.390  1.00  0.00            
ATOM    152  O36 GCD     1      24.920  20.160  19.520  1.00  0.00            
ATOM    153  H73 GCD     1      25.710  19.620  19.440  1.00  0.00            
ATOM    154  C45 GCD     1      24.210  18.020  20.120  1.00  0.00            
ATOM    155  H74 GCD     1      23.970  17.830  19.060  1.00  0.00            
ATOM    156  O37 GCD     1      25.600  17.700  20.400  1.00  0.00            
ATOM    157  H75 GCD     1      25.830  16.870  19.950  1.00  0.00            
ATOM    158  C46 GCD     1      23.270  17.150  20.990  1.00  0.00            
ATOM    159  H76 GCD     1      23.360  16.130  20.580  1.00  0.00            
ATOM    160  O38 GCD     1      23.700  17.160  22.380  1.00  0.00            
ATOM    161  O39 GCD     1      21.930  17.520  20.780  1.00  0.00            
ATOM    162  C47 GCD     1      21.660  18.890  20.990  1.00  0.00            
ATOM    163  H77 GCD     1      21.900  19.160  22.030  1.00  0.00            
ATOM    164  C48 GCD     1      20.170  19.170  20.740  1.00  0.00            
ATOM    165  H78 GCD     1      20.020  19.170  19.650  1.00  0.00            
ATOM    166  H79 GCD     1      19.930  20.220  20.980  1.00  0.00            
ATOM    167  O40 GCD     1      19.300  18.280  21.430  1.00  0.00            
ATOM    168  H80 GCD     1      19.730  17.540  21.870  1.00  0.00            
ATOM    169  C1  AR5     2      19.110  16.990  28.260  1.00  0.00            
ATOM    170  C2  AR5     2      20.230  17.430  29.210  1.00  0.00            
ATOM    171  C3  AR5     2      20.660  16.200  30.120  1.00  0.00            
ATOM    172  C4  AR5     2      19.770  18.580  30.160  1.00  0.00            
ATOM    173  C5  AR5     2      19.560  19.900  29.420  1.00  0.00            
ATOM    174  C6  AR5     2      20.810  20.440  28.620  1.00  0.00            
ATOM    175  C7  AR5     2      21.880  20.880  29.640  1.00  0.00            
ATOM    176  O1  AR5     2      22.620  20.080  30.240  1.00  0.00            
ATOM    177  O2  AR5     2      21.570  22.050  30.320  1.00  0.00            
ATOM    178  C8  AR5     2      20.360  21.650  27.660  1.00  0.00            
ATOM    179  C9  AR5     2      21.580  22.130  26.840  1.00  0.00            
ATOM    180  C10 AR5     2      22.480  21.090  26.190  1.00  0.00            
ATOM    181  C11 AR5     2      21.830  20.650  24.900  1.00  0.00            
ATOM    182  C12 AR5     2      22.640  19.720  27.010  1.00  0.00            
ATOM    183  C13 AR5     2      23.770  19.000  26.850  1.00  0.00            
ATOM    184  C14 AR5     2      25.040  19.300  26.140  1.00  0.00            
ATOM    185  C15 AR5     2      24.900  20.550  25.330  1.00  0.00            
ATOM    186  C16 AR5     2      26.270  20.980  24.680  1.00  0.00            
ATOM    187  C17 AR5     2      27.380  21.350  25.690  1.00  0.00            
ATOM    188  C18 AR5     2      26.790  19.740  23.770  1.00  0.00            
ATOM    189  C19 AR5     2      27.880  20.130  22.740  1.00  0.00            
ATOM    190  C20 AR5     2      27.500  21.400  21.900  1.00  0.00            
ATOM    191  O3  AR5     2      28.430  21.690  20.810  1.00  0.00            
ATOM    192  C21 AR5     2      27.110  22.640  22.760  1.00  0.00            
ATOM    193  C22 AR5     2      26.710  23.720  21.770  1.00  0.00            
ATOM    194  C23 AR5     2      28.310  23.370  23.400  1.00  0.00            
ATOM    195  C24 AR5     2      26.000  22.210  23.760  1.00  0.00            
ATOM    196  C25 AR5     2      25.320  23.360  24.480  1.00  0.00            
ATOM    197  C26 AR5     2      24.030  22.970  25.170  1.00  0.00            
ATOM    198  C27 AR5     2      24.020  21.660  26.050  1.00  0.00            
ATOM    199  C28 AR5     2      24.740  22.050  27.340  1.00  0.00            
ATOM    200  C29 AR5     2      21.350  19.300  27.700  1.00  0.00            
ATOM    201  C30 AR5     2      21.440  17.930  28.440  1.00  0.00            
ATOM    202  H1  AR5     2      18.730  17.800  27.620  1.00  0.00            
ATOM    203  H2  AR5     2      19.600  16.180  27.700  1.00  0.00            
ATOM    204  H3  AR5     2      18.250  16.590  28.810  1.00  0.00            
ATOM    205  H4  AR5     2      21.420  16.490  30.860  1.00  0.00            
ATOM    206  H5  AR5     2      19.720  15.870  30.580  1.00  0.00            
ATOM    207  H6  AR5     2      21.070  15.390  29.500  1.00  0.00            
ATOM    208  H7  AR5     2      20.550  18.770  30.910  1.00  0.00            
ATOM    209  H8  AR5     2      18.920  18.250  30.780  1.00  0.00            
ATOM    210  H9  AR5     2      19.280  20.710  30.110  1.00  0.00            
ATOM    211  H10 AR5     2      18.690  19.860  28.760  1.00  0.00            
ATOM    212  H11 AR5     2      20.910  22.510  29.780  1.00  0.00            
ATOM    213  H12 AR5     2      19.890  22.400  28.310  1.00  0.00            
ATOM    214  H13 AR5     2      19.620  21.170  27.010  1.00  0.00            
ATOM    215  H14 AR5     2      22.240  22.700  27.520  1.00  0.00            
ATOM    216  H15 AR5     2      21.250  22.820  26.060  1.00  0.00            
ATOM    217  H16 AR5     2      21.900  21.350  24.050  1.00  0.00            
ATOM    218  H17 AR5     2      22.330  19.780  24.470  1.00  0.00            
ATOM    219  H18 AR5     2      20.770  20.410  25.030  1.00  0.00            
ATOM    220  H19 AR5     2      23.830  17.980  27.210  1.00  0.00            
ATOM    221  H20 AR5     2      25.300  18.470  25.460  1.00  0.00            
ATOM    222  H21 AR5     2      25.870  19.290  26.850  1.00  0.00            
ATOM    223  H22 AR5     2      24.260  20.250  24.490  1.00  0.00            
ATOM    224  H23 AR5     2      27.170  20.990  26.700  1.00  0.00            
ATOM    225  H24 AR5     2      28.280  20.740  25.530  1.00  0.00            
ATOM    226  H25 AR5     2      27.740  22.370  25.840  1.00  0.00            
ATOM    227  H26 AR5     2      25.950  19.400  23.160  1.00  0.00            
ATOM    228  H27 AR5     2      27.090  18.940  24.460  1.00  0.00            
ATOM    229  H28 AR5     2      28.070  19.390  21.960  1.00  0.00            
ATOM    230  H29 AR5     2      28.830  20.340  23.250  1.00  0.00            
ATOM    231  H30 AR5     2      26.580  21.060  21.410  1.00  0.00            
ATOM    232  H31 AR5     2      28.000  21.990  19.990  1.00  0.00            
ATOM    233  H32 AR5     2      25.920  23.330  21.130  1.00  0.00            
ATOM    234  H33 AR5     2      26.420  24.690  22.180  1.00  0.00            
ATOM    235  H34 AR5     2      27.540  24.080  21.140  1.00  0.00            
ATOM    236  H35 AR5     2      29.220  23.610  22.840  1.00  0.00            
ATOM    237  H36 AR5     2      27.920  24.220  23.980  1.00  0.00            
ATOM    238  H37 AR5     2      28.750  22.690  24.130  1.00  0.00            
ATOM    239  H38 AR5     2      25.190  21.850  23.120  1.00  0.00            
ATOM    240  H39 AR5     2      25.110  24.180  23.790  1.00  0.00            
ATOM    241  H40 AR5     2      26.010  23.810  25.210  1.00  0.00            
ATOM    242  H41 AR5     2      23.280  22.900  24.380  1.00  0.00            
ATOM    243  H42 AR5     2      23.680  23.800  25.790  1.00  0.00            
ATOM    244  H43 AR5     2      24.930  21.220  28.030  1.00  0.00            
ATOM    245  H44 AR5     2      25.680  22.590  27.140  1.00  0.00            
ATOM    246  H45 AR5     2      24.100  22.740  27.900  1.00  0.00            
ATOM    247  H46 AR5     2      20.650  19.110  26.870  1.00  0.00            
ATOM    248  H47 AR5     2      21.710  17.090  27.780  1.00  0.00            
ATOM    249  H48 AR5     2      22.290  18.010  29.120  1.00  0.00            
TER
ENDMDL
MODEL        1
ATOM      1  H1  GCD     1      21.080  17.810  28.560  1.00  0.00            
ATOM      2  O1  GCD     1      21.790  17.300  28.970  1.00  0.00            
ATOM      3  C1  GCD     1      22.290  16.530  27.900  1.00  0.00            
ATOM      4  H2  GCD     1      21.600  15.730  27.600  1.00  0.00            
ATOM      5  H3  GCD     1      22.490  17.160  27.020  1.00  0.00            
ATOM      6  C2  GCD     1      23.610  15.920  28.250  1.00  0.00            
ATOM      7  H4  GCD     1      24.250  16.590  28.840  1.00  0.00            
ATOM      8  C3  GCD     1      24.460  15.450  27.060  1.00  0.00            
ATOM      9  H5  GCD     1      23.900  14.690  26.500  1.00  0.00            
ATOM     10  C4  GCD     1      25.700  14.880  27.560  1.00  0.00            
ATOM     11  H6  GCD     1      26.270  15.660  28.080  1.00  0.00            
ATOM     12  O2  GCD     1      26.580  14.410  26.500  1.00  0.00            
ATOM     13  H7  GCD     1      26.540  15.120  25.840  1.00  0.00            
ATOM     14  C5  GCD     1      25.440  13.760  28.590  1.00  0.00            
ATOM     15  H8  GCD     1      24.740  13.060  28.120  1.00  0.00            
ATOM     16  O3  GCD     1      26.710  13.140  28.960  1.00  0.00            
ATOM     17  H9  GCD     1      27.220  13.690  29.570  1.00  0.00            
ATOM     18  C6  GCD     1      24.640  14.320  29.750  1.00  0.00            
ATOM     19  O4  GCD     1      23.450  14.870  29.230  1.00  0.00            
ATOM     20  H10 GCD     1      24.310  13.520  30.430  1.00  0.00            
ATOM     21  O5  GCD     1      25.460  15.290  30.410  1.00  0.00            
ATOM     22  C7  GCD     1      26.390  14.890  31.440  1.00  0.00            
ATOM     23  H11 GCD     1      26.510  13.810  31.600  1.00  0.00            
ATOM     24  C8  GCD     1      27.730  15.550  31.220  1.00  0.00            
ATOM     25  H12 GCD     1      27.730  16.640  31.080  1.00  0.00            
ATOM     26  O6  GCD     1      28.270  15.030  30.090  1.00  0.00            
ATOM     27  H13 GCD     1      29.220  15.130  30.190  1.00  0.00            
ATOM     28  C9  GCD     1      28.660  15.200  32.440  1.00  0.00            
ATOM     29  H14 GCD     1      28.670  14.110  32.570  1.00  0.00            
ATOM     30  O7  GCD     1      29.950  15.690  32.100  1.00  0.00            
ATOM     31  H15 GCD     1      30.630  15.170  32.540  1.00  0.00            
ATOM     32  C10 GCD     1      28.040  15.930  33.660  1.00  0.00            
ATOM     33  H16 GCD     1      28.670  15.760  34.550  1.00  0.00            
ATOM     34  O8  GCD     1      26.750  15.460  33.860  1.00  0.00            
ATOM     35  C11 GCD     1      25.840  15.540  32.700  1.00  0.00            
ATOM     36  H17 GCD     1      25.780  16.630  32.560  1.00  0.00            
ATOM     37  C12 GCD     1      24.500  15.020  33.040  1.00  0.00            
ATOM     38  H18 GCD     1      23.880  15.050  32.140  1.00  0.00            
ATOM     39  H19 GCD     1      23.950  15.500  33.860  1.00  0.00            
ATOM     40  O9  GCD     1      24.520  13.650  33.450  1.00  0.00            
ATOM     41  H20 GCD     1      23.620  13.330  33.310  1.00  0.00            
ATOM     42  O10 GCD     1      28.010  17.340  33.340  1.00  0.00            
ATOM     43  C13 GCD     1      28.500  18.200  34.380  1.00  0.00            
ATOM     44  H21 GCD     1      28.840  17.530  35.180  1.00  0.00            
ATOM     45  C14 GCD     1      29.670  18.960  33.790  1.00  0.00            
ATOM     46  H22 GCD     1      29.190  19.620  33.050  1.00  0.00            
ATOM     47  O11 GCD     1      30.620  18.100  33.230  1.00  0.00            
ATOM     48  H23 GCD     1      30.140  17.480  32.660  1.00  0.00            
ATOM     49  C15 GCD     1      30.220  19.930  34.840  1.00  0.00            
ATOM     50  H24 GCD     1      30.660  19.290  35.620  1.00  0.00            
ATOM     51  O12 GCD     1      31.300  20.630  34.280  1.00  0.00            
ATOM     52  H25 GCD     1      31.880  20.110  33.710  1.00  0.00            
ATOM     53  C16 GCD     1      29.080  20.800  35.450  1.00  0.00            
ATOM     54  H26 GCD     1      29.490  21.280  36.340  1.00  0.00            
ATOM     55  O13 GCD     1      28.070  19.960  35.870  1.00  0.00            
ATOM     56  C17 GCD     1      27.430  19.150  34.890  1.00  0.00            
ATOM     57  H27 GCD     1      27.030  19.740  34.060  1.00  0.00            
ATOM     58  C18 GCD     1      26.250  18.470  35.540  1.00  0.00            
ATOM     59  H28 GCD     1      25.780  17.770  34.840  1.00  0.00            
ATOM     60  H29 GCD     1      25.490  19.220  35.790  1.00  0.00            
ATOM     61  O14 GCD     1      26.560  17.680  36.700  1.00  0.00            
ATOM     62  H30 GCD     1      27.350  18.090  37.080  1.00  0.00            
ATOM     63  O15 GCD     1      28.640  21.730  34.440  1.00  0.00            
ATOM     64  C19 GCD     1      28.500  23.110  34.930  1.00  0.00            
ATOM     65  H31 GCD     1      28.860  23.200  35.960  1.00  0.00            
ATOM     66  C20 GCD     1      29.420  23.950  34.100  1.00  0.00            
ATOM     67  H32 GCD     1      29.090  23.750  33.080  1.00  0.00            
ATOM     68  O16 GCD     1      30.790  23.610  34.250  1.00  0.00            
ATOM     69  H33 GCD     1      30.820  22.650  34.280  1.00  0.00            
ATOM     70  C21 GCD     1      29.210  25.440  34.460  1.00  0.00            
ATOM     71  H34 GCD     1      29.580  25.610  35.480  1.00  0.00            
ATOM     72  O17 GCD     1      29.970  26.240  33.490  1.00  0.00            
ATOM     73  H35 GCD     1      30.860  25.880  33.420  1.00  0.00            
ATOM     74  C22 GCD     1      27.720  25.850  34.590  1.00  0.00            
ATOM     75  H36 GCD     1      27.490  26.810  35.050  1.00  0.00            
ATOM     76  O18 GCD     1      27.060  24.800  35.340  1.00  0.00            
ATOM     77  C23 GCD     1      27.070  23.480  34.970  1.00  0.00            
ATOM     78  H37 GCD     1      26.620  23.350  33.980  1.00  0.00            
ATOM     79  C24 GCD     1      26.220  22.760  36.010  1.00  0.00            
ATOM     80  H38 GCD     1      26.620  22.890  37.030  1.00  0.00            
ATOM     81  H39 GCD     1      26.220  21.690  35.770  1.00  0.00            
ATOM     82  O19 GCD     1      24.810  23.130  36.080  1.00  0.00            
ATOM     83  H40 GCD     1      24.780  24.090  36.100  1.00  0.00            
ATOM     84  O20 GCD     1      27.210  25.820  33.270  1.00  0.00            
ATOM     85  C25 GCD     1      26.440  26.960  32.800  1.00  0.00            
ATOM     86  H41 GCD     1      26.360  27.690  33.620  1.00  0.00            
ATOM     87  C26 GCD     1      27.290  27.630  31.750  1.00  0.00            
ATOM     88  H42 GCD     1      27.640  26.810  31.110  1.00  0.00            
ATOM     89  O21 GCD     1      28.400  28.190  32.380  1.00  0.00            
ATOM     90  H43 GCD     1      28.880  27.390  32.650  1.00  0.00            
ATOM     91  C27 GCD     1      26.570  28.670  30.900  1.00  0.00            
ATOM     92  H44 GCD     1      26.240  29.470  31.570  1.00  0.00            
ATOM     93  O22 GCD     1      27.290  29.200  29.830  1.00  0.00            
ATOM     94  H45 GCD     1      27.850  29.780  30.360  1.00  0.00            
ATOM     95  C28 GCD     1      25.290  28.020  30.360  1.00  0.00            
ATOM     96  H46 GCD     1      24.630  28.660  29.770  1.00  0.00            
ATOM     97  O23 GCD     1      24.530  27.660  31.450  1.00  0.00            
ATOM     98  C29 GCD     1      25.120  26.550  32.180  1.00  0.00            
ATOM     99  H47 GCD     1      25.220  25.700  31.490  1.00  0.00            
ATOM    100  C30 GCD     1      24.170  26.130  33.260  1.00  0.00            
ATOM    101  H48 GCD     1      23.920  26.960  33.930  1.00  0.00            
ATOM    102  H49 GCD     1      24.610  25.340  33.880  1.00  0.00            
ATOM    103  O24 GCD     1      22.960  25.690  32.770  1.00  0.00            
ATOM    104  H50 GCD     1      23.100  24.740  32.700  1.00  0.00            
ATOM    105  O25 GCD     1      25.610  26.890  29.580  1.00  0.00            
ATOM    106  C31 GCD     1      25.470  27.020  28.150  1.00  0.00            
ATOM    107  H51 GCD     1      25.580  28.080  27.910  1.00  0.00            
ATOM    108  C32 GCD     1      26.620  26.200  27.560  1.00  0.00            
ATOM    109  H52 GCD     1      26.440  25.150  27.820  1.00  0.00            
ATOM    110  O26 GCD     1      27.840  26.770  28.120  1.00  0.00            
ATOM    111  H53 GCD     1      27.550  27.560  28.590  1.00  0.00            
ATOM    112  C33 GCD     1      26.600  26.400  26.060  1.00  0.00            
ATOM    113  H54 GCD     1      26.700  27.480  25.890  1.00  0.00            
ATOM    114  O27 GCD     1      27.670  25.670  25.350  1.00  0.00            
ATOM    115  H55 GCD     1      27.290  25.100  24.680  1.00  0.00            
ATOM    116  C34 GCD     1      25.260  26.050  25.440  1.00  0.00            
ATOM    117  H56 GCD     1      25.170  26.260  24.370  1.00  0.00            
ATOM    118  O28 GCD     1      24.190  26.800  26.140  1.00  0.00            
ATOM    119  C35 GCD     1      24.120  26.490  27.600  1.00  0.00            
ATOM    120  H57 GCD     1      24.140  25.420  27.850  1.00  0.00            
ATOM    121  C36 GCD     1      22.830  27.010  28.190  1.00  0.00            
ATOM    122  H58 GCD     1      22.790  28.090  28.030  1.00  0.00            
ATOM    123  H59 GCD     1      22.750  26.800  29.270  1.00  0.00            
ATOM    124  O29 GCD     1      21.680  26.400  27.530  1.00  0.00            
ATOM    125  H60 GCD     1      21.710  26.640  26.590  1.00  0.00            
ATOM    126  O30 GCD     1      24.990  24.640  25.610  1.00  0.00            
ATOM    127  C37 GCD     1      24.570  23.930  24.410  1.00  0.00            
ATOM    128  H61 GCD     1      24.100  24.670  23.750  1.00  0.00            
ATOM    129  C38 GCD     1      25.760  23.210  23.750  1.00  0.00            
ATOM    130  H62 GCD     1      26.100  22.420  24.420  1.00  0.00            
ATOM    131  O31 GCD     1      26.770  24.150  23.340  1.00  0.00            
ATOM    132  H63 GCD     1      26.650  24.340  22.400  1.00  0.00            
ATOM    133  C39 GCD     1      25.310  22.340  22.560  1.00  0.00            
ATOM    134  H64 GCD     1      24.790  23.000  21.860  1.00  0.00            
ATOM    135  O32 GCD     1      26.280  21.540  21.890  1.00  0.00            
ATOM    136  H65 GCD     1      27.080  22.000  21.590  1.00  0.00            
ATOM    137  C40 GCD     1      24.120  21.440  23.100  1.00  0.00            
ATOM    138  H66 GCD     1      23.600  20.840  22.350  1.00  0.00            
ATOM    139  O33 GCD     1      23.070  22.260  23.630  1.00  0.00            
ATOM    140  C41 GCD     1      23.400  23.000  24.810  1.00  0.00            
ATOM    141  H67 GCD     1      23.770  22.330  25.590  1.00  0.00            
ATOM    142  C42 GCD     1      22.180  23.740  25.280  1.00  0.00            
ATOM    143  H68 GCD     1      21.850  24.410  24.480  1.00  0.00            
ATOM    144  H69 GCD     1      22.500  24.410  26.090  1.00  0.00            
ATOM    145  O34 GCD     1      21.150  22.930  25.780  1.00  0.00            
ATOM    146  H70 GCD     1      20.760  22.450  25.040  1.00  0.00            
ATOM    147  O35 GCD     1      24.620  20.500  24.110  1.00  0.00            
ATOM    148  C43 GCD     1      24.310  19.120  23.840  1.00  0.00            
ATOM    149  H71 GCD     1      24.050  19.040  22.780  1.00  0.00            
ATOM    150  C44 GCD     1      25.660  18.340  23.980  1.00  0.00            
ATOM    151  H72 GCD     1      25.890  18.550  25.030  1.00  0.00            
ATOM    152  O36 GCD     1      26.740  18.790  23.110  1.00  0.00            
ATOM    153  H73 GCD     1      26.680  19.750  23.010  1.00  0.00            
ATOM    154  C45 GCD     1      25.310  16.820  23.770  1.00  0.00            
ATOM    155  H74 GCD     1      24.880  16.800  22.760  1.00  0.00            
ATOM    156  O37 GCD     1      26.420  15.930  23.830  1.00  0.00            
ATOM    157  H75 GCD     1      27.000  16.360  23.190  1.00  0.00            
ATOM    158  C46 GCD     1      24.270  16.440  24.820  1.00  0.00            
ATOM    159  H76 GCD     1      23.950  15.400  24.750  1.00  0.00            
ATOM    160  O38 GCD     1      24.780  16.590  26.200  1.00  0.00            
ATOM    161  O39 GCD     1      23.030  17.100  24.540  1.00  0.00            
ATOM    162  C47 GCD     1      23.170  18.560  24.690  1.00  0.00            
ATOM    163  H77 GCD     1      23.430  18.770  25.730  1.00  0.00            
ATOM    164  C48 GCD     1      21.890  19.200  24.240  1.00  0.00            
ATOM    165  H78 GCD     1      21.850  20.280  24.420  1.00  0.00            
ATOM    166  H79 GCD     1      21.120  18.760  24.900  1.00  0.00            
ATOM    167  O40 GCD     1      21.560  18.780  22.920  1.00  0.00            
ATOM    168  H80 GCD     1      21.290  17.880  23.140  1.00  0.00            
ATOM    169  C1  AR5     2      19.460  18.390  31.910  1.00  0.00            
ATOM    170  C2  AR5     2      20.560  18.680  32.920  1.00  0.00            
ATOM    171  C3  AR5     2      20.450  17.500  33.980  1.00  0.00            
ATOM    172  C4  AR5     2      20.330  20.000  33.570  1.00  0.00            
ATOM    173  C5  AR5     2      20.560  21.270  32.710  1.00  0.00            
ATOM    174  C6  AR5     2      22.010  21.270  32.060  1.00  0.00            
ATOM    175  C7  AR5     2      23.020  21.650  33.170  1.00  0.00            
ATOM    176  O1  AR5     2      23.560  20.910  33.980  1.00  0.00            
ATOM    177  O2  AR5     2      22.930  22.860  33.680  1.00  0.00            
ATOM    178  C8  AR5     2      22.060  22.310  30.950  1.00  0.00            
ATOM    179  C9  AR5     2      23.440  22.380  30.410  1.00  0.00            
ATOM    180  C10 AR5     2      24.010  21.080  29.760  1.00  0.00            
ATOM    181  C11 AR5     2      23.280  20.770  28.420  1.00  0.00            
ATOM    182  C12 AR5     2      23.740  19.860  30.760  1.00  0.00            
ATOM    183  C13 AR5     2      24.680  18.890  30.900  1.00  0.00            
ATOM    184  C14 AR5     2      26.050  18.940  30.340  1.00  0.00            
ATOM    185  C15 AR5     2      26.280  19.930  29.130  1.00  0.00            
ATOM    186  C16 AR5     2      27.760  19.920  28.500  1.00  0.00            
ATOM    187  C17 AR5     2      28.940  20.000  29.580  1.00  0.00            
ATOM    188  C18 AR5     2      27.930  18.590  27.690  1.00  0.00            
ATOM    189  C19 AR5     2      29.230  18.480  26.960  1.00  0.00            
ATOM    190  C20 AR5     2      29.370  19.570  25.940  1.00  0.00            
ATOM    191  O3  AR5     2      30.570  19.370  25.230  1.00  0.00            
ATOM    192  C21 AR5     2      29.200  21.020  26.480  1.00  0.00            
ATOM    193  C22 AR5     2      29.050  21.890  25.250  1.00  0.00            
ATOM    194  C23 AR5     2      30.490  21.480  27.210  1.00  0.00            
ATOM    195  C24 AR5     2      27.860  21.020  27.380  1.00  0.00            
ATOM    196  C25 AR5     2      27.340  22.380  27.980  1.00  0.00            
ATOM    197  C26 AR5     2      25.900  22.340  28.410  1.00  0.00            
ATOM    198  C27 AR5     2      25.650  21.280  29.560  1.00  0.00            
ATOM    199  C28 AR5     2      26.350  21.750  30.930  1.00  0.00            
ATOM    200  C29 AR5     2      22.370  19.830  31.400  1.00  0.00            
ATOM    201  C30 AR5     2      22.050  18.640  32.330  1.00  0.00            
ATOM    202  H1  AR5     2      18.430  18.290  32.290  1.00  0.00            
ATOM    203  H2  AR5     2      19.500  19.140  31.120  1.00  0.00            
ATOM    204  H3  AR5     2      19.720  17.440  31.420  1.00  0.00            
ATOM    205  H4  AR5     2      20.780  16.530  33.570  1.00  0.00            
ATOM    206  H5  AR5     2      21.100  17.800  34.800  1.00  0.00            
ATOM    207  H6  AR5     2      19.430  17.350  34.340  1.00  0.00            
ATOM    208  H7  AR5     2      20.800  20.040  34.560  1.00  0.00            
ATOM    209  H8  AR5     2      19.250  20.010  33.760  1.00  0.00            
ATOM    210  H9  AR5     2      20.390  22.130  33.360  1.00  0.00            
ATOM    211  H10 AR5     2      19.790  21.400  31.930  1.00  0.00            
ATOM    212  H11 AR5     2      23.240  22.460  34.510  1.00  0.00            
ATOM    213  H12 AR5     2      21.790  23.270  31.410  1.00  0.00            
ATOM    214  H13 AR5     2      21.330  22.080  30.180  1.00  0.00            
ATOM    215  H14 AR5     2      24.020  22.680  31.290  1.00  0.00            
ATOM    216  H15 AR5     2      23.470  23.280  29.780  1.00  0.00            
ATOM    217  H16 AR5     2      23.780  20.140  27.680  1.00  0.00            
ATOM    218  H17 AR5     2      22.300  20.310  28.640  1.00  0.00            
ATOM    219  H18 AR5     2      23.180  21.660  27.780  1.00  0.00            
ATOM    220  H19 AR5     2      24.470  18.000  31.490  1.00  0.00            
ATOM    221  H20 AR5     2      26.240  17.880  30.110  1.00  0.00            
ATOM    222  H21 AR5     2      26.700  19.130  31.200  1.00  0.00            
ATOM    223  H22 AR5     2      25.650  19.450  28.380  1.00  0.00            
ATOM    224  H23 AR5     2      29.900  19.550  29.340  1.00  0.00            
ATOM    225  H24 AR5     2      29.210  21.030  29.880  1.00  0.00            
ATOM    226  H25 AR5     2      28.690  19.490  30.520  1.00  0.00            
ATOM    227  H26 AR5     2      27.150  18.460  26.930  1.00  0.00            
ATOM    228  H27 AR5     2      27.960  17.760  28.400  1.00  0.00            
ATOM    229  H28 AR5     2      29.270  17.560  26.370  1.00  0.00            
ATOM    230  H29 AR5     2      30.100  18.410  27.620  1.00  0.00            
ATOM    231  H30 AR5     2      28.540  19.450  25.220  1.00  0.00            
ATOM    232  H31 AR5     2      30.320  19.120  24.330  1.00  0.00            
ATOM    233  H32 AR5     2      29.030  22.960  25.490  1.00  0.00            
ATOM    234  H33 AR5     2      29.950  21.880  24.620  1.00  0.00            
ATOM    235  H34 AR5     2      28.220  21.630  24.580  1.00  0.00            
ATOM    236  H35 AR5     2      30.920  20.710  27.870  1.00  0.00            
ATOM    237  H36 AR5     2      31.190  21.820  26.430  1.00  0.00            
ATOM    238  H37 AR5     2      30.260  22.360  27.820  1.00  0.00            
ATOM    239  H38 AR5     2      27.040  20.670  26.750  1.00  0.00            
ATOM    240  H39 AR5     2      27.390  23.050  27.110  1.00  0.00            
ATOM    241  H40 AR5     2      28.080  22.710  28.720  1.00  0.00            
ATOM    242  H41 AR5     2      25.320  22.090  27.520  1.00  0.00            
ATOM    243  H42 AR5     2      25.520  23.340  28.670  1.00  0.00            
ATOM    244  H43 AR5     2      25.880  21.190  31.750  1.00  0.00            
ATOM    245  H44 AR5     2      27.420  21.540  31.030  1.00  0.00            
ATOM    246  H45 AR5     2      26.270  22.840  31.030  1.00  0.00            
ATOM    247  H46 AR5     2      21.570  19.760  30.650  1.00  0.00            
ATOM    248  H47 AR5     2      22.150  17.680  31.800  1.00  0.00            
ATOM    249  H48 AR5     2      22.830  18.650  33.090  1.00  0.00            
TER
ENDMDL
MODEL        1
ATOM      1  H1  GCD     1      21.910  20.000  33.920  1.00  0.00            
ATOM      2  O1  GCD     1      21.120  20.340  33.500  1.00  0.00            
ATOM      3  C1  GCD     1      21.360  20.140  32.060  1.00  0.00            
ATOM      4  H2  GCD     1      21.200  19.060  31.880  1.00  0.00            
ATOM      5  H3  GCD     1      20.560  20.740  31.610  1.00  0.00            
ATOM      6  C2  GCD     1      22.720  20.600  31.650  1.00  0.00            
ATOM      7  H4  GCD     1      22.750  21.690  31.600  1.00  0.00            
ATOM      8  C3  GCD     1      23.210  20.100  30.250  1.00  0.00            
ATOM      9  H5  GCD     1      23.030  19.020  30.240  1.00  0.00            
ATOM     10  C4  GCD     1      24.660  20.420  30.000  1.00  0.00            
ATOM     11  H6  GCD     1      24.900  21.490  29.950  1.00  0.00            
ATOM     12  O2  GCD     1      25.130  19.950  28.800  1.00  0.00            
ATOM     13  H7  GCD     1      24.940  19.010  28.850  1.00  0.00            
ATOM     14  C5  GCD     1      25.450  19.800  31.180  1.00  0.00            
ATOM     15  H8  GCD     1      25.160  18.740  31.210  1.00  0.00            
ATOM     16  O3  GCD     1      26.860  19.870  30.990  1.00  0.00            
ATOM     17  H9  GCD     1      27.010  20.770  30.690  1.00  0.00            
ATOM     18  C6  GCD     1      24.960  20.400  32.470  1.00  0.00            
ATOM     19  O4  GCD     1      23.590  20.090  32.650  1.00  0.00            
ATOM     20  H10 GCD     1      25.540  19.920  33.260  1.00  0.00            
ATOM     21  O5  GCD     1      25.130  21.790  32.460  1.00  0.00            
ATOM     22  C7  GCD     1      26.320  22.300  32.930  1.00  0.00            
ATOM     23  H11 GCD     1      27.140  21.580  33.070  1.00  0.00            
ATOM     24  C8  GCD     1      26.790  23.310  31.890  1.00  0.00            
ATOM     25  H12 GCD     1      26.070  24.080  31.620  1.00  0.00            
ATOM     26  O6  GCD     1      27.140  22.780  30.620  1.00  0.00            
ATOM     27  H13 GCD     1      27.720  23.410  30.190  1.00  0.00            
ATOM     28  C9  GCD     1      28.000  24.090  32.430  1.00  0.00            
ATOM     29  H14 GCD     1      28.790  23.360  32.620  1.00  0.00            
ATOM     30  O7  GCD     1      28.660  24.980  31.520  1.00  0.00            
ATOM     31  H15 GCD     1      28.400  25.840  31.850  1.00  0.00            
ATOM     32  C10 GCD     1      27.620  24.690  33.730  1.00  0.00            
ATOM     33  H16 GCD     1      28.510  25.080  34.230  1.00  0.00            
ATOM     34  O8  GCD     1      27.120  23.780  34.660  1.00  0.00            
ATOM     35  C11 GCD     1      26.040  22.990  34.210  1.00  0.00            
ATOM     36  H17 GCD     1      25.130  23.560  33.970  1.00  0.00            
ATOM     37  C12 GCD     1      25.830  22.020  35.360  1.00  0.00            
ATOM     38  H18 GCD     1      24.890  21.460  35.330  1.00  0.00            
ATOM     39  H19 GCD     1      25.780  22.570  36.300  1.00  0.00            
ATOM     40  O9  GCD     1      26.870  21.090  35.470  1.00  0.00            
ATOM     41  H20 GCD     1      27.650  21.540  35.810  1.00  0.00            
ATOM     42  O10 GCD     1      26.620  25.680  33.540  1.00  0.00            
ATOM     43  C13 GCD     1      26.850  26.830  34.240  1.00  0.00            
ATOM     44  H21 GCD     1      27.660  26.720  34.980  1.00  0.00            
ATOM     45  C14 GCD     1      27.190  27.900  33.230  1.00  0.00            
ATOM     46  H22 GCD     1      26.500  27.730  32.380  1.00  0.00            
ATOM     47  O11 GCD     1      28.410  27.570  32.630  1.00  0.00            
ATOM     48  H23 GCD     1      29.060  27.930  33.230  1.00  0.00            
ATOM     49  C15 GCD     1      27.200  29.310  33.820  1.00  0.00            
ATOM     50  H24 GCD     1      28.040  29.430  34.520  1.00  0.00            
ATOM     51  O12 GCD     1      27.320  30.460  32.950  1.00  0.00            
ATOM     52  H25 GCD     1      28.230  30.450  32.640  1.00  0.00            
ATOM     53  C16 GCD     1      25.980  29.500  34.620  1.00  0.00            
ATOM     54  H26 GCD     1      26.030  30.460  35.140  1.00  0.00            
ATOM     55  O13 GCD     1      25.910  28.470  35.610  1.00  0.00            
ATOM     56  C17 GCD     1      25.650  27.220  35.020  1.00  0.00            
ATOM     57  H27 GCD     1      24.820  27.240  34.310  1.00  0.00            
ATOM     58  C18 GCD     1      25.260  26.280  36.180  1.00  0.00            
ATOM     59  H28 GCD     1      26.070  26.090  36.900  1.00  0.00            
ATOM     60  H29 GCD     1      24.970  25.360  35.680  1.00  0.00            
ATOM     61  O14 GCD     1      24.140  26.730  36.960  1.00  0.00            
ATOM     62  H30 GCD     1      23.360  26.650  36.410  1.00  0.00            
ATOM     63  O15 GCD     1      24.860  29.470  33.730  1.00  0.00            
ATOM     64  C19 GCD     1      24.040  30.610  33.560  1.00  0.00            
ATOM     65  H31 GCD     1      24.500  31.520  33.940  1.00  0.00            
ATOM     66  C20 GCD     1      23.750  30.790  32.060  1.00  0.00            
ATOM     67  H32 GCD     1      23.290  29.870  31.680  1.00  0.00            
ATOM     68  O16 GCD     1      24.990  30.930  31.280  1.00  0.00            
ATOM     69  H33 GCD     1      25.670  30.670  31.910  1.00  0.00            
ATOM     70  C21 GCD     1      22.890  32.000  31.780  1.00  0.00            
ATOM     71  H34 GCD     1      23.550  32.860  31.970  1.00  0.00            
ATOM     72  O17 GCD     1      22.620  31.970  30.390  1.00  0.00            
ATOM     73  H35 GCD     1      23.350  31.560  29.900  1.00  0.00            
ATOM     74  C22 GCD     1      21.660  31.880  32.640  1.00  0.00            
ATOM     75  H36 GCD     1      21.170  32.860  32.700  1.00  0.00            
ATOM     76  O18 GCD     1      21.940  31.580  34.010  1.00  0.00            
ATOM     77  C23 GCD     1      22.740  30.420  34.280  1.00  0.00            
ATOM     78  H37 GCD     1      22.240  29.550  33.820  1.00  0.00            
ATOM     79  C24 GCD     1      22.860  30.190  35.780  1.00  0.00            
ATOM     80  H38 GCD     1      23.320  30.990  36.380  1.00  0.00            
ATOM     81  H39 GCD     1      23.540  29.330  35.890  1.00  0.00            
ATOM     82  O19 GCD     1      21.570  29.770  36.440  1.00  0.00            
ATOM     83  H40 GCD     1      21.290  28.890  36.150  1.00  0.00            
ATOM     84  O20 GCD     1      20.830  30.920  32.140  1.00  0.00            
ATOM     85  C25 GCD     1      19.410  31.250  32.090  1.00  0.00            
ATOM     86  H41 GCD     1      19.200  32.190  32.620  1.00  0.00            
ATOM     87  C26 GCD     1      19.170  31.420  30.610  1.00  0.00            
ATOM     88  H42 GCD     1      19.460  30.490  30.110  1.00  0.00            
ATOM     89  O21 GCD     1      19.940  32.440  30.170  1.00  0.00            
ATOM     90  H43 GCD     1      20.820  32.090  30.350  1.00  0.00            
ATOM     91  C27 GCD     1      17.740  31.770  30.380  1.00  0.00            
ATOM     92  H44 GCD     1      17.530  32.780  30.750  1.00  0.00            
ATOM     93  O22 GCD     1      17.460  31.860  28.980  1.00  0.00            
ATOM     94  H45 GCD     1      18.140  32.300  28.460  1.00  0.00            
ATOM     95  C28 GCD     1      16.810  30.690  31.020  1.00  0.00            
ATOM     96  H46 GCD     1      15.770  31.010  31.000  1.00  0.00            
ATOM     97  O23 GCD     1      17.230  30.480  32.370  1.00  0.00            
ATOM     98  C29 GCD     1      18.580  30.110  32.650  1.00  0.00            
ATOM     99  H47 GCD     1      18.900  29.190  32.140  1.00  0.00            
ATOM    100  C30 GCD     1      18.600  29.810  34.090  1.00  0.00            
ATOM    101  H48 GCD     1      18.360  30.670  34.730  1.00  0.00            
ATOM    102  H49 GCD     1      19.640  29.660  34.430  1.00  0.00            
ATOM    103  O24 GCD     1      17.850  28.660  34.500  1.00  0.00            
ATOM    104  H50 GCD     1      16.920  28.820  34.310  1.00  0.00            
ATOM    105  O25 GCD     1      16.970  29.450  30.280  1.00  0.00            
ATOM    106  C31 GCD     1      15.800  28.910  29.710  1.00  0.00            
ATOM    107  H51 GCD     1      14.950  29.600  29.770  1.00  0.00            
ATOM    108  C32 GCD     1      16.150  28.510  28.290  1.00  0.00            
ATOM    109  H52 GCD     1      17.050  27.880  28.360  1.00  0.00            
ATOM    110  O26 GCD     1      16.470  29.670  27.510  1.00  0.00            
ATOM    111  H53 GCD     1      16.960  30.260  28.090  1.00  0.00            
ATOM    112  C33 GCD     1      15.130  27.740  27.570  1.00  0.00            
ATOM    113  H54 GCD     1      14.280  28.430  27.460  1.00  0.00            
ATOM    114  O27 GCD     1      15.480  27.330  26.250  1.00  0.00            
ATOM    115  H55 GCD     1      15.640  28.030  25.610  1.00  0.00            
ATOM    116  C34 GCD     1      14.640  26.580  28.420  1.00  0.00            
ATOM    117  H56 GCD     1      13.790  26.140  27.890  1.00  0.00            
ATOM    118  O28 GCD     1      14.360  26.990  29.760  1.00  0.00            
ATOM    119  C35 GCD     1      15.460  27.620  30.470  1.00  0.00            
ATOM    120  H57 GCD     1      16.340  26.990  30.610  1.00  0.00            
ATOM    121  C36 GCD     1      14.860  28.010  31.850  1.00  0.00            
ATOM    122  H58 GCD     1      14.110  28.810  31.760  1.00  0.00            
ATOM    123  H59 GCD     1      15.730  28.450  32.350  1.00  0.00            
ATOM    124  O29 GCD     1      14.390  26.840  32.590  1.00  0.00            
ATOM    125  H60 GCD     1      13.630  26.510  32.100  1.00  0.00            
ATOM    126  O30 GCD     1      15.730  25.650  28.510  1.00  0.00            
ATOM    127  C37 GCD     1      15.550  24.280  28.040  1.00  0.00            
ATOM    128  H61 GCD     1      14.590  23.990  27.590  1.00  0.00            
ATOM    129  C38 GCD     1      16.490  24.040  26.820  1.00  0.00            
ATOM    130  H62 GCD     1      17.520  24.290  27.090  1.00  0.00            
ATOM    131  O31 GCD     1      16.060  24.840  25.710  1.00  0.00            
ATOM    132  H63 GCD     1      15.940  25.710  26.100  1.00  0.00            
ATOM    133  C39 GCD     1      16.470  22.520  26.550  1.00  0.00            
ATOM    134  H64 GCD     1      15.480  22.260  26.150  1.00  0.00            
ATOM    135  O32 GCD     1      17.450  22.240  25.560  1.00  0.00            
ATOM    136  H65 GCD     1      18.320  22.410  25.920  1.00  0.00            
ATOM    137  C40 GCD     1      16.750  21.610  27.720  1.00  0.00            
ATOM    138  H66 GCD     1      16.650  20.560  27.430  1.00  0.00            
ATOM    139  O33 GCD     1      15.760  21.960  28.700  1.00  0.00            
ATOM    140  C41 GCD     1      15.740  23.280  29.170  1.00  0.00            
ATOM    141  H67 GCD     1      16.740  23.470  29.580  1.00  0.00            
ATOM    142  C42 GCD     1      14.670  23.460  30.320  1.00  0.00            
ATOM    143  H68 GCD     1      14.800  24.280  31.030  1.00  0.00            
ATOM    144  H69 GCD     1      14.870  22.620  31.000  1.00  0.00            
ATOM    145  O34 GCD     1      13.300  23.400  30.000  1.00  0.00            
ATOM    146  H70 GCD     1      13.000  22.520  29.770  1.00  0.00            
ATOM    147  O35 GCD     1      18.070  21.930  28.230  1.00  0.00            
ATOM    148  C43 GCD     1      19.120  20.980  27.840  1.00  0.00            
ATOM    149  H71 GCD     1      18.750  20.310  27.050  1.00  0.00            
ATOM    150  C44 GCD     1      20.410  21.720  27.420  1.00  0.00            
ATOM    151  H72 GCD     1      20.810  22.320  28.250  1.00  0.00            
ATOM    152  O36 GCD     1      20.230  22.410  26.130  1.00  0.00            
ATOM    153  H73 GCD     1      20.830  22.010  25.500  1.00  0.00            
ATOM    154  C45 GCD     1      21.460  20.710  27.070  1.00  0.00            
ATOM    155  H74 GCD     1      21.110  19.950  26.360  1.00  0.00            
ATOM    156  O37 GCD     1      22.650  21.340  26.470  1.00  0.00            
ATOM    157  H75 GCD     1      23.240  21.630  27.170  1.00  0.00            
ATOM    158  C46 GCD     1      21.840  19.940  28.350  1.00  0.00            
ATOM    159  H76 GCD     1      22.600  19.170  28.140  1.00  0.00            
ATOM    160  O38 GCD     1      22.400  20.760  29.300  1.00  0.00            
ATOM    161  O39 GCD     1      20.670  19.300  28.780  1.00  0.00            
ATOM    162  C47 GCD     1      19.480  20.070  29.050  1.00  0.00            
ATOM    163  H77 GCD     1      19.700  20.790  29.850  1.00  0.00            
ATOM    164  C48 GCD     1      18.270  19.230  29.440  1.00  0.00            
ATOM    165  H78 GCD     1      18.220  18.420  28.700  1.00  0.00            
ATOM    166  H79 GCD     1      17.350  19.840  29.450  1.00  0.00            
ATOM    167  O40 GCD     1      18.390  18.590  30.720  1.00  0.00            
ATOM    168  H80 GCD     1      17.680  17.960  30.870  1.00  0.00            
ATOM    169  C1  AR5     2      21.040  21.670  36.380  1.00  0.00            
ATOM    170  C2  AR5     2      21.820  22.960  36.470  1.00  0.00            
ATOM    171  C3  AR5     2      23.040  22.740  37.370  1.00  0.00            
ATOM    172  C4  AR5     2      21.050  24.030  37.240  1.00  0.00            
ATOM    173  C5  AR5     2      19.830  24.550  36.440  1.00  0.00            
ATOM    174  C6  AR5     2      20.160  25.070  35.000  1.00  0.00            
ATOM    175  C7  AR5     2      20.980  26.410  35.120  1.00  0.00            
ATOM    176  O1  AR5     2      22.160  26.460  35.260  1.00  0.00            
ATOM    177  O2  AR5     2      20.270  27.460  35.650  1.00  0.00            
ATOM    178  C8  AR5     2      18.840  25.310  34.180  1.00  0.00            
ATOM    179  C9  AR5     2      19.200  25.920  32.790  1.00  0.00            
ATOM    180  C10 AR5     2      20.180  25.030  31.930  1.00  0.00            
ATOM    181  C11 AR5     2      19.260  23.870  31.380  1.00  0.00            
ATOM    182  C12 AR5     2      21.310  24.380  32.740  1.00  0.00            
ATOM    183  C13 AR5     2      22.550  24.170  32.150  1.00  0.00            
ATOM    184  C14 AR5     2      23.010  24.500  30.740  1.00  0.00            
ATOM    185  C15 AR5     2      21.790  25.170  29.900  1.00  0.00            
ATOM    186  C16 AR5     2      22.250  25.790  28.540  1.00  0.00            
ATOM    187  C17 AR5     2      23.300  26.920  28.800  1.00  0.00            
ATOM    188  C18 AR5     2      22.990  24.760  27.710  1.00  0.00            
ATOM    189  C19 AR5     2      23.190  25.100  26.110  1.00  0.00            
ATOM    190  C20 AR5     2      21.840  25.620  25.530  1.00  0.00            
ATOM    191  O3  AR5     2      22.040  25.800  24.090  1.00  0.00            
ATOM    192  C21 AR5     2      21.200  26.790  26.280  1.00  0.00            
ATOM    193  C22 AR5     2      19.810  26.910  25.630  1.00  0.00            
ATOM    194  C23 AR5     2      22.060  28.100  26.070  1.00  0.00            
ATOM    195  C24 AR5     2      21.000  26.290  27.800  1.00  0.00            
ATOM    196  C25 AR5     2      20.140  27.310  28.630  1.00  0.00            
ATOM    197  C26 AR5     2      19.730  26.720  29.960  1.00  0.00            
ATOM    198  C27 AR5     2      20.790  25.950  30.800  1.00  0.00            
ATOM    199  C28 AR5     2      21.550  27.160  31.440  1.00  0.00            
ATOM    200  C29 AR5     2      21.020  24.000  34.190  1.00  0.00            
ATOM    201  C30 AR5     2      22.240  23.430  35.070  1.00  0.00            
ATOM    202  H1  AR5     2      21.660  20.930  35.880  1.00  0.00            
ATOM    203  H2  AR5     2      20.780  21.190  37.330  1.00  0.00            
ATOM    204  H3  AR5     2      20.090  21.740  35.820  1.00  0.00            
ATOM    205  H4  AR5     2      22.760  22.570  38.420  1.00  0.00            
ATOM    206  H5  AR5     2      23.580  21.850  37.030  1.00  0.00            
ATOM    207  H6  AR5     2      23.820  23.510  37.300  1.00  0.00            
ATOM    208  H7  AR5     2      21.590  24.960  37.460  1.00  0.00            
ATOM    209  H8  AR5     2      20.700  23.600  38.180  1.00  0.00            
ATOM    210  H9  AR5     2      19.400  25.420  36.950  1.00  0.00            
ATOM    211  H10 AR5     2      19.140  23.710  36.340  1.00  0.00            
ATOM    212  H11 AR5     2      19.340  27.240  35.500  1.00  0.00            
ATOM    213  H12 AR5     2      18.120  25.900  34.750  1.00  0.00            
ATOM    214  H13 AR5     2      18.350  24.340  34.050  1.00  0.00            
ATOM    215  H14 AR5     2      19.640  26.870  33.130  1.00  0.00            
ATOM    216  H15 AR5     2      18.260  26.170  32.280  1.00  0.00            
ATOM    217  H16 AR5     2      18.330  24.250  30.930  1.00  0.00            
ATOM    218  H17 AR5     2      19.870  23.150  30.810  1.00  0.00            
ATOM    219  H18 AR5     2      18.870  23.300  32.230  1.00  0.00            
ATOM    220  H19 AR5     2      23.270  23.640  32.760  1.00  0.00            
ATOM    221  H20 AR5     2      23.360  23.570  30.280  1.00  0.00            
ATOM    222  H21 AR5     2      23.850  25.200  30.760  1.00  0.00            
ATOM    223  H22 AR5     2      21.200  24.330  29.510  1.00  0.00            
ATOM    224  H23 AR5     2      23.980  26.890  29.660  1.00  0.00            
ATOM    225  H24 AR5     2      23.980  26.910  27.950  1.00  0.00            
ATOM    226  H25 AR5     2      22.930  27.940  28.640  1.00  0.00            
ATOM    227  H26 AR5     2      22.310  23.900  27.770  1.00  0.00            
ATOM    228  H27 AR5     2      23.910  24.440  28.230  1.00  0.00            
ATOM    229  H28 AR5     2      23.580  24.280  25.490  1.00  0.00            
ATOM    230  H29 AR5     2      23.970  25.870  26.000  1.00  0.00            
ATOM    231  H30 AR5     2      21.170  24.750  25.650  1.00  0.00            
ATOM    232  H31 AR5     2      21.190  25.640  23.650  1.00  0.00            
ATOM    233  H32 AR5     2      19.190  26.010  25.720  1.00  0.00            
ATOM    234  H33 AR5     2      19.250  27.750  26.060  1.00  0.00            
ATOM    235  H34 AR5     2      19.870  27.290  24.600  1.00  0.00            
ATOM    236  H35 AR5     2      21.940  28.380  25.010  1.00  0.00            
ATOM    237  H36 AR5     2      21.750  28.930  26.710  1.00  0.00            
ATOM    238  H37 AR5     2      23.130  28.090  26.300  1.00  0.00            
ATOM    239  H38 AR5     2      20.320  25.430  27.780  1.00  0.00            
ATOM    240  H39 AR5     2      19.120  27.400  28.240  1.00  0.00            
ATOM    241  H40 AR5     2      20.700  28.240  28.780  1.00  0.00            
ATOM    242  H41 AR5     2      18.970  25.990  29.680  1.00  0.00            
ATOM    243  H42 AR5     2      19.190  27.460  30.560  1.00  0.00            
ATOM    244  H43 AR5     2      22.350  26.820  32.110  1.00  0.00            
ATOM    245  H44 AR5     2      22.050  27.870  30.760  1.00  0.00            
ATOM    246  H45 AR5     2      20.920  27.880  32.000  1.00  0.00            
ATOM    247  H46 AR5     2      20.230  23.230  34.150  1.00  0.00            
ATOM    248  H47 AR5     2      22.530  22.580  34.430  1.00  0.00            
ATOM    249  H48 AR5     2      23.060  24.150  35.140  1.00  0.00            
TER
ENDMDL
MODEL        1
ATOM      1  H1  GCD     1      24.150  17.650  22.270  1.00  0.00            
ATOM      2  O1  GCD     1      23.540  18.060  22.890  1.00  0.00            
ATOM      3  C1  GCD     1      24.330  18.710  23.870  1.00  0.00            
ATOM      4  H2  GCD     1      23.640  19.360  24.430  1.00  0.00            
ATOM      5  H3  GCD     1      24.840  17.990  24.520  1.00  0.00            
ATOM      6  C2  GCD     1      25.470  19.480  23.260  1.00  0.00            
ATOM      7  H4  GCD     1      26.100  19.780  24.100  1.00  0.00            
ATOM      8  C3  GCD     1      24.950  20.660  22.350  1.00  0.00            
ATOM      9  H5  GCD     1      24.350  20.130  21.600  1.00  0.00            
ATOM     10  C4  GCD     1      26.120  21.320  21.670  1.00  0.00            
ATOM     11  H6  GCD     1      26.720  21.750  22.480  1.00  0.00            
ATOM     12  O2  GCD     1      25.700  22.400  20.870  1.00  0.00            
ATOM     13  H7  GCD     1      25.050  22.950  21.330  1.00  0.00            
ATOM     14  C5  GCD     1      26.960  20.340  20.860  1.00  0.00            
ATOM     15  H8  GCD     1      26.370  19.790  20.120  1.00  0.00            
ATOM     16  O3  GCD     1      28.140  21.010  20.330  1.00  0.00            
ATOM     17  H9  GCD     1      28.580  21.350  21.110  1.00  0.00            
ATOM     18  C6  GCD     1      27.380  19.280  21.850  1.00  0.00            
ATOM     19  O4  GCD     1      26.190  18.590  22.470  1.00  0.00            
ATOM     20  H10 GCD     1      27.930  18.440  21.420  1.00  0.00            
ATOM     21  O5  GCD     1      28.180  19.800  22.880  1.00  0.00            
ATOM     22  C7  GCD     1      29.560  19.510  22.760  1.00  0.00            
ATOM     23  H11 GCD     1      29.920  19.410  21.730  1.00  0.00            
ATOM     24  C8  GCD     1      30.210  20.780  23.220  1.00  0.00            
ATOM     25  H12 GCD     1      29.760  21.150  24.150  1.00  0.00            
ATOM     26  O6  GCD     1      30.110  21.750  22.210  1.00  0.00            
ATOM     27  H13 GCD     1      31.010  22.040  22.000  1.00  0.00            
ATOM     28  C9  GCD     1      31.700  20.430  23.480  1.00  0.00            
ATOM     29  H14 GCD     1      32.170  20.110  22.540  1.00  0.00            
ATOM     30  O7  GCD     1      32.380  21.540  23.950  1.00  0.00            
ATOM     31  H15 GCD     1      31.820  22.040  24.550  1.00  0.00            
ATOM     32  C10 GCD     1      31.820  19.280  24.370  1.00  0.00            
ATOM     33  H16 GCD     1      32.850  18.940  24.470  1.00  0.00            
ATOM     34  O8  GCD     1      31.250  18.100  23.820  1.00  0.00            
ATOM     35  C11 GCD     1      29.880  18.360  23.640  1.00  0.00            
ATOM     36  H17 GCD     1      29.320  18.590  24.550  1.00  0.00            
ATOM     37  C12 GCD     1      29.260  17.060  23.100  1.00  0.00            
ATOM     38  H18 GCD     1      28.160  17.140  23.110  1.00  0.00            
ATOM     39  H19 GCD     1      29.490  16.170  23.690  1.00  0.00            
ATOM     40  O9  GCD     1      29.660  16.830  21.780  1.00  0.00            
ATOM     41  H20 GCD     1      30.610  16.880  21.640  1.00  0.00            
ATOM     42  O10 GCD     1      31.260  19.440  25.650  1.00  0.00            
ATOM     43  C13 GCD     1      32.050  18.810  26.730  1.00  0.00            
ATOM     44  H21 GCD     1      32.890  18.220  26.320  1.00  0.00            
ATOM     45  C14 GCD     1      32.700  19.890  27.650  1.00  0.00            
ATOM     46  H22 GCD     1      31.870  20.510  28.010  1.00  0.00            
ATOM     47  O11 GCD     1      33.530  20.730  26.820  1.00  0.00            
ATOM     48  H23 GCD     1      33.140  20.770  25.930  1.00  0.00            
ATOM     49  C15 GCD     1      33.430  19.220  28.820  1.00  0.00            
ATOM     50  H24 GCD     1      34.170  18.520  28.420  1.00  0.00            
ATOM     51  O12 GCD     1      34.060  20.120  29.680  1.00  0.00            
ATOM     52  H25 GCD     1      33.440  20.410  30.370  1.00  0.00            
ATOM     53  C16 GCD     1      32.470  18.260  29.580  1.00  0.00            
ATOM     54  H26 GCD     1      32.970  17.680  30.350  1.00  0.00            
ATOM     55  O13 GCD     1      31.940  17.360  28.640  1.00  0.00            
ATOM     56  C17 GCD     1      31.120  17.930  27.590  1.00  0.00            
ATOM     57  H27 GCD     1      30.350  18.550  28.080  1.00  0.00            
ATOM     58  C18 GCD     1      30.500  16.820  26.760  1.00  0.00            
ATOM     59  H28 GCD     1      31.230  16.440  26.030  1.00  0.00            
ATOM     60  H29 GCD     1      29.530  17.110  26.320  1.00  0.00            
ATOM     61  O14 GCD     1      30.110  15.740  27.610  1.00  0.00            
ATOM     62  H30 GCD     1      30.820  15.680  28.260  1.00  0.00            
ATOM     63  O15 GCD     1      31.450  19.000  30.260  1.00  0.00            
ATOM     64  C19 GCD     1      31.540  19.270  31.610  1.00  0.00            
ATOM     65  H31 GCD     1      32.500  18.900  31.970  1.00  0.00            
ATOM     66  C20 GCD     1      31.420  20.810  31.960  1.00  0.00            
ATOM     67  H32 GCD     1      30.540  21.210  31.430  1.00  0.00            
ATOM     68  O16 GCD     1      32.580  21.420  31.440  1.00  0.00            
ATOM     69  H33 GCD     1      32.450  22.370  31.580  1.00  0.00            
ATOM     70  C21 GCD     1      31.300  20.940  33.450  1.00  0.00            
ATOM     71  H34 GCD     1      32.260  20.590  33.870  1.00  0.00            
ATOM     72  O17 GCD     1      31.150  22.330  33.740  1.00  0.00            
ATOM     73  H35 GCD     1      30.770  22.630  32.900  1.00  0.00            
ATOM     74  C22 GCD     1      30.140  20.210  34.090  1.00  0.00            
ATOM     75  H36 GCD     1      30.230  20.350  35.170  1.00  0.00            
ATOM     76  O18 GCD     1      30.260  18.840  33.750  1.00  0.00            
ATOM     77  C23 GCD     1      30.420  18.510  32.320  1.00  0.00            
ATOM     78  H37 GCD     1      29.510  18.850  31.800  1.00  0.00            
ATOM     79  C24 GCD     1      30.530  17.020  32.330  1.00  0.00            
ATOM     80  H38 GCD     1      29.640  16.650  32.870  1.00  0.00            
ATOM     81  H39 GCD     1      31.400  16.610  32.860  1.00  0.00            
ATOM     82  O19 GCD     1      30.390  16.370  31.050  1.00  0.00            
ATOM     83  H40 GCD     1      30.990  16.810  30.440  1.00  0.00            
ATOM     84  O20 GCD     1      28.870  20.720  33.560  1.00  0.00            
ATOM     85  C25 GCD     1      27.950  20.870  34.580  1.00  0.00            
ATOM     86  H41 GCD     1      28.300  20.510  35.560  1.00  0.00            
ATOM     87  C26 GCD     1      27.620  22.330  34.560  1.00  0.00            
ATOM     88  H42 GCD     1      27.310  22.690  33.580  1.00  0.00            
ATOM     89  O21 GCD     1      28.730  23.130  34.900  1.00  0.00            
ATOM     90  H43 GCD     1      29.370  22.940  34.210  1.00  0.00            
ATOM     91  C27 GCD     1      26.420  22.580  35.550  1.00  0.00            
ATOM     92  H44 GCD     1      26.720  22.120  36.500  1.00  0.00            
ATOM     93  O22 GCD     1      26.010  23.950  35.610  1.00  0.00            
ATOM     94  H45 GCD     1      25.560  24.190  34.790  1.00  0.00            
ATOM     95  C28 GCD     1      25.260  21.660  35.240  1.00  0.00            
ATOM     96  H46 GCD     1      24.450  21.710  35.970  1.00  0.00            
ATOM     97  O23 GCD     1      25.740  20.320  35.210  1.00  0.00            
ATOM     98  C29 GCD     1      26.700  20.030  34.180  1.00  0.00            
ATOM     99  H47 GCD     1      26.370  20.490  33.240  1.00  0.00            
ATOM    100  C30 GCD     1      26.940  18.460  33.920  1.00  0.00            
ATOM    101  H48 GCD     1      27.540  18.000  34.720  1.00  0.00            
ATOM    102  H49 GCD     1      27.530  18.370  33.000  1.00  0.00            
ATOM    103  O24 GCD     1      25.710  17.780  33.780  1.00  0.00            
ATOM    104  H50 GCD     1      25.160  17.950  34.550  1.00  0.00            
ATOM    105  O25 GCD     1      24.710  22.080  33.910  1.00  0.00            
ATOM    106  C31 GCD     1      23.400  22.590  33.790  1.00  0.00            
ATOM    107  H51 GCD     1      22.960  22.650  34.790  1.00  0.00            
ATOM    108  C32 GCD     1      23.370  23.980  33.140  1.00  0.00            
ATOM    109  H52 GCD     1      23.740  23.930  32.110  1.00  0.00            
ATOM    110  O26 GCD     1      24.140  24.990  33.860  1.00  0.00            
ATOM    111  H53 GCD     1      24.160  25.710  33.230  1.00  0.00            
ATOM    112  C33 GCD     1      21.870  24.480  33.000  1.00  0.00            
ATOM    113  H54 GCD     1      21.510  24.590  34.040  1.00  0.00            
ATOM    114  O27 GCD     1      21.760  25.720  32.290  1.00  0.00            
ATOM    115  H55 GCD     1      21.520  26.390  32.940  1.00  0.00            
ATOM    116  C34 GCD     1      21.130  23.400  32.200  1.00  0.00            
ATOM    117  H56 GCD     1      20.060  23.600  32.090  1.00  0.00            
ATOM    118  O28 GCD     1      21.280  22.170  32.910  1.00  0.00            
ATOM    119  C35 GCD     1      22.600  21.660  32.940  1.00  0.00            
ATOM    120  H57 GCD     1      23.040  21.590  31.940  1.00  0.00            
ATOM    121  C36 GCD     1      22.470  20.230  33.540  1.00  0.00            
ATOM    122  H58 GCD     1      23.480  19.890  33.800  1.00  0.00            
ATOM    123  H59 GCD     1      22.050  19.600  32.750  1.00  0.00            
ATOM    124  O29 GCD     1      21.530  20.200  34.660  1.00  0.00            
ATOM    125  H60 GCD     1      20.980  20.890  34.250  1.00  0.00            
ATOM    126  O30 GCD     1      21.800  23.310  30.900  1.00  0.00            
ATOM    127  C37 GCD     1      21.040  23.790  29.810  1.00  0.00            
ATOM    128  H61 GCD     1      20.070  24.180  30.150  1.00  0.00            
ATOM    129  C38 GCD     1      21.780  24.790  28.980  1.00  0.00            
ATOM    130  H62 GCD     1      22.770  24.400  28.740  1.00  0.00            
ATOM    131  O31 GCD     1      21.980  26.040  29.720  1.00  0.00            
ATOM    132  H63 GCD     1      22.030  25.860  30.670  1.00  0.00            
ATOM    133  C39 GCD     1      21.030  25.140  27.650  1.00  0.00            
ATOM    134  H64 GCD     1      20.120  25.710  27.870  1.00  0.00            
ATOM    135  O32 GCD     1      21.590  26.050  26.700  1.00  0.00            
ATOM    136  H65 GCD     1      22.060  25.490  26.060  1.00  0.00            
ATOM    137  C40 GCD     1      20.640  23.810  26.960  1.00  0.00            
ATOM    138  H66 GCD     1      19.900  23.970  26.170  1.00  0.00            
ATOM    139  O33 GCD     1      20.030  22.940  27.840  1.00  0.00            
ATOM    140  C41 GCD     1      20.700  22.510  28.990  1.00  0.00            
ATOM    141  H67 GCD     1      21.690  22.110  28.750  1.00  0.00            
ATOM    142  C42 GCD     1      19.930  21.450  29.820  1.00  0.00            
ATOM    143  H68 GCD     1      20.590  21.030  30.600  1.00  0.00            
ATOM    144  H69 GCD     1      19.740  20.580  29.180  1.00  0.00            
ATOM    145  O34 GCD     1      18.730  21.870  30.400  1.00  0.00            
ATOM    146  H70 GCD     1      18.180  22.040  29.620  1.00  0.00            
ATOM    147  O35 GCD     1      21.780  23.160  26.400  1.00  0.00            
ATOM    148  C43 GCD     1      21.660  22.880  25.030  1.00  0.00            
ATOM    149  H71 GCD     1      20.700  23.170  24.580  1.00  0.00            
ATOM    150  C44 GCD     1      22.680  23.710  24.200  1.00  0.00            
ATOM    151  H72 GCD     1      23.660  23.480  24.640  1.00  0.00            
ATOM    152  O36 GCD     1      22.440  25.100  24.260  1.00  0.00            
ATOM    153  H73 GCD     1      22.810  25.650  23.560  1.00  0.00            
ATOM    154  C45 GCD     1      22.680  23.290  22.710  1.00  0.00            
ATOM    155  H74 GCD     1      21.680  23.510  22.320  1.00  0.00            
ATOM    156  O37 GCD     1      23.610  24.050  21.890  1.00  0.00            
ATOM    157  H75 GCD     1      23.090  24.380  21.150  1.00  0.00            
ATOM    158  C46 GCD     1      22.880  21.830  22.640  1.00  0.00            
ATOM    159  H76 GCD     1      22.760  21.370  21.650  1.00  0.00            
ATOM    160  O38 GCD     1      24.220  21.530  23.130  1.00  0.00            
ATOM    161  O39 GCD     1      21.850  21.190  23.430  1.00  0.00            
ATOM    162  C47 GCD     1      21.930  21.430  24.850  1.00  0.00            
ATOM    163  H77 GCD     1      22.890  21.120  25.300  1.00  0.00            
ATOM    164  C48 GCD     1      20.810  20.520  25.460  1.00  0.00            
ATOM    165  H78 GCD     1      19.810  20.780  25.090  1.00  0.00            
ATOM    166  H79 GCD     1      20.740  20.710  26.540  1.00  0.00            
ATOM    167  O40 GCD     1      21.080  19.170  25.280  1.00  0.00            
ATOM    168  H80 GCD     1      21.490  19.130  24.420  1.00  0.00            
ATOM    169  C1  AR5     2      22.510  14.740  26.000  1.00  0.00            
ATOM    170  C2  AR5     2      23.710  14.270  26.810  1.00  0.00            
ATOM    171  C3  AR5     2      24.290  13.030  26.110  1.00  0.00            
ATOM    172  C4  AR5     2      23.360  13.670  28.180  1.00  0.00            
ATOM    173  C5  AR5     2      22.970  14.740  29.250  1.00  0.00            
ATOM    174  C6  AR5     2      23.930  15.910  29.380  1.00  0.00            
ATOM    175  C7  AR5     2      25.220  15.470  30.240  1.00  0.00            
ATOM    176  O1  AR5     2      26.130  14.750  29.830  1.00  0.00            
ATOM    177  O2  AR5     2      25.080  15.480  31.570  1.00  0.00            
ATOM    178  C8  AR5     2      23.260  17.130  30.050  1.00  0.00            
ATOM    179  C9  AR5     2      24.160  18.320  30.180  1.00  0.00            
ATOM    180  C10 AR5     2      24.570  18.930  28.810  1.00  0.00            
ATOM    181  C11 AR5     2      23.330  19.380  28.140  1.00  0.00            
ATOM    182  C12 AR5     2      25.170  17.800  27.920  1.00  0.00            
ATOM    183  C13 AR5     2      26.320  17.910  27.260  1.00  0.00            
ATOM    184  C14 AR5     2      27.190  19.140  27.200  1.00  0.00            
ATOM    185  C15 AR5     2      26.320  20.350  27.500  1.00  0.00            
ATOM    186  C16 AR5     2      27.050  21.790  27.290  1.00  0.00            
ATOM    187  C17 AR5     2      28.450  21.900  27.870  1.00  0.00            
ATOM    188  C18 AR5     2      27.190  21.980  25.700  1.00  0.00            
ATOM    189  C19 AR5     2      27.600  23.420  25.340  1.00  0.00            
ATOM    190  C20 AR5     2      26.620  24.510  25.790  1.00  0.00            
ATOM    191  O3  AR5     2      27.000  25.790  25.240  1.00  0.00            
ATOM    192  C21 AR5     2      26.350  24.410  27.350  1.00  0.00            
ATOM    193  C22 AR5     2      25.100  25.340  27.530  1.00  0.00            
ATOM    194  C23 AR5     2      27.580  25.130  28.080  1.00  0.00            
ATOM    195  C24 AR5     2      26.020  22.910  27.750  1.00  0.00            
ATOM    196  C25 AR5     2      25.620  22.760  29.280  1.00  0.00            
ATOM    197  C26 AR5     2      24.870  21.430  29.450  1.00  0.00            
ATOM    198  C27 AR5     2      25.640  20.130  28.910  1.00  0.00            
ATOM    199  C28 AR5     2      26.860  19.780  29.940  1.00  0.00            
ATOM    200  C29 AR5     2      24.310  16.480  27.950  1.00  0.00            
ATOM    201  C30 AR5     2      24.780  15.410  26.920  1.00  0.00            
ATOM    202  H1  AR5     2      22.760  15.310  25.090  1.00  0.00            
ATOM    203  H2  AR5     2      21.880  13.930  25.620  1.00  0.00            
ATOM    204  H3  AR5     2      21.790  15.310  26.610  1.00  0.00            
ATOM    205  H4  AR5     2      25.150  12.600  26.640  1.00  0.00            
ATOM    206  H5  AR5     2      23.450  12.380  25.860  1.00  0.00            
ATOM    207  H6  AR5     2      24.670  13.390  25.150  1.00  0.00            
ATOM    208  H7  AR5     2      24.030  12.910  28.570  1.00  0.00            
ATOM    209  H8  AR5     2      22.440  13.110  27.950  1.00  0.00            
ATOM    210  H9  AR5     2      22.800  14.240  30.210  1.00  0.00            
ATOM    211  H10 AR5     2      22.020  15.230  29.020  1.00  0.00            
ATOM    212  H11 AR5     2      24.180  15.800  31.740  1.00  0.00            
ATOM    213  H12 AR5     2      22.970  16.750  31.040  1.00  0.00            
ATOM    214  H13 AR5     2      22.260  17.350  29.650  1.00  0.00            
ATOM    215  H14 AR5     2      24.990  18.070  30.850  1.00  0.00            
ATOM    216  H15 AR5     2      23.610  19.060  30.780  1.00  0.00            
ATOM    217  H16 AR5     2      23.480  19.850  27.160  1.00  0.00            
ATOM    218  H17 AR5     2      22.620  18.580  27.890  1.00  0.00            
ATOM    219  H18 AR5     2      22.720  20.010  28.800  1.00  0.00            
ATOM    220  H19 AR5     2      26.800  17.090  26.710  1.00  0.00            
ATOM    221  H20 AR5     2      27.580  19.190  26.180  1.00  0.00            
ATOM    222  H21 AR5     2      28.090  19.050  27.820  1.00  0.00            
ATOM    223  H22 AR5     2      25.450  20.330  26.820  1.00  0.00            
ATOM    224  H23 AR5     2      29.150  22.600  27.400  1.00  0.00            
ATOM    225  H24 AR5     2      28.420  22.220  28.920  1.00  0.00            
ATOM    226  H25 AR5     2      29.050  20.990  27.700  1.00  0.00            
ATOM    227  H26 AR5     2      26.260  21.720  25.170  1.00  0.00            
ATOM    228  H27 AR5     2      27.940  21.240  25.410  1.00  0.00            
ATOM    229  H28 AR5     2      27.620  23.370  24.240  1.00  0.00            
ATOM    230  H29 AR5     2      28.620  23.710  25.600  1.00  0.00            
ATOM    231  H30 AR5     2      25.610  24.330  25.400  1.00  0.00            
ATOM    232  H31 AR5     2      26.290  25.890  24.590  1.00  0.00            
ATOM    233  H32 AR5     2      24.190  24.920  27.070  1.00  0.00            
ATOM    234  H33 AR5     2      24.840  25.430  28.590  1.00  0.00            
ATOM    235  H34 AR5     2      25.230  26.370  27.170  1.00  0.00            
ATOM    236  H35 AR5     2      27.740  26.130  27.660  1.00  0.00            
ATOM    237  H36 AR5     2      27.440  25.050  29.160  1.00  0.00            
ATOM    238  H37 AR5     2      28.550  24.720  27.800  1.00  0.00            
ATOM    239  H38 AR5     2      25.080  22.650  27.240  1.00  0.00            
ATOM    240  H39 AR5     2      24.920  23.570  29.530  1.00  0.00            
ATOM    241  H40 AR5     2      26.520  22.730  29.910  1.00  0.00            
ATOM    242  H41 AR5     2      23.910  21.570  28.940  1.00  0.00            
ATOM    243  H42 AR5     2      24.650  21.310  30.520  1.00  0.00            
ATOM    244  H43 AR5     2      26.990  18.690  29.870  1.00  0.00            
ATOM    245  H44 AR5     2      27.820  20.300  29.840  1.00  0.00            
ATOM    246  H45 AR5     2      26.540  20.010  30.960  1.00  0.00            
ATOM    247  H46 AR5     2      23.320  16.730  27.540  1.00  0.00            
ATOM    248  H47 AR5     2      24.920  15.790  25.910  1.00  0.00            
ATOM    249  H48 AR5     2      25.730  15.020  27.310  1.00  0.00            
TER
ENDMDL
MODEL        1
ATOM      1  H1  GCD     1      17.790  19.580  35.320  1.00  0.00            
ATOM      2  O1  GCD     1      17.230  19.950  34.630  1.00  0.00            
ATOM      3  C1  GCD     1      18.200  20.790  33.960  1.00  0.00            
ATOM      4  H2  GCD     1      17.780  21.530  33.270  1.00  0.00            
ATOM      5  H3  GCD     1      18.700  21.370  34.750  1.00  0.00            
ATOM      6  C2  GCD     1      19.320  20.070  33.260  1.00  0.00            
ATOM      7  H4  GCD     1      20.000  20.800  32.810  1.00  0.00            
ATOM      8  C3  GCD     1      18.970  19.180  32.200  1.00  0.00            
ATOM      9  H5  GCD     1      18.160  18.510  32.520  1.00  0.00            
ATOM     10  C4  GCD     1      20.240  18.440  31.760  1.00  0.00            
ATOM     11  H6  GCD     1      20.890  19.270  31.450  1.00  0.00            
ATOM     12  O2  GCD     1      19.940  17.490  30.670  1.00  0.00            
ATOM     13  H7  GCD     1      19.580  16.710  31.090  1.00  0.00            
ATOM     14  C5  GCD     1      20.970  17.750  32.900  1.00  0.00            
ATOM     15  H8  GCD     1      20.290  17.040  33.380  1.00  0.00            
ATOM     16  O3  GCD     1      22.170  17.070  32.530  1.00  0.00            
ATOM     17  H9  GCD     1      22.440  16.410  33.170  1.00  0.00            
ATOM     18  C6  GCD     1      21.270  18.790  33.950  1.00  0.00            
ATOM     19  O4  GCD     1      20.060  19.390  34.290  1.00  0.00            
ATOM     20  H10 GCD     1      21.570  18.340  34.900  1.00  0.00            
ATOM     21  O5  GCD     1      22.330  19.720  33.640  1.00  0.00            
ATOM     22  C7  GCD     1      23.670  19.330  33.830  1.00  0.00            
ATOM     23  H11 GCD     1      23.840  18.260  34.000  1.00  0.00            
ATOM     24  C8  GCD     1      24.470  19.560  32.490  1.00  0.00            
ATOM     25  H12 GCD     1      24.360  20.640  32.290  1.00  0.00            
ATOM     26  O6  GCD     1      23.870  18.950  31.380  1.00  0.00            
ATOM     27  H13 GCD     1      22.910  18.960  31.400  1.00  0.00            
ATOM     28  C9  GCD     1      25.940  19.210  32.650  1.00  0.00            
ATOM     29  H14 GCD     1      26.070  18.170  32.970  1.00  0.00            
ATOM     30  O7  GCD     1      26.620  19.220  31.370  1.00  0.00            
ATOM     31  H15 GCD     1      26.060  18.830  30.690  1.00  0.00            
ATOM     32  C10 GCD     1      26.530  20.030  33.750  1.00  0.00            
ATOM     33  H16 GCD     1      27.570  19.810  33.970  1.00  0.00            
ATOM     34  O8  GCD     1      25.760  20.000  34.960  1.00  0.00            
ATOM     35  C11 GCD     1      24.340  20.110  34.920  1.00  0.00            
ATOM     36  H17 GCD     1      24.180  21.150  34.620  1.00  0.00            
ATOM     37  C12 GCD     1      23.840  19.780  36.280  1.00  0.00            
ATOM     38  H18 GCD     1      22.760  19.980  36.300  1.00  0.00            
ATOM     39  H19 GCD     1      24.320  20.460  37.000  1.00  0.00            
ATOM     40  O9  GCD     1      24.090  18.470  36.740  1.00  0.00            
ATOM     41  H20 GCD     1      25.020  18.330  36.960  1.00  0.00            
ATOM     42  O10 GCD     1      26.580  21.420  33.350  1.00  0.00            
ATOM     43  C13 GCD     1      27.870  22.080  33.390  1.00  0.00            
ATOM     44  H21 GCD     1      28.600  21.490  33.960  1.00  0.00            
ATOM     45  C14 GCD     1      28.360  22.320  31.950  1.00  0.00            
ATOM     46  H22 GCD     1      27.670  22.930  31.360  1.00  0.00            
ATOM     47  O11 GCD     1      28.680  21.070  31.340  1.00  0.00            
ATOM     48  H23 GCD     1      27.910  20.490  31.370  1.00  0.00            
ATOM     49  C15 GCD     1      29.570  23.230  32.090  1.00  0.00            
ATOM     50  H24 GCD     1      30.360  22.640  32.580  1.00  0.00            
ATOM     51  O12 GCD     1      30.040  23.570  30.710  1.00  0.00            
ATOM     52  H25 GCD     1      30.090  22.720  30.270  1.00  0.00            
ATOM     53  C16 GCD     1      29.510  24.480  33.070  1.00  0.00            
ATOM     54  H26 GCD     1      30.520  24.850  33.260  1.00  0.00            
ATOM     55  O13 GCD     1      28.990  24.050  34.340  1.00  0.00            
ATOM     56  C17 GCD     1      27.670  23.410  34.110  1.00  0.00            
ATOM     57  H27 GCD     1      27.070  24.090  33.500  1.00  0.00            
ATOM     58  C18 GCD     1      27.000  23.180  35.460  1.00  0.00            
ATOM     59  H28 GCD     1      27.560  22.500  36.110  1.00  0.00            
ATOM     60  H29 GCD     1      26.080  22.600  35.280  1.00  0.00            
ATOM     61  O14 GCD     1      26.570  24.380  36.090  1.00  0.00            
ATOM     62  H30 GCD     1      27.320  24.980  36.180  1.00  0.00            
ATOM     63  O15 GCD     1      28.710  25.560  32.580  1.00  0.00            
ATOM     64  C19 GCD     1      29.240  26.890  32.270  1.00  0.00            
ATOM     65  H31 GCD     1      30.200  26.950  32.790  1.00  0.00            
ATOM     66  C20 GCD     1      29.370  27.110  30.820  1.00  0.00            
ATOM     67  H32 GCD     1      28.420  26.850  30.340  1.00  0.00            
ATOM     68  O16 GCD     1      30.430  26.380  30.350  1.00  0.00            
ATOM     69  H33 GCD     1      30.190  25.450  30.290  1.00  0.00            
ATOM     70  C21 GCD     1      29.680  28.620  30.570  1.00  0.00            
ATOM     71  H34 GCD     1      30.680  28.870  30.920  1.00  0.00            
ATOM     72  O17 GCD     1      29.570  28.920  29.140  1.00  0.00            
ATOM     73  H35 GCD     1      30.300  28.450  28.720  1.00  0.00            
ATOM     74  C22 GCD     1      28.710  29.510  31.270  1.00  0.00            
ATOM     75  H36 GCD     1      29.040  30.530  31.050  1.00  0.00            
ATOM     76  O18 GCD     1      28.760  29.250  32.660  1.00  0.00            
ATOM     77  C23 GCD     1      28.360  27.880  32.940  1.00  0.00            
ATOM     78  H37 GCD     1      27.300  27.700  32.690  1.00  0.00            
ATOM     79  C24 GCD     1      28.350  27.760  34.430  1.00  0.00            
ATOM     80  H38 GCD     1      29.400  27.860  34.750  1.00  0.00            
ATOM     81  H39 GCD     1      27.990  26.740  34.620  1.00  0.00            
ATOM     82  O19 GCD     1      27.430  28.580  35.040  1.00  0.00            
ATOM     83  H40 GCD     1      27.770  29.480  34.970  1.00  0.00            
ATOM     84  O20 GCD     1      27.330  29.230  30.840  1.00  0.00            
ATOM     85  C25 GCD     1      26.580  30.380  30.470  1.00  0.00            
ATOM     86  H41 GCD     1      27.230  31.270  30.520  1.00  0.00            
ATOM     87  C26 GCD     1      26.120  30.260  29.050  1.00  0.00            
ATOM     88  H42 GCD     1      25.610  29.310  28.840  1.00  0.00            
ATOM     89  O21 GCD     1      27.250  30.300  28.210  1.00  0.00            
ATOM     90  H43 GCD     1      27.760  29.540  28.530  1.00  0.00            
ATOM     91  C27 GCD     1      25.180  31.290  28.600  1.00  0.00            
ATOM     92  H44 GCD     1      25.590  32.300  28.490  1.00  0.00            
ATOM     93  O22 GCD     1      24.690  30.890  27.300  1.00  0.00            
ATOM     94  H45 GCD     1      23.780  30.660  27.490  1.00  0.00            
ATOM     95  C28 GCD     1      24.040  31.440  29.570  1.00  0.00            
ATOM     96  H46 GCD     1      23.420  32.270  29.220  1.00  0.00            
ATOM     97  O23 GCD     1      24.520  31.620  30.890  1.00  0.00            
ATOM     98  C29 GCD     1      25.410  30.590  31.410  1.00  0.00            
ATOM     99  H47 GCD     1      24.910  29.620  31.540  1.00  0.00            
ATOM    100  C30 GCD     1      25.800  30.990  32.850  1.00  0.00            
ATOM    101  H48 GCD     1      26.530  30.260  33.240  1.00  0.00            
ATOM    102  H49 GCD     1      24.900  30.960  33.480  1.00  0.00            
ATOM    103  O24 GCD     1      26.480  32.280  33.090  1.00  0.00            
ATOM    104  H50 GCD     1      27.050  32.310  33.870  1.00  0.00            
ATOM    105  O25 GCD     1      23.170  30.330  29.550  1.00  0.00            
ATOM    106  C31 GCD     1      21.770  30.470  29.660  1.00  0.00            
ATOM    107  H51 GCD     1      21.470  31.510  29.850  1.00  0.00            
ATOM    108  C32 GCD     1      21.180  30.040  28.360  1.00  0.00            
ATOM    109  H52 GCD     1      21.520  29.030  28.080  1.00  0.00            
ATOM    110  O26 GCD     1      21.660  30.900  27.300  1.00  0.00            
ATOM    111  H53 GCD     1      21.470  30.420  26.490  1.00  0.00            
ATOM    112  C33 GCD     1      19.670  30.070  28.440  1.00  0.00            
ATOM    113  H54 GCD     1      19.380  31.110  28.620  1.00  0.00            
ATOM    114  O27 GCD     1      19.030  29.680  27.210  1.00  0.00            
ATOM    115  H55 GCD     1      19.020  28.720  27.150  1.00  0.00            
ATOM    116  C34 GCD     1      19.120  29.260  29.590  1.00  0.00            
ATOM    117  H56 GCD     1      18.030  29.360  29.680  1.00  0.00            
ATOM    118  O28 GCD     1      19.770  29.560  30.850  1.00  0.00            
ATOM    119  C35 GCD     1      21.190  29.560  30.800  1.00  0.00            
ATOM    120  H57 GCD     1      21.580  28.570  30.520  1.00  0.00            
ATOM    121  C36 GCD     1      21.670  29.940  32.160  1.00  0.00            
ATOM    122  H58 GCD     1      21.300  30.960  32.300  1.00  0.00            
ATOM    123  H59 GCD     1      22.760  30.020  32.210  1.00  0.00            
ATOM    124  O29 GCD     1      21.170  29.090  33.240  1.00  0.00            
ATOM    125  H60 GCD     1      20.250  29.390  33.270  1.00  0.00            
ATOM    126  O30 GCD     1      19.280  27.900  29.350  1.00  0.00            
ATOM    127  C37 GCD     1      18.070  27.160  28.930  1.00  0.00            
ATOM    128  H61 GCD     1      17.350  27.820  28.440  1.00  0.00            
ATOM    129  C38 GCD     1      18.530  26.180  27.870  1.00  0.00            
ATOM    130  H62 GCD     1      19.330  25.580  28.320  1.00  0.00            
ATOM    131  O31 GCD     1      19.120  26.820  26.720  1.00  0.00            
ATOM    132  H63 GCD     1      19.760  26.190  26.370  1.00  0.00            
ATOM    133  C39 GCD     1      17.340  25.350  27.440  1.00  0.00            
ATOM    134  H64 GCD     1      16.700  26.090  26.950  1.00  0.00            
ATOM    135  O32 GCD     1      17.710  24.300  26.510  1.00  0.00            
ATOM    136  H65 GCD     1      17.530  24.610  25.620  1.00  0.00            
ATOM    137  C40 GCD     1      16.590  24.710  28.560  1.00  0.00            
ATOM    138  H66 GCD     1      15.640  24.240  28.280  1.00  0.00            
ATOM    139  O33 GCD     1      16.330  25.730  29.470  1.00  0.00            
ATOM    140  C41 GCD     1      17.400  26.390  30.110  1.00  0.00            
ATOM    141  H67 GCD     1      18.100  25.700  30.590  1.00  0.00            
ATOM    142  C42 GCD     1      16.840  27.330  31.220  1.00  0.00            
ATOM    143  H68 GCD     1      17.640  27.710  31.870  1.00  0.00            
ATOM    144  H69 GCD     1      16.190  26.710  31.850  1.00  0.00            
ATOM    145  O34 GCD     1      16.130  28.480  30.740  1.00  0.00            
ATOM    146  H70 GCD     1      15.340  28.430  31.300  1.00  0.00            
ATOM    147  O35 GCD     1      17.470  23.780  29.220  1.00  0.00            
ATOM    148  C43 GCD     1      16.940  22.440  29.320  1.00  0.00            
ATOM    149  H71 GCD     1      16.040  22.390  28.690  1.00  0.00            
ATOM    150  C44 GCD     1      17.960  21.480  28.750  1.00  0.00            
ATOM    151  H72 GCD     1      18.900  21.830  29.190  1.00  0.00            
ATOM    152  O36 GCD     1      18.140  21.680  27.310  1.00  0.00            
ATOM    153  H73 GCD     1      17.910  22.590  27.100  1.00  0.00            
ATOM    154  C45 GCD     1      17.610  20.010  29.070  1.00  0.00            
ATOM    155  H74 GCD     1      16.650  19.860  28.560  1.00  0.00            
ATOM    156  O37 GCD     1      18.580  19.020  28.640  1.00  0.00            
ATOM    157  H75 GCD     1      19.060  18.820  29.450  1.00  0.00            
ATOM    158  C46 GCD     1      17.310  19.830  30.480  1.00  0.00            
ATOM    159  H76 GCD     1      16.940  18.810  30.620  1.00  0.00            
ATOM    160  O38 GCD     1      18.530  20.030  31.140  1.00  0.00            
ATOM    161  O39 GCD     1      16.290  20.710  30.830  1.00  0.00            
ATOM    162  C47 GCD     1      16.630  22.090  30.740  1.00  0.00            
ATOM    163  H77 GCD     1      17.510  22.420  31.310  1.00  0.00            
ATOM    164  C48 GCD     1      15.420  22.920  31.180  1.00  0.00            
ATOM    165  H78 GCD     1      14.530  22.570  30.640  1.00  0.00            
ATOM    166  H79 GCD     1      15.500  23.960  30.850  1.00  0.00            
ATOM    167  O40 GCD     1      15.250  22.910  32.640  1.00  0.00            
ATOM    168  H80 GCD     1      15.050  21.980  32.820  1.00  0.00            
ATOM    169  C1  AR5     2      18.910  26.990  35.340  1.00  0.00            
ATOM    170  C2  AR5     2      18.990  25.550  34.800  1.00  0.00            
ATOM    171  C3  AR5     2      17.570  25.040  34.500  1.00  0.00            
ATOM    172  C4  AR5     2      19.620  24.590  35.890  1.00  0.00            
ATOM    173  C5  AR5     2      21.130  24.650  35.930  1.00  0.00            
ATOM    174  C6  AR5     2      21.800  24.310  34.560  1.00  0.00            
ATOM    175  C7  AR5     2      21.490  22.910  34.050  1.00  0.00            
ATOM    176  O1  AR5     2      21.250  22.570  32.910  1.00  0.00            
ATOM    177  O2  AR5     2      21.620  21.930  35.020  1.00  0.00            
ATOM    178  C8  AR5     2      23.270  24.590  34.680  1.00  0.00            
ATOM    179  C9  AR5     2      24.020  24.540  33.340  1.00  0.00            
ATOM    180  C10 AR5     2      23.470  25.440  32.180  1.00  0.00            
ATOM    181  C11 AR5     2      23.740  26.970  32.450  1.00  0.00            
ATOM    182  C12 AR5     2      21.980  25.490  32.110  1.00  0.00            
ATOM    183  C13 AR5     2      21.280  25.640  30.950  1.00  0.00            
ATOM    184  C14 AR5     2      21.860  25.650  29.520  1.00  0.00            
ATOM    185  C15 AR5     2      23.440  25.850  29.560  1.00  0.00            
ATOM    186  C16 AR5     2      24.110  25.840  28.150  1.00  0.00            
ATOM    187  C17 AR5     2      23.880  24.490  27.370  1.00  0.00            
ATOM    188  C18 AR5     2      23.530  26.950  27.220  1.00  0.00            
ATOM    189  C19 AR5     2      24.340  27.230  25.930  1.00  0.00            
ATOM    190  C20 AR5     2      25.850  27.460  26.190  1.00  0.00            
ATOM    191  O3  AR5     2      26.550  27.760  24.950  1.00  0.00            
ATOM    192  C21 AR5     2      26.490  26.260  27.000  1.00  0.00            
ATOM    193  C22 AR5     2      27.950  26.630  27.390  1.00  0.00            
ATOM    194  C23 AR5     2      26.660  24.990  26.060  1.00  0.00            
ATOM    195  C24 AR5     2      25.650  26.010  28.270  1.00  0.00            
ATOM    196  C25 AR5     2      26.280  25.000  29.310  1.00  0.00            
ATOM    197  C26 AR5     2      25.660  25.110  30.720  1.00  0.00            
ATOM    198  C27 AR5     2      24.080  24.960  30.720  1.00  0.00            
ATOM    199  C28 AR5     2      23.830  23.400  30.440  1.00  0.00            
ATOM    200  C29 AR5     2      21.310  25.420  33.520  1.00  0.00            
ATOM    201  C30 AR5     2      19.790  25.520  33.490  1.00  0.00            
ATOM    202  H1  AR5     2      18.300  27.520  34.590  1.00  0.00            
ATOM    203  H2  AR5     2      18.510  26.950  36.360  1.00  0.00            
ATOM    204  H3  AR5     2      19.900  27.440  35.480  1.00  0.00            
ATOM    205  H4  AR5     2      17.160  25.630  33.670  1.00  0.00            
ATOM    206  H5  AR5     2      17.550  23.980  34.210  1.00  0.00            
ATOM    207  H6  AR5     2      16.920  25.120  35.390  1.00  0.00            
ATOM    208  H7  AR5     2      19.270  23.580  35.650  1.00  0.00            
ATOM    209  H8  AR5     2      19.350  24.890  36.910  1.00  0.00            
ATOM    210  H9  AR5     2      21.420  23.840  36.600  1.00  0.00            
ATOM    211  H10 AR5     2      21.440  25.670  36.220  1.00  0.00            
ATOM    212  H11 AR5     2      21.450  21.100  34.550  1.00  0.00            
ATOM    213  H12 AR5     2      23.730  23.830  35.330  1.00  0.00            
ATOM    214  H13 AR5     2      23.360  25.590  35.140  1.00  0.00            
ATOM    215  H14 AR5     2      23.910  23.510  32.990  1.00  0.00            
ATOM    216  H15 AR5     2      25.110  24.630  33.480  1.00  0.00            
ATOM    217  H16 AR5     2      24.750  27.340  32.260  1.00  0.00            
ATOM    218  H17 AR5     2      23.170  27.680  31.850  1.00  0.00            
ATOM    219  H18 AR5     2      23.580  27.170  33.520  1.00  0.00            
ATOM    220  H19 AR5     2      20.190  25.630  30.920  1.00  0.00            
ATOM    221  H20 AR5     2      21.450  26.510  28.980  1.00  0.00            
ATOM    222  H21 AR5     2      21.590  24.750  28.960  1.00  0.00            
ATOM    223  H22 AR5     2      23.590  26.860  29.940  1.00  0.00            
ATOM    224  H23 AR5     2      22.950  24.010  27.680  1.00  0.00            
ATOM    225  H24 AR5     2      23.930  24.560  26.270  1.00  0.00            
ATOM    226  H25 AR5     2      24.670  23.730  27.500  1.00  0.00            
ATOM    227  H26 AR5     2      23.470  27.870  27.810  1.00  0.00            
ATOM    228  H27 AR5     2      22.510  26.610  27.020  1.00  0.00            
ATOM    229  H28 AR5     2      23.910  28.050  25.340  1.00  0.00            
ATOM    230  H29 AR5     2      24.290  26.390  25.220  1.00  0.00            
ATOM    231  H30 AR5     2      25.970  28.330  26.850  1.00  0.00            
ATOM    232  H31 AR5     2      27.380  27.270  25.060  1.00  0.00            
ATOM    233  H32 AR5     2      27.840  27.160  28.340  1.00  0.00            
ATOM    234  H33 AR5     2      28.660  25.790  27.470  1.00  0.00            
ATOM    235  H34 AR5     2      28.380  27.320  26.660  1.00  0.00            
ATOM    236  H35 AR5     2      27.120  24.230  26.700  1.00  0.00            
ATOM    237  H36 AR5     2      25.750  24.650  25.540  1.00  0.00            
ATOM    238  H37 AR5     2      27.380  25.200  25.260  1.00  0.00            
ATOM    239  H38 AR5     2      25.750  26.950  28.820  1.00  0.00            
ATOM    240  H39 AR5     2      27.340  25.240  29.490  1.00  0.00            
ATOM    241  H40 AR5     2      26.200  23.940  29.030  1.00  0.00            
ATOM    242  H41 AR5     2      26.000  26.030  31.210  1.00  0.00            
ATOM    243  H42 AR5     2      26.030  24.260  31.310  1.00  0.00            
ATOM    244  H43 AR5     2      22.800  23.160  30.730  1.00  0.00            
ATOM    245  H44 AR5     2      23.970  22.920  29.470  1.00  0.00            
ATOM    246  H45 AR5     2      24.480  22.750  31.040  1.00  0.00            
ATOM    247  H46 AR5     2      21.620  26.380  33.940  1.00  0.00            
ATOM    248  H47 AR5     2      19.460  26.450  33.010  1.00  0.00            
ATOM    249  H48 AR5     2      19.450  24.650  32.920  1.00  0.00            
TER
ENDMDL
MODEL        1
ATOM      1  H1  GCD     1      19.860  17.640  36.720  1.00  0.00            
ATOM      2  O1  GCD     1      19.110  17.860  36.160  1.00  0.00            
ATOM      3  C1  GCD     1      19.490  18.820  35.210  1.00  0.00            
ATOM      4  H2  GCD     1      18.640  19.180  34.610  1.00  0.00            
ATOM      5  H3  GCD     1      19.710  19.750  35.770  1.00  0.00            
ATOM      6  C2  GCD     1      20.640  18.500  34.210  1.00  0.00            
ATOM      7  H4  GCD     1      21.010  19.340  33.610  1.00  0.00            
ATOM      8  C3  GCD     1      20.230  17.420  33.300  1.00  0.00            
ATOM      9  H5  GCD     1      19.870  16.610  33.950  1.00  0.00            
ATOM     10  C4  GCD     1      21.360  16.870  32.470  1.00  0.00            
ATOM     11  H6  GCD     1      21.500  17.600  31.660  1.00  0.00            
ATOM     12  O2  GCD     1      21.000  15.650  31.910  1.00  0.00            
ATOM     13  H7  GCD     1      21.080  14.950  32.570  1.00  0.00            
ATOM     14  C5  GCD     1      22.580  16.570  33.360  1.00  0.00            
ATOM     15  H8  GCD     1      22.300  15.800  34.090  1.00  0.00            
ATOM     16  O3  GCD     1      23.780  16.040  32.750  1.00  0.00            
ATOM     17  H9  GCD     1      23.940  16.650  32.020  1.00  0.00            
ATOM     18  C6  GCD     1      22.920  17.750  34.220  1.00  0.00            
ATOM     19  O4  GCD     1      21.800  18.050  34.990  1.00  0.00            
ATOM     20  H10 GCD     1      23.640  17.520  35.000  1.00  0.00            
ATOM     21  O5  GCD     1      23.280  18.910  33.410  1.00  0.00            
ATOM     22  C7  GCD     1      24.710  18.950  33.090  1.00  0.00            
ATOM     23  H11 GCD     1      25.090  17.950  33.330  1.00  0.00            
ATOM     24  C8  GCD     1      24.730  19.190  31.540  1.00  0.00            
ATOM     25  H12 GCD     1      24.100  20.050  31.280  1.00  0.00            
ATOM     26  O6  GCD     1      24.380  18.000  30.750  1.00  0.00            
ATOM     27  H13 GCD     1      24.530  18.130  29.800  1.00  0.00            
ATOM     28  C9  GCD     1      26.180  19.630  31.100  1.00  0.00            
ATOM     29  H14 GCD     1      26.900  18.800  31.120  1.00  0.00            
ATOM     30  O7  GCD     1      26.180  20.040  29.750  1.00  0.00            
ATOM     31  H15 GCD     1      25.690  19.480  29.140  1.00  0.00            
ATOM     32  C10 GCD     1      26.860  20.680  32.010  1.00  0.00            
ATOM     33  H16 GCD     1      27.940  20.650  31.850  1.00  0.00            
ATOM     34  O8  GCD     1      26.740  20.320  33.310  1.00  0.00            
ATOM     35  C11 GCD     1      25.410  20.150  33.800  1.00  0.00            
ATOM     36  H17 GCD     1      24.890  21.100  33.640  1.00  0.00            
ATOM     37  C12 GCD     1      25.430  20.000  35.260  1.00  0.00            
ATOM     38  H18 GCD     1      24.400  19.980  35.630  1.00  0.00            
ATOM     39  H19 GCD     1      25.990  20.860  35.670  1.00  0.00            
ATOM     40  O9  GCD     1      25.990  18.730  35.650  1.00  0.00            
ATOM     41  H20 GCD     1      26.750  18.580  35.070  1.00  0.00            
ATOM     42  O10 GCD     1      26.310  22.000  31.800  1.00  0.00            
ATOM     43  C13 GCD     1      27.300  23.070  31.960  1.00  0.00            
ATOM     44  H21 GCD     1      28.240  22.730  32.410  1.00  0.00            
ATOM     45  C14 GCD     1      27.660  23.550  30.530  1.00  0.00            
ATOM     46  H22 GCD     1      26.710  23.790  30.040  1.00  0.00            
ATOM     47  O11 GCD     1      28.220  22.480  29.770  1.00  0.00            
ATOM     48  H23 GCD     1      27.550  21.780  29.750  1.00  0.00            
ATOM     49  C15 GCD     1      28.530  24.760  30.580  1.00  0.00            
ATOM     50  H24 GCD     1      29.410  24.270  31.020  1.00  0.00            
ATOM     51  O12 GCD     1      28.820  25.340  29.270  1.00  0.00            
ATOM     52  H25 GCD     1      29.150  24.600  28.740  1.00  0.00            
ATOM     53  C16 GCD     1      28.010  25.880  31.530  1.00  0.00            
ATOM     54  H26 GCD     1      28.730  26.650  31.830  1.00  0.00            
ATOM     55  O13 GCD     1      27.570  25.310  32.740  1.00  0.00            
ATOM     56  C17 GCD     1      26.670  24.240  32.730  1.00  0.00            
ATOM     57  H27 GCD     1      25.730  24.610  32.300  1.00  0.00            
ATOM     58  C18 GCD     1      26.500  23.940  34.190  1.00  0.00            
ATOM     59  H28 GCD     1      27.510  23.800  34.610  1.00  0.00            
ATOM     60  H29 GCD     1      25.960  22.990  34.320  1.00  0.00            
ATOM     61  O14 GCD     1      25.860  24.990  34.890  1.00  0.00            
ATOM     62  H30 GCD     1      26.460  25.740  34.870  1.00  0.00            
ATOM     63  O15 GCD     1      26.890  26.360  30.840  1.00  0.00            
ATOM     64  C19 GCD     1      26.790  27.800  30.770  1.00  0.00            
ATOM     65  H31 GCD     1      27.730  28.240  31.130  1.00  0.00            
ATOM     66  C20 GCD     1      26.570  28.140  29.320  1.00  0.00            
ATOM     67  H32 GCD     1      25.770  27.560  28.840  1.00  0.00            
ATOM     68  O16 GCD     1      27.760  27.900  28.550  1.00  0.00            
ATOM     69  H33 GCD     1      28.130  27.110  28.950  1.00  0.00            
ATOM     70  C21 GCD     1      26.110  29.540  29.140  1.00  0.00            
ATOM     71  H34 GCD     1      26.940  30.150  29.520  1.00  0.00            
ATOM     72  O17 GCD     1      25.760  29.890  27.780  1.00  0.00            
ATOM     73  H35 GCD     1      26.530  29.600  27.280  1.00  0.00            
ATOM     74  C22 GCD     1      24.970  29.870  30.070  1.00  0.00            
ATOM     75  H36 GCD     1      24.820  30.940  30.240  1.00  0.00            
ATOM     76  O18 GCD     1      25.310  29.560  31.430  1.00  0.00            
ATOM     77  C23 GCD     1      25.600  28.220  31.610  1.00  0.00            
ATOM     78  H37 GCD     1      24.680  27.700  31.290  1.00  0.00            
ATOM     79  C24 GCD     1      25.600  28.060  33.110  1.00  0.00            
ATOM     80  H38 GCD     1      26.400  28.620  33.610  1.00  0.00            
ATOM     81  H39 GCD     1      25.650  26.990  33.380  1.00  0.00            
ATOM     82  O19 GCD     1      24.360  28.510  33.690  1.00  0.00            
ATOM     83  H40 GCD     1      24.130  29.290  33.180  1.00  0.00            
ATOM     84  O20 GCD     1      23.770  29.170  29.780  1.00  0.00            
ATOM     85  C25 GCD     1      22.640  29.890  29.360  1.00  0.00            
ATOM     86  H41 GCD     1      22.870  30.960  29.280  1.00  0.00            
ATOM     87  C26 GCD     1      22.160  29.390  28.060  1.00  0.00            
ATOM     88  H42 GCD     1      22.140  28.290  28.110  1.00  0.00            
ATOM     89  O21 GCD     1      23.090  29.750  27.000  1.00  0.00            
ATOM     90  H43 GCD     1      23.960  29.420  27.250  1.00  0.00            
ATOM     91  C27 GCD     1      20.740  29.860  27.700  1.00  0.00            
ATOM     92  H44 GCD     1      20.860  30.940  27.530  1.00  0.00            
ATOM     93  O22 GCD     1      20.190  29.270  26.550  1.00  0.00            
ATOM     94  H45 GCD     1      19.480  28.660  26.780  1.00  0.00            
ATOM     95  C28 GCD     1      19.710  29.730  28.910  1.00  0.00            
ATOM     96  H46 GCD     1      18.810  30.240  28.540  1.00  0.00            
ATOM     97  O23 GCD     1      20.320  30.350  30.020  1.00  0.00            
ATOM     98  C29 GCD     1      21.600  29.790  30.420  1.00  0.00            
ATOM     99  H47 GCD     1      21.400  28.760  30.760  1.00  0.00            
ATOM    100  C30 GCD     1      22.000  30.460  31.730  1.00  0.00            
ATOM    101  H48 GCD     1      22.790  29.850  32.170  1.00  0.00            
ATOM    102  H49 GCD     1      21.290  30.330  32.560  1.00  0.00            
ATOM    103  O24 GCD     1      22.310  31.830  31.650  1.00  0.00            
ATOM    104  H50 GCD     1      22.710  32.190  32.450  1.00  0.00            
ATOM    105  O25 GCD     1      19.430  28.410  29.120  1.00  0.00            
ATOM    106  C31 GCD     1      18.020  28.060  29.270  1.00  0.00            
ATOM    107  H51 GCD     1      17.390  28.960  29.300  1.00  0.00            
ATOM    108  C32 GCD     1      17.500  27.180  28.080  1.00  0.00            
ATOM    109  H52 GCD     1      18.150  26.310  27.980  1.00  0.00            
ATOM    110  O26 GCD     1      17.700  27.910  26.910  1.00  0.00            
ATOM    111  H53 GCD     1      17.520  27.370  26.130  1.00  0.00            
ATOM    112  C33 GCD     1      16.010  26.740  28.200  1.00  0.00            
ATOM    113  H54 GCD     1      15.470  27.690  28.130  1.00  0.00            
ATOM    114  O27 GCD     1      15.490  25.940  27.140  1.00  0.00            
ATOM    115  H55 GCD     1      15.990  25.120  27.030  1.00  0.00            
ATOM    116  C34 GCD     1      15.820  26.120  29.600  1.00  0.00            
ATOM    117  H56 GCD     1      14.760  25.980  29.850  1.00  0.00            
ATOM    118  O28 GCD     1      16.390  27.000  30.640  1.00  0.00            
ATOM    119  C35 GCD     1      17.760  27.390  30.570  1.00  0.00            
ATOM    120  H57 GCD     1      18.420  26.510  30.620  1.00  0.00            
ATOM    121  C36 GCD     1      18.070  28.290  31.860  1.00  0.00            
ATOM    122  H58 GCD     1      17.700  29.320  31.810  1.00  0.00            
ATOM    123  H59 GCD     1      19.160  28.360  31.810  1.00  0.00            
ATOM    124  O29 GCD     1      17.770  27.640  33.120  1.00  0.00            
ATOM    125  H60 GCD     1      18.300  28.090  33.790  1.00  0.00            
ATOM    126  O30 GCD     1      16.470  24.850  29.730  1.00  0.00            
ATOM    127  C37 GCD     1      15.680  23.720  29.440  1.00  0.00            
ATOM    128  H61 GCD     1      14.740  24.020  28.940  1.00  0.00            
ATOM    129  C38 GCD     1      16.450  22.770  28.460  1.00  0.00            
ATOM    130  H62 GCD     1      17.460  22.590  28.850  1.00  0.00            
ATOM    131  O31 GCD     1      16.730  23.480  27.180  1.00  0.00            
ATOM    132  H63 GCD     1      17.430  22.950  26.780  1.00  0.00            
ATOM    133  C39 GCD     1      15.510  21.520  28.320  1.00  0.00            
ATOM    134  H64 GCD     1      14.600  21.890  27.830  1.00  0.00            
ATOM    135  O32 GCD     1      16.090  20.540  27.430  1.00  0.00            
ATOM    136  H65 GCD     1      15.420  19.910  27.150  1.00  0.00            
ATOM    137  C40 GCD     1      15.220  20.870  29.670  1.00  0.00            
ATOM    138  H66 GCD     1      14.570  20.010  29.500  1.00  0.00            
ATOM    139  O33 GCD     1      14.620  21.870  30.480  1.00  0.00            
ATOM    140  C41 GCD     1      15.440  23.010  30.800  1.00  0.00            
ATOM    141  H67 GCD     1      16.340  22.600  31.280  1.00  0.00            
ATOM    142  C42 GCD     1      14.680  23.940  31.720  1.00  0.00            
ATOM    143  H68 GCD     1      15.290  24.830  31.890  1.00  0.00            
ATOM    144  H69 GCD     1      14.760  23.410  32.680  1.00  0.00            
ATOM    145  O34 GCD     1      13.390  24.250  31.380  1.00  0.00            
ATOM    146  H70 GCD     1      12.960  23.400  31.240  1.00  0.00            
ATOM    147  O35 GCD     1      16.450  20.450  30.370  1.00  0.00            
ATOM    148  C43 GCD     1      16.430  19.170  30.980  1.00  0.00            
ATOM    149  H71 GCD     1      15.400  18.780  30.920  1.00  0.00            
ATOM    150  C44 GCD     1      17.380  18.370  30.150  1.00  0.00            
ATOM    151  H72 GCD     1      18.330  18.910  30.070  1.00  0.00            
ATOM    152  O36 GCD     1      16.720  18.100  28.830  1.00  0.00            
ATOM    153  H73 GCD     1      16.640  19.000  28.510  1.00  0.00            
ATOM    154  C45 GCD     1      17.620  17.060  30.840  1.00  0.00            
ATOM    155  H74 GCD     1      16.680  16.510  30.990  1.00  0.00            
ATOM    156  O37 GCD     1      18.580  16.280  30.120  1.00  0.00            
ATOM    157  H75 GCD     1      18.890  15.510  30.620  1.00  0.00            
ATOM    158  C46 GCD     1      18.100  17.360  32.250  1.00  0.00            
ATOM    159  H76 GCD     1      18.310  16.410  32.760  1.00  0.00            
ATOM    160  O38 GCD     1      19.310  18.060  32.360  1.00  0.00            
ATOM    161  O39 GCD     1      17.080  18.030  32.990  1.00  0.00            
ATOM    162  C47 GCD     1      16.820  19.340  32.500  1.00  0.00            
ATOM    163  H77 GCD     1      17.730  19.950  32.580  1.00  0.00            
ATOM    164  C48 GCD     1      15.600  19.880  33.260  1.00  0.00            
ATOM    165  H78 GCD     1      14.680  19.450  32.830  1.00  0.00            
ATOM    166  H79 GCD     1      15.510  20.970  33.140  1.00  0.00            
ATOM    167  O40 GCD     1      15.620  19.560  34.630  1.00  0.00            
ATOM    168  H80 GCD     1      16.050  18.710  34.750  1.00  0.00            
ATOM    169  C1  AR5     2      17.780  25.620  35.690  1.00  0.00            
ATOM    170  C2  AR5     2      17.910  24.170  35.170  1.00  0.00            
ATOM    171  C3  AR5     2      16.410  23.670  35.240  1.00  0.00            
ATOM    172  C4  AR5     2      18.860  23.350  36.030  1.00  0.00            
ATOM    173  C5  AR5     2      20.310  23.800  35.860  1.00  0.00            
ATOM    174  C6  AR5     2      20.860  23.780  34.440  1.00  0.00            
ATOM    175  C7  AR5     2      21.160  22.320  34.050  1.00  0.00            
ATOM    176  O1  AR5     2      20.320  21.630  33.440  1.00  0.00            
ATOM    177  O2  AR5     2      22.250  21.640  34.560  1.00  0.00            
ATOM    178  C8  AR5     2      22.250  24.490  34.350  1.00  0.00            
ATOM    179  C9  AR5     2      22.860  24.450  32.920  1.00  0.00            
ATOM    180  C10 AR5     2      21.840  24.900  31.720  1.00  0.00            
ATOM    181  C11 AR5     2      21.660  26.440  31.860  1.00  0.00            
ATOM    182  C12 AR5     2      20.440  24.460  31.970  1.00  0.00            
ATOM    183  C13 AR5     2      19.650  23.950  30.920  1.00  0.00            
ATOM    184  C14 AR5     2      20.020  23.870  29.500  1.00  0.00            
ATOM    185  C15 AR5     2      21.270  24.610  29.110  1.00  0.00            
ATOM    186  C16 AR5     2      21.710  24.480  27.580  1.00  0.00            
ATOM    187  C17 AR5     2      21.910  23.020  27.100  1.00  0.00            
ATOM    188  C18 AR5     2      20.570  25.020  26.650  1.00  0.00            
ATOM    189  C19 AR5     2      20.990  25.280  25.160  1.00  0.00            
ATOM    190  C20 AR5     2      22.250  26.190  25.120  1.00  0.00            
ATOM    191  O3  AR5     2      22.460  26.330  23.700  1.00  0.00            
ATOM    192  C21 AR5     2      23.500  25.610  25.940  1.00  0.00            
ATOM    193  C22 AR5     2      24.650  26.630  25.890  1.00  0.00            
ATOM    194  C23 AR5     2      24.190  24.380  25.170  1.00  0.00            
ATOM    195  C24 AR5     2      23.000  25.370  27.400  1.00  0.00            
ATOM    196  C25 AR5     2      24.140  24.900  28.430  1.00  0.00            
ATOM    197  C26 AR5     2      23.630  25.130  29.840  1.00  0.00            
ATOM    198  C27 AR5     2      22.330  24.370  30.250  1.00  0.00            
ATOM    199  C28 AR5     2      22.680  22.870  30.290  1.00  0.00            
ATOM    200  C29 AR5     2      19.930  24.580  33.460  1.00  0.00            
ATOM    201  C30 AR5     2      18.420  24.140  33.680  1.00  0.00            
ATOM    202  H1  AR5     2      16.940  26.080  35.160  1.00  0.00            
ATOM    203  H2  AR5     2      17.590  25.710  36.770  1.00  0.00            
ATOM    204  H3  AR5     2      18.700  26.210  35.580  1.00  0.00            
ATOM    205  H4  AR5     2      15.700  24.260  34.660  1.00  0.00            
ATOM    206  H5  AR5     2      16.360  22.620  34.920  1.00  0.00            
ATOM    207  H6  AR5     2      16.110  23.770  36.280  1.00  0.00            
ATOM    208  H7  AR5     2      18.760  22.330  35.660  1.00  0.00            
ATOM    209  H8  AR5     2      18.550  23.440  37.080  1.00  0.00            
ATOM    210  H9  AR5     2      20.960  23.120  36.430  1.00  0.00            
ATOM    211  H10 AR5     2      20.400  24.750  36.390  1.00  0.00            
ATOM    212  H11 AR5     2      21.960  20.740  34.340  1.00  0.00            
ATOM    213  H12 AR5     2      23.010  24.070  35.020  1.00  0.00            
ATOM    214  H13 AR5     2      22.120  25.560  34.550  1.00  0.00            
ATOM    215  H14 AR5     2      23.330  23.460  32.850  1.00  0.00            
ATOM    216  H15 AR5     2      23.770  25.050  32.830  1.00  0.00            
ATOM    217  H16 AR5     2      21.440  26.710  32.900  1.00  0.00            
ATOM    218  H17 AR5     2      22.540  27.090  31.730  1.00  0.00            
ATOM    219  H18 AR5     2      20.830  26.700  31.200  1.00  0.00            
ATOM    220  H19 AR5     2      18.620  23.690  31.150  1.00  0.00            
ATOM    221  H20 AR5     2      19.170  24.320  28.970  1.00  0.00            
ATOM    222  H21 AR5     2      20.000  22.810  29.210  1.00  0.00            
ATOM    223  H22 AR5     2      21.060  25.680  29.160  1.00  0.00            
ATOM    224  H23 AR5     2      21.210  22.340  27.580  1.00  0.00            
ATOM    225  H24 AR5     2      21.680  22.830  26.040  1.00  0.00            
ATOM    226  H25 AR5     2      22.960  22.720  27.200  1.00  0.00            
ATOM    227  H26 AR5     2      20.230  26.000  27.010  1.00  0.00            
ATOM    228  H27 AR5     2      19.680  24.370  26.670  1.00  0.00            
ATOM    229  H28 AR5     2      20.150  25.700  24.590  1.00  0.00            
ATOM    230  H29 AR5     2      21.230  24.350  24.630  1.00  0.00            
ATOM    231  H30 AR5     2      22.080  27.190  25.530  1.00  0.00            
ATOM    232  H31 AR5     2      23.120  27.040  23.670  1.00  0.00            
ATOM    233  H32 AR5     2      24.440  27.530  26.470  1.00  0.00            
ATOM    234  H33 AR5     2      25.550  26.120  26.260  1.00  0.00            
ATOM    235  H34 AR5     2      24.850  26.960  24.860  1.00  0.00            
ATOM    236  H35 AR5     2      25.040  24.030  25.770  1.00  0.00            
ATOM    237  H36 AR5     2      23.490  23.530  25.080  1.00  0.00            
ATOM    238  H37 AR5     2      24.550  24.590  24.160  1.00  0.00            
ATOM    239  H38 AR5     2      22.750  26.340  27.850  1.00  0.00            
ATOM    240  H39 AR5     2      25.040  25.520  28.330  1.00  0.00            
ATOM    241  H40 AR5     2      24.360  23.840  28.300  1.00  0.00            
ATOM    242  H41 AR5     2      23.410  26.200  29.960  1.00  0.00            
ATOM    243  H42 AR5     2      24.470  24.820  30.470  1.00  0.00            
ATOM    244  H43 AR5     2      23.740  22.650  30.410  1.00  0.00            
ATOM    245  H44 AR5     2      22.110  22.370  31.080  1.00  0.00            
ATOM    246  H45 AR5     2      22.360  22.340  29.380  1.00  0.00            
ATOM    247  H46 AR5     2      20.050  25.630  33.760  1.00  0.00            
ATOM    248  H47 AR5     2      17.800  24.860  33.130  1.00  0.00            
ATOM    249  H48 AR5     2      18.270  23.150  33.230  1.00  0.00            
TER
ENDMDL
MODEL        1
ATOM      1  H1  GCD     1      23.350  17.450  27.290  1.00  0.00            
ATOM      2  O1  GCD     1      23.310  18.110  27.990  1.00  0.00            
ATOM      3  C1  GCD     1      24.620  18.490  28.310  1.00  0.00            
ATOM      4  H2  GCD     1      24.680  19.480  28.790  1.00  0.00            
ATOM      5  H3  GCD     1      24.970  17.840  29.130  1.00  0.00            
ATOM      6  C2  GCD     1      25.750  18.310  27.260  1.00  0.00            
ATOM      7  H4  GCD     1      26.690  18.520  27.790  1.00  0.00            
ATOM      8  C3  GCD     1      25.500  19.310  26.090  1.00  0.00            
ATOM      9  H5  GCD     1      24.480  19.090  25.770  1.00  0.00            
ATOM     10  C4  GCD     1      26.400  19.060  24.950  1.00  0.00            
ATOM     11  H6  GCD     1      27.460  19.260  25.160  1.00  0.00            
ATOM     12  O2  GCD     1      25.930  19.860  23.820  1.00  0.00            
ATOM     13  H7  GCD     1      25.500  20.570  24.310  1.00  0.00            
ATOM     14  C5  GCD     1      26.300  17.570  24.590  1.00  0.00            
ATOM     15  H8  GCD     1      25.270  17.440  24.260  1.00  0.00            
ATOM     16  O3  GCD     1      26.990  17.290  23.400  1.00  0.00            
ATOM     17  H9  GCD     1      27.860  17.710  23.400  1.00  0.00            
ATOM     18  C6  GCD     1      26.610  16.610  25.790  1.00  0.00            
ATOM     19  O4  GCD     1      25.680  16.950  26.810  1.00  0.00            
ATOM     20  H10 GCD     1      26.480  15.530  25.620  1.00  0.00            
ATOM     21  O5  GCD     1      27.940  16.850  26.290  1.00  0.00            
ATOM     22  C7  GCD     1      28.980  16.140  25.610  1.00  0.00            
ATOM     23  H11 GCD     1      28.600  15.600  24.740  1.00  0.00            
ATOM     24  C8  GCD     1      29.990  17.120  25.170  1.00  0.00            
ATOM     25  H12 GCD     1      30.320  17.630  26.090  1.00  0.00            
ATOM     26  O6  GCD     1      29.470  18.170  24.270  1.00  0.00            
ATOM     27  H13 GCD     1      30.300  18.450  23.880  1.00  0.00            
ATOM     28  C9  GCD     1      31.170  16.350  24.560  1.00  0.00            
ATOM     29  H14 GCD     1      30.880  15.810  23.660  1.00  0.00            
ATOM     30  O7  GCD     1      32.090  17.430  24.240  1.00  0.00            
ATOM     31  H15 GCD     1      33.000  17.120  24.210  1.00  0.00            
ATOM     32  C10 GCD     1      31.720  15.400  25.540  1.00  0.00            
ATOM     33  H16 GCD     1      32.440  14.700  25.110  1.00  0.00            
ATOM     34  O8  GCD     1      30.660  14.580  26.030  1.00  0.00            
ATOM     35  C11 GCD     1      29.600  15.250  26.740  1.00  0.00            
ATOM     36  H17 GCD     1      29.950  15.910  27.540  1.00  0.00            
ATOM     37  C12 GCD     1      28.680  14.220  27.400  1.00  0.00            
ATOM     38  H18 GCD     1      27.920  14.770  27.970  1.00  0.00            
ATOM     39  H19 GCD     1      29.280  13.580  28.060  1.00  0.00            
ATOM     40  O9  GCD     1      28.070  13.400  26.460  1.00  0.00            
ATOM     41  H20 GCD     1      27.420  12.840  26.910  1.00  0.00            
ATOM     42  O10 GCD     1      32.340  16.130  26.630  1.00  0.00            
ATOM     43  C13 GCD     1      33.410  15.470  27.240  1.00  0.00            
ATOM     44  H21 GCD     1      33.340  14.420  26.910  1.00  0.00            
ATOM     45  C14 GCD     1      34.700  16.070  26.720  1.00  0.00            
ATOM     46  H22 GCD     1      34.570  17.150  26.640  1.00  0.00            
ATOM     47  O11 GCD     1      34.900  15.540  25.360  1.00  0.00            
ATOM     48  H23 GCD     1      34.990  14.590  25.470  1.00  0.00            
ATOM     49  C15 GCD     1      35.900  15.710  27.610  1.00  0.00            
ATOM     50  H24 GCD     1      36.090  14.630  27.530  1.00  0.00            
ATOM     51  O12 GCD     1      37.070  16.440  27.270  1.00  0.00            
ATOM     52  H25 GCD     1      37.240  17.060  27.990  1.00  0.00            
ATOM     53  C16 GCD     1      35.550  15.990  29.040  1.00  0.00            
ATOM     54  H26 GCD     1      36.420  15.710  29.640  1.00  0.00            
ATOM     55  O13 GCD     1      34.480  15.210  29.440  1.00  0.00            
ATOM     56  C17 GCD     1      33.290  15.550  28.770  1.00  0.00            
ATOM     57  H27 GCD     1      32.960  16.570  29.000  1.00  0.00            
ATOM     58  C18 GCD     1      32.210  14.690  29.330  1.00  0.00            
ATOM     59  H28 GCD     1      31.210  15.000  28.990  1.00  0.00            
ATOM     60  H29 GCD     1      32.270  14.890  30.400  1.00  0.00            
ATOM     61  O14 GCD     1      32.410  13.250  29.120  1.00  0.00            
ATOM     62  H30 GCD     1      32.200  12.930  30.010  1.00  0.00            
ATOM     63  O15 GCD     1      35.240  17.390  29.320  1.00  0.00            
ATOM     64  C19 GCD     1      35.850  17.980  30.430  1.00  0.00            
ATOM     65  H31 GCD     1      36.480  17.230  30.920  1.00  0.00            
ATOM     66  C20 GCD     1      36.920  19.010  29.970  1.00  0.00            
ATOM     67  H32 GCD     1      36.430  19.750  29.330  1.00  0.00            
ATOM     68  O16 GCD     1      37.880  18.320  29.200  1.00  0.00            
ATOM     69  H33 GCD     1      38.430  17.800  29.790  1.00  0.00            
ATOM     70  C21 GCD     1      37.520  19.680  31.210  1.00  0.00            
ATOM     71  H34 GCD     1      38.010  18.910  31.820  1.00  0.00            
ATOM     72  O17 GCD     1      38.510  20.570  30.830  1.00  0.00            
ATOM     73  H35 GCD     1      38.050  21.350  30.510  1.00  0.00            
ATOM     74  C22 GCD     1      36.400  20.320  32.020  1.00  0.00            
ATOM     75  H36 GCD     1      36.600  20.660  33.040  1.00  0.00            
ATOM     76  O18 GCD     1      35.560  19.240  32.450  1.00  0.00            
ATOM     77  C23 GCD     1      34.810  18.530  31.350  1.00  0.00            
ATOM     78  H37 GCD     1      34.130  19.260  30.900  1.00  0.00            
ATOM     79  C24 GCD     1      33.820  17.560  31.960  1.00  0.00            
ATOM     80  H38 GCD     1      34.230  16.680  32.460  1.00  0.00            
ATOM     81  H39 GCD     1      33.210  17.270  31.100  1.00  0.00            
ATOM     82  O19 GCD     1      33.130  18.210  32.990  1.00  0.00            
ATOM     83  H40 GCD     1      32.620  18.880  32.510  1.00  0.00            
ATOM     84  O20 GCD     1      35.600  21.210  31.240  1.00  0.00            
ATOM     85  C25 GCD     1      36.020  22.580  31.500  1.00  0.00            
ATOM     86  H41 GCD     1      36.920  22.590  32.130  1.00  0.00            
ATOM     87  C26 GCD     1      36.350  23.270  30.190  1.00  0.00            
ATOM     88  H42 GCD     1      35.460  23.160  29.560  1.00  0.00            
ATOM     89  O21 GCD     1      37.550  22.850  29.630  1.00  0.00            
ATOM     90  H43 GCD     1      37.780  23.590  29.060  1.00  0.00            
ATOM     91  C27 GCD     1      36.590  24.760  30.530  1.00  0.00            
ATOM     92  H44 GCD     1      37.450  24.720  31.220  1.00  0.00            
ATOM     93  O22 GCD     1      36.920  25.570  29.410  1.00  0.00            
ATOM     94  H45 GCD     1      36.140  26.020  29.060  1.00  0.00            
ATOM     95  C28 GCD     1      35.410  25.350  31.290  1.00  0.00            
ATOM     96  H46 GCD     1      35.630  26.350  31.670  1.00  0.00            
ATOM     97  O23 GCD     1      35.220  24.620  32.470  1.00  0.00            
ATOM     98  C29 GCD     1      34.840  23.250  32.240  1.00  0.00            
ATOM     99  H47 GCD     1      33.920  23.230  31.650  1.00  0.00            
ATOM    100  C30 GCD     1      34.500  22.600  33.570  1.00  0.00            
ATOM    101  H48 GCD     1      33.890  23.360  34.070  1.00  0.00            
ATOM    102  H49 GCD     1      35.450  22.520  34.110  1.00  0.00            
ATOM    103  O24 GCD     1      33.790  21.420  33.380  1.00  0.00            
ATOM    104  H50 GCD     1      34.430  20.770  33.060  1.00  0.00            
ATOM    105  O25 GCD     1      34.240  25.300  30.440  1.00  0.00            
ATOM    106  C31 GCD     1      33.590  26.570  30.250  1.00  0.00            
ATOM    107  H51 GCD     1      34.300  27.260  30.720  1.00  0.00            
ATOM    108  C32 GCD     1      33.600  26.780  28.720  1.00  0.00            
ATOM    109  H52 GCD     1      33.050  25.960  28.230  1.00  0.00            
ATOM    110  O26 GCD     1      34.920  26.830  28.210  1.00  0.00            
ATOM    111  H53 GCD     1      34.750  27.030  27.290  1.00  0.00            
ATOM    112  C33 GCD     1      32.820  28.090  28.350  1.00  0.00            
ATOM    113  H54 GCD     1      33.460  28.880  28.740  1.00  0.00            
ATOM    114  O27 GCD     1      32.690  28.310  26.930  1.00  0.00            
ATOM    115  H55 GCD     1      32.680  29.270  26.830  1.00  0.00            
ATOM    116  C34 GCD     1      31.480  28.110  29.080  1.00  0.00            
ATOM    117  H56 GCD     1      30.940  29.040  28.850  1.00  0.00            
ATOM    118  O28 GCD     1      31.670  27.920  30.560  1.00  0.00            
ATOM    119  C35 GCD     1      32.280  26.680  30.920  1.00  0.00            
ATOM    120  H57 GCD     1      31.630  25.840  30.620  1.00  0.00            
ATOM    121  C36 GCD     1      32.320  26.580  32.440  1.00  0.00            
ATOM    122  H58 GCD     1      32.800  25.630  32.700  1.00  0.00            
ATOM    123  H59 GCD     1      31.290  26.660  32.790  1.00  0.00            
ATOM    124  O29 GCD     1      33.140  27.570  33.130  1.00  0.00            
ATOM    125  H60 GCD     1      32.610  28.360  33.270  1.00  0.00            
ATOM    126  O30 GCD     1      30.650  27.050  28.640  1.00  0.00            
ATOM    127  C37 GCD     1      29.400  27.430  28.110  1.00  0.00            
ATOM    128  H61 GCD     1      29.180  28.500  28.150  1.00  0.00            
ATOM    129  C38 GCD     1      29.290  26.870  26.710  1.00  0.00            
ATOM    130  H62 GCD     1      29.610  25.820  26.750  1.00  0.00            
ATOM    131  O31 GCD     1      30.170  27.620  25.930  1.00  0.00            
ATOM    132  H63 GCD     1      31.050  27.800  26.280  1.00  0.00            
ATOM    133  C39 GCD     1      27.870  26.960  26.120  1.00  0.00            
ATOM    134  H64 GCD     1      27.570  28.010  26.000  1.00  0.00            
ATOM    135  O32 GCD     1      27.800  26.260  24.850  1.00  0.00            
ATOM    136  H65 GCD     1      26.940  25.820  24.800  1.00  0.00            
ATOM    137  C40 GCD     1      26.850  26.440  27.150  1.00  0.00            
ATOM    138  H66 GCD     1      25.790  26.550  26.900  1.00  0.00            
ATOM    139  O33 GCD     1      27.050  27.140  28.360  1.00  0.00            
ATOM    140  C41 GCD     1      28.310  26.790  28.940  1.00  0.00            
ATOM    141  H67 GCD     1      28.440  25.700  28.880  1.00  0.00            
ATOM    142  C42 GCD     1      28.400  27.300  30.340  1.00  0.00            
ATOM    143  H68 GCD     1      28.480  28.390  30.380  1.00  0.00            
ATOM    144  H69 GCD     1      29.230  26.850  30.900  1.00  0.00            
ATOM    145  O34 GCD     1      27.190  27.000  31.060  1.00  0.00            
ATOM    146  H70 GCD     1      26.540  27.340  30.430  1.00  0.00            
ATOM    147  O35 GCD     1      27.000  25.040  27.100  1.00  0.00            
ATOM    148  C43 GCD     1      25.820  24.190  27.020  1.00  0.00            
ATOM    149  H71 GCD     1      24.910  24.790  27.110  1.00  0.00            
ATOM    150  C44 GCD     1      25.680  23.580  25.620  1.00  0.00            
ATOM    151  H72 GCD     1      26.590  23.000  25.410  1.00  0.00            
ATOM    152  O36 GCD     1      25.620  24.660  24.660  1.00  0.00            
ATOM    153  H73 GCD     1      24.790  24.680  24.160  1.00  0.00            
ATOM    154  C45 GCD     1      24.400  22.740  25.640  1.00  0.00            
ATOM    155  H74 GCD     1      23.550  23.420  25.780  1.00  0.00            
ATOM    156  O37 GCD     1      24.310  22.140  24.370  1.00  0.00            
ATOM    157  H75 GCD     1      23.590  21.500  24.440  1.00  0.00            
ATOM    158  C46 GCD     1      24.520  21.610  26.730  1.00  0.00            
ATOM    159  H76 GCD     1      23.590  21.050  26.820  1.00  0.00            
ATOM    160  O38 GCD     1      25.660  20.700  26.490  1.00  0.00            
ATOM    161  O39 GCD     1      24.710  22.250  27.940  1.00  0.00            
ATOM    162  C47 GCD     1      25.820  23.120  28.160  1.00  0.00            
ATOM    163  H77 GCD     1      26.690  22.460  28.040  1.00  0.00            
ATOM    164  C48 GCD     1      25.780  23.650  29.610  1.00  0.00            
ATOM    165  H78 GCD     1      24.900  24.290  29.730  1.00  0.00            
ATOM    166  H79 GCD     1      26.660  24.220  29.930  1.00  0.00            
ATOM    167  O40 GCD     1      25.700  22.410  30.460  1.00  0.00            
ATOM    168  H80 GCD     1      25.090  21.810  30.010  1.00  0.00            
ATOM    169  C1  AR5     2      27.430  16.860  30.470  1.00  0.00            
ATOM    170  C2  AR5     2      28.740  17.170  31.160  1.00  0.00            
ATOM    171  C3  AR5     2      29.380  15.790  31.710  1.00  0.00            
ATOM    172  C4  AR5     2      28.630  18.220  32.360  1.00  0.00            
ATOM    173  C5  AR5     2      28.320  19.600  31.940  1.00  0.00            
ATOM    174  C6  AR5     2      29.290  20.230  30.910  1.00  0.00            
ATOM    175  C7  AR5     2      30.730  20.460  31.540  1.00  0.00            
ATOM    176  O1  AR5     2      31.740  19.840  31.330  1.00  0.00            
ATOM    177  O2  AR5     2      30.660  21.150  32.730  1.00  0.00            
ATOM    178  C8  AR5     2      28.710  21.570  30.380  1.00  0.00            
ATOM    179  C9  AR5     2      29.650  22.230  29.380  1.00  0.00            
ATOM    180  C10 AR5     2      30.170  21.310  28.190  1.00  0.00            
ATOM    181  C11 AR5     2      28.990  21.290  27.150  1.00  0.00            
ATOM    182  C12 AR5     2      30.360  19.850  28.600  1.00  0.00            
ATOM    183  C13 AR5     2      31.470  19.190  28.230  1.00  0.00            
ATOM    184  C14 AR5     2      32.560  19.650  27.270  1.00  0.00            
ATOM    185  C15 AR5     2      32.160  21.030  26.520  1.00  0.00            
ATOM    186  C16 AR5     2      33.260  21.660  25.480  1.00  0.00            
ATOM    187  C17 AR5     2      34.740  21.670  26.060  1.00  0.00            
ATOM    188  C18 AR5     2      33.330  20.610  24.360  1.00  0.00            
ATOM    189  C19 AR5     2      34.010  21.160  22.990  1.00  0.00            
ATOM    190  C20 AR5     2      33.500  22.570  22.530  1.00  0.00            
ATOM    191  O3  AR5     2      34.240  22.820  21.340  1.00  0.00            
ATOM    192  C21 AR5     2      33.540  23.700  23.630  1.00  0.00            
ATOM    193  C22 AR5     2      32.930  25.000  23.060  1.00  0.00            
ATOM    194  C23 AR5     2      35.020  24.010  24.000  1.00  0.00            
ATOM    195  C24 AR5     2      32.720  23.030  24.830  1.00  0.00            
ATOM    196  C25 AR5     2      32.300  23.960  25.980  1.00  0.00            
ATOM    197  C26 AR5     2      31.210  23.300  26.930  1.00  0.00            
ATOM    198  C27 AR5     2      31.530  21.970  27.620  1.00  0.00            
ATOM    199  C28 AR5     2      32.680  22.270  28.690  1.00  0.00            
ATOM    200  C29 AR5     2      29.440  19.280  29.670  1.00  0.00            
ATOM    201  C30 AR5     2      29.640  17.790  30.030  1.00  0.00            
ATOM    202  H1  AR5     2      26.720  16.310  31.110  1.00  0.00            
ATOM    203  H2  AR5     2      26.920  17.790  30.180  1.00  0.00            
ATOM    204  H3  AR5     2      27.480  16.280  29.540  1.00  0.00            
ATOM    205  H4  AR5     2      29.400  14.930  31.030  1.00  0.00            
ATOM    206  H5  AR5     2      30.400  15.920  32.090  1.00  0.00            
ATOM    207  H6  AR5     2      28.730  15.570  32.570  1.00  0.00            
ATOM    208  H7  AR5     2      29.580  18.240  32.900  1.00  0.00            
ATOM    209  H8  AR5     2      27.830  17.970  33.070  1.00  0.00            
ATOM    210  H9  AR5     2      28.070  20.250  32.780  1.00  0.00            
ATOM    211  H10 AR5     2      27.330  19.630  31.480  1.00  0.00            
ATOM    212  H11 AR5     2      31.570  21.180  33.070  1.00  0.00            
ATOM    213  H12 AR5     2      28.410  22.250  31.200  1.00  0.00            
ATOM    214  H13 AR5     2      27.780  21.390  29.840  1.00  0.00            
ATOM    215  H14 AR5     2      30.480  22.470  30.050  1.00  0.00            
ATOM    216  H15 AR5     2      29.250  23.160  28.950  1.00  0.00            
ATOM    217  H16 AR5     2      29.330  20.830  26.210  1.00  0.00            
ATOM    218  H17 AR5     2      28.100  20.720  27.440  1.00  0.00            
ATOM    219  H18 AR5     2      28.530  22.260  26.900  1.00  0.00            
ATOM    220  H19 AR5     2      31.620  18.140  28.480  1.00  0.00            
ATOM    221  H20 AR5     2      32.820  18.850  26.570  1.00  0.00            
ATOM    222  H21 AR5     2      33.480  19.790  27.850  1.00  0.00            
ATOM    223  H22 AR5     2      31.270  20.780  25.920  1.00  0.00            
ATOM    224  H23 AR5     2      35.060  20.880  26.760  1.00  0.00            
ATOM    225  H24 AR5     2      35.500  21.570  25.280  1.00  0.00            
ATOM    226  H25 AR5     2      35.010  22.660  26.450  1.00  0.00            
ATOM    227  H26 AR5     2      32.320  20.360  24.010  1.00  0.00            
ATOM    228  H27 AR5     2      33.900  19.730  24.690  1.00  0.00            
ATOM    229  H28 AR5     2      33.850  20.460  22.150  1.00  0.00            
ATOM    230  H29 AR5     2      35.100  21.200  23.050  1.00  0.00            
ATOM    231  H30 AR5     2      32.450  22.510  22.210  1.00  0.00            
ATOM    232  H31 AR5     2      33.660  23.430  20.840  1.00  0.00            
ATOM    233  H32 AR5     2      31.840  24.950  22.910  1.00  0.00            
ATOM    234  H33 AR5     2      33.040  25.770  23.840  1.00  0.00            
ATOM    235  H34 AR5     2      33.320  25.360  22.100  1.00  0.00            
ATOM    236  H35 AR5     2      35.200  24.280  25.050  1.00  0.00            
ATOM    237  H36 AR5     2      35.720  23.180  23.830  1.00  0.00            
ATOM    238  H37 AR5     2      35.350  24.700  23.210  1.00  0.00            
ATOM    239  H38 AR5     2      31.790  22.690  24.350  1.00  0.00            
ATOM    240  H39 AR5     2      31.770  24.830  25.580  1.00  0.00            
ATOM    241  H40 AR5     2      33.110  24.350  26.610  1.00  0.00            
ATOM    242  H41 AR5     2      30.340  23.170  26.270  1.00  0.00            
ATOM    243  H42 AR5     2      30.760  24.070  27.580  1.00  0.00            
ATOM    244  H43 AR5     2      32.570  23.220  29.230  1.00  0.00            
ATOM    245  H44 AR5     2      32.710  21.610  29.560  1.00  0.00            
ATOM    246  H45 AR5     2      33.690  22.410  28.260  1.00  0.00            
ATOM    247  H46 AR5     2      28.450  19.280  29.200  1.00  0.00            
ATOM    248  H47 AR5     2      29.630  17.140  29.150  1.00  0.00            
ATOM    249  H48 AR5     2      30.690  17.790  30.330  1.00  0.00            
TER
ENDMDL
MODEL        1
ATOM      1  H1  GCD     1      27.050  27.650  22.080  1.00  0.00            
ATOM      2  O1  GCD     1      26.140  27.960  22.080  1.00  0.00            
ATOM      3  C1  GCD     1      26.050  28.980  23.040  1.00  0.00            
ATOM      4  H2  GCD     1      26.570  29.870  22.660  1.00  0.00            
ATOM      5  H3  GCD     1      25.000  29.280  23.160  1.00  0.00            
ATOM      6  C2  GCD     1      26.700  28.570  24.410  1.00  0.00            
ATOM      7  H4  GCD     1      26.140  27.670  24.680  1.00  0.00            
ATOM      8  C3  GCD     1      26.500  29.730  25.380  1.00  0.00            
ATOM      9  H5  GCD     1      27.020  30.650  25.080  1.00  0.00            
ATOM     10  C4  GCD     1      27.100  29.430  26.760  1.00  0.00            
ATOM     11  H6  GCD     1      26.460  28.680  27.250  1.00  0.00            
ATOM     12  O2  GCD     1      27.110  30.520  27.670  1.00  0.00            
ATOM     13  H7  GCD     1      27.580  30.260  28.470  1.00  0.00            
ATOM     14  C5  GCD     1      28.500  28.810  26.640  1.00  0.00            
ATOM     15  H8  GCD     1      29.170  29.590  26.260  1.00  0.00            
ATOM     16  O3  GCD     1      29.060  28.230  27.870  1.00  0.00            
ATOM     17  H9  GCD     1      28.880  28.790  28.630  1.00  0.00            
ATOM     18  C6  GCD     1      28.570  27.730  25.570  1.00  0.00            
ATOM     19  O4  GCD     1      28.060  28.190  24.340  1.00  0.00            
ATOM     20  H10 GCD     1      29.620  27.520  25.370  1.00  0.00            
ATOM     21  O5  GCD     1      27.920  26.520  26.020  1.00  0.00            
ATOM     22  C7  GCD     1      28.480  25.320  25.760  1.00  0.00            
ATOM     23  H11 GCD     1      29.280  25.430  25.020  1.00  0.00            
ATOM     24  C8  GCD     1      28.960  24.790  27.030  1.00  0.00            
ATOM     25  H12 GCD     1      28.100  24.740  27.720  1.00  0.00            
ATOM     26  O6  GCD     1      29.970  25.620  27.500  1.00  0.00            
ATOM     27  H13 GCD     1      29.630  26.520  27.580  1.00  0.00            
ATOM     28  C9  GCD     1      29.480  23.310  26.850  1.00  0.00            
ATOM     29  H14 GCD     1      30.340  23.290  26.160  1.00  0.00            
ATOM     30  O7  GCD     1      29.890  22.820  28.150  1.00  0.00            
ATOM     31  H15 GCD     1      29.290  22.090  28.360  1.00  0.00            
ATOM     32  C10 GCD     1      28.350  22.540  26.240  1.00  0.00            
ATOM     33  H16 GCD     1      28.710  21.560  25.910  1.00  0.00            
ATOM     34  O8  GCD     1      27.970  23.160  25.020  1.00  0.00            
ATOM     35  C11 GCD     1      27.400  24.470  25.160  1.00  0.00            
ATOM     36  H17 GCD     1      26.460  24.500  25.720  1.00  0.00            
ATOM     37  C12 GCD     1      26.980  24.910  23.770  1.00  0.00            
ATOM     38  H18 GCD     1      26.250  25.730  23.860  1.00  0.00            
ATOM     39  H19 GCD     1      26.420  24.070  23.340  1.00  0.00            
ATOM     40  O9  GCD     1      27.970  25.160  22.830  1.00  0.00            
ATOM     41  H20 GCD     1      28.420  24.330  22.660  1.00  0.00            
ATOM     42  O10 GCD     1      27.220  22.430  27.100  1.00  0.00            
ATOM     43  C13 GCD     1      26.670  21.110  27.260  1.00  0.00            
ATOM     44  H21 GCD     1      27.070  20.560  26.400  1.00  0.00            
ATOM     45  C14 GCD     1      27.190  20.600  28.630  1.00  0.00            
ATOM     46  H22 GCD     1      27.020  21.440  29.320  1.00  0.00            
ATOM     47  O11 GCD     1      28.570  20.350  28.430  1.00  0.00            
ATOM     48  H23 GCD     1      28.830  20.070  29.310  1.00  0.00            
ATOM     49  C15 GCD     1      26.430  19.340  29.070  1.00  0.00            
ATOM     50  H24 GCD     1      26.760  18.550  28.380  1.00  0.00            
ATOM     51  O12 GCD     1      26.840  19.030  30.400  1.00  0.00            
ATOM     52  H25 GCD     1      26.340  19.550  31.050  1.00  0.00            
ATOM     53  C16 GCD     1      24.900  19.430  28.890  1.00  0.00            
ATOM     54  H26 GCD     1      24.330  18.490  28.950  1.00  0.00            
ATOM     55  O13 GCD     1      24.720  19.830  27.550  1.00  0.00            
ATOM     56  C17 GCD     1      25.190  21.110  27.170  1.00  0.00            
ATOM     57  H27 GCD     1      24.700  21.880  27.790  1.00  0.00            
ATOM     58  C18 GCD     1      24.680  21.420  25.760  1.00  0.00            
ATOM     59  H28 GCD     1      24.830  20.600  25.050  1.00  0.00            
ATOM     60  H29 GCD     1      25.160  22.350  25.420  1.00  0.00            
ATOM     61  O14 GCD     1      23.320  21.760  25.610  1.00  0.00            
ATOM     62  H30 GCD     1      22.770  20.980  25.670  1.00  0.00            
ATOM     63  O15 GCD     1      24.380  20.420  29.710  1.00  0.00            
ATOM     64  C19 GCD     1      23.800  20.080  31.000  1.00  0.00            
ATOM     65  H31 GCD     1      24.060  19.050  31.260  1.00  0.00            
ATOM     66  C20 GCD     1      24.410  20.920  32.100  1.00  0.00            
ATOM     67  H32 GCD     1      24.260  21.980  31.880  1.00  0.00            
ATOM     68  O16 GCD     1      25.840  20.600  32.200  1.00  0.00            
ATOM     69  H33 GCD     1      26.240  20.710  33.070  1.00  0.00            
ATOM     70  C21 GCD     1      23.780  20.860  33.470  1.00  0.00            
ATOM     71  H34 GCD     1      23.890  19.830  33.830  1.00  0.00            
ATOM     72  O17 GCD     1      24.240  21.770  34.450  1.00  0.00            
ATOM     73  H35 GCD     1      24.970  21.330  34.890  1.00  0.00            
ATOM     74  C22 GCD     1      22.280  21.020  33.330  1.00  0.00            
ATOM     75  H36 GCD     1      21.720  20.680  34.200  1.00  0.00            
ATOM     76  O18 GCD     1      21.710  20.180  32.320  1.00  0.00            
ATOM     77  C23 GCD     1      22.330  20.400  30.990  1.00  0.00            
ATOM     78  H37 GCD     1      22.170  21.450  30.730  1.00  0.00            
ATOM     79  C24 GCD     1      21.520  19.560  30.030  1.00  0.00            
ATOM     80  H38 GCD     1      21.670  19.890  28.990  1.00  0.00            
ATOM     81  H39 GCD     1      20.500  19.880  30.290  1.00  0.00            
ATOM     82  O19 GCD     1      21.600  18.200  30.230  1.00  0.00            
ATOM     83  H40 GCD     1      20.890  17.810  29.710  1.00  0.00            
ATOM     84  O20 GCD     1      21.890  22.310  33.010  1.00  0.00            
ATOM     85  C25 GCD     1      20.840  22.810  33.890  1.00  0.00            
ATOM     86  H41 GCD     1      20.400  22.060  34.560  1.00  0.00            
ATOM     87  C26 GCD     1      21.350  23.880  34.750  1.00  0.00            
ATOM     88  H42 GCD     1      21.740  24.650  34.070  1.00  0.00            
ATOM     89  O21 GCD     1      22.320  23.390  35.610  1.00  0.00            
ATOM     90  H43 GCD     1      22.960  22.960  35.040  1.00  0.00            
ATOM     91  C27 GCD     1      20.170  24.500  35.450  1.00  0.00            
ATOM     92  H44 GCD     1      19.680  23.680  35.980  1.00  0.00            
ATOM     93  O22 GCD     1      20.600  25.530  36.320  1.00  0.00            
ATOM     94  H45 GCD     1      20.730  26.350  35.830  1.00  0.00            
ATOM     95  C28 GCD     1      19.080  25.060  34.510  1.00  0.00            
ATOM     96  H46 GCD     1      18.240  25.510  35.040  1.00  0.00            
ATOM     97  O23 GCD     1      18.680  23.950  33.690  1.00  0.00            
ATOM     98  C29 GCD     1      19.740  23.400  32.940  1.00  0.00            
ATOM     99  H47 GCD     1      20.140  24.120  32.210  1.00  0.00            
ATOM    100  C30 GCD     1      19.200  22.250  32.090  1.00  0.00            
ATOM    101  H48 GCD     1      18.650  21.570  32.740  1.00  0.00            
ATOM    102  H49 GCD     1      20.090  21.820  31.600  1.00  0.00            
ATOM    103  O24 GCD     1      18.450  22.880  31.080  1.00  0.00            
ATOM    104  H50 GCD     1      17.710  23.370  31.450  1.00  0.00            
ATOM    105  O25 GCD     1      19.710  26.030  33.630  1.00  0.00            
ATOM    106  C31 GCD     1      19.180  27.320  33.700  1.00  0.00            
ATOM    107  H51 GCD     1      18.560  27.530  34.580  1.00  0.00            
ATOM    108  C32 GCD     1      20.430  28.210  33.780  1.00  0.00            
ATOM    109  H52 GCD     1      21.060  28.080  32.890  1.00  0.00            
ATOM    110  O26 GCD     1      21.050  27.810  35.000  1.00  0.00            
ATOM    111  H53 GCD     1      21.700  28.460  35.280  1.00  0.00            
ATOM    112  C33 GCD     1      19.870  29.680  33.870  1.00  0.00            
ATOM    113  H54 GCD     1      19.190  29.710  34.740  1.00  0.00            
ATOM    114  O27 GCD     1      20.870  30.710  34.090  1.00  0.00            
ATOM    115  H55 GCD     1      21.570  30.500  33.470  1.00  0.00            
ATOM    116  C34 GCD     1      18.990  30.000  32.690  1.00  0.00            
ATOM    117  H56 GCD     1      18.590  31.010  32.790  1.00  0.00            
ATOM    118  O28 GCD     1      17.940  28.970  32.540  1.00  0.00            
ATOM    119  C35 GCD     1      18.360  27.560  32.410  1.00  0.00            
ATOM    120  H57 GCD     1      19.050  27.470  31.560  1.00  0.00            
ATOM    121  C36 GCD     1      17.220  26.650  32.280  1.00  0.00            
ATOM    122  H58 GCD     1      16.620  26.680  33.200  1.00  0.00            
ATOM    123  H59 GCD     1      17.520  25.590  32.220  1.00  0.00            
ATOM    124  O29 GCD     1      16.500  27.050  31.110  1.00  0.00            
ATOM    125  H60 GCD     1      16.090  27.900  31.250  1.00  0.00            
ATOM    126  O30 GCD     1      19.700  30.040  31.470  1.00  0.00            
ATOM    127  C37 GCD     1      19.310  30.980  30.460  1.00  0.00            
ATOM    128  H61 GCD     1      18.360  31.450  30.750  1.00  0.00            
ATOM    129  C38 GCD     1      20.330  32.110  30.530  1.00  0.00            
ATOM    130  H62 GCD     1      21.270  31.550  30.490  1.00  0.00            
ATOM    131  O31 GCD     1      20.120  32.940  31.680  1.00  0.00            
ATOM    132  H63 GCD     1      19.180  33.050  31.820  1.00  0.00            
ATOM    133  C39 GCD     1      20.210  33.030  29.290  1.00  0.00            
ATOM    134  H64 GCD     1      19.310  33.630  29.430  1.00  0.00            
ATOM    135  O32 GCD     1      21.260  33.970  29.220  1.00  0.00            
ATOM    136  H65 GCD     1      22.100  33.530  29.010  1.00  0.00            
ATOM    137  C40 GCD     1      20.250  32.170  28.030  1.00  0.00            
ATOM    138  H66 GCD     1      20.030  32.790  27.160  1.00  0.00            
ATOM    139  O33 GCD     1      19.140  31.270  28.160  1.00  0.00            
ATOM    140  C41 GCD     1      19.250  30.240  29.120  1.00  0.00            
ATOM    141  H67 GCD     1      20.170  29.680  28.910  1.00  0.00            
ATOM    142  C42 GCD     1      18.020  29.320  29.070  1.00  0.00            
ATOM    143  H68 GCD     1      17.250  30.020  29.410  1.00  0.00            
ATOM    144  H69 GCD     1      18.020  28.520  29.820  1.00  0.00            
ATOM    145  O34 GCD     1      17.680  28.810  27.850  1.00  0.00            
ATOM    146  H70 GCD     1      17.760  29.540  27.220  1.00  0.00            
ATOM    147  O35 GCD     1      21.470  31.470  28.010  1.00  0.00            
ATOM    148  C43 GCD     1      22.310  31.850  26.920  1.00  0.00            
ATOM    149  H71 GCD     1      22.010  32.780  26.410  1.00  0.00            
ATOM    150  C44 GCD     1      23.740  32.030  27.390  1.00  0.00            
ATOM    151  H72 GCD     1      24.090  31.070  27.790  1.00  0.00            
ATOM    152  O36 GCD     1      23.750  33.040  28.400  1.00  0.00            
ATOM    153  H73 GCD     1      24.680  33.240  28.520  1.00  0.00            
ATOM    154  C45 GCD     1      24.660  32.350  26.190  1.00  0.00            
ATOM    155  H74 GCD     1      24.220  33.210  25.660  1.00  0.00            
ATOM    156  O37 GCD     1      26.000  32.660  26.560  1.00  0.00            
ATOM    157  H75 GCD     1      26.370  31.820  26.850  1.00  0.00            
ATOM    158  C46 GCD     1      24.530  31.190  25.200  1.00  0.00            
ATOM    159  H76 GCD     1      25.000  31.530  24.270  1.00  0.00            
ATOM    160  O38 GCD     1      25.080  29.930  25.570  1.00  0.00            
ATOM    161  O39 GCD     1      23.150  31.130  24.780  1.00  0.00            
ATOM    162  C47 GCD     1      22.210  30.770  25.810  1.00  0.00            
ATOM    163  H77 GCD     1      22.610  29.780  26.060  1.00  0.00            
ATOM    164  C48 GCD     1      20.770  30.620  25.260  1.00  0.00            
ATOM    165  H78 GCD     1      20.190  30.020  25.970  1.00  0.00            
ATOM    166  H79 GCD     1      20.810  29.940  24.400  1.00  0.00            
ATOM    167  O40 GCD     1      20.200  31.870  24.820  1.00  0.00            
ATOM    168  H80 GCD     1      20.920  32.370  24.410  1.00  0.00            
ATOM    169  C1  AR5     2      22.100  27.770  23.180  1.00  0.00            
ATOM    170  C2  AR5     2      21.900  26.310  23.370  1.00  0.00            
ATOM    171  C3  AR5     2      22.480  25.570  22.220  1.00  0.00            
ATOM    172  C4  AR5     2      20.390  25.960  23.590  1.00  0.00            
ATOM    173  C5  AR5     2      19.860  26.540  24.900  1.00  0.00            
ATOM    174  C6  AR5     2      20.570  26.000  26.130  1.00  0.00            
ATOM    175  C7  AR5     2      20.260  24.480  26.250  1.00  0.00            
ATOM    176  O1  AR5     2      19.180  23.940  26.310  1.00  0.00            
ATOM    177  O2  AR5     2      21.260  23.610  26.470  1.00  0.00            
ATOM    178  C8  AR5     2      20.040  26.710  27.350  1.00  0.00            
ATOM    179  C9  AR5     2      20.830  26.480  28.640  1.00  0.00            
ATOM    180  C10 AR5     2      22.380  26.600  28.560  1.00  0.00            
ATOM    181  C11 AR5     2      22.680  28.160  28.460  1.00  0.00            
ATOM    182  C12 AR5     2      22.910  26.040  27.190  1.00  0.00            
ATOM    183  C13 AR5     2      24.220  25.550  27.140  1.00  0.00            
ATOM    184  C14 AR5     2      25.170  25.360  28.240  1.00  0.00            
ATOM    185  C15 AR5     2      24.660  26.030  29.560  1.00  0.00            
ATOM    186  C16 AR5     2      25.630  25.760  30.840  1.00  0.00            
ATOM    187  C17 AR5     2      25.800  24.270  31.080  1.00  0.00            
ATOM    188  C18 AR5     2      27.030  26.470  30.490  1.00  0.00            
ATOM    189  C19 AR5     2      27.930  26.600  31.760  1.00  0.00            
ATOM    190  C20 AR5     2      27.310  27.380  32.890  1.00  0.00            
ATOM    191  O3  AR5     2      28.350  27.380  33.950  1.00  0.00            
ATOM    192  C21 AR5     2      25.980  26.700  33.370  1.00  0.00            
ATOM    193  C22 AR5     2      25.310  27.700  34.330  1.00  0.00            
ATOM    194  C23 AR5     2      26.190  25.330  34.180  1.00  0.00            
ATOM    195  C24 AR5     2      25.020  26.570  32.080  1.00  0.00            
ATOM    196  C25 AR5     2      23.540  26.080  32.350  1.00  0.00            
ATOM    197  C26 AR5     2      22.560  26.300  31.120  1.00  0.00            
ATOM    198  C27 AR5     2      23.080  25.790  29.770  1.00  0.00            
ATOM    199  C28 AR5     2      22.730  24.220  29.760  1.00  0.00            
ATOM    200  C29 AR5     2      22.060  26.360  25.950  1.00  0.00            
ATOM    201  C30 AR5     2      22.670  25.940  24.610  1.00  0.00            
ATOM    202  H1  AR5     2      21.880  28.330  24.110  1.00  0.00            
ATOM    203  H2  AR5     2      23.120  27.970  22.820  1.00  0.00            
ATOM    204  H3  AR5     2      21.620  28.310  22.360  1.00  0.00            
ATOM    205  H4  AR5     2      22.000  24.580  22.160  1.00  0.00            
ATOM    206  H5  AR5     2      22.240  26.130  21.310  1.00  0.00            
ATOM    207  H6  AR5     2      23.570  25.480  22.140  1.00  0.00            
ATOM    208  H7  AR5     2      20.280  24.870  23.540  1.00  0.00            
ATOM    209  H8  AR5     2      19.850  26.430  22.760  1.00  0.00            
ATOM    210  H9  AR5     2      18.810  26.260  25.070  1.00  0.00            
ATOM    211  H10 AR5     2      19.920  27.640  24.930  1.00  0.00            
ATOM    212  H11 AR5     2      22.100  24.090  26.390  1.00  0.00            
ATOM    213  H12 AR5     2      19.000  26.380  27.490  1.00  0.00            
ATOM    214  H13 AR5     2      20.040  27.790  27.160  1.00  0.00            
ATOM    215  H14 AR5     2      20.510  25.450  28.840  1.00  0.00            
ATOM    216  H15 AR5     2      20.450  27.140  29.430  1.00  0.00            
ATOM    217  H16 AR5     2      23.620  28.410  27.940  1.00  0.00            
ATOM    218  H17 AR5     2      21.980  28.500  27.690  1.00  0.00            
ATOM    219  H18 AR5     2      22.500  28.720  29.390  1.00  0.00            
ATOM    220  H19 AR5     2      24.690  25.270  26.200  1.00  0.00            
ATOM    221  H20 AR5     2      26.200  25.700  28.070  1.00  0.00            
ATOM    222  H21 AR5     2      25.250  24.270  28.380  1.00  0.00            
ATOM    223  H22 AR5     2      24.780  27.110  29.410  1.00  0.00            
ATOM    224  H23 AR5     2      25.010  23.770  31.650  1.00  0.00            
ATOM    225  H24 AR5     2      25.950  23.650  30.190  1.00  0.00            
ATOM    226  H25 AR5     2      26.800  24.150  31.500  1.00  0.00            
ATOM    227  H26 AR5     2      26.800  27.460  30.080  1.00  0.00            
ATOM    228  H27 AR5     2      27.570  25.830  29.770  1.00  0.00            
ATOM    229  H28 AR5     2      28.780  27.220  31.440  1.00  0.00            
ATOM    230  H29 AR5     2      28.270  25.620  32.090  1.00  0.00            
ATOM    231  H30 AR5     2      27.270  28.450  32.660  1.00  0.00            
ATOM    232  H31 AR5     2      28.730  28.260  34.050  1.00  0.00            
ATOM    233  H32 AR5     2      24.500  27.210  34.890  1.00  0.00            
ATOM    234  H33 AR5     2      25.960  28.290  34.980  1.00  0.00            
ATOM    235  H34 AR5     2      24.760  28.450  33.740  1.00  0.00            
ATOM    236  H35 AR5     2      25.280  24.770  34.420  1.00  0.00            
ATOM    237  H36 AR5     2      26.800  24.600  33.630  1.00  0.00            
ATOM    238  H37 AR5     2      26.740  25.530  35.110  1.00  0.00            
ATOM    239  H38 AR5     2      24.970  27.570  31.630  1.00  0.00            
ATOM    240  H39 AR5     2      23.030  26.560  33.190  1.00  0.00            
ATOM    241  H40 AR5     2      23.510  25.030  32.680  1.00  0.00            
ATOM    242  H41 AR5     2      22.370  27.380  31.070  1.00  0.00            
ATOM    243  H42 AR5     2      21.570  25.890  31.360  1.00  0.00            
ATOM    244  H43 AR5     2      21.670  23.940  29.790  1.00  0.00            
ATOM    245  H44 AR5     2      23.200  23.770  28.880  1.00  0.00            
ATOM    246  H45 AR5     2      23.150  23.710  30.630  1.00  0.00            
ATOM    247  H46 AR5     2      22.040  27.460  25.950  1.00  0.00            
ATOM    248  H47 AR5     2      23.740  26.170  24.580  1.00  0.00            
ATOM    249  H48 AR5     2      22.690  24.850  24.610  1.00  0.00            
TER
ENDMDL
MODEL        1
ATOM      1  H1  GCD     1      31.550  11.530  28.170  1.00  0.00            
ATOM      2  O1  GCD     1      32.300  11.380  27.570  1.00  0.00            
ATOM      3  C1  GCD     1      32.540  12.730  27.090  1.00  0.00            
ATOM      4  H2  GCD     1      31.810  12.920  26.290  1.00  0.00            
ATOM      5  H3  GCD     1      32.210  13.470  27.830  1.00  0.00            
ATOM      6  C2  GCD     1      33.990  13.120  26.710  1.00  0.00            
ATOM      7  H4  GCD     1      33.830  14.130  26.310  1.00  0.00            
ATOM      8  C3  GCD     1      34.540  12.200  25.670  1.00  0.00            
ATOM      9  H5  GCD     1      34.520  11.160  26.030  1.00  0.00            
ATOM     10  C4  GCD     1      35.970  12.560  25.260  1.00  0.00            
ATOM     11  H6  GCD     1      35.860  13.550  24.790  1.00  0.00            
ATOM     12  O2  GCD     1      36.590  11.660  24.410  1.00  0.00            
ATOM     13  H7  GCD     1      36.100  11.710  23.580  1.00  0.00            
ATOM     14  C5  GCD     1      36.840  12.730  26.580  1.00  0.00            
ATOM     15  H8  GCD     1      36.960  11.750  27.070  1.00  0.00            
ATOM     16  O3  GCD     1      38.130  13.240  26.280  1.00  0.00            
ATOM     17  H9  GCD     1      38.120  14.090  25.820  1.00  0.00            
ATOM     18  C6  GCD     1      36.110  13.610  27.560  1.00  0.00            
ATOM     19  O4  GCD     1      34.850  13.120  27.830  1.00  0.00            
ATOM     20  H10 GCD     1      36.570  13.690  28.550  1.00  0.00            
ATOM     21  O5  GCD     1      35.980  14.950  27.040  1.00  0.00            
ATOM     22  C7  GCD     1      37.000  15.840  27.340  1.00  0.00            
ATOM     23  H11 GCD     1      37.890  15.360  27.770  1.00  0.00            
ATOM     24  C8  GCD     1      37.510  16.580  26.050  1.00  0.00            
ATOM     25  H12 GCD     1      36.640  16.990  25.520  1.00  0.00            
ATOM     26  O6  GCD     1      38.170  15.780  25.210  1.00  0.00            
ATOM     27  H13 GCD     1      38.130  16.220  24.350  1.00  0.00            
ATOM     28  C9  GCD     1      38.400  17.760  26.380  1.00  0.00            
ATOM     29  H14 GCD     1      39.330  17.380  26.820  1.00  0.00            
ATOM     30  O7  GCD     1      38.740  18.600  25.300  1.00  0.00            
ATOM     31  H15 GCD     1      38.120  19.280  25.030  1.00  0.00            
ATOM     32  C10 GCD     1      37.700  18.670  27.450  1.00  0.00            
ATOM     33  H16 GCD     1      38.390  19.440  27.800  1.00  0.00            
ATOM     34  O8  GCD     1      37.380  17.940  28.600  1.00  0.00            
ATOM     35  C11 GCD     1      36.450  16.870  28.290  1.00  0.00            
ATOM     36  H17 GCD     1      35.550  17.280  27.810  1.00  0.00            
ATOM     37  C12 GCD     1      35.990  16.200  29.570  1.00  0.00            
ATOM     38  H18 GCD     1      35.140  15.590  29.240  1.00  0.00            
ATOM     39  H19 GCD     1      35.590  16.890  30.320  1.00  0.00            
ATOM     40  O9  GCD     1      36.930  15.410  30.280  1.00  0.00            
ATOM     41  H20 GCD     1      37.760  15.880  30.220  1.00  0.00            
ATOM     42  O10 GCD     1      36.550  19.310  26.980  1.00  0.00            
ATOM     43  C13 GCD     1      36.320  20.560  27.490  1.00  0.00            
ATOM     44  H21 GCD     1      37.090  20.820  28.230  1.00  0.00            
ATOM     45  C14 GCD     1      36.620  21.500  26.360  1.00  0.00            
ATOM     46  H22 GCD     1      36.100  21.220  25.440  1.00  0.00            
ATOM     47  O11 GCD     1      38.000  21.450  26.180  1.00  0.00            
ATOM     48  H23 GCD     1      38.290  22.140  25.570  1.00  0.00            
ATOM     49  C15 GCD     1      36.240  22.900  26.690  1.00  0.00            
ATOM     50  H24 GCD     1      36.900  23.230  27.500  1.00  0.00            
ATOM     51  O12 GCD     1      36.430  23.830  25.590  1.00  0.00            
ATOM     52  H25 GCD     1      35.790  23.650  24.880  1.00  0.00            
ATOM     53  C16 GCD     1      34.810  22.930  27.150  1.00  0.00            
ATOM     54  H26 GCD     1      34.490  23.930  27.450  1.00  0.00            
ATOM     55  O13 GCD     1      34.730  22.130  28.260  1.00  0.00            
ATOM     56  C17 GCD     1      34.960  20.680  28.040  1.00  0.00            
ATOM     57  H27 GCD     1      34.120  20.220  27.500  1.00  0.00            
ATOM     58  C18 GCD     1      34.830  20.070  29.400  1.00  0.00            
ATOM     59  H28 GCD     1      35.410  20.570  30.190  1.00  0.00            
ATOM     60  H29 GCD     1      35.250  19.060  29.310  1.00  0.00            
ATOM     61  O14 GCD     1      33.450  20.160  29.820  1.00  0.00            
ATOM     62  H30 GCD     1      32.810  19.820  29.180  1.00  0.00            
ATOM     63  O15 GCD     1      33.940  22.370  26.160  1.00  0.00            
ATOM     64  C19 GCD     1      32.990  23.250  25.620  1.00  0.00            
ATOM     65  H31 GCD     1      33.110  24.240  26.080  1.00  0.00            
ATOM     66  C20 GCD     1      33.170  23.420  24.120  1.00  0.00            
ATOM     67  H32 GCD     1      33.180  22.430  23.660  1.00  0.00            
ATOM     68  O16 GCD     1      34.420  24.130  23.900  1.00  0.00            
ATOM     69  H33 GCD     1      34.740  24.070  22.990  1.00  0.00            
ATOM     70  C21 GCD     1      31.980  24.220  23.500  1.00  0.00            
ATOM     71  H34 GCD     1      31.910  25.230  23.920  1.00  0.00            
ATOM     72  O17 GCD     1      31.930  24.380  22.060  1.00  0.00            
ATOM     73  H35 GCD     1      31.740  23.480  21.760  1.00  0.00            
ATOM     74  C22 GCD     1      30.680  23.590  23.920  1.00  0.00            
ATOM     75  H36 GCD     1      29.810  24.170  23.600  1.00  0.00            
ATOM     76  O18 GCD     1      30.700  23.610  25.270  1.00  0.00            
ATOM     77  C23 GCD     1      31.650  22.740  25.940  1.00  0.00            
ATOM     78  H37 GCD     1      31.600  21.710  25.560  1.00  0.00            
ATOM     79  C24 GCD     1      31.410  22.860  27.370  1.00  0.00            
ATOM     80  H38 GCD     1      31.450  23.900  27.710  1.00  0.00            
ATOM     81  H39 GCD     1      32.100  22.260  27.970  1.00  0.00            
ATOM     82  O19 GCD     1      30.130  22.440  27.780  1.00  0.00            
ATOM     83  H40 GCD     1      29.560  23.180  27.560  1.00  0.00            
ATOM     84  O20 GCD     1      30.640  22.310  23.400  1.00  0.00            
ATOM     85  C25 GCD     1      29.600  22.190  22.460  1.00  0.00            
ATOM     86  H41 GCD     1      29.200  23.140  22.090  1.00  0.00            
ATOM     87  C26 GCD     1      30.010  21.330  21.280  1.00  0.00            
ATOM     88  H42 GCD     1      30.390  20.390  21.690  1.00  0.00            
ATOM     89  O21 GCD     1      31.070  21.970  20.600  1.00  0.00            
ATOM     90  H43 GCD     1      31.500  21.290  20.070  1.00  0.00            
ATOM     91  C27 GCD     1      28.840  21.150  20.290  1.00  0.00            
ATOM     92  H44 GCD     1      28.490  22.130  19.950  1.00  0.00            
ATOM     93  O22 GCD     1      29.210  20.330  19.170  1.00  0.00            
ATOM     94  H45 GCD     1      28.430  20.040  18.680  1.00  0.00            
ATOM     95  C28 GCD     1      27.570  20.580  21.000  1.00  0.00            
ATOM     96  H46 GCD     1      26.640  20.630  20.440  1.00  0.00            
ATOM     97  O23 GCD     1      27.350  21.300  22.230  1.00  0.00            
ATOM     98  C29 GCD     1      28.380  21.450  23.170  1.00  0.00            
ATOM     99  H47 GCD     1      28.760  20.460  23.460  1.00  0.00            
ATOM    100  C30 GCD     1      27.920  22.110  24.460  1.00  0.00            
ATOM    101  H48 GCD     1      27.670  23.150  24.230  1.00  0.00            
ATOM    102  H49 GCD     1      28.680  22.040  25.240  1.00  0.00            
ATOM    103  O24 GCD     1      26.780  21.520  25.060  1.00  0.00            
ATOM    104  H50 GCD     1      26.140  21.450  24.350  1.00  0.00            
ATOM    105  O25 GCD     1      27.790  19.230  21.280  1.00  0.00            
ATOM    106  C31 GCD     1      26.730  18.440  20.930  1.00  0.00            
ATOM    107  H51 GCD     1      25.760  18.960  20.950  1.00  0.00            
ATOM    108  C32 GCD     1      26.920  17.860  19.590  1.00  0.00            
ATOM    109  H52 GCD     1      27.960  17.510  19.570  1.00  0.00            
ATOM    110  O26 GCD     1      26.720  18.830  18.580  1.00  0.00            
ATOM    111  H53 GCD     1      25.770  18.990  18.520  1.00  0.00            
ATOM    112  C33 GCD     1      26.060  16.610  19.420  1.00  0.00            
ATOM    113  H54 GCD     1      24.990  16.850  19.330  1.00  0.00            
ATOM    114  O27 GCD     1      26.440  15.900  18.240  1.00  0.00            
ATOM    115  H55 GCD     1      27.380  15.720  18.340  1.00  0.00            
ATOM    116  C34 GCD     1      26.080  15.660  20.550  1.00  0.00            
ATOM    117  H56 GCD     1      25.380  14.840  20.400  1.00  0.00            
ATOM    118  O28 GCD     1      25.700  16.370  21.680  1.00  0.00            
ATOM    119  C35 GCD     1      26.690  17.350  22.010  1.00  0.00            
ATOM    120  H57 GCD     1      27.690  16.920  22.140  1.00  0.00            
ATOM    121  C36 GCD     1      26.320  17.840  23.360  1.00  0.00            
ATOM    122  H58 GCD     1      25.260  18.150  23.340  1.00  0.00            
ATOM    123  H59 GCD     1      26.800  18.760  23.710  1.00  0.00            
ATOM    124  O29 GCD     1      26.410  16.880  24.340  1.00  0.00            
ATOM    125  H60 GCD     1      25.690  16.260  24.180  1.00  0.00            
ATOM    126  O30 GCD     1      27.290  14.990  20.700  1.00  0.00            
ATOM    127  C37 GCD     1      27.470  13.610  20.410  1.00  0.00            
ATOM    128  H61 GCD     1      26.670  13.230  19.770  1.00  0.00            
ATOM    129  C38 GCD     1      28.720  13.580  19.590  1.00  0.00            
ATOM    130  H62 GCD     1      29.530  14.060  20.140  1.00  0.00            
ATOM    131  O31 GCD     1      28.520  14.240  18.310  1.00  0.00            
ATOM    132  H63 GCD     1      27.980  13.580  17.860  1.00  0.00            
ATOM    133  C39 GCD     1      29.190  12.160  19.440  1.00  0.00            
ATOM    134  H64 GCD     1      28.340  11.650  18.950  1.00  0.00            
ATOM    135  O32 GCD     1      30.370  11.960  18.640  1.00  0.00            
ATOM    136  H65 GCD     1      30.110  12.200  17.740  1.00  0.00            
ATOM    137  C40 GCD     1      29.350  11.520  20.820  1.00  0.00            
ATOM    138  H66 GCD     1      29.660  10.480  20.680  1.00  0.00            
ATOM    139  O33 GCD     1      28.070  11.410  21.320  1.00  0.00            
ATOM    140  C41 GCD     1      27.560  12.730  21.700  1.00  0.00            
ATOM    141  H67 GCD     1      28.260  13.200  22.400  1.00  0.00            
ATOM    142  C42 GCD     1      26.230  12.580  22.380  1.00  0.00            
ATOM    143  H68 GCD     1      26.050  13.640  22.620  1.00  0.00            
ATOM    144  H69 GCD     1      26.560  12.060  23.290  1.00  0.00            
ATOM    145  O34 GCD     1      25.190  12.030  21.500  1.00  0.00            
ATOM    146  H70 GCD     1      25.660  11.340  21.020  1.00  0.00            
ATOM    147  O35 GCD     1      30.360  12.210  21.620  1.00  0.00            
ATOM    148  C43 GCD     1      31.400  11.370  22.150  1.00  0.00            
ATOM    149  H71 GCD     1      31.310  10.400  21.650  1.00  0.00            
ATOM    150  C44 GCD     1      32.750  11.890  21.710  1.00  0.00            
ATOM    151  H72 GCD     1      32.910  12.970  21.840  1.00  0.00            
ATOM    152  O36 GCD     1      32.890  11.750  20.240  1.00  0.00            
ATOM    153  H73 GCD     1      32.150  12.030  19.690  1.00  0.00            
ATOM    154  C45 GCD     1      33.780  11.050  22.380  1.00  0.00            
ATOM    155  H74 GCD     1      33.670  10.000  22.060  1.00  0.00            
ATOM    156  O37 GCD     1      35.110  11.540  22.170  1.00  0.00            
ATOM    157  H75 GCD     1      35.320  11.570  21.230  1.00  0.00            
ATOM    158  C46 GCD     1      33.570  11.030  23.840  1.00  0.00            
ATOM    159  H76 GCD     1      34.250  10.260  24.210  1.00  0.00            
ATOM    160  O38 GCD     1      33.760  12.280  24.450  1.00  0.00            
ATOM    161  O39 GCD     1      32.300  10.550  24.110  1.00  0.00            
ATOM    162  C47 GCD     1      31.210  11.310  23.640  1.00  0.00            
ATOM    163  H77 GCD     1      31.230  12.320  24.080  1.00  0.00            
ATOM    164  C48 GCD     1      29.930  10.670  24.070  1.00  0.00            
ATOM    165  H78 GCD     1      29.810   9.730  23.520  1.00  0.00            
ATOM    166  H79 GCD     1      29.130  11.300  23.660  1.00  0.00            
ATOM    167  O40 GCD     1      29.780  10.430  25.520  1.00  0.00            
ATOM    168  H80 GCD     1      30.600  10.340  26.020  1.00  0.00            
ATOM    169  C1  AR5     2      31.040  14.890  30.130  1.00  0.00            
ATOM    170  C2  AR5     2      31.520  16.330  30.010  1.00  0.00            
ATOM    171  C3  AR5     2      32.620  16.640  31.080  1.00  0.00            
ATOM    172  C4  AR5     2      30.380  17.360  30.220  1.00  0.00            
ATOM    173  C5  AR5     2      29.400  17.280  29.070  1.00  0.00            
ATOM    174  C6  AR5     2      29.990  17.570  27.650  1.00  0.00            
ATOM    175  C7  AR5     2      30.410  19.080  27.530  1.00  0.00            
ATOM    176  O1  AR5     2      31.470  19.550  27.840  1.00  0.00            
ATOM    177  O2  AR5     2      29.480  19.860  27.090  1.00  0.00            
ATOM    178  C8  AR5     2      28.940  17.150  26.580  1.00  0.00            
ATOM    179  C9  AR5     2      29.550  17.330  25.080  1.00  0.00            
ATOM    180  C10 AR5     2      30.980  16.680  24.860  1.00  0.00            
ATOM    181  C11 AR5     2      30.690  15.140  24.620  1.00  0.00            
ATOM    182  C12 AR5     2      31.900  16.700  26.090  1.00  0.00            
ATOM    183  C13 AR5     2      33.220  16.700  25.940  1.00  0.00            
ATOM    184  C14 AR5     2      33.910  16.520  24.600  1.00  0.00            
ATOM    185  C15 AR5     2      32.990  16.600  23.370  1.00  0.00            
ATOM    186  C16 AR5     2      33.660  16.740  21.960  1.00  0.00            
ATOM    187  C17 AR5     2      34.330  18.180  21.790  1.00  0.00            
ATOM    188  C18 AR5     2      34.810  15.750  21.920  1.00  0.00            
ATOM    189  C19 AR5     2      35.300  15.480  20.490  1.00  0.00            
ATOM    190  C20 AR5     2      34.260  15.170  19.420  1.00  0.00            
ATOM    191  O3  AR5     2      34.770  14.890  18.110  1.00  0.00            
ATOM    192  C21 AR5     2      33.050  16.150  19.400  1.00  0.00            
ATOM    193  C22 AR5     2      31.930  15.500  18.570  1.00  0.00            
ATOM    194  C23 AR5     2      33.450  17.450  18.580  1.00  0.00            
ATOM    195  C24 AR5     2      32.620  16.400  20.870  1.00  0.00            
ATOM    196  C25 AR5     2      31.430  17.400  20.970  1.00  0.00            
ATOM    197  C26 AR5     2      30.770  17.490  22.380  1.00  0.00            
ATOM    198  C27 AR5     2      31.700  17.440  23.630  1.00  0.00            
ATOM    199  C28 AR5     2      31.970  18.970  24.120  1.00  0.00            
ATOM    200  C29 AR5     2      31.240  16.630  27.450  1.00  0.00            
ATOM    201  C30 AR5     2      32.240  16.530  28.640  1.00  0.00            
ATOM    202  H1  AR5     2      30.660  14.500  29.180  1.00  0.00            
ATOM    203  H2  AR5     2      31.820  14.200  30.490  1.00  0.00            
ATOM    204  H3  AR5     2      30.300  14.730  30.930  1.00  0.00            
ATOM    205  H4  AR5     2      33.350  15.840  30.980  1.00  0.00            
ATOM    206  H5  AR5     2      33.080  17.600  30.830  1.00  0.00            
ATOM    207  H6  AR5     2      32.450  16.650  32.160  1.00  0.00            
ATOM    208  H7  AR5     2      30.680  18.400  30.390  1.00  0.00            
ATOM    209  H8  AR5     2      29.790  17.080  31.110  1.00  0.00            
ATOM    210  H9  AR5     2      28.620  18.020  29.290  1.00  0.00            
ATOM    211  H10 AR5     2      28.980  16.270  29.090  1.00  0.00            
ATOM    212  H11 AR5     2      29.840  20.760  27.200  1.00  0.00            
ATOM    213  H12 AR5     2      28.040  17.770  26.640  1.00  0.00            
ATOM    214  H13 AR5     2      28.570  16.130  26.700  1.00  0.00            
ATOM    215  H14 AR5     2      29.510  18.410  24.850  1.00  0.00            
ATOM    216  H15 AR5     2      28.820  16.940  24.360  1.00  0.00            
ATOM    217  H16 AR5     2      30.150  14.900  23.700  1.00  0.00            
ATOM    218  H17 AR5     2      31.580  14.500  24.620  1.00  0.00            
ATOM    219  H18 AR5     2      30.130  14.780  25.490  1.00  0.00            
ATOM    220  H19 AR5     2      33.910  16.500  26.760  1.00  0.00            
ATOM    221  H20 AR5     2      34.540  15.620  24.580  1.00  0.00            
ATOM    222  H21 AR5     2      34.610  17.360  24.530  1.00  0.00            
ATOM    223  H22 AR5     2      32.700  15.540  23.330  1.00  0.00            
ATOM    224  H23 AR5     2      35.050  18.250  22.610  1.00  0.00            
ATOM    225  H24 AR5     2      34.870  18.310  20.840  1.00  0.00            
ATOM    226  H25 AR5     2      33.650  19.040  21.780  1.00  0.00            
ATOM    227  H26 AR5     2      34.460  14.770  22.250  1.00  0.00            
ATOM    228  H27 AR5     2      35.680  15.950  22.560  1.00  0.00            
ATOM    229  H28 AR5     2      35.980  14.630  20.430  1.00  0.00            
ATOM    230  H29 AR5     2      35.930  16.340  20.250  1.00  0.00            
ATOM    231  H30 AR5     2      33.810  14.230  19.770  1.00  0.00            
ATOM    232  H31 AR5     2      35.220  14.030  18.140  1.00  0.00            
ATOM    233  H32 AR5     2      31.080  16.130  18.300  1.00  0.00            
ATOM    234  H33 AR5     2      32.280  14.990  17.670  1.00  0.00            
ATOM    235  H34 AR5     2      31.640  14.610  19.150  1.00  0.00            
ATOM    236  H35 AR5     2      32.610  18.150  18.640  1.00  0.00            
ATOM    237  H36 AR5     2      34.390  17.940  18.890  1.00  0.00            
ATOM    238  H37 AR5     2      33.550  17.280  17.500  1.00  0.00            
ATOM    239  H38 AR5     2      32.260  15.400  21.150  1.00  0.00            
ATOM    240  H39 AR5     2      30.630  17.050  20.320  1.00  0.00            
ATOM    241  H40 AR5     2      31.570  18.360  20.470  1.00  0.00            
ATOM    242  H41 AR5     2      30.050  16.680  22.510  1.00  0.00            
ATOM    243  H42 AR5     2      30.090  18.350  22.390  1.00  0.00            
ATOM    244  H43 AR5     2      32.800  19.440  23.590  1.00  0.00            
ATOM    245  H44 AR5     2      31.170  19.710  23.980  1.00  0.00            
ATOM    246  H45 AR5     2      32.210  18.930  25.190  1.00  0.00            
ATOM    247  H46 AR5     2      30.840  15.610  27.480  1.00  0.00            
ATOM    248  H47 AR5     2      32.900  15.660  28.520  1.00  0.00            
ATOM    249  H48 AR5     2      32.800  17.470  28.640  1.00  0.00            
TER
ENDMDL
MODEL        1
ATOM      1  H1  GCD     1      14.890  16.980  31.930  1.00  0.00            
ATOM      2  O1  GCD     1      14.390  17.770  32.140  1.00  0.00            
ATOM      3  C1  GCD     1      15.200  18.720  31.530  1.00  0.00            
ATOM      4  H2  GCD     1      14.980  19.720  31.920  1.00  0.00            
ATOM      5  H3  GCD     1      16.230  18.500  31.840  1.00  0.00            
ATOM      6  C2  GCD     1      15.240  18.780  30.030  1.00  0.00            
ATOM      7  H4  GCD     1      15.810  19.680  29.770  1.00  0.00            
ATOM      8  C3  GCD     1      13.810  18.950  29.490  1.00  0.00            
ATOM      9  H5  GCD     1      13.040  18.260  29.870  1.00  0.00            
ATOM     10  C4  GCD     1      13.840  18.900  27.960  1.00  0.00            
ATOM     11  H6  GCD     1      14.380  19.700  27.450  1.00  0.00            
ATOM     12  O2  GCD     1      12.470  19.130  27.530  1.00  0.00            
ATOM     13  H7  GCD     1      12.640  19.050  26.580  1.00  0.00            
ATOM     14  C5  GCD     1      14.340  17.450  27.680  1.00  0.00            
ATOM     15  H8  GCD     1      13.710  16.780  28.290  1.00  0.00            
ATOM     16  O3  GCD     1      14.230  17.070  26.300  1.00  0.00            
ATOM     17  H9  GCD     1      13.310  16.960  26.020  1.00  0.00            
ATOM     18  C6  GCD     1      15.760  17.290  28.230  1.00  0.00            
ATOM     19  O4  GCD     1      15.840  17.580  29.580  1.00  0.00            
ATOM     20  H10 GCD     1      16.100  16.260  28.170  1.00  0.00            
ATOM     21  O5  GCD     1      16.690  18.160  27.530  1.00  0.00            
ATOM     22  C7  GCD     1      17.870  17.540  27.110  1.00  0.00            
ATOM     23  H11 GCD     1      17.950  16.490  27.430  1.00  0.00            
ATOM     24  C8  GCD     1      17.890  17.520  25.600  1.00  0.00            
ATOM     25  H12 GCD     1      18.000  18.540  25.210  1.00  0.00            
ATOM     26  O6  GCD     1      16.780  16.890  24.990  1.00  0.00            
ATOM     27  H13 GCD     1      15.930  17.210  25.310  1.00  0.00            
ATOM     28  C9  GCD     1      19.190  16.910  25.230  1.00  0.00            
ATOM     29  H14 GCD     1      19.320  15.860  25.540  1.00  0.00            
ATOM     30  O7  GCD     1      19.220  16.790  23.760  1.00  0.00            
ATOM     31  H15 GCD     1      18.360  16.460  23.450  1.00  0.00            
ATOM     32  C10 GCD     1      20.360  17.670  25.770  1.00  0.00            
ATOM     33  H16 GCD     1      21.290  17.180  25.450  1.00  0.00            
ATOM     34  O8  GCD     1      20.250  17.740  27.150  1.00  0.00            
ATOM     35  C11 GCD     1      19.070  18.360  27.620  1.00  0.00            
ATOM     36  H17 GCD     1      18.960  19.390  27.260  1.00  0.00            
ATOM     37  C12 GCD     1      19.060  18.470  29.180  1.00  0.00            
ATOM     38  H18 GCD     1      18.920  17.460  29.600  1.00  0.00            
ATOM     39  H19 GCD     1      18.220  19.070  29.550  1.00  0.00            
ATOM     40  O9  GCD     1      20.180  18.960  29.750  1.00  0.00            
ATOM     41  H20 GCD     1      19.870  18.820  30.650  1.00  0.00            
ATOM     42  O10 GCD     1      20.370  19.020  25.260  1.00  0.00            
ATOM     43  C13 GCD     1      21.630  19.550  24.890  1.00  0.00            
ATOM     44  H21 GCD     1      22.480  18.890  25.070  1.00  0.00            
ATOM     45  C14 GCD     1      21.420  19.790  23.400  1.00  0.00            
ATOM     46  H22 GCD     1      20.580  20.490  23.380  1.00  0.00            
ATOM     47  O11 GCD     1      21.190  18.560  22.640  1.00  0.00            
ATOM     48  H23 GCD     1      20.340  18.130  22.850  1.00  0.00            
ATOM     49  C15 GCD     1      22.670  20.490  22.930  1.00  0.00            
ATOM     50  H24 GCD     1      23.550  19.850  23.090  1.00  0.00            
ATOM     51  O12 GCD     1      22.620  20.790  21.560  1.00  0.00            
ATOM     52  H25 GCD     1      22.050  21.570  21.470  1.00  0.00            
ATOM     53  C16 GCD     1      22.920  21.760  23.670  1.00  0.00            
ATOM     54  H26 GCD     1      23.860  22.210  23.330  1.00  0.00            
ATOM     55  O13 GCD     1      22.990  21.420  25.050  1.00  0.00            
ATOM     56  C17 GCD     1      21.890  20.860  25.630  1.00  0.00            
ATOM     57  H27 GCD     1      21.100  21.590  25.400  1.00  0.00            
ATOM     58  C18 GCD     1      22.040  20.650  27.140  1.00  0.00            
ATOM     59  H28 GCD     1      21.050  20.670  27.620  1.00  0.00            
ATOM     60  H29 GCD     1      22.480  21.570  27.540  1.00  0.00            
ATOM     61  O14 GCD     1      22.830  19.560  27.600  1.00  0.00            
ATOM     62  H30 GCD     1      22.190  18.860  27.750  1.00  0.00            
ATOM     63  O15 GCD     1      21.850  22.690  23.520  1.00  0.00            
ATOM     64  C19 GCD     1      22.190  23.790  22.770  1.00  0.00            
ATOM     65  H31 GCD     1      23.120  23.660  22.200  1.00  0.00            
ATOM     66  C20 GCD     1      21.050  23.970  21.830  1.00  0.00            
ATOM     67  H32 GCD     1      20.120  24.060  22.410  1.00  0.00            
ATOM     68  O16 GCD     1      20.930  22.880  20.960  1.00  0.00            
ATOM     69  H33 GCD     1      20.520  23.090  20.120  1.00  0.00            
ATOM     70  C21 GCD     1      21.280  25.290  21.080  1.00  0.00            
ATOM     71  H34 GCD     1      22.110  25.180  20.370  1.00  0.00            
ATOM     72  O17 GCD     1      20.170  25.590  20.250  1.00  0.00            
ATOM     73  H35 GCD     1      19.530  26.180  20.670  1.00  0.00            
ATOM     74  C22 GCD     1      21.560  26.400  22.050  1.00  0.00            
ATOM     75  H36 GCD     1      21.740  27.350  21.540  1.00  0.00            
ATOM     76  O18 GCD     1      22.720  26.100  22.880  1.00  0.00            
ATOM     77  C23 GCD     1      22.490  24.980  23.720  1.00  0.00            
ATOM     78  H37 GCD     1      21.620  25.170  24.360  1.00  0.00            
ATOM     79  C24 GCD     1      23.770  24.740  24.560  1.00  0.00            
ATOM     80  H38 GCD     1      23.670  23.990  25.350  1.00  0.00            
ATOM     81  H39 GCD     1      24.080  25.650  25.080  1.00  0.00            
ATOM     82  O19 GCD     1      24.850  24.300  23.790  1.00  0.00            
ATOM     83  H40 GCD     1      25.520  24.030  24.430  1.00  0.00            
ATOM     84  O20 GCD     1      20.420  26.630  22.900  1.00  0.00            
ATOM     85  C25 GCD     1      19.760  27.870  22.850  1.00  0.00            
ATOM     86  H41 GCD     1      20.270  28.490  22.100  1.00  0.00            
ATOM     87  C26 GCD     1      18.260  27.660  22.560  1.00  0.00            
ATOM     88  H42 GCD     1      17.860  27.000  23.340  1.00  0.00            
ATOM     89  O21 GCD     1      18.040  27.120  21.270  1.00  0.00            
ATOM     90  H43 GCD     1      17.170  26.700  21.290  1.00  0.00            
ATOM     91  C27 GCD     1      17.380  28.930  22.680  1.00  0.00            
ATOM     92  H44 GCD     1      17.650  29.620  21.880  1.00  0.00            
ATOM     93  O22 GCD     1      15.920  28.680  22.720  1.00  0.00            
ATOM     94  H45 GCD     1      15.750  28.860  23.660  1.00  0.00            
ATOM     95  C28 GCD     1      17.770  29.510  24.080  1.00  0.00            
ATOM     96  H46 GCD     1      17.240  30.460  24.210  1.00  0.00            
ATOM     97  O23 GCD     1      19.170  29.650  24.300  1.00  0.00            
ATOM     98  C29 GCD     1      19.940  28.430  24.290  1.00  0.00            
ATOM     99  H47 GCD     1      19.590  27.640  24.960  1.00  0.00            
ATOM    100  C30 GCD     1      21.440  28.820  24.470  1.00  0.00            
ATOM    101  H48 GCD     1      21.720  29.600  23.750  1.00  0.00            
ATOM    102  H49 GCD     1      22.040  27.910  24.330  1.00  0.00            
ATOM    103  O24 GCD     1      21.730  29.160  25.800  1.00  0.00            
ATOM    104  H50 GCD     1      21.420  28.480  26.410  1.00  0.00            
ATOM    105  O25 GCD     1      17.330  28.650  25.080  1.00  0.00            
ATOM    106  C31 GCD     1      16.730  29.360  26.170  1.00  0.00            
ATOM    107  H51 GCD     1      17.100  30.390  26.150  1.00  0.00            
ATOM    108  C32 GCD     1      15.220  29.350  26.210  1.00  0.00            
ATOM    109  H52 GCD     1      14.940  28.290  26.200  1.00  0.00            
ATOM    110  O26 GCD     1      14.710  30.000  25.030  1.00  0.00            
ATOM    111  H53 GCD     1      13.830  30.330  25.270  1.00  0.00            
ATOM    112  C33 GCD     1      14.680  30.110  27.410  1.00  0.00            
ATOM    113  H54 GCD     1      15.100  31.120  27.270  1.00  0.00            
ATOM    114  O27 GCD     1      13.260  30.370  27.400  1.00  0.00            
ATOM    115  H55 GCD     1      12.780  29.600  27.710  1.00  0.00            
ATOM    116  C34 GCD     1      15.210  29.460  28.620  1.00  0.00            
ATOM    117  H56 GCD     1      14.900  30.060  29.490  1.00  0.00            
ATOM    118  O28 GCD     1      16.620  29.470  28.590  1.00  0.00            
ATOM    119  C35 GCD     1      17.180  28.750  27.510  1.00  0.00            
ATOM    120  H57 GCD     1      16.880  27.700  27.610  1.00  0.00            
ATOM    121  C36 GCD     1      18.720  28.760  27.630  1.00  0.00            
ATOM    122  H58 GCD     1      19.160  28.150  26.830  1.00  0.00            
ATOM    123  H59 GCD     1      18.970  28.360  28.620  1.00  0.00            
ATOM    124  O29 GCD     1      19.220  30.100  27.540  1.00  0.00            
ATOM    125  H60 GCD     1      20.170  29.950  27.420  1.00  0.00            
ATOM    126  O30 GCD     1      14.690  28.120  28.720  1.00  0.00            
ATOM    127  C37 GCD     1      13.820  27.870  29.860  1.00  0.00            
ATOM    128  H61 GCD     1      13.530  28.830  30.300  1.00  0.00            
ATOM    129  C38 GCD     1      12.550  27.190  29.350  1.00  0.00            
ATOM    130  H62 GCD     1      12.870  26.310  28.770  1.00  0.00            
ATOM    131  O31 GCD     1      11.730  28.140  28.680  1.00  0.00            
ATOM    132  H63 GCD     1      10.800  27.960  28.830  1.00  0.00            
ATOM    133  C39 GCD     1      11.760  26.650  30.540  1.00  0.00            
ATOM    134  H64 GCD     1      11.610  27.490  31.230  1.00  0.00            
ATOM    135  O32 GCD     1      10.520  26.100  30.280  1.00  0.00            
ATOM    136  H65 GCD     1      10.630  25.150  30.130  1.00  0.00            
ATOM    137  C40 GCD     1      12.680  25.680  31.380  1.00  0.00            
ATOM    138  H66 GCD     1      12.060  25.390  32.230  1.00  0.00            
ATOM    139  O33 GCD     1      13.720  26.430  31.850  1.00  0.00            
ATOM    140  C41 GCD     1      14.570  26.930  30.840  1.00  0.00            
ATOM    141  H67 GCD     1      15.000  26.130  30.240  1.00  0.00            
ATOM    142  C42 GCD     1      15.800  27.580  31.540  1.00  0.00            
ATOM    143  H68 GCD     1      16.550  27.770  30.760  1.00  0.00            
ATOM    144  H69 GCD     1      16.190  26.930  32.330  1.00  0.00            
ATOM    145  O34 GCD     1      15.480  28.850  32.200  1.00  0.00            
ATOM    146  H70 GCD     1      16.300  29.110  32.640  1.00  0.00            
ATOM    147  O35 GCD     1      13.070  24.530  30.640  1.00  0.00            
ATOM    148  C43 GCD     1      12.480  23.300  31.010  1.00  0.00            
ATOM    149  H71 GCD     1      11.680  23.450  31.750  1.00  0.00            
ATOM    150  C44 GCD     1      11.750  22.630  29.830  1.00  0.00            
ATOM    151  H72 GCD     1      12.470  22.490  29.010  1.00  0.00            
ATOM    152  O36 GCD     1      10.760  23.450  29.300  1.00  0.00            
ATOM    153  H73 GCD     1      10.670  23.270  28.360  1.00  0.00            
ATOM    154  C45 GCD     1      11.310  21.220  30.280  1.00  0.00            
ATOM    155  H74 GCD     1      10.670  21.340  31.160  1.00  0.00            
ATOM    156  O37 GCD     1      10.780  20.450  29.200  1.00  0.00            
ATOM    157  H75 GCD     1      11.470  20.200  28.570  1.00  0.00            
ATOM    158  C46 GCD     1      12.500  20.400  30.800  1.00  0.00            
ATOM    159  H76 GCD     1      12.220  19.400  31.150  1.00  0.00            
ATOM    160  O38 GCD     1      13.540  20.270  29.830  1.00  0.00            
ATOM    161  O39 GCD     1      12.970  21.110  31.990  1.00  0.00            
ATOM    162  C47 GCD     1      13.510  22.440  31.670  1.00  0.00            
ATOM    163  H77 GCD     1      14.280  22.290  30.890  1.00  0.00            
ATOM    164  C48 GCD     1      14.190  23.050  32.890  1.00  0.00            
ATOM    165  H78 GCD     1      13.620  22.860  33.810  1.00  0.00            
ATOM    166  H79 GCD     1      14.300  24.140  32.800  1.00  0.00            
ATOM    167  O40 GCD     1      15.460  22.600  33.180  1.00  0.00            
ATOM    168  H80 GCD     1      15.760  23.230  33.840  1.00  0.00            
ATOM    169  C1  AR5     2      21.800  22.050  31.920  1.00  0.00            
ATOM    170  C2  AR5     2      21.870  23.500  31.420  1.00  0.00            
ATOM    171  C3  AR5     2      23.300  23.960  31.350  1.00  0.00            
ATOM    172  C4  AR5     2      21.070  24.480  32.390  1.00  0.00            
ATOM    173  C5  AR5     2      19.550  24.390  32.420  1.00  0.00            
ATOM    174  C6  AR5     2      19.040  24.570  31.010  1.00  0.00            
ATOM    175  C7  AR5     2      19.230  26.060  30.520  1.00  0.00            
ATOM    176  O1  AR5     2      19.870  26.580  29.620  1.00  0.00            
ATOM    177  O2  AR5     2      18.730  26.960  31.370  1.00  0.00            
ATOM    178  C8  AR5     2      17.520  24.280  31.000  1.00  0.00            
ATOM    179  C9  AR5     2      16.870  24.400  29.600  1.00  0.00            
ATOM    180  C10 AR5     2      17.510  23.420  28.540  1.00  0.00            
ATOM    181  C11 AR5     2      17.180  21.950  29.090  1.00  0.00            
ATOM    182  C12 AR5     2      19.050  23.610  28.570  1.00  0.00            
ATOM    183  C13 AR5     2      19.780  23.850  27.440  1.00  0.00            
ATOM    184  C14 AR5     2      19.250  24.070  26.010  1.00  0.00            
ATOM    185  C15 AR5     2      17.840  23.240  26.020  1.00  0.00            
ATOM    186  C16 AR5     2      17.320  23.000  24.540  1.00  0.00            
ATOM    187  C17 AR5     2      17.300  24.240  23.630  1.00  0.00            
ATOM    188  C18 AR5     2      18.340  22.010  23.850  1.00  0.00            
ATOM    189  C19 AR5     2      17.820  21.270  22.590  1.00  0.00            
ATOM    190  C20 AR5     2      16.510  20.540  22.850  1.00  0.00            
ATOM    191  O3  AR5     2      16.210  19.720  21.680  1.00  0.00            
ATOM    192  C21 AR5     2      15.380  21.500  23.420  1.00  0.00            
ATOM    193  C22 AR5     2      14.150  20.680  23.790  1.00  0.00            
ATOM    194  C23 AR5     2      14.930  22.470  22.330  1.00  0.00            
ATOM    195  C24 AR5     2      15.920  22.250  24.730  1.00  0.00            
ATOM    196  C25 AR5     2      14.910  23.070  25.540  1.00  0.00            
ATOM    197  C26 AR5     2      15.390  23.220  26.990  1.00  0.00            
ATOM    198  C27 AR5     2      16.870  23.790  27.070  1.00  0.00            
ATOM    199  C28 AR5     2      16.620  25.340  26.820  1.00  0.00            
ATOM    200  C29 AR5     2      19.690  23.510  29.980  1.00  0.00            
ATOM    201  C30 AR5     2      21.230  23.680  30.050  1.00  0.00            
ATOM    202  H1  AR5     2      22.160  21.990  32.960  1.00  0.00            
ATOM    203  H2  AR5     2      20.760  21.710  31.940  1.00  0.00            
ATOM    204  H3  AR5     2      22.360  21.340  31.310  1.00  0.00            
ATOM    205  H4  AR5     2      23.780  23.750  32.310  1.00  0.00            
ATOM    206  H5  AR5     2      23.890  23.360  30.640  1.00  0.00            
ATOM    207  H6  AR5     2      23.390  25.030  31.140  1.00  0.00            
ATOM    208  H7  AR5     2      21.320  25.530  32.160  1.00  0.00            
ATOM    209  H8  AR5     2      21.450  24.390  33.410  1.00  0.00            
ATOM    210  H9  AR5     2      19.070  25.190  32.990  1.00  0.00            
ATOM    211  H10 AR5     2      19.210  23.380  32.690  1.00  0.00            
ATOM    212  H11 AR5     2      18.960  27.810  30.960  1.00  0.00            
ATOM    213  H12 AR5     2      17.010  24.900  31.740  1.00  0.00            
ATOM    214  H13 AR5     2      17.280  23.250  31.290  1.00  0.00            
ATOM    215  H14 AR5     2      16.970  25.460  29.340  1.00  0.00            
ATOM    216  H15 AR5     2      15.810  24.130  29.680  1.00  0.00            
ATOM    217  H16 AR5     2      16.130  21.870  29.370  1.00  0.00            
ATOM    218  H17 AR5     2      17.300  21.260  28.240  1.00  0.00            
ATOM    219  H18 AR5     2      17.730  21.450  29.900  1.00  0.00            
ATOM    220  H19 AR5     2      20.860  23.950  27.450  1.00  0.00            
ATOM    221  H20 AR5     2      19.970  23.630  25.320  1.00  0.00            
ATOM    222  H21 AR5     2      19.220  25.150  25.830  1.00  0.00            
ATOM    223  H22 AR5     2      18.110  22.240  26.370  1.00  0.00            
ATOM    224  H23 AR5     2      17.990  25.010  23.990  1.00  0.00            
ATOM    225  H24 AR5     2      17.470  24.050  22.560  1.00  0.00            
ATOM    226  H25 AR5     2      16.310  24.730  23.610  1.00  0.00            
ATOM    227  H26 AR5     2      18.510  21.190  24.550  1.00  0.00            
ATOM    228  H27 AR5     2      19.270  22.540  23.600  1.00  0.00            
ATOM    229  H28 AR5     2      18.650  20.560  22.440  1.00  0.00            
ATOM    230  H29 AR5     2      17.700  21.940  21.730  1.00  0.00            
ATOM    231  H30 AR5     2      16.710  19.840  23.670  1.00  0.00            
ATOM    232  H31 AR5     2      15.490  19.170  22.020  1.00  0.00            
ATOM    233  H32 AR5     2      14.370  19.970  24.610  1.00  0.00            
ATOM    234  H33 AR5     2      13.330  21.300  24.160  1.00  0.00            
ATOM    235  H34 AR5     2      13.730  20.130  22.940  1.00  0.00            
ATOM    236  H35 AR5     2      15.620  23.230  21.960  1.00  0.00            
ATOM    237  H36 AR5     2      14.590  21.810  21.520  1.00  0.00            
ATOM    238  H37 AR5     2      14.040  23.060  22.610  1.00  0.00            
ATOM    239  H38 AR5     2      16.180  21.430  25.410  1.00  0.00            
ATOM    240  H39 AR5     2      13.900  22.640  25.550  1.00  0.00            
ATOM    241  H40 AR5     2      14.830  24.110  25.210  1.00  0.00            
ATOM    242  H41 AR5     2      15.370  22.220  27.420  1.00  0.00            
ATOM    243  H42 AR5     2      14.660  23.760  27.610  1.00  0.00            
ATOM    244  H43 AR5     2      17.510  25.960  26.940  1.00  0.00            
ATOM    245  H44 AR5     2      16.320  25.480  25.770  1.00  0.00            
ATOM    246  H45 AR5     2      15.850  25.760  27.480  1.00  0.00            
ATOM    247  H46 AR5     2      19.460  22.490  30.320  1.00  0.00            
ATOM    248  H47 AR5     2      21.640  22.910  29.390  1.00  0.00            
ATOM    249  H48 AR5     2      21.520  24.680  29.700  1.00  0.00            
TER
ENDMDL
MODEL        1
ATOM      1  H1  GCD     1      35.980  17.970  26.510  1.00  0.00            
ATOM      2  O1  GCD     1      35.280  17.440  26.910  1.00  0.00            
ATOM      3  C1  GCD     1      34.060  18.140  26.830  1.00  0.00            
ATOM      4  H2  GCD     1      33.960  18.900  27.620  1.00  0.00            
ATOM      5  H3  GCD     1      34.000  18.680  25.870  1.00  0.00            
ATOM      6  C2  GCD     1      32.940  17.070  26.870  1.00  0.00            
ATOM      7  H4  GCD     1      33.150  16.340  26.080  1.00  0.00            
ATOM      8  C3  GCD     1      31.500  17.720  26.770  1.00  0.00            
ATOM      9  H5  GCD     1      31.420  18.270  27.710  1.00  0.00            
ATOM     10  C4  GCD     1      30.420  16.660  26.770  1.00  0.00            
ATOM     11  H6  GCD     1      30.430  15.990  25.910  1.00  0.00            
ATOM     12  O2  GCD     1      29.110  17.160  26.830  1.00  0.00            
ATOM     13  H7  GCD     1      28.540  16.390  26.960  1.00  0.00            
ATOM     14  C5  GCD     1      30.560  15.730  27.980  1.00  0.00            
ATOM     15  H8  GCD     1      30.350  16.370  28.840  1.00  0.00            
ATOM     16  O3  GCD     1      29.620  14.640  28.060  1.00  0.00            
ATOM     17  H9  GCD     1      29.680  14.390  28.990  1.00  0.00            
ATOM     18  C6  GCD     1      32.010  15.220  28.060  1.00  0.00            
ATOM     19  O4  GCD     1      32.890  16.300  28.110  1.00  0.00            
ATOM     20  H10 GCD     1      32.100  14.690  29.010  1.00  0.00            
ATOM     21  O5  GCD     1      32.330  14.300  27.010  1.00  0.00            
ATOM     22  C7  GCD     1      32.790  12.940  27.280  1.00  0.00            
ATOM     23  H11 GCD     1      32.700  12.720  28.350  1.00  0.00            
ATOM     24  C8  GCD     1      31.910  11.990  26.450  1.00  0.00            
ATOM     25  H12 GCD     1      32.000  12.180  25.370  1.00  0.00            
ATOM     26  O6  GCD     1      30.520  12.270  26.770  1.00  0.00            
ATOM     27  H13 GCD     1      30.410  13.170  27.080  1.00  0.00            
ATOM     28  C9  GCD     1      32.300  10.500  26.620  1.00  0.00            
ATOM     29  H14 GCD     1      32.370  10.190  27.670  1.00  0.00            
ATOM     30  O7  GCD     1      31.470   9.630  25.840  1.00  0.00            
ATOM     31  H15 GCD     1      32.000   9.300  25.100  1.00  0.00            
ATOM     32  C10 GCD     1      33.740  10.450  26.200  1.00  0.00            
ATOM     33  H16 GCD     1      34.060   9.430  26.440  1.00  0.00            
ATOM     34  O8  GCD     1      34.510  11.280  27.070  1.00  0.00            
ATOM     35  C11 GCD     1      34.190  12.690  26.780  1.00  0.00            
ATOM     36  H17 GCD     1      34.250  12.940  25.710  1.00  0.00            
ATOM     37  C12 GCD     1      35.260  13.540  27.530  1.00  0.00            
ATOM     38  H18 GCD     1      35.180  14.590  27.200  1.00  0.00            
ATOM     39  H19 GCD     1      36.220  13.180  27.160  1.00  0.00            
ATOM     40  O9  GCD     1      35.090  13.530  28.970  1.00  0.00            
ATOM     41  H20 GCD     1      35.240  12.620  29.260  1.00  0.00            
ATOM     42  O10 GCD     1      33.860  10.720  24.800  1.00  0.00            
ATOM     43  C13 GCD     1      34.870  10.090  24.030  1.00  0.00            
ATOM     44  H21 GCD     1      35.710   9.810  24.680  1.00  0.00            
ATOM     45  C14 GCD     1      34.390   8.830  23.330  1.00  0.00            
ATOM     46  H22 GCD     1      33.590   9.160  22.650  1.00  0.00            
ATOM     47  O11 GCD     1      33.880   7.920  24.300  1.00  0.00            
ATOM     48  H23 GCD     1      34.560   7.800  24.960  1.00  0.00            
ATOM     49  C15 GCD     1      35.410   8.130  22.480  1.00  0.00            
ATOM     50  H24 GCD     1      36.190   7.820  23.190  1.00  0.00            
ATOM     51  O12 GCD     1      34.790   6.930  21.900  1.00  0.00            
ATOM     52  H25 GCD     1      34.100   7.060  21.230  1.00  0.00            
ATOM     53  C16 GCD     1      35.890   9.150  21.480  1.00  0.00            
ATOM     54  H26 GCD     1      36.770   8.770  20.950  1.00  0.00            
ATOM     55  O13 GCD     1      36.420  10.410  22.110  1.00  0.00            
ATOM     56  C17 GCD     1      35.440  11.040  22.960  1.00  0.00            
ATOM     57  H27 GCD     1      34.580  11.270  22.310  1.00  0.00            
ATOM     58  C18 GCD     1      36.050  12.360  23.450  1.00  0.00            
ATOM     59  H28 GCD     1      35.350  13.020  23.990  1.00  0.00            
ATOM     60  H29 GCD     1      36.460  12.950  22.620  1.00  0.00            
ATOM     61  O14 GCD     1      37.000  12.110  24.450  1.00  0.00            
ATOM     62  H30 GCD     1      37.370  12.880  24.900  1.00  0.00            
ATOM     63  O15 GCD     1      34.870   9.560  20.550  1.00  0.00            
ATOM     64  C19 GCD     1      34.880   9.030  19.220  1.00  0.00            
ATOM     65  H31 GCD     1      35.460   8.100  19.090  1.00  0.00            
ATOM     66  C20 GCD     1      33.400   8.650  18.920  1.00  0.00            
ATOM     67  H32 GCD     1      32.850   9.540  19.240  1.00  0.00            
ATOM     68  O16 GCD     1      32.880   7.600  19.730  1.00  0.00            
ATOM     69  H33 GCD     1      31.920   7.650  19.730  1.00  0.00            
ATOM     70  C21 GCD     1      33.090   8.470  17.400  1.00  0.00            
ATOM     71  H34 GCD     1      33.690   7.610  17.080  1.00  0.00            
ATOM     72  O17 GCD     1      31.710   8.210  17.010  1.00  0.00            
ATOM     73  H35 GCD     1      31.190   9.020  17.080  1.00  0.00            
ATOM     74  C22 GCD     1      33.560   9.660  16.590  1.00  0.00            
ATOM     75  H36 GCD     1      33.460   9.480  15.510  1.00  0.00            
ATOM     76  O18 GCD     1      34.970   9.700  16.770  1.00  0.00            
ATOM     77  C23 GCD     1      35.320  10.000  18.120  1.00  0.00            
ATOM     78  H37 GCD     1      34.960  11.020  18.310  1.00  0.00            
ATOM     79  C24 GCD     1      36.850  10.060  18.020  1.00  0.00            
ATOM     80  H38 GCD     1      37.350  10.460  18.910  1.00  0.00            
ATOM     81  H39 GCD     1      37.070  10.840  17.290  1.00  0.00            
ATOM     82  O19 GCD     1      37.470   8.880  17.550  1.00  0.00            
ATOM     83  H40 GCD     1      37.130   8.730  16.660  1.00  0.00            
ATOM     84  O20 GCD     1      32.910  10.890  17.030  1.00  0.00            
ATOM     85  C25 GCD     1      31.980  11.370  16.090  1.00  0.00            
ATOM     86  H41 GCD     1      31.690  10.580  15.380  1.00  0.00            
ATOM     87  C26 GCD     1      30.670  11.620  16.910  1.00  0.00            
ATOM     88  H42 GCD     1      30.900  12.230  17.800  1.00  0.00            
ATOM     89  O21 GCD     1      30.160  10.440  17.440  1.00  0.00            
ATOM     90  H43 GCD     1      29.490  10.510  18.130  1.00  0.00            
ATOM     91  C27 GCD     1      29.650  12.440  16.160  1.00  0.00            
ATOM     92  H44 GCD     1      29.390  11.740  15.350  1.00  0.00            
ATOM     93  O22 GCD     1      28.480  12.860  16.800  1.00  0.00            
ATOM     94  H45 GCD     1      27.930  12.090  16.990  1.00  0.00            
ATOM     95  C28 GCD     1      30.220  13.590  15.340  1.00  0.00            
ATOM     96  H46 GCD     1      29.460  13.850  14.600  1.00  0.00            
ATOM     97  O23 GCD     1      31.410  13.160  14.660  1.00  0.00            
ATOM     98  C29 GCD     1      32.450  12.690  15.470  1.00  0.00            
ATOM     99  H47 GCD     1      32.690  13.450  16.230  1.00  0.00            
ATOM    100  C30 GCD     1      33.590  12.370  14.520  1.00  0.00            
ATOM    101  H48 GCD     1      33.280  11.630  13.770  1.00  0.00            
ATOM    102  H49 GCD     1      34.510  12.040  15.020  1.00  0.00            
ATOM    103  O24 GCD     1      33.900  13.580  13.800  1.00  0.00            
ATOM    104  H50 GCD     1      33.010  13.950  13.680  1.00  0.00            
ATOM    105  O25 GCD     1      30.510  14.640  16.260  1.00  0.00            
ATOM    106  C31 GCD     1      30.090  15.940  15.760  1.00  0.00            
ATOM    107  H51 GCD     1      29.940  15.970  14.680  1.00  0.00            
ATOM    108  C32 GCD     1      28.790  16.370  16.510  1.00  0.00            
ATOM    109  H52 GCD     1      28.990  16.500  17.580  1.00  0.00            
ATOM    110  O26 GCD     1      27.660  15.490  16.440  1.00  0.00            
ATOM    111  H53 GCD     1      27.930  14.570  16.560  1.00  0.00            
ATOM    112  C33 GCD     1      28.380  17.790  16.020  1.00  0.00            
ATOM    113  H54 GCD     1      28.190  17.700  14.940  1.00  0.00            
ATOM    114  O27 GCD     1      27.150  18.170  16.580  1.00  0.00            
ATOM    115  H55 GCD     1      26.490  17.510  16.340  1.00  0.00            
ATOM    116  C34 GCD     1      29.570  18.700  16.300  1.00  0.00            
ATOM    117  H56 GCD     1      29.310  19.710  15.970  1.00  0.00            
ATOM    118  O28 GCD     1      30.740  18.270  15.640  1.00  0.00            
ATOM    119  C35 GCD     1      31.220  16.940  16.030  1.00  0.00            
ATOM    120  H57 GCD     1      31.400  17.030  17.110  1.00  0.00            
ATOM    121  C36 GCD     1      32.520  16.520  15.360  1.00  0.00            
ATOM    122  H58 GCD     1      32.270  16.540  14.300  1.00  0.00            
ATOM    123  H59 GCD     1      32.860  15.510  15.630  1.00  0.00            
ATOM    124  O29 GCD     1      33.500  17.530  15.680  1.00  0.00            
ATOM    125  H60 GCD     1      33.280  18.350  15.220  1.00  0.00            
ATOM    126  O30 GCD     1      29.740  18.690  17.690  1.00  0.00            
ATOM    127  C37 GCD     1      29.840  19.920  18.370  1.00  0.00            
ATOM    128  H61 GCD     1      29.800  20.710  17.600  1.00  0.00            
ATOM    129  C38 GCD     1      28.670  20.090  19.330  1.00  0.00            
ATOM    130  H62 GCD     1      28.660  19.190  19.950  1.00  0.00            
ATOM    131  O31 GCD     1      27.460  20.230  18.590  1.00  0.00            
ATOM    132  H63 GCD     1      27.450  19.550  17.910  1.00  0.00            
ATOM    133  C39 GCD     1      28.860  21.320  20.150  1.00  0.00            
ATOM    134  H64 GCD     1      28.760  22.130  19.430  1.00  0.00            
ATOM    135  O32 GCD     1      27.870  21.540  21.200  1.00  0.00            
ATOM    136  H65 GCD     1      27.030  21.590  20.730  1.00  0.00            
ATOM    137  C40 GCD     1      30.220  21.430  20.820  1.00  0.00            
ATOM    138  H66 GCD     1      30.230  22.430  21.280  1.00  0.00            
ATOM    139  O33 GCD     1      31.190  21.300  19.850  1.00  0.00            
ATOM    140  C41 GCD     1      31.210  20.070  19.030  1.00  0.00            
ATOM    141  H67 GCD     1      31.510  19.240  19.680  1.00  0.00            
ATOM    142  C42 GCD     1      32.260  20.180  17.960  1.00  0.00            
ATOM    143  H68 GCD     1      32.270  19.260  17.360  1.00  0.00            
ATOM    144  H69 GCD     1      33.200  20.280  18.530  1.00  0.00            
ATOM    145  O34 GCD     1      32.230  21.330  17.130  1.00  0.00            
ATOM    146  H70 GCD     1      32.770  21.190  16.350  1.00  0.00            
ATOM    147  O35 GCD     1      30.330  20.420  21.700  1.00  0.00            
ATOM    148  C43 GCD     1      30.730  20.730  23.090  1.00  0.00            
ATOM    149  H71 GCD     1      30.830  21.810  23.270  1.00  0.00            
ATOM    150  C44 GCD     1      29.670  20.150  24.040  1.00  0.00            
ATOM    151  H72 GCD     1      29.600  19.060  23.980  1.00  0.00            
ATOM    152  O36 GCD     1      28.340  20.660  23.800  1.00  0.00            
ATOM    153  H73 GCD     1      28.180  20.650  22.850  1.00  0.00            
ATOM    154  C45 GCD     1      30.090  20.420  25.440  1.00  0.00            
ATOM    155  H74 GCD     1      30.110  21.510  25.570  1.00  0.00            
ATOM    156  O37 GCD     1      29.220  19.950  26.430  1.00  0.00            
ATOM    157  H75 GCD     1      29.290  18.990  26.440  1.00  0.00            
ATOM    158  C46 GCD     1      31.510  19.960  25.670  1.00  0.00            
ATOM    159  H76 GCD     1      31.860  20.220  26.670  1.00  0.00            
ATOM    160  O38 GCD     1      31.420  18.510  25.550  1.00  0.00            
ATOM    161  O39 GCD     1      32.390  20.520  24.680  1.00  0.00            
ATOM    162  C47 GCD     1      32.080  20.020  23.360  1.00  0.00            
ATOM    163  H77 GCD     1      31.980  18.930  23.300  1.00  0.00            
ATOM    164  C48 GCD     1      33.190  20.530  22.440  1.00  0.00            
ATOM    165  H78 GCD     1      33.200  21.630  22.460  1.00  0.00            
ATOM    166  H79 GCD     1      33.060  20.180  21.410  1.00  0.00            
ATOM    167  O40 GCD     1      34.450  20.070  22.950  1.00  0.00            
ATOM    168  H80 GCD     1      34.640  20.610  23.720  1.00  0.00            
ATOM    169  C1  AR5     2      38.720  14.190  20.770  1.00  0.00            
ATOM    170  C2  AR5     2      37.880  14.230  19.480  1.00  0.00            
ATOM    171  C3  AR5     2      38.430  13.210  18.490  1.00  0.00            
ATOM    172  C4  AR5     2      37.860  15.650  18.800  1.00  0.00            
ATOM    173  C5  AR5     2      37.140  16.720  19.590  1.00  0.00            
ATOM    174  C6  AR5     2      35.700  16.300  19.910  1.00  0.00            
ATOM    175  C7  AR5     2      34.900  16.320  18.520  1.00  0.00            
ATOM    176  O1  AR5     2      34.660  15.400  17.810  1.00  0.00            
ATOM    177  O2  AR5     2      34.850  17.550  17.930  1.00  0.00            
ATOM    178  C8  AR5     2      35.010  17.240  20.820  1.00  0.00            
ATOM    179  C9  AR5     2      33.570  16.890  21.070  1.00  0.00            
ATOM    180  C10 AR5     2      33.220  15.420  21.450  1.00  0.00            
ATOM    181  C11 AR5     2      33.510  15.390  23.000  1.00  0.00            
ATOM    182  C12 AR5     2      34.210  14.420  20.810  1.00  0.00            
ATOM    183  C13 AR5     2      33.790  13.120  20.660  1.00  0.00            
ATOM    184  C14 AR5     2      32.440  12.530  20.890  1.00  0.00            
ATOM    185  C15 AR5     2      31.460  13.560  21.470  1.00  0.00            
ATOM    186  C16 AR5     2      30.000  13.010  21.660  1.00  0.00            
ATOM    187  C17 AR5     2      29.300  12.610  20.370  1.00  0.00            
ATOM    188  C18 AR5     2      30.060  11.700  22.470  1.00  0.00            
ATOM    189  C19 AR5     2      28.690  11.340  23.160  1.00  0.00            
ATOM    190  C20 AR5     2      27.880  12.400  23.940  1.00  0.00            
ATOM    191  O3  AR5     2      26.720  11.800  24.360  1.00  0.00            
ATOM    192  C21 AR5     2      27.820  13.780  23.160  1.00  0.00            
ATOM    193  C22 AR5     2      27.440  14.890  24.230  1.00  0.00            
ATOM    194  C23 AR5     2      26.690  13.790  22.110  1.00  0.00            
ATOM    195  C24 AR5     2      29.230  14.140  22.490  1.00  0.00            
ATOM    196  C25 AR5     2      29.230  15.520  21.800  1.00  0.00            
ATOM    197  C26 AR5     2      30.660  16.000  21.710  1.00  0.00            
ATOM    198  C27 AR5     2      31.690  15.050  21.000  1.00  0.00            
ATOM    199  C28 AR5     2      31.440  15.160  19.490  1.00  0.00            
ATOM    200  C29 AR5     2      35.590  14.880  20.530  1.00  0.00            
ATOM    201  C30 AR5     2      36.450  13.800  19.810  1.00  0.00            
ATOM    202  H1  AR5     2      39.760  14.390  20.460  1.00  0.00            
ATOM    203  H2  AR5     2      38.500  14.940  21.540  1.00  0.00            
ATOM    204  H3  AR5     2      38.840  13.160  21.110  1.00  0.00            
ATOM    205  H4  AR5     2      37.720  13.030  17.680  1.00  0.00            
ATOM    206  H5  AR5     2      39.340  13.570  18.000  1.00  0.00            
ATOM    207  H6  AR5     2      38.630  12.260  19.000  1.00  0.00            
ATOM    208  H7  AR5     2      37.350  15.620  17.830  1.00  0.00            
ATOM    209  H8  AR5     2      38.900  15.950  18.600  1.00  0.00            
ATOM    210  H9  AR5     2      37.280  17.620  18.970  1.00  0.00            
ATOM    211  H10 AR5     2      37.640  16.950  20.540  1.00  0.00            
ATOM    212  H11 AR5     2      34.460  17.360  17.050  1.00  0.00            
ATOM    213  H12 AR5     2      35.070  18.290  20.490  1.00  0.00            
ATOM    214  H13 AR5     2      35.470  17.330  21.810  1.00  0.00            
ATOM    215  H14 AR5     2      33.050  17.080  20.130  1.00  0.00            
ATOM    216  H15 AR5     2      33.140  17.530  21.850  1.00  0.00            
ATOM    217  H16 AR5     2      32.890  15.990  23.680  1.00  0.00            
ATOM    218  H17 AR5     2      33.220  14.430  23.450  1.00  0.00            
ATOM    219  H18 AR5     2      34.570  15.550  23.230  1.00  0.00            
ATOM    220  H19 AR5     2      34.460  12.310  20.370  1.00  0.00            
ATOM    221  H20 AR5     2      32.420  11.630  21.520  1.00  0.00            
ATOM    222  H21 AR5     2      32.200  12.190  19.880  1.00  0.00            
ATOM    223  H22 AR5     2      31.800  13.550  22.510  1.00  0.00            
ATOM    224  H23 AR5     2      28.510  11.850  20.510  1.00  0.00            
ATOM    225  H24 AR5     2      28.870  13.470  19.840  1.00  0.00            
ATOM    226  H25 AR5     2      30.010  12.170  19.660  1.00  0.00            
ATOM    227  H26 AR5     2      30.800  11.810  23.270  1.00  0.00            
ATOM    228  H27 AR5     2      30.320  10.870  21.800  1.00  0.00            
ATOM    229  H28 AR5     2      28.800  10.450  23.800  1.00  0.00            
ATOM    230  H29 AR5     2      28.020  11.050  22.340  1.00  0.00            
ATOM    231  H30 AR5     2      28.390  12.670  24.880  1.00  0.00            
ATOM    232  H31 AR5     2      26.140  11.620  23.600  1.00  0.00            
ATOM    233  H32 AR5     2      26.450  14.640  24.630  1.00  0.00            
ATOM    234  H33 AR5     2      28.110  14.980  25.100  1.00  0.00            
ATOM    235  H34 AR5     2      27.230  15.900  23.840  1.00  0.00            
ATOM    236  H35 AR5     2      25.720  13.720  22.610  1.00  0.00            
ATOM    237  H36 AR5     2      26.670  14.800  21.690  1.00  0.00            
ATOM    238  H37 AR5     2      26.760  13.040  21.310  1.00  0.00            
ATOM    239  H38 AR5     2      29.770  14.150  23.450  1.00  0.00            
ATOM    240  H39 AR5     2      28.700  16.300  22.370  1.00  0.00            
ATOM    241  H40 AR5     2      28.840  15.520  20.780  1.00  0.00            
ATOM    242  H41 AR5     2      30.950  16.020  22.760  1.00  0.00            
ATOM    243  H42 AR5     2      30.670  16.960  21.170  1.00  0.00            
ATOM    244  H43 AR5     2      30.470  14.770  19.160  1.00  0.00            
ATOM    245  H44 AR5     2      31.320  16.190  19.150  1.00  0.00            
ATOM    246  H45 AR5     2      32.210  14.640  18.910  1.00  0.00            
ATOM    247  H46 AR5     2      36.070  15.080  21.490  1.00  0.00            
ATOM    248  H47 AR5     2      36.530  12.950  20.500  1.00  0.00            
ATOM    249  H48 AR5     2      35.850  13.460  18.960  1.00  0.00            
TER
ENDMDL
MODEL        1
ATOM      1  H1  GCD     1      21.910  21.990  31.830  1.00  0.00            
ATOM      2  O1  GCD     1      21.580  21.090  31.700  1.00  0.00            
ATOM      3  C1  GCD     1      20.150  21.110  31.770  1.00  0.00            
ATOM      4  H2  GCD     1      19.860  20.380  32.530  1.00  0.00            
ATOM      5  H3  GCD     1      19.880  22.070  32.230  1.00  0.00            
ATOM      6  C2  GCD     1      19.400  20.800  30.450  1.00  0.00            
ATOM      7  H4  GCD     1      19.980  21.320  29.680  1.00  0.00            
ATOM      8  C3  GCD     1      17.930  21.160  30.420  1.00  0.00            
ATOM      9  H5  GCD     1      17.340  20.530  31.100  1.00  0.00            
ATOM     10  C4  GCD     1      17.320  20.810  29.130  1.00  0.00            
ATOM     11  H6  GCD     1      17.730  21.400  28.310  1.00  0.00            
ATOM     12  O2  GCD     1      15.910  21.130  29.110  1.00  0.00            
ATOM     13  H7  GCD     1      15.600  20.690  28.310  1.00  0.00            
ATOM     14  C5  GCD     1      17.560  19.310  28.860  1.00  0.00            
ATOM     15  H8  GCD     1      16.930  18.750  29.560  1.00  0.00            
ATOM     16  O3  GCD     1      17.130  18.990  27.520  1.00  0.00            
ATOM     17  H9  GCD     1      17.950  19.030  27.020  1.00  0.00            
ATOM     18  C6  GCD     1      18.970  18.940  29.060  1.00  0.00            
ATOM     19  O4  GCD     1      19.480  19.420  30.310  1.00  0.00            
ATOM     20  H10 GCD     1      19.080  17.850  29.110  1.00  0.00            
ATOM     21  O5  GCD     1      19.670  19.510  27.940  1.00  0.00            
ATOM     22  C7  GCD     1      20.430  18.430  27.290  1.00  0.00            
ATOM     23  H11 GCD     1      20.110  17.440  27.620  1.00  0.00            
ATOM     24  C8  GCD     1      20.320  18.490  25.780  1.00  0.00            
ATOM     25  H12 GCD     1      20.720  19.450  25.440  1.00  0.00            
ATOM     26  O6  GCD     1      18.900  18.290  25.420  1.00  0.00            
ATOM     27  H13 GCD     1      18.760  18.270  24.470  1.00  0.00            
ATOM     28  C9  GCD     1      21.130  17.310  25.270  1.00  0.00            
ATOM     29  H14 GCD     1      20.710  16.490  25.870  1.00  0.00            
ATOM     30  O7  GCD     1      20.830  16.970  23.900  1.00  0.00            
ATOM     31  H15 GCD     1      21.120  17.710  23.350  1.00  0.00            
ATOM     32  C10 GCD     1      22.540  17.570  25.640  1.00  0.00            
ATOM     33  H16 GCD     1      23.140  16.730  25.250  1.00  0.00            
ATOM     34  O8  GCD     1      22.630  17.580  27.060  1.00  0.00            
ATOM     35  C11 GCD     1      21.930  18.570  27.750  1.00  0.00            
ATOM     36  H17 GCD     1      22.370  19.540  27.500  1.00  0.00            
ATOM     37  C12 GCD     1      22.160  18.320  29.250  1.00  0.00            
ATOM     38  H18 GCD     1      21.670  19.160  29.770  1.00  0.00            
ATOM     39  H19 GCD     1      23.210  18.540  29.480  1.00  0.00            
ATOM     40  O9  GCD     1      21.730  17.020  29.710  1.00  0.00            
ATOM     41  H20 GCD     1      22.120  16.330  29.170  1.00  0.00            
ATOM     42  O10 GCD     1      23.110  18.740  25.040  1.00  0.00            
ATOM     43  C13 GCD     1      24.210  18.660  24.110  1.00  0.00            
ATOM     44  H21 GCD     1      24.440  17.610  23.890  1.00  0.00            
ATOM     45  C14 GCD     1      23.800  19.330  22.780  1.00  0.00            
ATOM     46  H22 GCD     1      23.480  20.350  23.030  1.00  0.00            
ATOM     47  O11 GCD     1      22.730  18.580  22.160  1.00  0.00            
ATOM     48  H23 GCD     1      22.420  19.130  21.430  1.00  0.00            
ATOM     49  C15 GCD     1      24.920  19.360  21.680  1.00  0.00            
ATOM     50  H24 GCD     1      25.290  18.330  21.610  1.00  0.00            
ATOM     51  O12 GCD     1      24.570  20.000  20.440  1.00  0.00            
ATOM     52  H25 GCD     1      24.460  20.950  20.580  1.00  0.00            
ATOM     53  C16 GCD     1      26.020  20.090  22.390  1.00  0.00            
ATOM     54  H26 GCD     1      26.820  20.040  21.630  1.00  0.00            
ATOM     55  O13 GCD     1      26.340  19.350  23.530  1.00  0.00            
ATOM     56  C17 GCD     1      25.410  19.390  24.660  1.00  0.00            
ATOM     57  H27 GCD     1      25.170  20.410  25.010  1.00  0.00            
ATOM     58  C18 GCD     1      26.010  18.690  25.840  1.00  0.00            
ATOM     59  H28 GCD     1      26.290  17.650  25.650  1.00  0.00            
ATOM     60  H29 GCD     1      25.240  18.690  26.620  1.00  0.00            
ATOM     61  O14 GCD     1      27.100  19.540  26.320  1.00  0.00            
ATOM     62  H30 GCD     1      26.730  20.390  26.580  1.00  0.00            
ATOM     63  O15 GCD     1      25.670  21.440  22.750  1.00  0.00            
ATOM     64  C19 GCD     1      26.270  22.560  22.080  1.00  0.00            
ATOM     65  H31 GCD     1      27.100  22.310  21.410  1.00  0.00            
ATOM     66  C20 GCD     1      25.100  23.420  21.560  1.00  0.00            
ATOM     67  H32 GCD     1      24.370  23.560  22.360  1.00  0.00            
ATOM     68  O16 GCD     1      24.420  22.790  20.510  1.00  0.00            
ATOM     69  H33 GCD     1      23.940  23.490  20.050  1.00  0.00            
ATOM     70  C21 GCD     1      25.670  24.770  21.120  1.00  0.00            
ATOM     71  H34 GCD     1      26.300  24.460  20.280  1.00  0.00            
ATOM     72  O17 GCD     1      24.650  25.650  20.690  1.00  0.00            
ATOM     73  H35 GCD     1      24.180  25.280  19.940  1.00  0.00            
ATOM     74  C22 GCD     1      26.640  25.440  22.150  1.00  0.00            
ATOM     75  H36 GCD     1      27.160  26.250  21.620  1.00  0.00            
ATOM     76  O18 GCD     1      27.580  24.560  22.650  1.00  0.00            
ATOM     77  C23 GCD     1      27.010  23.350  23.180  1.00  0.00            
ATOM     78  H37 GCD     1      26.210  23.590  23.890  1.00  0.00            
ATOM     79  C24 GCD     1      28.130  22.500  23.760  1.00  0.00            
ATOM     80  H38 GCD     1      28.790  22.100  22.990  1.00  0.00            
ATOM     81  H39 GCD     1      27.680  21.630  24.260  1.00  0.00            
ATOM     82  O19 GCD     1      28.940  23.080  24.730  1.00  0.00            
ATOM     83  H40 GCD     1      29.760  23.230  24.240  1.00  0.00            
ATOM     84  O20 GCD     1      25.960  26.040  23.210  1.00  0.00            
ATOM     85  C25 GCD     1      26.250  27.420  23.550  1.00  0.00            
ATOM     86  H41 GCD     1      27.080  27.850  22.980  1.00  0.00            
ATOM     87  C26 GCD     1      25.080  28.390  23.100  1.00  0.00            
ATOM     88  H42 GCD     1      24.110  28.000  23.430  1.00  0.00            
ATOM     89  O21 GCD     1      25.130  28.430  21.680  1.00  0.00            
ATOM     90  H43 GCD     1      25.030  27.510  21.410  1.00  0.00            
ATOM     91  C27 GCD     1      25.260  29.800  23.600  1.00  0.00            
ATOM     92  H44 GCD     1      26.170  30.260  23.190  1.00  0.00            
ATOM     93  O22 GCD     1      24.150  30.600  23.510  1.00  0.00            
ATOM     94  H45 GCD     1      23.980  31.010  22.660  1.00  0.00            
ATOM     95  C28 GCD     1      25.560  29.790  25.180  1.00  0.00            
ATOM     96  H46 GCD     1      25.880  30.770  25.550  1.00  0.00            
ATOM     97  O23 GCD     1      26.690  28.880  25.350  1.00  0.00            
ATOM     98  C29 GCD     1      26.520  27.520  25.020  1.00  0.00            
ATOM     99  H47 GCD     1      25.690  27.160  25.640  1.00  0.00            
ATOM    100  C30 GCD     1      27.800  26.740  25.440  1.00  0.00            
ATOM    101  H48 GCD     1      27.590  25.690  25.190  1.00  0.00            
ATOM    102  H49 GCD     1      27.970  26.660  26.530  1.00  0.00            
ATOM    103  O24 GCD     1      28.960  27.180  24.770  1.00  0.00            
ATOM    104  H50 GCD     1      29.140  28.070  25.110  1.00  0.00            
ATOM    105  O25 GCD     1      24.450  29.340  25.970  1.00  0.00            
ATOM    106  C31 GCD     1      24.160  30.120  27.090  1.00  0.00            
ATOM    107  H51 GCD     1      24.850  30.960  27.220  1.00  0.00            
ATOM    108  C32 GCD     1      22.730  30.660  26.940  1.00  0.00            
ATOM    109  H52 GCD     1      22.020  29.850  26.740  1.00  0.00            
ATOM    110  O26 GCD     1      22.690  31.530  25.860  1.00  0.00            
ATOM    111  H53 GCD     1      23.100  31.090  25.100  1.00  0.00            
ATOM    112  C33 GCD     1      22.350  31.330  28.260  1.00  0.00            
ATOM    113  H54 GCD     1      23.100  32.130  28.310  1.00  0.00            
ATOM    114  O27 GCD     1      21.070  31.890  28.220  1.00  0.00            
ATOM    115  H55 GCD     1      21.150  32.550  27.520  1.00  0.00            
ATOM    116  C34 GCD     1      22.520  30.390  29.450  1.00  0.00            
ATOM    117  H56 GCD     1      22.380  30.850  30.430  1.00  0.00            
ATOM    118  O28 GCD     1      23.770  29.800  29.500  1.00  0.00            
ATOM    119  C35 GCD     1      24.340  29.200  28.310  1.00  0.00            
ATOM    120  H57 GCD     1      23.710  28.330  28.080  1.00  0.00            
ATOM    121  C36 GCD     1      25.790  28.650  28.690  1.00  0.00            
ATOM    122  H58 GCD     1      26.050  27.890  27.940  1.00  0.00            
ATOM    123  H59 GCD     1      25.790  28.290  29.730  1.00  0.00            
ATOM    124  O29 GCD     1      26.760  29.640  28.470  1.00  0.00            
ATOM    125  H60 GCD     1      26.650  30.210  29.240  1.00  0.00            
ATOM    126  O30 GCD     1      21.500  29.420  29.420  1.00  0.00            
ATOM    127  C37 GCD     1      20.430  29.460  30.380  1.00  0.00            
ATOM    128  H61 GCD     1      20.470  30.450  30.840  1.00  0.00            
ATOM    129  C38 GCD     1      19.070  29.210  29.660  1.00  0.00            
ATOM    130  H62 GCD     1      19.190  28.270  29.090  1.00  0.00            
ATOM    131  O31 GCD     1      18.920  30.280  28.780  1.00  0.00            
ATOM    132  H63 GCD     1      19.840  30.400  28.530  1.00  0.00            
ATOM    133  C39 GCD     1      17.940  29.150  30.670  1.00  0.00            
ATOM    134  H64 GCD     1      18.090  30.090  31.220  1.00  0.00            
ATOM    135  O32 GCD     1      16.550  28.960  30.190  1.00  0.00            
ATOM    136  H65 GCD     1      16.380  28.020  30.070  1.00  0.00            
ATOM    137  C40 GCD     1      18.300  28.120  31.700  1.00  0.00            
ATOM    138  H66 GCD     1      17.610  28.150  32.540  1.00  0.00            
ATOM    139  O33 GCD     1      19.610  28.230  32.290  1.00  0.00            
ATOM    140  C41 GCD     1      20.700  28.390  31.380  1.00  0.00            
ATOM    141  H67 GCD     1      20.740  27.470  30.790  1.00  0.00            
ATOM    142  C42 GCD     1      21.930  28.620  32.180  1.00  0.00            
ATOM    143  H68 GCD     1      22.830  28.710  31.560  1.00  0.00            
ATOM    144  H69 GCD     1      22.040  27.760  32.850  1.00  0.00            
ATOM    145  O34 GCD     1      21.800  29.750  33.150  1.00  0.00            
ATOM    146  H70 GCD     1      22.350  29.520  33.900  1.00  0.00            
ATOM    147  O35 GCD     1      18.180  26.880  31.020  1.00  0.00            
ATOM    148  C43 GCD     1      17.430  25.860  31.690  1.00  0.00            
ATOM    149  H71 GCD     1      16.800  26.270  32.490  1.00  0.00            
ATOM    150  C44 GCD     1      16.470  25.240  30.630  1.00  0.00            
ATOM    151  H72 GCD     1      16.880  25.030  29.640  1.00  0.00            
ATOM    152  O36 GCD     1      15.500  26.240  30.260  1.00  0.00            
ATOM    153  H73 GCD     1      14.810  25.800  29.740  1.00  0.00            
ATOM    154  C45 GCD     1      15.850  23.930  31.140  1.00  0.00            
ATOM    155  H74 GCD     1      15.290  24.220  32.040  1.00  0.00            
ATOM    156  O37 GCD     1      14.930  23.350  30.110  1.00  0.00            
ATOM    157  H75 GCD     1      15.500  22.760  29.610  1.00  0.00            
ATOM    158  C46 GCD     1      16.890  22.950  31.640  1.00  0.00            
ATOM    159  H76 GCD     1      16.320  22.080  31.960  1.00  0.00            
ATOM    160  O38 GCD     1      17.820  22.540  30.610  1.00  0.00            
ATOM    161  O39 GCD     1      17.570  23.630  32.670  1.00  0.00            
ATOM    162  C47 GCD     1      18.370  24.780  32.250  1.00  0.00            
ATOM    163  H77 GCD     1      19.170  24.530  31.540  1.00  0.00            
ATOM    164  C48 GCD     1      19.030  25.180  33.520  1.00  0.00            
ATOM    165  H78 GCD     1      18.340  25.370  34.350  1.00  0.00            
ATOM    166  H79 GCD     1      19.670  26.070  33.430  1.00  0.00            
ATOM    167  O40 GCD     1      19.930  24.170  33.900  1.00  0.00            
ATOM    168  H80 GCD     1      19.450  23.550  34.460  1.00  0.00            
ATOM    169  C1  AR5     2      25.400  21.480  32.090  1.00  0.00            
ATOM    170  C2  AR5     2      25.960  21.150  30.690  1.00  0.00            
ATOM    171  C3  AR5     2      26.250  19.620  30.650  1.00  0.00            
ATOM    172  C4  AR5     2      27.330  21.940  30.410  1.00  0.00            
ATOM    173  C5  AR5     2      27.160  23.360  29.900  1.00  0.00            
ATOM    174  C6  AR5     2      26.070  23.590  28.820  1.00  0.00            
ATOM    175  C7  AR5     2      26.620  23.110  27.430  1.00  0.00            
ATOM    176  O1  AR5     2      26.180  22.190  26.690  1.00  0.00            
ATOM    177  O2  AR5     2      27.820  23.610  27.170  1.00  0.00            
ATOM    178  C8  AR5     2      25.820  25.110  28.690  1.00  0.00            
ATOM    179  C9  AR5     2      24.730  25.400  27.630  1.00  0.00            
ATOM    180  C10 AR5     2      23.310  24.770  27.880  1.00  0.00            
ATOM    181  C11 AR5     2      22.690  25.380  29.190  1.00  0.00            
ATOM    182  C12 AR5     2      23.510  23.270  28.140  1.00  0.00            
ATOM    183  C13 AR5     2      22.680  22.290  27.720  1.00  0.00            
ATOM    184  C14 AR5     2      21.400  22.550  26.950  1.00  0.00            
ATOM    185  C15 AR5     2      21.060  24.020  26.700  1.00  0.00            
ATOM    186  C16 AR5     2      19.710  24.360  25.930  1.00  0.00            
ATOM    187  C17 AR5     2      19.800  23.850  24.440  1.00  0.00            
ATOM    188  C18 AR5     2      18.520  23.540  26.550  1.00  0.00            
ATOM    189  C19 AR5     2      17.080  23.960  26.180  1.00  0.00            
ATOM    190  C20 AR5     2      16.840  25.430  26.330  1.00  0.00            
ATOM    191  O3  AR5     2      15.450  25.740  26.050  1.00  0.00            
ATOM    192  C21 AR5     2      17.920  26.430  25.700  1.00  0.00            
ATOM    193  C22 AR5     2      17.740  27.820  26.290  1.00  0.00            
ATOM    194  C23 AR5     2      17.680  26.560  24.110  1.00  0.00            
ATOM    195  C24 AR5     2      19.340  25.930  26.100  1.00  0.00            
ATOM    196  C25 AR5     2      20.550  26.720  25.580  1.00  0.00            
ATOM    197  C26 AR5     2      21.880  26.440  26.370  1.00  0.00            
ATOM    198  C27 AR5     2      22.330  24.960  26.580  1.00  0.00            
ATOM    199  C28 AR5     2      23.030  24.610  25.250  1.00  0.00            
ATOM    200  C29 AR5     2      24.700  22.950  29.140  1.00  0.00            
ATOM    201  C30 AR5     2      24.910  21.480  29.620  1.00  0.00            
ATOM    202  H1  AR5     2      25.250  22.560  32.190  1.00  0.00            
ATOM    203  H2  AR5     2      24.410  21.060  32.300  1.00  0.00            
ATOM    204  H3  AR5     2      25.990  21.040  32.910  1.00  0.00            
ATOM    205  H4  AR5     2      27.000  19.400  31.420  1.00  0.00            
ATOM    206  H5  AR5     2      25.300  19.120  30.870  1.00  0.00            
ATOM    207  H6  AR5     2      26.660  19.330  29.670  1.00  0.00            
ATOM    208  H7  AR5     2      27.860  21.310  29.680  1.00  0.00            
ATOM    209  H8  AR5     2      27.980  21.830  31.290  1.00  0.00            
ATOM    210  H9  AR5     2      28.090  23.850  29.590  1.00  0.00            
ATOM    211  H10 AR5     2      26.880  23.990  30.750  1.00  0.00            
ATOM    212  H11 AR5     2      28.030  23.290  26.280  1.00  0.00            
ATOM    213  H12 AR5     2      26.770  25.550  28.360  1.00  0.00            
ATOM    214  H13 AR5     2      25.610  25.630  29.630  1.00  0.00            
ATOM    215  H14 AR5     2      25.130  25.250  26.620  1.00  0.00            
ATOM    216  H15 AR5     2      24.650  26.480  27.470  1.00  0.00            
ATOM    217  H16 AR5     2      22.220  26.370  29.140  1.00  0.00            
ATOM    218  H17 AR5     2      21.900  24.680  29.510  1.00  0.00            
ATOM    219  H18 AR5     2      23.460  25.390  29.980  1.00  0.00            
ATOM    220  H19 AR5     2      22.970  21.270  28.000  1.00  0.00            
ATOM    221  H20 AR5     2      20.620  22.090  27.570  1.00  0.00            
ATOM    222  H21 AR5     2      21.470  21.960  26.030  1.00  0.00            
ATOM    223  H22 AR5     2      20.740  24.260  27.730  1.00  0.00            
ATOM    224  H23 AR5     2      20.150  24.600  23.720  1.00  0.00            
ATOM    225  H24 AR5     2      20.410  22.930  24.450  1.00  0.00            
ATOM    226  H25 AR5     2      18.810  23.660  24.010  1.00  0.00            
ATOM    227  H26 AR5     2      18.490  23.740  27.620  1.00  0.00            
ATOM    228  H27 AR5     2      18.440  22.480  26.260  1.00  0.00            
ATOM    229  H28 AR5     2      16.360  23.370  26.770  1.00  0.00            
ATOM    230  H29 AR5     2      16.840  23.750  25.130  1.00  0.00            
ATOM    231  H30 AR5     2      17.000  25.590  27.400  1.00  0.00            
ATOM    232  H31 AR5     2      15.180  26.530  26.550  1.00  0.00            
ATOM    233  H32 AR5     2      18.180  27.770  27.290  1.00  0.00            
ATOM    234  H33 AR5     2      18.160  28.620  25.670  1.00  0.00            
ATOM    235  H34 AR5     2      16.680  28.090  26.330  1.00  0.00            
ATOM    236  H35 AR5     2      18.370  27.280  23.640  1.00  0.00            
ATOM    237  H36 AR5     2      17.830  25.600  23.610  1.00  0.00            
ATOM    238  H37 AR5     2      16.650  26.820  23.840  1.00  0.00            
ATOM    239  H38 AR5     2      19.270  26.120  27.180  1.00  0.00            
ATOM    240  H39 AR5     2      20.330  27.790  25.710  1.00  0.00            
ATOM    241  H40 AR5     2      20.660  26.590  24.490  1.00  0.00            
ATOM    242  H41 AR5     2      21.560  26.900  27.320  1.00  0.00            
ATOM    243  H42 AR5     2      22.650  27.070  25.930  1.00  0.00            
ATOM    244  H43 AR5     2      23.520  25.480  24.800  1.00  0.00            
ATOM    245  H44 AR5     2      23.820  23.870  25.360  1.00  0.00            
ATOM    246  H45 AR5     2      22.280  24.340  24.490  1.00  0.00            
ATOM    247  H46 AR5     2      24.430  23.470  30.070  1.00  0.00            
ATOM    248  H47 AR5     2      23.950  21.160  30.030  1.00  0.00            
ATOM    249  H48 AR5     2      25.220  20.870  28.760  1.00  0.00            
TER
ENDMDL
MODEL        1
ATOM      1  H1  GCD     1      30.510  20.730  30.820  1.00  0.00            
ATOM      2  O1  GCD     1      30.690  19.880  31.240  1.00  0.00            
ATOM      3  C1  GCD     1      31.640  19.250  30.410  1.00  0.00            
ATOM      4  H2  GCD     1      32.230  18.620  31.090  1.00  0.00            
ATOM      5  H3  GCD     1      31.110  18.620  29.680  1.00  0.00            
ATOM      6  C2  GCD     1      32.530  20.240  29.740  1.00  0.00            
ATOM      7  H4  GCD     1      32.040  20.920  29.030  1.00  0.00            
ATOM      8  C3  GCD     1      33.640  19.570  28.850  1.00  0.00            
ATOM      9  H5  GCD     1      34.100  18.790  29.470  1.00  0.00            
ATOM     10  C4  GCD     1      34.780  20.560  28.490  1.00  0.00            
ATOM     11  H6  GCD     1      34.360  21.280  27.770  1.00  0.00            
ATOM     12  O2  GCD     1      35.730  19.840  27.720  1.00  0.00            
ATOM     13  H7  GCD     1      36.470  19.600  28.280  1.00  0.00            
ATOM     14  C5  GCD     1      35.210  21.190  29.810  1.00  0.00            
ATOM     15  H8  GCD     1      35.490  20.370  30.470  1.00  0.00            
ATOM     16  O3  GCD     1      36.350  21.960  29.650  1.00  0.00            
ATOM     17  H9  GCD     1      36.110  22.750  29.150  1.00  0.00            
ATOM     18  C6  GCD     1      34.060  21.990  30.390  1.00  0.00            
ATOM     19  O4  GCD     1      33.050  21.080  30.810  1.00  0.00            
ATOM     20  H10 GCD     1      34.440  22.590  31.220  1.00  0.00            
ATOM     21  O5  GCD     1      33.530  22.840  29.360  1.00  0.00            
ATOM     22  C7  GCD     1      34.030  24.190  29.410  1.00  0.00            
ATOM     23  H11 GCD     1      34.810  24.230  30.180  1.00  0.00            
ATOM     24  C8  GCD     1      34.470  24.580  28.050  1.00  0.00            
ATOM     25  H12 GCD     1      33.740  24.350  27.260  1.00  0.00            
ATOM     26  O6  GCD     1      35.740  23.910  27.750  1.00  0.00            
ATOM     27  H13 GCD     1      35.960  24.060  26.820  1.00  0.00            
ATOM     28  C9  GCD     1      34.690  26.110  28.010  1.00  0.00            
ATOM     29  H14 GCD     1      35.660  26.290  28.480  1.00  0.00            
ATOM     30  O7  GCD     1      34.870  26.570  26.640  1.00  0.00            
ATOM     31  H15 GCD     1      34.040  26.900  26.280  1.00  0.00            
ATOM     32  C10 GCD     1      33.720  26.940  28.750  1.00  0.00            
ATOM     33  H16 GCD     1      34.160  27.950  28.760  1.00  0.00            
ATOM     34  O8  GCD     1      33.470  26.450  30.050  1.00  0.00            
ATOM     35  C11 GCD     1      32.910  25.120  29.950  1.00  0.00            
ATOM     36  H17 GCD     1      32.080  25.090  29.240  1.00  0.00            
ATOM     37  C12 GCD     1      32.600  24.740  31.410  1.00  0.00            
ATOM     38  H18 GCD     1      32.080  23.780  31.500  1.00  0.00            
ATOM     39  H19 GCD     1      31.740  25.350  31.720  1.00  0.00            
ATOM     40  O9  GCD     1      33.790  24.900  32.280  1.00  0.00            
ATOM     41  H20 GCD     1      34.420  25.380  31.730  1.00  0.00            
ATOM     42  O10 GCD     1      32.430  27.090  28.100  1.00  0.00            
ATOM     43  C13 GCD     1      31.980  28.430  27.720  1.00  0.00            
ATOM     44  H21 GCD     1      32.740  29.200  27.890  1.00  0.00            
ATOM     45  C14 GCD     1      31.680  28.380  26.220  1.00  0.00            
ATOM     46  H22 GCD     1      30.910  27.600  26.190  1.00  0.00            
ATOM     47  O11 GCD     1      32.860  28.080  25.450  1.00  0.00            
ATOM     48  H23 GCD     1      33.490  28.790  25.280  1.00  0.00            
ATOM     49  C15 GCD     1      31.120  29.720  25.820  1.00  0.00            
ATOM     50  H24 GCD     1      31.840  30.500  26.120  1.00  0.00            
ATOM     51  O12 GCD     1      30.990  29.730  24.440  1.00  0.00            
ATOM     52  H25 GCD     1      31.830  29.740  23.970  1.00  0.00            
ATOM     53  C16 GCD     1      29.860  30.090  26.640  1.00  0.00            
ATOM     54  H26 GCD     1      29.590  31.120  26.380  1.00  0.00            
ATOM     55  O13 GCD     1      30.100  29.930  28.090  1.00  0.00            
ATOM     56  C17 GCD     1      30.650  28.640  28.450  1.00  0.00            
ATOM     57  H27 GCD     1      29.980  27.940  27.930  1.00  0.00            
ATOM     58  C18 GCD     1      30.610  28.520  29.900  1.00  0.00            
ATOM     59  H28 GCD     1      29.700  28.940  30.340  1.00  0.00            
ATOM     60  H29 GCD     1      31.510  28.910  30.390  1.00  0.00            
ATOM     61  O14 GCD     1      30.700  27.210  30.330  1.00  0.00            
ATOM     62  H30 GCD     1      31.450  26.760  29.920  1.00  0.00            
ATOM     63  O15 GCD     1      28.880  29.080  26.270  1.00  0.00            
ATOM     64  C19 GCD     1      27.590  29.630  25.900  1.00  0.00            
ATOM     65  H31 GCD     1      27.460  30.580  26.430  1.00  0.00            
ATOM     66  C20 GCD     1      27.620  29.830  24.380  1.00  0.00            
ATOM     67  H32 GCD     1      27.980  28.930  23.860  1.00  0.00            
ATOM     68  O16 GCD     1      28.540  30.900  24.090  1.00  0.00            
ATOM     69  H33 GCD     1      29.400  30.500  24.290  1.00  0.00            
ATOM     70  C21 GCD     1      26.220  30.100  23.860  1.00  0.00            
ATOM     71  H34 GCD     1      25.860  31.050  24.290  1.00  0.00            
ATOM     72  O17 GCD     1      26.220  30.350  22.480  1.00  0.00            
ATOM     73  H35 GCD     1      26.980  30.900  22.300  1.00  0.00            
ATOM     74  C22 GCD     1      25.270  28.990  24.270  1.00  0.00            
ATOM     75  H36 GCD     1      24.240  29.180  23.970  1.00  0.00            
ATOM     76  O18 GCD     1      25.290  28.930  25.710  1.00  0.00            
ATOM     77  C23 GCD     1      26.540  28.590  26.340  1.00  0.00            
ATOM     78  H37 GCD     1      26.880  27.680  25.850  1.00  0.00            
ATOM     79  C24 GCD     1      26.330  28.470  27.850  1.00  0.00            
ATOM     80  H38 GCD     1      26.190  29.480  28.280  1.00  0.00            
ATOM     81  H39 GCD     1      27.280  28.080  28.260  1.00  0.00            
ATOM     82  O19 GCD     1      25.220  27.620  28.110  1.00  0.00            
ATOM     83  H40 GCD     1      25.170  27.620  29.070  1.00  0.00            
ATOM     84  O20 GCD     1      25.720  27.700  23.730  1.00  0.00            
ATOM     85  C25 GCD     1      24.730  27.000  22.980  1.00  0.00            
ATOM     86  H41 GCD     1      23.830  27.550  22.670  1.00  0.00            
ATOM     87  C26 GCD     1      25.520  26.550  21.720  1.00  0.00            
ATOM     88  H42 GCD     1      26.390  25.990  22.070  1.00  0.00            
ATOM     89  O21 GCD     1      25.770  27.690  20.940  1.00  0.00            
ATOM     90  H43 GCD     1      26.300  28.290  21.470  1.00  0.00            
ATOM     91  C27 GCD     1      24.660  25.560  20.830  1.00  0.00            
ATOM     92  H44 GCD     1      23.830  26.150  20.420  1.00  0.00            
ATOM     93  O22 GCD     1      25.350  24.980  19.750  1.00  0.00            
ATOM     94  H45 GCD     1      25.730  25.700  19.220  1.00  0.00            
ATOM     95  C28 GCD     1      24.110  24.450  21.740  1.00  0.00            
ATOM     96  H46 GCD     1      23.410  23.770  21.250  1.00  0.00            
ATOM     97  O23 GCD     1      23.480  25.040  22.920  1.00  0.00            
ATOM     98  C29 GCD     1      24.270  25.810  23.830  1.00  0.00            
ATOM     99  H47 GCD     1      25.090  25.200  24.230  1.00  0.00            
ATOM    100  C30 GCD     1      23.470  26.180  25.030  1.00  0.00            
ATOM    101  H48 GCD     1      24.070  26.560  25.860  1.00  0.00            
ATOM    102  H49 GCD     1      23.080  25.220  25.390  1.00  0.00            
ATOM    103  O24 GCD     1      22.440  27.110  24.590  1.00  0.00            
ATOM    104  H50 GCD     1      21.580  26.690  24.630  1.00  0.00            
ATOM    105  O25 GCD     1      25.180  23.610  22.100  1.00  0.00            
ATOM    106  C31 GCD     1      25.220  22.360  21.530  1.00  0.00            
ATOM    107  H51 GCD     1      24.500  22.230  20.710  1.00  0.00            
ATOM    108  C32 GCD     1      26.620  21.920  20.980  1.00  0.00            
ATOM    109  H52 GCD     1      27.410  21.870  21.740  1.00  0.00            
ATOM    110  O26 GCD     1      27.010  22.780  19.990  1.00  0.00            
ATOM    111  H53 GCD     1      26.550  23.590  20.240  1.00  0.00            
ATOM    112  C33 GCD     1      26.460  20.550  20.340  1.00  0.00            
ATOM    113  H54 GCD     1      25.660  20.640  19.600  1.00  0.00            
ATOM    114  O27 GCD     1      27.620  19.990  19.680  1.00  0.00            
ATOM    115  H55 GCD     1      28.220  20.710  19.470  1.00  0.00            
ATOM    116  C34 GCD     1      25.920  19.540  21.360  1.00  0.00            
ATOM    117  H56 GCD     1      25.720  18.550  20.930  1.00  0.00            
ATOM    118  O28 GCD     1      24.680  19.990  21.830  1.00  0.00            
ATOM    119  C35 GCD     1      24.770  21.270  22.480  1.00  0.00            
ATOM    120  H57 GCD     1      25.560  21.240  23.250  1.00  0.00            
ATOM    121  C36 GCD     1      23.410  21.530  22.990  1.00  0.00            
ATOM    122  H58 GCD     1      22.810  21.620  22.070  1.00  0.00            
ATOM    123  H59 GCD     1      23.380  22.520  23.460  1.00  0.00            
ATOM    124  O29 GCD     1      22.850  20.540  23.820  1.00  0.00            
ATOM    125  H60 GCD     1      22.640  19.770  23.290  1.00  0.00            
ATOM    126  O30 GCD     1      26.840  19.400  22.450  1.00  0.00            
ATOM    127  C37 GCD     1      27.300  18.130  22.810  1.00  0.00            
ATOM    128  H61 GCD     1      26.610  17.360  22.460  1.00  0.00            
ATOM    129  C38 GCD     1      28.750  17.880  22.400  1.00  0.00            
ATOM    130  H62 GCD     1      29.390  18.680  22.790  1.00  0.00            
ATOM    131  O31 GCD     1      28.760  17.840  21.020  1.00  0.00            
ATOM    132  H63 GCD     1      28.230  18.580  20.690  1.00  0.00            
ATOM    133  C39 GCD     1      29.200  16.590  23.030  1.00  0.00            
ATOM    134  H64 GCD     1      28.530  15.860  22.560  1.00  0.00            
ATOM    135  O32 GCD     1      30.540  16.380  22.500  1.00  0.00            
ATOM    136  H65 GCD     1      31.160  17.070  22.770  1.00  0.00            
ATOM    137  C40 GCD     1      29.130  16.670  24.540  1.00  0.00            
ATOM    138  H66 GCD     1      29.380  15.690  24.960  1.00  0.00            
ATOM    139  O33 GCD     1      27.850  17.010  24.960  1.00  0.00            
ATOM    140  C41 GCD     1      27.200  18.140  24.310  1.00  0.00            
ATOM    141  H67 GCD     1      27.840  18.990  24.590  1.00  0.00            
ATOM    142  C42 GCD     1      25.760  18.120  24.950  1.00  0.00            
ATOM    143  H68 GCD     1      25.270  19.060  24.690  1.00  0.00            
ATOM    144  H69 GCD     1      25.770  18.310  26.040  1.00  0.00            
ATOM    145  O34 GCD     1      24.890  17.100  24.470  1.00  0.00            
ATOM    146  H70 GCD     1      25.340  16.260  24.310  1.00  0.00            
ATOM    147  O35 GCD     1      29.950  17.600  25.150  1.00  0.00            
ATOM    148  C43 GCD     1      31.270  17.210  25.550  1.00  0.00            
ATOM    149  H71 GCD     1      31.350  16.260  25.000  1.00  0.00            
ATOM    150  C44 GCD     1      32.320  18.290  25.130  1.00  0.00            
ATOM    151  H72 GCD     1      32.130  19.250  25.620  1.00  0.00            
ATOM    152  O36 GCD     1      32.290  18.530  23.700  1.00  0.00            
ATOM    153  H73 GCD     1      33.110  18.960  23.410  1.00  0.00            
ATOM    154  C45 GCD     1      33.710  18.000  25.630  1.00  0.00            
ATOM    155  H74 GCD     1      34.030  17.000  25.320  1.00  0.00            
ATOM    156  O37 GCD     1      34.620  19.050  25.300  1.00  0.00            
ATOM    157  H75 GCD     1      35.020  19.320  26.130  1.00  0.00            
ATOM    158  C46 GCD     1      33.610  17.830  27.160  1.00  0.00            
ATOM    159  H76 GCD     1      34.570  17.650  27.650  1.00  0.00            
ATOM    160  O38 GCD     1      33.090  19.070  27.660  1.00  0.00            
ATOM    161  O39 GCD     1      32.720  16.720  27.410  1.00  0.00            
ATOM    162  C47 GCD     1      31.310  16.960  27.110  1.00  0.00            
ATOM    163  H77 GCD     1      31.110  17.850  27.720  1.00  0.00            
ATOM    164  C48 GCD     1      30.400  15.860  27.500  1.00  0.00            
ATOM    165  H78 GCD     1      30.690  14.850  27.190  1.00  0.00            
ATOM    166  H79 GCD     1      29.380  15.930  27.110  1.00  0.00            
ATOM    167  O40 GCD     1      30.310  15.910  28.920  1.00  0.00            
ATOM    168  H80 GCD     1      31.170  15.620  29.250  1.00  0.00            
ATOM    169  C1  AR5     2      25.570  18.310  29.010  1.00  0.00            
ATOM    170  C2  AR5     2      26.940  18.730  29.610  1.00  0.00            
ATOM    171  C3  AR5     2      27.610  17.450  29.990  1.00  0.00            
ATOM    172  C4  AR5     2      26.770  19.730  30.820  1.00  0.00            
ATOM    173  C5  AR5     2      26.210  21.070  30.370  1.00  0.00            
ATOM    174  C6  AR5     2      27.170  21.870  29.420  1.00  0.00            
ATOM    175  C7  AR5     2      28.390  22.330  30.220  1.00  0.00            
ATOM    176  O1  AR5     2      29.580  22.100  30.020  1.00  0.00            
ATOM    177  O2  AR5     2      28.190  23.120  31.310  1.00  0.00            
ATOM    178  C8  AR5     2      26.380  23.000  28.710  1.00  0.00            
ATOM    179  C9  AR5     2      27.140  23.830  27.690  1.00  0.00            
ATOM    180  C10 AR5     2      27.810  22.980  26.520  1.00  0.00            
ATOM    181  C11 AR5     2      26.710  22.560  25.460  1.00  0.00            
ATOM    182  C12 AR5     2      28.320  21.600  27.060  1.00  0.00            
ATOM    183  C13 AR5     2      29.430  21.020  26.540  1.00  0.00            
ATOM    184  C14 AR5     2      30.260  21.590  25.350  1.00  0.00            
ATOM    185  C15 AR5     2      29.590  22.880  24.730  1.00  0.00            
ATOM    186  C16 AR5     2      30.530  23.500  23.590  1.00  0.00            
ATOM    187  C17 AR5     2      32.030  23.960  24.030  1.00  0.00            
ATOM    188  C18 AR5     2      30.680  22.410  22.460  1.00  0.00            
ATOM    189  C19 AR5     2      31.270  22.950  21.120  1.00  0.00            
ATOM    190  C20 AR5     2      30.480  24.180  20.680  1.00  0.00            
ATOM    191  O3  AR5     2      30.930  24.690  19.440  1.00  0.00            
ATOM    192  C21 AR5     2      30.290  25.380  21.710  1.00  0.00            
ATOM    193  C22 AR5     2      29.250  26.380  21.190  1.00  0.00            
ATOM    194  C23 AR5     2      31.600  26.250  21.910  1.00  0.00            
ATOM    195  C24 AR5     2      29.770  24.750  23.050  1.00  0.00            
ATOM    196  C25 AR5     2      29.430  25.710  24.220  1.00  0.00            
ATOM    197  C26 AR5     2      28.520  25.130  25.310  1.00  0.00            
ATOM    198  C27 AR5     2      29.050  23.740  25.840  1.00  0.00            
ATOM    199  C28 AR5     2      30.180  24.190  26.950  1.00  0.00            
ATOM    200  C29 AR5     2      27.490  20.940  28.210  1.00  0.00            
ATOM    201  C30 AR5     2      27.860  19.460  28.580  1.00  0.00            
ATOM    202  H1  AR5     2      25.730  17.530  28.260  1.00  0.00            
ATOM    203  H2  AR5     2      24.940  17.880  29.800  1.00  0.00            
ATOM    204  H3  AR5     2      24.940  19.080  28.530  1.00  0.00            
ATOM    205  H4  AR5     2      27.760  16.760  29.150  1.00  0.00            
ATOM    206  H5  AR5     2      28.610  17.610  30.410  1.00  0.00            
ATOM    207  H6  AR5     2      27.220  16.960  30.890  1.00  0.00            
ATOM    208  H7  AR5     2      27.660  20.000  31.390  1.00  0.00            
ATOM    209  H8  AR5     2      25.980  19.350  31.480  1.00  0.00            
ATOM    210  H9  AR5     2      26.000  21.750  31.200  1.00  0.00            
ATOM    211  H10 AR5     2      25.240  20.870  29.890  1.00  0.00            
ATOM    212  H11 AR5     2      29.110  23.010  31.610  1.00  0.00            
ATOM    213  H12 AR5     2      25.930  23.630  29.490  1.00  0.00            
ATOM    214  H13 AR5     2      25.470  22.630  28.230  1.00  0.00            
ATOM    215  H14 AR5     2      27.800  24.530  28.220  1.00  0.00            
ATOM    216  H15 AR5     2      26.470  24.560  27.230  1.00  0.00            
ATOM    217  H16 AR5     2      26.850  21.550  25.050  1.00  0.00            
ATOM    218  H17 AR5     2      25.720  22.710  25.920  1.00  0.00            
ATOM    219  H18 AR5     2      26.640  23.240  24.610  1.00  0.00            
ATOM    220  H19 AR5     2      29.770  20.090  26.980  1.00  0.00            
ATOM    221  H20 AR5     2      30.510  20.780  24.660  1.00  0.00            
ATOM    222  H21 AR5     2      31.200  21.880  25.830  1.00  0.00            
ATOM    223  H22 AR5     2      28.710  22.550  24.170  1.00  0.00            
ATOM    224  H23 AR5     2      32.060  24.930  24.540  1.00  0.00            
ATOM    225  H24 AR5     2      32.360  23.290  24.830  1.00  0.00            
ATOM    226  H25 AR5     2      32.800  23.900  23.250  1.00  0.00            
ATOM    227  H26 AR5     2      29.730  21.980  22.100  1.00  0.00            
ATOM    228  H27 AR5     2      31.230  21.500  22.730  1.00  0.00            
ATOM    229  H28 AR5     2      31.330  22.190  20.340  1.00  0.00            
ATOM    230  H29 AR5     2      32.300  23.250  21.320  1.00  0.00            
ATOM    231  H30 AR5     2      29.450  23.860  20.500  1.00  0.00            
ATOM    232  H31 AR5     2      30.480  24.110  18.800  1.00  0.00            
ATOM    233  H32 AR5     2      29.010  27.160  21.930  1.00  0.00            
ATOM    234  H33 AR5     2      29.570  26.880  20.270  1.00  0.00            
ATOM    235  H34 AR5     2      28.360  25.760  21.010  1.00  0.00            
ATOM    236  H35 AR5     2      31.710  26.920  21.040  1.00  0.00            
ATOM    237  H36 AR5     2      31.300  27.000  22.660  1.00  0.00            
ATOM    238  H37 AR5     2      32.500  25.750  22.290  1.00  0.00            
ATOM    239  H38 AR5     2      28.750  24.440  22.790  1.00  0.00            
ATOM    240  H39 AR5     2      28.870  26.600  23.930  1.00  0.00            
ATOM    241  H40 AR5     2      30.370  26.130  24.610  1.00  0.00            
ATOM    242  H41 AR5     2      27.480  24.950  25.020  1.00  0.00            
ATOM    243  H42 AR5     2      28.490  25.830  26.160  1.00  0.00            
ATOM    244  H43 AR5     2      29.950  25.130  27.470  1.00  0.00            
ATOM    245  H44 AR5     2      30.270  23.380  27.690  1.00  0.00            
ATOM    246  H45 AR5     2      31.210  24.350  26.590  1.00  0.00            
ATOM    247  H46 AR5     2      26.510  20.810  27.730  1.00  0.00            
ATOM    248  H47 AR5     2      27.960  18.750  27.750  1.00  0.00            
ATOM    249  H48 AR5     2      28.800  19.530  29.140  1.00  0.00            
TER
ENDMDL
MODEL        1
ATOM      1  H1  GCD     1      27.320  17.150  30.350  1.00  0.00            
ATOM      2  O1  GCD     1      26.850  17.960  30.560  1.00  0.00            
ATOM      3  C1  GCD     1      25.470  17.720  30.800  1.00  0.00            
ATOM      4  H2  GCD     1      25.590  17.090  31.690  1.00  0.00            
ATOM      5  H3  GCD     1      24.970  18.620  31.200  1.00  0.00            
ATOM      6  C2  GCD     1      24.810  16.990  29.630  1.00  0.00            
ATOM      7  H4  GCD     1      24.770  17.650  28.760  1.00  0.00            
ATOM      8  C3  GCD     1      23.410  16.520  29.950  1.00  0.00            
ATOM      9  H5  GCD     1      23.470  15.900  30.850  1.00  0.00            
ATOM     10  C4  GCD     1      22.740  15.670  28.940  1.00  0.00            
ATOM     11  H6  GCD     1      22.520  16.160  27.980  1.00  0.00            
ATOM     12  O2  GCD     1      21.490  15.260  29.450  1.00  0.00            
ATOM     13  H7  GCD     1      21.220  14.420  29.060  1.00  0.00            
ATOM     14  C5  GCD     1      23.640  14.550  28.550  1.00  0.00            
ATOM     15  H8  GCD     1      23.870  13.900  29.400  1.00  0.00            
ATOM     16  O3  GCD     1      23.100  13.770  27.460  1.00  0.00            
ATOM     17  H9  GCD     1      23.060  14.300  26.660  1.00  0.00            
ATOM     18  C6  GCD     1      25.110  15.030  28.260  1.00  0.00            
ATOM     19  O4  GCD     1      25.550  15.760  29.360  1.00  0.00            
ATOM     20  H10 GCD     1      25.760  14.180  28.070  1.00  0.00            
ATOM     21  O5  GCD     1      25.160  15.860  27.070  1.00  0.00            
ATOM     22  C7  GCD     1      25.470  15.220  25.800  1.00  0.00            
ATOM     23  H11 GCD     1      25.410  14.120  25.830  1.00  0.00            
ATOM     24  C8  GCD     1      24.460  15.750  24.820  1.00  0.00            
ATOM     25  H12 GCD     1      24.580  16.840  24.860  1.00  0.00            
ATOM     26  O6  GCD     1      23.180  15.290  25.250  1.00  0.00            
ATOM     27  H13 GCD     1      22.570  15.550  24.540  1.00  0.00            
ATOM     28  C9  GCD     1      24.730  15.230  23.370  1.00  0.00            
ATOM     29  H14 GCD     1      24.800  14.140  23.320  1.00  0.00            
ATOM     30  O7  GCD     1      23.740  15.690  22.420  1.00  0.00            
ATOM     31  H15 GCD     1      24.010  16.480  21.940  1.00  0.00            
ATOM     32  C10 GCD     1      26.190  15.710  22.960  1.00  0.00            
ATOM     33  H16 GCD     1      26.410  15.300  21.970  1.00  0.00            
ATOM     34  O8  GCD     1      27.150  15.230  23.960  1.00  0.00            
ATOM     35  C11 GCD     1      26.900  15.620  25.320  1.00  0.00            
ATOM     36  H17 GCD     1      26.880  16.720  25.360  1.00  0.00            
ATOM     37  C12 GCD     1      27.950  15.160  26.310  1.00  0.00            
ATOM     38  H18 GCD     1      27.600  15.420  27.320  1.00  0.00            
ATOM     39  H19 GCD     1      28.900  15.700  26.170  1.00  0.00            
ATOM     40  O9  GCD     1      28.210  13.760  26.220  1.00  0.00            
ATOM     41  H20 GCD     1      28.620  13.610  25.360  1.00  0.00            
ATOM     42  O10 GCD     1      26.270  17.140  22.920  1.00  0.00            
ATOM     43  C13 GCD     1      26.990  17.700  21.840  1.00  0.00            
ATOM     44  H21 GCD     1      27.390  16.810  21.350  1.00  0.00            
ATOM     45  C14 GCD     1      25.960  18.270  20.880  1.00  0.00            
ATOM     46  H22 GCD     1      25.510  19.130  21.390  1.00  0.00            
ATOM     47  O11 GCD     1      25.070  17.340  20.430  1.00  0.00            
ATOM     48  H23 GCD     1      24.520  17.710  19.720  1.00  0.00            
ATOM     49  C15 GCD     1      26.610  18.940  19.700  1.00  0.00            
ATOM     50  H24 GCD     1      27.210  18.240  19.110  1.00  0.00            
ATOM     51  O12 GCD     1      25.740  19.650  18.750  1.00  0.00            
ATOM     52  H25 GCD     1      25.060  18.980  18.620  1.00  0.00            
ATOM     53  C16 GCD     1      27.590  19.960  20.310  1.00  0.00            
ATOM     54  H26 GCD     1      28.230  20.430  19.560  1.00  0.00            
ATOM     55  O13 GCD     1      28.510  19.280  21.160  1.00  0.00            
ATOM     56  C17 GCD     1      27.960  18.730  22.330  1.00  0.00            
ATOM     57  H27 GCD     1      27.480  19.530  22.910  1.00  0.00            
ATOM     58  C18 GCD     1      29.090  18.160  23.170  1.00  0.00            
ATOM     59  H28 GCD     1      29.650  17.450  22.550  1.00  0.00            
ATOM     60  H29 GCD     1      28.620  17.680  24.040  1.00  0.00            
ATOM     61  O14 GCD     1      30.030  19.150  23.670  1.00  0.00            
ATOM     62  H30 GCD     1      29.530  19.810  24.140  1.00  0.00            
ATOM     63  O15 GCD     1      26.980  20.930  21.100  1.00  0.00            
ATOM     64  C19 GCD     1      27.080  22.300  20.700  1.00  0.00            
ATOM     65  H31 GCD     1      27.540  22.370  19.710  1.00  0.00            
ATOM     66  C20 GCD     1      25.710  23.000  20.690  1.00  0.00            
ATOM     67  H32 GCD     1      25.290  22.880  21.700  1.00  0.00            
ATOM     68  O16 GCD     1      24.980  22.410  19.660  1.00  0.00            
ATOM     69  H33 GCD     1      25.300  21.500  19.710  1.00  0.00            
ATOM     70  C21 GCD     1      25.820  24.470  20.400  1.00  0.00            
ATOM     71  H34 GCD     1      26.320  24.540  19.420  1.00  0.00            
ATOM     72  O17 GCD     1      24.580  25.160  20.480  1.00  0.00            
ATOM     73  H35 GCD     1      24.000  24.940  19.740  1.00  0.00            
ATOM     74  C22 GCD     1      26.780  25.150  21.360  1.00  0.00            
ATOM     75  H36 GCD     1      26.830  26.170  20.980  1.00  0.00            
ATOM     76  O18 GCD     1      28.060  24.490  21.380  1.00  0.00            
ATOM     77  C23 GCD     1      27.990  23.040  21.620  1.00  0.00            
ATOM     78  H37 GCD     1      27.570  22.850  22.620  1.00  0.00            
ATOM     79  C24 GCD     1      29.480  22.650  21.670  1.00  0.00            
ATOM     80  H38 GCD     1      29.990  22.960  20.750  1.00  0.00            
ATOM     81  H39 GCD     1      29.550  21.550  21.610  1.00  0.00            
ATOM     82  O19 GCD     1      30.140  22.990  22.820  1.00  0.00            
ATOM     83  H40 GCD     1      30.060  23.950  22.870  1.00  0.00            
ATOM     84  O20 GCD     1      26.230  25.280  22.660  1.00  0.00            
ATOM     85  C25 GCD     1      26.410  26.490  23.320  1.00  0.00            
ATOM     86  H41 GCD     1      27.250  27.040  22.860  1.00  0.00            
ATOM     87  C26 GCD     1      25.140  27.340  23.330  1.00  0.00            
ATOM     88  H42 GCD     1      24.390  26.770  23.900  1.00  0.00            
ATOM     89  O21 GCD     1      24.720  27.620  21.980  1.00  0.00            
ATOM     90  H43 GCD     1      24.620  26.830  21.430  1.00  0.00            
ATOM     91  C27 GCD     1      25.320  28.600  24.190  1.00  0.00            
ATOM     92  H44 GCD     1      26.010  29.200  23.580  1.00  0.00            
ATOM     93  O22 GCD     1      24.120  29.340  24.410  1.00  0.00            
ATOM     94  H45 GCD     1      23.520  28.840  24.990  1.00  0.00            
ATOM     95  C28 GCD     1      25.920  28.200  25.520  1.00  0.00            
ATOM     96  H46 GCD     1      26.020  29.070  26.170  1.00  0.00            
ATOM     97  O23 GCD     1      27.140  27.490  25.390  1.00  0.00            
ATOM     98  C29 GCD     1      26.970  26.200  24.730  1.00  0.00            
ATOM     99  H47 GCD     1      26.170  25.640  25.240  1.00  0.00            
ATOM    100  C30 GCD     1      28.240  25.350  24.740  1.00  0.00            
ATOM    101  H48 GCD     1      28.130  24.390  24.220  1.00  0.00            
ATOM    102  H49 GCD     1      28.450  25.140  25.790  1.00  0.00            
ATOM    103  O24 GCD     1      29.360  25.990  24.120  1.00  0.00            
ATOM    104  H50 GCD     1      29.330  26.930  24.330  1.00  0.00            
ATOM    105  O25 GCD     1      24.950  27.380  26.170  1.00  0.00            
ATOM    106  C31 GCD     1      24.020  27.790  27.160  1.00  0.00            
ATOM    107  H51 GCD     1      23.790  28.860  27.020  1.00  0.00            
ATOM    108  C32 GCD     1      22.780  27.080  26.740  1.00  0.00            
ATOM    109  H52 GCD     1      22.950  26.010  26.570  1.00  0.00            
ATOM    110  O26 GCD     1      22.230  27.610  25.540  1.00  0.00            
ATOM    111  H53 GCD     1      21.390  27.140  25.470  1.00  0.00            
ATOM    112  C33 GCD     1      21.800  27.260  27.770  1.00  0.00            
ATOM    113  H54 GCD     1      21.510  28.320  27.820  1.00  0.00            
ATOM    114  O27 GCD     1      20.610  26.450  27.460  1.00  0.00            
ATOM    115  H55 GCD     1      20.660  25.670  28.020  1.00  0.00            
ATOM    116  C34 GCD     1      22.270  27.050  29.230  1.00  0.00            
ATOM    117  H56 GCD     1      21.500  27.350  29.950  1.00  0.00            
ATOM    118  O28 GCD     1      23.420  27.830  29.540  1.00  0.00            
ATOM    119  C35 GCD     1      24.520  27.590  28.650  1.00  0.00            
ATOM    120  H57 GCD     1      24.850  26.550  28.730  1.00  0.00            
ATOM    121  C36 GCD     1      25.590  28.600  28.870  1.00  0.00            
ATOM    122  H58 GCD     1      26.480  28.290  28.300  1.00  0.00            
ATOM    123  H59 GCD     1      25.840  28.420  29.920  1.00  0.00            
ATOM    124  O29 GCD     1      25.140  29.950  28.730  1.00  0.00            
ATOM    125  H60 GCD     1      24.270  29.970  29.160  1.00  0.00            
ATOM    126  O30 GCD     1      22.470  25.660  29.350  1.00  0.00            
ATOM    127  C37 GCD     1      22.070  25.180  30.660  1.00  0.00            
ATOM    128  H61 GCD     1      21.730  26.040  31.250  1.00  0.00            
ATOM    129  C38 GCD     1      20.820  24.290  30.460  1.00  0.00            
ATOM    130  H62 GCD     1      21.080  23.490  29.760  1.00  0.00            
ATOM    131  O31 GCD     1      19.750  25.070  29.920  1.00  0.00            
ATOM    132  H63 GCD     1      18.970  24.510  29.830  1.00  0.00            
ATOM    133  C39 GCD     1      20.540  23.600  31.770  1.00  0.00            
ATOM    134  H64 GCD     1      20.360  24.420  32.480  1.00  0.00            
ATOM    135  O32 GCD     1      19.340  22.790  31.890  1.00  0.00            
ATOM    136  H65 GCD     1      19.510  21.960  31.420  1.00  0.00            
ATOM    137  C40 GCD     1      21.740  22.850  32.310  1.00  0.00            
ATOM    138  H66 GCD     1      21.540  22.580  33.350  1.00  0.00            
ATOM    139  O33 GCD     1      22.890  23.640  32.460  1.00  0.00            
ATOM    140  C41 GCD     1      23.290  24.340  31.250  1.00  0.00            
ATOM    141  H67 GCD     1      23.510  23.570  30.490  1.00  0.00            
ATOM    142  C42 GCD     1      24.500  25.170  31.620  1.00  0.00            
ATOM    143  H68 GCD     1      24.940  25.310  30.620  1.00  0.00            
ATOM    144  H69 GCD     1      25.190  24.490  32.130  1.00  0.00            
ATOM    145  O34 GCD     1      24.230  26.390  32.350  1.00  0.00            
ATOM    146  H70 GCD     1      23.680  26.100  33.090  1.00  0.00            
ATOM    147  O35 GCD     1      22.010  21.680  31.570  1.00  0.00            
ATOM    148  C43 GCD     1      21.430  20.450  31.840  1.00  0.00            
ATOM    149  H71 GCD     1      20.760  20.570  32.690  1.00  0.00            
ATOM    150  C44 GCD     1      20.740  19.850  30.610  1.00  0.00            
ATOM    151  H72 GCD     1      21.420  19.950  29.760  1.00  0.00            
ATOM    152  O36 GCD     1      19.460  20.550  30.380  1.00  0.00            
ATOM    153  H73 GCD     1      18.860  19.920  29.960  1.00  0.00            
ATOM    154  C45 GCD     1      20.410  18.330  30.750  1.00  0.00            
ATOM    155  H74 GCD     1      19.640  18.300  31.530  1.00  0.00            
ATOM    156  O37 GCD     1      19.770  17.710  29.640  1.00  0.00            
ATOM    157  H75 GCD     1      20.260  16.910  29.430  1.00  0.00            
ATOM    158  C46 GCD     1      21.660  17.590  31.250  1.00  0.00            
ATOM    159  H76 GCD     1      21.340  16.590  31.550  1.00  0.00            
ATOM    160  O38 GCD     1      22.600  17.630  30.160  1.00  0.00            
ATOM    161  O39 GCD     1      22.080  18.180  32.470  1.00  0.00            
ATOM    162  C47 GCD     1      22.540  19.540  32.410  1.00  0.00            
ATOM    163  H77 GCD     1      23.450  19.590  31.800  1.00  0.00            
ATOM    164  C48 GCD     1      23.070  19.920  33.810  1.00  0.00            
ATOM    165  H78 GCD     1      22.330  19.620  34.560  1.00  0.00            
ATOM    166  H79 GCD     1      23.110  21.010  33.870  1.00  0.00            
ATOM    167  O40 GCD     1      24.340  19.370  34.050  1.00  0.00            
ATOM    168  H80 GCD     1      24.600  19.710  34.910  1.00  0.00            
ATOM    169  C1  AR5     2      30.340  19.020  30.020  1.00  0.00            
ATOM    170  C2  AR5     2      30.550  19.060  28.510  1.00  0.00            
ATOM    171  C3  AR5     2      31.250  17.750  28.110  1.00  0.00            
ATOM    172  C4  AR5     2      31.350  20.320  28.100  1.00  0.00            
ATOM    173  C5  AR5     2      30.640  21.700  28.230  1.00  0.00            
ATOM    174  C6  AR5     2      29.240  21.700  27.560  1.00  0.00            
ATOM    175  C7  AR5     2      29.320  21.840  26.050  1.00  0.00            
ATOM    176  O1  AR5     2      29.010  21.050  25.220  1.00  0.00            
ATOM    177  O2  AR5     2      29.840  22.970  25.580  1.00  0.00            
ATOM    178  C8  AR5     2      28.550  22.980  28.060  1.00  0.00            
ATOM    179  C9  AR5     2      27.060  23.080  27.490  1.00  0.00            
ATOM    180  C10 AR5     2      26.210  21.820  27.650  1.00  0.00            
ATOM    181  C11 AR5     2      25.760  21.620  29.160  1.00  0.00            
ATOM    182  C12 AR5     2      27.050  20.510  27.380  1.00  0.00            
ATOM    183  C13 AR5     2      26.610  19.420  26.740  1.00  0.00            
ATOM    184  C14 AR5     2      25.160  19.300  26.210  1.00  0.00            
ATOM    185  C15 AR5     2      24.250  20.480  26.640  1.00  0.00            
ATOM    186  C16 AR5     2      22.780  20.490  26.010  1.00  0.00            
ATOM    187  C17 AR5     2      22.690  20.350  24.450  1.00  0.00            
ATOM    188  C18 AR5     2      22.060  19.220  26.630  1.00  0.00            
ATOM    189  C19 AR5     2      20.570  19.040  26.310  1.00  0.00            
ATOM    190  C20 AR5     2      19.710  20.200  26.700  1.00  0.00            
ATOM    191  O3  AR5     2      18.290  19.910  26.270  1.00  0.00            
ATOM    192  C21 AR5     2      20.240  21.610  26.140  1.00  0.00            
ATOM    193  C22 AR5     2      19.600  22.710  27.060  1.00  0.00            
ATOM    194  C23 AR5     2      19.770  21.980  24.680  1.00  0.00            
ATOM    195  C24 AR5     2      21.830  21.700  26.510  1.00  0.00            
ATOM    196  C25 AR5     2      22.550  23.000  26.260  1.00  0.00            
ATOM    197  C26 AR5     2      24.000  23.030  26.810  1.00  0.00            
ATOM    198  C27 AR5     2      25.010  21.860  26.550  1.00  0.00            
ATOM    199  C28 AR5     2      25.520  22.110  25.090  1.00  0.00            
ATOM    200  C29 AR5     2      28.370  20.480  28.040  1.00  0.00            
ATOM    201  C30 AR5     2      29.110  19.170  27.860  1.00  0.00            
ATOM    202  H1  AR5     2      30.000  19.940  30.500  1.00  0.00            
ATOM    203  H2  AR5     2      29.810  18.130  30.390  1.00  0.00            
ATOM    204  H3  AR5     2      31.340  18.920  30.450  1.00  0.00            
ATOM    205  H4  AR5     2      32.250  17.590  28.530  1.00  0.00            
ATOM    206  H5  AR5     2      30.610  16.890  28.330  1.00  0.00            
ATOM    207  H6  AR5     2      31.420  17.630  27.030  1.00  0.00            
ATOM    208  H7  AR5     2      31.610  20.160  27.040  1.00  0.00            
ATOM    209  H8  AR5     2      32.280  20.360  28.680  1.00  0.00            
ATOM    210  H9  AR5     2      31.280  22.510  27.850  1.00  0.00            
ATOM    211  H10 AR5     2      30.400  21.890  29.290  1.00  0.00            
ATOM    212  H11 AR5     2      29.790  22.720  24.640  1.00  0.00            
ATOM    213  H12 AR5     2      29.090  23.890  27.780  1.00  0.00            
ATOM    214  H13 AR5     2      28.530  23.050  29.150  1.00  0.00            
ATOM    215  H14 AR5     2      27.130  23.420  26.450  1.00  0.00            
ATOM    216  H15 AR5     2      26.510  23.830  28.060  1.00  0.00            
ATOM    217  H16 AR5     2      26.260  22.340  29.820  1.00  0.00            
ATOM    218  H17 AR5     2      24.680  21.660  29.320  1.00  0.00            
ATOM    219  H18 AR5     2      25.960  20.560  29.370  1.00  0.00            
ATOM    220  H19 AR5     2      27.200  18.510  26.630  1.00  0.00            
ATOM    221  H20 AR5     2      24.690  18.400  26.610  1.00  0.00            
ATOM    222  H21 AR5     2      25.210  19.130  25.120  1.00  0.00            
ATOM    223  H22 AR5     2      24.050  20.360  27.710  1.00  0.00            
ATOM    224  H23 AR5     2      21.810  19.850  24.000  1.00  0.00            
ATOM    225  H24 AR5     2      22.800  21.290  23.890  1.00  0.00            
ATOM    226  H25 AR5     2      23.490  19.680  24.100  1.00  0.00            
ATOM    227  H26 AR5     2      22.100  19.260  27.720  1.00  0.00            
ATOM    228  H27 AR5     2      22.530  18.270  26.360  1.00  0.00            
ATOM    229  H28 AR5     2      20.280  18.150  26.890  1.00  0.00            
ATOM    230  H29 AR5     2      20.410  18.790  25.260  1.00  0.00            
ATOM    231  H30 AR5     2      19.790  20.260  27.790  1.00  0.00            
ATOM    232  H31 AR5     2      17.980  19.160  26.810  1.00  0.00            
ATOM    233  H32 AR5     2      19.810  22.550  28.130  1.00  0.00            
ATOM    234  H33 AR5     2      19.970  23.690  26.750  1.00  0.00            
ATOM    235  H34 AR5     2      18.520  22.580  26.870  1.00  0.00            
ATOM    236  H35 AR5     2      20.220  21.280  23.960  1.00  0.00            
ATOM    237  H36 AR5     2      18.700  22.190  24.530  1.00  0.00            
ATOM    238  H37 AR5     2      20.110  22.990  24.410  1.00  0.00            
ATOM    239  H38 AR5     2      21.820  21.560  27.600  1.00  0.00            
ATOM    240  H39 AR5     2      21.970  23.760  26.800  1.00  0.00            
ATOM    241  H40 AR5     2      22.470  23.290  25.200  1.00  0.00            
ATOM    242  H41 AR5     2      23.730  23.100  27.870  1.00  0.00            
ATOM    243  H42 AR5     2      24.400  24.030  26.580  1.00  0.00            
ATOM    244  H43 AR5     2      26.570  21.850  24.900  1.00  0.00            
ATOM    245  H44 AR5     2      24.980  21.580  24.290  1.00  0.00            
ATOM    246  H45 AR5     2      25.500  23.140  24.720  1.00  0.00            
ATOM    247  H46 AR5     2      28.280  20.600  29.120  1.00  0.00            
ATOM    248  H47 AR5     2      28.490  18.460  28.420  1.00  0.00            
ATOM    249  H48 AR5     2      29.240  18.950  26.800  1.00  0.00            
TER
ENDMDL
MODEL        1
ATOM      1  H1  GCD     1      31.760  20.100  29.740  1.00  0.00            
ATOM      2  O1  GCD     1      31.590  20.780  30.400  1.00  0.00            
ATOM      3  C1  GCD     1      30.290  21.250  30.060  1.00  0.00            
ATOM      4  H2  GCD     1      29.870  21.920  30.820  1.00  0.00            
ATOM      5  H3  GCD     1      30.400  21.920  29.200  1.00  0.00            
ATOM      6  C2  GCD     1      29.320  20.070  29.710  1.00  0.00            
ATOM      7  H4  GCD     1      29.550  19.560  28.760  1.00  0.00            
ATOM      8  C3  GCD     1      27.850  20.640  29.570  1.00  0.00            
ATOM      9  H5  GCD     1      27.740  21.200  30.500  1.00  0.00            
ATOM     10  C4  GCD     1      26.840  19.520  29.350  1.00  0.00            
ATOM     11  H6  GCD     1      27.010  19.040  28.380  1.00  0.00            
ATOM     12  O2  GCD     1      25.550  19.970  29.370  1.00  0.00            
ATOM     13  H7  GCD     1      25.500  20.760  28.810  1.00  0.00            
ATOM     14  C5  GCD     1      26.980  18.450  30.490  1.00  0.00            
ATOM     15  H8  GCD     1      26.740  18.900  31.460  1.00  0.00            
ATOM     16  O3  GCD     1      26.120  17.420  30.380  1.00  0.00            
ATOM     17  H9  GCD     1      25.200  17.700  30.410  1.00  0.00            
ATOM     18  C6  GCD     1      28.430  17.950  30.470  1.00  0.00            
ATOM     19  O4  GCD     1      29.170  19.090  30.830  1.00  0.00            
ATOM     20  H10 GCD     1      28.460  17.250  31.320  1.00  0.00            
ATOM     21  O5  GCD     1      28.840  17.290  29.320  1.00  0.00            
ATOM     22  C7  GCD     1      28.530  15.960  29.120  1.00  0.00            
ATOM     23  H11 GCD     1      27.900  15.610  29.950  1.00  0.00            
ATOM     24  C8  GCD     1      27.820  15.770  27.780  1.00  0.00            
ATOM     25  H12 GCD     1      28.400  16.140  26.930  1.00  0.00            
ATOM     26  O6  GCD     1      26.560  16.470  27.840  1.00  0.00            
ATOM     27  H13 GCD     1      26.490  16.890  28.710  1.00  0.00            
ATOM     28  C9  GCD     1      27.500  14.210  27.600  1.00  0.00            
ATOM     29  H14 GCD     1      26.820  13.860  28.390  1.00  0.00            
ATOM     30  O7  GCD     1      26.890  14.030  26.280  1.00  0.00            
ATOM     31  H15 GCD     1      26.110  14.580  26.240  1.00  0.00            
ATOM     32  C10 GCD     1      28.900  13.500  27.720  1.00  0.00            
ATOM     33  H16 GCD     1      28.690  12.450  27.510  1.00  0.00            
ATOM     34  O8  GCD     1      29.530  13.720  29.010  1.00  0.00            
ATOM     35  C11 GCD     1      29.830  15.120  29.200  1.00  0.00            
ATOM     36  H17 GCD     1      30.420  15.560  28.390  1.00  0.00            
ATOM     37  C12 GCD     1      30.650  15.220  30.500  1.00  0.00            
ATOM     38  H18 GCD     1      30.020  14.890  31.340  1.00  0.00            
ATOM     39  H19 GCD     1      30.960  16.250  30.680  1.00  0.00            
ATOM     40  O9  GCD     1      31.900  14.500  30.480  1.00  0.00            
ATOM     41  H20 GCD     1      31.490  13.670  30.200  1.00  0.00            
ATOM     42  O10 GCD     1      29.780  13.870  26.650  1.00  0.00            
ATOM     43  C13 GCD     1      30.300  12.810  25.850  1.00  0.00            
ATOM     44  H21 GCD     1      30.130  11.860  26.360  1.00  0.00            
ATOM     45  C14 GCD     1      29.580  12.630  24.470  1.00  0.00            
ATOM     46  H22 GCD     1      29.690  13.610  24.000  1.00  0.00            
ATOM     47  O11 GCD     1      28.150  12.330  24.580  1.00  0.00            
ATOM     48  H23 GCD     1      27.650  12.870  25.200  1.00  0.00            
ATOM     49  C15 GCD     1      30.270  11.630  23.530  1.00  0.00            
ATOM     50  H24 GCD     1      30.090  10.590  23.830  1.00  0.00            
ATOM     51  O12 GCD     1      29.670  11.730  22.240  1.00  0.00            
ATOM     52  H25 GCD     1      28.810  12.160  22.320  1.00  0.00            
ATOM     53  C16 GCD     1      31.790  11.810  23.560  1.00  0.00            
ATOM     54  H26 GCD     1      32.250  10.980  23.020  1.00  0.00            
ATOM     55  O13 GCD     1      32.350  11.840  24.850  1.00  0.00            
ATOM     56  C17 GCD     1      31.820  12.910  25.730  1.00  0.00            
ATOM     57  H27 GCD     1      32.110  13.880  25.320  1.00  0.00            
ATOM     58  C18 GCD     1      32.520  12.740  27.130  1.00  0.00            
ATOM     59  H28 GCD     1      32.270  11.800  27.640  1.00  0.00            
ATOM     60  H29 GCD     1      32.240  13.510  27.860  1.00  0.00            
ATOM     61  O14 GCD     1      33.960  12.840  26.830  1.00  0.00            
ATOM     62  H30 GCD     1      34.130  12.210  26.120  1.00  0.00            
ATOM     63  O15 GCD     1      32.150  12.950  22.850  1.00  0.00            
ATOM     64  C19 GCD     1      33.270  12.800  22.020  1.00  0.00            
ATOM     65  H31 GCD     1      33.760  11.850  22.240  1.00  0.00            
ATOM     66  C20 GCD     1      32.730  12.790  20.570  1.00  0.00            
ATOM     67  H32 GCD     1      32.130  13.690  20.360  1.00  0.00            
ATOM     68  O16 GCD     1      31.880  11.710  20.380  1.00  0.00            
ATOM     69  H33 GCD     1      31.110  11.720  20.960  1.00  0.00            
ATOM     70  C21 GCD     1      33.950  12.820  19.570  1.00  0.00            
ATOM     71  H34 GCD     1      34.510  11.910  19.810  1.00  0.00            
ATOM     72  O17 GCD     1      33.530  12.930  18.260  1.00  0.00            
ATOM     73  H35 GCD     1      33.070  13.780  18.210  1.00  0.00            
ATOM     74  C22 GCD     1      34.840  14.040  19.860  1.00  0.00            
ATOM     75  H36 GCD     1      35.710  14.080  19.200  1.00  0.00            
ATOM     76  O18 GCD     1      35.330  13.900  21.190  1.00  0.00            
ATOM     77  C23 GCD     1      34.300  13.980  22.240  1.00  0.00            
ATOM     78  H37 GCD     1      33.790  14.940  22.130  1.00  0.00            
ATOM     79  C24 GCD     1      34.950  13.870  23.590  1.00  0.00            
ATOM     80  H38 GCD     1      35.450  12.910  23.770  1.00  0.00            
ATOM     81  H39 GCD     1      34.140  13.930  24.330  1.00  0.00            
ATOM     82  O19 GCD     1      35.880  15.020  23.710  1.00  0.00            
ATOM     83  H40 GCD     1      36.650  14.750  24.220  1.00  0.00            
ATOM     84  O20 GCD     1      34.110  15.280  19.710  1.00  0.00            
ATOM     85  C25 GCD     1      34.390  16.180  18.670  1.00  0.00            
ATOM     86  H41 GCD     1      35.000  15.730  17.880  1.00  0.00            
ATOM     87  C26 GCD     1      33.020  16.650  18.180  1.00  0.00            
ATOM     88  H42 GCD     1      32.450  16.980  19.050  1.00  0.00            
ATOM     89  O21 GCD     1      32.430  15.560  17.470  1.00  0.00            
ATOM     90  H43 GCD     1      32.840  15.460  16.600  1.00  0.00            
ATOM     91  C27 GCD     1      33.260  17.840  17.170  1.00  0.00            
ATOM     92  H44 GCD     1      33.940  17.400  16.430  1.00  0.00            
ATOM     93  O22 GCD     1      32.080  18.210  16.490  1.00  0.00            
ATOM     94  H45 GCD     1      32.150  19.160  16.430  1.00  0.00            
ATOM     95  C28 GCD     1      33.920  18.970  17.860  1.00  0.00            
ATOM     96  H46 GCD     1      34.100  19.680  17.050  1.00  0.00            
ATOM     97  O23 GCD     1      35.190  18.560  18.360  1.00  0.00            
ATOM     98  C29 GCD     1      35.080  17.450  19.350  1.00  0.00            
ATOM     99  H47 GCD     1      34.520  17.880  20.190  1.00  0.00            
ATOM    100  C30 GCD     1      36.490  17.050  19.770  1.00  0.00            
ATOM    101  H48 GCD     1      36.350  16.320  20.570  1.00  0.00            
ATOM    102  H49 GCD     1      37.000  17.900  20.240  1.00  0.00            
ATOM    103  O24 GCD     1      37.330  16.490  18.760  1.00  0.00            
ATOM    104  H50 GCD     1      38.180  16.230  19.140  1.00  0.00            
ATOM    105  O25 GCD     1      33.100  19.570  18.870  1.00  0.00            
ATOM    106  C31 GCD     1      33.190  20.970  18.990  1.00  0.00            
ATOM    107  H51 GCD     1      33.870  21.440  18.260  1.00  0.00            
ATOM    108  C32 GCD     1      31.890  21.430  18.490  1.00  0.00            
ATOM    109  H52 GCD     1      31.150  20.960  19.150  1.00  0.00            
ATOM    110  O26 GCD     1      31.660  21.120  17.100  1.00  0.00            
ATOM    111  H53 GCD     1      32.280  21.660  16.600  1.00  0.00            
ATOM    112  C33 GCD     1      31.650  22.940  18.620  1.00  0.00            
ATOM    113  H54 GCD     1      32.370  23.450  17.960  1.00  0.00            
ATOM    114  O27 GCD     1      30.290  23.380  18.260  1.00  0.00            
ATOM    115  H55 GCD     1      30.210  23.400  17.300  1.00  0.00            
ATOM    116  C34 GCD     1      31.990  23.340  20.050  1.00  0.00            
ATOM    117  H56 GCD     1      32.160  24.430  20.090  1.00  0.00            
ATOM    118  O28 GCD     1      33.290  22.830  20.420  1.00  0.00            
ATOM    119  C35 GCD     1      33.470  21.440  20.400  1.00  0.00            
ATOM    120  H57 GCD     1      32.810  20.990  21.140  1.00  0.00            
ATOM    121  C36 GCD     1      34.830  21.170  20.890  1.00  0.00            
ATOM    122  H58 GCD     1      34.970  20.110  20.610  1.00  0.00            
ATOM    123  H59 GCD     1      34.930  21.300  21.980  1.00  0.00            
ATOM    124  O29 GCD     1      35.810  21.970  20.210  1.00  0.00            
ATOM    125  H60 GCD     1      35.520  22.890  20.280  1.00  0.00            
ATOM    126  O30 GCD     1      31.060  22.940  21.030  1.00  0.00            
ATOM    127  C37 GCD     1      30.290  23.950  21.620  1.00  0.00            
ATOM    128  H61 GCD     1      30.480  24.890  21.090  1.00  0.00            
ATOM    129  C38 GCD     1      28.820  23.540  21.560  1.00  0.00            
ATOM    130  H62 GCD     1      28.870  22.500  21.890  1.00  0.00            
ATOM    131  O31 GCD     1      28.380  23.640  20.190  1.00  0.00            
ATOM    132  H63 GCD     1      29.100  23.210  19.730  1.00  0.00            
ATOM    133  C39 GCD     1      28.030  24.470  22.480  1.00  0.00            
ATOM    134  H64 GCD     1      27.870  25.390  21.890  1.00  0.00            
ATOM    135  O32 GCD     1      26.710  23.820  22.810  1.00  0.00            
ATOM    136  H65 GCD     1      26.470  23.340  22.010  1.00  0.00            
ATOM    137  C40 GCD     1      28.650  24.860  23.840  1.00  0.00            
ATOM    138  H66 GCD     1      28.040  25.690  24.200  1.00  0.00            
ATOM    139  O33 GCD     1      29.970  25.280  23.650  1.00  0.00            
ATOM    140  C41 GCD     1      30.750  24.200  23.140  1.00  0.00            
ATOM    141  H67 GCD     1      30.770  23.220  23.650  1.00  0.00            
ATOM    142  C42 GCD     1      32.200  24.600  23.240  1.00  0.00            
ATOM    143  H68 GCD     1      32.300  25.610  22.830  1.00  0.00            
ATOM    144  H69 GCD     1      32.790  23.930  22.600  1.00  0.00            
ATOM    145  O34 GCD     1      32.690  24.440  24.650  1.00  0.00            
ATOM    146  H70 GCD     1      33.550  24.010  24.700  1.00  0.00            
ATOM    147  O35 GCD     1      28.560  23.810  24.820  1.00  0.00            
ATOM    148  C43 GCD     1      28.130  24.130  26.170  1.00  0.00            
ATOM    149  H71 GCD     1      27.880  25.190  26.260  1.00  0.00            
ATOM    150  C44 GCD     1      26.800  23.310  26.300  1.00  0.00            
ATOM    151  H72 GCD     1      27.100  22.290  26.030  1.00  0.00            
ATOM    152  O36 GCD     1      25.860  23.890  25.470  1.00  0.00            
ATOM    153  H73 GCD     1      26.190  23.890  24.560  1.00  0.00            
ATOM    154  C45 GCD     1      26.280  23.230  27.740  1.00  0.00            
ATOM    155  H74 GCD     1      25.940  24.170  28.190  1.00  0.00            
ATOM    156  O37 GCD     1      25.200  22.380  27.740  1.00  0.00            
ATOM    157  H75 GCD     1      24.690  22.670  26.970  1.00  0.00            
ATOM    158  C46 GCD     1      27.480  22.820  28.610  1.00  0.00            
ATOM    159  H76 GCD     1      27.170  22.910  29.660  1.00  0.00            
ATOM    160  O38 GCD     1      27.770  21.430  28.400  1.00  0.00            
ATOM    161  O39 GCD     1      28.620  23.630  28.390  1.00  0.00            
ATOM    162  C47 GCD     1      29.160  23.500  27.140  1.00  0.00            
ATOM    163  H77 GCD     1      29.390  22.470  26.810  1.00  0.00            
ATOM    164  C48 GCD     1      30.490  24.130  27.150  1.00  0.00            
ATOM    165  H78 GCD     1      31.090  24.030  26.230  1.00  0.00            
ATOM    166  H79 GCD     1      31.040  23.620  27.950  1.00  0.00            
ATOM    167  O40 GCD     1      30.420  25.570  27.380  1.00  0.00            
ATOM    168  H80 GCD     1      29.970  25.740  28.220  1.00  0.00            
ATOM    169  C1  AR5     2      36.130  23.300  27.310  1.00  0.00            
ATOM    170  C2  AR5     2      35.160  22.510  28.160  1.00  0.00            
ATOM    171  C3  AR5     2      34.560  23.520  29.170  1.00  0.00            
ATOM    172  C4  AR5     2      35.920  21.430  28.950  1.00  0.00            
ATOM    173  C5  AR5     2      36.240  20.180  28.090  1.00  0.00            
ATOM    174  C6  AR5     2      34.980  19.590  27.400  1.00  0.00            
ATOM    175  C7  AR5     2      34.000  19.060  28.450  1.00  0.00            
ATOM    176  O1  AR5     2      32.790  19.240  28.520  1.00  0.00            
ATOM    177  O2  AR5     2      34.420  18.160  29.340  1.00  0.00            
ATOM    178  C8  AR5     2      35.490  18.400  26.520  1.00  0.00            
ATOM    179  C9  AR5     2      34.280  17.740  25.720  1.00  0.00            
ATOM    180  C10 AR5     2      33.490  18.700  24.840  1.00  0.00            
ATOM    181  C11 AR5     2      34.320  19.200  23.680  1.00  0.00            
ATOM    182  C12 AR5     2      33.220  20.000  25.590  1.00  0.00            
ATOM    183  C13 AR5     2      32.050  20.730  25.460  1.00  0.00            
ATOM    184  C14 AR5     2      30.890  20.230  24.600  1.00  0.00            
ATOM    185  C15 AR5     2      31.140  18.960  23.720  1.00  0.00            
ATOM    186  C16 AR5     2      29.880  18.490  22.900  1.00  0.00            
ATOM    187  C17 AR5     2      28.710  18.090  23.870  1.00  0.00            
ATOM    188  C18 AR5     2      29.330  19.620  21.930  1.00  0.00            
ATOM    189  C19 AR5     2      28.400  19.120  20.850  1.00  0.00            
ATOM    190  C20 AR5     2      28.790  17.810  20.080  1.00  0.00            
ATOM    191  O3  AR5     2      27.760  17.500  19.130  1.00  0.00            
ATOM    192  C21 AR5     2      29.220  16.660  21.080  1.00  0.00            
ATOM    193  C22 AR5     2      29.730  15.440  20.220  1.00  0.00            
ATOM    194  C23 AR5     2      27.970  16.020  21.800  1.00  0.00            
ATOM    195  C24 AR5     2      30.280  17.300  22.020  1.00  0.00            
ATOM    196  C25 AR5     2      30.990  16.190  22.860  1.00  0.00            
ATOM    197  C26 AR5     2      32.280  16.780  23.450  1.00  0.00            
ATOM    198  C27 AR5     2      32.070  17.970  24.440  1.00  0.00            
ATOM    199  C28 AR5     2      31.380  17.360  25.760  1.00  0.00            
ATOM    200  C29 AR5     2      34.350  20.610  26.430  1.00  0.00            
ATOM    201  C30 AR5     2      34.010  21.960  27.250  1.00  0.00            
ATOM    202  H1  AR5     2      36.880  23.910  27.820  1.00  0.00            
ATOM    203  H2  AR5     2      36.720  22.670  26.630  1.00  0.00            
ATOM    204  H3  AR5     2      35.570  23.960  26.630  1.00  0.00            
ATOM    205  H4  AR5     2      33.790  24.160  28.720  1.00  0.00            
ATOM    206  H5  AR5     2      33.970  23.100  29.990  1.00  0.00            
ATOM    207  H6  AR5     2      35.290  24.150  29.690  1.00  0.00            
ATOM    208  H7  AR5     2      35.450  21.090  29.880  1.00  0.00            
ATOM    209  H8  AR5     2      36.920  21.800  29.220  1.00  0.00            
ATOM    210  H9  AR5     2      36.730  19.490  28.790  1.00  0.00            
ATOM    211  H10 AR5     2      36.990  20.320  27.310  1.00  0.00            
ATOM    212  H11 AR5     2      33.570  17.980  29.770  1.00  0.00            
ATOM    213  H12 AR5     2      35.910  17.650  27.200  1.00  0.00            
ATOM    214  H13 AR5     2      36.370  18.640  25.900  1.00  0.00            
ATOM    215  H14 AR5     2      33.790  17.290  26.590  1.00  0.00            
ATOM    216  H15 AR5     2      34.520  16.840  25.150  1.00  0.00            
ATOM    217  H16 AR5     2      34.630  18.430  22.970  1.00  0.00            
ATOM    218  H17 AR5     2      33.780  19.960  23.100  1.00  0.00            
ATOM    219  H18 AR5     2      35.190  19.790  23.990  1.00  0.00            
ATOM    220  H19 AR5     2      31.890  21.740  25.840  1.00  0.00            
ATOM    221  H20 AR5     2      30.610  20.990  23.860  1.00  0.00            
ATOM    222  H21 AR5     2      30.010  20.110  25.230  1.00  0.00            
ATOM    223  H22 AR5     2      31.770  19.240  22.860  1.00  0.00            
ATOM    224  H23 AR5     2      28.820  17.090  24.310  1.00  0.00            
ATOM    225  H24 AR5     2      28.810  18.700  24.780  1.00  0.00            
ATOM    226  H25 AR5     2      27.720  18.290  23.440  1.00  0.00            
ATOM    227  H26 AR5     2      30.260  20.020  21.500  1.00  0.00            
ATOM    228  H27 AR5     2      28.910  20.420  22.560  1.00  0.00            
ATOM    229  H28 AR5     2      28.270  19.910  20.100  1.00  0.00            
ATOM    230  H29 AR5     2      27.390  18.870  21.210  1.00  0.00            
ATOM    231  H30 AR5     2      29.610  17.960  19.360  1.00  0.00            
ATOM    232  H31 AR5     2      28.310  17.330  18.350  1.00  0.00            
ATOM    233  H32 AR5     2      29.000  15.240  19.430  1.00  0.00            
ATOM    234  H33 AR5     2      30.660  15.730  19.720  1.00  0.00            
ATOM    235  H34 AR5     2      29.780  14.500  20.780  1.00  0.00            
ATOM    236  H35 AR5     2      27.240  16.720  22.230  1.00  0.00            
ATOM    237  H36 AR5     2      27.340  15.440  21.130  1.00  0.00            
ATOM    238  H37 AR5     2      28.270  15.340  22.610  1.00  0.00            
ATOM    239  H38 AR5     2      31.030  17.650  21.310  1.00  0.00            
ATOM    240  H39 AR5     2      31.290  15.330  22.240  1.00  0.00            
ATOM    241  H40 AR5     2      30.340  15.880  23.680  1.00  0.00            
ATOM    242  H41 AR5     2      32.950  17.080  22.630  1.00  0.00            
ATOM    243  H42 AR5     2      32.760  15.930  23.960  1.00  0.00            
ATOM    244  H43 AR5     2      31.930  16.450  26.040  1.00  0.00            
ATOM    245  H44 AR5     2      31.460  17.980  26.660  1.00  0.00            
ATOM    246  H45 AR5     2      30.310  17.110  25.710  1.00  0.00            
ATOM    247  H46 AR5     2      35.120  20.890  25.700  1.00  0.00            
ATOM    248  H47 AR5     2      33.570  22.790  26.670  1.00  0.00            
ATOM    249  H48 AR5     2      33.330  21.670  28.060  1.00  0.00            
TER
ENDMDL
MODEL        1
ATOM      1  H1  GCD     1      37.240  20.640  29.770  1.00  0.00            
ATOM      2  O1  GCD     1      36.650  21.300  29.380  1.00  0.00            
ATOM      3  C1  GCD     1      36.460  22.280  30.390  1.00  0.00            
ATOM      4  H2  GCD     1      35.460  22.710  30.200  1.00  0.00            
ATOM      5  H3  GCD     1      36.390  21.700  31.320  1.00  0.00            
ATOM      6  C2  GCD     1      37.550  23.320  30.300  1.00  0.00            
ATOM      7  H4  GCD     1      37.390  23.930  31.200  1.00  0.00            
ATOM      8  C3  GCD     1      37.370  24.300  29.120  1.00  0.00            
ATOM      9  H5  GCD     1      37.400  23.710  28.190  1.00  0.00            
ATOM     10  C4  GCD     1      38.440  25.390  29.000  1.00  0.00            
ATOM     11  H6  GCD     1      38.190  26.160  29.740  1.00  0.00            
ATOM     12  O2  GCD     1      38.350  25.990  27.700  1.00  0.00            
ATOM     13  H7  GCD     1      37.610  26.610  27.700  1.00  0.00            
ATOM     14  C5  GCD     1      39.810  24.770  29.250  1.00  0.00            
ATOM     15  H8  GCD     1      40.070  24.130  28.390  1.00  0.00            
ATOM     16  O3  GCD     1      40.760  25.850  29.280  1.00  0.00            
ATOM     17  H9  GCD     1      40.780  26.240  28.400  1.00  0.00            
ATOM     18  C6  GCD     1      39.840  23.850  30.480  1.00  0.00            
ATOM     19  O4  GCD     1      38.880  22.750  30.370  1.00  0.00            
ATOM     20  H10 GCD     1      40.840  23.420  30.540  1.00  0.00            
ATOM     21  O5  GCD     1      39.620  24.640  31.680  1.00  0.00            
ATOM     22  C7  GCD     1      40.540  24.460  32.810  1.00  0.00            
ATOM     23  H11 GCD     1      41.140  23.550  32.630  1.00  0.00            
ATOM     24  C8  GCD     1      41.520  25.620  32.940  1.00  0.00            
ATOM     25  H12 GCD     1      40.950  26.560  32.930  1.00  0.00            
ATOM     26  O6  GCD     1      42.270  25.660  31.750  1.00  0.00            
ATOM     27  H13 GCD     1      41.690  25.660  30.980  1.00  0.00            
ATOM     28  C9  GCD     1      42.370  25.500  34.210  1.00  0.00            
ATOM     29  H14 GCD     1      43.030  24.620  34.110  1.00  0.00            
ATOM     30  O7  GCD     1      43.300  26.550  34.420  1.00  0.00            
ATOM     31  H15 GCD     1      43.820  26.730  33.620  1.00  0.00            
ATOM     32  C10 GCD     1      41.540  25.230  35.450  1.00  0.00            
ATOM     33  H16 GCD     1      42.200  25.120  36.320  1.00  0.00            
ATOM     34  O8  GCD     1      40.710  24.120  35.190  1.00  0.00            
ATOM     35  C11 GCD     1      39.820  24.270  34.120  1.00  0.00            
ATOM     36  H17 GCD     1      39.150  25.110  34.360  1.00  0.00            
ATOM     37  C12 GCD     1      38.900  23.030  34.000  1.00  0.00            
ATOM     38  H18 GCD     1      39.460  22.120  33.760  1.00  0.00            
ATOM     39  H19 GCD     1      38.170  23.290  33.210  1.00  0.00            
ATOM     40  O9  GCD     1      38.050  22.730  35.080  1.00  0.00            
ATOM     41  H20 GCD     1      37.560  23.560  35.200  1.00  0.00            
ATOM     42  O10 GCD     1      40.720  26.390  35.730  1.00  0.00            
ATOM     43  C13 GCD     1      41.090  27.080  36.910  1.00  0.00            
ATOM     44  H21 GCD     1      42.080  26.810  37.300  1.00  0.00            
ATOM     45  C14 GCD     1      41.200  28.540  36.600  1.00  0.00            
ATOM     46  H22 GCD     1      40.330  28.740  35.960  1.00  0.00            
ATOM     47  O11 GCD     1      42.340  28.800  35.740  1.00  0.00            
ATOM     48  H23 GCD     1      42.490  28.000  35.210  1.00  0.00            
ATOM     49  C15 GCD     1      41.220  29.480  37.770  1.00  0.00            
ATOM     50  H24 GCD     1      42.210  29.310  38.220  1.00  0.00            
ATOM     51  O12 GCD     1      41.070  30.830  37.490  1.00  0.00            
ATOM     52  H25 GCD     1      41.460  31.000  36.630  1.00  0.00            
ATOM     53  C16 GCD     1      40.110  29.070  38.780  1.00  0.00            
ATOM     54  H26 GCD     1      40.330  29.630  39.690  1.00  0.00            
ATOM     55  O13 GCD     1      40.210  27.690  39.030  1.00  0.00            
ATOM     56  C17 GCD     1      40.070  26.790  37.950  1.00  0.00            
ATOM     57  H27 GCD     1      39.050  26.890  37.580  1.00  0.00            
ATOM     58  C18 GCD     1      40.200  25.470  38.670  1.00  0.00            
ATOM     59  H28 GCD     1      40.130  24.630  37.970  1.00  0.00            
ATOM     60  H29 GCD     1      39.350  25.470  39.360  1.00  0.00            
ATOM     61  O14 GCD     1      41.540  25.280  39.290  1.00  0.00            
ATOM     62  H30 GCD     1      41.910  26.110  39.600  1.00  0.00            
ATOM     63  O15 GCD     1      38.800  29.310  38.200  1.00  0.00            
ATOM     64  C19 GCD     1      37.860  30.040  39.030  1.00  0.00            
ATOM     65  H31 GCD     1      38.160  29.980  40.090  1.00  0.00            
ATOM     66  C20 GCD     1      37.640  31.480  38.540  1.00  0.00            
ATOM     67  H32 GCD     1      37.190  31.420  37.550  1.00  0.00            
ATOM     68  O16 GCD     1      38.870  32.170  38.510  1.00  0.00            
ATOM     69  H33 GCD     1      39.400  31.560  37.990  1.00  0.00            
ATOM     70  C21 GCD     1      36.590  32.300  39.300  1.00  0.00            
ATOM     71  H34 GCD     1      36.950  32.510  40.310  1.00  0.00            
ATOM     72  O17 GCD     1      36.340  33.560  38.590  1.00  0.00            
ATOM     73  H35 GCD     1      36.980  34.260  38.800  1.00  0.00            
ATOM     74  C22 GCD     1      35.360  31.460  39.280  1.00  0.00            
ATOM     75  H36 GCD     1      34.640  31.880  39.990  1.00  0.00            
ATOM     76  O18 GCD     1      35.620  30.070  39.810  1.00  0.00            
ATOM     77  C23 GCD     1      36.510  29.290  38.980  1.00  0.00            
ATOM     78  H37 GCD     1      36.210  29.360  37.930  1.00  0.00            
ATOM     79  C24 GCD     1      36.520  27.850  39.490  1.00  0.00            
ATOM     80  H38 GCD     1      37.050  27.180  38.800  1.00  0.00            
ATOM     81  H39 GCD     1      35.470  27.540  39.580  1.00  0.00            
ATOM     82  O19 GCD     1      37.140  27.760  40.790  1.00  0.00            
ATOM     83  H40 GCD     1      37.240  26.820  40.970  1.00  0.00            
ATOM     84  O20 GCD     1      34.780  31.390  37.960  1.00  0.00            
ATOM     85  C25 GCD     1      33.510  32.030  37.800  1.00  0.00            
ATOM     86  H41 GCD     1      33.360  32.810  38.560  1.00  0.00            
ATOM     87  C26 GCD     1      33.460  32.710  36.490  1.00  0.00            
ATOM     88  H42 GCD     1      33.780  32.030  35.700  1.00  0.00            
ATOM     89  O21 GCD     1      34.400  33.720  36.460  1.00  0.00            
ATOM     90  H43 GCD     1      34.930  33.630  37.250  1.00  0.00            
ATOM     91  C27 GCD     1      32.030  33.120  36.080  1.00  0.00            
ATOM     92  H44 GCD     1      31.760  33.990  36.690  1.00  0.00            
ATOM     93  O22 GCD     1      31.860  33.500  34.700  1.00  0.00            
ATOM     94  H45 GCD     1      32.150  34.410  34.530  1.00  0.00            
ATOM     95  C28 GCD     1      30.950  32.070  36.390  1.00  0.00            
ATOM     96  H46 GCD     1      29.990  32.590  36.320  1.00  0.00            
ATOM     97  O23 GCD     1      31.110  31.470  37.720  1.00  0.00            
ATOM     98  C29 GCD     1      32.370  30.950  37.990  1.00  0.00            
ATOM     99  H47 GCD     1      32.660  30.110  37.340  1.00  0.00            
ATOM    100  C30 GCD     1      32.300  30.390  39.480  1.00  0.00            
ATOM    101  H48 GCD     1      33.260  29.900  39.720  1.00  0.00            
ATOM    102  H49 GCD     1      31.520  29.620  39.560  1.00  0.00            
ATOM    103  O24 GCD     1      32.030  31.410  40.480  1.00  0.00            
ATOM    104  H50 GCD     1      31.080  31.590  40.470  1.00  0.00            
ATOM    105  O25 GCD     1      31.040  30.970  35.540  1.00  0.00            
ATOM    106  C31 GCD     1      29.790  30.410  35.170  1.00  0.00            
ATOM    107  H51 GCD     1      28.960  30.770  35.800  1.00  0.00            
ATOM    108  C32 GCD     1      29.470  30.900  33.690  1.00  0.00            
ATOM    109  H52 GCD     1      30.250  30.510  33.020  1.00  0.00            
ATOM    110  O26 GCD     1      29.370  32.340  33.530  1.00  0.00            
ATOM    111  H53 GCD     1      30.190  32.710  33.880  1.00  0.00            
ATOM    112  C33 GCD     1      28.130  30.220  33.230  1.00  0.00            
ATOM    113  H54 GCD     1      27.330  30.530  33.920  1.00  0.00            
ATOM    114  O27 GCD     1      27.770  30.510  31.840  1.00  0.00            
ATOM    115  H55 GCD     1      28.520  30.310  31.280  1.00  0.00            
ATOM    116  C34 GCD     1      28.350  28.720  33.430  1.00  0.00            
ATOM    117  H56 GCD     1      27.430  28.220  33.100  1.00  0.00            
ATOM    118  O28 GCD     1      28.550  28.400  34.800  1.00  0.00            
ATOM    119  C35 GCD     1      29.770  28.930  35.290  1.00  0.00            
ATOM    120  H57 GCD     1      30.560  28.470  34.690  1.00  0.00            
ATOM    121  C36 GCD     1      29.990  28.480  36.690  1.00  0.00            
ATOM    122  H58 GCD     1      30.990  28.740  37.040  1.00  0.00            
ATOM    123  H59 GCD     1      29.960  27.400  36.490  1.00  0.00            
ATOM    124  O29 GCD     1      29.050  28.880  37.680  1.00  0.00            
ATOM    125  H60 GCD     1      29.390  28.650  38.550  1.00  0.00            
ATOM    126  O30 GCD     1      29.450  28.240  32.680  1.00  0.00            
ATOM    127  C37 GCD     1      29.200  27.360  31.590  1.00  0.00            
ATOM    128  H61 GCD     1      28.150  27.300  31.260  1.00  0.00            
ATOM    129  C38 GCD     1      29.910  27.950  30.340  1.00  0.00            
ATOM    130  H62 GCD     1      30.980  28.030  30.590  1.00  0.00            
ATOM    131  O31 GCD     1      29.510  29.340  30.160  1.00  0.00            
ATOM    132  H63 GCD     1      30.010  29.680  29.400  1.00  0.00            
ATOM    133  C39 GCD     1      29.610  27.070  29.090  1.00  0.00            
ATOM    134  H64 GCD     1      28.530  27.110  28.870  1.00  0.00            
ATOM    135  O32 GCD     1      30.250  27.630  27.940  1.00  0.00            
ATOM    136  H65 GCD     1      31.190  27.650  28.120  1.00  0.00            
ATOM    137  C40 GCD     1      30.050  25.690  29.480  1.00  0.00            
ATOM    138  H66 GCD     1      29.730  25.020  28.680  1.00  0.00            
ATOM    139  O33 GCD     1      29.350  25.210  30.660  1.00  0.00            
ATOM    140  C41 GCD     1      29.630  25.940  31.830  1.00  0.00            
ATOM    141  H67 GCD     1      30.700  25.950  32.070  1.00  0.00            
ATOM    142  C42 GCD     1      28.970  25.210  32.960  1.00  0.00            
ATOM    143  H68 GCD     1      29.060  24.130  32.820  1.00  0.00            
ATOM    144  H69 GCD     1      27.880  25.290  32.930  1.00  0.00            
ATOM    145  O34 GCD     1      29.320  25.630  34.260  1.00  0.00            
ATOM    146  H70 GCD     1      29.030  26.550  34.350  1.00  0.00            
ATOM    147  O35 GCD     1      31.470  25.710  29.750  1.00  0.00            
ATOM    148  C43 GCD     1      32.460  25.410  28.750  1.00  0.00            
ATOM    149  H71 GCD     1      31.930  25.240  27.810  1.00  0.00            
ATOM    150  C44 GCD     1      33.420  26.650  28.720  1.00  0.00            
ATOM    151  H72 GCD     1      33.780  26.750  29.750  1.00  0.00            
ATOM    152  O36 GCD     1      32.800  27.810  28.220  1.00  0.00            
ATOM    153  H73 GCD     1      33.420  28.550  28.250  1.00  0.00            
ATOM    154  C45 GCD     1      34.620  26.330  27.710  1.00  0.00            
ATOM    155  H74 GCD     1      34.220  26.080  26.720  1.00  0.00            
ATOM    156  O37 GCD     1      35.570  27.390  27.640  1.00  0.00            
ATOM    157  H75 GCD     1      35.080  28.220  27.650  1.00  0.00            
ATOM    158  C46 GCD     1      35.270  24.990  28.070  1.00  0.00            
ATOM    159  H76 GCD     1      35.920  24.720  27.240  1.00  0.00            
ATOM    160  O38 GCD     1      36.110  24.970  29.200  1.00  0.00            
ATOM    161  O39 GCD     1      34.210  23.980  28.160  1.00  0.00            
ATOM    162  C47 GCD     1      33.220  24.160  29.120  1.00  0.00            
ATOM    163  H77 GCD     1      33.700  24.290  30.100  1.00  0.00            
ATOM    164  C48 GCD     1      32.310  22.860  29.120  1.00  0.00            
ATOM    165  H78 GCD     1      31.960  22.680  28.100  1.00  0.00            
ATOM    166  H79 GCD     1      31.480  23.110  29.800  1.00  0.00            
ATOM    167  O40 GCD     1      32.900  21.660  29.590  1.00  0.00            
ATOM    168  H80 GCD     1      32.170  21.040  29.500  1.00  0.00            
ATOM    169  C1  AR5     2      31.770  22.510  33.350  1.00  0.00            
ATOM    170  C2  AR5     2      33.090  22.310  33.980  1.00  0.00            
ATOM    171  C3  AR5     2      33.680  20.960  33.510  1.00  0.00            
ATOM    172  C4  AR5     2      32.990  22.310  35.500  1.00  0.00            
ATOM    173  C5  AR5     2      32.610  23.660  36.110  1.00  0.00            
ATOM    174  C6  AR5     2      33.610  24.810  35.640  1.00  0.00            
ATOM    175  C7  AR5     2      34.900  24.720  36.400  1.00  0.00            
ATOM    176  O1  AR5     2      35.920  24.270  35.980  1.00  0.00            
ATOM    177  O2  AR5     2      34.820  24.920  37.700  1.00  0.00            
ATOM    178  C8  AR5     2      32.800  26.130  35.910  1.00  0.00            
ATOM    179  C9  AR5     2      33.500  27.410  35.490  1.00  0.00            
ATOM    180  C10 AR5     2      34.260  27.360  34.120  1.00  0.00            
ATOM    181  C11 AR5     2      33.170  28.000  33.110  1.00  0.00            
ATOM    182  C12 AR5     2      34.560  25.960  33.520  1.00  0.00            
ATOM    183  C13 AR5     2      35.570  25.790  32.650  1.00  0.00            
ATOM    184  C14 AR5     2      36.400  26.910  32.050  1.00  0.00            
ATOM    185  C15 AR5     2      36.310  28.240  32.850  1.00  0.00            
ATOM    186  C16 AR5     2      37.480  29.290  32.580  1.00  0.00            
ATOM    187  C17 AR5     2      38.770  28.650  33.190  1.00  0.00            
ATOM    188  C18 AR5     2      37.660  29.480  31.040  1.00  0.00            
ATOM    189  C19 AR5     2      38.670  30.590  30.780  1.00  0.00            
ATOM    190  C20 AR5     2      38.350  31.930  31.400  1.00  0.00            
ATOM    191  O3  AR5     2      39.340  32.800  31.010  1.00  0.00            
ATOM    192  C21 AR5     2      38.190  31.850  32.990  1.00  0.00            
ATOM    193  C22 AR5     2      37.580  33.170  33.460  1.00  0.00            
ATOM    194  C23 AR5     2      39.600  31.660  33.680  1.00  0.00            
ATOM    195  C24 AR5     2      37.080  30.710  33.250  1.00  0.00            
ATOM    196  C25 AR5     2      36.590  30.560  34.700  1.00  0.00            
ATOM    197  C26 AR5     2      35.440  29.570  34.880  1.00  0.00            
ATOM    198  C27 AR5     2      35.640  28.180  34.230  1.00  0.00            
ATOM    199  C28 AR5     2      36.630  27.450  35.190  1.00  0.00            
ATOM    200  C29 AR5     2      33.730  24.810  34.030  1.00  0.00            
ATOM    201  C30 AR5     2      34.090  23.400  33.560  1.00  0.00            
ATOM    202  H1  AR5     2      31.790  22.500  32.250  1.00  0.00            
ATOM    203  H2  AR5     2      31.050  21.680  33.440  1.00  0.00            
ATOM    204  H3  AR5     2      31.260  23.370  33.800  1.00  0.00            
ATOM    205  H4  AR5     2      33.040  20.150  33.890  1.00  0.00            
ATOM    206  H5  AR5     2      33.800  20.940  32.420  1.00  0.00            
ATOM    207  H6  AR5     2      34.700  20.800  33.880  1.00  0.00            
ATOM    208  H7  AR5     2      33.950  22.000  35.940  1.00  0.00            
ATOM    209  H8  AR5     2      32.290  21.540  35.840  1.00  0.00            
ATOM    210  H9  AR5     2      32.680  23.590  37.200  1.00  0.00            
ATOM    211  H10 AR5     2      31.630  24.050  35.810  1.00  0.00            
ATOM    212  H11 AR5     2      35.760  24.750  37.900  1.00  0.00            
ATOM    213  H12 AR5     2      32.550  26.080  36.980  1.00  0.00            
ATOM    214  H13 AR5     2      31.820  26.090  35.420  1.00  0.00            
ATOM    215  H14 AR5     2      34.160  27.620  36.340  1.00  0.00            
ATOM    216  H15 AR5     2      32.750  28.200  35.410  1.00  0.00            
ATOM    217  H16 AR5     2      33.010  29.080  33.210  1.00  0.00            
ATOM    218  H17 AR5     2      33.320  27.740  32.050  1.00  0.00            
ATOM    219  H18 AR5     2      32.140  27.640  33.200  1.00  0.00            
ATOM    220  H19 AR5     2      35.830  24.780  32.360  1.00  0.00            
ATOM    221  H20 AR5     2      36.070  27.030  31.010  1.00  0.00            
ATOM    222  H21 AR5     2      37.420  26.530  31.880  1.00  0.00            
ATOM    223  H22 AR5     2      35.560  28.780  32.250  1.00  0.00            
ATOM    224  H23 AR5     2      39.170  29.040  34.140  1.00  0.00            
ATOM    225  H24 AR5     2      38.730  27.560  33.260  1.00  0.00            
ATOM    226  H25 AR5     2      39.590  28.660  32.450  1.00  0.00            
ATOM    227  H26 AR5     2      36.710  29.770  30.590  1.00  0.00            
ATOM    228  H27 AR5     2      37.940  28.550  30.530  1.00  0.00            
ATOM    229  H28 AR5     2      38.710  30.820  29.710  1.00  0.00            
ATOM    230  H29 AR5     2      39.700  30.320  31.020  1.00  0.00            
ATOM    231  H30 AR5     2      37.420  32.310  30.960  1.00  0.00            
ATOM    232  H31 AR5     2      39.030  33.690  31.250  1.00  0.00            
ATOM    233  H32 AR5     2      38.190  34.090  33.400  1.00  0.00            
ATOM    234  H33 AR5     2      36.700  33.440  32.870  1.00  0.00            
ATOM    235  H34 AR5     2      37.400  33.160  34.540  1.00  0.00            
ATOM    236  H35 AR5     2      40.380  31.150  33.100  1.00  0.00            
ATOM    237  H36 AR5     2      40.040  32.640  33.880  1.00  0.00            
ATOM    238  H37 AR5     2      39.540  31.230  34.690  1.00  0.00            
ATOM    239  H38 AR5     2      36.170  31.050  32.750  1.00  0.00            
ATOM    240  H39 AR5     2      36.130  31.480  35.110  1.00  0.00            
ATOM    241  H40 AR5     2      37.470  30.310  35.290  1.00  0.00            
ATOM    242  H41 AR5     2      34.530  30.080  34.540  1.00  0.00            
ATOM    243  H42 AR5     2      35.310  29.510  35.970  1.00  0.00            
ATOM    244  H43 AR5     2      36.890  26.460  34.790  1.00  0.00            
ATOM    245  H44 AR5     2      37.540  28.030  35.360  1.00  0.00            
ATOM    246  H45 AR5     2      36.280  27.390  36.220  1.00  0.00            
ATOM    247  H46 AR5     2      32.760  25.040  33.580  1.00  0.00            
ATOM    248  H47 AR5     2      34.170  23.400  32.470  1.00  0.00            
ATOM    249  H48 AR5     2      35.050  23.070  33.970  1.00  0.00            
TER
ENDMDL
MODEL        1
ATOM      1  H1  GCD     1      16.910  24.590  34.550  1.00  0.00            
ATOM      2  O1  GCD     1      17.000  24.840  33.620  1.00  0.00            
ATOM      3  C1  GCD     1      18.440  24.910  33.380  1.00  0.00            
ATOM      4  H2  GCD     1      18.640  24.310  32.480  1.00  0.00            
ATOM      5  H3  GCD     1      18.660  25.960  33.120  1.00  0.00            
ATOM      6  C2  GCD     1      19.360  24.550  34.490  1.00  0.00            
ATOM      7  H4  GCD     1      20.290  24.640  33.930  1.00  0.00            
ATOM      8  C3  GCD     1      19.150  23.180  34.980  1.00  0.00            
ATOM      9  H5  GCD     1      18.100  23.120  35.280  1.00  0.00            
ATOM     10  C4  GCD     1      20.120  22.920  36.190  1.00  0.00            
ATOM     11  H6  GCD     1      21.160  23.030  35.860  1.00  0.00            
ATOM     12  O2  GCD     1      19.970  21.580  36.630  1.00  0.00            
ATOM     13  H7  GCD     1      19.610  21.050  35.910  1.00  0.00            
ATOM     14  C5  GCD     1      19.820  23.960  37.250  1.00  0.00            
ATOM     15  H8  GCD     1      18.780  23.940  37.590  1.00  0.00            
ATOM     16  O3  GCD     1      20.670  23.710  38.430  1.00  0.00            
ATOM     17  H9  GCD     1      20.690  22.780  38.690  1.00  0.00            
ATOM     18  C6  GCD     1      20.060  25.390  36.710  1.00  0.00            
ATOM     19  O4  GCD     1      19.220  25.540  35.550  1.00  0.00            
ATOM     20  H10 GCD     1      19.750  26.120  37.460  1.00  0.00            
ATOM     21  O5  GCD     1      21.390  25.600  36.320  1.00  0.00            
ATOM     22  C7  GCD     1      21.840  26.960  36.550  1.00  0.00            
ATOM     23  H11 GCD     1      20.990  27.620  36.780  1.00  0.00            
ATOM     24  C8  GCD     1      22.830  27.060  37.760  1.00  0.00            
ATOM     25  H12 GCD     1      23.690  26.420  37.540  1.00  0.00            
ATOM     26  O6  GCD     1      22.230  26.610  39.030  1.00  0.00            
ATOM     27  H13 GCD     1      21.720  25.800  38.920  1.00  0.00            
ATOM     28  C9  GCD     1      23.420  28.480  37.900  1.00  0.00            
ATOM     29  H14 GCD     1      22.580  29.170  38.030  1.00  0.00            
ATOM     30  O7  GCD     1      24.310  28.760  38.960  1.00  0.00            
ATOM     31  H15 GCD     1      25.080  28.190  38.870  1.00  0.00            
ATOM     32  C10 GCD     1      24.110  28.860  36.590  1.00  0.00            
ATOM     33  H16 GCD     1      24.490  29.880  36.490  1.00  0.00            
ATOM     34  O8  GCD     1      23.090  28.860  35.590  1.00  0.00            
ATOM     35  C11 GCD     1      22.570  27.470  35.310  1.00  0.00            
ATOM     36  H17 GCD     1      23.420  26.780  35.220  1.00  0.00            
ATOM     37  C12 GCD     1      21.700  27.600  34.050  1.00  0.00            
ATOM     38  H18 GCD     1      21.450  26.580  33.730  1.00  0.00            
ATOM     39  H19 GCD     1      22.250  28.120  33.260  1.00  0.00            
ATOM     40  O9  GCD     1      20.490  28.290  34.300  1.00  0.00            
ATOM     41  H20 GCD     1      20.110  28.400  33.420  1.00  0.00            
ATOM     42  O10 GCD     1      25.140  27.910  36.320  1.00  0.00            
ATOM     43  C13 GCD     1      26.440  28.570  36.640  1.00  0.00            
ATOM     44  H21 GCD     1      26.360  29.430  37.320  1.00  0.00            
ATOM     45  C14 GCD     1      27.270  27.510  37.370  1.00  0.00            
ATOM     46  H22 GCD     1      27.350  26.690  36.650  1.00  0.00            
ATOM     47  O11 GCD     1      26.610  27.190  38.600  1.00  0.00            
ATOM     48  H23 GCD     1      27.270  26.920  39.240  1.00  0.00            
ATOM     49  C15 GCD     1      28.740  28.000  37.480  1.00  0.00            
ATOM     50  H24 GCD     1      28.960  28.930  38.020  1.00  0.00            
ATOM     51  O12 GCD     1      29.470  27.050  38.150  1.00  0.00            
ATOM     52  H25 GCD     1      29.420  26.240  37.640  1.00  0.00            
ATOM     53  C16 GCD     1      29.250  28.380  36.050  1.00  0.00            
ATOM     54  H26 GCD     1      30.280  28.650  36.270  1.00  0.00            
ATOM     55  O13 GCD     1      28.480  29.440  35.600  1.00  0.00            
ATOM     56  C17 GCD     1      27.100  29.020  35.360  1.00  0.00            
ATOM     57  H27 GCD     1      27.090  28.160  34.670  1.00  0.00            
ATOM     58  C18 GCD     1      26.440  30.150  34.560  1.00  0.00            
ATOM     59  H28 GCD     1      25.560  29.800  34.000  1.00  0.00            
ATOM     60  H29 GCD     1      27.120  30.480  33.760  1.00  0.00            
ATOM     61  O14 GCD     1      26.050  31.270  35.340  1.00  0.00            
ATOM     62  H30 GCD     1      25.940  31.950  34.670  1.00  0.00            
ATOM     63  O15 GCD     1      29.250  27.330  35.090  1.00  0.00            
ATOM     64  C19 GCD     1      30.370  26.550  34.870  1.00  0.00            
ATOM     65  H31 GCD     1      31.260  26.890  35.420  1.00  0.00            
ATOM     66  C20 GCD     1      29.930  25.160  35.230  1.00  0.00            
ATOM     67  H32 GCD     1      28.940  24.990  34.790  1.00  0.00            
ATOM     68  O16 GCD     1      29.950  25.000  36.670  1.00  0.00            
ATOM     69  H33 GCD     1      29.750  24.080  36.870  1.00  0.00            
ATOM     70  C21 GCD     1      30.960  24.130  34.640  1.00  0.00            
ATOM     71  H34 GCD     1      31.890  24.220  35.210  1.00  0.00            
ATOM     72  O17 GCD     1      30.510  22.760  34.840  1.00  0.00            
ATOM     73  H35 GCD     1      30.360  22.400  33.950  1.00  0.00            
ATOM     74  C22 GCD     1      31.320  24.340  33.110  1.00  0.00            
ATOM     75  H36 GCD     1      32.190  23.710  32.870  1.00  0.00            
ATOM     76  O18 GCD     1      31.640  25.730  32.950  1.00  0.00            
ATOM     77  C23 GCD     1      30.660  26.700  33.400  1.00  0.00            
ATOM     78  H37 GCD     1      29.730  26.420  32.900  1.00  0.00            
ATOM     79  C24 GCD     1      31.050  28.150  32.970  1.00  0.00            
ATOM     80  H38 GCD     1      30.260  28.790  33.380  1.00  0.00            
ATOM     81  H39 GCD     1      30.990  28.140  31.880  1.00  0.00            
ATOM     82  O19 GCD     1      32.210  28.620  33.460  1.00  0.00            
ATOM     83  H40 GCD     1      32.950  28.040  33.260  1.00  0.00            
ATOM     84  O20 GCD     1      30.270  23.940  32.300  1.00  0.00            
ATOM     85  C25 GCD     1      30.680  23.390  31.050  1.00  0.00            
ATOM     86  H41 GCD     1      31.720  23.660  30.840  1.00  0.00            
ATOM     87  C26 GCD     1      30.470  21.910  31.150  1.00  0.00            
ATOM     88  H42 GCD     1      29.410  21.790  31.420  1.00  0.00            
ATOM     89  O21 GCD     1      31.260  21.340  32.180  1.00  0.00            
ATOM     90  H43 GCD     1      31.090  20.390  32.140  1.00  0.00            
ATOM     91  C27 GCD     1      30.960  21.280  29.740  1.00  0.00            
ATOM     92  H44 GCD     1      32.030  21.470  29.590  1.00  0.00            
ATOM     93  O22 GCD     1      30.770  19.920  29.760  1.00  0.00            
ATOM     94  H45 GCD     1      31.200  19.510  30.520  1.00  0.00            
ATOM     95  C28 GCD     1      30.070  21.940  28.680  1.00  0.00            
ATOM     96  H46 GCD     1      30.290  21.520  27.690  1.00  0.00            
ATOM     97  O23 GCD     1      30.310  23.370  28.660  1.00  0.00            
ATOM     98  C29 GCD     1      29.940  24.060  29.840  1.00  0.00            
ATOM     99  H47 GCD     1      28.850  23.970  29.890  1.00  0.00            
ATOM    100  C30 GCD     1      30.390  25.520  29.690  1.00  0.00            
ATOM    101  H48 GCD     1      31.490  25.520  29.600  1.00  0.00            
ATOM    102  H49 GCD     1      30.130  26.070  30.600  1.00  0.00            
ATOM    103  O24 GCD     1      29.670  26.050  28.620  1.00  0.00            
ATOM    104  H50 GCD     1      29.710  25.350  27.960  1.00  0.00            
ATOM    105  O25 GCD     1      28.650  21.680  28.940  1.00  0.00            
ATOM    106  C31 GCD     1      27.900  21.140  27.890  1.00  0.00            
ATOM    107  H51 GCD     1      28.470  21.170  26.950  1.00  0.00            
ATOM    108  C32 GCD     1      27.640  19.660  28.120  1.00  0.00            
ATOM    109  H52 GCD     1      27.130  19.620  29.090  1.00  0.00            
ATOM    110  O26 GCD     1      28.900  18.980  28.170  1.00  0.00            
ATOM    111  H53 GCD     1      29.510  19.340  28.820  1.00  0.00            
ATOM    112  C33 GCD     1      26.690  19.090  27.100  1.00  0.00            
ATOM    113  H54 GCD     1      27.300  18.840  26.220  1.00  0.00            
ATOM    114  O27 GCD     1      26.260  17.850  27.620  1.00  0.00            
ATOM    115  H55 GCD     1      25.680  17.950  28.390  1.00  0.00            
ATOM    116  C34 GCD     1      25.520  19.970  26.830  1.00  0.00            
ATOM    117  H56 GCD     1      24.910  19.460  26.070  1.00  0.00            
ATOM    118  O28 GCD     1      26.040  21.260  26.430  1.00  0.00            
ATOM    119  C35 GCD     1      26.660  21.960  27.540  1.00  0.00            
ATOM    120  H57 GCD     1      25.930  21.980  28.350  1.00  0.00            
ATOM    121  C36 GCD     1      26.930  23.360  27.080  1.00  0.00            
ATOM    122  H58 GCD     1      27.460  23.880  27.890  1.00  0.00            
ATOM    123  H59 GCD     1      25.980  23.910  27.110  1.00  0.00            
ATOM    124  O29 GCD     1      27.660  23.410  25.810  1.00  0.00            
ATOM    125  H60 GCD     1      27.110  23.010  25.130  1.00  0.00            
ATOM    126  O30 GCD     1      24.680  20.080  28.030  1.00  0.00            
ATOM    127  C37 GCD     1      23.600  19.200  28.140  1.00  0.00            
ATOM    128  H61 GCD     1      23.640  18.380  27.410  1.00  0.00            
ATOM    129  C38 GCD     1      23.660  18.660  29.570  1.00  0.00            
ATOM    130  H62 GCD     1      23.640  19.460  30.320  1.00  0.00            
ATOM    131  O31 GCD     1      24.740  17.770  29.800  1.00  0.00            
ATOM    132  H63 GCD     1      24.920  17.660  30.740  1.00  0.00            
ATOM    133  C39 GCD     1      22.430  17.880  29.860  1.00  0.00            
ATOM    134  H64 GCD     1      22.310  16.970  29.250  1.00  0.00            
ATOM    135  O32 GCD     1      22.520  17.450  31.240  1.00  0.00            
ATOM    136  H65 GCD     1      23.380  17.050  31.380  1.00  0.00            
ATOM    137  C40 GCD     1      21.180  18.730  29.610  1.00  0.00            
ATOM    138  H66 GCD     1      20.250  18.170  29.670  1.00  0.00            
ATOM    139  O33 GCD     1      21.240  19.110  28.220  1.00  0.00            
ATOM    140  C41 GCD     1      22.320  20.000  27.880  1.00  0.00            
ATOM    141  H67 GCD     1      22.270  20.820  28.590  1.00  0.00            
ATOM    142  C42 GCD     1      22.190  20.520  26.510  1.00  0.00            
ATOM    143  H68 GCD     1      22.780  21.450  26.460  1.00  0.00            
ATOM    144  H69 GCD     1      21.150  20.830  26.360  1.00  0.00            
ATOM    145  O34 GCD     1      22.550  19.550  25.530  1.00  0.00            
ATOM    146  H70 GCD     1      22.030  18.750  25.670  1.00  0.00            
ATOM    147  O35 GCD     1      21.240  19.830  30.530  1.00  0.00            
ATOM    148  C43 GCD     1      20.060  20.110  31.260  1.00  0.00            
ATOM    149  H71 GCD     1      19.270  19.450  30.880  1.00  0.00            
ATOM    150  C44 GCD     1      20.370  19.820  32.770  1.00  0.00            
ATOM    151  H72 GCD     1      21.120  20.510  33.180  1.00  0.00            
ATOM    152  O36 GCD     1      20.760  18.470  32.930  1.00  0.00            
ATOM    153  H73 GCD     1      21.260  18.280  32.130  1.00  0.00            
ATOM    154  C45 GCD     1      19.060  20.030  33.440  1.00  0.00            
ATOM    155  H74 GCD     1      18.380  19.330  32.950  1.00  0.00            
ATOM    156  O37 GCD     1      19.090  19.670  34.840  1.00  0.00            
ATOM    157  H75 GCD     1      19.510  18.800  34.770  1.00  0.00            
ATOM    158  C46 GCD     1      18.590  21.450  33.280  1.00  0.00            
ATOM    159  H76 GCD     1      17.620  21.580  33.770  1.00  0.00            
ATOM    160  O38 GCD     1      19.560  22.300  33.900  1.00  0.00            
ATOM    161  O39 GCD     1      18.430  21.690  31.860  1.00  0.00            
ATOM    162  C47 GCD     1      19.640  21.590  31.130  1.00  0.00            
ATOM    163  H77 GCD     1      20.400  22.310  31.470  1.00  0.00            
ATOM    164  C48 GCD     1      19.380  22.010  29.700  1.00  0.00            
ATOM    165  H78 GCD     1      20.320  22.100  29.130  1.00  0.00            
ATOM    166  H79 GCD     1      19.030  23.060  29.680  1.00  0.00            
ATOM    167  O40 GCD     1      18.530  21.170  28.880  1.00  0.00            
ATOM    168  H80 GCD     1      17.620  21.360  29.130  1.00  0.00            
ATOM    169  C1  AR5     2      22.860  29.910  30.790  1.00  0.00            
ATOM    170  C2  AR5     2      24.400  29.740  30.570  1.00  0.00            
ATOM    171  C3  AR5     2      25.110  31.020  30.980  1.00  0.00            
ATOM    172  C4  AR5     2      24.700  29.400  29.090  1.00  0.00            
ATOM    173  C5  AR5     2      24.250  28.010  28.540  1.00  0.00            
ATOM    174  C6  AR5     2      24.800  26.940  29.570  1.00  0.00            
ATOM    175  C7  AR5     2      26.320  26.720  29.450  1.00  0.00            
ATOM    176  O1  AR5     2      27.110  26.450  30.360  1.00  0.00            
ATOM    177  O2  AR5     2      26.770  26.460  28.210  1.00  0.00            
ATOM    178  C8  AR5     2      24.080  25.630  29.150  1.00  0.00            
ATOM    179  C9  AR5     2      24.530  24.380  30.140  1.00  0.00            
ATOM    180  C10 AR5     2      24.210  24.570  31.660  1.00  0.00            
ATOM    181  C11 AR5     2      22.670  24.620  31.900  1.00  0.00            
ATOM    182  C12 AR5     2      24.660  26.010  32.060  1.00  0.00            
ATOM    183  C13 AR5     2      25.160  26.180  33.330  1.00  0.00            
ATOM    184  C14 AR5     2      25.510  25.160  34.390  1.00  0.00            
ATOM    185  C15 AR5     2      24.850  23.720  34.100  1.00  0.00            
ATOM    186  C16 AR5     2      25.090  22.600  35.210  1.00  0.00            
ATOM    187  C17 AR5     2      26.620  22.380  35.520  1.00  0.00            
ATOM    188  C18 AR5     2      24.370  23.070  36.480  1.00  0.00            
ATOM    189  C19 AR5     2      24.320  22.000  37.660  1.00  0.00            
ATOM    190  C20 AR5     2      23.610  20.740  37.130  1.00  0.00            
ATOM    191  O3  AR5     2      23.610  19.790  38.230  1.00  0.00            
ATOM    192  C21 AR5     2      24.210  20.090  35.820  1.00  0.00            
ATOM    193  C22 AR5     2      23.130  19.030  35.410  1.00  0.00            
ATOM    194  C23 AR5     2      25.490  19.270  36.040  1.00  0.00            
ATOM    195  C24 AR5     2      24.400  21.270  34.730  1.00  0.00            
ATOM    196  C25 AR5     2      24.960  20.940  33.260  1.00  0.00            
ATOM    197  C26 AR5     2      24.610  22.000  32.210  1.00  0.00            
ATOM    198  C27 AR5     2      25.080  23.450  32.550  1.00  0.00            
ATOM    199  C28 AR5     2      26.650  23.460  32.290  1.00  0.00            
ATOM    200  C29 AR5     2      24.340  27.160  31.130  1.00  0.00            
ATOM    201  C30 AR5     2      24.830  28.600  31.530  1.00  0.00            
ATOM    202  H1  AR5     2      22.510  30.800  30.260  1.00  0.00            
ATOM    203  H2  AR5     2      22.280  29.050  30.440  1.00  0.00            
ATOM    204  H3  AR5     2      22.590  30.000  31.850  1.00  0.00            
ATOM    205  H4  AR5     2      24.910  31.290  32.030  1.00  0.00            
ATOM    206  H5  AR5     2      26.190  30.850  30.940  1.00  0.00            
ATOM    207  H6  AR5     2      24.830  31.830  30.300  1.00  0.00            
ATOM    208  H7  AR5     2      25.790  29.460  29.000  1.00  0.00            
ATOM    209  H8  AR5     2      24.190  30.200  28.540  1.00  0.00            
ATOM    210  H9  AR5     2      24.640  27.900  27.520  1.00  0.00            
ATOM    211  H10 AR5     2      23.160  27.990  28.470  1.00  0.00            
ATOM    212  H11 AR5     2      27.740  26.480  28.250  1.00  0.00            
ATOM    213  H12 AR5     2      24.430  25.470  28.120  1.00  0.00            
ATOM    214  H13 AR5     2      22.990  25.720  29.150  1.00  0.00            
ATOM    215  H14 AR5     2      25.590  24.160  29.950  1.00  0.00            
ATOM    216  H15 AR5     2      23.960  23.500  29.810  1.00  0.00            
ATOM    217  H16 AR5     2      22.420  25.140  32.830  1.00  0.00            
ATOM    218  H17 AR5     2      22.150  25.100  31.060  1.00  0.00            
ATOM    219  H18 AR5     2      22.280  23.600  31.940  1.00  0.00            
ATOM    220  H19 AR5     2      25.490  27.150  33.710  1.00  0.00            
ATOM    221  H20 AR5     2      25.200  25.540  35.370  1.00  0.00            
ATOM    222  H21 AR5     2      26.600  25.210  34.430  1.00  0.00            
ATOM    223  H22 AR5     2      23.780  23.940  34.150  1.00  0.00            
ATOM    224  H23 AR5     2      26.980  21.480  35.000  1.00  0.00            
ATOM    225  H24 AR5     2      27.390  23.160  35.390  1.00  0.00            
ATOM    226  H25 AR5     2      26.790  22.050  36.550  1.00  0.00            
ATOM    227  H26 AR5     2      23.330  23.410  36.340  1.00  0.00            
ATOM    228  H27 AR5     2      24.890  23.920  36.950  1.00  0.00            
ATOM    229  H28 AR5     2      23.890  22.360  38.610  1.00  0.00            
ATOM    230  H29 AR5     2      25.360  21.780  37.920  1.00  0.00            
ATOM    231  H30 AR5     2      22.570  21.020  36.910  1.00  0.00            
ATOM    232  H31 AR5     2      23.210  18.970  37.900  1.00  0.00            
ATOM    233  H32 AR5     2      22.150  19.520  35.360  1.00  0.00            
ATOM    234  H33 AR5     2      23.440  18.580  34.460  1.00  0.00            
ATOM    235  H34 AR5     2      23.090  18.210  36.130  1.00  0.00            
ATOM    236  H35 AR5     2      25.190  18.450  36.710  1.00  0.00            
ATOM    237  H36 AR5     2      25.830  18.720  35.160  1.00  0.00            
ATOM    238  H37 AR5     2      26.250  19.840  36.590  1.00  0.00            
ATOM    239  H38 AR5     2      23.390  21.670  34.570  1.00  0.00            
ATOM    240  H39 AR5     2      24.350  20.050  33.080  1.00  0.00            
ATOM    241  H40 AR5     2      26.010  20.600  33.240  1.00  0.00            
ATOM    242  H41 AR5     2      23.510  22.000  32.180  1.00  0.00            
ATOM    243  H42 AR5     2      24.970  21.740  31.210  1.00  0.00            
ATOM    244  H43 AR5     2      26.990  23.020  31.340  1.00  0.00            
ATOM    245  H44 AR5     2      27.040  24.480  32.290  1.00  0.00            
ATOM    246  H45 AR5     2      27.170  22.810  33.010  1.00  0.00            
ATOM    247  H46 AR5     2      23.240  27.190  31.110  1.00  0.00            
ATOM    248  H47 AR5     2      24.430  28.790  32.530  1.00  0.00            
ATOM    249  H48 AR5     2      25.920  28.580  31.600  1.00  0.00            
TER
ENDMDL
MODEL        1
ATOM      1  H1  GCD     1      29.410  15.140  24.410  1.00  0.00            
ATOM      2  O1  GCD     1      29.190  16.070  24.360  1.00  0.00            
ATOM      3  C1  GCD     1      27.900  16.200  23.850  1.00  0.00            
ATOM      4  H2  GCD     1      27.150  16.210  24.650  1.00  0.00            
ATOM      5  H3  GCD     1      27.830  17.130  23.270  1.00  0.00            
ATOM      6  C2  GCD     1      27.670  15.110  22.830  1.00  0.00            
ATOM      7  H4  GCD     1      28.280  15.200  21.920  1.00  0.00            
ATOM      8  C3  GCD     1      26.220  14.950  22.470  1.00  0.00            
ATOM      9  H5  GCD     1      25.580  14.730  23.340  1.00  0.00            
ATOM     10  C4  GCD     1      26.050  13.800  21.540  1.00  0.00            
ATOM     11  H6  GCD     1      26.690  13.900  20.660  1.00  0.00            
ATOM     12  O2  GCD     1      24.690  13.740  21.190  1.00  0.00            
ATOM     13  H7  GCD     1      24.550  14.130  20.320  1.00  0.00            
ATOM     14  C5  GCD     1      26.480  12.550  22.280  1.00  0.00            
ATOM     15  H8  GCD     1      25.860  12.640  23.180  1.00  0.00            
ATOM     16  O3  GCD     1      26.250  11.320  21.550  1.00  0.00            
ATOM     17  H9  GCD     1      25.550  11.470  20.900  1.00  0.00            
ATOM     18  C6  GCD     1      27.890  12.710  22.740  1.00  0.00            
ATOM     19  O4  GCD     1      27.950  13.880  23.460  1.00  0.00            
ATOM     20  H10 GCD     1      28.130  11.870  23.400  1.00  0.00            
ATOM     21  O5  GCD     1      28.800  12.690  21.670  1.00  0.00            
ATOM     22  C7  GCD     1      29.890  11.710  21.710  1.00  0.00            
ATOM     23  H11 GCD     1      30.080  11.440  22.760  1.00  0.00            
ATOM     24  C8  GCD     1      29.590  10.460  20.940  1.00  0.00            
ATOM     25  H12 GCD     1      29.130  10.810  20.010  1.00  0.00            
ATOM     26  O6  GCD     1      28.520   9.760  21.550  1.00  0.00            
ATOM     27  H13 GCD     1      27.710  10.270  21.630  1.00  0.00            
ATOM     28  C9  GCD     1      30.790   9.580  20.710  1.00  0.00            
ATOM     29  H14 GCD     1      31.110   9.280  21.720  1.00  0.00            
ATOM     30  O7  GCD     1      30.630   8.490  19.840  1.00  0.00            
ATOM     31  H15 GCD     1      29.720   8.200  19.880  1.00  0.00            
ATOM     32  C10 GCD     1      31.960  10.390  20.270  1.00  0.00            
ATOM     33  H16 GCD     1      32.840   9.750  20.390  1.00  0.00            
ATOM     34  O8  GCD     1      32.170  11.330  21.250  1.00  0.00            
ATOM     35  C11 GCD     1      31.180  12.330  21.270  1.00  0.00            
ATOM     36  H17 GCD     1      31.050  12.780  20.270  1.00  0.00            
ATOM     37  C12 GCD     1      31.650  13.470  22.030  1.00  0.00            
ATOM     38  H18 GCD     1      30.820  14.180  22.120  1.00  0.00            
ATOM     39  H19 GCD     1      32.460  13.910  21.440  1.00  0.00            
ATOM     40  O9  GCD     1      32.140  13.070  23.300  1.00  0.00            
ATOM     41  H20 GCD     1      32.510  13.880  23.680  1.00  0.00            
ATOM     42  O10 GCD     1      31.630  10.850  18.920  1.00  0.00            
ATOM     43  C13 GCD     1      32.610  10.550  17.940  1.00  0.00            
ATOM     44  H21 GCD     1      33.340   9.830  18.350  1.00  0.00            
ATOM     45  C14 GCD     1      31.980   9.890  16.750  1.00  0.00            
ATOM     46  H22 GCD     1      31.210  10.590  16.420  1.00  0.00            
ATOM     47  O11 GCD     1      31.340   8.670  17.070  1.00  0.00            
ATOM     48  H23 GCD     1      31.130   8.780  18.010  1.00  0.00            
ATOM     49  C15 GCD     1      32.870   9.720  15.510  1.00  0.00            
ATOM     50  H24 GCD     1      33.580   8.980  15.910  1.00  0.00            
ATOM     51  O12 GCD     1      32.120   9.270  14.360  1.00  0.00            
ATOM     52  H25 GCD     1      31.890  10.050  13.840  1.00  0.00            
ATOM     53  C16 GCD     1      33.570  11.080  15.290  1.00  0.00            
ATOM     54  H26 GCD     1      34.440  10.940  14.650  1.00  0.00            
ATOM     55  O13 GCD     1      34.120  11.570  16.440  1.00  0.00            
ATOM     56  C17 GCD     1      33.200  11.840  17.490  1.00  0.00            
ATOM     57  H27 GCD     1      32.460  12.520  17.060  1.00  0.00            
ATOM     58  C18 GCD     1      33.870  12.640  18.630  1.00  0.00            
ATOM     59  H28 GCD     1      34.570  12.000  19.190  1.00  0.00            
ATOM     60  H29 GCD     1      33.110  13.110  19.260  1.00  0.00            
ATOM     61  O14 GCD     1      34.710  13.670  18.070  1.00  0.00            
ATOM     62  H30 GCD     1      35.330  13.270  17.440  1.00  0.00            
ATOM     63  O15 GCD     1      32.670  11.980  14.720  1.00  0.00            
ATOM     64  C19 GCD     1      32.940  12.310  13.340  1.00  0.00            
ATOM     65  H31 GCD     1      33.630  11.670  12.790  1.00  0.00            
ATOM     66  C20 GCD     1      31.630  12.320  12.590  1.00  0.00            
ATOM     67  H32 GCD     1      30.850  12.940  13.060  1.00  0.00            
ATOM     68  O16 GCD     1      31.190  10.940  12.440  1.00  0.00            
ATOM     69  H33 GCD     1      30.450  10.940  11.820  1.00  0.00            
ATOM     70  C21 GCD     1      31.700  12.910  11.130  1.00  0.00            
ATOM     71  H34 GCD     1      32.310  12.170  10.600  1.00  0.00            
ATOM     72  O17 GCD     1      30.490  13.050  10.410  1.00  0.00            
ATOM     73  H35 GCD     1      30.350  13.990  10.270  1.00  0.00            
ATOM     74  C22 GCD     1      32.530  14.190  11.170  1.00  0.00            
ATOM     75  H36 GCD     1      32.620  14.600  10.160  1.00  0.00            
ATOM     76  O18 GCD     1      33.770  14.010  11.880  1.00  0.00            
ATOM     77  C23 GCD     1      33.560  13.740  13.270  1.00  0.00            
ATOM     78  H37 GCD     1      32.890  14.520  13.650  1.00  0.00            
ATOM     79  C24 GCD     1      34.970  13.840  13.930  1.00  0.00            
ATOM     80  H38 GCD     1      34.910  13.680  15.010  1.00  0.00            
ATOM     81  H39 GCD     1      35.300  14.870  13.750  1.00  0.00            
ATOM     82  O19 GCD     1      35.910  12.880  13.470  1.00  0.00            
ATOM     83  H40 GCD     1      36.160  12.930  12.550  1.00  0.00            
ATOM     84  O20 GCD     1      31.660  15.110  11.830  1.00  0.00            
ATOM     85  C25 GCD     1      31.630  16.470  11.290  1.00  0.00            
ATOM     86  H41 GCD     1      32.430  16.590  10.550  1.00  0.00            
ATOM     87  C26 GCD     1      30.270  16.730  10.540  1.00  0.00            
ATOM     88  H42 GCD     1      29.480  16.430  11.230  1.00  0.00            
ATOM     89  O21 GCD     1      30.140  15.880   9.380  1.00  0.00            
ATOM     90  H43 GCD     1      30.830  16.050   8.720  1.00  0.00            
ATOM     91  C27 GCD     1      30.120  18.270  10.150  1.00  0.00            
ATOM     92  H44 GCD     1      30.920  18.540   9.450  1.00  0.00            
ATOM     93  O22 GCD     1      28.870  18.650   9.550  1.00  0.00            
ATOM     94  H45 GCD     1      28.310  18.680  10.330  1.00  0.00            
ATOM     95  C28 GCD     1      30.500  19.050  11.360  1.00  0.00            
ATOM     96  H46 GCD     1      30.530  20.110  11.080  1.00  0.00            
ATOM     97  O23 GCD     1      31.790  18.690  11.780  1.00  0.00            
ATOM     98  C29 GCD     1      31.840  17.500  12.450  1.00  0.00            
ATOM     99  H47 GCD     1      31.070  17.320  13.210  1.00  0.00            
ATOM    100  C30 GCD     1      33.210  17.390  13.070  1.00  0.00            
ATOM    101  H48 GCD     1      33.960  17.590  12.290  1.00  0.00            
ATOM    102  H49 GCD     1      33.280  16.370  13.460  1.00  0.00            
ATOM    103  O24 GCD     1      33.450  18.240  14.140  1.00  0.00            
ATOM    104  H50 GCD     1      34.270  17.890  14.510  1.00  0.00            
ATOM    105  O25 GCD     1      29.450  18.900  12.360  1.00  0.00            
ATOM    106  C31 GCD     1      28.530  19.940  12.470  1.00  0.00            
ATOM    107  H51 GCD     1      28.570  20.690  11.670  1.00  0.00            
ATOM    108  C32 GCD     1      27.110  19.290  12.690  1.00  0.00            
ATOM    109  H52 GCD     1      27.110  18.660  13.590  1.00  0.00            
ATOM    110  O26 GCD     1      26.740  18.620  11.530  1.00  0.00            
ATOM    111  H53 GCD     1      25.790  18.470  11.580  1.00  0.00            
ATOM    112  C33 GCD     1      26.100  20.380  12.930  1.00  0.00            
ATOM    113  H54 GCD     1      26.240  21.150  12.150  1.00  0.00            
ATOM    114  O27 GCD     1      24.750  19.840  12.890  1.00  0.00            
ATOM    115  H55 GCD     1      24.230  20.410  12.310  1.00  0.00            
ATOM    116  C34 GCD     1      26.580  21.130  14.160  1.00  0.00            
ATOM    117  H56 GCD     1      26.000  22.060  14.180  1.00  0.00            
ATOM    118  O28 GCD     1      27.850  21.670  14.030  1.00  0.00            
ATOM    119  C35 GCD     1      28.900  20.660  13.720  1.00  0.00            
ATOM    120  H57 GCD     1      28.880  19.910  14.520  1.00  0.00            
ATOM    121  C36 GCD     1      30.300  21.220  13.820  1.00  0.00            
ATOM    122  H58 GCD     1      30.990  20.390  13.670  1.00  0.00            
ATOM    123  H59 GCD     1      30.450  21.630  14.830  1.00  0.00            
ATOM    124  O29 GCD     1      30.480  22.240  12.920  1.00  0.00            
ATOM    125  H60 GCD     1      31.110  22.810  13.360  1.00  0.00            
ATOM    126  O30 GCD     1      26.450  20.340  15.300  1.00  0.00            
ATOM    127  C37 GCD     1      25.730  21.020  16.350  1.00  0.00            
ATOM    128  H61 GCD     1      25.500  22.040  16.030  1.00  0.00            
ATOM    129  C38 GCD     1      24.340  20.290  16.520  1.00  0.00            
ATOM    130  H62 GCD     1      24.450  19.210  16.730  1.00  0.00            
ATOM    131  O31 GCD     1      23.520  20.380  15.310  1.00  0.00            
ATOM    132  H63 GCD     1      24.050  20.050  14.580  1.00  0.00            
ATOM    133  C39 GCD     1      23.600  20.760  17.720  1.00  0.00            
ATOM    134  H64 GCD     1      23.330  21.820  17.590  1.00  0.00            
ATOM    135  O32 GCD     1      22.430  20.000  18.020  1.00  0.00            
ATOM    136  H65 GCD     1      22.730  19.090  18.100  1.00  0.00            
ATOM    137  C40 GCD     1      24.580  20.780  18.940  1.00  0.00            
ATOM    138  H66 GCD     1      24.020  21.300  19.720  1.00  0.00            
ATOM    139  O33 GCD     1      25.760  21.550  18.580  1.00  0.00            
ATOM    140  C41 GCD     1      26.590  20.900  17.620  1.00  0.00            
ATOM    141  H67 GCD     1      26.670  19.820  17.830  1.00  0.00            
ATOM    142  C42 GCD     1      27.890  21.630  17.430  1.00  0.00            
ATOM    143  H68 GCD     1      27.690  22.710  17.340  1.00  0.00            
ATOM    144  H69 GCD     1      28.360  21.250  16.520  1.00  0.00            
ATOM    145  O34 GCD     1      28.800  21.570  18.540  1.00  0.00            
ATOM    146  H70 GCD     1      28.890  20.620  18.690  1.00  0.00            
ATOM    147  O35 GCD     1      24.960  19.470  19.320  1.00  0.00            
ATOM    148  C43 GCD     1      24.760  19.120  20.740  1.00  0.00            
ATOM    149  H71 GCD     1      24.330  20.000  21.240  1.00  0.00            
ATOM    150  C44 GCD     1      23.820  17.950  20.840  1.00  0.00            
ATOM    151  H72 GCD     1      24.210  17.190  20.150  1.00  0.00            
ATOM    152  O36 GCD     1      22.580  18.390  20.330  1.00  0.00            
ATOM    153  H73 GCD     1      22.060  17.600  20.500  1.00  0.00            
ATOM    154  C45 GCD     1      23.650  17.440  22.200  1.00  0.00            
ATOM    155  H74 GCD     1      23.100  18.180  22.790  1.00  0.00            
ATOM    156  O37 GCD     1      22.900  16.200  22.070  1.00  0.00            
ATOM    157  H75 GCD     1      23.480  15.570  21.610  1.00  0.00            
ATOM    158  C46 GCD     1      25.060  17.140  22.740  1.00  0.00            
ATOM    159  H76 GCD     1      24.990  16.740  23.760  1.00  0.00            
ATOM    160  O38 GCD     1      25.700  16.180  21.870  1.00  0.00            
ATOM    161  O39 GCD     1      25.830  18.340  22.780  1.00  0.00            
ATOM    162  C47 GCD     1      26.150  18.820  21.410  1.00  0.00            
ATOM    163  H77 GCD     1      26.740  18.080  20.840  1.00  0.00            
ATOM    164  C48 GCD     1      27.040  20.080  21.450  1.00  0.00            
ATOM    165  H78 GCD     1      26.600  20.860  22.090  1.00  0.00            
ATOM    166  H79 GCD     1      27.160  20.550  20.470  1.00  0.00            
ATOM    167  O40 GCD     1      28.370  19.760  21.920  1.00  0.00            
ATOM    168  H80 GCD     1      28.920  20.520  21.680  1.00  0.00            
ATOM    169  C1  AR5     2      34.270  20.200  17.440  1.00  0.00            
ATOM    170  C2  AR5     2      32.840  20.480  17.970  1.00  0.00            
ATOM    171  C3  AR5     2      32.520  21.930  17.620  1.00  0.00            
ATOM    172  C4  AR5     2      32.770  20.300  19.490  1.00  0.00            
ATOM    173  C5  AR5     2      32.830  18.830  19.940  1.00  0.00            
ATOM    174  C6  AR5     2      31.680  17.910  19.270  1.00  0.00            
ATOM    175  C7  AR5     2      30.330  18.330  19.810  1.00  0.00            
ATOM    176  O1  AR5     2      29.470  18.940  19.220  1.00  0.00            
ATOM    177  O2  AR5     2      29.970  17.950  21.030  1.00  0.00            
ATOM    178  C8  AR5     2      32.070  16.420  19.530  1.00  0.00            
ATOM    179  C9  AR5     2      31.000  15.540  18.890  1.00  0.00            
ATOM    180  C10 AR5     2      30.660  15.730  17.350  1.00  0.00            
ATOM    181  C11 AR5     2      31.860  15.050  16.550  1.00  0.00            
ATOM    182  C12 AR5     2      30.730  17.230  16.990  1.00  0.00            
ATOM    183  C13 AR5     2      30.050  17.690  15.940  1.00  0.00            
ATOM    184  C14 AR5     2      28.990  16.930  15.120  1.00  0.00            
ATOM    185  C15 AR5     2      28.960  15.370  15.440  1.00  0.00            
ATOM    186  C16 AR5     2      27.780  14.540  14.690  1.00  0.00            
ATOM    187  C17 AR5     2      26.390  15.100  15.060  1.00  0.00            
ATOM    188  C18 AR5     2      28.000  14.670  13.160  1.00  0.00            
ATOM    189  C19 AR5     2      27.190  13.670  12.310  1.00  0.00            
ATOM    190  C20 AR5     2      27.500  12.200  12.770  1.00  0.00            
ATOM    191  O3  AR5     2      26.770  11.260  11.860  1.00  0.00            
ATOM    192  C21 AR5     2      27.190  12.000  14.260  1.00  0.00            
ATOM    193  C22 AR5     2      27.750  10.610  14.590  1.00  0.00            
ATOM    194  C23 AR5     2      25.630  11.910  14.480  1.00  0.00            
ATOM    195  C24 AR5     2      27.970  13.020  15.140  1.00  0.00            
ATOM    196  C25 AR5     2      27.900  12.880  16.630  1.00  0.00            
ATOM    197  C26 AR5     2      29.060  13.600  17.360  1.00  0.00            
ATOM    198  C27 AR5     2      29.190  15.140  16.960  1.00  0.00            
ATOM    199  C28 AR5     2      28.240  15.910  17.860  1.00  0.00            
ATOM    200  C29 AR5     2      31.740  18.130  17.710  1.00  0.00            
ATOM    201  C30 AR5     2      31.800  19.650  17.220  1.00  0.00            
ATOM    202  H1  AR5     2      34.340  20.670  16.450  1.00  0.00            
ATOM    203  H2  AR5     2      35.010  20.710  18.080  1.00  0.00            
ATOM    204  H3  AR5     2      34.470  19.130  17.380  1.00  0.00            
ATOM    205  H4  AR5     2      31.490  22.210  17.870  1.00  0.00            
ATOM    206  H5  AR5     2      33.220  22.570  18.170  1.00  0.00            
ATOM    207  H6  AR5     2      32.590  22.050  16.530  1.00  0.00            
ATOM    208  H7  AR5     2      31.810  20.650  19.870  1.00  0.00            
ATOM    209  H8  AR5     2      33.570  20.780  20.070  1.00  0.00            
ATOM    210  H9  AR5     2      32.820  18.720  21.030  1.00  0.00            
ATOM    211  H10 AR5     2      33.780  18.340  19.690  1.00  0.00            
ATOM    212  H11 AR5     2      29.230  18.570  21.130  1.00  0.00            
ATOM    213  H12 AR5     2      32.240  16.260  20.600  1.00  0.00            
ATOM    214  H13 AR5     2      33.020  16.210  19.030  1.00  0.00            
ATOM    215  H14 AR5     2      30.150  15.540  19.590  1.00  0.00            
ATOM    216  H15 AR5     2      31.420  14.530  18.950  1.00  0.00            
ATOM    217  H16 AR5     2      31.830  15.420  15.520  1.00  0.00            
ATOM    218  H17 AR5     2      32.850  15.220  16.990  1.00  0.00            
ATOM    219  H18 AR5     2      31.680  13.970  16.390  1.00  0.00            
ATOM    220  H19 AR5     2      30.110  18.740  15.670  1.00  0.00            
ATOM    221  H20 AR5     2      29.330  17.050  14.080  1.00  0.00            
ATOM    222  H21 AR5     2      27.950  17.290  15.180  1.00  0.00            
ATOM    223  H22 AR5     2      29.860  14.950  14.970  1.00  0.00            
ATOM    224  H23 AR5     2      25.660  14.820  14.280  1.00  0.00            
ATOM    225  H24 AR5     2      26.040  14.630  15.990  1.00  0.00            
ATOM    226  H25 AR5     2      26.280  16.190  15.080  1.00  0.00            
ATOM    227  H26 AR5     2      29.040  14.520  12.840  1.00  0.00            
ATOM    228  H27 AR5     2      27.750  15.670  12.780  1.00  0.00            
ATOM    229  H28 AR5     2      27.470  13.860  11.260  1.00  0.00            
ATOM    230  H29 AR5     2      26.130  13.940  12.380  1.00  0.00            
ATOM    231  H30 AR5     2      28.520  11.900  12.510  1.00  0.00            
ATOM    232  H31 AR5     2      25.910  11.700  11.770  1.00  0.00            
ATOM    233  H32 AR5     2      27.620   9.840  13.810  1.00  0.00            
ATOM    234  H33 AR5     2      28.830  10.520  14.700  1.00  0.00            
ATOM    235  H34 AR5     2      27.250  10.230  15.480  1.00  0.00            
ATOM    236  H35 AR5     2      25.130  11.170  13.840  1.00  0.00            
ATOM    237  H36 AR5     2      25.460  11.620  15.520  1.00  0.00            
ATOM    238  H37 AR5     2      25.060  12.830  14.260  1.00  0.00            
ATOM    239  H38 AR5     2      29.010  12.740  14.930  1.00  0.00            
ATOM    240  H39 AR5     2      27.930  11.790  16.800  1.00  0.00            
ATOM    241  H40 AR5     2      26.890  13.050  17.020  1.00  0.00            
ATOM    242  H41 AR5     2      29.950  12.990  17.170  1.00  0.00            
ATOM    243  H42 AR5     2      28.920  13.470  18.440  1.00  0.00            
ATOM    244  H43 AR5     2      28.380  17.000  17.820  1.00  0.00            
ATOM    245  H44 AR5     2      27.220  15.680  17.530  1.00  0.00            
ATOM    246  H45 AR5     2      28.150  15.620  18.910  1.00  0.00            
ATOM    247  H46 AR5     2      32.680  17.670  17.380  1.00  0.00            
ATOM    248  H47 AR5     2      32.030  19.600  16.150  1.00  0.00            
ATOM    249  H48 AR5     2      30.820  20.140  17.290  1.00  0.00            
TER
ENDMDL
MODEL        1
ATOM      1  H1  GCD     1      28.220  12.340  22.210  1.00  0.00            
ATOM      2  O1  GCD     1      27.820  13.010  21.640  1.00  0.00            
ATOM      3  C1  GCD     1      26.400  12.960  21.760  1.00  0.00            
ATOM      4  H2  GCD     1      26.050  12.890  22.800  1.00  0.00            
ATOM      5  H3  GCD     1      25.970  13.880  21.350  1.00  0.00            
ATOM      6  C2  GCD     1      25.850  11.810  20.970  1.00  0.00            
ATOM      7  H4  GCD     1      26.440  11.880  20.050  1.00  0.00            
ATOM      8  C3  GCD     1      24.360  11.860  20.810  1.00  0.00            
ATOM      9  H5  GCD     1      23.850  11.790  21.780  1.00  0.00            
ATOM     10  C4  GCD     1      23.980  10.680  19.980  1.00  0.00            
ATOM     11  H6  GCD     1      24.560  10.630  19.050  1.00  0.00            
ATOM     12  O2  GCD     1      22.600  10.740  19.630  1.00  0.00            
ATOM     13  H7  GCD     1      22.160  10.650  20.480  1.00  0.00            
ATOM     14  C5  GCD     1      24.350   9.370  20.690  1.00  0.00            
ATOM     15  H8  GCD     1      23.870   9.220  21.660  1.00  0.00            
ATOM     16  O3  GCD     1      24.080   8.180  19.940  1.00  0.00            
ATOM     17  H9  GCD     1      23.140   7.970  19.930  1.00  0.00            
ATOM     18  C6  GCD     1      25.820   9.460  21.050  1.00  0.00            
ATOM     19  O4  GCD     1      26.170  10.620  21.720  1.00  0.00            
ATOM     20  H10 GCD     1      26.090   8.630  21.710  1.00  0.00            
ATOM     21  O5  GCD     1      26.700   9.360  19.960  1.00  0.00            
ATOM     22  C7  GCD     1      27.880   8.470  20.130  1.00  0.00            
ATOM     23  H11 GCD     1      28.030   8.130  21.160  1.00  0.00            
ATOM     24  C8  GCD     1      27.540   7.330  19.210  1.00  0.00            
ATOM     25  H12 GCD     1      27.380   7.710  18.200  1.00  0.00            
ATOM     26  O6  GCD     1      26.360   6.680  19.690  1.00  0.00            
ATOM     27  H13 GCD     1      25.690   7.360  19.880  1.00  0.00            
ATOM     28  C9  GCD     1      28.730   6.380  19.330  1.00  0.00            
ATOM     29  H14 GCD     1      28.760   6.150  20.410  1.00  0.00            
ATOM     30  O7  GCD     1      28.560   5.210  18.650  1.00  0.00            
ATOM     31  H15 GCD     1      27.750   4.850  19.020  1.00  0.00            
ATOM     32  C10 GCD     1      30.090   7.090  19.000  1.00  0.00            
ATOM     33  H16 GCD     1      30.950   6.420  19.070  1.00  0.00            
ATOM     34  O8  GCD     1      30.160   8.160  19.900  1.00  0.00            
ATOM     35  C11 GCD     1      29.170   9.150  19.780  1.00  0.00            
ATOM     36  H17 GCD     1      29.140   9.480  18.740  1.00  0.00            
ATOM     37  C12 GCD     1      29.550  10.240  20.770  1.00  0.00            
ATOM     38  H18 GCD     1      28.840  11.070  20.670  1.00  0.00            
ATOM     39  H19 GCD     1      30.490  10.580  20.330  1.00  0.00            
ATOM     40  O9  GCD     1      29.700   9.840  22.080  1.00  0.00            
ATOM     41  H20 GCD     1      30.410   9.230  22.300  1.00  0.00            
ATOM     42  O10 GCD     1      30.010   7.600  17.700  1.00  0.00            
ATOM     43  C13 GCD     1      30.870   6.920  16.760  1.00  0.00            
ATOM     44  H21 GCD     1      31.280   5.970  17.130  1.00  0.00            
ATOM     45  C14 GCD     1      29.930   6.680  15.510  1.00  0.00            
ATOM     46  H22 GCD     1      29.350   7.590  15.310  1.00  0.00            
ATOM     47  O11 GCD     1      29.010   5.590  15.790  1.00  0.00            
ATOM     48  H23 GCD     1      28.980   5.460  16.750  1.00  0.00            
ATOM     49  C15 GCD     1      30.810   6.290  14.320  1.00  0.00            
ATOM     50  H24 GCD     1      31.330   5.390  14.670  1.00  0.00            
ATOM     51  O12 GCD     1      30.130   5.970  13.150  1.00  0.00            
ATOM     52  H25 GCD     1      29.900   6.820  12.760  1.00  0.00            
ATOM     53  C16 GCD     1      31.800   7.420  13.990  1.00  0.00            
ATOM     54  H26 GCD     1      32.410   7.270  13.100  1.00  0.00            
ATOM     55  O13 GCD     1      32.600   7.670  15.100  1.00  0.00            
ATOM     56  C17 GCD     1      31.970   7.940  16.410  1.00  0.00            
ATOM     57  H27 GCD     1      31.410   8.880  16.300  1.00  0.00            
ATOM     58  C18 GCD     1      33.050   8.040  17.500  1.00  0.00            
ATOM     59  H28 GCD     1      33.520   7.050  17.510  1.00  0.00            
ATOM     60  H29 GCD     1      32.520   8.320  18.420  1.00  0.00            
ATOM     61  O14 GCD     1      33.960   9.080  17.230  1.00  0.00            
ATOM     62  H30 GCD     1      34.320   8.850  16.370  1.00  0.00            
ATOM     63  O15 GCD     1      31.070   8.620  13.760  1.00  0.00            
ATOM     64  C19 GCD     1      31.160   9.260  12.480  1.00  0.00            
ATOM     65  H31 GCD     1      31.800   8.760  11.740  1.00  0.00            
ATOM     66  C20 GCD     1      29.730   9.670  11.980  1.00  0.00            
ATOM     67  H32 GCD     1      29.260  10.150  12.840  1.00  0.00            
ATOM     68  O16 GCD     1      29.020   8.530  11.660  1.00  0.00            
ATOM     69  H33 GCD     1      28.250   8.880  11.190  1.00  0.00            
ATOM     70  C21 GCD     1      29.730  10.600  10.720  1.00  0.00            
ATOM     71  H34 GCD     1      30.120   9.930   9.950  1.00  0.00            
ATOM     72  O17 GCD     1      28.380  11.000  10.400  1.00  0.00            
ATOM     73  H35 GCD     1      28.440  11.890  10.040  1.00  0.00            
ATOM     74  C22 GCD     1      30.690  11.720  10.820  1.00  0.00            
ATOM     75  H36 GCD     1      30.930  12.190   9.870  1.00  0.00            
ATOM     76  O18 GCD     1      31.890  11.350  11.340  1.00  0.00            
ATOM     77  C23 GCD     1      31.850  10.670  12.670  1.00  0.00            
ATOM     78  H37 GCD     1      31.340  11.370  13.350  1.00  0.00            
ATOM     79  C24 GCD     1      33.300  10.570  13.140  1.00  0.00            
ATOM     80  H38 GCD     1      33.320  10.090  14.120  1.00  0.00            
ATOM     81  H39 GCD     1      33.700  11.580  13.270  1.00  0.00            
ATOM     82  O19 GCD     1      33.990   9.880  12.150  1.00  0.00            
ATOM     83  H40 GCD     1      34.070  10.440  11.370  1.00  0.00            
ATOM     84  O20 GCD     1      30.230  12.760  11.690  1.00  0.00            
ATOM     85  C25 GCD     1      30.410  14.110  11.080  1.00  0.00            
ATOM     86  H41 GCD     1      31.180  14.170  10.300  1.00  0.00            
ATOM     87  C26 GCD     1      29.120  14.570  10.320  1.00  0.00            
ATOM     88  H42 GCD     1      28.360  14.480  11.110  1.00  0.00            
ATOM     89  O21 GCD     1      28.900  13.580   9.370  1.00  0.00            
ATOM     90  H43 GCD     1      29.570  13.780   8.700  1.00  0.00            
ATOM     91  C27 GCD     1      29.210  15.990   9.820  1.00  0.00            
ATOM     92  H44 GCD     1      29.990  16.000   9.050  1.00  0.00            
ATOM     93  O22 GCD     1      27.950  16.490   9.360  1.00  0.00            
ATOM     94  H45 GCD     1      27.400  16.250  10.120  1.00  0.00            
ATOM     95  C28 GCD     1      29.730  16.860  10.980  1.00  0.00            
ATOM     96  H46 GCD     1      29.960  17.860  10.620  1.00  0.00            
ATOM     97  O23 GCD     1      30.960  16.380  11.510  1.00  0.00            
ATOM     98  C29 GCD     1      30.840  15.110  12.140  1.00  0.00            
ATOM     99  H47 GCD     1      30.080  15.220  12.930  1.00  0.00            
ATOM    100  C30 GCD     1      32.200  14.680  12.780  1.00  0.00            
ATOM    101  H48 GCD     1      32.930  14.860  11.990  1.00  0.00            
ATOM    102  H49 GCD     1      32.070  13.630  13.060  1.00  0.00            
ATOM    103  O24 GCD     1      32.630  15.520  13.780  1.00  0.00            
ATOM    104  H50 GCD     1      32.630  16.380  13.340  1.00  0.00            
ATOM    105  O25 GCD     1      28.770  16.960  12.040  1.00  0.00            
ATOM    106  C31 GCD     1      27.680  17.860  12.000  1.00  0.00            
ATOM    107  H51 GCD     1      27.570  18.290  10.990  1.00  0.00            
ATOM    108  C32 GCD     1      26.380  17.130  12.310  1.00  0.00            
ATOM    109  H52 GCD     1      26.550  16.640  13.280  1.00  0.00            
ATOM    110  O26 GCD     1      26.020  16.200  11.300  1.00  0.00            
ATOM    111  H53 GCD     1      25.180  15.770  11.490  1.00  0.00            
ATOM    112  C33 GCD     1      25.160  18.150  12.410  1.00  0.00            
ATOM    113  H54 GCD     1      25.110  18.650  11.430  1.00  0.00            
ATOM    114  O27 GCD     1      23.900  17.490  12.770  1.00  0.00            
ATOM    115  H55 GCD     1      23.760  16.690  12.260  1.00  0.00            
ATOM    116  C34 GCD     1      25.470  19.140  13.490  1.00  0.00            
ATOM    117  H56 GCD     1      24.730  19.950  13.530  1.00  0.00            
ATOM    118  O28 GCD     1      26.650  19.770  13.160  1.00  0.00            
ATOM    119  C35 GCD     1      27.770  18.990  13.060  1.00  0.00            
ATOM    120  H57 GCD     1      27.940  18.530  14.040  1.00  0.00            
ATOM    121  C36 GCD     1      28.980  19.940  12.740  1.00  0.00            
ATOM    122  H58 GCD     1      29.850  19.320  12.960  1.00  0.00            
ATOM    123  H59 GCD     1      28.960  20.790  13.440  1.00  0.00            
ATOM    124  O29 GCD     1      28.940  20.420  11.380  1.00  0.00            
ATOM    125  H60 GCD     1      28.100  20.780  11.070  1.00  0.00            
ATOM    126  O30 GCD     1      25.590  18.530  14.760  1.00  0.00            
ATOM    127  C37 GCD     1      24.840  19.210  15.770  1.00  0.00            
ATOM    128  H61 GCD     1      24.850  20.290  15.550  1.00  0.00            
ATOM    129  C38 GCD     1      23.390  18.710  15.780  1.00  0.00            
ATOM    130  H62 GCD     1      23.420  17.610  15.770  1.00  0.00            
ATOM    131  O31 GCD     1      22.720  19.160  14.610  1.00  0.00            
ATOM    132  H63 GCD     1      23.190  18.550  14.020  1.00  0.00            
ATOM    133  C39 GCD     1      22.560  19.010  17.060  1.00  0.00            
ATOM    134  H64 GCD     1      22.390  20.080  17.200  1.00  0.00            
ATOM    135  O32 GCD     1      21.330  18.260  17.160  1.00  0.00            
ATOM    136  H65 GCD     1      21.380  17.300  17.120  1.00  0.00            
ATOM    137  C40 GCD     1      23.510  18.640  18.190  1.00  0.00            
ATOM    138  H66 GCD     1      22.980  18.900  19.110  1.00  0.00            
ATOM    139  O33 GCD     1      24.710  19.360  18.140  1.00  0.00            
ATOM    140  C41 GCD     1      25.630  19.080  17.100  1.00  0.00            
ATOM    141  H67 GCD     1      25.960  18.030  17.150  1.00  0.00            
ATOM    142  C42 GCD     1      26.880  19.900  17.180  1.00  0.00            
ATOM    143  H68 GCD     1      26.580  20.950  17.190  1.00  0.00            
ATOM    144  H69 GCD     1      27.390  19.660  16.230  1.00  0.00            
ATOM    145  O34 GCD     1      27.800  19.480  18.230  1.00  0.00            
ATOM    146  H70 GCD     1      27.890  18.520  18.250  1.00  0.00            
ATOM    147  O35 GCD     1      23.860  17.170  18.200  1.00  0.00            
ATOM    148  C43 GCD     1      23.260  16.440  19.220  1.00  0.00            
ATOM    149  H71 GCD     1      22.570  17.080  19.780  1.00  0.00            
ATOM    150  C44 GCD     1      22.550  15.150  18.720  1.00  0.00            
ATOM    151  H72 GCD     1      23.410  14.670  18.240  1.00  0.00            
ATOM    152  O36 GCD     1      21.500  15.490  17.840  1.00  0.00            
ATOM    153  H73 GCD     1      20.860  14.770  17.790  1.00  0.00            
ATOM    154  C45 GCD     1      22.020  14.280  19.870  1.00  0.00            
ATOM    155  H74 GCD     1      21.310  14.930  20.410  1.00  0.00            
ATOM    156  O37 GCD     1      21.330  13.050  19.570  1.00  0.00            
ATOM    157  H75 GCD     1      22.100  12.480  19.550  1.00  0.00            
ATOM    158  C46 GCD     1      23.160  13.980  20.820  1.00  0.00            
ATOM    159  H76 GCD     1      22.860  13.580  21.800  1.00  0.00            
ATOM    160  O38 GCD     1      24.030  13.100  20.140  1.00  0.00            
ATOM    161  O39 GCD     1      23.830  15.250  21.170  1.00  0.00            
ATOM    162  C47 GCD     1      24.400  15.970  20.090  1.00  0.00            
ATOM    163  H77 GCD     1      25.030  15.320  19.470  1.00  0.00            
ATOM    164  C48 GCD     1      25.340  17.050  20.650  1.00  0.00            
ATOM    165  H78 GCD     1      24.700  17.610  21.340  1.00  0.00            
ATOM    166  H79 GCD     1      25.650  17.710  19.830  1.00  0.00            
ATOM    167  O40 GCD     1      26.430  16.480  21.270  1.00  0.00            
ATOM    168  H80 GCD     1      26.270  16.270  22.200  1.00  0.00            
ATOM    169  C1  AR5     2      32.760  18.580  16.370  1.00  0.00            
ATOM    170  C2  AR5     2      31.370  18.700  17.010  1.00  0.00            
ATOM    171  C3  AR5     2      30.890  20.120  16.620  1.00  0.00            
ATOM    172  C4  AR5     2      31.530  18.500  18.520  1.00  0.00            
ATOM    173  C5  AR5     2      31.830  17.020  18.930  1.00  0.00            
ATOM    174  C6  AR5     2      30.770  15.990  18.350  1.00  0.00            
ATOM    175  C7  AR5     2      29.370  16.300  18.980  1.00  0.00            
ATOM    176  O1  AR5     2      28.430  16.890  18.490  1.00  0.00            
ATOM    177  O2  AR5     2      29.180  15.780  20.230  1.00  0.00            
ATOM    178  C8  AR5     2      31.330  14.500  18.610  1.00  0.00            
ATOM    179  C9  AR5     2      30.360  13.500  18.180  1.00  0.00            
ATOM    180  C10 AR5     2      29.810  13.600  16.710  1.00  0.00            
ATOM    181  C11 AR5     2      30.850  12.950  15.730  1.00  0.00            
ATOM    182  C12 AR5     2      29.660  15.080  16.260  1.00  0.00            
ATOM    183  C13 AR5     2      28.730  15.390  15.370  1.00  0.00            
ATOM    184  C14 AR5     2      27.670  14.490  14.700  1.00  0.00            
ATOM    185  C15 AR5     2      27.780  12.940  15.090  1.00  0.00            
ATOM    186  C16 AR5     2      26.540  12.040  14.720  1.00  0.00            
ATOM    187  C17 AR5     2      25.140  12.580  15.220  1.00  0.00            
ATOM    188  C18 AR5     2      26.480  12.120  13.160  1.00  0.00            
ATOM    189  C19 AR5     2      25.610  10.990  12.460  1.00  0.00            
ATOM    190  C20 AR5     2      25.800   9.630  13.050  1.00  0.00            
ATOM    191  O3  AR5     2      24.920   8.650  12.420  1.00  0.00            
ATOM    192  C21 AR5     2      25.820   9.480  14.670  1.00  0.00            
ATOM    193  C22 AR5     2      26.150   8.020  15.020  1.00  0.00            
ATOM    194  C23 AR5     2      24.370   9.650  15.170  1.00  0.00            
ATOM    195  C24 AR5     2      26.790  10.620  15.260  1.00  0.00            
ATOM    196  C25 AR5     2      27.080  10.620  16.720  1.00  0.00            
ATOM    197  C26 AR5     2      28.330  11.460  17.120  1.00  0.00            
ATOM    198  C27 AR5     2      28.350  12.910  16.570  1.00  0.00            
ATOM    199  C28 AR5     2      27.360  13.660  17.560  1.00  0.00            
ATOM    200  C29 AR5     2      30.620  16.110  16.800  1.00  0.00            
ATOM    201  C30 AR5     2      30.370  17.650  16.420  1.00  0.00            
ATOM    202  H1  AR5     2      32.560  18.610  15.290  1.00  0.00            
ATOM    203  H2  AR5     2      33.430  19.390  16.680  1.00  0.00            
ATOM    204  H3  AR5     2      33.170  17.570  16.520  1.00  0.00            
ATOM    205  H4  AR5     2      29.950  20.370  17.120  1.00  0.00            
ATOM    206  H5  AR5     2      31.520  20.950  16.980  1.00  0.00            
ATOM    207  H6  AR5     2      30.700  20.250  15.550  1.00  0.00            
ATOM    208  H7  AR5     2      30.590  18.820  19.000  1.00  0.00            
ATOM    209  H8  AR5     2      32.300  19.130  18.970  1.00  0.00            
ATOM    210  H9  AR5     2      31.900  16.900  20.020  1.00  0.00            
ATOM    211  H10 AR5     2      32.840  16.660  18.690  1.00  0.00            
ATOM    212  H11 AR5     2      28.240  15.980  20.370  1.00  0.00            
ATOM    213  H12 AR5     2      31.640  14.260  19.630  1.00  0.00            
ATOM    214  H13 AR5     2      32.290  14.330  18.110  1.00  0.00            
ATOM    215  H14 AR5     2      29.640  13.590  19.000  1.00  0.00            
ATOM    216  H15 AR5     2      30.770  12.480  18.230  1.00  0.00            
ATOM    217  H16 AR5     2      31.820  13.470  15.760  1.00  0.00            
ATOM    218  H17 AR5     2      31.210  11.930  15.880  1.00  0.00            
ATOM    219  H18 AR5     2      30.630  13.060  14.660  1.00  0.00            
ATOM    220  H19 AR5     2      28.700  16.400  14.970  1.00  0.00            
ATOM    221  H20 AR5     2      27.790  14.560  13.610  1.00  0.00            
ATOM    222  H21 AR5     2      26.690  14.900  14.980  1.00  0.00            
ATOM    223  H22 AR5     2      28.600  12.490  14.520  1.00  0.00            
ATOM    224  H23 AR5     2      24.250  12.200  14.690  1.00  0.00            
ATOM    225  H24 AR5     2      25.040  12.290  16.270  1.00  0.00            
ATOM    226  H25 AR5     2      25.160  13.680  15.240  1.00  0.00            
ATOM    227  H26 AR5     2      27.450  11.980  12.670  1.00  0.00            
ATOM    228  H27 AR5     2      26.100  13.080  12.810  1.00  0.00            
ATOM    229  H28 AR5     2      25.690  11.000  11.360  1.00  0.00            
ATOM    230  H29 AR5     2      24.540  11.200  12.540  1.00  0.00            
ATOM    231  H30 AR5     2      26.820   9.310  12.800  1.00  0.00            
ATOM    232  H31 AR5     2      25.180   8.750  11.480  1.00  0.00            
ATOM    233  H32 AR5     2      25.470   7.220  14.690  1.00  0.00            
ATOM    234  H33 AR5     2      27.100   7.940  14.490  1.00  0.00            
ATOM    235  H34 AR5     2      26.320   7.900  16.100  1.00  0.00            
ATOM    236  H35 AR5     2      24.340  10.090  16.180  1.00  0.00            
ATOM    237  H36 AR5     2      23.820  10.220  14.420  1.00  0.00            
ATOM    238  H37 AR5     2      23.900   8.660  15.170  1.00  0.00            
ATOM    239  H38 AR5     2      27.720  10.240  14.810  1.00  0.00            
ATOM    240  H39 AR5     2      27.210   9.550  16.950  1.00  0.00            
ATOM    241  H40 AR5     2      26.260  10.910  17.390  1.00  0.00            
ATOM    242  H41 AR5     2      29.130  10.860  16.670  1.00  0.00            
ATOM    243  H42 AR5     2      28.470  11.330  18.190  1.00  0.00            
ATOM    244  H43 AR5     2      27.670  13.870  18.590  1.00  0.00            
ATOM    245  H44 AR5     2      27.110  14.650  17.150  1.00  0.00            
ATOM    246  H45 AR5     2      26.450  13.080  17.760  1.00  0.00            
ATOM    247  H46 AR5     2      31.600  15.900  16.350  1.00  0.00            
ATOM    248  H47 AR5     2      30.410  17.740  15.330  1.00  0.00            
ATOM    249  H48 AR5     2      29.370  17.950  16.730  1.00  0.00            
TER
ENDMDL
MODEL        1
ATOM      1  H1  GCD     1      28.100  21.780  32.140  1.00  0.00            
ATOM      2  O1  GCD     1      27.150  21.680  32.260  1.00  0.00            
ATOM      3  C1  GCD     1      26.480  22.570  31.320  1.00  0.00            
ATOM      4  H2  GCD     1      26.620  22.080  30.340  1.00  0.00            
ATOM      5  H3  GCD     1      25.410  22.660  31.520  1.00  0.00            
ATOM      6  C2  GCD     1      27.140  23.960  31.320  1.00  0.00            
ATOM      7  H4  GCD     1      27.050  24.350  32.340  1.00  0.00            
ATOM      8  C3  GCD     1      26.430  24.910  30.330  1.00  0.00            
ATOM      9  H5  GCD     1      26.340  24.330  29.400  1.00  0.00            
ATOM     10  C4  GCD     1      27.250  26.230  30.120  1.00  0.00            
ATOM     11  H6  GCD     1      27.040  26.890  30.980  1.00  0.00            
ATOM     12  O2  GCD     1      26.680  26.860  28.940  1.00  0.00            
ATOM     13  H7  GCD     1      26.910  27.800  28.990  1.00  0.00            
ATOM     14  C5  GCD     1      28.770  25.950  29.890  1.00  0.00            
ATOM     15  H8  GCD     1      28.960  25.470  28.920  1.00  0.00            
ATOM     16  O3  GCD     1      29.450  27.160  29.800  1.00  0.00            
ATOM     17  H9  GCD     1      29.920  27.210  30.640  1.00  0.00            
ATOM     18  C6  GCD     1      29.230  25.080  31.060  1.00  0.00            
ATOM     19  O4  GCD     1      28.510  23.810  31.000  1.00  0.00            
ATOM     20  H10 GCD     1      30.260  24.720  31.000  1.00  0.00            
ATOM     21  O5  GCD     1      29.090  25.660  32.350  1.00  0.00            
ATOM     22  C7  GCD     1      30.280  25.620  33.230  1.00  0.00            
ATOM     23  H11 GCD     1      30.930  24.790  32.920  1.00  0.00            
ATOM     24  C8  GCD     1      31.020  26.980  33.100  1.00  0.00            
ATOM     25  H12 GCD     1      30.300  27.770  33.360  1.00  0.00            
ATOM     26  O6  GCD     1      31.550  27.120  31.780  1.00  0.00            
ATOM     27  H13 GCD     1      32.140  27.880  31.750  1.00  0.00            
ATOM     28  C9  GCD     1      32.150  27.090  34.130  1.00  0.00            
ATOM     29  H14 GCD     1      32.870  26.310  33.850  1.00  0.00            
ATOM     30  O7  GCD     1      32.810  28.360  34.150  1.00  0.00            
ATOM     31  H15 GCD     1      32.100  28.940  34.430  1.00  0.00            
ATOM     32  C10 GCD     1      31.590  26.830  35.510  1.00  0.00            
ATOM     33  H16 GCD     1      32.370  26.680  36.250  1.00  0.00            
ATOM     34  O8  GCD     1      30.990  25.570  35.540  1.00  0.00            
ATOM     35  C11 GCD     1      29.820  25.380  34.700  1.00  0.00            
ATOM     36  H17 GCD     1      28.920  25.920  35.030  1.00  0.00            
ATOM     37  C12 GCD     1      29.380  23.860  34.870  1.00  0.00            
ATOM     38  H18 GCD     1      30.230  23.220  34.580  1.00  0.00            
ATOM     39  H19 GCD     1      28.540  23.610  34.210  1.00  0.00            
ATOM     40  O9  GCD     1      28.920  23.700  36.220  1.00  0.00            
ATOM     41  H20 GCD     1      28.300  24.350  36.570  1.00  0.00            
ATOM     42  O10 GCD     1      30.720  27.830  35.890  1.00  0.00            
ATOM     43  C13 GCD     1      31.160  28.650  36.920  1.00  0.00            
ATOM     44  H21 GCD     1      32.240  28.630  37.130  1.00  0.00            
ATOM     45  C14 GCD     1      30.950  30.090  36.550  1.00  0.00            
ATOM     46  H22 GCD     1      29.860  30.180  36.390  1.00  0.00            
ATOM     47  O11 GCD     1      31.600  30.440  35.330  1.00  0.00            
ATOM     48  H23 GCD     1      31.340  31.320  35.050  1.00  0.00            
ATOM     49  C15 GCD     1      31.440  31.020  37.710  1.00  0.00            
ATOM     50  H24 GCD     1      32.510  30.970  37.950  1.00  0.00            
ATOM     51  O12 GCD     1      31.100  32.360  37.580  1.00  0.00            
ATOM     52  H25 GCD     1      31.630  32.830  36.920  1.00  0.00            
ATOM     53  C16 GCD     1      30.720  30.610  38.980  1.00  0.00            
ATOM     54  H26 GCD     1      31.180  31.210  39.770  1.00  0.00            
ATOM     55  O13 GCD     1      30.840  29.200  39.230  1.00  0.00            
ATOM     56  C17 GCD     1      30.360  28.350  38.200  1.00  0.00            
ATOM     57  H27 GCD     1      29.280  28.510  38.100  1.00  0.00            
ATOM     58  C18 GCD     1      30.650  26.940  38.640  1.00  0.00            
ATOM     59  H28 GCD     1      31.740  26.930  38.770  1.00  0.00            
ATOM     60  H29 GCD     1      30.390  26.210  37.850  1.00  0.00            
ATOM     61  O14 GCD     1      30.140  26.520  39.920  1.00  0.00            
ATOM     62  H30 GCD     1      30.690  25.770  40.150  1.00  0.00            
ATOM     63  O15 GCD     1      29.350  30.860  38.890  1.00  0.00            
ATOM     64  C19 GCD     1      28.700  31.350  40.090  1.00  0.00            
ATOM     65  H31 GCD     1      29.290  31.070  40.970  1.00  0.00            
ATOM     66  C20 GCD     1      28.490  32.860  39.850  1.00  0.00            
ATOM     67  H32 GCD     1      27.940  32.890  38.900  1.00  0.00            
ATOM     68  O16 GCD     1      29.710  33.450  39.570  1.00  0.00            
ATOM     69  H33 GCD     1      30.050  33.140  38.720  1.00  0.00            
ATOM     70  C21 GCD     1      27.620  33.550  40.890  1.00  0.00            
ATOM     71  H34 GCD     1      28.260  33.450  41.770  1.00  0.00            
ATOM     72  O17 GCD     1      27.380  34.930  40.520  1.00  0.00            
ATOM     73  H35 GCD     1      28.270  35.290  40.380  1.00  0.00            
ATOM     74  C22 GCD     1      26.240  32.840  41.030  1.00  0.00            
ATOM     75  H36 GCD     1      25.740  33.090  41.960  1.00  0.00            
ATOM     76  O18 GCD     1      26.540  31.490  41.230  1.00  0.00            
ATOM     77  C23 GCD     1      27.290  30.760  40.300  1.00  0.00            
ATOM     78  H37 GCD     1      26.660  30.920  39.410  1.00  0.00            
ATOM     79  C24 GCD     1      27.300  29.260  40.650  1.00  0.00            
ATOM     80  H38 GCD     1      27.840  29.130  41.590  1.00  0.00            
ATOM     81  H39 GCD     1      27.760  28.690  39.830  1.00  0.00            
ATOM     82  O19 GCD     1      25.950  28.710  40.800  1.00  0.00            
ATOM     83  H40 GCD     1      25.330  29.200  41.350  1.00  0.00            
ATOM     84  O20 GCD     1      25.380  33.050  39.930  1.00  0.00            
ATOM     85  C25 GCD     1      24.170  33.690  40.300  1.00  0.00            
ATOM     86  H41 GCD     1      24.190  34.180  41.290  1.00  0.00            
ATOM     87  C26 GCD     1      23.830  34.690  39.220  1.00  0.00            
ATOM     88  H42 GCD     1      24.030  34.190  38.270  1.00  0.00            
ATOM     89  O21 GCD     1      24.740  35.730  39.240  1.00  0.00            
ATOM     90  H43 GCD     1      25.630  35.370  39.350  1.00  0.00            
ATOM     91  C27 GCD     1      22.370  35.230  39.110  1.00  0.00            
ATOM     92  H44 GCD     1      22.160  35.870  39.990  1.00  0.00            
ATOM     93  O22 GCD     1      22.090  35.970  37.910  1.00  0.00            
ATOM     94  H45 GCD     1      22.850  36.570  37.870  1.00  0.00            
ATOM     95  C28 GCD     1      21.410  34.020  39.250  1.00  0.00            
ATOM     96  H46 GCD     1      20.360  34.320  39.200  1.00  0.00            
ATOM     97  O23 GCD     1      21.820  33.290  40.380  1.00  0.00            
ATOM     98  C29 GCD     1      23.120  32.620  40.280  1.00  0.00            
ATOM     99  H47 GCD     1      23.170  32.040  39.350  1.00  0.00            
ATOM    100  C30 GCD     1      23.200  31.580  41.350  1.00  0.00            
ATOM    101  H48 GCD     1      24.090  30.950  41.190  1.00  0.00            
ATOM    102  H49 GCD     1      22.250  31.040  41.240  1.00  0.00            
ATOM    103  O24 GCD     1      23.230  32.100  42.680  1.00  0.00            
ATOM    104  H50 GCD     1      24.070  31.890  43.110  1.00  0.00            
ATOM    105  O25 GCD     1      21.580  33.120  38.190  1.00  0.00            
ATOM    106  C31 GCD     1      20.450  32.610  37.590  1.00  0.00            
ATOM    107  H51 GCD     1      19.600  32.710  38.280  1.00  0.00            
ATOM    108  C32 GCD     1      20.170  33.260  36.230  1.00  0.00            
ATOM    109  H52 GCD     1      21.000  32.920  35.600  1.00  0.00            
ATOM    110  O26 GCD     1      20.160  34.660  36.290  1.00  0.00            
ATOM    111  H53 GCD     1      20.760  35.040  36.950  1.00  0.00            
ATOM    112  C33 GCD     1      18.920  32.630  35.590  1.00  0.00            
ATOM    113  H54 GCD     1      18.040  33.010  36.130  1.00  0.00            
ATOM    114  O27 GCD     1      18.800  33.090  34.240  1.00  0.00            
ATOM    115  H55 GCD     1      18.820  34.060  34.230  1.00  0.00            
ATOM    116  C34 GCD     1      19.010  31.100  35.540  1.00  0.00            
ATOM    117  H56 GCD     1      18.130  30.560  35.190  1.00  0.00            
ATOM    118  O28 GCD     1      19.280  30.610  36.800  1.00  0.00            
ATOM    119  C35 GCD     1      20.540  31.090  37.430  1.00  0.00            
ATOM    120  H57 GCD     1      21.420  30.890  36.810  1.00  0.00            
ATOM    121  C36 GCD     1      20.680  30.340  38.820  1.00  0.00            
ATOM    122  H58 GCD     1      21.580  30.710  39.340  1.00  0.00            
ATOM    123  H59 GCD     1      20.880  29.310  38.500  1.00  0.00            
ATOM    124  O29 GCD     1      19.550  30.400  39.690  1.00  0.00            
ATOM    125  H60 GCD     1      19.860  30.170  40.570  1.00  0.00            
ATOM    126  O30 GCD     1      20.070  30.620  34.730  1.00  0.00            
ATOM    127  C37 GCD     1      19.760  30.150  33.390  1.00  0.00            
ATOM    128  H61 GCD     1      18.750  30.520  33.150  1.00  0.00            
ATOM    129  C38 GCD     1      20.910  30.650  32.470  1.00  0.00            
ATOM    130  H62 GCD     1      21.910  30.340  32.780  1.00  0.00            
ATOM    131  O31 GCD     1      20.890  32.070  32.560  1.00  0.00            
ATOM    132  H63 GCD     1      20.080  32.340  33.010  1.00  0.00            
ATOM    133  C39 GCD     1      20.770  30.170  31.040  1.00  0.00            
ATOM    134  H64 GCD     1      19.880  30.580  30.540  1.00  0.00            
ATOM    135  O32 GCD     1      21.930  30.530  30.190  1.00  0.00            
ATOM    136  H65 GCD     1      22.450  29.730  30.050  1.00  0.00            
ATOM    137  C40 GCD     1      20.510  28.610  31.100  1.00  0.00            
ATOM    138  H66 GCD     1      20.180  28.210  30.130  1.00  0.00            
ATOM    139  O33 GCD     1      19.410  28.330  31.990  1.00  0.00            
ATOM    140  C41 GCD     1      19.730  28.630  33.350  1.00  0.00            
ATOM    141  H67 GCD     1      20.690  28.220  33.670  1.00  0.00            
ATOM    142  C42 GCD     1      18.630  28.140  34.290  1.00  0.00            
ATOM    143  H68 GCD     1      18.820  28.390  35.350  1.00  0.00            
ATOM    144  H69 GCD     1      18.570  27.050  34.220  1.00  0.00            
ATOM    145  O34 GCD     1      17.360  28.660  33.890  1.00  0.00            
ATOM    146  H70 GCD     1      17.490  28.860  32.960  1.00  0.00            
ATOM    147  O35 GCD     1      21.660  27.910  31.550  1.00  0.00            
ATOM    148  C43 GCD     1      22.000  26.690  30.920  1.00  0.00            
ATOM    149  H71 GCD     1      21.150  26.200  30.430  1.00  0.00            
ATOM    150  C44 GCD     1      22.980  27.000  29.800  1.00  0.00            
ATOM    151  H72 GCD     1      23.800  27.570  30.250  1.00  0.00            
ATOM    152  O36 GCD     1      22.440  27.760  28.740  1.00  0.00            
ATOM    153  H73 GCD     1      23.170  28.050  28.190  1.00  0.00            
ATOM    154  C45 GCD     1      23.390  25.650  29.250  1.00  0.00            
ATOM    155  H74 GCD     1      22.480  25.130  28.910  1.00  0.00            
ATOM    156  O37 GCD     1      24.260  25.670  28.050  1.00  0.00            
ATOM    157  H75 GCD     1      25.070  26.140  28.270  1.00  0.00            
ATOM    158  C46 GCD     1      23.980  24.800  30.280  1.00  0.00            
ATOM    159  H76 GCD     1      24.230  23.830  29.840  1.00  0.00            
ATOM    160  O38 GCD     1      25.180  25.320  30.810  1.00  0.00            
ATOM    161  O39 GCD     1      23.090  24.580  31.350  1.00  0.00            
ATOM    162  C47 GCD     1      22.590  25.780  32.010  1.00  0.00            
ATOM    163  H77 GCD     1      23.420  26.250  32.570  1.00  0.00            
ATOM    164  C48 GCD     1      21.580  25.230  33.030  1.00  0.00            
ATOM    165  H78 GCD     1      21.160  26.010  33.680  1.00  0.00            
ATOM    166  H79 GCD     1      22.140  24.530  33.660  1.00  0.00            
ATOM    167  O40 GCD     1      20.490  24.580  32.440  1.00  0.00            
ATOM    168  H80 GCD     1      20.900  23.820  32.010  1.00  0.00            
ATOM    169  C1  AR5     2      23.320  22.300  36.320  1.00  0.00            
ATOM    170  C2  AR5     2      24.820  22.560  36.470  1.00  0.00            
ATOM    171  C3  AR5     2      25.560  21.490  35.720  1.00  0.00            
ATOM    172  C4  AR5     2      25.200  22.660  38.000  1.00  0.00            
ATOM    173  C5  AR5     2      24.670  23.940  38.820  1.00  0.00            
ATOM    174  C6  AR5     2      25.060  25.320  38.040  1.00  0.00            
ATOM    175  C7  AR5     2      26.630  25.570  38.340  1.00  0.00            
ATOM    176  O1  AR5     2      27.510  25.550  37.480  1.00  0.00            
ATOM    177  O2  AR5     2      27.050  25.820  39.620  1.00  0.00            
ATOM    178  C8  AR5     2      24.270  26.520  38.660  1.00  0.00            
ATOM    179  C9  AR5     2      24.540  27.880  37.960  1.00  0.00            
ATOM    180  C10 AR5     2      24.450  27.880  36.400  1.00  0.00            
ATOM    181  C11 AR5     2      22.930  27.930  36.080  1.00  0.00            
ATOM    182  C12 AR5     2      24.970  26.530  35.720  1.00  0.00            
ATOM    183  C13 AR5     2      25.580  26.500  34.490  1.00  0.00            
ATOM    184  C14 AR5     2      25.730  27.710  33.520  1.00  0.00            
ATOM    185  C15 AR5     2      25.210  29.060  34.180  1.00  0.00            
ATOM    186  C16 AR5     2      25.760  30.380  33.410  1.00  0.00            
ATOM    187  C17 AR5     2      27.330  30.450  33.310  1.00  0.00            
ATOM    188  C18 AR5     2      25.400  30.320  31.860  1.00  0.00            
ATOM    189  C19 AR5     2      25.550  31.680  31.070  1.00  0.00            
ATOM    190  C20 AR5     2      24.820  32.850  31.790  1.00  0.00            
ATOM    191  O3  AR5     2      24.870  34.040  30.930  1.00  0.00            
ATOM    192  C21 AR5     2      25.190  33.110  33.340  1.00  0.00            
ATOM    193  C22 AR5     2      24.230  34.210  33.910  1.00  0.00            
ATOM    194  C23 AR5     2      26.550  33.760  33.440  1.00  0.00            
ATOM    195  C24 AR5     2      25.090  31.640  34.060  1.00  0.00            
ATOM    196  C25 AR5     2      25.300  31.690  35.570  1.00  0.00            
ATOM    197  C26 AR5     2      24.980  30.430  36.400  1.00  0.00            
ATOM    198  C27 AR5     2      25.340  29.090  35.780  1.00  0.00            
ATOM    199  C28 AR5     2      26.900  28.890  36.080  1.00  0.00            
ATOM    200  C29 AR5     2      24.670  25.250  36.530  1.00  0.00            
ATOM    201  C30 AR5     2      25.140  23.920  35.870  1.00  0.00            
ATOM    202  H1  AR5     2      22.660  22.970  36.900  1.00  0.00            
ATOM    203  H2  AR5     2      23.130  22.400  35.250  1.00  0.00            
ATOM    204  H3  AR5     2      23.030  21.290  36.640  1.00  0.00            
ATOM    205  H4  AR5     2      25.450  20.490  36.150  1.00  0.00            
ATOM    206  H5  AR5     2      25.170  21.390  34.700  1.00  0.00            
ATOM    207  H6  AR5     2      26.650  21.640  35.720  1.00  0.00            
ATOM    208  H7  AR5     2      26.290  22.790  38.000  1.00  0.00            
ATOM    209  H8  AR5     2      25.010  21.820  38.670  1.00  0.00            
ATOM    210  H9  AR5     2      25.140  23.860  39.810  1.00  0.00            
ATOM    211  H10 AR5     2      23.590  23.920  39.020  1.00  0.00            
ATOM    212  H11 AR5     2      28.010  25.930  39.500  1.00  0.00            
ATOM    213  H12 AR5     2      24.370  26.530  39.750  1.00  0.00            
ATOM    214  H13 AR5     2      23.220  26.270  38.470  1.00  0.00            
ATOM    215  H14 AR5     2      25.480  28.220  38.410  1.00  0.00            
ATOM    216  H15 AR5     2      23.840  28.630  38.350  1.00  0.00            
ATOM    217  H16 AR5     2      22.260  27.190  36.540  1.00  0.00            
ATOM    218  H17 AR5     2      22.510  28.870  36.470  1.00  0.00            
ATOM    219  H18 AR5     2      22.800  27.860  34.990  1.00  0.00            
ATOM    220  H19 AR5     2      25.960  25.610  34.000  1.00  0.00            
ATOM    221  H20 AR5     2      25.190  27.520  32.580  1.00  0.00            
ATOM    222  H21 AR5     2      26.800  27.790  33.290  1.00  0.00            
ATOM    223  H22 AR5     2      24.130  29.080  33.950  1.00  0.00            
ATOM    224  H23 AR5     2      27.640  31.070  32.460  1.00  0.00            
ATOM    225  H24 AR5     2      27.780  30.860  34.220  1.00  0.00            
ATOM    226  H25 AR5     2      27.830  29.480  33.190  1.00  0.00            
ATOM    227  H26 AR5     2      24.310  30.200  31.770  1.00  0.00            
ATOM    228  H27 AR5     2      25.910  29.530  31.300  1.00  0.00            
ATOM    229  H28 AR5     2      25.190  31.570  30.040  1.00  0.00            
ATOM    230  H29 AR5     2      26.610  31.930  31.000  1.00  0.00            
ATOM    231  H30 AR5     2      23.760  32.570  31.690  1.00  0.00            
ATOM    232  H31 AR5     2      24.290  34.650  31.410  1.00  0.00            
ATOM    233  H32 AR5     2      24.310  35.150  33.360  1.00  0.00            
ATOM    234  H33 AR5     2      23.160  33.980  33.790  1.00  0.00            
ATOM    235  H34 AR5     2      24.520  34.400  34.950  1.00  0.00            
ATOM    236  H35 AR5     2      27.290  33.140  32.930  1.00  0.00            
ATOM    237  H36 AR5     2      26.610  34.780  33.040  1.00  0.00            
ATOM    238  H37 AR5     2      26.850  33.840  34.490  1.00  0.00            
ATOM    239  H38 AR5     2      24.050  31.300  33.940  1.00  0.00            
ATOM    240  H39 AR5     2      24.570  32.380  36.010  1.00  0.00            
ATOM    241  H40 AR5     2      26.350  31.980  35.730  1.00  0.00            
ATOM    242  H41 AR5     2      23.920  30.440  36.710  1.00  0.00            
ATOM    243  H42 AR5     2      25.470  30.530  37.380  1.00  0.00            
ATOM    244  H43 AR5     2      27.490  29.810  36.020  1.00  0.00            
ATOM    245  H44 AR5     2      27.100  28.570  37.110  1.00  0.00            
ATOM    246  H45 AR5     2      27.320  28.060  35.500  1.00  0.00            
ATOM    247  H46 AR5     2      23.600  25.110  36.740  1.00  0.00            
ATOM    248  H47 AR5     2      24.700  23.860  34.870  1.00  0.00            
ATOM    249  H48 AR5     2      26.230  23.870  35.740  1.00  0.00            
TER
ENDMDL
MODEL        1
ATOM      1  H1  GCD     1      24.570  22.360  32.130  1.00  0.00            
ATOM      2  O1  GCD     1      23.620  22.490  32.140  1.00  0.00            
ATOM      3  C1  GCD     1      23.410  23.280  31.010  1.00  0.00            
ATOM      4  H2  GCD     1      23.560  22.750  30.060  1.00  0.00            
ATOM      5  H3  GCD     1      22.380  23.570  31.260  1.00  0.00            
ATOM      6  C2  GCD     1      24.340  24.530  30.990  1.00  0.00            
ATOM      7  H4  GCD     1      24.360  25.040  31.970  1.00  0.00            
ATOM      8  C3  GCD     1      23.930  25.530  29.980  1.00  0.00            
ATOM      9  H5  GCD     1      23.820  25.070  28.990  1.00  0.00            
ATOM     10  C4  GCD     1      24.900  26.710  30.000  1.00  0.00            
ATOM     11  H6  GCD     1      24.760  27.050  31.030  1.00  0.00            
ATOM     12  O2  GCD     1      24.560  27.730  29.090  1.00  0.00            
ATOM     13  H7  GCD     1      25.400  28.200  28.980  1.00  0.00            
ATOM     14  C5  GCD     1      26.360  26.230  29.780  1.00  0.00            
ATOM     15  H8  GCD     1      26.530  25.840  28.770  1.00  0.00            
ATOM     16  O3  GCD     1      27.300  27.290  30.000  1.00  0.00            
ATOM     17  H9  GCD     1      27.850  26.950  30.720  1.00  0.00            
ATOM     18  C6  GCD     1      26.660  25.140  30.810  1.00  0.00            
ATOM     19  O4  GCD     1      25.670  24.130  30.730  1.00  0.00            
ATOM     20  H10 GCD     1      27.570  24.640  30.460  1.00  0.00            
ATOM     21  O5  GCD     1      26.780  25.670  32.070  1.00  0.00            
ATOM     22  C7  GCD     1      27.890  25.160  32.840  1.00  0.00            
ATOM     23  H11 GCD     1      28.370  24.280  32.390  1.00  0.00            
ATOM     24  C8  GCD     1      28.980  26.170  32.970  1.00  0.00            
ATOM     25  H12 GCD     1      28.640  27.160  33.300  1.00  0.00            
ATOM     26  O6  GCD     1      29.500  26.400  31.720  1.00  0.00            
ATOM     27  H13 GCD     1      30.090  27.160  31.690  1.00  0.00            
ATOM     28  C9  GCD     1      30.050  25.700  33.920  1.00  0.00            
ATOM     29  H14 GCD     1      30.440  24.770  33.480  1.00  0.00            
ATOM     30  O7  GCD     1      31.110  26.610  34.060  1.00  0.00            
ATOM     31  H15 GCD     1      30.680  27.420  34.360  1.00  0.00            
ATOM     32  C10 GCD     1      29.380  25.410  35.240  1.00  0.00            
ATOM     33  H16 GCD     1      30.120  25.060  35.960  1.00  0.00            
ATOM     34  O8  GCD     1      28.440  24.400  35.030  1.00  0.00            
ATOM     35  C11 GCD     1      27.320  24.790  34.180  1.00  0.00            
ATOM     36  H17 GCD     1      26.790  25.640  34.620  1.00  0.00            
ATOM     37  C12 GCD     1      26.380  23.600  34.050  1.00  0.00            
ATOM     38  H18 GCD     1      26.960  22.800  33.570  1.00  0.00            
ATOM     39  H19 GCD     1      25.450  23.780  33.500  1.00  0.00            
ATOM     40  O9  GCD     1      25.960  23.160  35.310  1.00  0.00            
ATOM     41  H20 GCD     1      25.480  23.920  35.670  1.00  0.00            
ATOM     42  O10 GCD     1      28.700  26.530  35.810  1.00  0.00            
ATOM     43  C13 GCD     1      29.420  27.170  36.870  1.00  0.00            
ATOM     44  H21 GCD     1      30.470  26.850  36.830  1.00  0.00            
ATOM     45  C14 GCD     1      29.440  28.650  36.610  1.00  0.00            
ATOM     46  H22 GCD     1      28.370  28.890  36.500  1.00  0.00            
ATOM     47  O11 GCD     1      30.110  28.970  35.410  1.00  0.00            
ATOM     48  H23 GCD     1      30.380  29.900  35.440  1.00  0.00            
ATOM     49  C15 GCD     1      30.130  29.380  37.750  1.00  0.00            
ATOM     50  H24 GCD     1      31.170  29.040  37.790  1.00  0.00            
ATOM     51  O12 GCD     1      29.960  30.800  37.570  1.00  0.00            
ATOM     52  H25 GCD     1      29.080  30.960  37.940  1.00  0.00            
ATOM     53  C16 GCD     1      29.350  29.040  39.040  1.00  0.00            
ATOM     54  H26 GCD     1      30.010  29.500  39.780  1.00  0.00            
ATOM     55  O13 GCD     1      29.280  27.620  39.240  1.00  0.00            
ATOM     56  C17 GCD     1      28.650  26.970  38.210  1.00  0.00            
ATOM     57  H27 GCD     1      27.610  27.310  38.160  1.00  0.00            
ATOM     58  C18 GCD     1      28.580  25.450  38.510  1.00  0.00            
ATOM     59  H28 GCD     1      29.590  25.050  38.430  1.00  0.00            
ATOM     60  H29 GCD     1      28.030  24.830  37.800  1.00  0.00            
ATOM     61  O14 GCD     1      28.030  25.180  39.800  1.00  0.00            
ATOM     62  H30 GCD     1      28.520  25.800  40.350  1.00  0.00            
ATOM     63  O15 GCD     1      28.080  29.650  38.950  1.00  0.00            
ATOM     64  C19 GCD     1      27.640  30.200  40.210  1.00  0.00            
ATOM     65  H31 GCD     1      28.340  29.900  41.000  1.00  0.00            
ATOM     66  C20 GCD     1      27.380  31.730  40.070  1.00  0.00            
ATOM     67  H32 GCD     1      26.610  31.980  39.320  1.00  0.00            
ATOM     68  O16 GCD     1      28.660  32.360  39.730  1.00  0.00            
ATOM     69  H33 GCD     1      29.390  32.030  40.260  1.00  0.00            
ATOM     70  C21 GCD     1      26.790  32.370  41.360  1.00  0.00            
ATOM     71  H34 GCD     1      27.420  32.020  42.180  1.00  0.00            
ATOM     72  O17 GCD     1      26.570  33.780  41.520  1.00  0.00            
ATOM     73  H35 GCD     1      26.090  34.070  40.740  1.00  0.00            
ATOM     74  C22 GCD     1      25.430  31.680  41.590  1.00  0.00            
ATOM     75  H36 GCD     1      25.180  32.060  42.590  1.00  0.00            
ATOM     76  O18 GCD     1      25.710  30.240  41.670  1.00  0.00
[truncated: 2,554,592 more chars]
