# Supplementary material for: Achieving Chemical Accuracy in Cyclodextrin Host–Guest Binding via Integrative Atomistic Modelling
Source: Adv Sci (Weinh). 2025 Dec 14;13(10):e19782. doi: 10.1002/advs.202519782 (PMC12915143; doi:10.1002/advs.202519782)
Supplement: Supplementary file 1 — Supporting Information [file ADVS-13-e19782-s003.zip › all_poses/GCD.AS2.pdb]

MODEL        1
ATOM      1  H1  GCD     1      25.590  25.690  35.090  1.00  0.00            
ATOM      2  O1  GCD     1      26.270  26.300  34.780  1.00  0.00            
ATOM      3  C1  GCD     1      25.530  27.510  34.700  1.00  0.00            
ATOM      4  H2  GCD     1      25.380  27.800  35.750  1.00  0.00            
ATOM      5  H3  GCD     1      26.190  28.180  34.140  1.00  0.00            
ATOM      6  C2  GCD     1      24.150  27.430  33.950  1.00  0.00            
ATOM      7  H4  GCD     1      24.380  27.100  32.930  1.00  0.00            
ATOM      8  C3  GCD     1      23.480  28.840  33.870  1.00  0.00            
ATOM      9  H5  GCD     1      23.360  29.260  34.880  1.00  0.00            
ATOM     10  C4  GCD     1      22.020  28.660  33.340  1.00  0.00            
ATOM     11  H6  GCD     1      22.110  28.280  32.310  1.00  0.00            
ATOM     12  O2  GCD     1      21.410  29.890  33.470  1.00  0.00            
ATOM     13  H7  GCD     1      21.210  29.960  34.410  1.00  0.00            
ATOM     14  C5  GCD     1      21.290  27.600  34.130  1.00  0.00            
ATOM     15  H8  GCD     1      21.210  28.050  35.130  1.00  0.00            
ATOM     16  O3  GCD     1      20.050  27.380  33.450  1.00  0.00            
ATOM     17  H9  GCD     1      19.550  28.160  33.730  1.00  0.00            
ATOM     18  C6  GCD     1      22.120  26.360  34.110  1.00  0.00            
ATOM     19  O4  GCD     1      23.350  26.540  34.700  1.00  0.00            
ATOM     20  H10 GCD     1      21.660  25.530  34.660  1.00  0.00            
ATOM     21  O5  GCD     1      22.180  25.940  32.750  1.00  0.00            
ATOM     22  C7  GCD     1      22.020  24.510  32.540  1.00  0.00            
ATOM     23  H11 GCD     1      22.070  23.930  33.480  1.00  0.00            
ATOM     24  C8  GCD     1      20.640  24.360  31.850  1.00  0.00            
ATOM     25  H12 GCD     1      20.580  24.900  30.900  1.00  0.00            
ATOM     26  O6  GCD     1      19.550  24.860  32.650  1.00  0.00            
ATOM     27  H13 GCD     1      19.810  25.770  32.840  1.00  0.00            
ATOM     28  C9  GCD     1      20.380  22.860  31.520  1.00  0.00            
ATOM     29  H14 GCD     1      20.540  22.300  32.440  1.00  0.00            
ATOM     30  O7  GCD     1      19.110  22.730  30.970  1.00  0.00            
ATOM     31  H15 GCD     1      19.020  23.370  30.260  1.00  0.00            
ATOM     32  C10 GCD     1      21.500  22.390  30.570  1.00  0.00            
ATOM     33  H16 GCD     1      21.350  21.320  30.390  1.00  0.00            
ATOM     34  O8  GCD     1      22.770  22.590  31.210  1.00  0.00            
ATOM     35  C11 GCD     1      23.060  23.970  31.560  1.00  0.00            
ATOM     36  H17 GCD     1      23.020  24.580  30.650  1.00  0.00            
ATOM     37  C12 GCD     1      24.470  24.050  32.070  1.00  0.00            
ATOM     38  H18 GCD     1      24.750  25.100  32.190  1.00  0.00            
ATOM     39  H19 GCD     1      25.120  23.520  31.360  1.00  0.00            
ATOM     40  O9  GCD     1      24.560  23.520  33.400  1.00  0.00            
ATOM     41  H20 GCD     1      25.310  22.920  33.460  1.00  0.00            
ATOM     42  O10 GCD     1      21.480  23.150  29.280  1.00  0.00            
ATOM     43  C13 GCD     1      20.780  22.560  28.220  1.00  0.00            
ATOM     44  H21 GCD     1      20.110  21.740  28.500  1.00  0.00            
ATOM     45  C14 GCD     1      19.900  23.640  27.570  1.00  0.00            
ATOM     46  H22 GCD     1      20.500  24.530  27.330  1.00  0.00            
ATOM     47  O11 GCD     1      18.860  24.160  28.420  1.00  0.00            
ATOM     48  H23 GCD     1      18.220  24.550  27.820  1.00  0.00            
ATOM     49  C15 GCD     1      19.300  23.100  26.250  1.00  0.00            
ATOM     50  H24 GCD     1      18.670  22.210  26.400  1.00  0.00            
ATOM     51  O12 GCD     1      18.540  24.070  25.500  1.00  0.00            
ATOM     52  H25 GCD     1      19.180  24.590  25.000  1.00  0.00            
ATOM     53  C16 GCD     1      20.410  22.650  25.310  1.00  0.00            
ATOM     54  H26 GCD     1      19.870  22.160  24.490  1.00  0.00            
ATOM     55  O13 GCD     1      21.130  21.640  25.990  1.00  0.00            
ATOM     56  C17 GCD     1      21.810  22.010  27.170  1.00  0.00            
ATOM     57  H27 GCD     1      22.460  22.870  26.940  1.00  0.00            
ATOM     58  C18 GCD     1      22.740  20.920  27.660  1.00  0.00            
ATOM     59  H28 GCD     1      22.200  19.970  27.820  1.00  0.00            
ATOM     60  H29 GCD     1      23.160  21.300  28.600  1.00  0.00            
ATOM     61  O14 GCD     1      23.830  20.640  26.700  1.00  0.00            
ATOM     62  H30 GCD     1      24.440  20.110  27.230  1.00  0.00            
ATOM     63  O15 GCD     1      21.220  23.780  24.880  1.00  0.00            
ATOM     64  C19 GCD     1      21.680  23.640  23.500  1.00  0.00            
ATOM     65  H31 GCD     1      21.560  22.660  23.020  1.00  0.00            
ATOM     66  C20 GCD     1      20.890  24.670  22.660  1.00  0.00            
ATOM     67  H32 GCD     1      21.000  25.640  23.140  1.00  0.00            
ATOM     68  O16 GCD     1      19.480  24.470  22.700  1.00  0.00            
ATOM     69  H33 GCD     1      19.020  25.210  22.300  1.00  0.00            
ATOM     70  C21 GCD     1      21.430  24.620  21.210  1.00  0.00            
ATOM     71  H34 GCD     1      21.180  23.690  20.690  1.00  0.00            
ATOM     72  O17 GCD     1      20.870  25.690  20.430  1.00  0.00            
ATOM     73  H35 GCD     1      21.290  26.540  20.590  1.00  0.00            
ATOM     74  C22 GCD     1      22.920  24.780  21.160  1.00  0.00            
ATOM     75  H36 GCD     1      23.360  24.590  20.170  1.00  0.00            
ATOM     76  O18 GCD     1      23.460  23.740  21.950  1.00  0.00            
ATOM     77  C23 GCD     1      23.180  23.820  23.340  1.00  0.00            
ATOM     78  H37 GCD     1      23.480  24.830  23.670  1.00  0.00            
ATOM     79  C24 GCD     1      24.090  22.910  24.120  1.00  0.00            
ATOM     80  H38 GCD     1      23.860  21.880  23.790  1.00  0.00            
ATOM     81  H39 GCD     1      23.810  23.000  25.170  1.00  0.00            
ATOM     82  O19 GCD     1      25.440  23.290  24.110  1.00  0.00            
ATOM     83  H40 GCD     1      25.560  23.150  23.170  1.00  0.00            
ATOM     84  O20 GCD     1      23.360  26.040  21.630  1.00  0.00            
ATOM     85  C25 GCD     1      23.940  26.970  20.690  1.00  0.00            
ATOM     86  H41 GCD     1      23.740  26.550  19.700  1.00  0.00            
ATOM     87  C26 GCD     1      23.250  28.280  20.850  1.00  0.00            
ATOM     88  H42 GCD     1      23.180  28.630  21.890  1.00  0.00            
ATOM     89  O21 GCD     1      21.900  28.180  20.360  1.00  0.00            
ATOM     90  H43 GCD     1      21.380  28.980  20.490  1.00  0.00            
ATOM     91  C27 GCD     1      24.050  29.340  20.020  1.00  0.00            
ATOM     92  H44 GCD     1      24.070  29.120  18.950  1.00  0.00            
ATOM     93  O22 GCD     1      23.420  30.620  20.050  1.00  0.00            
ATOM     94  H45 GCD     1      22.470  30.500  19.930  1.00  0.00            
ATOM     95  C28 GCD     1      25.500  29.400  20.420  1.00  0.00            
ATOM     96  H46 GCD     1      26.000  30.050  19.700  1.00  0.00            
ATOM     97  O23 GCD     1      25.990  28.070  20.180  1.00  0.00            
ATOM     98  C29 GCD     1      25.430  27.110  21.070  1.00  0.00            
ATOM     99  H47 GCD     1      25.540  27.520  22.090  1.00  0.00            
ATOM    100  C30 GCD     1      26.230  25.880  21.100  1.00  0.00            
ATOM    101  H48 GCD     1      26.220  25.470  20.090  1.00  0.00            
ATOM    102  H49 GCD     1      25.690  25.140  21.710  1.00  0.00            
ATOM    103  O24 GCD     1      27.600  26.180  21.370  1.00  0.00            
ATOM    104  H50 GCD     1      27.670  27.040  20.950  1.00  0.00            
ATOM    105  O25 GCD     1      25.740  29.900  21.720  1.00  0.00            
ATOM    106  C31 GCD     1      26.840  30.840  21.950  1.00  0.00            
ATOM    107  H51 GCD     1      27.350  31.190  21.050  1.00  0.00            
ATOM    108  C32 GCD     1      26.090  32.060  22.500  1.00  0.00            
ATOM    109  H52 GCD     1      25.430  31.720  23.310  1.00  0.00            
ATOM    110  O26 GCD     1      25.290  32.740  21.500  1.00  0.00            
ATOM    111  H53 GCD     1      24.580  32.150  21.220  1.00  0.00            
ATOM    112  C33 GCD     1      27.090  33.050  23.090  1.00  0.00            
ATOM    113  H54 GCD     1      27.710  33.320  22.220  1.00  0.00            
ATOM    114  O27 GCD     1      26.610  34.290  23.570  1.00  0.00            
ATOM    115  H55 GCD     1      26.110  34.770  22.900  1.00  0.00            
ATOM    116  C34 GCD     1      28.040  32.390  24.080  1.00  0.00            
ATOM    117  H56 GCD     1      28.870  33.090  24.200  1.00  0.00            
ATOM    118  O28 GCD     1      28.660  31.270  23.540  1.00  0.00            
ATOM    119  C35 GCD     1      27.770  30.290  23.050  1.00  0.00            
ATOM    120  H57 GCD     1      27.190  29.860  23.870  1.00  0.00            
ATOM    121  C36 GCD     1      28.620  29.150  22.620  1.00  0.00            
ATOM    122  H58 GCD     1      29.340  29.540  21.890  1.00  0.00            
ATOM    123  H59 GCD     1      28.000  28.420  22.080  1.00  0.00            
ATOM    124  O29 GCD     1      29.330  28.530  23.680  1.00  0.00            
ATOM    125  H60 GCD     1      30.230  28.880  23.700  1.00  0.00            
ATOM    126  O30 GCD     1      27.320  32.030  25.340  1.00  0.00            
ATOM    127  C37 GCD     1      27.830  32.600  26.550  1.00  0.00            
ATOM    128  H61 GCD     1      28.700  33.230  26.330  1.00  0.00            
ATOM    129  C38 GCD     1      26.650  33.370  27.230  1.00  0.00            
ATOM    130  H62 GCD     1      25.760  32.730  27.250  1.00  0.00            
ATOM    131  O31 GCD     1      26.290  34.520  26.470  1.00  0.00            
ATOM    132  H63 GCD     1      26.690  34.620  25.600  1.00  0.00            
ATOM    133  C39 GCD     1      27.080  33.820  28.580  1.00  0.00            
ATOM    134  H64 GCD     1      27.940  34.480  28.420  1.00  0.00            
ATOM    135  O32 GCD     1      26.140  34.590  29.330  1.00  0.00            
ATOM    136  H65 GCD     1      25.520  33.930  29.660  1.00  0.00            
ATOM    137  C40 GCD     1      27.710  32.700  29.410  1.00  0.00            
ATOM    138  H66 GCD     1      28.200  33.150  30.280  1.00  0.00            
ATOM    139  O33 GCD     1      28.770  32.120  28.570  1.00  0.00            
ATOM    140  C41 GCD     1      28.370  31.500  27.420  1.00  0.00            
ATOM    141  H67 GCD     1      27.640  30.680  27.510  1.00  0.00            
ATOM    142  C42 GCD     1      29.570  30.800  26.820  1.00  0.00            
ATOM    143  H68 GCD     1      29.310  30.330  25.860  1.00  0.00            
ATOM    144  H69 GCD     1      29.820  29.900  27.390  1.00  0.00            
ATOM    145  O34 GCD     1      30.640  31.680  26.580  1.00  0.00            
ATOM    146  H70 GCD     1      30.600  32.390  27.230  1.00  0.00            
ATOM    147  O35 GCD     1      26.770  31.750  29.810  1.00  0.00            
ATOM    148  C43 GCD     1      26.300  31.830  31.160  1.00  0.00            
ATOM    149  H71 GCD     1      26.730  32.690  31.680  1.00  0.00            
ATOM    150  C44 GCD     1      24.800  31.980  31.270  1.00  0.00            
ATOM    151  H72 GCD     1      24.320  31.140  30.750  1.00  0.00            
ATOM    152  O36 GCD     1      24.350  33.130  30.550  1.00  0.00            
ATOM    153  H73 GCD     1      23.400  33.140  30.690  1.00  0.00            
ATOM    154  C45 GCD     1      24.580  32.090  32.800  1.00  0.00            
ATOM    155  H74 GCD     1      25.140  32.940  33.200  1.00  0.00            
ATOM    156  O37 GCD     1      23.160  32.220  33.210  1.00  0.00            
ATOM    157  H75 GCD     1      22.660  31.400  33.190  1.00  0.00            
ATOM    158  C46 GCD     1      25.040  30.820  33.510  1.00  0.00            
ATOM    159  H76 GCD     1      25.020  30.860  34.610  1.00  0.00            
ATOM    160  O38 GCD     1      24.210  29.740  33.000  1.00  0.00            
ATOM    161  O39 GCD     1      26.440  30.680  33.210  1.00  0.00            
ATOM    162  C47 GCD     1      26.820  30.580  31.860  1.00  0.00            
ATOM    163  H77 GCD     1      26.350  29.640  31.540  1.00  0.00            
ATOM    164  C48 GCD     1      28.320  30.360  31.870  1.00  0.00            
ATOM    165  H78 GCD     1      28.620  29.540  32.530  1.00  0.00            
ATOM    166  H79 GCD     1      28.730  31.300  32.240  1.00  0.00            
ATOM    167  O40 GCD     1      28.930  30.090  30.600  1.00  0.00            
ATOM    168  H80 GCD     1      28.720  30.860  30.070  1.00  0.00            
ATOM    169  C1  AS2     2      25.200  24.310  27.480  1.00  0.00            
ATOM    170  C2  AS2     2      25.670  25.340  28.520  1.00  0.00            
ATOM    171  C3  AS2     2      26.950  25.210  29.120  1.00  0.00            
ATOM    172  C4  AS2     2      27.320  25.940  30.230  1.00  0.00            
ATOM    173  C5  AS2     2      26.300  26.750  30.890  1.00  0.00            
ATOM    174  C6  AS2     2      25.010  26.980  30.260  1.00  0.00            
ATOM    175  C7  AS2     2      24.720  26.240  29.050  1.00  0.00            
ATOM    176  C8  AS2     2      23.350  26.390  28.370  1.00  0.00            
ATOM    177  O1  AS2     2      22.430  26.810  29.350  1.00  0.00            
ATOM    178  C9  AS2     2      21.070  27.070  29.020  1.00  0.00            
ATOM    179  C10 AS2     2      20.450  27.800  30.240  1.00  0.00            
ATOM    180  N1  AS2     2      18.920  28.010  30.390  1.00  0.00            
ATOM    181  C11 AS2     2      18.160  26.690  30.410  1.00  0.00            
ATOM    182  C12 AS2     2      18.510  28.800  29.170  1.00  0.00            
ATOM    183  C13 AS2     2      23.500  27.340  27.240  1.00  0.00            
ATOM    184  C14 AS2     2      22.850  27.020  26.040  1.00  0.00            
ATOM    185  C15 AS2     2      23.070  27.880  24.970  1.00  0.00            
ATOM    186  C16 AS2     2      23.960  28.920  25.030  1.00  0.00            
ATOM    187  C17 AS2     2      24.530  29.300  26.320  1.00  0.00            
ATOM    188  C18 AS2     2      24.290  28.500  27.390  1.00  0.00            
ATOM    189  H1  AS2     2      24.980  24.800  26.520  1.00  0.00            
ATOM    190  H2  AS2     2      25.980  23.560  27.320  1.00  0.00            
ATOM    191  H3  AS2     2      24.360  23.750  27.910  1.00  0.00            
ATOM    192  H4  AS2     2      27.580  24.380  28.830  1.00  0.00            
ATOM    193  H5  AS2     2      28.280  25.760  30.690  1.00  0.00            
ATOM    194  H6  AS2     2      26.480  27.250  31.830  1.00  0.00            
ATOM    195  H7  AS2     2      24.240  27.620  30.670  1.00  0.00            
ATOM    196  H8  AS2     2      22.990  25.470  27.910  1.00  0.00            
ATOM    197  H9  AS2     2      20.590  26.120  28.750  1.00  0.00            
ATOM    198  H10 AS2     2      21.070  27.760  28.160  1.00  0.00            
ATOM    199  H11 AS2     2      20.810  28.830  30.270  1.00  0.00            
ATOM    200  H12 AS2     2      20.730  27.290  31.160  1.00  0.00            
ATOM    201  H13 AS2     2      18.760  28.510  31.270  1.00  0.00            
ATOM    202  H14 AS2     2      17.100  26.840  30.630  1.00  0.00            
ATOM    203  H15 AS2     2      18.290  26.150  29.480  1.00  0.00            
ATOM    204  H16 AS2     2      18.660  26.130  31.200  1.00  0.00            
ATOM    205  H17 AS2     2      19.240  29.600  29.080  1.00  0.00            
ATOM    206  H18 AS2     2      18.610  28.130  28.310  1.00  0.00            
ATOM    207  H19 AS2     2      17.450  29.050  29.220  1.00  0.00            
ATOM    208  H20 AS2     2      22.090  26.250  25.920  1.00  0.00            
ATOM    209  H21 AS2     2      22.570  27.720  24.020  1.00  0.00            
ATOM    210  H22 AS2     2      24.030  29.580  24.170  1.00  0.00            
ATOM    211  H23 AS2     2      25.140  30.190  26.360  1.00  0.00            
ATOM    212  H24 AS2     2      24.680  28.750  28.370  1.00  0.00            
TER
ENDMDL
MODEL        1
ATOM      1  H1  GCD     1      25.850  26.710  31.510  1.00  0.00            
ATOM      2  O1  GCD     1      26.300  27.420  31.030  1.00  0.00            
ATOM      3  C1  GCD     1      25.490  28.620  31.290  1.00  0.00            
ATOM      4  H2  GCD     1      25.580  28.750  32.370  1.00  0.00            
ATOM      5  H3  GCD     1      25.760  29.470  30.650  1.00  0.00            
ATOM      6  C2  GCD     1      24.050  28.410  30.900  1.00  0.00            
ATOM      7  H4  GCD     1      24.100  27.900  29.930  1.00  0.00            
ATOM      8  C3  GCD     1      23.190  29.630  31.040  1.00  0.00            
ATOM      9  H5  GCD     1      23.230  30.020  32.060  1.00  0.00            
ATOM     10  C4  GCD     1      21.780  29.220  30.600  1.00  0.00            
ATOM     11  H6  GCD     1      21.910  28.850  29.580  1.00  0.00            
ATOM     12  O2  GCD     1      20.870  30.380  30.740  1.00  0.00            
ATOM     13  H7  GCD     1      21.280  31.160  30.350  1.00  0.00            
ATOM     14  C5  GCD     1      21.380  28.050  31.520  1.00  0.00            
ATOM     15  H8  GCD     1      21.350  28.520  32.520  1.00  0.00            
ATOM     16  O3  GCD     1      20.040  27.720  31.260  1.00  0.00            
ATOM     17  H9  GCD     1      19.530  28.520  31.460  1.00  0.00            
ATOM     18  C6  GCD     1      22.320  26.860  31.530  1.00  0.00            
ATOM     19  O4  GCD     1      23.600  27.440  31.790  1.00  0.00            
ATOM     20  H10 GCD     1      22.100  26.150  32.330  1.00  0.00            
ATOM     21  O5  GCD     1      22.240  26.180  30.220  1.00  0.00            
ATOM     22  C7  GCD     1      22.010  24.780  30.210  1.00  0.00            
ATOM     23  H11 GCD     1      22.050  24.330  31.200  1.00  0.00            
ATOM     24  C8  GCD     1      20.590  24.550  29.550  1.00  0.00            
ATOM     25  H12 GCD     1      20.700  25.160  28.630  1.00  0.00            
ATOM     26  O6  GCD     1      19.490  24.950  30.390  1.00  0.00            
ATOM     27  H13 GCD     1      19.540  25.830  30.780  1.00  0.00            
ATOM     28  C9  GCD     1      20.460  23.090  29.130  1.00  0.00            
ATOM     29  H14 GCD     1      20.370  22.520  30.060  1.00  0.00            
ATOM     30  O7  GCD     1      19.280  22.860  28.390  1.00  0.00            
ATOM     31  H15 GCD     1      19.420  23.370  27.590  1.00  0.00            
ATOM     32  C10 GCD     1      21.750  22.610  28.460  1.00  0.00            
ATOM     33  H16 GCD     1      21.690  21.520  28.380  1.00  0.00            
ATOM     34  O8  GCD     1      22.890  22.840  29.240  1.00  0.00            
ATOM     35  C11 GCD     1      23.200  24.230  29.440  1.00  0.00            
ATOM     36  H17 GCD     1      23.200  24.620  28.410  1.00  0.00            
ATOM     37  C12 GCD     1      24.590  24.440  30.060  1.00  0.00            
ATOM     38  H18 GCD     1      24.710  25.450  30.460  1.00  0.00            
ATOM     39  H19 GCD     1      25.390  24.170  29.350  1.00  0.00            
ATOM     40  O9  GCD     1      24.830  23.530  31.140  1.00  0.00            
ATOM     41  H20 GCD     1      24.170  22.830  31.080  1.00  0.00            
ATOM     42  O10 GCD     1      21.930  23.160  27.190  1.00  0.00            
ATOM     43  C13 GCD     1      21.130  22.620  26.090  1.00  0.00            
ATOM     44  H21 GCD     1      20.380  21.880  26.410  1.00  0.00            
ATOM     45  C14 GCD     1      20.510  23.850  25.370  1.00  0.00            
ATOM     46  H22 GCD     1      21.300  24.560  25.090  1.00  0.00            
ATOM     47  O11 GCD     1      19.470  24.560  26.180  1.00  0.00            
ATOM     48  H23 GCD     1      19.450  25.420  25.750  1.00  0.00            
ATOM     49  C15 GCD     1      19.850  23.340  24.050  1.00  0.00            
ATOM     50  H24 GCD     1      19.050  22.730  24.490  1.00  0.00            
ATOM     51  O12 GCD     1      19.220  24.360  23.280  1.00  0.00            
ATOM     52  H25 GCD     1      18.590  24.880  23.800  1.00  0.00            
ATOM     53  C16 GCD     1      20.930  22.570  23.250  1.00  0.00            
ATOM     54  H26 GCD     1      20.410  22.120  22.400  1.00  0.00            
ATOM     55  O13 GCD     1      21.480  21.530  24.060  1.00  0.00            
ATOM     56  C17 GCD     1      22.140  21.920  25.250  1.00  0.00            
ATOM     57  H27 GCD     1      22.970  22.610  25.090  1.00  0.00            
ATOM     58  C18 GCD     1      22.790  20.730  25.900  1.00  0.00            
ATOM     59  H28 GCD     1      22.080  19.980  26.280  1.00  0.00            
ATOM     60  H29 GCD     1      23.400  21.090  26.740  1.00  0.00            
ATOM     61  O14 GCD     1      23.730  20.050  25.080  1.00  0.00            
ATOM     62  H30 GCD     1      23.440  20.190  24.170  1.00  0.00            
ATOM     63  O15 GCD     1      21.970  23.440  22.850  1.00  0.00            
ATOM     64  C19 GCD     1      22.290  23.530  21.490  1.00  0.00            
ATOM     65  H31 GCD     1      21.950  22.600  21.020  1.00  0.00            
ATOM     66  C20 GCD     1      21.680  24.900  20.980  1.00  0.00            
ATOM     67  H32 GCD     1      22.030  25.780  21.520  1.00  0.00            
ATOM     68  O16 GCD     1      20.250  24.980  20.940  1.00  0.00            
ATOM     69  H33 GCD     1      19.900  24.870  21.830  1.00  0.00            
ATOM     70  C21 GCD     1      21.980  25.200  19.530  1.00  0.00            
ATOM     71  H34 GCD     1      21.510  24.430  18.910  1.00  0.00            
ATOM     72  O17 GCD     1      21.630  26.440  18.960  1.00  0.00            
ATOM     73  H35 GCD     1      20.740  26.720  19.190  1.00  0.00            
ATOM     74  C22 GCD     1      23.460  24.930  19.280  1.00  0.00            
ATOM     75  H36 GCD     1      23.720  24.900  18.220  1.00  0.00            
ATOM     76  O18 GCD     1      23.910  23.670  19.810  1.00  0.00            
ATOM     77  C23 GCD     1      23.790  23.460  21.210  1.00  0.00            
ATOM     78  H37 GCD     1      24.270  24.230  21.830  1.00  0.00            
ATOM     79  C24 GCD     1      24.320  22.130  21.570  1.00  0.00            
ATOM     80  H38 GCD     1      23.850  21.360  20.940  1.00  0.00            
ATOM     81  H39 GCD     1      23.990  21.940  22.600  1.00  0.00            
ATOM     82  O19 GCD     1      25.810  22.160  21.550  1.00  0.00            
ATOM     83  H40 GCD     1      26.060  22.330  20.630  1.00  0.00            
ATOM     84  O20 GCD     1      24.140  25.990  19.860  1.00  0.00            
ATOM     85  C25 GCD     1      25.350  26.530  19.230  1.00  0.00            
ATOM     86  H41 GCD     1      25.500  25.980  18.290  1.00  0.00            
ATOM     87  C26 GCD     1      24.960  27.980  18.810  1.00  0.00            
ATOM     88  H42 GCD     1      24.590  28.460  19.720  1.00  0.00            
ATOM     89  O21 GCD     1      23.980  27.830  17.830  1.00  0.00            
ATOM     90  H43 GCD     1      23.190  27.480  18.250  1.00  0.00            
ATOM     91  C27 GCD     1      26.210  28.650  18.280  1.00  0.00            
ATOM     92  H44 GCD     1      26.530  28.040  17.420  1.00  0.00            
ATOM     93  O22 GCD     1      25.950  30.040  17.880  1.00  0.00            
ATOM     94  H45 GCD     1      26.100  30.660  18.610  1.00  0.00            
ATOM     95  C28 GCD     1      27.330  28.620  19.250  1.00  0.00            
ATOM     96  H46 GCD     1      28.220  29.100  18.820  1.00  0.00            
ATOM     97  O23 GCD     1      27.600  27.300  19.560  1.00  0.00            
ATOM     98  C29 GCD     1      26.550  26.560  20.190  1.00  0.00            
ATOM     99  H47 GCD     1      26.150  26.920  21.150  1.00  0.00            
ATOM    100  C30 GCD     1      27.010  25.120  20.400  1.00  0.00            
ATOM    101  H48 GCD     1      27.230  24.570  19.480  1.00  0.00            
ATOM    102  H49 GCD     1      26.200  24.600  20.930  1.00  0.00            
ATOM    103  O24 GCD     1      28.170  25.120  21.260  1.00  0.00            
ATOM    104  H50 GCD     1      27.840  25.390  22.130  1.00  0.00            
ATOM    105  O25 GCD     1      26.950  29.410  20.410  1.00  0.00            
ATOM    106  C31 GCD     1      27.940  30.400  20.800  1.00  0.00            
ATOM    107  H51 GCD     1      28.850  30.210  20.220  1.00  0.00            
ATOM    108  C32 GCD     1      27.440  31.870  20.510  1.00  0.00            
ATOM    109  H52 GCD     1      26.540  31.970  21.130  1.00  0.00            
ATOM    110  O26 GCD     1      27.170  32.070  19.130  1.00  0.00            
ATOM    111  H53 GCD     1      27.920  31.800  18.590  1.00  0.00            
ATOM    112  C33 GCD     1      28.530  32.770  21.000  1.00  0.00            
ATOM    113  H54 GCD     1      29.430  32.540  20.410  1.00  0.00            
ATOM    114  O27 GCD     1      28.270  34.150  20.840  1.00  0.00            
ATOM    115  H55 GCD     1      27.820  34.310  20.000  1.00  0.00            
ATOM    116  C34 GCD     1      28.840  32.450  22.450  1.00  0.00            
ATOM    117  H56 GCD     1      29.650  33.120  22.760  1.00  0.00            
ATOM    118  O28 GCD     1      29.270  31.120  22.630  1.00  0.00            
ATOM    119  C35 GCD     1      28.350  30.110  22.240  1.00  0.00            
ATOM    120  H57 GCD     1      27.470  30.240  22.880  1.00  0.00            
ATOM    121  C36 GCD     1      29.030  28.780  22.330  1.00  0.00            
ATOM    122  H58 GCD     1      29.950  28.760  21.730  1.00  0.00            
ATOM    123  H59 GCD     1      28.370  27.980  21.980  1.00  0.00            
ATOM    124  O29 GCD     1      29.410  28.500  23.690  1.00  0.00            
ATOM    125  H60 GCD     1      28.750  28.900  24.270  1.00  0.00            
ATOM    126  O30 GCD     1      27.640  32.610  23.260  1.00  0.00            
ATOM    127  C37 GCD     1      27.810  33.680  24.250  1.00  0.00            
ATOM    128  H61 GCD     1      28.590  34.360  23.890  1.00  0.00            
ATOM    129  C38 GCD     1      26.420  34.340  24.330  1.00  0.00            
ATOM    130  H62 GCD     1      25.650  33.570  24.500  1.00  0.00            
ATOM    131  O31 GCD     1      26.200  35.120  23.150  1.00  0.00            
ATOM    132  H63 GCD     1      26.110  34.470  22.450  1.00  0.00            
ATOM    133  C39 GCD     1      26.300  35.190  25.620  1.00  0.00            
ATOM    134  H64 GCD     1      26.990  36.010  25.400  1.00  0.00            
ATOM    135  O32 GCD     1      24.970  35.800  25.790  1.00  0.00            
ATOM    136  H65 GCD     1      24.670  36.160  24.950  1.00  0.00            
ATOM    137  C40 GCD     1      26.770  34.430  26.800  1.00  0.00            
ATOM    138  H66 GCD     1      26.960  35.150  27.610  1.00  0.00            
ATOM    139  O33 GCD     1      28.100  33.880  26.610  1.00  0.00            
ATOM    140  C41 GCD     1      28.270  32.940  25.520  1.00  0.00            
ATOM    141  H67 GCD     1      27.690  32.030  25.760  1.00  0.00            
ATOM    142  C42 GCD     1      29.690  32.540  25.600  1.00  0.00            
ATOM    143  H68 GCD     1      29.970  31.840  24.810  1.00  0.00            
ATOM    144  H69 GCD     1      29.870  32.120  26.600  1.00  0.00            
ATOM    145  O34 GCD     1      30.600  33.610  25.360  1.00  0.00            
ATOM    146  H70 GCD     1      31.150  33.780  26.130  1.00  0.00            
ATOM    147  O35 GCD     1      25.910  33.330  27.040  1.00  0.00            
ATOM    148  C43 GCD     1      25.350  33.280  28.390  1.00  0.00            
ATOM    149  H71 GCD     1      25.500  34.210  28.960  1.00  0.00            
ATOM    150  C44 GCD     1      23.910  33.090  28.240  1.00  0.00            
ATOM    151  H72 GCD     1      23.660  32.170  27.710  1.00  0.00            
ATOM    152  O36 GCD     1      23.320  34.120  27.390  1.00  0.00            
ATOM    153  H73 GCD     1      23.900  34.300  26.630  1.00  0.00            
ATOM    154  C45 GCD     1      23.270  33.020  29.650  1.00  0.00            
ATOM    155  H74 GCD     1      23.270  34.010  30.130  1.00  0.00            
ATOM    156  O37 GCD     1      21.850  32.770  29.490  1.00  0.00            
ATOM    157  H75 GCD     1      21.450  33.650  29.540  1.00  0.00            
ATOM    158  C46 GCD     1      23.970  31.940  30.500  1.00  0.00            
ATOM    159  H76 GCD     1      23.700  32.070  31.560  1.00  0.00            
ATOM    160  O38 GCD     1      23.570  30.620  30.080  1.00  0.00            
ATOM    161  O39 GCD     1      25.370  32.000  30.380  1.00  0.00            
ATOM    162  C47 GCD     1      25.860  32.040  29.060  1.00  0.00            
ATOM    163  H77 GCD     1      25.600  31.100  28.550  1.00  0.00            
ATOM    164  C48 GCD     1      27.330  32.080  29.270  1.00  0.00            
ATOM    165  H78 GCD     1      27.620  33.080  29.610  1.00  0.00            
ATOM    166  H79 GCD     1      27.870  31.800  28.360  1.00  0.00            
ATOM    167  O40 GCD     1      27.800  31.130  30.210  1.00  0.00            
ATOM    168  H80 GCD     1      27.150  31.330  30.890  1.00  0.00            
ATOM    169  C1  AS2     2      23.990  25.750  24.350  1.00  0.00            
ATOM    170  C2  AS2     2      24.510  26.320  25.650  1.00  0.00            
ATOM    171  C3  AS2     2      25.550  25.700  26.250  1.00  0.00            
ATOM    172  C4  AS2     2      26.270  26.310  27.340  1.00  0.00            
ATOM    173  C5  AS2     2      25.810  27.620  27.710  1.00  0.00            
ATOM    174  C6  AS2     2      24.750  28.270  27.050  1.00  0.00            
ATOM    175  C7  AS2     2      24.090  27.640  26.030  1.00  0.00            
ATOM    176  C8  AS2     2      22.910  28.450  25.460  1.00  0.00            
ATOM    177  O1  AS2     2      22.310  29.290  26.460  1.00  0.00            
ATOM    178  C9  AS2     2      21.280  30.160  26.030  1.00  0.00            
ATOM    179  C10 AS2     2      20.800  30.980  27.260  1.00  0.00            
ATOM    180  N1  AS2     2      19.690  32.030  26.930  1.00  0.00            
ATOM    181  C11 AS2     2      18.700  31.570  25.910  1.00  0.00            
ATOM    182  C12 AS2     2      20.250  33.350  26.400  1.00  0.00            
ATOM    183  C13 AS2     2      23.360  29.270  24.280  1.00  0.00            
ATOM    184  C14 AS2     2      22.780  28.910  23.050  1.00  0.00            
ATOM    185  C15 AS2     2      23.110  29.490  21.840  1.00  0.00            
ATOM    186  C16 AS2     2      24.060  30.460  21.890  1.00  0.00            
ATOM    187  C17 AS2     2      24.730  30.880  23.080  1.00  0.00            
ATOM    188  C18 AS2     2      24.410  30.240  24.300  1.00  0.00            
ATOM    189  H1  AS2     2      23.950  24.660  24.350  1.00  0.00            
ATOM    190  H2  AS2     2      22.970  26.110  24.190  1.00  0.00            
ATOM    191  H3  AS2     2      24.620  26.110  23.520  1.00  0.00            
ATOM    192  H4  AS2     2      25.970  24.800  25.820  1.00  0.00            
ATOM    193  H5  AS2     2      27.080  25.830  27.880  1.00  0.00            
ATOM    194  H6  AS2     2      26.400  28.240  28.380  1.00  0.00            
ATOM    195  H7  AS2     2      24.410  29.150  27.590  1.00  0.00            
ATOM    196  H8  AS2     2      22.140  27.770  25.080  1.00  0.00            
ATOM    197  H9  AS2     2      20.390  29.640  25.650  1.00  0.00            
ATOM    198  H10 AS2     2      21.640  30.870  25.270  1.00  0.00            
ATOM    199  H11 AS2     2      21.660  31.530  27.650  1.00  0.00            
ATOM    200  H12 AS2     2      20.280  30.390  28.020  1.00  0.00            
ATOM    201  H13 AS2     2      19.180  32.210  27.810  1.00  0.00            
ATOM    202  H14 AS2     2      18.050  32.390  25.610  1.00  0.00            
ATOM    203  H15 AS2     2      19.180  31.180  25.010  1.00  0.00            
ATOM    204  H16 AS2     2      18.110  30.820  26.440  1.00  0.00            
ATOM    205  H17 AS2     2      19.600  34.220  26.530  1.00  0.00            
ATOM    206  H18 AS2     2      21.240  33.520  26.820  1.00  0.00            
ATOM    207  H19 AS2     2      20.220  33.320  25.310  1.00  0.00            
ATOM    208  H20 AS2     2      21.970  28.190  23.040  1.00  0.00            
ATOM    209  H21 AS2     2      22.690  29.250  20.870  1.00  0.00            
ATOM    210  H22 AS2     2      24.330  30.960  20.970  1.00  0.00            
ATOM    211  H23 AS2     2      25.480  31.660  23.120  1.00  0.00            
ATOM    212  H24 AS2     2      24.750  30.550  25.290  1.00  0.00            
TER
ENDMDL
MODEL        1
ATOM      1  H1  GCD     1      25.590  27.820  32.330  1.00  0.00            
ATOM      2  O1  GCD     1      25.800  28.480  31.670  1.00  0.00            
ATOM      3  C1  GCD     1      24.550  28.760  30.950  1.00  0.00            
ATOM      4  H2  GCD     1      24.680  29.710  30.410  1.00  0.00            
ATOM      5  H3  GCD     1      24.500  27.970  30.190  1.00  0.00            
ATOM      6  C2  GCD     1      23.280  28.710  31.810  1.00  0.00            
ATOM      7  H4  GCD     1      22.480  28.920  31.080  1.00  0.00            
ATOM      8  C3  GCD     1      23.270  29.840  32.830  1.00  0.00            
ATOM      9  H5  GCD     1      24.190  29.790  33.420  1.00  0.00            
ATOM     10  C4  GCD     1      22.140  29.690  33.800  1.00  0.00            
ATOM     11  H6  GCD     1      21.240  29.830  33.190  1.00  0.00            
ATOM     12  O2  GCD     1      22.200  30.650  34.830  1.00  0.00            
ATOM     13  H7  GCD     1      22.650  30.360  35.630  1.00  0.00            
ATOM     14  C5  GCD     1      22.160  28.280  34.370  1.00  0.00            
ATOM     15  H8  GCD     1      23.190  28.180  34.740  1.00  0.00            
ATOM     16  O3  GCD     1      21.120  27.890  35.320  1.00  0.00            
ATOM     17  H9  GCD     1      21.120  28.660  35.900  1.00  0.00            
ATOM     18  C6  GCD     1      22.030  27.290  33.210  1.00  0.00            
ATOM     19  O4  GCD     1      23.210  27.430  32.450  1.00  0.00            
ATOM     20  H10 GCD     1      21.960  26.300  33.680  1.00  0.00            
ATOM     21  O5  GCD     1      20.900  27.460  32.380  1.00  0.00            
ATOM     22  C7  GCD     1      19.710  26.880  32.800  1.00  0.00            
ATOM     23  H11 GCD     1      19.690  26.620  33.860  1.00  0.00            
ATOM     24  C8  GCD     1      18.560  27.870  32.640  1.00  0.00            
ATOM     25  H12 GCD     1      18.700  28.260  31.620  1.00  0.00            
ATOM     26  O6  GCD     1      18.770  28.920  33.520  1.00  0.00            
ATOM     27  H13 GCD     1      18.790  28.520  34.400  1.00  0.00            
ATOM     28  C9  GCD     1      17.190  27.210  32.700  1.00  0.00            
ATOM     29  H14 GCD     1      16.980  26.740  33.660  1.00  0.00            
ATOM     30  O7  GCD     1      16.260  28.240  32.350  1.00  0.00            
ATOM     31  H15 GCD     1      16.310  28.930  33.030  1.00  0.00            
ATOM     32  C10 GCD     1      17.210  26.180  31.600  1.00  0.00            
ATOM     33  H16 GCD     1      16.230  25.720  31.480  1.00  0.00            
ATOM     34  O8  GCD     1      18.120  25.190  32.000  1.00  0.00            
ATOM     35  C11 GCD     1      19.470  25.620  31.910  1.00  0.00            
ATOM     36  H17 GCD     1      19.700  25.960  30.890  1.00  0.00            
ATOM     37  C12 GCD     1      20.430  24.440  32.220  1.00  0.00            
ATOM     38  H18 GCD     1      21.490  24.560  31.960  1.00  0.00            
ATOM     39  H19 GCD     1      20.100  23.660  31.520  1.00  0.00            
ATOM     40  O9  GCD     1      20.340  23.870  33.560  1.00  0.00            
ATOM     41  H20 GCD     1      19.470  23.520  33.770  1.00  0.00            
ATOM     42  O10 GCD     1      17.420  26.760  30.340  1.00  0.00            
ATOM     43  C13 GCD     1      16.370  27.080  29.470  1.00  0.00            
ATOM     44  H21 GCD     1      15.410  26.990  29.990  1.00  0.00            
ATOM     45  C14 GCD     1      16.620  28.530  29.030  1.00  0.00            
ATOM     46  H22 GCD     1      17.680  28.610  28.750  1.00  0.00            
ATOM     47  O11 GCD     1      16.390  29.510  30.030  1.00  0.00            
ATOM     48  H23 GCD     1      16.500  29.040  30.860  1.00  0.00            
ATOM     49  C15 GCD     1      15.850  29.030  27.830  1.00  0.00            
ATOM     50  H24 GCD     1      14.820  29.270  28.110  1.00  0.00            
ATOM     51  O12 GCD     1      16.340  30.300  27.340  1.00  0.00            
ATOM     52  H25 GCD     1      16.660  30.890  28.030  1.00  0.00            
ATOM     53  C16 GCD     1      16.020  28.000  26.730  1.00  0.00            
ATOM     54  H26 GCD     1      15.290  28.360  26.010  1.00  0.00            
ATOM     55  O13 GCD     1      15.710  26.690  27.160  1.00  0.00            
ATOM     56  C17 GCD     1      16.490  26.140  28.260  1.00  0.00            
ATOM     57  H27 GCD     1      17.510  26.270  27.890  1.00  0.00            
ATOM     58  C18 GCD     1      16.290  24.640  28.540  1.00  0.00            
ATOM     59  H28 GCD     1      15.270  24.400  28.880  1.00  0.00            
ATOM     60  H29 GCD     1      17.030  24.430  29.320  1.00  0.00            
ATOM     61  O14 GCD     1      16.710  23.920  27.380  1.00  0.00            
ATOM     62  H30 GCD     1      16.420  23.020  27.550  1.00  0.00            
ATOM     63  O15 GCD     1      17.300  27.980  26.120  1.00  0.00            
ATOM     64  C19 GCD     1      17.360  27.800  24.740  1.00  0.00            
ATOM     65  H31 GCD     1      16.470  27.300  24.340  1.00  0.00            
ATOM     66  C20 GCD     1      17.600  29.060  24.030  1.00  0.00            
ATOM     67  H32 GCD     1      18.550  29.500  24.370  1.00  0.00            
ATOM     68  O16 GCD     1      16.580  29.950  24.370  1.00  0.00            
ATOM     69  H33 GCD     1      16.620  29.970  25.330  1.00  0.00            
ATOM     70  C21 GCD     1      17.760  28.840  22.530  1.00  0.00            
ATOM     71  H34 GCD     1      16.860  28.420  22.080  1.00  0.00            
ATOM     72  O17 GCD     1      17.990  30.070  21.930  1.00  0.00            
ATOM     73  H35 GCD     1      17.680  30.750  22.530  1.00  0.00            
ATOM     74  C22 GCD     1      18.880  27.910  22.340  1.00  0.00            
ATOM     75  H36 GCD     1      19.090  27.600  21.310  1.00  0.00            
ATOM     76  O18 GCD     1      18.650  26.760  23.100  1.00  0.00            
ATOM     77  C23 GCD     1      18.530  26.850  24.500  1.00  0.00            
ATOM     78  H37 GCD     1      19.500  27.240  24.840  1.00  0.00            
ATOM     79  C24 GCD     1      18.400  25.440  25.020  1.00  0.00            
ATOM     80  H38 GCD     1      17.460  24.970  24.700  1.00  0.00            
ATOM     81  H39 GCD     1      18.420  25.320  26.110  1.00  0.00            
ATOM     82  O19 GCD     1      19.390  24.490  24.630  1.00  0.00            
ATOM     83  H40 GCD     1      19.690  24.770  23.750  1.00  0.00            
ATOM     84  O20 GCD     1      20.130  28.500  22.850  1.00  0.00            
ATOM     85  C25 GCD     1      21.300  28.320  22.090  1.00  0.00            
ATOM     86  H41 GCD     1      21.180  27.580  21.290  1.00  0.00            
ATOM     87  C26 GCD     1      21.560  29.620  21.380  1.00  0.00            
ATOM     88  H42 GCD     1      21.260  30.400  22.090  1.00  0.00            
ATOM     89  O21 GCD     1      20.600  29.660  20.310  1.00  0.00            
ATOM     90  H43 GCD     1      19.720  29.690  20.710  1.00  0.00            
ATOM     91  C27 GCD     1      23.020  29.810  20.810  1.00  0.00            
ATOM     92  H44 GCD     1      23.130  29.070  20.010  1.00  0.00            
ATOM     93  O22 GCD     1      23.120  31.090  20.200  1.00  0.00            
ATOM     94  H45 GCD     1      22.270  31.150  19.760  1.00  0.00            
ATOM     95  C28 GCD     1      24.080  29.390  21.810  1.00  0.00            
ATOM     96  H46 GCD     1      25.070  29.260  21.360  1.00  0.00            
ATOM     97  O23 GCD     1      23.740  28.150  22.380  1.00  0.00            
ATOM     98  C29 GCD     1      22.520  28.000  23.020  1.00  0.00            
ATOM     99  H47 GCD     1      22.530  28.710  23.850  1.00  0.00            
ATOM    100  C30 GCD     1      22.390  26.490  23.510  1.00  0.00            
ATOM    101  H48 GCD     1      22.490  25.860  22.620  1.00  0.00            
ATOM    102  H49 GCD     1      21.350  26.340  23.840  1.00  0.00            
ATOM    103  O24 GCD     1      23.260  26.150  24.470  1.00  0.00            
ATOM    104  H50 GCD     1      22.920  25.400  24.970  1.00  0.00            
ATOM    105  O25 GCD     1      24.200  30.410  22.860  1.00  0.00            
ATOM    106  C31 GCD     1      25.150  31.440  22.720  1.00  0.00            
ATOM    107  H51 GCD     1      25.680  31.400  21.760  1.00  0.00            
ATOM    108  C32 GCD     1      24.560  32.860  22.890  1.00  0.00            
ATOM    109  H52 GCD     1      24.140  32.860  23.900  1.00  0.00            
ATOM    110  O26 GCD     1      23.530  33.240  21.870  1.00  0.00            
ATOM    111  H53 GCD     1      22.870  32.540  21.850  1.00  0.00            
ATOM    112  C33 GCD     1      25.690  33.870  22.860  1.00  0.00            
ATOM    113  H54 GCD     1      26.170  33.680  21.900  1.00  0.00            
ATOM    114  O27 GCD     1      25.310  35.220  22.890  1.00  0.00            
ATOM    115  H55 GCD     1      24.550  35.310  22.300  1.00  0.00            
ATOM    116  C34 GCD     1      26.720  33.520  23.950  1.00  0.00            
ATOM    117  H56 GCD     1      27.530  34.240  24.020  1.00  0.00            
ATOM    118  O28 GCD     1      27.260  32.220  23.680  1.00  0.00            
ATOM    119  C35 GCD     1      26.290  31.180  23.730  1.00  0.00            
ATOM    120  H57 GCD     1      25.850  31.060  24.730  1.00  0.00            
ATOM    121  C36 GCD     1      27.060  29.920  23.450  1.00  0.00            
ATOM    122  H58 GCD     1      27.700  30.000  22.560  1.00  0.00            
ATOM    123  H59 GCD     1      26.430  29.070  23.140  1.00  0.00            
ATOM    124  O29 GCD     1      27.680  29.510  24.710  1.00  0.00            
ATOM    125  H60 GCD     1      28.190  28.730  24.450  1.00  0.00            
ATOM    126  O30 GCD     1      26.100  33.430  25.230  1.00  0.00            
ATOM    127  C37 GCD     1      26.030  34.590  26.010  1.00  0.00            
ATOM    128  H61 GCD     1      26.510  35.390  25.420  1.00  0.00            
ATOM    129  C38 GCD     1      24.600  34.830  26.380  1.00  0.00            
ATOM    130  H62 GCD     1      24.240  33.860  26.740  1.00  0.00            
ATOM    131  O31 GCD     1      23.820  35.180  25.250  1.00  0.00            
ATOM    132  H63 GCD     1      24.300  34.820  24.490  1.00  0.00            
ATOM    133  C39 GCD     1      24.480  35.820  27.570  1.00  0.00            
ATOM    134  H64 GCD     1      24.890  36.790  27.260  1.00  0.00            
ATOM    135  O32 GCD     1      23.070  35.860  27.910  1.00  0.00            
ATOM    136  H65 GCD     1      22.630  36.010  27.070  1.00  0.00            
ATOM    137  C40 GCD     1      25.360  35.340  28.720  1.00  0.00            
ATOM    138  H66 GCD     1      25.270  36.000  29.580  1.00  0.00            
ATOM    139  O33 GCD     1      26.680  35.230  28.220  1.00  0.00            
ATOM    140  C41 GCD     1      26.910  34.280  27.200  1.00  0.00            
ATOM    141  H67 GCD     1      26.630  33.320  27.650  1.00  0.00            
ATOM    142  C42 GCD     1      28.420  34.230  26.960  1.00  0.00            
ATOM    143  H68 GCD     1      28.620  33.300  26.420  1.00  0.00            
ATOM    144  H69 GCD     1      28.960  34.200  27.910  1.00  0.00            
ATOM    145  O34 GCD     1      29.010  35.320  26.190  1.00  0.00            
ATOM    146  H70 GCD     1      28.560  36.160  26.280  1.00  0.00            
ATOM    147  O35 GCD     1      24.930  34.030  29.140  1.00  0.00            
ATOM    148  C43 GCD     1      24.810  33.810  30.580  1.00  0.00            
ATOM    149  H71 GCD     1      25.360  34.560  31.160  1.00  0.00            
ATOM    150  C44 GCD     1      23.360  33.850  31.000  1.00  0.00            
ATOM    151  H72 GCD     1      22.800  33.100  30.420  1.00  0.00            
ATOM    152  O36 GCD     1      22.870  35.190  30.730  1.00  0.00            
ATOM    153  H73 GCD     1      22.810  35.320  29.780  1.00  0.00            
ATOM    154  C45 GCD     1      23.220  33.500  32.450  1.00  0.00            
ATOM    155  H74 GCD     1      23.740  34.220  33.090  1.00  0.00            
ATOM    156  O37 GCD     1      21.930  33.310  33.000  1.00  0.00            
ATOM    157  H75 GCD     1      21.270  33.890  32.610  1.00  0.00            
ATOM    158  C46 GCD     1      23.960  32.160  32.690  1.00  0.00            
ATOM    159  H76 GCD     1      24.040  32.090  33.780  1.00  0.00            
ATOM    160  O38 GCD     1      23.190  31.090  32.090  1.00  0.00            
ATOM    161  O39 GCD     1      25.260  32.150  32.160  1.00  0.00            
ATOM    162  C47 GCD     1      25.410  32.490  30.810  1.00  0.00            
ATOM    163  H77 GCD     1      24.950  31.670  30.240  1.00  0.00            
ATOM    164  C48 GCD     1      26.960  32.440  30.520  1.00  0.00            
ATOM    165  H78 GCD     1      27.450  33.220  31.110  1.00  0.00            
ATOM    166  H79 GCD     1      26.970  32.600  29.430  1.00  0.00            
ATOM    167  O40 GCD     1      27.400  31.150  30.870  1.00  0.00            
ATOM    168  H80 GCD     1      26.960  30.960  31.700  1.00  0.00            
ATOM    169  C1  AS2     2      21.060  28.220  27.580  1.00  0.00            
ATOM    170  C2  AS2     2      22.340  29.100  27.550  1.00  0.00            
ATOM    171  C3  AS2     2      23.610  28.590  27.460  1.00  0.00            
ATOM    172  C4  AS2     2      24.780  29.350  27.450  1.00  0.00            
ATOM    173  C5  AS2     2      24.650  30.730  27.770  1.00  0.00            
ATOM    174  C6  AS2     2      23.390  31.280  27.900  1.00  0.00            
ATOM    175  C7  AS2     2      22.220  30.490  27.840  1.00  0.00            
ATOM    176  C8  AS2     2      20.880  31.310  27.840  1.00  0.00            
ATOM    177  O1  AS2     2      20.710  31.890  29.230  1.00  0.00            
ATOM    178  C9  AS2     2      19.890  31.080  30.100  1.00  0.00            
ATOM    179  C10 AS2     2      19.900  31.760  31.410  1.00  0.00            
ATOM    180  N1  AS2     2      18.700  31.420  32.250  1.00  0.00            
ATOM    181  C11 AS2     2      17.340  31.900  31.810  1.00  0.00            
ATOM    182  C12 AS2     2      19.020  31.990  33.530  1.00  0.00            
ATOM    183  C13 AS2     2      20.850  32.370  26.770  1.00  0.00            
ATOM    184  C14 AS2     2      20.750  31.850  25.440  1.00  0.00            
ATOM    185  C15 AS2     2      20.640  32.700  24.300  1.00  0.00            
ATOM    186  C16 AS2     2      20.640  34.150  24.450  1.00  0.00            
ATOM    187  C17 AS2     2      20.800  34.640  25.790  1.00  0.00            
ATOM    188  C18 AS2     2      20.820  33.770  26.900  1.00  0.00            
ATOM    189  H1  AS2     2      20.140  28.800  27.730  1.00  0.00            
ATOM    190  H2  AS2     2      20.930  27.550  26.720  1.00  0.00            
ATOM    191  H3  AS2     2      21.010  27.630  28.510  1.00  0.00            
ATOM    192  H4  AS2     2      23.660  27.520  27.280  1.00  0.00            
ATOM    193  H5  AS2     2      25.770  28.920  27.300  1.00  0.00            
ATOM    194  H6  AS2     2      25.520  31.370  27.700  1.00  0.00            
ATOM    195  H7  AS2     2      23.260  32.350  28.010  1.00  0.00            
ATOM    196  H8  AS2     2      19.940  30.760  27.730  1.00  0.00            
ATOM    197  H9  AS2     2      20.270  30.050  30.150  1.00  0.00            
ATOM    198  H10 AS2     2      18.860  30.970  29.760  1.00  0.00            
ATOM    199  H11 AS2     2      20.020  32.840  31.310  1.00  0.00            
ATOM    200  H12 AS2     2      20.770  31.440  31.990  1.00  0.00            
ATOM    201  H13 AS2     2      18.760  30.400  32.350  1.00  0.00            
ATOM    202  H14 AS2     2      17.200  32.990  31.830  1.00  0.00            
ATOM    203  H15 AS2     2      17.290  31.490  30.810  1.00  0.00            
ATOM    204  H16 AS2     2      16.570  31.420  32.420  1.00  0.00            
ATOM    205  H17 AS2     2      19.800  31.310  33.890  1.00  0.00            
ATOM    206  H18 AS2     2      19.280  33.040  33.570  1.00  0.00            
ATOM    207  H19 AS2     2      18.120  31.850  34.140  1.00  0.00            
ATOM    208  H20 AS2     2      20.570  30.800  25.220  1.00  0.00            
ATOM    209  H21 AS2     2      20.410  32.280  23.330  1.00  0.00            
ATOM    210  H22 AS2     2      20.550  34.830  23.610  1.00  0.00            
ATOM    211  H23 AS2     2      20.780  35.730  25.850  1.00  0.00            
ATOM    212  H24 AS2     2      20.900  34.290  27.850  1.00  0.00            
TER
ENDMDL
MODEL        1
ATOM      1  H1  GCD     1      22.980  26.410  36.820  1.00  0.00            
ATOM      2  O1  GCD     1      23.300  27.240  36.460  1.00  0.00            
ATOM      3  C1  GCD     1      22.680  27.260  35.170  1.00  0.00            
ATOM      4  H2  GCD     1      23.110  28.190  34.770  1.00  0.00            
ATOM      5  H3  GCD     1      22.940  26.320  34.670  1.00  0.00            
ATOM      6  C2  GCD     1      21.180  27.460  35.270  1.00  0.00            
ATOM      7  H4  GCD     1      20.850  27.670  34.250  1.00  0.00            
ATOM      8  C3  GCD     1      20.800  28.590  36.330  1.00  0.00            
ATOM      9  H5  GCD     1      21.260  28.330  37.290  1.00  0.00            
ATOM     10  C4  GCD     1      19.300  28.480  36.590  1.00  0.00            
ATOM     11  H6  GCD     1      18.830  28.630  35.610  1.00  0.00            
ATOM     12  O2  GCD     1      18.870  29.530  37.400  1.00  0.00            
ATOM     13  H7  GCD     1      19.520  30.250  37.370  1.00  0.00            
ATOM     14  C5  GCD     1      18.970  27.070  37.090  1.00  0.00            
ATOM     15  H8  GCD     1      19.650  26.800  37.900  1.00  0.00            
ATOM     16  O3  GCD     1      17.580  26.980  37.490  1.00  0.00            
ATOM     17  H9  GCD     1      17.510  27.430  38.340  1.00  0.00            
ATOM     18  C6  GCD     1      19.330  26.130  35.880  1.00  0.00            
ATOM     19  O4  GCD     1      20.740  26.210  35.790  1.00  0.00            
ATOM     20  H10 GCD     1      19.140  25.110  36.230  1.00  0.00            
ATOM     21  O5  GCD     1      18.640  26.450  34.660  1.00  0.00            
ATOM     22  C7  GCD     1      17.220  26.040  34.510  1.00  0.00            
ATOM     23  H11 GCD     1      16.820  25.610  35.440  1.00  0.00            
ATOM     24  C8  GCD     1      16.440  27.270  33.940  1.00  0.00            
ATOM     25  H12 GCD     1      17.070  27.530  33.080  1.00  0.00            
ATOM     26  O6  GCD     1      16.460  28.460  34.820  1.00  0.00            
ATOM     27  H13 GCD     1      16.080  28.110  35.640  1.00  0.00            
ATOM     28  C9  GCD     1      15.120  26.840  33.500  1.00  0.00            
ATOM     29  H14 GCD     1      14.550  26.490  34.370  1.00  0.00            
ATOM     30  O7  GCD     1      14.420  28.000  32.950  1.00  0.00            
ATOM     31  H15 GCD     1      14.820  28.230  32.100  1.00  0.00            
ATOM     32  C10 GCD     1      15.210  25.820  32.460  1.00  0.00            
ATOM     33  H16 GCD     1      14.240  25.520  32.040  1.00  0.00            
ATOM     34  O8  GCD     1      15.850  24.670  32.990  1.00  0.00            
ATOM     35  C11 GCD     1      17.210  24.880  33.510  1.00  0.00            
ATOM     36  H17 GCD     1      17.770  25.230  32.630  1.00  0.00            
ATOM     37  C12 GCD     1      17.730  23.610  34.070  1.00  0.00            
ATOM     38  H18 GCD     1      18.780  23.850  34.300  1.00  0.00            
ATOM     39  H19 GCD     1      17.710  22.900  33.240  1.00  0.00            
ATOM     40  O9  GCD     1      17.010  23.190  35.190  1.00  0.00            
ATOM     41  H20 GCD     1      16.070  23.200  35.010  1.00  0.00            
ATOM     42  O10 GCD     1      16.090  26.210  31.410  1.00  0.00            
ATOM     43  C13 GCD     1      15.470  26.430  30.170  1.00  0.00            
ATOM     44  H21 GCD     1      14.390  26.530  30.290  1.00  0.00            
ATOM     45  C14 GCD     1      15.920  27.790  29.650  1.00  0.00            
ATOM     46  H22 GCD     1      17.020  27.860  29.690  1.00  0.00            
ATOM     47  O11 GCD     1      15.380  28.890  30.390  1.00  0.00            
ATOM     48  H23 GCD     1      15.690  29.760  30.110  1.00  0.00            
ATOM     49  C15 GCD     1      15.460  27.910  28.160  1.00  0.00            
ATOM     50  H24 GCD     1      14.370  27.760  28.150  1.00  0.00            
ATOM     51  O12 GCD     1      15.760  29.200  27.590  1.00  0.00            
ATOM     52  H25 GCD     1      15.290  29.840  28.140  1.00  0.00            
ATOM     53  C16 GCD     1      15.990  26.870  27.340  1.00  0.00            
ATOM     54  H26 GCD     1      15.610  27.030  26.320  1.00  0.00            
ATOM     55  O13 GCD     1      15.340  25.720  27.890  1.00  0.00            
ATOM     56  C17 GCD     1      15.890  25.370  29.200  1.00  0.00            
ATOM     57  H27 GCD     1      16.970  25.240  29.100  1.00  0.00            
ATOM     58  C18 GCD     1      15.490  23.900  29.490  1.00  0.00            
ATOM     59  H28 GCD     1      14.430  23.790  29.230  1.00  0.00            
ATOM     60  H29 GCD     1      15.680  23.630  30.540  1.00  0.00            
ATOM     61  O14 GCD     1      16.110  22.930  28.630  1.00  0.00            
ATOM     62  H30 GCD     1      15.400  22.290  28.470  1.00  0.00            
ATOM     63  O15 GCD     1      17.420  26.730  27.350  1.00  0.00            
ATOM     64  C19 GCD     1      17.950  26.540  26.030  1.00  0.00            
ATOM     65  H31 GCD     1      17.150  26.040  25.470  1.00  0.00            
ATOM     66  C20 GCD     1      18.240  27.890  25.340  1.00  0.00            
ATOM     67  H32 GCD     1      18.860  28.640  25.850  1.00  0.00            
ATOM     68  O16 GCD     1      16.960  28.550  25.130  1.00  0.00            
ATOM     69  H33 GCD     1      16.650  28.600  26.040  1.00  0.00            
ATOM     70  C21 GCD     1      18.860  27.600  23.980  1.00  0.00            
ATOM     71  H34 GCD     1      18.090  27.090  23.390  1.00  0.00            
ATOM     72  O17 GCD     1      19.280  28.800  23.340  1.00  0.00            
ATOM     73  H35 GCD     1      18.560  29.430  23.250  1.00  0.00            
ATOM     74  C22 GCD     1      20.090  26.800  24.250  1.00  0.00            
ATOM     75  H36 GCD     1      20.540  26.610  23.270  1.00  0.00            
ATOM     76  O18 GCD     1      19.810  25.490  24.840  1.00  0.00            
ATOM     77  C23 GCD     1      19.140  25.580  26.130  1.00  0.00            
ATOM     78  H37 GCD     1      19.790  26.140  26.810  1.00  0.00            
ATOM     79  C24 GCD     1      18.760  24.160  26.630  1.00  0.00            
ATOM     80  H38 GCD     1      18.050  23.700  25.930  1.00  0.00            
ATOM     81  H39 GCD     1      18.370  24.250  27.650  1.00  0.00            
ATOM     82  O19 GCD     1      19.840  23.330  26.780  1.00  0.00            
ATOM     83  H40 GCD     1      19.430  22.510  27.050  1.00  0.00            
ATOM     84  O20 GCD     1      21.010  27.490  25.060  1.00  0.00            
ATOM     85  C25 GCD     1      22.300  27.310  24.530  1.00  0.00            
ATOM     86  H41 GCD     1      22.350  26.510  23.780  1.00  0.00            
ATOM     87  C26 GCD     1      22.660  28.680  23.830  1.00  0.00            
ATOM     88  H42 GCD     1      22.570  29.570  24.460  1.00  0.00            
ATOM     89  O21 GCD     1      21.900  28.950  22.640  1.00  0.00            
ATOM     90  H43 GCD     1      21.000  29.000  22.960  1.00  0.00            
ATOM     91  C27 GCD     1      24.080  28.700  23.470  1.00  0.00            
ATOM     92  H44 GCD     1      24.330  28.010  22.660  1.00  0.00            
ATOM     93  O22 GCD     1      24.490  30.020  22.980  1.00  0.00            
ATOM     94  H45 GCD     1      24.370  30.070  22.020  1.00  0.00            
ATOM     95  C28 GCD     1      24.840  28.410  24.810  1.00  0.00            
ATOM     96  H46 GCD     1      25.910  28.440  24.610  1.00  0.00            
ATOM     97  O23 GCD     1      24.530  27.130  25.290  1.00  0.00            
ATOM     98  C29 GCD     1      23.220  26.960  25.660  1.00  0.00            
ATOM     99  H47 GCD     1      22.980  27.640  26.490  1.00  0.00            
ATOM    100  C30 GCD     1      22.850  25.620  26.220  1.00  0.00            
ATOM    101  H48 GCD     1      23.110  24.850  25.480  1.00  0.00            
ATOM    102  H49 GCD     1      21.750  25.610  26.330  1.00  0.00            
ATOM    103  O24 GCD     1      23.410  25.300  27.530  1.00  0.00            
ATOM    104  H50 GCD     1      23.060  24.480  27.910  1.00  0.00            
ATOM    105  O25 GCD     1      24.570  29.320  25.800  1.00  0.00            
ATOM    106  C31 GCD     1      25.600  29.850  26.550  1.00  0.00            
ATOM    107  H51 GCD     1      26.600  29.620  26.150  1.00  0.00            
ATOM    108  C32 GCD     1      25.420  31.340  26.420  1.00  0.00            
ATOM    109  H52 GCD     1      24.430  31.580  26.810  1.00  0.00            
ATOM    110  O26 GCD     1      25.500  31.700  25.030  1.00  0.00            
ATOM    111  H53 GCD     1      25.000  31.050  24.520  1.00  0.00            
ATOM    112  C33 GCD     1      26.420  32.110  27.250  1.00  0.00            
ATOM    113  H54 GCD     1      27.370  32.080  26.700  1.00  0.00            
ATOM    114  O27 GCD     1      26.120  33.520  27.330  1.00  0.00            
ATOM    115  H55 GCD     1      25.660  33.730  26.500  1.00  0.00            
ATOM    116  C34 GCD     1      26.540  31.560  28.690  1.00  0.00            
ATOM    117  H56 GCD     1      27.530  31.800  29.100  1.00  0.00            
ATOM    118  O28 GCD     1      26.650  30.130  28.680  1.00  0.00            
ATOM    119  C35 GCD     1      25.570  29.460  28.000  1.00  0.00            
ATOM    120  H57 GCD     1      24.630  29.820  28.430  1.00  0.00            
ATOM    121  C36 GCD     1      25.580  28.010  28.290  1.00  0.00            
ATOM    122  H58 GCD     1      26.460  27.590  27.800  1.00  0.00            
ATOM    123  H59 GCD     1      24.740  27.400  27.920  1.00  0.00            
ATOM    124  O29 GCD     1      25.650  27.740  29.700  1.00  0.00            
ATOM    125  H60 GCD     1      24.810  27.970  30.120  1.00  0.00            
ATOM    126  O30 GCD     1      25.400  31.940  29.530  1.00  0.00            
ATOM    127  C37 GCD     1      25.730  32.790  30.640  1.00  0.00            
ATOM    128  H61 GCD     1      26.600  33.440  30.470  1.00  0.00            
ATOM    129  C38 GCD     1      24.520  33.730  30.870  1.00  0.00            
ATOM    130  H62 GCD     1      23.640  33.080  30.980  1.00  0.00            
ATOM    131  O31 GCD     1      24.320  34.570  29.770  1.00  0.00            
ATOM    132  H63 GCD     1      24.550  34.040  29.000  1.00  0.00            
ATOM    133  C39 GCD     1      24.680  34.520  32.210  1.00  0.00            
ATOM    134  H64 GCD     1      25.550  35.150  32.020  1.00  0.00            
ATOM    135  O32 GCD     1      23.650  35.420  32.610  1.00  0.00            
ATOM    136  H65 GCD     1      23.970  36.330  32.620  1.00  0.00            
ATOM    137  C40 GCD     1      25.000  33.580  33.400  1.00  0.00            
ATOM    138  H66 GCD     1      25.250  34.160  34.290  1.00  0.00            
ATOM    139  O33 GCD     1      26.140  32.780  33.040  1.00  0.00            
ATOM    140  C41 GCD     1      26.000  31.940  31.900  1.00  0.00            
ATOM    141  H67 GCD     1      25.060  31.380  32.010  1.00  0.00            
ATOM    142  C42 GCD     1      27.230  31.080  31.780  1.00  0.00            
ATOM    143  H68 GCD     1      27.110  30.250  31.070  1.00  0.00            
ATOM    144  H69 GCD     1      27.310  30.820  32.840  1.00  0.00            
ATOM    145  O34 GCD     1      28.420  31.830  31.420  1.00  0.00            
ATOM    146  H70 GCD     1      29.190  31.490  31.880  1.00  0.00            
ATOM    147  O35 GCD     1      23.910  32.660  33.610  1.00  0.00            
ATOM    148  C43 GCD     1      23.600  32.390  34.920  1.00  0.00            
ATOM    149  H71 GCD     1      24.220  32.910  35.660  1.00  0.00            
ATOM    150  C44 GCD     1      22.080  32.700  35.000  1.00  0.00            
ATOM    151  H72 GCD     1      21.520  32.240  34.180  1.00  0.00            
ATOM    152  O36 GCD     1      21.870  34.110  34.820  1.00  0.00            
ATOM    153  H73 GCD     1      22.280  34.320  33.980  1.00  0.00            
ATOM    154  C45 GCD     1      21.580  32.260  36.390  1.00  0.00            
ATOM    155  H74 GCD     1      22.120  32.780  37.190  1.00  0.00            
ATOM    156  O37 GCD     1      20.230  32.660  36.600  1.00  0.00            
ATOM    157  H75 GCD     1      20.120  33.510  36.140  1.00  0.00            
ATOM    158  C46 GCD     1      21.840  30.780  36.630  1.00  0.00            
ATOM    159  H76 GCD     1      21.860  30.540  37.690  1.00  0.00            
ATOM    160  O38 GCD     1      21.090  29.880  35.760  1.00  0.00            
ATOM    161  O39 GCD     1      23.270  30.570  36.470  1.00  0.00            
ATOM    162  C47 GCD     1      23.870  30.830  35.220  1.00  0.00            
ATOM    163  H77 GCD     1      23.440  30.160  34.460  1.00  0.00            
ATOM    164  C48 GCD     1      25.320  30.380  35.280  1.00  0.00            
ATOM    165  H78 GCD     1      26.000  31.050  35.830  1.00  0.00            
ATOM    166  H79 GCD     1      25.740  30.210  34.280  1.00  0.00            
ATOM    167  O40 GCD     1      25.530  29.040  35.750  1.00  0.00            
ATOM    168  H80 GCD     1      24.900  29.000  36.480  1.00  0.00            
ATOM    169  C1  AS2     2      20.330  27.020  30.350  1.00  0.00            
ATOM    170  C2  AS2     2      21.530  27.640  31.070  1.00  0.00            
ATOM    171  C3  AS2     2      22.670  26.810  31.350  1.00  0.00            
ATOM    172  C4  AS2     2      23.700  27.430  32.070  1.00  0.00            
ATOM    173  C5  AS2     2      23.750  28.780  32.150  1.00  0.00            
ATOM    174  C6  AS2     2      22.740  29.630  31.770  1.00  0.00            
ATOM    175  C7  AS2     2      21.580  29.070  31.300  1.00  0.00            
ATOM    176  C8  AS2     2      20.460  30.030  30.820  1.00  0.00            
ATOM    177  O1  AS2     2      20.070  30.920  31.900  1.00  0.00            
ATOM    178  C9  AS2     2      18.970  30.300  32.660  1.00  0.00            
ATOM    179  C10 AS2     2      18.680  31.230  33.870  1.00  0.00            
ATOM    180  N1  AS2     2      17.210  31.250  34.430  1.00  0.00            
ATOM    181  C11 AS2     2      16.360  31.880  33.450  1.00  0.00            
ATOM    182  C12 AS2     2      17.070  32.240  35.500  1.00  0.00            
ATOM    183  C13 AS2     2      20.900  30.850  29.630  1.00  0.00            
ATOM    184  C14 AS2     2      20.710  30.330  28.350  1.00  0.00            
ATOM    185  C15 AS2     2      21.070  31.050  27.170  1.00  0.00            
ATOM    186  C16 AS2     2      21.530  32.350  27.300  1.00  0.00            
ATOM    187  C17 AS2     2      21.650  32.930  28.610  1.00  0.00            
ATOM    188  C18 AS2     2      21.350  32.180  29.780  1.00  0.00            
ATOM    189  H1  AS2     2      20.270  27.270  29.290  1.00  0.00            
ATOM    190  H2  AS2     2      20.360  25.930  30.480  1.00  0.00            
ATOM    191  H3  AS2     2      19.420  27.390  30.830  1.00  0.00            
ATOM    192  H4  AS2     2      22.620  25.760  31.090  1.00  0.00            
ATOM    193  H5  AS2     2      24.490  26.770  32.410  1.00  0.00            
ATOM    194  H6  AS2     2      24.670  29.260  32.470  1.00  0.00            
ATOM    195  H7  AS2     2      22.780  30.710  31.860  1.00  0.00            
ATOM    196  H8  AS2     2      19.600  29.460  30.470  1.00  0.00            
ATOM    197  H9  AS2     2      19.230  29.310  33.070  1.00  0.00            
ATOM    198  H10 AS2     2      18.100  30.210  32.000  1.00  0.00            
ATOM    199  H11 AS2     2      19.030  32.150  33.410  1.00  0.00            
ATOM    200  H12 AS2     2      19.330  30.880  34.680  1.00  0.00            
ATOM    201  H13 AS2     2      16.950  30.300  34.730  1.00  0.00            
ATOM    202  H14 AS2     2      15.290  31.780  33.610  1.00  0.00            
ATOM    203  H15 AS2     2      16.620  32.920  33.230  1.00  0.00            
ATOM    204  H16 AS2     2      16.470  31.320  32.520  1.00  0.00            
ATOM    205  H17 AS2     2      17.500  31.810  36.410  1.00  0.00            
ATOM    206  H18 AS2     2      17.650  33.110  35.180  1.00  0.00            
ATOM    207  H19 AS2     2      16.070  32.560  35.810  1.00  0.00            
ATOM    208  H20 AS2     2      20.340  29.320  28.210  1.00  0.00            
ATOM    209  H21 AS2     2      20.880  30.650  26.170  1.00  0.00            
ATOM    210  H22 AS2     2      21.670  32.960  26.410  1.00  0.00            
ATOM    211  H23 AS2     2      21.930  33.970  28.740  1.00  0.00            
ATOM    212  H24 AS2     2      21.520  32.550  30.790  1.00  0.00            
TER
ENDMDL
MODEL        1
ATOM      1  H1  GCD     1      28.140  22.850  33.390  1.00  0.00            
ATOM      2  O1  GCD     1      27.670  22.750  34.220  1.00  0.00            
ATOM      3  C1  GCD     1      26.980  23.930  34.700  1.00  0.00            
ATOM      4  H2  GCD     1      26.520  23.850  35.690  1.00  0.00            
ATOM      5  H3  GCD     1      27.780  24.680  34.570  1.00  0.00            
ATOM      6  C2  GCD     1      25.850  24.450  33.740  1.00  0.00            
ATOM      7  H4  GCD     1      26.150  24.520  32.690  1.00  0.00            
ATOM      8  C3  GCD     1      25.340  25.810  34.180  1.00  0.00            
ATOM      9  H5  GCD     1      25.140  25.750  35.260  1.00  0.00            
ATOM     10  C4  GCD     1      24.170  26.180  33.310  1.00  0.00            
ATOM     11  H6  GCD     1      24.530  26.330  32.280  1.00  0.00            
ATOM     12  O2  GCD     1      23.620  27.320  33.860  1.00  0.00            
ATOM     13  H7  GCD     1      22.670  27.160  33.990  1.00  0.00            
ATOM     14  C5  GCD     1      23.080  25.120  33.370  1.00  0.00            
ATOM     15  H8  GCD     1      22.690  25.090  34.390  1.00  0.00            
ATOM     16  O3  GCD     1      22.050  25.450  32.450  1.00  0.00            
ATOM     17  H9  GCD     1      21.670  24.610  32.180  1.00  0.00            
ATOM     18  C6  GCD     1      23.630  23.710  33.050  1.00  0.00            
ATOM     19  O4  GCD     1      24.830  23.430  33.840  1.00  0.00            
ATOM     20  H10 GCD     1      22.900  22.910  33.180  1.00  0.00            
ATOM     21  O5  GCD     1      24.030  23.740  31.630  1.00  0.00            
ATOM     22  C7  GCD     1      23.810  22.620  30.770  1.00  0.00            
ATOM     23  H11 GCD     1      23.780  21.690  31.340  1.00  0.00            
ATOM     24  C8  GCD     1      22.430  22.640  30.080  1.00  0.00            
ATOM     25  H12 GCD     1      22.390  23.510  29.420  1.00  0.00            
ATOM     26  O6  GCD     1      21.360  22.850  31.020  1.00  0.00            
ATOM     27  H13 GCD     1      20.420  22.820  30.790  1.00  0.00            
ATOM     28  C9  GCD     1      22.300  21.250  29.340  1.00  0.00            
ATOM     29  H14 GCD     1      22.530  20.450  30.050  1.00  0.00            
ATOM     30  O7  GCD     1      20.980  21.140  28.760  1.00  0.00            
ATOM     31  H15 GCD     1      20.300  20.740  29.310  1.00  0.00            
ATOM     32  C10 GCD     1      23.430  21.300  28.320  1.00  0.00            
ATOM     33  H16 GCD     1      23.440  20.390  27.720  1.00  0.00            
ATOM     34  O8  GCD     1      24.650  21.290  29.030  1.00  0.00            
ATOM     35  C11 GCD     1      24.980  22.460  29.830  1.00  0.00            
ATOM     36  H17 GCD     1      25.150  23.320  29.170  1.00  0.00            
ATOM     37  C12 GCD     1      26.260  22.020  30.600  1.00  0.00            
ATOM     38  H18 GCD     1      26.030  21.270  31.370  1.00  0.00            
ATOM     39  H19 GCD     1      26.370  22.890  31.250  1.00  0.00            
ATOM     40  O9  GCD     1      27.510  21.820  29.900  1.00  0.00            
ATOM     41  H20 GCD     1      27.420  21.190  29.170  1.00  0.00            
ATOM     42  O10 GCD     1      23.280  22.490  27.470  1.00  0.00            
ATOM     43  C13 GCD     1      22.660  22.190  26.190  1.00  0.00            
ATOM     44  H21 GCD     1      22.150  21.220  26.270  1.00  0.00            
ATOM     45  C14 GCD     1      21.580  23.250  26.060  1.00  0.00            
ATOM     46  H22 GCD     1      21.870  24.270  26.300  1.00  0.00            
ATOM     47  O11 GCD     1      20.500  22.810  26.870  1.00  0.00            
ATOM     48  H23 GCD     1      20.830  22.540  27.740  1.00  0.00            
ATOM     49  C15 GCD     1      21.130  23.230  24.540  1.00  0.00            
ATOM     50  H24 GCD     1      20.520  22.340  24.370  1.00  0.00            
ATOM     51  O12 GCD     1      20.180  24.290  24.290  1.00  0.00            
ATOM     52  H25 GCD     1      20.630  25.050  24.670  1.00  0.00            
ATOM     53  C16 GCD     1      22.350  23.360  23.640  1.00  0.00            
ATOM     54  H26 GCD     1      22.170  23.210  22.570  1.00  0.00            
ATOM     55  O13 GCD     1      23.180  22.200  23.830  1.00  0.00            
ATOM     56  C17 GCD     1      23.740  22.120  25.150  1.00  0.00            
ATOM     57  H27 GCD     1      24.450  22.940  25.340  1.00  0.00            
ATOM     58  C18 GCD     1      24.580  20.860  25.310  1.00  0.00            
ATOM     59  H28 GCD     1      23.980  19.940  25.280  1.00  0.00            
ATOM     60  H29 GCD     1      24.990  20.830  26.320  1.00  0.00            
ATOM     61  O14 GCD     1      25.620  20.850  24.320  1.00  0.00            
ATOM     62  H30 GCD     1      25.290  21.300  23.530  1.00  0.00            
ATOM     63  O15 GCD     1      23.090  24.520  23.990  1.00  0.00            
ATOM     64  C19 GCD     1      22.910  25.660  23.190  1.00  0.00            
ATOM     65  H31 GCD     1      22.010  25.620  22.560  1.00  0.00            
ATOM     66  C20 GCD     1      22.750  26.860  24.110  1.00  0.00            
ATOM     67  H32 GCD     1      23.630  27.000  24.750  1.00  0.00            
ATOM     68  O16 GCD     1      21.570  26.660  24.840  1.00  0.00            
ATOM     69  H33 GCD     1      21.110  27.470  25.090  1.00  0.00            
ATOM     70  C21 GCD     1      22.480  28.190  23.360  1.00  0.00            
ATOM     71  H34 GCD     1      21.480  28.090  22.910  1.00  0.00            
ATOM     72  O17 GCD     1      22.390  29.310  24.210  1.00  0.00            
ATOM     73  H35 GCD     1      21.600  29.220  24.760  1.00  0.00            
ATOM     74  C22 GCD     1      23.550  28.330  22.290  1.00  0.00            
ATOM     75  H36 GCD     1      23.290  29.140  21.610  1.00  0.00            
ATOM     76  O18 GCD     1      23.730  27.120  21.490  1.00  0.00            
ATOM     77  C23 GCD     1      24.080  25.940  22.240  1.00  0.00            
ATOM     78  H37 GCD     1      24.980  26.160  22.820  1.00  0.00            
ATOM     79  C24 GCD     1      24.340  24.760  21.180  1.00  0.00            
ATOM     80  H38 GCD     1      24.700  23.880  21.730  1.00  0.00            
ATOM     81  H39 GCD     1      25.220  25.010  20.560  1.00  0.00            
ATOM     82  O19 GCD     1      23.140  24.480  20.460  1.00  0.00            
ATOM     83  H40 GCD     1      23.410  23.740  19.910  1.00  0.00            
ATOM     84  O20 GCD     1      24.850  28.560  22.860  1.00  0.00            
ATOM     85  C25 GCD     1      25.690  29.500  22.440  1.00  0.00            
ATOM     86  H41 GCD     1      25.360  29.820  21.450  1.00  0.00            
ATOM     87  C26 GCD     1      25.660  30.750  23.360  1.00  0.00            
ATOM     88  H42 GCD     1      25.860  30.430  24.390  1.00  0.00            
ATOM     89  O21 GCD     1      24.300  31.340  23.400  1.00  0.00            
ATOM     90  H43 GCD     1      23.790  30.550  23.620  1.00  0.00            
ATOM     91  C27 GCD     1      26.730  31.770  22.860  1.00  0.00            
ATOM     92  H44 GCD     1      26.410  32.080  21.850  1.00  0.00            
ATOM     93  O22 GCD     1      26.850  32.900  23.710  1.00  0.00            
ATOM     94  H45 GCD     1      27.430  32.520  24.380  1.00  0.00            
ATOM     95  C28 GCD     1      28.090  31.080  22.770  1.00  0.00            
ATOM     96  H46 GCD     1      28.830  31.780  22.370  1.00  0.00            
ATOM     97  O23 GCD     1      27.930  30.020  21.950  1.00  0.00            
ATOM     98  C29 GCD     1      27.140  28.980  22.380  1.00  0.00            
ATOM     99  H47 GCD     1      27.380  28.570  23.380  1.00  0.00            
ATOM    100  C30 GCD     1      27.280  27.730  21.530  1.00  0.00            
ATOM    101  H48 GCD     1      27.150  28.010  20.480  1.00  0.00            
ATOM    102  H49 GCD     1      26.450  27.020  21.650  1.00  0.00            
ATOM    103  O24 GCD     1      28.560  27.170  21.800  1.00  0.00            
ATOM    104  H50 GCD     1      29.170  27.800  21.390  1.00  0.00            
ATOM    105  O25 GCD     1      28.570  30.650  24.050  1.00  0.00            
ATOM    106  C31 GCD     1      29.980  30.750  24.370  1.00  0.00            
ATOM    107  H51 GCD     1      30.590  30.840  23.470  1.00  0.00            
ATOM    108  C32 GCD     1      30.070  31.960  25.310  1.00  0.00            
ATOM    109  H52 GCD     1      29.260  31.910  26.050  1.00  0.00            
ATOM    110  O26 GCD     1      29.680  33.110  24.570  1.00  0.00            
ATOM    111  H53 GCD     1      29.590  33.920  25.080  1.00  0.00            
ATOM    112  C33 GCD     1      31.430  32.110  25.980  1.00  0.00            
ATOM    113  H54 GCD     1      32.200  32.170  25.190  1.00  0.00            
ATOM    114  O27 GCD     1      31.590  33.220  26.890  1.00  0.00            
ATOM    115  H55 GCD     1      31.080  33.020  27.680  1.00  0.00            
ATOM    116  C34 GCD     1      31.590  30.860  26.760  1.00  0.00            
ATOM    117  H56 GCD     1      32.580  30.740  27.210  1.00  0.00            
ATOM    118  O28 GCD     1      31.620  29.790  25.800  1.00  0.00            
ATOM    119  C35 GCD     1      30.340  29.470  25.210  1.00  0.00            
ATOM    120  H57 GCD     1      29.680  29.300  26.070  1.00  0.00            
ATOM    121  C36 GCD     1      30.540  28.180  24.430  1.00  0.00            
ATOM    122  H58 GCD     1      31.280  28.230  23.620  1.00  0.00            
ATOM    123  H59 GCD     1      29.590  27.990  23.920  1.00  0.00            
ATOM    124  O29 GCD     1      30.820  27.010  25.230  1.00  0.00            
ATOM    125  H60 GCD     1      31.670  27.190  25.640  1.00  0.00            
ATOM    126  O30 GCD     1      30.560  30.680  27.730  1.00  0.00            
ATOM    127  C37 GCD     1      30.940  30.510  29.110  1.00  0.00            
ATOM    128  H61 GCD     1      32.030  30.670  29.190  1.00  0.00            
ATOM    129  C38 GCD     1      30.200  31.470  30.030  1.00  0.00            
ATOM    130  H62 GCD     1      29.170  31.110  29.920  1.00  0.00            
ATOM    131  O31 GCD     1      30.260  32.780  29.530  1.00  0.00            
ATOM    132  H63 GCD     1      30.000  33.160  30.370  1.00  0.00            
ATOM    133  C39 GCD     1      30.660  31.230  31.450  1.00  0.00            
ATOM    134  H64 GCD     1      31.690  31.610  31.490  1.00  0.00            
ATOM    135  O32 GCD     1      29.830  31.950  32.420  1.00  0.00            
ATOM    136  H65 GCD     1      28.960  31.520  32.420  1.00  0.00            
ATOM    137  C40 GCD     1      30.610  29.720  31.860  1.00  0.00            
ATOM    138  H66 GCD     1      31.090  29.540  32.820  1.00  0.00            
ATOM    139  O33 GCD     1      31.180  28.880  30.930  1.00  0.00            
ATOM    140  C41 GCD     1      30.750  29.040  29.570  1.00  0.00            
ATOM    141  H67 GCD     1      29.690  28.840  29.410  1.00  0.00            
ATOM    142  C42 GCD     1      31.480  28.020  28.640  1.00  0.00            
ATOM    143  H68 GCD     1      31.200  28.230  27.600  1.00  0.00            
ATOM    144  H69 GCD     1      31.200  27.010  28.950  1.00  0.00            
ATOM    145  O34 GCD     1      32.900  28.150  28.780  1.00  0.00            
ATOM    146  H70 GCD     1      33.130  28.050  29.710  1.00  0.00            
ATOM    147  O35 GCD     1      29.270  29.290  31.920  1.00  0.00            
ATOM    148  C43 GCD     1      28.810  29.010  33.290  1.00  0.00            
ATOM    149  H71 GCD     1      29.400  29.480  34.090  1.00  0.00            
ATOM    150  C44 GCD     1      27.400  29.550  33.380  1.00  0.00            
ATOM    151  H72 GCD     1      26.840  29.090  32.560  1.00  0.00            
ATOM    152  O36 GCD     1      27.430  30.970  33.280  1.00  0.00            
ATOM    153  H73 GCD     1      26.510  31.230  33.200  1.00  0.00            
ATOM    154  C45 GCD     1      26.770  28.990  34.620  1.00  0.00            
ATOM    155  H74 GCD     1      27.130  29.530  35.500  1.00  0.00            
ATOM    156  O37 GCD     1      25.360  29.220  34.590  1.00  0.00            
ATOM    157  H75 GCD     1      24.930  28.550  34.040  1.00  0.00            
ATOM    158  C46 GCD     1      26.970  27.520  34.880  1.00  0.00            
ATOM    159  H76 GCD     1      26.500  27.250  35.830  1.00  0.00            
ATOM    160  O38 GCD     1      26.250  26.890  33.900  1.00  0.00            
ATOM    161  O39 GCD     1      28.410  27.160  34.790  1.00  0.00            
ATOM    162  C47 GCD     1      29.010  27.480  33.540  1.00  0.00            
ATOM    163  H77 GCD     1      28.440  26.920  32.800  1.00  0.00            
ATOM    164  C48 GCD     1      30.480  26.990  33.650  1.00  0.00            
ATOM    165  H78 GCD     1      30.890  26.740  32.660  1.00  0.00            
ATOM    166  H79 GCD     1      30.470  26.000  34.120  1.00  0.00            
ATOM    167  O40 GCD     1      31.400  27.870  34.390  1.00  0.00            
ATOM    168  H80 GCD     1      31.110  28.080  35.280  1.00  0.00            
ATOM    169  C1  AS2     2      27.320  26.530  25.530  1.00  0.00            
ATOM    170  C2  AS2     2      27.510  26.310  27.040  1.00  0.00            
ATOM    171  C3  AS2     2      28.700  25.640  27.490  1.00  0.00            
ATOM    172  C4  AS2     2      29.000  25.470  28.810  1.00  0.00            
ATOM    173  C5  AS2     2      28.020  25.860  29.760  1.00  0.00            
ATOM    174  C6  AS2     2      26.790  26.420  29.370  1.00  0.00            
ATOM    175  C7  AS2     2      26.630  26.790  28.010  1.00  0.00            
ATOM    176  C8  AS2     2      25.330  27.550  27.600  1.00  0.00            
ATOM    177  O1  AS2     2      24.260  27.450  28.570  1.00  0.00            
ATOM    178  C9  AS2     2      23.490  26.350  28.430  1.00  0.00            
ATOM    179  C10 AS2     2      22.360  26.420  29.480  1.00  0.00            
ATOM    180  N1  AS2     2      21.690  27.780  29.690  1.00  0.00            
ATOM    181  C11 AS2     2      20.760  27.710  30.850  1.00  0.00            
ATOM    182  C12 AS2     2      20.920  28.230  28.400  1.00  0.00            
ATOM    183  C13 AS2     2      25.510  29.070  27.440  1.00  0.00            
ATOM    184  C14 AS2     2      24.420  29.900  27.010  1.00  0.00            
ATOM    185  C15 AS2     2      24.570  31.310  26.970  1.00  0.00            
ATOM    186  C16 AS2     2      25.840  31.890  27.130  1.00  0.00            
ATOM    187  C17 AS2     2      26.890  31.060  27.570  1.00  0.00            
ATOM    188  C18 AS2     2      26.760  29.620  27.730  1.00  0.00            
ATOM    189  H1  AS2     2      28.210  26.320  24.920  1.00  0.00            
ATOM    190  H2  AS2     2      26.540  25.850  25.150  1.00  0.00            
ATOM    191  H3  AS2     2      27.060  27.590  25.420  1.00  0.00            
ATOM    192  H4  AS2     2      29.370  25.310  26.700  1.00  0.00            
ATOM    193  H5  AS2     2      29.940  25.020  29.090  1.00  0.00            
ATOM    194  H6  AS2     2      28.140  25.580  30.810  1.00  0.00            
ATOM    195  H7  AS2     2      26.060  26.790  30.070  1.00  0.00            
ATOM    196  H8  AS2     2      25.130  27.090  26.630  1.00  0.00            
ATOM    197  H9  AS2     2      24.040  25.410  28.560  1.00  0.00            
ATOM    198  H10 AS2     2      23.170  26.290  27.380  1.00  0.00            
ATOM    199  H11 AS2     2      22.710  26.170  30.490  1.00  0.00            
ATOM    200  H12 AS2     2      21.590  25.690  29.200  1.00  0.00            
ATOM    201  H13 AS2     2      22.380  28.510  29.920  1.00  0.00            
ATOM    202  H14 AS2     2      20.160  28.620  30.780  1.00  0.00            
ATOM    203  H15 AS2     2      20.200  26.770  30.840  1.00  0.00            
ATOM    204  H16 AS2     2      21.400  27.700  31.730  1.00  0.00            
ATOM    205  H17 AS2     2      21.720  28.270  27.660  1.00  0.00            
ATOM    206  H18 AS2     2      20.130  27.540  28.120  1.00  0.00            
ATOM    207  H19 AS2     2      20.430  29.170  28.640  1.00  0.00            
ATOM    208  H20 AS2     2      23.490  29.410  26.720  1.00  0.00            
ATOM    209  H21 AS2     2      23.720  31.930  26.700  1.00  0.00            
ATOM    210  H22 AS2     2      25.960  32.970  27.100  1.00  0.00            
ATOM    211  H23 AS2     2      27.780  31.540  27.970  1.00  0.00            
ATOM    212  H24 AS2     2      27.630  29.080  28.080  1.00  0.00            
TER
ENDMDL
MODEL        1
ATOM      1  H1  GCD     1      33.840  35.020  36.110  1.00  0.00            
ATOM      2  O1  GCD     1      33.760  34.830  35.170  1.00  0.00            
ATOM      3  C1  GCD     1      32.720  35.670  34.880  1.00  0.00            
ATOM      4  H2  GCD     1      32.910  36.660  35.320  1.00  0.00            
ATOM      5  H3  GCD     1      32.630  35.740  33.790  1.00  0.00            
ATOM      6  C2  GCD     1      31.390  35.270  35.460  1.00  0.00            
ATOM      7  H4  GCD     1      31.110  34.240  35.240  1.00  0.00            
ATOM      8  C3  GCD     1      30.200  36.170  34.980  1.00  0.00            
ATOM      9  H5  GCD     1      30.470  37.230  35.120  1.00  0.00            
ATOM     10  C4  GCD     1      28.910  35.880  35.760  1.00  0.00            
ATOM     11  H6  GCD     1      28.510  34.880  35.560  1.00  0.00            
ATOM     12  O2  GCD     1      27.890  36.820  35.480  1.00  0.00            
ATOM     13  H7  GCD     1      27.720  36.930  34.530  1.00  0.00            
ATOM     14  C5  GCD     1      29.150  35.980  37.320  1.00  0.00            
ATOM     15  H8  GCD     1      29.490  36.990  37.580  1.00  0.00            
ATOM     16  O3  GCD     1      28.010  35.640  38.140  1.00  0.00            
ATOM     17  H9  GCD     1      27.420  36.400  38.140  1.00  0.00            
ATOM     18  C6  GCD     1      30.260  34.980  37.620  1.00  0.00            
ATOM     19  O4  GCD     1      31.440  35.410  36.870  1.00  0.00            
ATOM     20  H10 GCD     1      30.550  34.860  38.670  1.00  0.00            
ATOM     21  O5  GCD     1      29.830  33.640  37.280  1.00  0.00            
ATOM     22  C7  GCD     1      29.880  32.570  38.180  1.00  0.00            
ATOM     23  H11 GCD     1      30.310  32.900  39.140  1.00  0.00            
ATOM     24  C8  GCD     1      28.510  32.040  38.540  1.00  0.00            
ATOM     25  H12 GCD     1      28.030  31.780  37.590  1.00  0.00            
ATOM     26  O6  GCD     1      27.780  33.040  39.250  1.00  0.00            
ATOM     27  H13 GCD     1      27.540  33.770  38.670  1.00  0.00            
ATOM     28  C9  GCD     1      28.520  30.730  39.390  1.00  0.00            
ATOM     29  H14 GCD     1      28.970  31.000  40.350  1.00  0.00            
ATOM     30  O7  GCD     1      27.210  30.260  39.550  1.00  0.00            
ATOM     31  H15 GCD     1      26.610  30.950  39.870  1.00  0.00            
ATOM     32  C10 GCD     1      29.530  29.720  38.780  1.00  0.00            
ATOM     33  H16 GCD     1      29.670  28.910  39.510  1.00  0.00            
ATOM     34  O8  GCD     1      30.750  30.350  38.540  1.00  0.00            
ATOM     35  C11 GCD     1      30.760  31.360  37.620  1.00  0.00            
ATOM     36  H17 GCD     1      30.360  31.050  36.650  1.00  0.00            
ATOM     37  C12 GCD     1      32.210  31.840  37.480  1.00  0.00            
ATOM     38  H18 GCD     1      32.570  32.170  38.470  1.00  0.00            
ATOM     39  H19 GCD     1      32.240  32.660  36.760  1.00  0.00            
ATOM     40  O9  GCD     1      33.000  30.750  37.020  1.00  0.00            
ATOM     41  H20 GCD     1      32.820  30.070  37.670  1.00  0.00            
ATOM     42  O10 GCD     1      28.950  29.130  37.610  1.00  0.00            
ATOM     43  C13 GCD     1      29.050  27.730  37.370  1.00  0.00            
ATOM     44  H21 GCD     1      29.520  27.270  38.240  1.00  0.00            
ATOM     45  C14 GCD     1      27.600  27.220  37.300  1.00  0.00            
ATOM     46  H22 GCD     1      26.950  27.690  36.540  1.00  0.00            
ATOM     47  O11 GCD     1      27.040  27.480  38.680  1.00  0.00            
ATOM     48  H23 GCD     1      27.340  28.350  38.980  1.00  0.00            
ATOM     49  C15 GCD     1      27.560  25.750  36.940  1.00  0.00            
ATOM     50  H24 GCD     1      28.160  25.210  37.680  1.00  0.00            
ATOM     51  O12 GCD     1      26.270  25.140  36.880  1.00  0.00            
ATOM     52  H25 GCD     1      26.370  24.190  37.060  1.00  0.00            
ATOM     53  C16 GCD     1      28.290  25.520  35.610  1.00  0.00            
ATOM     54  H26 GCD     1      28.550  24.490  35.350  1.00  0.00            
ATOM     55  O13 GCD     1      29.630  26.020  35.700  1.00  0.00            
ATOM     56  C17 GCD     1      29.740  27.360  36.090  1.00  0.00            
ATOM     57  H27 GCD     1      29.290  28.010  35.340  1.00  0.00            
ATOM     58  C18 GCD     1      31.210  27.660  36.290  1.00  0.00            
ATOM     59  H28 GCD     1      31.270  28.720  36.580  1.00  0.00            
ATOM     60  H29 GCD     1      31.630  27.400  35.310  1.00  0.00            
ATOM     61  O14 GCD     1      31.790  26.850  37.350  1.00  0.00            
ATOM     62  H30 GCD     1      32.680  27.170  37.540  1.00  0.00            
ATOM     63  O15 GCD     1      27.690  26.200  34.490  1.00  0.00            
ATOM     64  C19 GCD     1      26.560  25.400  33.940  1.00  0.00            
ATOM     65  H31 GCD     1      26.150  24.630  34.610  1.00  0.00            
ATOM     66  C20 GCD     1      25.520  26.310  33.480  1.00  0.00            
ATOM     67  H32 GCD     1      25.980  26.970  32.730  1.00  0.00            
ATOM     68  O16 GCD     1      24.900  27.040  34.580  1.00  0.00            
ATOM     69  H33 GCD     1      24.410  27.750  34.150  1.00  0.00            
ATOM     70  C21 GCD     1      24.390  25.430  32.880  1.00  0.00            
ATOM     71  H34 GCD     1      23.950  24.740  33.610  1.00  0.00            
ATOM     72  O17 GCD     1      23.200  26.130  32.400  1.00  0.00            
ATOM     73  H35 GCD     1      23.290  26.180  31.440  1.00  0.00            
ATOM     74  C22 GCD     1      24.970  24.660  31.710  1.00  0.00            
ATOM     75  H36 GCD     1      24.260  23.970  31.250  1.00  0.00            
ATOM     76  O18 GCD     1      26.070  23.920  32.110  1.00  0.00            
ATOM     77  C23 GCD     1      27.100  24.680  32.690  1.00  0.00            
ATOM     78  H37 GCD     1      27.540  25.380  31.970  1.00  0.00            
ATOM     79  C24 GCD     1      28.310  23.840  32.950  1.00  0.00            
ATOM     80  H38 GCD     1      29.130  24.450  33.360  1.00  0.00            
ATOM     81  H39 GCD     1      28.690  23.460  31.990  1.00  0.00            
ATOM     82  O19 GCD     1      28.100  22.730  33.800  1.00  0.00            
ATOM     83  H40 GCD     1      28.390  22.030  33.200  1.00  0.00            
ATOM     84  O20 GCD     1      25.350  25.640  30.700  1.00  0.00            
ATOM     85  C25 GCD     1      25.040  25.370  29.370  1.00  0.00            
ATOM     86  H41 GCD     1      24.600  24.360  29.320  1.00  0.00            
ATOM     87  C26 GCD     1      24.090  26.400  28.840  1.00  0.00            
ATOM     88  H42 GCD     1      24.460  27.410  29.070  1.00  0.00            
ATOM     89  O21 GCD     1      22.840  26.220  29.560  1.00  0.00            
ATOM     90  H43 GCD     1      22.150  26.870  29.420  1.00  0.00            
ATOM     91  C27 GCD     1      24.060  26.360  27.300  1.00  0.00            
ATOM     92  H44 GCD     1      23.520  25.440  27.050  1.00  0.00            
ATOM     93  O22 GCD     1      23.310  27.450  26.790  1.00  0.00            
ATOM     94  H45 GCD     1      22.620  27.730  27.410  1.00  0.00            
ATOM     95  C28 GCD     1      25.470  26.350  26.700  1.00  0.00            
ATOM     96  H46 GCD     1      25.420  26.200  25.620  1.00  0.00            
ATOM     97  O23 GCD     1      26.150  25.240  27.220  1.00  0.00            
ATOM     98  C29 GCD     1      26.420  25.310  28.610  1.00  0.00            
ATOM     99  H47 GCD     1      27.060  26.150  28.900  1.00  0.00            
ATOM    100  C30 GCD     1      27.220  24.080  28.960  1.00  0.00            
ATOM    101  H48 GCD     1      26.610  23.160  28.870  1.00  0.00            
ATOM    102  H49 GCD     1      27.470  24.210  30.020  1.00  0.00            
ATOM    103  O24 GCD     1      28.500  23.890  28.240  1.00  0.00            
ATOM    104  H50 GCD     1      28.330  23.810  27.290  1.00  0.00            
ATOM    105  O25 GCD     1      26.160  27.530  27.020  1.00  0.00            
ATOM    106  C31 GCD     1      26.940  28.150  25.970  1.00  0.00            
ATOM    107  H51 GCD     1      26.920  27.560  25.040  1.00  0.00            
ATOM    108  C32 GCD     1      26.310  29.470  25.660  1.00  0.00            
ATOM    109  H52 GCD     1      26.290  30.070  26.580  1.00  0.00            
ATOM    110  O26 GCD     1      24.980  29.270  25.190  1.00  0.00            
ATOM    111  H53 GCD     1      24.510  28.710  25.820  1.00  0.00            
ATOM    112  C33 GCD     1      27.180  30.250  24.670  1.00  0.00            
ATOM    113  H54 GCD     1      27.080  29.610  23.780  1.00  0.00            
ATOM    114  O27 GCD     1      26.720  31.650  24.470  1.00  0.00            
ATOM    115  H55 GCD     1      27.070  32.180  25.190  1.00  0.00            
ATOM    116  C34 GCD     1      28.630  30.390  25.140  1.00  0.00            
ATOM    117  H56 GCD     1      29.170  30.920  24.360  1.00  0.00            
ATOM    118  O28 GCD     1      29.160  29.120  25.450  1.00  0.00            
ATOM    119  C35 GCD     1      28.440  28.300  26.400  1.00  0.00            
ATOM    120  H57 GCD     1      28.480  28.740  27.400  1.00  0.00            
ATOM    121  C36 GCD     1      29.110  26.910  26.330  1.00  0.00            
ATOM    122  H58 GCD     1      28.770  26.420  27.250  1.00  0.00            
ATOM    123  H59 GCD     1      30.170  27.070  26.540  1.00  0.00            
ATOM    124  O29 GCD     1      28.900  26.150  25.140  1.00  0.00            
ATOM    125  H60 GCD     1      29.600  26.360  24.510  1.00  0.00            
ATOM    126  O30 GCD     1      28.690  31.120  26.390  1.00  0.00            
ATOM    127  C37 GCD     1      29.570  32.280  26.430  1.00  0.00            
ATOM    128  H61 GCD     1      30.130  32.380  25.500  1.00  0.00            
ATOM    129  C38 GCD     1      28.760  33.520  26.730  1.00  0.00            
ATOM    130  H62 GCD     1      28.190  33.420  27.660  1.00  0.00            
ATOM    131  O31 GCD     1      27.920  33.750  25.640  1.00  0.00            
ATOM    132  H63 GCD     1      27.300  34.450  25.900  1.00  0.00            
ATOM    133  C39 GCD     1      29.740  34.730  26.890  1.00  0.00            
ATOM    134  H64 GCD     1      30.240  34.800  25.920  1.00  0.00            
ATOM    135  O32 GCD     1      29.000  35.950  27.140  1.00  0.00            
ATOM    136  H65 GCD     1      29.580  36.710  27.000  1.00  0.00            
ATOM    137  C40 GCD     1      30.760  34.400  27.990  1.00  0.00            
ATOM    138  H66 GCD     1      31.520  35.180  28.090  1.00  0.00            
ATOM    139  O33 GCD     1      31.430  33.170  27.590  1.00  0.00            
ATOM    140  C41 GCD     1      30.550  32.020  27.540  1.00  0.00            
ATOM    141  H67 GCD     1      30.010  31.770  28.460  1.00  0.00            
ATOM    142  C42 GCD     1      31.410  30.870  27.200  1.00  0.00            
ATOM    143  H68 GCD     1      31.750  30.980  26.160  1.00  0.00            
ATOM    144  H69 GCD     1      30.740  30.000  27.250  1.00  0.00            
ATOM    145  O34 GCD     1      32.460  30.720  28.140  1.00  0.00            
ATOM    146  H70 GCD     1      32.950  31.550  28.140  1.00  0.00            
ATOM    147  O35 GCD     1      30.120  34.240  29.370  1.00  0.00            
ATOM    148  C43 GCD     1      30.120  35.400  30.140  1.00  0.00            
ATOM    149  H71 GCD     1      30.230  36.210  29.410  1.00  0.00            
ATOM    150  C44 GCD     1      28.780  35.700  30.810  1.00  0.00            
ATOM    151  H72 GCD     1      28.600  35.020  31.650  1.00  0.00            
ATOM    152  O36 GCD     1      27.770  35.760  29.790  1.00  0.00            
ATOM    153  H73 GCD     1      28.140  35.310  29.030  1.00  0.00            
ATOM    154  C45 GCD     1      28.840  36.940  31.680  1.00  0.00            
ATOM    155  H74 GCD     1      28.980  37.820  31.040  1.00  0.00            
ATOM    156  O37 GCD     1      27.620  37.170  32.430  1.00  0.00            
ATOM    157  H75 GCD     1      27.340  36.310  32.750  1.00  0.00            
ATOM    158  C46 GCD     1      30.090  36.890  32.610  1.00  0.00            
ATOM    159  H76 GCD     1      30.210  37.870  33.070  1.00  0.00            
ATOM    160  O38 GCD     1      29.950  35.880  33.570  1.00  0.00            
ATOM    161  O39 GCD     1      31.240  36.600  31.810  1.00  0.00            
ATOM    162  C47 GCD     1      31.270  35.360  31.190  1.00  0.00            
ATOM    163  H77 GCD     1      31.100  34.490  31.850  1.00  0.00            
ATOM    164  C48 GCD     1      32.680  35.190  30.590  1.00  0.00            
ATOM    165  H78 GCD     1      32.870  34.130  30.350  1.00  0.00            
ATOM    166  H79 GCD     1      33.340  35.370  31.440  1.00  0.00            
ATOM    167  O40 GCD     1      32.960  36.120  29.530  1.00  0.00            
ATOM    168  H80 GCD     1      32.530  36.920  29.850  1.00  0.00            
ATOM    169  C1  AS2     2      29.800  27.410  30.310  1.00  0.00            
ATOM    170  C2  AS2     2      30.560  28.550  30.940  1.00  0.00            
ATOM    171  C3  AS2     2      31.930  28.690  30.620  1.00  0.00            
ATOM    172  C4  AS2     2      32.600  29.700  31.220  1.00  0.00            
ATOM    173  C5  AS2     2      32.030  30.690  32.040  1.00  0.00            
ATOM    174  C6  AS2     2      30.650  30.510  32.350  1.00  0.00            
ATOM    175  C7  AS2     2      29.920  29.420  31.840  1.00  0.00            
ATOM    176  C8  AS2     2      28.420  29.240  32.130  1.00  0.00            
ATOM    177  O1  AS2     2      28.170  29.970  33.340  1.00  0.00            
ATOM    178  C9  AS2     2      26.910  29.860  34.030  1.00  0.00            
ATOM    179  C10 AS2     2      26.730  31.150  34.850  1.00  0.00            
ATOM    180  N1  AS2     2      25.470  31.070  35.720  1.00  0.00            
ATOM    181  C11 AS2     2      25.370  32.320  36.560  1.00  0.00            
ATOM    182  C12 AS2     2      25.550  29.950  36.840  1.00  0.00            
ATOM    183  C13 AS2     2      27.600  29.970  31.080  1.00  0.00            
ATOM    184  C14 AS2     2      27.790  31.340  30.730  1.00  0.00            
ATOM    185  C15 AS2     2      26.950  31.970  29.770  1.00  0.00            
ATOM    186  C16 AS2     2      25.950  31.240  29.120  1.00  0.00            
ATOM    187  C17 AS2     2      25.690  29.900  29.540  1.00  0.00            
ATOM    188  C18 AS2     2      26.500  29.280  30.490  1.00  0.00            
ATOM    189  H1  AS2     2      29.660  26.650  31.080  1.00  0.00            
ATOM    190  H2  AS2     2      28.810  27.730  29.970  1.00  0.00            
ATOM    191  H3  AS2     2      30.370  26.990  29.470  1.00  0.00            
ATOM    192  H4  AS2     2      32.460  27.980  29.990  1.00  0.00            
ATOM    193  H5  AS2     2      33.660  29.750  30.980  1.00  0.00            
ATOM    194  H6  AS2     2      32.650  31.500  32.410  1.00  0.00            
ATOM    195  H7  AS2     2      30.220  31.110  33.150  1.00  0.00            
ATOM    196  H8  AS2     2      28.110  28.210  32.350  1.00  0.00            
ATOM    197  H9  AS2     2      26.890  28.980  34.690  1.00  0.00            
ATOM    198  H10 AS2     2      26.070  29.730  33.350  1.00  0.00            
ATOM    199  H11 AS2     2      26.680  32.100  34.310  1.00  0.00            
ATOM    200  H12 AS2     2      27.620  31.080  35.480  1.00  0.00            
ATOM    201  H13 AS2     2      24.670  30.920  35.080  1.00  0.00            
ATOM    202  H14 AS2     2      24.910  33.160  36.030  1.00  0.00            
ATOM    203  H15 AS2     2      24.690  32.170  37.400  1.00  0.00            
ATOM    204  H16 AS2     2      26.410  32.520  36.820  1.00  0.00            
ATOM    205  H17 AS2     2      26.480  29.440  36.610  1.00  0.00            
ATOM    206  H18 AS2     2      25.670  30.390  37.830  1.00  0.00            
ATOM    207  H19 AS2     2      24.790  29.180  36.710  1.00  0.00            
ATOM    208  H20 AS2     2      28.610  31.830  31.250  1.00  0.00            
ATOM    209  H21 AS2     2      26.960  33.040  29.570  1.00  0.00            
ATOM    210  H22 AS2     2      25.300  31.650  28.350  1.00  0.00            
ATOM    211  H23 AS2     2      24.870  29.350  29.080  1.00  0.00            
ATOM    212  H24 AS2     2      26.170  28.290  30.790  1.00  0.00            
TER
ENDMDL
MODEL        1
ATOM      1  H1  GCD     1      29.500  29.130  27.410  1.00  0.00            
ATOM      2  O1  GCD     1      29.470  29.780  26.700  1.00  0.00            
ATOM      3  C1  GCD     1      28.280  29.660  25.940  1.00  0.00            
ATOM      4  H2  GCD     1      28.310  30.350  25.080  1.00  0.00            
ATOM      5  H3  GCD     1      28.270  28.620  25.590  1.00  0.00            
ATOM      6  C2  GCD     1      27.080  29.940  26.850  1.00  0.00            
ATOM      7  H4  GCD     1      26.180  29.840  26.230  1.00  0.00            
ATOM      8  C3  GCD     1      27.100  31.360  27.460  1.00  0.00            
ATOM      9  H5  GCD     1      27.930  31.350  28.170  1.00  0.00            
ATOM     10  C4  GCD     1      25.830  31.460  28.350  1.00  0.00            
ATOM     11  H6  GCD     1      24.990  31.310  27.660  1.00  0.00            
ATOM     12  O2  GCD     1      25.770  32.720  28.900  1.00  0.00            
ATOM     13  H7  GCD     1      25.950  33.410  28.260  1.00  0.00            
ATOM     14  C5  GCD     1      25.960  30.390  29.370  1.00  0.00            
ATOM     15  H8  GCD     1      26.900  30.440  29.930  1.00  0.00            
ATOM     16  O3  GCD     1      24.860  30.490  30.320  1.00  0.00            
ATOM     17  H9  GCD     1      25.110  31.230  30.880  1.00  0.00            
ATOM     18  C6  GCD     1      25.970  28.980  28.790  1.00  0.00            
ATOM     19  O4  GCD     1      27.080  28.940  27.860  1.00  0.00            
ATOM     20  H10 GCD     1      26.090  28.190  29.540  1.00  0.00            
ATOM     21  O5  GCD     1      24.790  28.660  28.110  1.00  0.00            
ATOM     22  C7  GCD     1      24.160  27.430  28.370  1.00  0.00            
ATOM     23  H11 GCD     1      24.800  26.680  28.860  1.00  0.00            
ATOM     24  C8  GCD     1      22.990  27.780  29.270  1.00  0.00            
ATOM     25  H12 GCD     1      22.320  28.510  28.780  1.00  0.00            
ATOM     26  O6  GCD     1      23.450  28.170  30.560  1.00  0.00            
ATOM     27  H13 GCD     1      24.000  28.960  30.510  1.00  0.00            
ATOM     28  C9  GCD     1      22.070  26.550  29.330  1.00  0.00            
ATOM     29  H14 GCD     1      22.560  25.710  29.830  1.00  0.00            
ATOM     30  O7  GCD     1      20.860  26.800  30.200  1.00  0.00            
ATOM     31  H15 GCD     1      20.210  27.230  29.630  1.00  0.00            
ATOM     32  C10 GCD     1      21.620  26.110  27.880  1.00  0.00            
ATOM     33  H16 GCD     1      20.920  25.270  27.820  1.00  0.00            
ATOM     34  O8  GCD     1      22.840  25.800  27.210  1.00  0.00            
ATOM     35  C11 GCD     1      23.730  26.950  27.070  1.00  0.00            
ATOM     36  H17 GCD     1      23.250  27.780  26.530  1.00  0.00            
ATOM     37  C12 GCD     1      24.890  26.580  26.150  1.00  0.00            
ATOM     38  H18 GCD     1      25.270  27.550  25.780  1.00  0.00            
ATOM     39  H19 GCD     1      24.440  26.100  25.270  1.00  0.00            
ATOM     40  O9  GCD     1      25.890  25.790  26.830  1.00  0.00            
ATOM     41  H20 GCD     1      25.480  24.920  26.850  1.00  0.00            
ATOM     42  O10 GCD     1      20.940  27.130  27.240  1.00  0.00            
ATOM     43  C13 GCD     1      19.520  27.020  27.010  1.00  0.00            
ATOM     44  H21 GCD     1      19.140  26.270  27.730  1.00  0.00            
ATOM     45  C14 GCD     1      18.840  28.310  27.460  1.00  0.00            
ATOM     46  H22 GCD     1      19.290  29.020  26.760  1.00  0.00            
ATOM     47  O11 GCD     1      19.190  28.550  28.830  1.00  0.00            
ATOM     48  H23 GCD     1      18.550  29.220  29.090  1.00  0.00            
ATOM     49  C15 GCD     1      17.290  28.220  27.140  1.00  0.00            
ATOM     50  H24 GCD     1      16.850  27.420  27.750  1.00  0.00            
ATOM     51  O12 GCD     1      16.570  29.400  27.390  1.00  0.00            
ATOM     52  H25 GCD     1      16.660  30.080  26.720  1.00  0.00            
ATOM     53  C16 GCD     1      17.100  27.840  25.700  1.00  0.00            
ATOM     54  H26 GCD     1      16.050  27.710  25.430  1.00  0.00            
ATOM     55  O13 GCD     1      17.840  26.650  25.370  1.00  0.00            
ATOM     56  C17 GCD     1      19.250  26.740  25.540  1.00  0.00            
ATOM     57  H27 GCD     1      19.720  27.500  24.900  1.00  0.00            
ATOM     58  C18 GCD     1      19.850  25.350  25.070  1.00  0.00            
ATOM     59  H28 GCD     1      19.590  24.550  25.770  1.00  0.00            
ATOM     60  H29 GCD     1      20.930  25.510  25.120  1.00  0.00            
ATOM     61  O14 GCD     1      19.480  25.090  23.750  1.00  0.00            
ATOM     62  H30 GCD     1      18.520  25.170  23.710  1.00  0.00            
ATOM     63  O15 GCD     1      17.640  28.890  24.900  1.00  0.00            
ATOM     64  C19 GCD     1      16.810  29.650  23.990  1.00  0.00            
ATOM     65  H31 GCD     1      15.770  29.450  24.250  1.00  0.00            
ATOM     66  C20 GCD     1      16.970  31.200  24.320  1.00  0.00            
ATOM     67  H32 GCD     1      18.050  31.350  24.220  1.00  0.00            
ATOM     68  O16 GCD     1      16.590  31.380  25.670  1.00  0.00            
ATOM     69  H33 GCD     1      16.210  32.260  25.710  1.00  0.00            
ATOM     70  C21 GCD     1      16.310  32.060  23.300  1.00  0.00            
ATOM     71  H34 GCD     1      15.240  31.850  23.200  1.00  0.00            
ATOM     72  O17 GCD     1      16.450  33.470  23.550  1.00  0.00            
ATOM     73  H35 GCD     1      16.000  33.640  24.390  1.00  0.00            
ATOM     74  C22 GCD     1      16.770  31.720  21.890  1.00  0.00            
ATOM     75  H36 GCD     1      16.070  32.260  21.260  1.00  0.00            
ATOM     76  O18 GCD     1      16.420  30.320  21.720  1.00  0.00            
ATOM     77  C23 GCD     1      17.230  29.420  22.540  1.00  0.00            
ATOM     78  H37 GCD     1      18.290  29.610  22.340  1.00  0.00            
ATOM     79  C24 GCD     1      16.990  27.990  22.090  1.00  0.00            
ATOM     80  H38 GCD     1      15.900  27.910  21.970  1.00  0.00            
ATOM     81  H39 GCD     1      17.260  27.260  22.860  1.00  0.00            
ATOM     82  O19 GCD     1      17.630  27.710  20.860  1.00  0.00            
ATOM     83  H40 GCD     1      17.720  28.550  20.400  1.00  0.00            
ATOM     84  O20 GCD     1      18.160  32.020  21.540  1.00  0.00            
ATOM     85  C25 GCD     1      18.160  32.480  20.210  1.00  0.00            
ATOM     86  H41 GCD     1      17.280  32.110  19.680  1.00  0.00            
ATOM     87  C26 GCD     1      18.160  34.010  20.200  1.00  0.00            
ATOM     88  H42 GCD     1      19.030  34.290  20.800  1.00  0.00            
ATOM     89  O21 GCD     1      16.960  34.480  20.780  1.00  0.00            
ATOM     90  H43 GCD     1      17.020  34.310  21.730  1.00  0.00            
ATOM     91  C27 GCD     1      18.370  34.600  18.750  1.00  0.00            
ATOM     92  H44 GCD     1      17.480  34.410  18.140  1.00  0.00            
ATOM     93  O22 GCD     1      18.550  36.040  18.840  1.00  0.00            
ATOM     94  H45 GCD     1      17.680  36.410  19.050  1.00  0.00            
ATOM     95  C28 GCD     1      19.580  33.920  18.150  1.00  0.00            
ATOM     96  H46 GCD     1      19.750  34.150  17.100  1.00  0.00            
ATOM     97  O23 GCD     1      19.540  32.520  18.210  1.00  0.00            
ATOM     98  C29 GCD     1      19.470  31.930  19.530  1.00  0.00            
ATOM     99  H47 GCD     1      20.230  32.300  20.240  1.00  0.00            
ATOM    100  C30 GCD     1      19.550  30.370  19.700  1.00  0.00            
ATOM    101  H48 GCD     1      19.560  30.160  20.770  1.00  0.00            
ATOM    102  H49 GCD     1      20.500  29.960  19.330  1.00  0.00            
ATOM    103  O24 GCD     1      18.390  29.630  19.140  1.00  0.00            
ATOM    104  H50 GCD     1      18.260  29.960  18.240  1.00  0.00            
ATOM    105  O25 GCD     1      20.690  34.330  18.910  1.00  0.00            
ATOM    106  C31 GCD     1      21.870  34.790  18.280  1.00  0.00            
ATOM    107  H51 GCD     1      21.620  34.920  17.220  1.00  0.00            
ATOM    108  C32 GCD     1      22.150  36.120  18.690  1.00  0.00            
ATOM    109  H52 GCD     1      22.350  36.310  19.760  1.00  0.00            
ATOM    110  O26 GCD     1      21.070  36.980  18.340  1.00  0.00            
ATOM    111  H53 GCD     1      20.310  36.650  18.840  1.00  0.00            
ATOM    112  C33 GCD     1      23.370  36.620  17.930  1.00  0.00            
ATOM    113  H54 GCD     1      23.140  36.770  16.870  1.00  0.00            
ATOM    114  O27 GCD     1      23.810  37.960  18.280  1.00  0.00            
ATOM    115  H55 GCD     1      24.270  38.290  17.500  1.00  0.00            
ATOM    116  C34 GCD     1      24.520  35.690  18.090  1.00  0.00            
ATOM    117  H56 GCD     1      25.410  36.030  17.550  1.00  0.00            
ATOM    118  O28 GCD     1      24.180  34.450  17.610  1.00  0.00            
ATOM    119  C35 GCD     1      23.080  33.850  18.370  1.00  0.00            
ATOM    120  H57 GCD     1      23.400  33.730  19.410  1.00  0.00            
ATOM    121  C36 GCD     1      22.700  32.460  17.800  1.00  0.00            
ATOM    122  H58 GCD     1      22.140  31.860  18.520  1.00  0.00            
ATOM    123  H59 GCD     1      23.620  31.850  17.760  1.00  0.00            
ATOM    124  O29 GCD     1      22.050  32.450  16.510  1.00  0.00            
ATOM    125  H60 GCD     1      22.620  33.010  15.960  1.00  0.00            
ATOM    126  O30 GCD     1      24.910  35.640  19.530  1.00  0.00            
ATOM    127  C37 GCD     1      26.210  36.100  19.900  1.00  0.00            
ATOM    128  H61 GCD     1      26.700  36.570  19.040  1.00  0.00            
ATOM    129  C38 GCD     1      26.190  37.200  20.980  1.00  0.00            
ATOM    130  H62 GCD     1      25.480  36.810  21.730  1.00  0.00            
ATOM    131  O31 GCD     1      25.720  38.440  20.390  1.00  0.00            
ATOM    132  H63 GCD     1      24.920  38.270  19.870  1.00  0.00            
ATOM    133  C39 GCD     1      27.490  37.510  21.720  1.00  0.00            
ATOM    134  H64 GCD     1      28.100  38.070  21.010  1.00  0.00            
ATOM    135  O32 GCD     1      27.250  38.240  22.900  1.00  0.00            
ATOM    136  H65 GCD     1      28.140  38.480  23.190  1.00  0.00            
ATOM    137  C40 GCD     1      28.230  36.190  22.050  1.00  0.00            
ATOM    138  H66 GCD     1      29.250  36.410  22.360  1.00  0.00            
ATOM    139  O33 GCD     1      28.290  35.410  20.870  1.00  0.00            
ATOM    140  C41 GCD     1      27.070  34.980  20.380  1.00  0.00            
ATOM    141  H67 GCD     1      26.650  34.380  21.200  1.00  0.00            
ATOM    142  C42 GCD     1      27.300  33.930  19.330  1.00  0.00            
ATOM    143  H68 GCD     1      26.360  33.470  19.010  1.00  0.00            
ATOM    144  H69 GCD     1      27.780  33.090  19.850  1.00  0.00            
ATOM    145  O34 GCD     1      28.150  34.360  18.120  1.00  0.00            
ATOM    146  H70 GCD     1      28.480  35.270  18.210  1.00  0.00            
ATOM    147  O35 GCD     1      27.630  35.450  23.090  1.00  0.00            
ATOM    148  C43 GCD     1      28.460  34.760  24.030  1.00  0.00            
ATOM    149  H71 GCD     1      29.500  35.040  23.810  1.00  0.00            
ATOM    150  C44 GCD     1      28.020  35.250  25.460  1.00  0.00            
ATOM    151  H72 GCD     1      26.970  34.960  25.560  1.00  0.00            
ATOM    152  O36 GCD     1      27.960  36.690  25.620  1.00  0.00            
ATOM    153  H73 GCD     1      27.600  36.980  24.780  1.00  0.00            
ATOM    154  C45 GCD     1      28.620  34.450  26.560  1.00  0.00            
ATOM    155  H74 GCD     1      29.690  34.700  26.600  1.00  0.00            
ATOM    156  O37 GCD     1      28.060  34.770  27.880  1.00  0.00            
ATOM    157  H75 GCD     1      28.330  34.070  28.480  1.00  0.00            
ATOM    158  C46 GCD     1      28.530  32.920  26.300  1.00  0.00            
ATOM    159  H76 GCD     1      29.110  32.380  27.060  1.00  0.00            
ATOM    160  O38 GCD     1      27.210  32.470  26.450  1.00  0.00            
ATOM    161  O39 GCD     1      29.130  32.730  25.040  1.00  0.00            
ATOM    162  C47 GCD     1      28.330  33.240  24.010  1.00  0.00            
ATOM    163  H77 GCD     1      27.300  32.870  24.010  1.00  0.00            
ATOM    164  C48 GCD     1      28.810  32.680  22.670  1.00  0.00            
ATOM    165  H78 GCD     1      29.840  33.030  22.630  1.00  0.00            
ATOM    166  H79 GCD     1      28.170  33.110  21.890  1.00  0.00            
ATOM    167  O40 GCD     1      28.680  31.240  22.730  1.00  0.00            
ATOM    168  H80 GCD     1      29.430  30.900  23.220  1.00  0.00            
ATOM    169  C1  AS2     2      21.190  29.760  24.700  1.00  0.00            
ATOM    170  C2  AS2     2      22.650  30.120  24.470  1.00  0.00            
ATOM    171  C3  AS2     2      23.430  29.170  23.730  1.00  0.00            
ATOM    172  C4  AS2     2      24.740  29.440  23.390  1.00  0.00            
ATOM    173  C5  AS2     2      25.230  30.680  23.760  1.00  0.00            
ATOM    174  C6  AS2     2      24.550  31.580  24.570  1.00  0.00            
ATOM    175  C7  AS2     2      23.240  31.310  24.940  1.00  0.00            
ATOM    176  C8  AS2     2      22.440  32.480  25.660  1.00  0.00            
ATOM    177  O1  AS2     2      22.950  32.690  26.990  1.00  0.00            
ATOM    178  C9  AS2     2      22.050  32.160  28.030  1.00  0.00            
ATOM    179  C10 AS2     2      22.040  33.210  29.080  1.00  0.00            
ATOM    180  N1  AS2     2      21.170  32.750  30.280  1.00  0.00            
ATOM    181  C11 AS2     2      21.330  33.710  31.430  1.00  0.00            
ATOM    182  C12 AS2     2      21.740  31.460  30.850  1.00  0.00            
ATOM    183  C13 AS2     2      22.490  33.780  24.770  1.00  0.00            
ATOM    184  C14 AS2     2      21.770  33.750  23.570  1.00  0.00            
ATOM    185  C15 AS2     2      21.750  34.830  22.650  1.00  0.00            
ATOM    186  C16 AS2     2      22.420  36.010  22.970  1.00  0.00            
ATOM    187  C17 AS2     2      23.200  35.980  24.160  1.00  0.00            
ATOM    188  C18 AS2     2      23.270  34.890  25.020  1.00  0.00            
ATOM    189  H1  AS2     2      20.470  30.590  24.680  1.00  0.00            
ATOM    190  H2  AS2     2      20.790  29.040  23.970  1.00  0.00            
ATOM    191  H3  AS2     2      21.150  29.070  25.550  1.00  0.00            
ATOM    192  H4  AS2     2      23.010  28.310  23.230  1.00  0.00            
ATOM    193  H5  AS2     2      25.370  28.760  22.840  1.00  0.00            
ATOM    194  H6  AS2     2      26.180  31.070  23.420  1.00  0.00            
ATOM    195  H7  AS2     2      24.970  32.530  24.890  1.00  0.00            
ATOM    196  H8  AS2     2      21.380  32.210  25.700  1.00  0.00            
ATOM    197  H9  AS2     2      22.360  31.140  28.280  1.00  0.00            
ATOM    198  H10 AS2     2      21.020  32.180  27.650  1.00  0.00            
ATOM    199  H11 AS2     2      21.570  34.120  28.710  1.00  0.00            
ATOM    200  H12 AS2     2      23.030  33.380  29.530  1.00  0.00            
ATOM    201  H13 AS2     2      20.230  32.600  29.900  1.00  0.00            
ATOM    202  H14 AS2     2      20.840  33.320  32.330  1.00  0.00            
ATOM    203  H15 AS2     2      22.400  33.890  31.540  1.00  0.00            
ATOM    204  H16 AS2     2      20.900  34.680  31.170  1.00  0.00            
ATOM    205  H17 AS2     2      21.630  30.740  30.030  1.00  0.00            
ATOM    206  H18 AS2     2      22.750  31.750  31.120  1.00  0.00            
ATOM    207  H19 AS2     2      21.160  31.210  31.730  1.00  0.00            
ATOM    208  H20 AS2     2      21.120  32.930  23.290  1.00  0.00            
ATOM    209  H21 AS2     2      21.090  34.770  21.780  1.00  0.00            
ATOM    210  H22 AS2     2      22.410  36.860  22.300  1.00  0.00            
ATOM    211  H23 AS2     2      23.780  36.870  24.400  1.00  0.00            
ATOM    212  H24 AS2     2      23.780  34.900  25.980  1.00  0.00            
TER
ENDMDL
MODEL        1
ATOM      1  H1  GCD     1      13.930  41.600  39.230  1.00  0.00            
ATOM      2  O1  GCD     1      14.830  41.940  39.220  1.00  0.00            
ATOM      3  C1  GCD     1      15.700  40.880  38.730  1.00  0.00            
ATOM      4  H2  GCD     1      16.790  41.050  38.760  1.00  0.00            
ATOM      5  H3  GCD     1      15.490  40.000  39.360  1.00  0.00            
ATOM      6  C2  GCD     1      15.300  40.380  37.290  1.00  0.00            
ATOM      7  H4  GCD     1      15.990  39.580  36.970  1.00  0.00            
ATOM      8  C3  GCD     1      15.400  41.480  36.230  1.00  0.00            
ATOM      9  H5  GCD     1      14.870  42.390  36.540  1.00  0.00            
ATOM     10  C4  GCD     1      14.800  41.150  34.910  1.00  0.00            
ATOM     11  H6  GCD     1      15.420  40.350  34.480  1.00  0.00            
ATOM     12  O2  GCD     1      14.830  42.300  34.110  1.00  0.00            
ATOM     13  H7  GCD     1      14.820  41.950  33.210  1.00  0.00            
ATOM     14  C5  GCD     1      13.430  40.460  35.020  1.00  0.00            
ATOM     15  H8  GCD     1      12.750  41.270  35.320  1.00  0.00            
ATOM     16  O3  GCD     1      12.990  40.080  33.730  1.00  0.00            
ATOM     17  H9  GCD     1      13.460  39.240  33.710  1.00  0.00            
ATOM     18  C6  GCD     1      13.410  39.350  36.070  1.00  0.00            
ATOM     19  O4  GCD     1      13.930  39.920  37.260  1.00  0.00            
ATOM     20  H10 GCD     1      12.430  38.950  36.320  1.00  0.00            
ATOM     21  O5  GCD     1      14.340  38.270  35.580  1.00  0.00            
ATOM     22  C7  GCD     1      13.850  36.930  35.360  1.00  0.00            
ATOM     23  H11 GCD     1      12.790  37.000  35.650  1.00  0.00            
ATOM     24  C8  GCD     1      14.100  36.620  33.920  1.00  0.00            
ATOM     25  H12 GCD     1      15.170  36.660  33.680  1.00  0.00            
ATOM     26  O6  GCD     1      13.420  37.510  32.980  1.00  0.00            
ATOM     27  H13 GCD     1      12.490  37.250  32.950  1.00  0.00            
ATOM     28  C9  GCD     1      13.650  35.110  33.650  1.00  0.00            
ATOM     29  H14 GCD     1      12.550  35.080  33.620  1.00  0.00            
ATOM     30  O7  GCD     1      14.120  34.670  32.350  1.00  0.00            
ATOM     31  H15 GCD     1      14.810  34.000  32.480  1.00  0.00            
ATOM     32  C10 GCD     1      14.100  34.170  34.850  1.00  0.00            
ATOM     33  H16 GCD     1      13.740  33.140  34.800  1.00  0.00            
ATOM     34  O8  GCD     1      13.680  34.770  36.070  1.00  0.00            
ATOM     35  C11 GCD     1      14.400  35.990  36.410  1.00  0.00            
ATOM     36  H17 GCD     1      15.480  35.860  36.290  1.00  0.00            
ATOM     37  C12 GCD     1      14.090  36.360  37.880  1.00  0.00            
ATOM     38  H18 GCD     1      13.030  36.610  37.960  1.00  0.00            
ATOM     39  H19 GCD     1      14.720  37.150  38.300  1.00  0.00            
ATOM     40  O9  GCD     1      14.490  35.260  38.680  1.00  0.00            
ATOM     41  H20 GCD     1      14.220  34.520  38.130  1.00  0.00            
ATOM     42  O10 GCD     1      15.510  34.070  34.800  1.00  0.00            
ATOM     43  C13 GCD     1      16.180  32.860  34.860  1.00  0.00            
ATOM     44  H21 GCD     1      15.600  32.000  35.200  1.00  0.00            
ATOM     45  C14 GCD     1      16.570  32.450  33.460  1.00  0.00            
ATOM     46  H22 GCD     1      17.180  33.270  33.060  1.00  0.00            
ATOM     47  O11 GCD     1      15.410  32.310  32.610  1.00  0.00            
ATOM     48  H23 GCD     1      14.950  31.610  33.070  1.00  0.00            
ATOM     49  C15 GCD     1      17.560  31.170  33.520  1.00  0.00            
ATOM     50  H24 GCD     1      16.960  30.340  33.930  1.00  0.00            
ATOM     51  O12 GCD     1      17.940  30.910  32.130  1.00  0.00            
ATOM     52  H25 GCD     1      18.880  30.710  32.120  1.00  0.00            
ATOM     53  C16 GCD     1      18.710  31.390  34.470  1.00  0.00            
ATOM     54  H26 GCD     1      19.340  30.510  34.670  1.00  0.00            
ATOM     55  O13 GCD     1      18.190  31.860  35.740  1.00  0.00            
ATOM     56  C17 GCD     1      17.440  33.030  35.770  1.00  0.00            
ATOM     57  H27 GCD     1      18.110  33.810  35.380  1.00  0.00            
ATOM     58  C18 GCD     1      17.090  33.400  37.270  1.00  0.00            
ATOM     59  H28 GCD     1      16.750  34.440  37.320  1.00  0.00            
ATOM     60  H29 GCD     1      18.080  33.510  37.720  1.00  0.00            
ATOM     61  O14 GCD     1      16.180  32.490  37.910  1.00  0.00            
ATOM     62  H30 GCD     1      16.860  31.930  38.300  1.00  0.00            
ATOM     63  O15 GCD     1      19.580  32.430  33.950  1.00  0.00            
ATOM     64  C19 GCD     1      20.950  32.130  34.130  1.00  0.00            
ATOM     65  H31 GCD     1      21.070  31.290  34.830  1.00  0.00            
ATOM     66  C20 GCD     1      21.570  31.830  32.760  1.00  0.00            
ATOM     67  H32 GCD     1      21.410  32.740  32.160  1.00  0.00            
ATOM     68  O16 GCD     1      20.890  30.680  32.190  1.00  0.00            
ATOM     69  H33 GCD     1      20.980  30.680  31.230  1.00  0.00            
ATOM     70  C21 GCD     1      23.050  31.600  32.920  1.00  0.00            
ATOM     71  H34 GCD     1      23.170  30.810  33.680  1.00  0.00            
ATOM     72  O17 GCD     1      23.580  31.240  31.660  1.00  0.00            
ATOM     73  H35 GCD     1      23.190  31.870  31.040  1.00  0.00            
ATOM     74  C22 GCD     1      23.720  32.860  33.500  1.00  0.00            
ATOM     75  H36 GCD     1      24.780  32.710  33.730  1.00  0.00            
ATOM     76  O18 GCD     1      23.040  33.180  34.750  1.00  0.00            
ATOM     77  C23 GCD     1      21.590  33.390  34.720  1.00  0.00            
ATOM     78  H37 GCD     1      21.400  34.250  34.070  1.00  0.00            
ATOM     79  C24 GCD     1      21.260  33.750  36.150  1.00  0.00            
ATOM     80  H38 GCD     1      20.180  33.900  36.280  1.00  0.00            
ATOM     81  H39 GCD     1      21.820  34.660  36.390  1.00  0.00            
ATOM     82  O19 GCD     1      21.600  32.730  37.060  1.00  0.00            
ATOM     83  H40 GCD     1      22.420  32.380  36.710  1.00  0.00            
ATOM     84  O20 GCD     1      23.480  33.950  32.620  1.00  0.00            
ATOM     85  C25 GCD     1      24.550  34.330  31.730  1.00  0.00            
ATOM     86  H41 GCD     1      25.350  33.580  31.660  1.00  0.00            
ATOM     87  C26 GCD     1      23.860  34.510  30.390  1.00  0.00            
ATOM     88  H42 GCD     1      23.080  35.230  30.650  1.00  0.00            
ATOM     89  O21 GCD     1      23.200  33.320  29.810  1.00  0.00            
ATOM     90  H43 GCD     1      23.250  33.460  28.850  1.00  0.00            
ATOM     91  C27 GCD     1      24.860  35.020  29.340  1.00  0.00            
ATOM     92  H44 GCD     1      25.610  34.240  29.120  1.00  0.00            
ATOM     93  O22 GCD     1      24.140  35.370  28.130  1.00  0.00            
ATOM     94  H45 GCD     1      23.690  36.180  28.390  1.00  0.00            
ATOM     95  C28 GCD     1      25.570  36.240  29.930  1.00  0.00            
ATOM     96  H46 GCD     1      26.430  36.460  29.290  1.00  0.00            
ATOM     97  O23 GCD     1      26.150  36.010  31.230  1.00  0.00            
ATOM     98  C29 GCD     1      25.220  35.590  32.230  1.00  0.00            
ATOM     99  H47 GCD     1      24.460  36.370  32.370  1.00  0.00            
ATOM    100  C30 GCD     1      25.830  35.440  33.560  1.00  0.00            
ATOM    101  H48 GCD     1      26.400  34.510  33.490  1.00  0.00            
ATOM    102  H49 GCD     1      24.980  35.400  34.250  1.00  0.00            
ATOM    103  O24 GCD     1      26.760  36.440  34.010  1.00  0.00            
ATOM    104  H50 GCD     1      26.210  37.220  34.140  1.00  0.00            
ATOM    105  O25 GCD     1      24.650  37.290  30.130  1.00  0.00            
ATOM    106  C31 GCD     1      24.880  38.480  29.430  1.00  0.00            
ATOM    107  H51 GCD     1      25.470  38.410  28.510  1.00  0.00            
ATOM    108  C32 GCD     1      23.480  38.780  28.900  1.00  0.00            
ATOM    109  H52 GCD     1      22.810  38.660  29.770  1.00  0.00            
ATOM    110  O26 GCD     1      23.090  37.790  27.940  1.00  0.00            
ATOM    111  H53 GCD     1      23.460  38.060  27.100  1.00  0.00            
ATOM    112  C33 GCD     1      23.400  40.240  28.340  1.00  0.00            
ATOM    113  H54 GCD     1      24.130  40.300  27.520  1.00  0.00            
ATOM    114  O27 GCD     1      22.130  40.620  27.920  1.00  0.00            
ATOM    115  H55 GCD     1      21.570  39.900  27.600  1.00  0.00            
ATOM    116  C34 GCD     1      23.920  41.200  29.370  1.00  0.00            
ATOM    117  H56 GCD     1      23.900  42.190  28.920  1.00  0.00            
ATOM    118  O28 GCD     1      25.250  40.860  29.750  1.00  0.00            
ATOM    119  C35 GCD     1      25.340  39.560  30.450  1.00  0.00            
ATOM    120  H57 GCD     1      24.740  39.490  31.360  1.00  0.00            
ATOM    121  C36 GCD     1      26.760  39.350  30.920  1.00  0.00            
ATOM    122  H58 GCD     1      26.840  38.400  31.450  1.00  0.00            
ATOM    123  H59 GCD     1      27.020  40.200  31.560  1.00  0.00            
ATOM    124  O29 GCD     1      27.650  39.270  29.760  1.00  0.00            
ATOM    125  H60 GCD     1      27.570  40.160  29.400  1.00  0.00            
ATOM    126  O30 GCD     1      23.010  41.270  30.520  1.00  0.00            
ATOM    127  C37 GCD     1      22.930  42.530  31.180  1.00  0.00            
ATOM    128  H61 GCD     1      23.540  43.290  30.690  1.00  0.00            
ATOM    129  C38 GCD     1      21.460  42.840  30.880  1.00  0.00            
ATOM    130  H62 GCD     1      20.780  42.050  31.210  1.00  0.00            
ATOM    131  O31 GCD     1      21.270  43.000  29.460  1.00  0.00            
ATOM    132  H63 GCD     1      21.200  42.090  29.170  1.00  0.00            
ATOM    133  C39 GCD     1      21.190  44.140  31.640  1.00  0.00            
ATOM    134  H64 GCD     1      21.890  44.890  31.280  1.00  0.00            
ATOM    135  O32 GCD     1      19.830  44.620  31.470  1.00  0.00            
ATOM    136  H65 GCD     1      19.730  44.460  30.530  1.00  0.00            
ATOM    137  C40 GCD     1      21.390  43.960  33.140  1.00  0.00            
ATOM    138  H66 GCD     1      21.220  44.930  33.620  1.00  0.00            
ATOM    139  O33 GCD     1      22.760  43.580  33.340  1.00  0.00            
ATOM    140  C41 GCD     1      23.130  42.330  32.720  1.00  0.00            
ATOM    141  H67 GCD     1      22.490  41.570  33.190  1.00  0.00            
ATOM    142  C42 GCD     1      24.510  42.010  33.040  1.00  0.00            
ATOM    143  H68 GCD     1      24.710  40.990  32.710  1.00  0.00            
ATOM    144  H69 GCD     1      24.570  42.110  34.140  1.00  0.00            
ATOM    145  O34 GCD     1      25.410  42.960  32.480  1.00  0.00            
ATOM    146  H70 GCD     1      25.070  43.850  32.650  1.00  0.00            
ATOM    147  O35 GCD     1      20.410  42.990  33.700  1.00  0.00            
ATOM    148  C43 GCD     1      19.840  43.300  35.000  1.00  0.00            
ATOM    149  H71 GCD     1      20.470  44.040  35.510  1.00  0.00            
ATOM    150  C44 GCD     1      18.450  43.870  34.730  1.00  0.00            
ATOM    151  H72 GCD     1      18.000  42.980  34.280  1.00  0.00            
ATOM    152  O36 GCD     1      18.420  45.050  33.880  1.00  0.00            
ATOM    153  H73 GCD     1      18.920  44.940  33.060  1.00  0.00            
ATOM    154  C45 GCD     1      17.580  44.030  36.020  1.00  0.00            
ATOM    155  H74 GCD     1      18.110  44.790  36.610  1.00  0.00            
ATOM    156  O37 GCD     1      16.170  44.370  35.560  1.00  0.00            
ATOM    157  H75 GCD     1      15.690  43.550  35.390  1.00  0.00            
ATOM    158  C46 GCD     1      17.460  42.710  36.760  1.00  0.00            
ATOM    159  H76 GCD     1      16.920  42.860  37.690  1.00  0.00            
ATOM    160  O38 GCD     1      16.770  41.770  35.920  1.00  0.00            
ATOM    161  O39 GCD     1      18.820  42.220  36.970  1.00  0.00            
ATOM    162  C47 GCD     1      19.690  41.970  35.830  1.00  0.00            
ATOM    163  H77 GCD     1      19.300  41.180  35.180  1.00  0.00            
ATOM    164  C48 GCD     1      20.980  41.470  36.360  1.00  0.00            
ATOM    165  H78 GCD     1      21.640  41.350  35.480  1.00  0.00            
ATOM    166  H79 GCD     1      20.930  40.490  36.850  1.00  0.00            
ATOM    167  O40 GCD     1      21.610  42.440  37.250  1.00  0.00            
ATOM    168  H80 GCD     1      20.910  42.980  37.620  1.00  0.00            
ATOM    169  C1  AS2     2      18.020  37.720  34.500  1.00  0.00            
ATOM    170  C2  AS2     2      19.500  37.940  34.180  1.00  0.00            
ATOM    171  C3  AS2     2      20.300  38.220  35.280  1.00  0.00            
ATOM    172  C4  AS2     2      21.680  38.440  35.060  1.00  0.00            
ATOM    173  C5  AS2     2      22.270  38.360  33.830  1.00  0.00            
ATOM    174  C6  AS2     2      21.420  38.130  32.700  1.00  0.00            
ATOM    175  C7  AS2     2      20.010  37.950  32.880  1.00  0.00            
ATOM    176  C8  AS2     2      19.130  37.860  31.630  1.00  0.00            
ATOM    177  O1  AS2     2      19.370  38.990  30.730  1.00  0.00            
ATOM    178  C9  AS2     2      18.700  40.240  31.080  1.00  0.00            
ATOM    179  C10 AS2     2      18.590  41.150  29.800  1.00  0.00            
ATOM    180  N1  AS2     2      17.700  40.590  28.720  1.00  0.00            
ATOM    181  C11 AS2     2      18.000  41.480  27.480  1.00  0.00            
ATOM    182  C12 AS2     2      16.250  40.750  29.040  1.00  0.00            
ATOM    183  C13 AS2     2      19.330  36.600  30.860  1.00  0.00            
ATOM    184  C14 AS2     2      18.680  35.400  31.260  1.00  0.00            
ATOM    185  C15 AS2     2      18.880  34.170  30.570  1.00  0.00            
ATOM    186  C16 AS2     2      19.810  34.160  29.560  1.00  0.00            
ATOM    187  C17 AS2     2      20.420  35.320  29.120  1.00  0.00            
ATOM    188  C18 AS2     2      20.180  36.570  29.730  1.00  0.00            
ATOM    189  H1  AS2     2      17.580  37.050  33.750  1.00  0.00            
ATOM    190  H2  AS2     2      17.890  37.390  35.530  1.00  0.00            
ATOM    191  H3  AS2     2      17.330  38.550  34.310  1.00  0.00            
ATOM    192  H4  AS2     2      19.970  37.940  36.270  1.00  0.00            
ATOM    193  H5  AS2     2      22.310  38.590  35.930  1.00  0.00            
ATOM    194  H6  AS2     2      23.300  38.590  33.610  1.00  0.00            
ATOM    195  H7  AS2     2      21.750  38.130  31.670  1.00  0.00            
ATOM    196  H8  AS2     2      18.080  37.920  31.940  1.00  0.00            
ATOM    197  H9  AS2     2      19.230  40.800  31.860  1.00  0.00            
ATOM    198  H10 AS2     2      17.640  40.110  31.350  1.00  0.00            
ATOM    199  H11 AS2     2      19.610  41.340  29.440  1.00  0.00            
ATOM    200  H12 AS2     2      18.220  42.140  30.060  1.00  0.00            
ATOM    201  H13 AS2     2      17.850  39.580  28.550  1.00  0.00            
ATOM    202  H14 AS2     2      19.060  41.650  27.310  1.00  0.00            
ATOM    203  H15 AS2     2      17.350  41.140  26.670  1.00  0.00            
ATOM    204  H16 AS2     2      17.540  42.400  27.850  1.00  0.00            
ATOM    205  H17 AS2     2      15.650  40.310  28.240  1.00  0.00            
ATOM    206  H18 AS2     2      16.050  40.220  29.970  1.00  0.00            
ATOM    207  H19 AS2     2      16.110  41.820  29.220  1.00  0.00            
ATOM    208  H20 AS2     2      17.900  35.270  32.000  1.00  0.00            
ATOM    209  H21 AS2     2      18.430  33.260  30.950  1.00  0.00            
ATOM    210  H22 AS2     2      20.040  33.230  29.060  1.00  0.00            
ATOM    211  H23 AS2     2      21.120  35.280  28.290  1.00  0.00            
ATOM    212  H24 AS2     2      20.700  37.470  29.430  1.00  0.00            
TER
ENDMDL
MODEL        1
ATOM      1  H1  GCD     1      22.250  24.420  35.680  1.00  0.00            
ATOM      2  O1  GCD     1      22.980  24.990  35.950  1.00  0.00            
ATOM      3  C1  GCD     1      23.530  25.210  34.620  1.00  0.00            
ATOM      4  H2  GCD     1      24.400  25.890  34.670  1.00  0.00            
ATOM      5  H3  GCD     1      24.070  24.280  34.390  1.00  0.00            
ATOM      6  C2  GCD     1      22.440  25.630  33.570  1.00  0.00            
ATOM      7  H4  GCD     1      23.030  25.860  32.670  1.00  0.00            
ATOM      8  C3  GCD     1      21.640  26.920  33.790  1.00  0.00            
ATOM      9  H5  GCD     1      21.090  26.820  34.740  1.00  0.00            
ATOM     10  C4  GCD     1      20.590  27.180  32.730  1.00  0.00            
ATOM     11  H6  GCD     1      21.160  27.290  31.800  1.00  0.00            
ATOM     12  O2  GCD     1      19.800  28.330  32.880  1.00  0.00            
ATOM     13  H7  GCD     1      19.300  28.530  32.070  1.00  0.00            
ATOM     14  C5  GCD     1      19.720  25.940  32.540  1.00  0.00            
ATOM     15  H8  GCD     1      19.040  25.710  33.370  1.00  0.00            
ATOM     16  O3  GCD     1      18.960  26.090  31.390  1.00  0.00            
ATOM     17  H9  GCD     1      19.290  25.490  30.700  1.00  0.00            
ATOM     18  C6  GCD     1      20.660  24.720  32.260  1.00  0.00            
ATOM     19  O4  GCD     1      21.520  24.620  33.430  1.00  0.00            
ATOM     20  H10 GCD     1      20.070  23.800  32.190  1.00  0.00            
ATOM     21  O5  GCD     1      21.280  24.930  31.030  1.00  0.00            
ATOM     22  C7  GCD     1      21.280  23.820  30.140  1.00  0.00            
ATOM     23  H11 GCD     1      20.840  22.910  30.590  1.00  0.00            
ATOM     24  C8  GCD     1      20.500  24.210  28.880  1.00  0.00            
ATOM     25  H12 GCD     1      20.870  25.160  28.490  1.00  0.00            
ATOM     26  O6  GCD     1      19.150  24.360  29.280  1.00  0.00            
ATOM     27  H13 GCD     1      18.610  24.440  28.480  1.00  0.00            
ATOM     28  C9  GCD     1      20.550  23.160  27.730  1.00  0.00            
ATOM     29  H14 GCD     1      19.980  22.260  27.970  1.00  0.00            
ATOM     30  O7  GCD     1      19.990  23.600  26.520  1.00  0.00            
ATOM     31  H15 GCD     1      20.540  24.350  26.270  1.00  0.00            
ATOM     32  C10 GCD     1      22.040  22.890  27.540  1.00  0.00            
ATOM     33  H16 GCD     1      22.090  22.080  26.800  1.00  0.00            
ATOM     34  O8  GCD     1      22.530  22.400  28.760  1.00  0.00            
ATOM     35  C11 GCD     1      22.660  23.360  29.890  1.00  0.00            
ATOM     36  H17 GCD     1      23.300  24.170  29.540  1.00  0.00            
ATOM     37  C12 GCD     1      23.290  22.670  31.050  1.00  0.00            
ATOM     38  H18 GCD     1      22.660  21.800  31.270  1.00  0.00            
ATOM     39  H19 GCD     1      23.180  23.210  32.000  1.00  0.00            
ATOM     40  O9  GCD     1      24.630  22.380  30.820  1.00  0.00            
ATOM     41  H20 GCD     1      25.040  23.190  30.490  1.00  0.00            
ATOM     42  O10 GCD     1      22.680  24.070  27.120  1.00  0.00            
ATOM     43  C13 GCD     1      23.160  24.130  25.810  1.00  0.00            
ATOM     44  H21 GCD     1      22.620  23.390  25.210  1.00  0.00            
ATOM     45  C14 GCD     1      22.760  25.550  25.240  1.00  0.00            
ATOM     46  H22 GCD     1      23.150  26.320  25.910  1.00  0.00            
ATOM     47  O11 GCD     1      21.310  25.610  25.270  1.00  0.00            
ATOM     48  H23 GCD     1      21.080  26.540  25.180  1.00  0.00            
ATOM     49  C15 GCD     1      23.340  25.740  23.860  1.00  0.00            
ATOM     50  H24 GCD     1      22.900  25.030  23.160  1.00  0.00            
ATOM     51  O12 GCD     1      23.140  27.150  23.500  1.00  0.00            
ATOM     52  H25 GCD     1      24.000  27.520  23.270  1.00  0.00            
ATOM     53  C16 GCD     1      24.830  25.520  23.860  1.00  0.00            
ATOM     54  H26 GCD     1      25.130  25.590  22.810  1.00  0.00            
ATOM     55  O13 GCD     1      25.200  24.270  24.420  1.00  0.00            
ATOM     56  C17 GCD     1      24.680  24.020  25.730  1.00  0.00            
ATOM     57  H27 GCD     1      25.180  24.760  26.370  1.00  0.00            
ATOM     58  C18 GCD     1      25.170  22.680  26.300  1.00  0.00            
ATOM     59  H28 GCD     1      24.600  21.900  25.780  1.00  0.00            
ATOM     60  H29 GCD     1      24.970  22.750  27.380  1.00  0.00            
ATOM     61  O14 GCD     1      26.590  22.430  26.080  1.00  0.00            
ATOM     62  H30 GCD     1      27.120  23.110  26.510  1.00  0.00            
ATOM     63  O15 GCD     1      25.460  26.560  24.600  1.00  0.00            
ATOM     64  C19 GCD     1      26.630  27.090  23.960  1.00  0.00            
ATOM     65  H31 GCD     1      26.810  26.620  22.990  1.00  0.00            
ATOM     66  C20 GCD     1      26.370  28.660  23.760  1.00  0.00            
ATOM     67  H32 GCD     1      26.130  29.160  24.710  1.00  0.00            
ATOM     68  O16 GCD     1      25.350  28.880  22.690  1.00  0.00            
ATOM     69  H33 GCD     1      25.770  28.330  22.010  1.00  0.00            
ATOM     70  C21 GCD     1      27.680  29.300  23.280  1.00  0.00            
ATOM     71  H34 GCD     1      27.900  28.830  22.320  1.00  0.00            
ATOM     72  O17 GCD     1      27.610  30.730  23.070  1.00  0.00            
ATOM     73  H35 GCD     1      27.370  31.050  23.950  1.00  0.00            
ATOM     74  C22 GCD     1      28.870  28.950  24.100  1.00  0.00            
ATOM     75  H36 GCD     1      29.770  29.340  23.620  1.00  0.00            
ATOM     76  O18 GCD     1      28.970  27.540  24.150  1.00  0.00            
ATOM     77  C23 GCD     1      27.900  26.870  24.800  1.00  0.00            
ATOM     78  H37 GCD     1      27.750  27.230  25.830  1.00  0.00            
ATOM     79  C24 GCD     1      28.260  25.400  24.900  1.00  0.00            
ATOM     80  H38 GCD     1      28.860  25.060  24.050  1.00  0.00            
ATOM     81  H39 GCD     1      27.310  24.850  24.980  1.00  0.00            
ATOM     82  O19 GCD     1      29.140  25.200  26.010  1.00  0.00            
ATOM     83  H40 GCD     1      30.000  25.480  25.670  1.00  0.00            
ATOM     84  O20 GCD     1      28.740  29.470  25.390  1.00  0.00            
ATOM     85  C25 GCD     1      29.590  30.540  25.700  1.00  0.00            
ATOM     86  H41 GCD     1      29.960  31.000  24.780  1.00  0.00            
ATOM     87  C26 GCD     1      28.730  31.500  26.500  1.00  0.00            
ATOM     88  H42 GCD     1      28.300  31.020  27.390  1.00  0.00            
ATOM     89  O21 GCD     1      27.820  31.980  25.560  1.00  0.00            
ATOM     90  H43 GCD     1      27.720  32.930  25.650  1.00  0.00            
ATOM     91  C27 GCD     1      29.620  32.660  26.980  1.00  0.00            
ATOM     92  H44 GCD     1      29.920  33.230  26.090  1.00  0.00            
ATOM     93  O22 GCD     1      28.890  33.550  27.840  1.00  0.00            
ATOM     94  H45 GCD     1      28.310  34.100  27.310  1.00  0.00            
ATOM     95  C28 GCD     1      30.890  32.120  27.690  1.00  0.00            
ATOM     96  H46 GCD     1      31.530  32.960  27.970  1.00  0.00            
ATOM     97  O23 GCD     1      31.530  31.220  26.820  1.00  0.00            
ATOM     98  C29 GCD     1      30.820  30.050  26.480  1.00  0.00            
ATOM     99  H47 GCD     1      30.510  29.420  27.320  1.00  0.00            
ATOM    100  C30 GCD     1      31.770  29.140  25.680  1.00  0.00            
ATOM    101  H48 GCD     1      31.970  29.690  24.740  1.00  0.00            
ATOM    102  H49 GCD     1      31.290  28.170  25.530  1.00  0.00            
ATOM    103  O24 GCD     1      32.950  28.850  26.520  1.00  0.00            
ATOM    104  H50 GCD     1      33.220  29.690  26.900  1.00  0.00            
ATOM    105  O25 GCD     1      30.460  31.460  28.920  1.00  0.00            
ATOM    106  C31 GCD     1      31.180  31.690  30.120  1.00  0.00            
ATOM    107  H51 GCD     1      32.250  31.840  29.900  1.00  0.00            
ATOM    108  C32 GCD     1      30.550  32.940  30.750  1.00  0.00            
ATOM    109  H52 GCD     1      29.480  32.710  30.840  1.00  0.00            
ATOM    110  O26 GCD     1      30.710  34.130  29.970  1.00  0.00            
ATOM    111  H53 GCD     1      30.280  34.020  29.120  1.00  0.00            
ATOM    112  C33 GCD     1      31.180  33.120  32.160  1.00  0.00            
ATOM    113  H54 GCD     1      32.230  33.350  31.950  1.00  0.00            
ATOM    114  O27 GCD     1      30.650  34.200  33.070  1.00  0.00            
ATOM    115  H55 GCD     1      29.800  33.850  33.350  1.00  0.00            
ATOM    116  C34 GCD     1      31.140  31.820  32.970  1.00  0.00            
ATOM    117  H56 GCD     1      31.650  31.820  33.930  1.00  0.00            
ATOM    118  O28 GCD     1      31.700  30.750  32.200  1.00  0.00            
ATOM    119  C35 GCD     1      31.050  30.440  30.970  1.00  0.00            
ATOM    120  H57 GCD     1      29.980  30.310  31.190  1.00  0.00            
ATOM    121  C36 GCD     1      31.630  29.210  30.330  1.00  0.00            
ATOM    122  H58 GCD     1      31.180  29.090  29.340  1.00  0.00            
ATOM    123  H59 GCD     1      31.250  28.390  30.970  1.00  0.00            
ATOM    124  O29 GCD     1      33.040  29.190  30.090  1.00  0.00            
ATOM    125  H60 GCD     1      33.270  29.830  29.410  1.00  0.00            
ATOM    126  O30 GCD     1      29.740  31.460  33.210  1.00  0.00            
ATOM    127  C37 GCD     1      29.220  31.480  34.530  1.00  0.00            
ATOM    128  H61 GCD     1      30.020  31.870  35.170  1.00  0.00            
ATOM    129  C38 GCD     1      27.980  32.330  34.550  1.00  0.00            
ATOM    130  H62 GCD     1      27.330  32.080  33.690  1.00  0.00            
ATOM    131  O31 GCD     1      28.410  33.680  34.380  1.00  0.00            
ATOM    132  H63 GCD     1      27.920  34.300  34.940  1.00  0.00            
ATOM    133  C39 GCD     1      27.280  32.170  35.890  1.00  0.00            
ATOM    134  H64 GCD     1      28.060  32.540  36.560  1.00  0.00            
ATOM    135  O32 GCD     1      26.010  32.870  36.050  1.00  0.00            
ATOM    136  H65 GCD     1      25.330  32.350  35.600  1.00  0.00            
ATOM    137  C40 GCD     1      27.050  30.740  36.220  1.00  0.00            
ATOM    138  H66 GCD     1      26.610  30.620  37.210  1.00  0.00            
ATOM    139  O33 GCD     1      28.240  29.920  36.150  1.00  0.00            
ATOM    140  C41 GCD     1      28.860  30.060  34.930  1.00  0.00            
ATOM    141  H67 GCD     1      28.290  29.600  34.110  1.00  0.00            
ATOM    142  C42 GCD     1      30.130  29.290  35.010  1.00  0.00            
ATOM    143  H68 GCD     1      30.540  29.190  34.000  1.00  0.00            
ATOM    144  H69 GCD     1      29.990  28.250  35.330  1.00  0.00            
ATOM    145  O34 GCD     1      31.200  29.870  35.800  1.00  0.00            
ATOM    146  H70 GCD     1      31.690  29.140  36.210  1.00  0.00            
ATOM    147  O35 GCD     1      26.120  30.160  35.250  1.00  0.00            
ATOM    148  C43 GCD     1      24.740  30.170  35.690  1.00  0.00            
ATOM    149  H71 GCD     1      24.630  30.920  36.480  1.00  0.00            
ATOM    150  C44 GCD     1      23.930  30.560  34.450  1.00  0.00            
ATOM    151  H72 GCD     1      24.210  29.900  33.620  1.00  0.00            
ATOM    152  O36 GCD     1      24.140  31.960  34.060  1.00  0.00            
ATOM    153  H73 GCD     1      23.640  32.170  33.260  1.00  0.00            
ATOM    154  C45 GCD     1      22.490  30.260  34.660  1.00  0.00            
ATOM    155  H74 GCD     1      22.140  30.960  35.430  1.00  0.00            
ATOM    156  O37 GCD     1      21.690  30.520  33.450  1.00  0.00            
ATOM    157  H75 GCD     1      21.340  29.660  33.180  1.00  0.00            
ATOM    158  C46 GCD     1      22.250  28.830  34.990  1.00  0.00            
ATOM    159  H76 GCD     1      21.190  28.810  35.260  1.00  0.00            
ATOM    160  O38 GCD     1      22.590  27.970  33.910  1.00  0.00            
ATOM    161  O39 GCD     1      22.960  28.650  36.240  1.00  0.00            
ATOM    162  C47 GCD     1      24.360  28.750  36.150  1.00  0.00            
ATOM    163  H77 GCD     1      24.570  28.010  35.370  1.00  0.00            
ATOM    164  C48 GCD     1      25.000  28.360  37.460  1.00  0.00            
ATOM    165  H78 GCD     1      26.090  28.430  37.390  1.00  0.00            
ATOM    166  H79 GCD     1      24.760  27.310  37.680  1.00  0.00            
ATOM    167  O40 GCD     1      24.580  29.300  38.510  1.00  0.00            
ATOM    168  H80 GCD     1      23.670  29.100  38.730  1.00  0.00            
ATOM    169  C1  AS2     2      27.090  27.320  32.520  1.00  0.00            
ATOM    170  C2  AS2     2      27.670  27.660  31.050  1.00  0.00            
ATOM    171  C3  AS2     2      28.820  26.980  30.650  1.00  0.00            
ATOM    172  C4  AS2     2      29.340  27.120  29.390  1.00  0.00            
ATOM    173  C5  AS2     2      28.700  28.000  28.470  1.00  0.00            
ATOM    174  C6  AS2     2      27.610  28.820  28.830  1.00  0.00            
ATOM    175  C7  AS2     2      27.010  28.610  30.170  1.00  0.00            
ATOM    176  C8  AS2     2      25.760  29.450  30.630  1.00  0.00            
ATOM    177  O1  AS2     2      25.870  30.810  30.220  1.00  0.00            
ATOM    178  C9  AS2     2      26.860  31.560  30.920  1.00  0.00            
ATOM    179  C10 AS2     2      26.980  32.980  30.330  1.00  0.00            
ATOM    180  N1  AS2     2      25.870  34.090  30.490  1.00  0.00            
ATOM    181  C11 AS2     2      25.430  34.470  31.930  1.00  0.00            
ATOM    182  C12 AS2     2      24.650  33.520  29.750  1.00  0.00            
ATOM    183  C13 AS2     2      24.450  28.900  30.100  1.00  0.00            
ATOM    184  C14 AS2     2      23.260  29.530  30.610  1.00  0.00            
ATOM    185  C15 AS2     2      21.990  29.040  30.290  1.00  0.00            
ATOM    186  C16 AS2     2      21.930  28.010  29.300  1.00  0.00            
ATOM    187  C17 AS2     2      23.090  27.210  29.030  1.00  0.00            
ATOM    188  C18 AS2     2      24.360  27.650  29.380  1.00  0.00            
ATOM    189  H1  AS2     2      27.400  26.320  32.870  1.00  0.00            
ATOM    190  H2  AS2     2      27.460  28.010  33.280  1.00  0.00            
ATOM    191  H3  AS2     2      26.000  27.210  32.620  1.00  0.00            
ATOM    192  H4  AS2     2      29.280  26.260  31.330  1.00  0.00            
ATOM    193  H5  AS2     2      30.170  26.490  29.080  1.00  0.00            
ATOM    194  H6  AS2     2      29.160  28.020  27.480  1.00  0.00            
ATOM    195  H7  AS2     2      27.160  29.560  28.170  1.00  0.00            
ATOM    196  H8  AS2     2      25.700  29.390  31.720  1.00  0.00            
ATOM    197  H9  AS2     2      27.780  30.980  30.780  1.00  0.00            
ATOM    198  H10 AS2     2      26.580  31.590  31.980  1.00  0.00            
ATOM    199  H11 AS2     2      27.070  32.860  29.250  1.00  0.00            
ATOM    200  H12 AS2     2      27.820  33.510  30.780  1.00  0.00            
ATOM    201  H13 AS2     2      26.110  34.980  30.040  1.00  0.00            
ATOM    202  H14 AS2     2      25.190  33.570  32.490  1.00  0.00            
ATOM    203  H15 AS2     2      26.100  35.110  32.510  1.00  0.00            
ATOM    204  H16 AS2     2      24.520  35.060  31.850  1.00  0.00            
ATOM    205  H17 AS2     2      24.410  32.520  30.100  1.00  0.00            
ATOM    206  H18 AS2     2      23.770  34.170  29.700  1.00  0.00            
ATOM    207  H19 AS2     2      25.020  33.350  28.740  1.00  0.00            
ATOM    208  H20 AS2     2      23.210  30.440  31.210  1.00  0.00            
ATOM    209  H21 AS2     2      21.170  29.720  30.480  1.00  0.00            
ATOM    210  H22 AS2     2      20.980  27.840  28.800  1.00  0.00            
ATOM    211  H23 AS2     2      22.970  26.340  28.390  1.00  0.00            
ATOM    212  H24 AS2     2      25.190  27.040  29.070  1.00  0.00            
TER
ENDMDL
MODEL        1
ATOM      1  H1  GCD     1      24.380  28.770  29.160  1.00  0.00            
ATOM      2  O1  GCD     1      24.640  27.850  29.290  1.00  0.00            
ATOM      3  C1  GCD     1      24.450  27.200  28.060  1.00  0.00            
ATOM      4  H2  GCD     1      24.310  27.890  27.220  1.00  0.00            
ATOM      5  H3  GCD     1      25.240  26.460  27.840  1.00  0.00            
ATOM      6  C2  GCD     1      23.260  26.320  27.980  1.00  0.00            
ATOM      7  H4  GCD     1      23.300  25.830  27.000  1.00  0.00            
ATOM      8  C3  GCD     1      21.900  27.070  28.170  1.00  0.00            
ATOM      9  H5  GCD     1      21.850  27.500  29.170  1.00  0.00            
ATOM     10  C4  GCD     1      20.710  26.190  28.150  1.00  0.00            
ATOM     11  H6  GCD     1      20.750  25.630  27.210  1.00  0.00            
ATOM     12  O2  GCD     1      19.480  26.950  28.460  1.00  0.00            
ATOM     13  H7  GCD     1      19.410  27.780  27.980  1.00  0.00            
ATOM     14  C5  GCD     1      20.880  24.990  29.070  1.00  0.00            
ATOM     15  H8  GCD     1      20.850  25.350  30.110  1.00  0.00            
ATOM     16  O3  GCD     1      19.830  24.020  29.010  1.00  0.00            
ATOM     17  H9  GCD     1      20.110  23.360  29.660  1.00  0.00            
ATOM     18  C6  GCD     1      22.200  24.330  28.910  1.00  0.00            
ATOM     19  O4  GCD     1      23.280  25.290  28.990  1.00  0.00            
ATOM     20  H10 GCD     1      22.290  23.540  29.670  1.00  0.00            
ATOM     21  O5  GCD     1      22.290  23.670  27.670  1.00  0.00            
ATOM     22  C7  GCD     1      22.180  22.310  27.670  1.00  0.00            
ATOM     23  H11 GCD     1      21.680  21.890  28.550  1.00  0.00            
ATOM     24  C8  GCD     1      21.360  21.970  26.440  1.00  0.00            
ATOM     25  H12 GCD     1      21.730  22.450  25.530  1.00  0.00            
ATOM     26  O6  GCD     1      19.980  22.400  26.590  1.00  0.00            
ATOM     27  H13 GCD     1      20.020  23.140  27.200  1.00  0.00            
ATOM     28  C9  GCD     1      21.320  20.420  26.210  1.00  0.00            
ATOM     29  H14 GCD     1      20.780  20.040  27.080  1.00  0.00            
ATOM     30  O7  GCD     1      20.590  20.040  24.980  1.00  0.00            
ATOM     31  H15 GCD     1      20.310  19.120  25.110  1.00  0.00            
ATOM     32  C10 GCD     1      22.730  19.800  26.310  1.00  0.00            
ATOM     33  H16 GCD     1      22.670  18.700  26.330  1.00  0.00            
ATOM     34  O8  GCD     1      23.380  20.370  27.460  1.00  0.00            
ATOM     35  C11 GCD     1      23.570  21.710  27.590  1.00  0.00            
ATOM     36  H17 GCD     1      24.020  22.080  26.650  1.00  0.00            
ATOM     37  C12 GCD     1      24.560  22.040  28.750  1.00  0.00            
ATOM     38  H18 GCD     1      24.740  23.120  28.790  1.00  0.00            
ATOM     39  H19 GCD     1      25.430  21.400  28.550  1.00  0.00            
ATOM     40  O9  GCD     1      23.970  21.580  29.960  1.00  0.00            
ATOM     41  H20 GCD     1      23.660  20.680  29.810  1.00  0.00            
ATOM     42  O10 GCD     1      23.520  20.170  25.150  1.00  0.00            
ATOM     43  C13 GCD     1      24.280  19.130  24.510  1.00  0.00            
ATOM     44  H21 GCD     1      24.710  18.400  25.200  1.00  0.00            
ATOM     45  C14 GCD     1      23.470  18.490  23.370  1.00  0.00            
ATOM     46  H22 GCD     1      22.930  19.270  22.830  1.00  0.00            
ATOM     47  O11 GCD     1      22.460  17.600  23.950  1.00  0.00            
ATOM     48  H23 GCD     1      22.880  16.920  24.480  1.00  0.00            
ATOM     49  C15 GCD     1      24.460  17.910  22.360  1.00  0.00            
ATOM     50  H24 GCD     1      24.840  16.980  22.780  1.00  0.00            
ATOM     51  O12 GCD     1      23.790  17.540  21.150  1.00  0.00            
ATOM     52  H25 GCD     1      23.860  18.270  20.540  1.00  0.00            
ATOM     53  C16 GCD     1      25.720  18.710  21.990  1.00  0.00            
ATOM     54  H26 GCD     1      26.400  18.090  21.390  1.00  0.00            
ATOM     55  O13 GCD     1      26.270  19.120  23.230  1.00  0.00            
ATOM     56  C17 GCD     1      25.460  19.970  23.990  1.00  0.00            
ATOM     57  H27 GCD     1      25.120  20.820  23.370  1.00  0.00            
ATOM     58  C18 GCD     1      26.300  20.660  25.090  1.00  0.00            
ATOM     59  H28 GCD     1      26.770  19.950  25.780  1.00  0.00            
ATOM     60  H29 GCD     1      25.650  21.340  25.670  1.00  0.00            
ATOM     61  O14 GCD     1      27.460  21.430  24.650  1.00  0.00            
ATOM     62  H30 GCD     1      28.220  20.840  24.620  1.00  0.00            
ATOM     63  O15 GCD     1      25.210  19.810  21.240  1.00  0.00            
ATOM     64  C19 GCD     1      25.590  20.020  19.890  1.00  0.00            
ATOM     65  H31 GCD     1      25.830  19.030  19.470  1.00  0.00            
ATOM     66  C20 GCD     1      24.440  20.470  19.020  1.00  0.00            
ATOM     67  H32 GCD     1      24.020  21.340  19.530  1.00  0.00            
ATOM     68  O16 GCD     1      23.460  19.470  18.930  1.00  0.00            
ATOM     69  H33 GCD     1      23.210  19.350  18.010  1.00  0.00            
ATOM     70  C21 GCD     1      24.930  20.750  17.580  1.00  0.00            
ATOM     71  H34 GCD     1      25.250  19.770  17.200  1.00  0.00            
ATOM     72  O17 GCD     1      23.890  21.210  16.740  1.00  0.00            
ATOM     73  H35 GCD     1      23.990  20.710  15.920  1.00  0.00            
ATOM     74  C22 GCD     1      26.120  21.750  17.600  1.00  0.00            
ATOM     75  H36 GCD     1      26.520  21.900  16.600  1.00  0.00            
ATOM     76  O18 GCD     1      27.110  21.270  18.470  1.00  0.00            
ATOM     77  C23 GCD     1      26.730  20.990  19.830  1.00  0.00            
ATOM     78  H37 GCD     1      26.560  21.970  20.300  1.00  0.00            
ATOM     79  C24 GCD     1      27.980  20.570  20.550  1.00  0.00            
ATOM     80  H38 GCD     1      27.750  20.430  21.620  1.00  0.00            
ATOM     81  H39 GCD     1      28.760  21.310  20.340  1.00  0.00            
ATOM     82  O19 GCD     1      28.530  19.400  19.920  1.00  0.00            
ATOM     83  H40 GCD     1      28.780  19.630  19.020  1.00  0.00            
ATOM     84  O20 GCD     1      25.630  22.980  18.110  1.00  0.00            
ATOM     85  C25 GCD     1      25.980  24.170  17.390  1.00  0.00            
ATOM     86  H41 GCD     1      26.710  23.840  16.640  1.00  0.00            
ATOM     87  C26 GCD     1      24.770  24.760  16.720  1.00  0.00            
ATOM     88  H42 GCD     1      24.140  25.100  17.560  1.00  0.00            
ATOM     89  O21 GCD     1      24.120  23.840  15.850  1.00  0.00            
ATOM     90  H43 GCD     1      24.050  23.020  16.350  1.00  0.00            
ATOM     91  C27 GCD     1      25.190  25.980  15.950  1.00  0.00            
ATOM     92  H44 GCD     1      25.990  25.660  15.270  1.00  0.00            
ATOM     93  O22 GCD     1      24.330  26.710  15.180  1.00  0.00            
ATOM     94  H45 GCD     1      23.950  26.130  14.510  1.00  0.00            
ATOM     95  C28 GCD     1      25.980  26.850  16.790  1.00  0.00            
ATOM     96  H46 GCD     1      26.430  27.630  16.170  1.00  0.00            
ATOM     97  O23 GCD     1      27.050  26.190  17.440  1.00  0.00            
ATOM     98  C29 GCD     1      26.690  25.210  18.270  1.00  0.00            
ATOM     99  H47 GCD     1      25.970  25.600  19.000  1.00  0.00            
ATOM    100  C30 GCD     1      27.890  24.630  19.030  1.00  0.00            
ATOM    101  H48 GCD     1      28.550  24.030  18.400  1.00  0.00            
ATOM    102  H49 GCD     1      27.490  24.100  19.920  1.00  0.00            
ATOM    103  O24 GCD     1      28.510  25.770  19.580  1.00  0.00            
ATOM    104  H50 GCD     1      28.340  26.420  18.890  1.00  0.00            
ATOM    105  O25 GCD     1      25.070  27.470  17.770  1.00  0.00            
ATOM    106  C31 GCD     1      24.840  28.880  17.660  1.00  0.00            
ATOM    107  H51 GCD     1      25.430  29.270  16.810  1.00  0.00            
ATOM    108  C32 GCD     1      23.330  29.140  17.540  1.00  0.00            
ATOM    109  H52 GCD     1      22.850  28.710  18.430  1.00  0.00            
ATOM    110  O26 GCD     1      22.850  28.640  16.270  1.00  0.00            
ATOM    111  H53 GCD     1      23.300  27.810  16.060  1.00  0.00            
ATOM    112  C33 GCD     1      23.030  30.680  17.650  1.00  0.00            
ATOM    113  H54 GCD     1      23.310  31.230  16.740  1.00  0.00            
ATOM    114  O27 GCD     1      21.680  30.880  17.840  1.00  0.00            
ATOM    115  H55 GCD     1      21.490  31.030  18.770  1.00  0.00            
ATOM    116  C34 GCD     1      23.850  31.350  18.750  1.00  0.00            
ATOM    117  H56 GCD     1      23.680  32.420  18.650  1.00  0.00            
ATOM    118  O28 GCD     1      25.270  31.040  18.670  1.00  0.00            
ATOM    119  C35 GCD     1      25.530  29.650  18.780  1.00  0.00            
ATOM    120  H57 GCD     1      25.090  29.200  19.680  1.00  0.00            
ATOM    121  C36 GCD     1      27.010  29.470  18.610  1.00  0.00            
ATOM    122  H58 GCD     1      27.290  30.160  17.810  1.00  0.00            
ATOM    123  H59 GCD     1      27.290  28.430  18.390  1.00  0.00            
ATOM    124  O29 GCD     1      27.760  29.810  19.800  1.00  0.00            
ATOM    125  H60 GCD     1      27.800  30.760  19.950  1.00  0.00            
ATOM    126  O30 GCD     1      23.330  31.000  20.000  1.00  0.00            
ATOM    127  C37 GCD     1      23.120  32.100  20.920  1.00  0.00            
ATOM    128  H61 GCD     1      23.320  33.040  20.390  1.00  0.00            
ATOM    129  C38 GCD     1      21.590  32.030  21.220  1.00  0.00            
ATOM    130  H62 GCD     1      21.330  31.020  21.560  1.00  0.00            
ATOM    131  O31 GCD     1      20.810  32.270  20.130  1.00  0.00            
ATOM    132  H63 GCD     1      19.930  31.920  20.340  1.00  0.00            
ATOM    133  C39 GCD     1      21.200  32.960  22.430  1.00  0.00            
ATOM    134  H64 GCD     1      21.250  33.960  22.000  1.00  0.00            
ATOM    135  O32 GCD     1      19.870  32.730  22.930  1.00  0.00            
ATOM    136  H65 GCD     1      19.520  33.520  23.360  1.00  0.00            
ATOM    137  C40 GCD     1      22.220  32.830  23.580  1.00  0.00            
ATOM    138  H66 GCD     1      21.920  33.480  24.410  1.00  0.00            
ATOM    139  O33 GCD     1      23.530  33.010  23.020  1.00  0.00            
ATOM    140  C41 GCD     1      23.960  31.990  22.140  1.00  0.00            
ATOM    141  H67 GCD     1      23.910  30.970  22.530  1.00  0.00            
ATOM    142  C42 GCD     1      25.440  32.340  21.830  1.00  0.00            
ATOM    143  H68 GCD     1      25.530  33.270  21.260  1.00  0.00            
ATOM    144  H69 GCD     1      25.870  31.580  21.160  1.00  0.00            
ATOM    145  O34 GCD     1      26.290  32.270  23.020  1.00  0.00            
ATOM    146  H70 GCD     1      26.240  33.150  23.420  1.00  0.00            
ATOM    147  O35 GCD     1      22.130  31.430  24.080  1.00  0.00            
ATOM    148  C43 GCD     1      21.930  31.220  25.530  1.00  0.00            
ATOM    149  H71 GCD     1      21.880  32.150  26.110  1.00  0.00            
ATOM    150  C44 GCD     1      20.620  30.430  25.680  1.00  0.00            
ATOM    151  H72 GCD     1      20.700  29.570  25.010  1.00  0.00            
ATOM    152  O36 GCD     1      19.420  31.140  25.200  1.00  0.00            
ATOM    153  H73 GCD     1      19.590  31.580  24.350  1.00  0.00            
ATOM    154  C45 GCD     1      20.340  30.150  27.110  1.00  0.00            
ATOM    155  H74 GCD     1      20.320  31.120  27.610  1.00  0.00            
ATOM    156  O37 GCD     1      19.160  29.450  27.490  1.00  0.00            
ATOM    157  H75 GCD     1      18.390  29.820  27.040  1.00  0.00            
ATOM    158  C46 GCD     1      21.540  29.480  27.680  1.00  0.00            
ATOM    159  H76 GCD     1      21.360  29.520  28.760  1.00  0.00            
ATOM    160  O38 GCD     1      21.680  28.120  27.170  1.00  0.00            
ATOM    161  O39 GCD     1      22.730  30.160  27.490  1.00  0.00            
ATOM    162  C47 GCD     1      23.020  30.320  26.110  1.00  0.00            
ATOM    163  H77 GCD     1      22.970  29.340  25.620  1.00  0.00            
ATOM    164  C48 GCD     1      24.390  30.920  25.810  1.00  0.00            
ATOM    165  H78 GCD     1      24.340  32.010  25.920  1.00  0.00            
ATOM    166  H79 GCD     1      24.660  30.630  24.780  1.00  0.00            
ATOM    167  O40 GCD     1      25.540  30.440  26.520  1.00  0.00            
ATOM    168  H80 GCD     1      26.230  30.330  25.850  1.00  0.00            
ATOM    169  C1  AS2     2      24.220  28.330  23.060  1.00  0.00            
ATOM    170  C2  AS2     2      24.660  27.070  23.800  1.00  0.00            
ATOM    171  C3  AS2     2      25.610  27.210  24.810  1.00  0.00            
ATOM    172  C4  AS2     2      26.150  26.050  25.390  1.00  0.00            
ATOM    173  C5  AS2     2      25.870  24.800  24.940  1.00  0.00            
ATOM    174  C6  AS2     2      24.920  24.640  23.940  1.00  0.00            
ATOM    175  C7  AS2     2      24.240  25.770  23.390  1.00  0.00            
ATOM    176  C8  AS2     2      23.220  25.540  22.230  1.00  0.00            
ATOM    177  O1  AS2     2      22.990  24.130  22.030  1.00  0.00            
ATOM    178  C9  AS2     2      21.960  23.850  21.090  1.00  0.00            
ATOM    179  C10 AS2     2      21.650  22.350  21.320  1.00  0.00            
ATOM    180  N1  AS2     2      20.570  21.720  20.420  1.00  0.00            
ATOM    181  C11 AS2     2      20.480  20.200  20.660  1.00  0.00            
ATOM    182  C12 AS2     2      20.960  21.940  18.880  1.00  0.00            
ATOM    183  C13 AS2     2      21.900  26.370  22.530  1.00  0.00            
ATOM    184  C14 AS2     2      21.360  27.180  21.530  1.00  0.00            
ATOM    185  C15 AS2     2      20.140  27.840  21.850  1.00  0.00            
ATOM    186  C16 AS2     2      19.460  27.730  23.110  1.00  0.00            
ATOM    187  C17 AS2     2      20.000  26.810  24.070  1.00  0.00            
ATOM    188  C18 AS2     2      21.160  26.080  23.720  1.00  0.00            
ATOM    189  H1  AS2     2      24.140  28.360  21.960  1.00  0.00            
ATOM    190  H2  AS2     2      23.320  28.750  23.520  1.00  0.00            
ATOM    191  H3  AS2     2      24.960  29.120  23.250  1.00  0.00            
ATOM    192  H4  AS2     2      26.000  28.170  25.150  1.00  0.00            
ATOM    193  H5  AS2     2      26.870  26.160  26.200  1.00  0.00            
ATOM    194  H6  AS2     2      26.360  23.920  25.350  1.00  0.00            
ATOM    195  H7  AS2     2      24.630  23.650  23.600  1.00  0.00            
ATOM    196  H8  AS2     2      23.680  25.960  21.320  1.00  0.00            
ATOM    197  H9  AS2     2      22.320  23.950  20.060  1.00  0.00            
ATOM    198  H10 AS2     2      21.060  24.480  21.130  1.00  0.00            
ATOM    199  H11 AS2     2      21.340  22.170  22.350  1.00  0.00            
ATOM    200  H12 AS2     2      22.550  21.790  21.060  1.00  0.00            
ATOM    201  H13 AS2     2      19.700  22.210  20.690  1.00  0.00            
ATOM    202  H14 AS2     2      21.440  19.680  20.570  1.00  0.00            
ATOM    203  H15 AS2     2      20.040  20.090  21.650  1.00  0.00            
ATOM    204  H16 AS2     2      19.790  19.770  19.940  1.00  0.00            
ATOM    205  H17 AS2     2      21.360  22.950  18.770  1.00  0.00            
ATOM    206  H18 AS2     2      21.650  21.150  18.570  1.00  0.00            
ATOM    207  H19 AS2     2      20.030  21.910  18.310  1.00  0.00            
ATOM    208  H20 AS2     2      21.780  27.250  20.530  1.00  0.00            
ATOM    209  H21 AS2     2      19.730  28.550  21.150  1.00  0.00            
ATOM    210  H22 AS2     2      18.580  28.330  23.290  1.00  0.00            
ATOM    211  H23 AS2     2      19.500  26.730  25.030  1.00  0.00            
ATOM    212  H24 AS2     2      21.530  25.270  24.340  1.00  0.00            
TER
ENDMDL
MODEL        1
ATOM      1  H1  GCD     1      28.310  30.920  34.060  1.00  0.00            
ATOM      2  O1  GCD     1      28.130  31.830  33.780  1.00  0.00            
ATOM      3  C1  GCD     1      26.830  31.790  33.180  1.00  0.00            
ATOM      4  H2  GCD     1      26.680  32.740  32.650  1.00  0.00            
ATOM      5  H3  GCD     1      26.680  31.010  32.420  1.00  0.00            
ATOM      6  C2  GCD     1      25.720  31.470  34.200  1.00  0.00            
ATOM      7  H4  GCD     1      24.720  31.520  33.770  1.00  0.00            
ATOM      8  C3  GCD     1      25.710  32.340  35.430  1.00  0.00            
ATOM      9  H5  GCD     1      26.600  32.130  36.030  1.00  0.00            
ATOM     10  C4  GCD     1      24.470  31.960  36.280  1.00  0.00            
ATOM     11  H6  GCD     1      23.530  32.060  35.730  1.00  0.00            
ATOM     12  O2  GCD     1      24.460  32.700  37.490  1.00  0.00            
ATOM     13  H7  GCD     1      23.750  32.360  38.040  1.00  0.00            
ATOM     14  C5  GCD     1      24.570  30.470  36.580  1.00  0.00            
ATOM     15  H8  GCD     1      25.230  30.230  37.430  1.00  0.00            
ATOM     16  O3  GCD     1      23.250  30.150  36.990  1.00  0.00            
ATOM     17  H9  GCD     1      22.750  29.640  36.340  1.00  0.00            
ATOM     18  C6  GCD     1      25.060  29.570  35.440  1.00  0.00            
ATOM     19  O4  GCD     1      26.100  30.170  34.680  1.00  0.00            
ATOM     20  H10 GCD     1      25.360  28.630  35.910  1.00  0.00            
ATOM     21  O5  GCD     1      24.000  29.300  34.580  1.00  0.00            
ATOM     22  C7  GCD     1      23.370  28.060  34.370  1.00  0.00            
ATOM     23  H11 GCD     1      23.730  27.470  35.220  1.00  0.00            
ATOM     24  C8  GCD     1      21.830  28.210  34.370  1.00  0.00            
ATOM     25  H12 GCD     1      21.550  28.930  33.580  1.00  0.00            
ATOM     26  O6  GCD     1      21.350  28.770  35.590  1.00  0.00            
ATOM     27  H13 GCD     1      20.400  28.940  35.590  1.00  0.00            
ATOM     28  C9  GCD     1      21.150  26.840  34.050  1.00  0.00            
ATOM     29  H14 GCD     1      21.320  26.180  34.910  1.00  0.00            
ATOM     30  O7  GCD     1      19.750  26.760  33.850  1.00  0.00            
ATOM     31  H15 GCD     1      19.490  27.280  33.080  1.00  0.00            
ATOM     32  C10 GCD     1      21.790  26.300  32.760  1.00  0.00            
ATOM     33  H16 GCD     1      21.440  25.290  32.530  1.00  0.00            
ATOM     34  O8  GCD     1      23.210  26.140  32.830  1.00  0.00            
ATOM     35  C11 GCD     1      23.860  27.390  33.090  1.00  0.00            
ATOM     36  H17 GCD     1      23.480  27.990  32.250  1.00  0.00            
ATOM     37  C12 GCD     1      25.340  27.230  32.850  1.00  0.00            
ATOM     38  H18 GCD     1      25.850  28.200  32.740  1.00  0.00            
ATOM     39  H19 GCD     1      25.490  26.690  31.900  1.00  0.00            
ATOM     40  O9  GCD     1      25.880  26.320  33.780  1.00  0.00            
ATOM     41  H20 GCD     1      26.480  26.850  34.330  1.00  0.00            
ATOM     42  O10 GCD     1      21.430  27.110  31.660  1.00  0.00            
ATOM     43  C13 GCD     1      20.920  26.410  30.490  1.00  0.00            
ATOM     44  H21 GCD     1      20.690  25.340  30.620  1.00  0.00            
ATOM     45  C14 GCD     1      19.630  27.180  30.210  1.00  0.00            
ATOM     46  H22 GCD     1      19.980  28.220  30.210  1.00  0.00            
ATOM     47  O11 GCD     1      18.640  26.970  31.240  1.00  0.00            
ATOM     48  H23 GCD     1      18.480  26.040  31.440  1.00  0.00            
ATOM     49  C15 GCD     1      19.150  26.930  28.820  1.00  0.00            
ATOM     50  H24 GCD     1      18.750  25.910  28.760  1.00  0.00            
ATOM     51  O12 GCD     1      18.070  27.740  28.440  1.00  0.00            
ATOM     52  H25 GCD     1      18.170  27.840  27.480  1.00  0.00            
ATOM     53  C16 GCD     1      20.250  27.010  27.780  1.00  0.00            
ATOM     54  H26 GCD     1      19.780  26.560  26.910  1.00  0.00            
ATOM     55  O13 GCD     1      21.360  26.170  28.220  1.00  0.00            
ATOM     56  C17 GCD     1      21.940  26.650  29.380  1.00  0.00            
ATOM     57  H27 GCD     1      22.220  27.700  29.240  1.00  0.00            
ATOM     58  C18 GCD     1      23.280  25.910  29.550  1.00  0.00            
ATOM     59  H28 GCD     1      23.670  26.330  30.490  1.00  0.00            
ATOM     60  H29 GCD     1      24.010  26.190  28.780  1.00  0.00            
ATOM     61  O14 GCD     1      23.160  24.530  29.710  1.00  0.00            
ATOM     62  H30 GCD     1      23.870  24.050  30.140  1.00  0.00            
ATOM     63  O15 GCD     1      20.650  28.370  27.650  1.00  0.00            
ATOM     64  C19 GCD     1      20.760  28.750  26.300  1.00  0.00            
ATOM     65  H31 GCD     1      20.950  27.890  25.640  1.00  0.00            
ATOM     66  C20 GCD     1      19.450  29.420  25.880  1.00  0.00            
ATOM     67  H32 GCD     1      19.120  30.120  26.650  1.00  0.00            
ATOM     68  O16 GCD     1      18.420  28.370  25.830  1.00  0.00            
ATOM     69  H33 GCD     1      17.600  28.760  25.500  1.00  0.00            
ATOM     70  C21 GCD     1      19.630  30.060  24.510  1.00  0.00            
ATOM     71  H34 GCD     1      19.900  29.190  23.900  1.00  0.00            
ATOM     72  O17 GCD     1      18.360  30.600  24.160  1.00  0.00            
ATOM     73  H35 GCD     1      18.160  31.280  24.820  1.00  0.00            
ATOM     74  C22 GCD     1      20.780  31.050  24.530  1.00  0.00            
ATOM     75  H36 GCD     1      21.060  31.620  23.630  1.00  0.00            
ATOM     76  O18 GCD     1      22.020  30.380  25.030  1.00  0.00            
ATOM     77  C23 GCD     1      21.990  29.720  26.260  1.00  0.00            
ATOM     78  H37 GCD     1      21.790  30.440  27.060  1.00  0.00            
ATOM     79  C24 GCD     1      23.320  29.100  26.580  1.00  0.00            
ATOM     80  H38 GCD     1      23.220  28.630  27.570  1.00  0.00            
ATOM     81  H39 GCD     1      24.090  29.880  26.540  1.00  0.00            
ATOM     82  O19 GCD     1      23.660  28.170  25.620  1.00  0.00            
ATOM     83  H40 GCD     1      24.310  27.580  26.010  1.00  0.00            
ATOM     84  O20 GCD     1      20.550  32.040  25.500  1.00  0.00            
ATOM     85  C25 GCD     1      19.990  33.320  25.000  1.00  0.00            
ATOM     86  H41 GCD     1      19.660  33.180  23.970  1.00  0.00            
ATOM     87  C26 GCD     1      18.830  33.680  25.870  1.00  0.00            
ATOM     88  H42 GCD     1      19.120  33.780  26.930  1.00  0.00            
ATOM     89  O21 GCD     1      17.700  32.800  25.650  1.00  0.00            
ATOM     90  H43 GCD     1      16.930  33.200  26.070  1.00  0.00            
ATOM     91  C27 GCD     1      18.280  35.100  25.440  1.00  0.00            
ATOM     92  H44 GCD     1      17.860  35.060  24.420  1.00  0.00            
ATOM     93  O22 GCD     1      17.100  35.550  26.140  1.00  0.00            
ATOM     94  H45 GCD     1      16.420  34.870  26.140  1.00  0.00            
ATOM     95  C28 GCD     1      19.430  36.120  25.520  1.00  0.00            
ATOM     96  H46 GCD     1      19.230  37.160  25.230  1.00  0.00            
ATOM     97  O23 GCD     1      20.540  35.660  24.720  1.00  0.00            
ATOM     98  C29 GCD     1      21.090  34.360  24.980  1.00  0.00            
ATOM     99  H47 GCD     1      21.650  34.430  25.920  1.00  0.00            
ATOM    100  C30 GCD     1      22.030  34.070  23.810  1.00  0.00            
ATOM    101  H48 GCD     1      22.690  33.200  23.920  1.00  0.00            
ATOM    102  H49 GCD     1      22.810  34.840  23.750  1.00  0.00            
ATOM    103  O24 GCD     1      21.380  33.840  22.530  1.00  0.00            
ATOM    104  H50 GCD     1      22.040  33.710  21.840  1.00  0.00            
ATOM    105  O25 GCD     1      19.940  36.110  26.850  1.00  0.00            
ATOM    106  C31 GCD     1      19.300  37.050  27.800  1.00  0.00            
ATOM    107  H51 GCD     1      18.310  37.450  27.510  1.00  0.00            
ATOM    108  C32 GCD     1      19.060  36.180  29.070  1.00  0.00            
ATOM    109  H52 GCD     1      20.020  35.680  29.280  1.00  0.00            
ATOM    110  O26 GCD     1      18.070  35.140  28.870  1.00  0.00            
ATOM    111  H53 GCD     1      17.830  35.190  27.940  1.00  0.00            
ATOM    112  C33 GCD     1      18.690  37.130  30.280  1.00  0.00            
ATOM    113  H54 GCD     1      17.710  37.570  30.030  1.00  0.00            
ATOM    114  O27 GCD     1      18.700  36.490  31.530  1.00  0.00            
ATOM    115  H55 GCD     1      19.540  36.830  31.850  1.00  0.00            
ATOM    116  C34 GCD     1      19.720  38.290  30.360  1.00  0.00            
ATOM    117  H56 GCD     1      19.420  39.010  31.130  1.00  0.00            
ATOM    118  O28 GCD     1      19.860  38.980  29.130  1.00  0.00            
ATOM    119  C35 GCD     1      20.180  38.180  28.010  1.00  0.00            
ATOM    120  H57 GCD     1      21.190  37.820  28.240  1.00  0.00            
ATOM    121  C36 GCD     1      20.420  39.120  26.800  1.00  0.00            
ATOM    122  H58 GCD     1      20.900  38.550  25.990  1.00  0.00            
ATOM    123  H59 GCD     1      21.090  39.960  27.030  1.00  0.00            
ATOM    124  O29 GCD     1      19.150  39.670  26.300  1.00  0.00            
ATOM    125  H60 GCD     1      19.230  40.530  26.720  1.00  0.00            
ATOM    126  O30 GCD     1      20.980  37.720  30.750  1.00  0.00            
ATOM    127  C37 GCD     1      21.730  38.630  31.660  1.00  0.00            
ATOM    128  H61 GCD     1      21.360  39.660  31.690  1.00  0.00            
ATOM    129  C38 GCD     1      21.640  37.970  32.980  1.00  0.00            
ATOM    130  H62 GCD     1      22.020  36.960  32.800  1.00  0.00            
ATOM    131  O31 GCD     1      20.270  37.940  33.500  1.00  0.00            
ATOM    132  H63 GCD     1      19.990  38.860  33.470  1.00  0.00            
ATOM    133  C39 GCD     1      22.570  38.600  34.030  1.00  0.00            
ATOM    134  H64 GCD     1      22.380  39.680  34.080  1.00  0.00            
ATOM    135  O32 GCD     1      22.470  37.960  35.360  1.00  0.00            
ATOM    136  H65 GCD     1      23.320  38.040  35.800  1.00  0.00            
ATOM    137  C40 GCD     1      24.030  38.580  33.460  1.00  0.00            
ATOM    138  H66 GCD     1      24.700  39.150  34.110  1.00  0.00            
ATOM    139  O33 GCD     1      24.070  39.220  32.180  1.00  0.00            
ATOM    140  C41 GCD     1      23.190  38.680  31.190  1.00  0.00            
ATOM    141  H67 GCD     1      23.580  37.670  31.020  1.00  0.00            
ATOM    142  C42 GCD     1      23.230  39.610  29.950  1.00  0.00            
ATOM    143  H68 GCD     1      22.890  40.620  30.210  1.00  0.00            
ATOM    144  H69 GCD     1      22.510  39.330  29.180  1.00  0.00            
ATOM    145  O34 GCD     1      24.460  39.690  29.350  1.00  0.00            
ATOM    146  H70 GCD     1      24.640  38.780  29.110  1.00  0.00            
ATOM    147  O35 GCD     1      24.450  37.250  33.370  1.00  0.00            
ATOM    148  C43 GCD     1      25.730  36.860  33.900  1.00  0.00            
ATOM    149  H71 GCD     1      26.420  37.660  33.600  1.00  0.00            
ATOM    150  C44 GCD     1      25.540  36.620  35.420  1.00  0.00            
ATOM    151  H72 GCD     1      24.630  36.040  35.630  1.00  0.00            
ATOM    152  O36 GCD     1      25.520  37.890  36.050  1.00  0.00            
ATOM    153  H73 GCD     1      25.500  37.710  37.000  1.00  0.00            
ATOM    154  C45 GCD     1      26.710  35.740  35.930  1.00  0.00            
ATOM    155  H74 GCD     1      27.600  36.350  35.770  1.00  0.00            
ATOM    156  O37 GCD     1      26.460  35.310  37.330  1.00  0.00            
ATOM    157  H75 GCD     1      25.690  34.740  37.420  1.00  0.00            
ATOM    158  C46 GCD     1      26.810  34.460  35.060  1.00  0.00            
ATOM    159  H76 GCD     1      27.650  33.850  35.430  1.00  0.00            
ATOM    160  O38 GCD     1      25.600  33.710  35.110  1.00  0.00            
ATOM    161  O39 GCD     1      27.120  34.800  33.720  1.00  0.00            
ATOM    162  C47 GCD     1      26.100  35.560  33.090  1.00  0.00            
ATOM    163  H77 GCD     1      25.220  34.900  33.040  1.00  0.00            
ATOM    164  C48 GCD     1      26.360  35.840  31.620  1.00  0.00            
ATOM    165  H78 GCD     1      25.640  36.590  31.260  1.00  0.00            
ATOM    166  H79 GCD     1      26.290  34.990  30.930  1.00  0.00            
ATOM    167  O40 GCD     1      27.590  36.430  31.400  1.00  0.00            
ATOM    168  H80 GCD     1      28.410  36.030  31.700  1.00  0.00            
ATOM    169  C1  AS2     2      22.310  33.200  28.330  1.00  0.00            
ATOM    170  C2  AS2     2      23.080  32.260  29.190  1.00  0.00            
ATOM    171  C3  AS2     2      24.350  31.810  28.760  1.00  0.00            
ATOM    172  C4  AS2     2      25.100  30.840  29.380  1.00  0.00            
ATOM    173  C5  AS2     2      24.600  30.340  30.580  1.00  0.00            
ATOM    174  C6  AS2     2      23.340  30.750  31.080  1.00  0.00            
ATOM    175  C7  AS2     2      22.660  31.850  30.500  1.00  0.00            
ATOM    176  C8  AS2     2      21.320  32.320  31.200  1.00  0.00            
ATOM    177  O1  AS2     2      20.440  31.210  30.980  1.00  0.00            
ATOM    178  C9  AS2     2      19.850  31.050  29.690  1.00  0.00            
ATOM    179  C10 AS2     2      18.880  32.180  29.290  1.00  0.00            
ATOM    180  N1  AS2     2      17.630  32.080  30.090  1.00  0.00            
ATOM    181  C11 AS2     2      16.420  32.540  29.280  1.00  0.00            
ATOM    182  C12 AS2     2      17.780  33.060  31.180  1.00  0.00            
ATOM    183  C13 AS2     2      21.510  32.740  32.660  1.00  0.00            
ATOM    184  C14 AS2     2      21.080  31.950  33.800  1.00  0.00            
ATOM    185  C15 AS2     2      21.060  32.540  35.130  1.00  0.00            
ATOM    186  C16 AS2     2      21.630  33.820  35.310  1.00  0.00            
ATOM    187  C17 AS2     2      22.260  34.510  34.190  1.00  0.00            
ATOM    188  C18 AS2     2      22.140  33.960  32.900  1.00  0.00            
ATOM    189  H1  AS2     2      22.700  34.220  28.470  1.00  0.00            
ATOM    190  H2  AS2     2      22.340  32.780  27.320  1.00  0.00            
ATOM    191  H3  AS2     2      21.260  33.170  28.640  1.00  0.00            
ATOM    192  H4  AS2     2      24.740  32.200  27.820  1.00  0.00            
ATOM    193  H5  AS2     2      26.070  30.480  29.070  1.00  0.00            
ATOM    194  H6  AS2     2      25.130  29.540  31.100  1.00  0.00            
ATOM    195  H7  AS2     2      22.980  30.310  32.000  1.00  0.00            
ATOM    196  H8  AS2     2      20.950  33.160  30.590  1.00  0.00            
ATOM    197  H9  AS2     2      19.230  30.150  29.770  1.00  0.00            
ATOM    198  H10 AS2     2      20.590  30.770  28.930  1.00  0.00            
ATOM    199  H11 AS2     2      18.690  32.120  28.220  1.00  0.00            
ATOM    200  H12 AS2     2      19.350  33.150  29.460  1.00  0.00            
ATOM    201  H13 AS2     2      17.510  31.120  30.450  1.00  0.00            
ATOM    202  H14 AS2     2      16.710  33.550  28.990  1.00  0.00            
ATOM    203  H15 AS2     2      16.140  31.980  28.390  1.00  0.00            
ATOM    204  H16 AS2     2      15.700  32.660  30.090  1.00  0.00            
ATOM    205  H17 AS2     2      17.000  32.890  31.930  1.00  0.00            
ATOM    206  H18 AS2     2      18.700  32.770  31.680  1.00  0.00            
ATOM    207  H19 AS2     2      17.830  34.110  30.890  1.00  0.00            
ATOM    208  H20 AS2     2      20.640  30.970  33.620  1.00  0.00            
ATOM    209  H21 AS2     2      20.730  31.860  35.910  1.00  0.00            
ATOM    210  H22 AS2     2      21.650  34.270  36.290  1.00  0.00            
ATOM    211  H23 AS2     2      22.810  35.440  34.300  1.00  0.00            
ATOM    212  H24 AS2     2      22.550  34.520  32.070  1.00  0.00            
TER
ENDMDL
MODEL        1
ATOM      1  H1  GCD     1      29.730  29.870  32.900  1.00  0.00            
ATOM      2  O1  GCD     1      29.270  30.720  32.900  1.00  0.00            
ATOM      3  C1  GCD     1      27.920  30.510  32.420  1.00  0.00            
ATOM      4  H2  GCD     1      27.520  31.400  31.920  1.00  0.00            
ATOM      5  H3  GCD     1      28.050  29.730  31.660  1.00  0.00            
ATOM      6  C2  GCD     1      26.980  30.060  33.560  1.00  0.00            
ATOM      7  H4  GCD     1      26.000  30.060  33.070  1.00  0.00            
ATOM      8  C3  GCD     1      26.890  31.020  34.750  1.00  0.00            
ATOM      9  H5  GCD     1      27.830  30.900  35.320  1.00  0.00            
ATOM     10  C4  GCD     1      25.730  30.570  35.670  1.00  0.00            
ATOM     11  H6  GCD     1      24.790  30.680  35.110  1.00  0.00            
ATOM     12  O2  GCD     1      25.680  31.440  36.780  1.00  0.00            
ATOM     13  H7  GCD     1      25.130  31.050  37.470  1.00  0.00            
ATOM     14  C5  GCD     1      26.110  29.200  36.210  1.00  0.00            
ATOM     15  H8  GCD     1      27.010  29.230  36.820  1.00  0.00            
ATOM     16  O3  GCD     1      25.040  28.670  37.020  1.00  0.00            
ATOM     17  H9  GCD     1      24.190  28.630  36.560  1.00  0.00            
ATOM     18  C6  GCD     1      26.280  28.240  35.010  1.00  0.00            
ATOM     19  O4  GCD     1      27.310  28.800  34.110  1.00  0.00            
ATOM     20  H10 GCD     1      26.710  27.290  35.340  1.00  0.00            
ATOM     21  O5  GCD     1      25.120  27.970  34.220  1.00  0.00            
ATOM     22  C7  GCD     1      24.400  26.880  34.550  1.00  0.00            
ATOM     23  H11 GCD     1      24.740  26.550  35.540  1.00  0.00            
ATOM     24  C8  GCD     1      22.990  27.340  34.590  1.00  0.00            
ATOM     25  H12 GCD     1      22.990  27.880  33.640  1.00  0.00            
ATOM     26  O6  GCD     1      22.710  28.160  35.720  1.00  0.00            
ATOM     27  H13 GCD     1      21.760  28.090  35.830  1.00  0.00            
ATOM     28  C9  GCD     1      22.010  26.150  34.490  1.00  0.00            
ATOM     29  H14 GCD     1      22.280  25.580  35.390  1.00  0.00            
ATOM     30  O7  GCD     1      20.550  26.620  34.400  1.00  0.00            
ATOM     31  H15 GCD     1      20.440  27.060  35.250  1.00  0.00            
ATOM     32  C10 GCD     1      22.350  25.250  33.320  1.00  0.00            
ATOM     33  H16 GCD     1      21.720  24.360  33.350  1.00  0.00            
ATOM     34  O8  GCD     1      23.640  24.820  33.580  1.00  0.00            
ATOM     35  C11 GCD     1      24.620  25.820  33.470  1.00  0.00            
ATOM     36  H17 GCD     1      24.720  26.230  32.450  1.00  0.00            
ATOM     37  C12 GCD     1      25.930  25.120  33.600  1.00  0.00            
ATOM     38  H18 GCD     1      26.780  25.780  33.350  1.00  0.00            
ATOM     39  H19 GCD     1      26.000  24.300  32.880  1.00  0.00            
ATOM     40  O9  GCD     1      26.220  24.570  34.910  1.00  0.00            
ATOM     41  H20 GCD     1      25.460  24.100  35.260  1.00  0.00            
ATOM     42  O10 GCD     1      22.240  25.880  32.050  1.00  0.00            
ATOM     43  C13 GCD     1      21.390  25.380  31.000  1.00  0.00            
ATOM     44  H21 GCD     1      21.210  24.300  31.120  1.00  0.00            
ATOM     45  C14 GCD     1      20.080  26.140  30.910  1.00  0.00            
ATOM     46  H22 GCD     1      20.340  27.210  30.970  1.00  0.00            
ATOM     47  O11 GCD     1      19.320  25.840  32.100  1.00  0.00            
ATOM     48  H23 GCD     1      19.880  25.930  32.890  1.00  0.00            
ATOM     49  C15 GCD     1      19.290  25.790  29.660  1.00  0.00            
ATOM     50  H24 GCD     1      19.230  24.700  29.630  1.00  0.00            
ATOM     51  O12 GCD     1      17.980  26.370  29.540  1.00  0.00            
ATOM     52  H25 GCD     1      17.370  26.120  30.250  1.00  0.00            
ATOM     53  C16 GCD     1      20.120  26.220  28.440  1.00  0.00            
ATOM     54  H26 GCD     1      19.540  25.900  27.570  1.00  0.00            
ATOM     55  O13 GCD     1      21.330  25.480  28.460  1.00  0.00            
ATOM     56  C17 GCD     1      22.120  25.660  29.660  1.00  0.00            
ATOM     57  H27 GCD     1      22.400  26.720  29.740  1.00  0.00            
ATOM     58  C18 GCD     1      23.430  24.860  29.490  1.00  0.00            
ATOM     59  H28 GCD     1      24.130  25.020  30.320  1.00  0.00            
ATOM     60  H29 GCD     1      23.890  25.270  28.580  1.00  0.00            
ATOM     61  O14 GCD     1      23.220  23.470  29.400  1.00  0.00            
ATOM     62  H30 GCD     1      22.710  23.240  28.620  1.00  0.00            
ATOM     63  O15 GCD     1      20.330  27.600  28.390  1.00  0.00            
ATOM     64  C19 GCD     1      19.970  28.230  27.120  1.00  0.00            
ATOM     65  H31 GCD     1      20.200  27.600  26.250  1.00  0.00            
ATOM     66  C20 GCD     1      18.580  28.820  27.100  1.00  0.00            
ATOM     67  H32 GCD     1      18.410  29.470  27.960  1.00  0.00            
ATOM     68  O16 GCD     1      17.650  27.720  27.100  1.00  0.00            
ATOM     69  H33 GCD     1      17.930  27.120  27.800  1.00  0.00            
ATOM     70  C21 GCD     1      18.420  29.790  25.910  1.00  0.00            
ATOM     71  H34 GCD     1      18.610  29.200  25.000  1.00  0.00            
ATOM     72  O17 GCD     1      17.070  30.260  25.740  1.00  0.00            
ATOM     73  H35 GCD     1      16.530  29.490  25.940  1.00  0.00            
ATOM     74  C22 GCD     1      19.370  30.940  25.920  1.00  0.00            
ATOM     75  H36 GCD     1      19.340  31.550  25.020  1.00  0.00            
ATOM     76  O18 GCD     1      20.770  30.420  26.040  1.00  0.00            
ATOM     77  C23 GCD     1      20.990  29.440  27.050  1.00  0.00            
ATOM     78  H37 GCD     1      20.830  30.050  27.940  1.00  0.00            
ATOM     79  C24 GCD     1      22.460  29.050  26.970  1.00  0.00            
ATOM     80  H38 GCD     1      22.730  28.390  27.800  1.00  0.00            
ATOM     81  H39 GCD     1      23.160  29.870  27.180  1.00  0.00            
ATOM     82  O19 GCD     1      22.790  28.380  25.690  1.00  0.00            
ATOM     83  H40 GCD     1      22.030  28.450  25.100  1.00  0.00            
ATOM     84  O20 GCD     1      19.000  31.720  27.030  1.00  0.00            
ATOM     85  C25 GCD     1      18.350  32.930  26.930  1.00  0.00            
ATOM     86  H41 GCD     1      17.780  33.020  25.990  1.00  0.00            
ATOM     87  C26 GCD     1      17.370  33.270  28.160  1.00  0.00            
ATOM     88  H42 GCD     1      17.890  33.210  29.120  1.00  0.00            
ATOM     89  O21 GCD     1      16.280  32.300  28.000  1.00  0.00            
ATOM     90  H43 GCD     1      16.600  31.520  27.530  1.00  0.00            
ATOM     91  C27 GCD     1      16.880  34.670  28.070  1.00  0.00            
ATOM     92  H44 GCD     1      16.500  34.860  27.060  1.00  0.00            
ATOM     93  O22 GCD     1      15.910  35.050  29.010  1.00  0.00            
ATOM     94  H45 GCD     1      16.340  35.170  29.870  1.00  0.00            
ATOM     95  C28 GCD     1      18.030  35.640  28.140  1.00  0.00            
ATOM     96  H46 GCD     1      17.710  36.690  28.040  1.00  0.00            
ATOM     97  O23 GCD     1      18.910  35.370  27.100  1.00  0.00            
ATOM     98  C29 GCD     1      19.440  34.030  26.990  1.00  0.00            
ATOM     99  H47 GCD     1      20.110  33.850  27.840  1.00  0.00            
ATOM    100  C30 GCD     1      20.360  34.070  25.800  1.00  0.00            
ATOM    101  H48 GCD     1      20.900  33.120  25.740  1.00  0.00            
ATOM    102  H49 GCD     1      21.100  34.810  26.100  1.00  0.00            
ATOM    103  O24 GCD     1      19.660  34.260  24.570  1.00  0.00            
ATOM    104  H50 GCD     1      19.230  35.120  24.580  1.00  0.00            
ATOM    105  O25 GCD     1      18.710  35.600  29.350  1.00  0.00            
ATOM    106  C31 GCD     1      18.660  36.740  30.220  1.00  0.00            
ATOM    107  H51 GCD     1      17.710  37.290  30.140  1.00  0.00            
ATOM    108  C32 GCD     1      18.700  36.190  31.670  1.00  0.00            
ATOM    109  H52 GCD     1      19.560  35.510  31.730  1.00  0.00            
ATOM    110  O26 GCD     1      17.450  35.490  31.880  1.00  0.00            
ATOM    111  H53 GCD     1      17.540  34.900  32.650  1.00  0.00            
ATOM    112  C33 GCD     1      18.910  37.300  32.620  1.00  0.00            
ATOM    113  H54 GCD     1      18.070  37.990  32.470  1.00  0.00            
ATOM    114  O27 GCD     1      19.110  36.820  33.950  1.00  0.00            
ATOM    115  H55 GCD     1      19.840  37.280  34.380  1.00  0.00            
ATOM    116  C34 GCD     1      20.110  38.100  32.210  1.00  0.00            
ATOM    117  H56 GCD     1      20.280  38.930  32.900  1.00  0.00            
ATOM    118  O28 GCD     1      19.900  38.630  30.900  1.00  0.00            
ATOM    119  C35 GCD     1      19.860  37.660  29.880  1.00  0.00            
ATOM    120  H57 GCD     1      20.780  37.070  29.960  1.00  0.00            
ATOM    121  C36 GCD     1      19.700  38.510  28.620  1.00  0.00            
ATOM    122  H58 GCD     1      19.710  37.860  27.740  1.00  0.00            
ATOM    123  H59 GCD     1      20.500  39.260  28.580  1.00  0.00            
ATOM    124  O29 GCD     1      18.460  39.240  28.600  1.00  0.00            
ATOM    125  H60 GCD     1      18.530  39.850  29.340  1.00  0.00            
ATOM    126  O30 GCD     1      21.330  37.280  32.270  1.00  0.00            
ATOM    127  C37 GCD     1      22.330  38.000  32.990  1.00  0.00            
ATOM    128  H61 GCD     1      22.150  39.080  32.860  1.00  0.00            
ATOM    129  C38 GCD     1      22.510  37.530  34.320  1.00  0.00            
ATOM    130  H62 GCD     1      22.590  36.440  34.270  1.00  0.00            
ATOM    131  O31 GCD     1      21.400  37.730  35.240  1.00  0.00            
ATOM    132  H63 GCD     1      21.660  37.180  35.990  1.00  0.00            
ATOM    133  C39 GCD     1      23.830  38.150  34.900  1.00  0.00            
ATOM    134  H64 GCD     1      23.800  39.250  34.810  1.00  0.00            
ATOM    135  O32 GCD     1      24.080  37.780  36.220  1.00  0.00            
ATOM    136  H65 GCD     1      24.690  37.030  36.260  1.00  0.00            
ATOM    137  C40 GCD     1      24.960  37.720  34.010  1.00  0.00            
ATOM    138  H66 GCD     1      25.930  38.180  34.240  1.00  0.00            
ATOM    139  O33 GCD     1      24.790  38.290  32.740  1.00  0.00            
ATOM    140  C41 GCD     1      23.580  37.760  32.110  1.00  0.00            
ATOM    141  H67 GCD     1      23.760  36.700  31.860  1.00  0.00            
ATOM    142  C42 GCD     1      23.490  38.570  30.760  1.00  0.00            
ATOM    143  H68 GCD     1      23.360  39.640  30.970  1.00  0.00            
ATOM    144  H69 GCD     1      22.560  38.160  30.360  1.00  0.00            
ATOM    145  O34 GCD     1      24.660  38.420  30.060  1.00  0.00            
ATOM    146  H70 GCD     1      24.660  39.080  29.360  1.00  0.00            
ATOM    147  O35 GCD     1      25.000  36.270  33.900  1.00  0.00            
ATOM    148  C43 GCD     1      26.250  35.700  34.190  1.00  0.00            
ATOM    149  H71 GCD     1      26.920  36.530  34.430  1.00  0.00            
ATOM    150  C44 GCD     1      26.210  34.920  35.520  1.00  0.00            
ATOM    151  H72 GCD     1      25.370  34.240  35.350  1.00  0.00            
ATOM    152  O36 GCD     1      25.950  35.860  36.630  1.00  0.00            
ATOM    153  H73 GCD     1      25.780  35.380  37.450  1.00  0.00            
ATOM    154  C45 GCD     1      27.560  34.170  35.710  1.00  0.00            
ATOM    155  H74 GCD     1      28.360  34.880  35.950  1.00  0.00            
ATOM    156  O37 GCD     1      27.600  33.390  36.860  1.00  0.00            
ATOM    157  H75 GCD     1      26.850  32.780  36.790  1.00  0.00            
ATOM    158  C46 GCD     1      27.830  33.250  34.520  1.00  0.00            
ATOM    159  H76 GCD     1      28.750  32.700  34.730  1.00  0.00            
ATOM    160  O38 GCD     1      26.710  32.380  34.360  1.00  0.00            
ATOM    161  O39 GCD     1      27.950  34.020  33.380  1.00  0.00            
ATOM    162  C47 GCD     1      26.770  34.820  32.990  1.00  0.00            
ATOM    163  H77 GCD     1      25.980  34.200  32.550  1.00  0.00            
ATOM    164  C48 GCD     1      27.110  35.760  31.830  1.00  0.00            
ATOM    165  H78 GCD     1      26.230  36.380  31.630  1.00  0.00            
ATOM    166  H79 GCD     1      27.490  35.220  30.960  1.00  0.00            
ATOM    167  O40 GCD     1      28.230  36.520  32.270  1.00  0.00            
ATOM    168  H80 GCD     1      28.940  35.920  32.500  1.00  0.00            
ATOM    169  C1  AS2     2      23.350  32.920  29.150  1.00  0.00            
ATOM    170  C2  AS2     2      23.710  31.520  29.500  1.00  0.00            
ATOM    171  C3  AS2     2      25.020  31.020  29.280  1.00  0.00            
ATOM    172  C4  AS2     2      25.450  29.810  29.790  1.00  0.00            
ATOM    173  C5  AS2     2      24.510  29.020  30.370  1.00  0.00            
ATOM    174  C6  AS2     2      23.140  29.440  30.520  1.00  0.00            
ATOM    175  C7  AS2     2      22.760  30.740  30.190  1.00  0.00            
ATOM    176  C8  AS2     2      21.300  31.140  30.590  1.00  0.00            
ATOM    177  O1  AS2     2      20.470  30.040  30.670  1.00  0.00            
ATOM    178  C9  AS2     2      19.070  30.300  30.540  1.00  0.00            
ATOM    179  C10 AS2     2      18.320  30.880  31.810  1.00  0.00            
ATOM    180  N1  AS2     2      17.720  29.920  32.780  1.00  0.00            
ATOM    181  C11 AS2     2      16.760  30.660  33.760  1.00  0.00            
ATOM    182  C12 AS2     2      18.710  29.130  33.590  1.00  0.00            
ATOM    183  C13 AS2     2      21.380  31.880  31.970  1.00  0.00            
ATOM    184  C14 AS2     2      21.640  31.170  33.130  1.00  0.00            
ATOM    185  C15 AS2     2      21.740  31.750  34.420  1.00  0.00            
ATOM    186  C16 AS2     2      21.450  33.120  34.500  1.00  0.00            
ATOM    187  C17 AS2     2      21.290  33.890  33.320  1.00  0.00            
ATOM    188  C18 AS2     2      21.210  33.260  32.070  1.00  0.00            
ATOM    189  H1  AS2     2      24.040  33.320  28.410  1.00  0.00            
ATOM    190  H2  AS2     2      22.350  32.990  28.690  1.00  0.00            
ATOM    191  H3  AS2     2      23.500  33.580  30.010  1.00  0.00            
ATOM    192  H4  AS2     2      25.730  31.680  28.800  1.00  0.00            
ATOM    193  H5  AS2     2      26.440  29.440  29.550  1.00  0.00            
ATOM    194  H6  AS2     2      24.870  28.040  30.670  1.00  0.00            
ATOM    195  H7  AS2     2      22.460  28.720  30.970  1.00  0.00            
ATOM    196  H8  AS2     2      20.920  31.860  29.840  1.00  0.00            
ATOM    197  H9  AS2     2      18.600  29.370  30.220  1.00  0.00            
ATOM    198  H10 AS2     2      18.930  31.000  29.710  1.00  0.00            
ATOM    199  H11 AS2     2      17.550  31.550  31.420  1.00  0.00            
ATOM    200  H12 AS2     2      19.030  31.480  32.370  1.00  0.00            
ATOM    201  H13 AS2     2      17.240  29.240  32.180  1.00  0.00            
ATOM    202  H14 AS2     2      16.660  29.940  34.570  1.00  0.00            
ATOM    203  H15 AS2     2      17.240  31.600  34.060  1.00  0.00            
ATOM    204  H16 AS2     2      15.830  30.810  33.200  1.00  0.00            
ATOM    205  H17 AS2     2      19.100  29.820  34.330  1.00  0.00            
ATOM    206  H18 AS2     2      18.220  28.260  34.040  1.00  0.00            
ATOM    207  H19 AS2     2      19.480  28.730  32.920  1.00  0.00            
ATOM    208  H20 AS2     2      21.800  30.100  33.010  1.00  0.00            
ATOM    209  H21 AS2     2      22.000  31.200  35.320  1.00  0.00            
ATOM    210  H22 AS2     2      21.320  33.600  35.460  1.00  0.00            
ATOM    211  H23 AS2     2      21.140  34.970  33.410  1.00  0.00            
ATOM    212  H24 AS2     2      21.150  33.930  31.210  1.00  0.00            
TER
ENDMDL
MODEL        1
ATOM      1  H1  GCD     1      30.280  30.490  36.940  1.00  0.00            
ATOM      2  O1  GCD     1      30.100  31.330  36.520  1.00  0.00            
ATOM      3  C1  GCD     1      28.970  31.090  35.660  1.00  0.00            
ATOM      4  H2  GCD     1      28.720  31.990  35.080  1.00  0.00            
ATOM      5  H3  GCD     1      29.180  30.390  34.840  1.00  0.00            
ATOM      6  C2  GCD     1      27.710  30.520  36.410  1.00  0.00            
ATOM      7  H4  GCD     1      26.900  30.620  35.670  1.00  0.00            
ATOM      8  C3  GCD     1      27.280  31.210  37.670  1.00  0.00            
ATOM      9  H5  GCD     1      28.220  31.280  38.240  1.00  0.00            
ATOM     10  C4  GCD     1      26.150  30.480  38.420  1.00  0.00            
ATOM     11  H6  GCD     1      25.340  30.550  37.670  1.00  0.00            
ATOM     12  O2  GCD     1      25.780  31.160  39.670  1.00  0.00            
ATOM     13  H7  GCD     1      24.960  30.810  40.050  1.00  0.00            
ATOM     14  C5  GCD     1      26.490  29.010  38.540  1.00  0.00            
ATOM     15  H8  GCD     1      27.380  28.840  39.160  1.00  0.00            
ATOM     16  O3  GCD     1      25.330  28.260  39.020  1.00  0.00            
ATOM     17  H9  GCD     1      24.840  28.090  38.210  1.00  0.00            
ATOM     18  C6  GCD     1      26.940  28.430  37.210  1.00  0.00            
ATOM     19  O4  GCD     1      27.980  29.160  36.630  1.00  0.00            
ATOM     20  H10 GCD     1      27.280  27.420  37.450  1.00  0.00            
ATOM     21  O5  GCD     1      25.750  28.440  36.450  1.00  0.00            
ATOM     22  C7  GCD     1      25.450  27.190  35.870  1.00  0.00            
ATOM     23  H11 GCD     1      25.780  26.350  36.490  1.00  0.00            
ATOM     24  C8  GCD     1      23.930  27.250  35.810  1.00  0.00            
ATOM     25  H12 GCD     1      23.790  28.170  35.230  1.00  0.00            
ATOM     26  O6  GCD     1      23.340  27.210  37.050  1.00  0.00            
ATOM     27  H13 GCD     1      22.390  27.060  37.020  1.00  0.00            
ATOM     28  C9  GCD     1      23.410  26.080  34.940  1.00  0.00            
ATOM     29  H14 GCD     1      23.620  25.180  35.530  1.00  0.00            
ATOM     30  O7  GCD     1      22.030  26.150  34.860  1.00  0.00            
ATOM     31  H15 GCD     1      21.510  25.340  34.870  1.00  0.00            
ATOM     32  C10 GCD     1      24.050  26.070  33.570  1.00  0.00            
ATOM     33  H16 GCD     1      23.980  25.040  33.210  1.00  0.00            
ATOM     34  O8  GCD     1      25.480  26.060  33.750  1.00  0.00            
ATOM     35  C11 GCD     1      26.010  27.150  34.440  1.00  0.00            
ATOM     36  H17 GCD     1      25.610  28.050  33.940  1.00  0.00            
ATOM     37  C12 GCD     1      27.530  26.950  34.420  1.00  0.00            
ATOM     38  H18 GCD     1      28.150  27.790  34.750  1.00  0.00            
ATOM     39  H19 GCD     1      27.770  26.890  33.350  1.00  0.00            
ATOM     40  O9  GCD     1      27.970  25.780  35.030  1.00  0.00            
ATOM     41  H20 GCD     1      28.720  25.510  34.480  1.00  0.00            
ATOM     42  O10 GCD     1      23.610  27.130  32.680  1.00  0.00            
ATOM     43  C13 GCD     1      23.590  26.900  31.280  1.00  0.00            
ATOM     44  H21 GCD     1      23.990  25.900  31.060  1.00  0.00            
ATOM     45  C14 GCD     1      22.090  27.030  30.860  1.00  0.00            
ATOM     46  H22 GCD     1      21.740  28.010  31.210  1.00  0.00            
ATOM     47  O11 GCD     1      21.320  25.980  31.440  1.00  0.00            
ATOM     48  H23 GCD     1      21.850  25.170  31.350  1.00  0.00            
ATOM     49  C15 GCD     1      21.970  27.080  29.310  1.00  0.00            
ATOM     50  H24 GCD     1      22.140  26.030  29.050  1.00  0.00            
ATOM     51  O12 GCD     1      20.640  27.420  28.840  1.00  0.00            
ATOM     52  H25 GCD     1      20.140  26.600  28.810  1.00  0.00            
ATOM     53  C16 GCD     1      23.010  27.990  28.690  1.00  0.00            
ATOM     54  H26 GCD     1      22.920  27.760  27.620  1.00  0.00            
ATOM     55  O13 GCD     1      24.340  27.650  29.170  1.00  0.00            
ATOM     56  C17 GCD     1      24.560  27.850  30.550  1.00  0.00            
ATOM     57  H27 GCD     1      24.160  28.800  30.920  1.00  0.00            
ATOM     58  C18 GCD     1      26.100  27.650  30.850  1.00  0.00            
ATOM     59  H28 GCD     1      26.450  27.960  31.840  1.00  0.00            
ATOM     60  H29 GCD     1      26.520  28.480  30.270  1.00  0.00            
ATOM     61  O14 GCD     1      26.760  26.390  30.510  1.00  0.00            
ATOM     62  H30 GCD     1      26.520  26.150  29.610  1.00  0.00            
ATOM     63  O15 GCD     1      22.730  29.400  28.890  1.00  0.00            
ATOM     64  C19 GCD     1      22.940  30.250  27.770  1.00  0.00            
ATOM     65  H31 GCD     1      23.410  29.790  26.890  1.00  0.00            
ATOM     66  C20 GCD     1      21.520  30.720  27.360  1.00  0.00            
ATOM     67  H32 GCD     1      21.020  31.290  28.150  1.00  0.00            
ATOM     68  O16 GCD     1      20.840  29.560  26.880  1.00  0.00            
ATOM     69  H33 GCD     1      20.880  28.900  27.590  1.00  0.00            
ATOM     70  C21 GCD     1      21.730  31.760  26.180  1.00  0.00            
ATOM     71  H34 GCD     1      22.270  31.210  25.400  1.00  0.00            
ATOM     72  O17 GCD     1      20.530  32.360  25.660  1.00  0.00            
ATOM     73  H35 GCD     1      20.180  32.990  26.300  1.00  0.00            
ATOM     74  C22 GCD     1      22.640  32.880  26.740  1.00  0.00            
ATOM     75  H36 GCD     1      22.800  33.660  25.990  1.00  0.00            
ATOM     76  O18 GCD     1      23.890  32.450  27.290  1.00  0.00            
ATOM     77  C23 GCD     1      23.800  31.410  28.290  1.00  0.00            
ATOM     78  H37 GCD     1      23.300  31.810  29.180  1.00  0.00            
ATOM     79  C24 GCD     1      25.230  30.900  28.720  1.00  0.00            
ATOM     80  H38 GCD     1      25.120  30.350  29.660  1.00  0.00            
ATOM     81  H39 GCD     1      25.910  31.740  28.860  1.00  0.00            
ATOM     82  O19 GCD     1      25.850  29.950  27.870  1.00  0.00            
ATOM     83  H40 GCD     1      25.140  29.300  27.820  1.00  0.00            
ATOM     84  O20 GCD     1      22.060  33.510  27.870  1.00  0.00            
ATOM     85  C25 GCD     1      21.470  34.790  27.560  1.00  0.00            
ATOM     86  H41 GCD     1      21.180  34.870  26.510  1.00  0.00            
ATOM     87  C26 GCD     1      20.150  34.810  28.300  1.00  0.00            
ATOM     88  H42 GCD     1      20.320  34.610  29.360  1.00  0.00            
ATOM     89  O21 GCD     1      19.240  33.760  27.830  1.00  0.00            
ATOM     90  H43 GCD     1      18.770  33.450  28.610  1.00  0.00            
ATOM     91  C27 GCD     1      19.490  36.160  28.040  1.00  0.00            
ATOM     92  H44 GCD     1      19.270  36.160  26.970  1.00  0.00            
ATOM     93  O22 GCD     1      18.190  36.210  28.760  1.00  0.00            
ATOM     94  H45 GCD     1      18.520  36.130  29.660  1.00  0.00            
ATOM     95  C28 GCD     1      20.470  37.290  28.360  1.00  0.00            
ATOM     96  H46 GCD     1      20.090  38.300  28.150  1.00  0.00            
ATOM     97  O23 GCD     1      21.630  37.110  27.620  1.00  0.00            
ATOM     98  C29 GCD     1      22.350  35.950  27.990  1.00  0.00            
ATOM     99  H47 GCD     1      22.540  35.920  29.070  1.00  0.00            
ATOM    100  C30 GCD     1      23.600  36.000  27.140  1.00  0.00            
ATOM    101  H48 GCD     1      24.210  35.130  27.420  1.00  0.00            
ATOM    102  H49 GCD     1      24.210  36.810  27.560  1.00  0.00            
ATOM    103  O24 GCD     1      23.330  36.050  25.800  1.00  0.00            
ATOM    104  H50 GCD     1      22.740  36.780  25.570  1.00  0.00            
ATOM    105  O25 GCD     1      20.810  37.250  29.790  1.00  0.00            
ATOM    106  C31 GCD     1      20.560  38.510  30.520  1.00  0.00            
ATOM    107  H51 GCD     1      19.880  39.090  29.870  1.00  0.00            
ATOM    108  C32 GCD     1      19.880  38.140  31.840  1.00  0.00            
ATOM    109  H52 GCD     1      20.480  37.300  32.230  1.00  0.00            
ATOM    110  O26 GCD     1      18.520  37.730  31.550  1.00  0.00            
ATOM    111  H53 GCD     1      17.990  38.530  31.470  1.00  0.00            
ATOM    112  C33 GCD     1      20.020  39.290  32.860  1.00  0.00            
ATOM    113  H54 GCD     1      19.630  40.240  32.470  1.00  0.00            
ATOM    114  O27 GCD     1      19.340  39.070  34.130  1.00  0.00            
ATOM    115  H55 GCD     1      19.970  38.770  34.800  1.00  0.00            
ATOM    116  C34 GCD     1      21.480  39.780  32.990  1.00  0.00            
ATOM    117  H56 GCD     1      21.420  40.620  33.690  1.00  0.00            
ATOM    118  O28 GCD     1      21.930  40.240  31.710  1.00  0.00            
ATOM    119  C35 GCD     1      21.960  39.210  30.740  1.00  0.00            
ATOM    120  H57 GCD     1      22.570  38.390  31.130  1.00  0.00            
ATOM    121  C36 GCD     1      22.510  39.850  29.440  1.00  0.00            
ATOM    122  H58 GCD     1      22.660  39.040  28.710  1.00  0.00            
ATOM    123  H59 GCD     1      23.480  40.290  29.700  1.00  0.00            
ATOM    124  O29 GCD     1      21.520  40.770  28.940  1.00  0.00            
ATOM    125  H60 GCD     1      21.470  41.490  29.580  1.00  0.00            
ATOM    126  O30 GCD     1      22.160  38.720  33.460  1.00  0.00            
ATOM    127  C37 GCD     1      22.960  39.070  34.590  1.00  0.00            
ATOM    128  H61 GCD     1      23.070  40.160  34.680  1.00  0.00            
ATOM    129  C38 GCD     1      22.370  38.400  35.870  1.00  0.00            
ATOM    130  H62 GCD     1      22.310  37.340  35.600  1.00  0.00            
ATOM    131  O31 GCD     1      21.070  38.990  36.170  1.00  0.00            
ATOM    132  H63 GCD     1      20.850  38.760  37.080  1.00  0.00            
ATOM    133  C39 GCD     1      23.410  38.500  37.040  1.00  0.00            
ATOM    134  H64 GCD     1      23.590  39.540  37.340  1.00  0.00            
ATOM    135  O32 GCD     1      22.920  37.820  38.150  1.00  0.00            
ATOM    136  H65 GCD     1      23.660  37.270  38.460  1.00  0.00            
ATOM    137  C40 GCD     1      24.770  37.950  36.680  1.00  0.00            
ATOM    138  H66 GCD     1      25.500  38.260  37.430  1.00  0.00            
ATOM    139  O33 GCD     1      25.180  38.610  35.460  1.00  0.00            
ATOM    140  C41 GCD     1      24.330  38.510  34.260  1.00  0.00            
ATOM    141  H67 GCD     1      24.210  37.470  33.930  1.00  0.00            
ATOM    142  C42 GCD     1      24.990  39.280  33.080  1.00  0.00            
ATOM    143  H68 GCD     1      25.330  40.280  33.380  1.00  0.00            
ATOM    144  H69 GCD     1      24.400  39.310  32.150  1.00  0.00            
ATOM    145  O34 GCD     1      26.200  38.610  32.720  1.00  0.00            
ATOM    146  H70 GCD     1      26.480  38.970  31.870  1.00  0.00            
ATOM    147  O35 GCD     1      24.740  36.560  36.590  1.00  0.00            
ATOM    148  C43 GCD     1      25.930  35.910  36.920  1.00  0.00            
ATOM    149  H71 GCD     1      26.770  36.610  36.810  1.00  0.00            
ATOM    150  C44 GCD     1      25.930  35.350  38.290  1.00  0.00            
ATOM    151  H72 GCD     1      25.070  34.680  38.260  1.00  0.00            
ATOM    152  O36 GCD     1      25.670  36.320  39.350  1.00  0.00            
ATOM    153  H73 GCD     1      26.000  36.070  40.220  1.00  0.00            
ATOM    154  C45 GCD     1      27.150  34.520  38.520  1.00  0.00            
ATOM    155  H74 GCD     1      27.950  35.260  38.620  1.00  0.00            
ATOM    156  O37 GCD     1      27.030  33.750  39.670  1.00  0.00            
ATOM    157  H75 GCD     1      26.450  33.020  39.430  1.00  0.00            
ATOM    158  C46 GCD     1      27.590  33.660  37.400  1.00  0.00            
ATOM    159  H76 GCD     1      28.600  33.260  37.540  1.00  0.00            
ATOM    160  O38 GCD     1      26.640  32.490  37.330  1.00  0.00            
ATOM    161  O39 GCD     1      27.550  34.420  36.210  1.00  0.00            
ATOM    162  C47 GCD     1      26.270  34.870  35.900  1.00  0.00            
ATOM    163  H77 GCD     1      25.550  34.040  35.920  1.00  0.00            
ATOM    164  C48 GCD     1      26.320  35.420  34.440  1.00  0.00            
ATOM    165  H78 GCD     1      25.310  35.570  34.050  1.00  0.00            
ATOM    166  H79 GCD     1      26.840  34.650  33.860  1.00  0.00            
ATOM    167  O40 GCD     1      27.200  36.610  34.290  1.00  0.00            
ATOM    168  H80 GCD     1      26.620  37.220  33.820  1.00  0.00            
ATOM    169  C1  AS2     2      24.060  33.990  31.440  1.00  0.00            
ATOM    170  C2  AS2     2      24.820  32.780  31.990  1.00  0.00            
ATOM    171  C3  AS2     2      26.170  32.770  31.710  1.00  0.00            
ATOM    172  C4  AS2     2      26.990  31.750  32.150  1.00  0.00            
ATOM    173  C5  AS2     2      26.510  30.680  32.910  1.00  0.00            
ATOM    174  C6  AS2     2      25.080  30.640  33.230  1.00  0.00            
ATOM    175  C7  AS2     2      24.290  31.720  32.780  1.00  0.00            
ATOM    176  C8  AS2     2      22.870  31.740  33.300  1.00  0.00            
ATOM    177  O1  AS2     2      22.410  30.360  33.380  1.00  0.00            
ATOM    178  C9  AS2     2      20.970  30.200  33.220  1.00  0.00            
ATOM    179  C10 AS2     2      20.690  28.830  33.870  1.00  0.00            
ATOM    180  N1  AS2     2      19.200  28.430  33.690  1.00  0.00            
ATOM    181  C11 AS2     2      18.250  29.090  34.760  1.00  0.00            
ATOM    182  C12 AS2     2      19.190  26.990  34.040  1.00  0.00            
ATOM    183  C13 AS2     2      22.650  32.440  34.620  1.00  0.00            
ATOM    184  C14 AS2     2      23.380  32.000  35.810  1.00  0.00            
ATOM    185  C15 AS2     2      23.250  32.730  36.990  1.00  0.00            
ATOM    186  C16 AS2     2      22.520  33.920  37.010  1.00  0.00            
ATOM    187  C17 AS2     2      21.880  34.420  35.880  1.00  0.00            
ATOM    188  C18 AS2     2      21.980  33.700  34.680  1.00  0.00            
ATOM    189  H1  AS2     2      23.010  34.020  31.760  1.00  0.00            
ATOM    190  H2  AS2     2      24.570  34.880  31.820  1.00  0.00            
ATOM    191  H3  AS2     2      24.050  33.920  30.350  1.00  0.00            
ATOM    192  H4  AS2     2      26.630  33.660  31.290  1.00  0.00            
ATOM    193  H5  AS2     2      28.050  31.780  31.930  1.00  0.00            
ATOM    194  H6  AS2     2      27.170  29.950  33.380  1.00  0.00            
ATOM    195  H7  AS2     2      24.740  29.850  33.900  1.00  0.00            
ATOM    196  H8  AS2     2      22.180  32.120  32.540  1.00  0.00            
ATOM    197  H9  AS2     2      20.800  30.220  32.140  1.00  0.00            
ATOM    198  H10 AS2     2      20.390  30.990  33.710  1.00  0.00            
ATOM    199  H11 AS2     2      21.030  28.840  34.900  1.00  0.00            
ATOM    200  H12 AS2     2      21.260  28.110  33.270  1.00  0.00            
ATOM    201  H13 AS2     2      18.860  28.580  32.720  1.00  0.00            
ATOM    202  H14 AS2     2      18.760  29.050  35.730  1.00  0.00            
ATOM    203  H15 AS2     2      18.090  30.120  34.440  1.00  0.00            
ATOM    204  H16 AS2     2      17.280  28.580  34.780  1.00  0.00            
ATOM    205  H17 AS2     2      19.810  26.480  33.300  1.00  0.00            
ATOM    206  H18 AS2     2      19.750  26.770  34.950  1.00  0.00            
ATOM    207  H19 AS2     2      18.200  26.530  34.010  1.00  0.00            
ATOM    208  H20 AS2     2      24.060  31.160  35.820  1.00  0.00            
ATOM    209  H21 AS2     2      23.790  32.380  37.870  1.00  0.00            
ATOM    210  H22 AS2     2      22.580  34.560  37.890  1.00  0.00            
ATOM    211  H23 AS2     2      21.380  35.380  36.010  1.00  0.00            
ATOM    212  H24 AS2     2      21.690  34.210  33.770  1.00  0.00            
TER
ENDMDL
MODEL        1
ATOM      1  H1  GCD     1      23.150  30.260  35.140  1.00  0.00            
ATOM      2  O1  GCD     1      22.620  31.040  35.330  1.00  0.00            
ATOM      3  C1  GCD     1      23.350  32.140  34.750  1.00  0.00            
ATOM      4  H2  GCD     1      23.010  33.120  35.080  1.00  0.00            
ATOM      5  H3  GCD     1      24.390  32.020  35.100  1.00  0.00            
ATOM      6  C2  GCD     1      23.330  32.110  33.270  1.00  0.00            
ATOM      7  H4  GCD     1      23.630  31.110  32.920  1.00  0.00            
ATOM      8  C3  GCD     1      24.300  33.240  32.660  1.00  0.00            
ATOM      9  H5  GCD     1      23.980  34.220  33.050  1.00  0.00            
ATOM     10  C4  GCD     1      24.260  33.300  31.160  1.00  0.00            
ATOM     11  H6  GCD     1      24.660  32.360  30.770  1.00  0.00            
ATOM     12  O2  GCD     1      24.870  34.490  30.600  1.00  0.00            
ATOM     13  H7  GCD     1      24.880  34.390  29.640  1.00  0.00            
ATOM     14  C5  GCD     1      22.760  33.370  30.780  1.00  0.00            
ATOM     15  H8  GCD     1      22.290  34.210  31.320  1.00  0.00            
ATOM     16  O3  GCD     1      22.520  33.450  29.350  1.00  0.00            
ATOM     17  H9  GCD     1      22.890  34.260  29.000  1.00  0.00            
ATOM     18  C6  GCD     1      21.910  32.210  31.390  1.00  0.00            
ATOM     19  O4  GCD     1      22.030  32.380  32.760  1.00  0.00            
ATOM     20  H10 GCD     1      20.870  32.440  31.180  1.00  0.00            
ATOM     21  O5  GCD     1      22.300  30.960  30.880  1.00  0.00            
ATOM     22  C7  GCD     1      21.250  30.120  30.420  1.00  0.00            
ATOM     23  H11 GCD     1      20.280  30.450  30.810  1.00  0.00            
ATOM     24  C8  GCD     1      21.320  30.090  28.900  1.00  0.00            
ATOM     25  H12 GCD     1      22.340  29.840  28.590  1.00  0.00            
ATOM     26  O6  GCD     1      20.880  31.350  28.370  1.00  0.00            
ATOM     27  H13 GCD     1      21.350  32.060  28.820  1.00  0.00            
ATOM     28  C9  GCD     1      20.480  28.940  28.320  1.00  0.00            
ATOM     29  H14 GCD     1      19.460  29.090  28.670  1.00  0.00            
ATOM     30  O7  GCD     1      20.590  28.830  26.910  1.00  0.00            
ATOM     31  H15 GCD     1      20.260  29.630  26.480  1.00  0.00            
ATOM     32  C10 GCD     1      21.040  27.660  28.920  1.00  0.00            
ATOM     33  H16 GCD     1      20.380  26.820  28.700  1.00  0.00            
ATOM     34  O8  GCD     1      20.940  27.760  30.350  1.00  0.00            
ATOM     35  C11 GCD     1      21.680  28.740  31.020  1.00  0.00            
ATOM     36  H17 GCD     1      22.720  28.590  30.730  1.00  0.00            
ATOM     37  C12 GCD     1      21.360  28.660  32.490  1.00  0.00            
ATOM     38  H18 GCD     1      22.010  29.400  32.980  1.00  0.00            
ATOM     39  H19 GCD     1      21.670  27.640  32.760  1.00  0.00            
ATOM     40  O9  GCD     1      19.950  28.850  32.830  1.00  0.00            
ATOM     41  H20 GCD     1      19.480  28.050  32.550  1.00  0.00            
ATOM     42  O10 GCD     1      22.380  27.400  28.580  1.00  0.00            
ATOM     43  C13 GCD     1      22.710  25.950  28.330  1.00  0.00            
ATOM     44  H21 GCD     1      21.990  25.320  28.870  1.00  0.00            
ATOM     45  C14 GCD     1      22.640  25.770  26.790  1.00  0.00            
ATOM     46  H22 GCD     1      23.280  26.520  26.310  1.00  0.00            
ATOM     47  O11 GCD     1      21.310  25.930  26.210  1.00  0.00            
ATOM     48  H23 GCD     1      21.060  26.850  26.320  1.00  0.00            
ATOM     49  C15 GCD     1      23.200  24.400  26.340  1.00  0.00            
ATOM     50  H24 GCD     1      22.560  23.580  26.680  1.00  0.00            
ATOM     51  O12 GCD     1      23.240  24.290  24.890  1.00  0.00            
ATOM     52  H25 GCD     1      23.620  25.110  24.560  1.00  0.00            
ATOM     53  C16 GCD     1      24.630  24.160  26.940  1.00  0.00            
ATOM     54  H26 GCD     1      25.000  23.140  26.800  1.00  0.00            
ATOM     55  O13 GCD     1      24.520  24.380  28.340  1.00  0.00            
ATOM     56  C17 GCD     1      24.070  25.660  28.900  1.00  0.00            
ATOM     57  H27 GCD     1      24.770  26.410  28.520  1.00  0.00            
ATOM     58  C18 GCD     1      23.990  25.660  30.460  1.00  0.00            
ATOM     59  H28 GCD     1      23.510  24.800  30.920  1.00  0.00            
ATOM     60  H29 GCD     1      23.420  26.510  30.870  1.00  0.00            
ATOM     61  O14 GCD     1      25.320  25.670  30.920  1.00  0.00            
ATOM     62  H30 GCD     1      25.780  24.970  30.430  1.00  0.00            
ATOM     63  O15 GCD     1      25.560  25.150  26.390  1.00  0.00            
ATOM     64  C19 GCD     1      26.530  24.740  25.400  1.00  0.00            
ATOM     65  H31 GCD     1      26.290  23.780  24.910  1.00  0.00            
ATOM     66  C20 GCD     1      26.610  25.760  24.320  1.00  0.00            
ATOM     67  H32 GCD     1      26.760  26.710  24.840  1.00  0.00            
ATOM     68  O16 GCD     1      25.320  25.850  23.710  1.00  0.00            
ATOM     69  H33 GCD     1      25.000  26.760  23.670  1.00  0.00            
ATOM     70  C21 GCD     1      27.740  25.460  23.290  1.00  0.00            
ATOM     71  H34 GCD     1      27.530  24.570  22.680  1.00  0.00            
ATOM     72  O17 GCD     1      27.980  26.620  22.440  1.00  0.00            
ATOM     73  H35 GCD     1      28.420  27.340  22.910  1.00  0.00            
ATOM     74  C22 GCD     1      29.060  25.190  24.030  1.00  0.00            
ATOM     75  H36 GCD     1      29.830  24.700  23.430  1.00  0.00            
ATOM     76  O18 GCD     1      28.800  24.260  25.060  1.00  0.00            
ATOM     77  C23 GCD     1      27.870  24.560  26.020  1.00  0.00            
ATOM     78  H37 GCD     1      28.180  25.480  26.550  1.00  0.00            
ATOM     79  C24 GCD     1      27.930  23.410  26.980  1.00  0.00            
ATOM     80  H38 GCD     1      27.330  23.640  27.870  1.00  0.00            
ATOM     81  H39 GCD     1      29.000  23.470  27.230  1.00  0.00            
ATOM     82  O19 GCD     1      27.590  22.110  26.420  1.00  0.00            
ATOM     83  H40 GCD     1      26.960  21.630  26.990  1.00  0.00            
ATOM     84  O20 GCD     1      29.530  26.440  24.690  1.00  0.00            
ATOM     85  C25 GCD     1      30.590  27.170  24.020  1.00  0.00            
ATOM     86  H41 GCD     1      30.720  26.880  22.970  1.00  0.00            
ATOM     87  C26 GCD     1      30.290  28.690  23.980  1.00  0.00            
ATOM     88  H42 GCD     1      30.210  29.010  25.030  1.00  0.00            
ATOM     89  O21 GCD     1      29.120  28.980  23.290  1.00  0.00            
ATOM     90  H43 GCD     1      28.840  29.880  23.490  1.00  0.00            
ATOM     91  C27 GCD     1      31.460  29.420  23.350  1.00  0.00            
ATOM     92  H44 GCD     1      31.580  28.980  22.350  1.00  0.00            
ATOM     93  O22 GCD     1      31.260  30.790  23.210  1.00  0.00            
ATOM     94  H45 GCD     1      30.710  30.860  22.430  1.00  0.00            
ATOM     95  C28 GCD     1      32.700  29.090  24.200  1.00  0.00            
ATOM     96  H46 GCD     1      33.570  29.580  23.770  1.00  0.00            
ATOM     97  O23 GCD     1      32.940  27.700  24.220  1.00  0.00            
ATOM     98  C29 GCD     1      31.950  26.870  24.730  1.00  0.00            
ATOM     99  H47 GCD     1      31.820  27.030  25.810  1.00  0.00            
ATOM    100  C30 GCD     1      32.380  25.340  24.440  1.00  0.00            
ATOM    101  H48 GCD     1      32.740  25.280  23.410  1.00  0.00            
ATOM    102  H49 GCD     1      31.630  24.570  24.650  1.00  0.00            
ATOM    103  O24 GCD     1      33.530  24.990  25.230  1.00  0.00            
ATOM    104  H50 GCD     1      33.270  24.900  26.160  1.00  0.00            
ATOM    105  O25 GCD     1      32.510  29.440  25.490  1.00  0.00            
ATOM    106  C31 GCD     1      33.550  30.220  26.180  1.00  0.00            
ATOM    107  H51 GCD     1      34.500  29.940  25.700  1.00  0.00            
ATOM    108  C32 GCD     1      33.270  31.710  25.930  1.00  0.00            
ATOM    109  H52 GCD     1      32.260  31.860  26.330  1.00  0.00            
ATOM    110  O26 GCD     1      33.250  31.990  24.530  1.00  0.00            
ATOM    111  H53 GCD     1      32.490  31.490  24.220  1.00  0.00            
ATOM    112  C33 GCD     1      34.230  32.590  26.680  1.00  0.00            
ATOM    113  H54 GCD     1      35.160  32.200  26.240  1.00  0.00            
ATOM    114  O27 GCD     1      34.050  34.000  26.470  1.00  0.00            
ATOM    115  H55 GCD     1      33.680  34.140  25.590  1.00  0.00            
ATOM    116  C34 GCD     1      34.160  32.190  28.170  1.00  0.00            
ATOM    117  H56 GCD     1      34.980  32.650  28.730  1.00  0.00            
ATOM    118  O28 GCD     1      34.550  30.820  28.300  1.00  0.00            
ATOM    119  C35 GCD     1      33.640  29.890  27.650  1.00  0.00            
ATOM    120  H57 GCD     1      32.660  29.930  28.140  1.00  0.00            
ATOM    121  C36 GCD     1      34.220  28.540  27.920  1.00  0.00            
ATOM    122  H58 GCD     1      35.290  28.460  27.700  1.00  0.00            
ATOM    123  H59 GCD     1      33.690  27.920  27.190  1.00  0.00            
ATOM    124  O29 GCD     1      33.920  28.020  29.190  1.00  0.00            
ATOM    125  H60 GCD     1      34.450  28.530  29.800  1.00  0.00            
ATOM    126  O30 GCD     1      32.890  32.420  28.780  1.00  0.00            
ATOM    127  C37 GCD     1      32.820  33.600  29.590  1.00  0.00            
ATOM    128  H61 GCD     1      33.710  34.250  29.480  1.00  0.00            
ATOM    129  C38 GCD     1      31.550  34.320  29.060  1.00  0.00            
ATOM    130  H62 GCD     1      30.710  33.620  29.150  1.00  0.00            
ATOM    131  O31 GCD     1      31.720  34.990  27.730  1.00  0.00            
ATOM    132  H63 GCD     1      32.540  34.700  27.320  1.00  0.00            
ATOM    133  C39 GCD     1      31.170  35.470  30.050  1.00  0.00            
ATOM    134  H64 GCD     1      31.980  36.200  29.990  1.00  0.00            
ATOM    135  O32 GCD     1      29.950  36.100  29.640  1.00  0.00            
ATOM    136  H65 GCD     1      30.110  36.630  28.860  1.00  0.00            
ATOM    137  C40 GCD     1      31.060  34.960  31.500  1.00  0.00            
ATOM    138  H66 GCD     1      31.000  35.860  32.110  1.00  0.00            
ATOM    139  O33 GCD     1      32.320  34.370  31.760  1.00  0.00            
ATOM    140  C41 GCD     1      32.580  33.200  31.070  1.00  0.00            
ATOM    141  H67 GCD     1      31.740  32.500  31.090  1.00  0.00            
ATOM    142  C42 GCD     1      33.760  32.510  31.770  1.00  0.00            
ATOM    143  H68 GCD     1      34.580  33.230  31.720  1.00  0.00            
ATOM    144  H69 GCD     1      34.060  31.610  31.220  1.00  0.00            
ATOM    145  O34 GCD     1      33.570  32.140  33.060  1.00  0.00            
ATOM    146  H70 GCD     1      33.420  32.900  33.630  1.00  0.00            
ATOM    147  O35 GCD     1      29.960  34.100  31.670  1.00  0.00            
ATOM    148  C43 GCD     1      29.090  34.360  32.770  1.00  0.00            
ATOM    149  H71 GCD     1      29.550  34.960  33.560  1.00  0.00            
ATOM    150  C44 GCD     1      27.890  35.130  32.270  1.00  0.00            
ATOM    151  H72 GCD     1      27.420  34.620  31.410  1.00  0.00            
ATOM    152  O36 GCD     1      28.350  36.430  31.830  1.00  0.00            
ATOM    153  H73 GCD     1      28.980  36.250  31.130  1.00  0.00            
ATOM    154  C45 GCD     1      26.790  35.260  33.340  1.00  0.00            
ATOM    155  H74 GCD     1      27.280  35.850  34.120  1.00  0.00            
ATOM    156  O37 GCD     1      25.680  36.070  32.810  1.00  0.00            
ATOM    157  H75 GCD     1      25.470  35.630  31.980  1.00  0.00            
ATOM    158  C46 GCD     1      26.400  33.880  33.880  1.00  0.00            
ATOM    159  H76 GCD     1      25.790  33.930  34.780  1.00  0.00            
ATOM    160  O38 GCD     1      25.710  33.020  32.930  1.00  0.00            
ATOM    161  O39 GCD     1      27.550  33.160  34.300  1.00  0.00            
ATOM    162  C47 GCD     1      28.690  33.010  33.410  1.00  0.00            
ATOM    163  H77 GCD     1      28.320  32.360  32.600  1.00  0.00            
ATOM    164  C48 GCD     1      29.800  32.310  34.290  1.00  0.00            
ATOM    165  H78 GCD     1      30.640  31.880  33.740  1.00  0.00            
ATOM    166  H79 GCD     1      29.200  31.500  34.740  1.00  0.00            
ATOM    167  O40 GCD     1      30.240  33.130  35.320  1.00  0.00            
ATOM    168  H80 GCD     1      29.610  33.860  35.320  1.00  0.00            
ATOM    169  C1  AS2     2      26.870  29.250  32.280  1.00  0.00            
ATOM    170  C2  AS2     2      28.310  29.420  31.910  1.00  0.00            
ATOM    171  C3  AS2     2      29.280  28.790  32.730  1.00  0.00            
ATOM    172  C4  AS2     2      30.670  29.040  32.510  1.00  0.00            
ATOM    173  C5  AS2     2      31.110  29.850  31.480  1.00  0.00            
ATOM    174  C6  AS2     2      30.130  30.310  30.560  1.00  0.00            
ATOM    175  C7  AS2     2      28.740  30.260  30.870  1.00  0.00            
ATOM    176  C8  AS2     2      27.770  31.040  29.930  1.00  0.00            
ATOM    177  O1  AS2     2      28.440  32.080  29.150  1.00  0.00            
ATOM    178  C9  AS2     2      27.470  32.980  28.520  1.00  0.00            
ATOM    179  C10 AS2     2      28.260  33.950  27.590  1.00  0.00            
ATOM    180  N1  AS2     2      28.530  33.490  26.180  1.00  0.00            
ATOM    181  C11 AS2     2      29.630  32.430  26.170  1.00  0.00            
ATOM    182  C12 AS2     2      28.970  34.670  25.380  1.00  0.00            
ATOM    183  C13 AS2     2      27.180  30.070  28.970  1.00  0.00            
ATOM    184  C14 AS2     2      25.760  29.890  28.910  1.00  0.00            
ATOM    185  C15 AS2     2      25.200  28.970  28.000  1.00  0.00            
ATOM    186  C16 AS2     2      26.020  28.330  27.080  1.00  0.00            
ATOM    187  C17 AS2     2      27.410  28.500  27.170  1.00  0.00            
ATOM    188  C18 AS2     2      27.970  29.410  28.020  1.00  0.00            
ATOM    189  H1  AS2     2      26.310  28.840  31.430  1.00  0.00            
ATOM    190  H2  AS2     2      26.760  28.640  33.180  1.00  0.00            
ATOM    191  H3  AS2     2      26.410  30.210  32.560  1.00  0.00            
ATOM    192  H4  AS2     2      29.090  28.120  33.570  1.00  0.00            
ATOM    193  H5  AS2     2      31.330  28.540  33.210  1.00  0.00            
ATOM    194  H6  AS2     2      32.140  30.090  31.240  1.00  0.00            
ATOM    195  H7  AS2     2      30.420  30.810  29.640  1.00  0.00            
ATOM    196  H8  AS2     2      27.070  31.450  30.670  1.00  0.00            
ATOM    197  H9  AS2     2      26.950  33.550  29.290  1.00  0.00            
ATOM    198  H10 AS2     2      26.780  32.420  27.880  1.00  0.00            
ATOM    199  H11 AS2     2      29.250  34.100  28.010  1.00  0.00            
ATOM    200  H12 AS2     2      27.750  34.920  27.670  1.00  0.00            
ATOM    201  H13 AS2     2      27.630  33.180  25.760  1.00  0.00            
ATOM    202  H14 AS2     2      30.440  32.860  26.780  1.00  0.00            
ATOM    203  H15 AS2     2      29.330  31.490  26.640  1.00  0.00            
ATOM    204  H16 AS2     2      30.020  32.320  25.160  1.00  0.00            
ATOM    205  H17 AS2     2      29.960  35.070  25.620  1.00  0.00            
ATOM    206  H18 AS2     2      28.960  34.480  24.300  1.00  0.00            
ATOM    207  H19 AS2     2      28.300  35.520  25.490  1.00  0.00            
ATOM    208  H20 AS2     2      25.050  30.430  29.520  1.00  0.00            
ATOM    209  H21 AS2     2      24.120  28.910  27.970  1.00  0.00            
ATOM    210  H22 AS2     2      25.640  27.550  26.440  1.00  0.00            
ATOM    211  H23 AS2     2      28.050  27.910  26.520  1.00  0.00            
ATOM    212  H24 AS2     2      29.040  29.580  27.970  1.00  0.00            
TER
ENDMDL
MODEL        1
ATOM      1  H1  GCD     1      15.410  26.810  32.570  1.00  0.00            
ATOM      2  O1  GCD     1      16.230  27.140  32.950  1.00  0.00            
ATOM      3  C1  GCD     1      16.840  27.930  31.890  1.00  0.00            
ATOM      4  H2  GCD     1      16.240  28.840  31.800  1.00  0.00            
ATOM      5  H3  GCD     1      17.780  28.260  32.340  1.00  0.00            
ATOM      6  C2  GCD     1      17.090  27.120  30.610  1.00  0.00            
ATOM      7  H4  GCD     1      17.850  26.380  30.870  1.00  0.00            
ATOM      8  C3  GCD     1      17.720  27.990  29.570  1.00  0.00            
ATOM      9  H5  GCD     1      17.090  28.850  29.350  1.00  0.00            
ATOM     10  C4  GCD     1      17.890  27.360  28.170  1.00  0.00            
ATOM     11  H6  GCD     1      18.660  26.580  28.220  1.00  0.00            
ATOM     12  O2  GCD     1      18.260  28.370  27.210  1.00  0.00            
ATOM     13  H7  GCD     1      19.090  28.750  27.520  1.00  0.00            
ATOM     14  C5  GCD     1      16.610  26.680  27.760  1.00  0.00            
ATOM     15  H8  GCD     1      15.860  27.480  27.630  1.00  0.00            
ATOM     16  O3  GCD     1      16.860  25.960  26.540  1.00  0.00            
ATOM     17  H9  GCD     1      16.450  25.100  26.700  1.00  0.00            
ATOM     18  C6  GCD     1      16.070  25.810  28.910  1.00  0.00            
ATOM     19  O4  GCD     1      15.930  26.440  30.110  1.00  0.00            
ATOM     20  H10 GCD     1      15.100  25.470  28.540  1.00  0.00            
ATOM     21  O5  GCD     1      16.980  24.730  29.080  1.00  0.00            
ATOM     22  C7  GCD     1      16.380  23.430  29.190  1.00  0.00            
ATOM     23  H11 GCD     1      15.310  23.510  29.420  1.00  0.00            
ATOM     24  C8  GCD     1      16.590  22.760  27.860  1.00  0.00            
ATOM     25  H12 GCD     1      17.640  22.920  27.570  1.00  0.00            
ATOM     26  O6  GCD     1      15.820  23.450  26.890  1.00  0.00            
ATOM     27  H13 GCD     1      15.820  23.000  26.040  1.00  0.00            
ATOM     28  C9  GCD     1      16.170  21.330  27.820  1.00  0.00            
ATOM     29  H14 GCD     1      15.100  21.300  28.030  1.00  0.00            
ATOM     30  O7  GCD     1      16.420  20.700  26.510  1.00  0.00            
ATOM     31  H15 GCD     1      17.380  20.640  26.490  1.00  0.00            
ATOM     32  C10 GCD     1      16.900  20.630  28.930  1.00  0.00            
ATOM     33  H16 GCD     1      16.520  19.610  29.040  1.00  0.00            
ATOM     34  O8  GCD     1      16.810  21.310  30.220  1.00  0.00            
ATOM     35  C11 GCD     1      17.120  22.690  30.240  1.00  0.00            
ATOM     36  H17 GCD     1      18.170  22.850  29.980  1.00  0.00            
ATOM     37  C12 GCD     1      16.760  23.290  31.650  1.00  0.00            
ATOM     38  H18 GCD     1      17.160  24.310  31.670  1.00  0.00            
ATOM     39  H19 GCD     1      17.290  22.710  32.410  1.00  0.00            
ATOM     40  O9  GCD     1      15.390  23.120  31.830  1.00  0.00            
ATOM     41  H20 GCD     1      15.170  22.210  31.590  1.00  0.00            
ATOM     42  O10 GCD     1      18.290  20.510  28.640  1.00  0.00            
ATOM     43  C13 GCD     1      18.800  19.310  28.070  1.00  0.00            
ATOM     44  H21 GCD     1      17.990  18.860  27.470  1.00  0.00            
ATOM     45  C14 GCD     1      19.890  19.580  27.060  1.00  0.00            
ATOM     46  H22 GCD     1      20.630  20.310  27.400  1.00  0.00            
ATOM     47  O11 GCD     1      19.170  20.220  25.920  1.00  0.00            
ATOM     48  H23 GCD     1      19.790  20.400  25.210  1.00  0.00            
ATOM     49  C15 GCD     1      20.560  18.340  26.610  1.00  0.00            
ATOM     50  H24 GCD     1      19.870  17.700  26.040  1.00  0.00            
ATOM     51  O12 GCD     1      21.680  18.690  25.750  1.00  0.00            
ATOM     52  H25 GCD     1      21.400  18.700  24.830  1.00  0.00            
ATOM     53  C16 GCD     1      21.100  17.530  27.850  1.00  0.00            
ATOM     54  H26 GCD     1      21.340  16.520  27.520  1.00  0.00            
ATOM     55  O13 GCD     1      19.990  17.220  28.670  1.00  0.00            
ATOM     56  C17 GCD     1      19.290  18.350  29.180  1.00  0.00            
ATOM     57  H27 GCD     1      20.060  18.910  29.730  1.00  0.00            
ATOM     58  C18 GCD     1      18.210  17.840  30.170  1.00  0.00            
ATOM     59  H28 GCD     1      17.820  18.630  30.830  1.00  0.00            
ATOM     60  H29 GCD     1      18.700  17.110  30.820  1.00  0.00            
ATOM     61  O14 GCD     1      17.090  17.210  29.520  1.00  0.00            
ATOM     62  H30 GCD     1      17.420  16.550  28.900  1.00  0.00            
ATOM     63  O15 GCD     1      22.050  18.300  28.540  1.00  0.00            
ATOM     64  C19 GCD     1      23.130  17.580  29.050  1.00  0.00            
ATOM     65  H31 GCD     1      22.960  16.520  28.810  1.00  0.00            
ATOM     66  C20 GCD     1      24.310  18.210  28.330  1.00  0.00            
ATOM     67  H32 GCD     1      24.400  19.290  28.490  1.00  0.00            
ATOM     68  O16 GCD     1      24.200  17.990  26.930  1.00  0.00            
ATOM     69  H33 GCD     1      23.260  18.160  26.770  1.00  0.00            
ATOM     70  C21 GCD     1      25.620  17.620  28.810  1.00  0.00            
ATOM     71  H34 GCD     1      25.630  16.550  28.590  1.00  0.00            
ATOM     72  O17 GCD     1      26.780  18.210  28.290  1.00  0.00            
ATOM     73  H35 GCD     1      27.220  18.600  29.050  1.00  0.00            
ATOM     74  C22 GCD     1      25.610  17.670  30.360  1.00  0.00            
ATOM     75  H36 GCD     1      26.530  17.150  30.630  1.00  0.00            
ATOM     76  O18 GCD     1      24.450  17.010  30.910  1.00  0.00            
ATOM     77  C23 GCD     1      23.290  17.710  30.560  1.00  0.00            
ATOM     78  H37 GCD     1      23.470  18.750  30.860  1.00  0.00            
ATOM     79  C24 GCD     1      22.090  17.060  31.300  1.00  0.00            
ATOM     80  H38 GCD     1      21.890  16.120  30.770  1.00  0.00            
ATOM     81  H39 GCD     1      21.200  17.700  31.300  1.00  0.00            
ATOM     82  O19 GCD     1      22.280  16.710  32.650  1.00  0.00            
ATOM     83  H40 GCD     1      21.460  16.230  32.830  1.00  0.00            
ATOM     84  O20 GCD     1      25.710  18.960  30.880  1.00  0.00            
ATOM     85  C25 GCD     1      26.450  19.240  32.020  1.00  0.00            
ATOM     86  H41 GCD     1      26.790  18.310  32.490  1.00  0.00            
ATOM     87  C26 GCD     1      27.710  20.010  31.530  1.00  0.00            
ATOM     88  H42 GCD     1      27.470  20.990  31.080  1.00  0.00            
ATOM     89  O21 GCD     1      28.440  19.240  30.600  1.00  0.00            
ATOM     90  H43 GCD     1      29.130  19.810  30.240  1.00  0.00            
ATOM     91  C27 GCD     1      28.560  20.490  32.770  1.00  0.00            
ATOM     92  H44 GCD     1      28.840  19.570  33.300  1.00  0.00            
ATOM     93  O22 GCD     1      29.700  21.200  32.370  1.00  0.00            
ATOM     94  H45 GCD     1      29.390  22.090  32.150  1.00  0.00            
ATOM     95  C28 GCD     1      27.720  21.330  33.700  1.00  0.00            
ATOM     96  H46 GCD     1      28.290  21.560  34.600  1.00  0.00            
ATOM     97  O23 GCD     1      26.500  20.650  34.110  1.00  0.00            
ATOM     98  C29 GCD     1      25.670  20.090  33.010  1.00  0.00            
ATOM     99  H47 GCD     1      25.280  20.930  32.420  1.00  0.00            
ATOM    100  C30 GCD     1      24.520  19.400  33.750  1.00  0.00            
ATOM    101  H48 GCD     1      24.920  18.830  34.600  1.00  0.00            
ATOM    102  H49 GCD     1      24.040  18.680  33.080  1.00  0.00            
ATOM    103  O24 GCD     1      23.500  20.260  34.290  1.00  0.00            
ATOM    104  H50 GCD     1      22.800  19.650  34.510  1.00  0.00            
ATOM    105  O25 GCD     1      27.330  22.470  32.980  1.00  0.00            
ATOM    106  C31 GCD     1      27.980  23.660  33.490  1.00  0.00            
ATOM    107  H51 GCD     1      28.850  23.430  34.130  1.00  0.00            
ATOM    108  C32 GCD     1      28.380  24.410  32.190  1.00  0.00            
ATOM    109  H52 GCD     1      27.510  24.560  31.530  1.00  0.00            
ATOM    110  O26 GCD     1      29.350  23.650  31.490  1.00  0.00            
ATOM    111  H53 GCD     1      29.150  23.630  30.550  1.00  0.00            
ATOM    112  C33 GCD     1      28.860  25.780  32.440  1.00  0.00            
ATOM    113  H54 GCD     1      29.830  25.640  32.940  1.00  0.00            
ATOM    114  O27 GCD     1      29.090  26.540  31.260  1.00  0.00            
ATOM    115  H55 GCD     1      30.000  26.840  31.320  1.00  0.00            
ATOM    116  C34 GCD     1      27.930  26.540  33.380  1.00  0.00            
ATOM    117  H56 GCD     1      28.450  27.440  33.700  1.00  0.00            
ATOM    118  O28 GCD     1      27.540  25.770  34.490  1.00  0.00            
ATOM    119  C35 GCD     1      27.020  24.540  34.210  1.00  0.00            
ATOM    120  H57 GCD     1      26.130  24.660  33.590  1.00  0.00            
ATOM    121  C36 GCD     1      26.520  24.020  35.570  1.00  0.00            
ATOM    122  H58 GCD     1      25.840  23.170  35.430  1.00  0.00            
ATOM    123  H59 GCD     1      25.970  24.790  36.120  1.00  0.00            
ATOM    124  O29 GCD     1      27.550  23.590  36.440  1.00  0.00            
ATOM    125  H60 GCD     1      27.090  23.480  37.280  1.00  0.00            
ATOM    126  O30 GCD     1      26.710  26.860  32.680  1.00  0.00            
ATOM    127  C37 GCD     1      26.260  28.160  32.970  1.00  0.00            
ATOM    128  H61 GCD     1      26.890  28.700  33.680  1.00  0.00            
ATOM    129  C38 GCD     1      26.150  28.890  31.670  1.00  0.00            
ATOM    130  H62 GCD     1      25.660  28.250  30.920  1.00  0.00            
ATOM    131  O31 GCD     1      27.450  29.160  31.200  1.00  0.00            
ATOM    132  H63 GCD     1      27.940  28.330  31.280  1.00  0.00            
ATOM    133  C39 GCD     1      25.400  30.240  31.760  1.00  0.00            
ATOM    134  H64 GCD     1      25.940  31.020  32.320  1.00  0.00            
ATOM    135  O32 GCD     1      25.220  30.760  30.380  1.00  0.00            
ATOM    136  H65 GCD     1      26.000  30.530  29.870  1.00  0.00            
ATOM    137  C40 GCD     1      24.080  30.070  32.470  1.00  0.00            
ATOM    138  H66 GCD     1      23.630  31.010  32.790  1.00  0.00            
ATOM    139  O33 GCD     1      24.340  29.430  33.710  1.00  0.00            
ATOM    140  C41 GCD     1      24.880  28.100  33.660  1.00  0.00            
ATOM    141  H67 GCD     1      24.220  27.410  33.120  1.00  0.00            
ATOM    142  C42 GCD     1      24.880  27.530  35.050  1.00  0.00            
ATOM    143  H68 GCD     1      25.300  26.520  35.130  1.00  0.00            
ATOM    144  H69 GCD     1      23.840  27.450  35.380  1.00  0.00            
ATOM    145  O34 GCD     1      25.570  28.310  36.060  1.00  0.00            
ATOM    146  H70 GCD     1      25.150  29.170  36.140  1.00  0.00            
ATOM    147  O35 GCD     1      23.200  29.260  31.710  1.00  0.00            
ATOM    148  C43 GCD     1      22.020  29.950  31.310  1.00  0.00            
ATOM    149  H71 GCD     1      22.170  30.990  31.610  1.00  0.00            
ATOM    150  C44 GCD     1      21.790  29.690  29.850  1.00  0.00            
ATOM    151  H72 GCD     1      21.750  28.600  29.740  1.00  0.00            
ATOM    152  O36 GCD     1      22.880  30.130  29.020  1.00  0.00            
ATOM    153  H73 GCD     1      23.640  29.900  29.570  1.00  0.00            
ATOM    154  C45 GCD     1      20.470  30.250  29.330  1.00  0.00            
ATOM    155  H74 GCD     1      20.620  31.310  29.540  1.00  0.00            
ATOM    156  O37 GCD     1      20.240  29.910  27.950  1.00  0.00            
ATOM    157  H75 GCD     1      21.060  30.170  27.510  1.00  0.00            
ATOM    158  C46 GCD     1      19.310  29.820  30.230  1.00  0.00            
ATOM    159  H76 GCD     1      18.450  30.450  29.990  1.00  0.00            
ATOM    160  O38 GCD     1      19.000  28.400  30.050  1.00  0.00            
ATOM    161  O39 GCD     1      19.710  30.140  31.570  1.00  0.00            
ATOM    162  C47 GCD     1      20.800  29.380  32.100  1.00  0.00            
ATOM    163  H77 GCD     1      20.720  28.330  31.800  1.00  0.00            
ATOM    164  C48 GCD     1      20.910  29.570  33.580  1.00  0.00            
ATOM    165  H78 GCD     1      21.150  30.620  33.790  1.00  0.00            
ATOM    166  H79 GCD     1      21.730  29.000  34.030  1.00  0.00            
ATOM    167  O40 GCD     1      19.740  29.280  34.400  1.00  0.00            
ATOM    168  H80 GCD     1      19.000  29.580  33.860  1.00  0.00            
ATOM    169  C1  AS2     2      20.410  21.110  31.410  1.00  0.00            
ATOM    170  C2  AS2     2      20.390  22.620  31.630  1.00  0.00            
ATOM    171  C3  AS2     2      20.020  23.080  32.890  1.00  0.00            
ATOM    172  C4  AS2     2      19.760  24.450  33.170  1.00  0.00            
ATOM    173  C5  AS2     2      19.990  25.380  32.160  1.00  0.00            
ATOM    174  C6  AS2     2      20.600  24.920  30.950  1.00  0.00            
ATOM    175  C7  AS2     2      20.810  23.600  30.660  1.00  0.00            
ATOM    176  C8  AS2     2      21.450  23.170  29.280  1.00  0.00            
ATOM    177  O1  AS2     2      21.000  24.070  28.290  1.00  0.00            
ATOM    178  C9  AS2     2      21.060  23.580  26.960  1.00  0.00            
ATOM    179  C10 AS2     2      20.310  24.730  26.180  1.00  0.00            
ATOM    180  N1  AS2     2      20.150  24.690  24.700  1.00  0.00            
ATOM    181  C11 AS2     2      21.420  24.550  23.960  1.00  0.00            
ATOM    182  C12 AS2     2      19.530  26.010  24.240  1.00  0.00            
ATOM    183  C13 AS2     2      22.970  23.220  29.490  1.00  0.00            
ATOM    184  C14 AS2     2      23.720  22.020  29.520  1.00  0.00            
ATOM    185  C15 AS2     2      25.160  22.120  29.650  1.00  0.00            
ATOM    186  C16 AS2     2      25.780  23.350  29.880  1.00  0.00            
ATOM    187  C17 AS2     2      24.960  24.510  29.980  1.00  0.00            
ATOM    188  C18 AS2     2      23.570  24.420  29.720  1.00  0.00            
ATOM    189  H1  AS2     2      20.350  20.560  32.360  1.00  0.00            
ATOM    190  H2  AS2     2      19.570  20.800  30.760  1.00  0.00            
ATOM    191  H3  AS2     2      21.270  20.630  30.920  1.00  0.00            
ATOM    192  H4  AS2     2      19.780  22.340  33.650  1.00  0.00            
ATOM    193  H5  AS2     2      19.150  24.680  34.040  1.00  0.00            
ATOM    194  H6  AS2     2      19.690  26.400  32.370  1.00  0.00            
ATOM    195  H7  AS2     2      20.690  25.710  30.200  1.00  0.00            
ATOM    196  H8  AS2     2      21.160  22.140  29.010  1.00  0.00            
ATOM    197  H9  AS2     2      20.560  22.610  26.840  1.00  0.00            
ATOM    198  H10 AS2     2      22.120  23.390  26.760  1.00  0.00            
ATOM    199  H11 AS2     2      20.910  25.630  26.300  1.00  0.00            
ATOM    200  H12 AS2     2      19.310  24.860  26.580  1.00  0.00            
ATOM    201  H13 AS2     2      19.530  23.920  24.440  1.00  0.00            
ATOM    202  H14 AS2     2      21.320  24.470  22.880  1.00  0.00            
ATOM    203  H15 AS2     2      21.940  25.500  24.060  1.00  0.00            
ATOM    204  H16 AS2     2      22.010  23.750  24.400  1.00  0.00            
ATOM    205  H17 AS2     2      19.960  26.970  24.520  1.00  0.00            
ATOM    206  H18 AS2     2      19.230  26.060  23.190  1.00  0.00            
ATOM    207  H19 AS2     2      18.550  26.000  24.720  1.00  0.00            
ATOM    208  H20 AS2     2      23.200  21.080  29.410  1.00  0.00            
ATOM    209  H21 AS2     2      25.840  21.300  29.450  1.00  0.00            
ATOM    210  H22 AS2     2      26.860  23.370  29.860  1.00  0.00            
ATOM    211  H23 AS2     2      25.430  25.490  30.120  1.00  0.00            
ATOM    212  H24 AS2     2      23.000  25.310  29.490  1.00  0.00            
TER
ENDMDL
MODEL        1
ATOM      1  H1  GCD     1      22.920  23.960  34.890  1.00  0.00            
ATOM      2  O1  GCD     1      22.950  24.640  34.220  1.00  0.00            
ATOM      3  C1  GCD     1      22.040  25.700  34.610  1.00  0.00            
ATOM      4  H2  GCD     1      22.370  26.210  35.520  1.00  0.00            
ATOM      5  H3  GCD     1      22.050  26.450  33.810  1.00  0.00            
ATOM      6  C2  GCD     1      20.640  25.300  34.880  1.00  0.00            
ATOM      7  H4  GCD     1      20.150  25.090  33.930  1.00  0.00            
ATOM      8  C3  GCD     1      19.770  26.310  35.650  1.00  0.00            
ATOM      9  H5  GCD     1      20.240  26.480  36.630  1.00  0.00            
ATOM     10  C4  GCD     1      18.330  25.720  35.620  1.00  0.00            
ATOM     11  H6  GCD     1      18.030  25.560  34.580  1.00  0.00            
ATOM     12  O2  GCD     1      17.460  26.640  36.300  1.00  0.00            
ATOM     13  H7  GCD     1      16.730  26.080  36.570  1.00  0.00            
ATOM     14  C5  GCD     1      18.410  24.450  36.420  1.00  0.00            
ATOM     15  H8  GCD     1      18.800  24.510  37.450  1.00  0.00            
ATOM     16  O3  GCD     1      17.120  23.830  36.590  1.00  0.00            
ATOM     17  H9  GCD     1      17.070  23.420  37.460  1.00  0.00            
ATOM     18  C6  GCD     1      19.370  23.510  35.710  1.00  0.00            
ATOM     19  O4  GCD     1      20.570  24.120  35.710  1.00  0.00            
ATOM     20  H10 GCD     1      19.470  22.600  36.310  1.00  0.00            
ATOM     21  O5  GCD     1      18.850  23.150  34.390  1.00  0.00            
ATOM     22  C7  GCD     1      18.520  21.760  34.140  1.00  0.00            
ATOM     23  H11 GCD     1      18.570  21.250  35.100  1.00  0.00            
ATOM     24  C8  GCD     1      17.040  21.670  33.750  1.00  0.00            
ATOM     25  H12 GCD     1      16.720  22.240  32.870  1.00  0.00            
ATOM     26  O6  GCD     1      16.330  22.110  34.860  1.00  0.00            
ATOM     27  H13 GCD     1      16.750  22.880  35.260  1.00  0.00            
ATOM     28  C9  GCD     1      16.680  20.230  33.340  1.00  0.00            
ATOM     29  H14 GCD     1      16.670  19.680  34.290  1.00  0.00            
ATOM     30  O7  GCD     1      15.330  20.030  32.760  1.00  0.00            
ATOM     31  H15 GCD     1      14.740  20.410  33.430  1.00  0.00            
ATOM     32  C10 GCD     1      17.700  19.620  32.360  1.00  0.00            
ATOM     33  H16 GCD     1      17.480  18.580  32.140  1.00  0.00            
ATOM     34  O8  GCD     1      18.960  19.840  32.880  1.00  0.00            
ATOM     35  C11 GCD     1      19.440  21.140  33.050  1.00  0.00            
ATOM     36  H17 GCD     1      19.470  21.760  32.150  1.00  0.00            
ATOM     37  C12 GCD     1      20.880  21.150  33.570  1.00  0.00            
ATOM     38  H18 GCD     1      21.160  22.200  33.690  1.00  0.00            
ATOM     39  H19 GCD     1      21.550  20.720  32.810  1.00  0.00            
ATOM     40  O9  GCD     1      21.080  20.450  34.820  1.00  0.00            
ATOM     41  H20 GCD     1      20.790  19.530  34.770  1.00  0.00            
ATOM     42  O10 GCD     1      17.490  20.380  31.120  1.00  0.00            
ATOM     43  C13 GCD     1      17.420  19.740  29.870  1.00  0.00            
ATOM     44  H21 GCD     1      17.380  18.650  30.020  1.00  0.00            
ATOM     45  C14 GCD     1      16.120  20.330  29.170  1.00  0.00            
ATOM     46  H22 GCD     1      16.200  21.420  29.080  1.00  0.00            
ATOM     47  O11 GCD     1      14.970  19.910  29.830  1.00  0.00            
ATOM     48  H23 GCD     1      15.240  20.180  30.720  1.00  0.00            
ATOM     49  C15 GCD     1      16.050  19.910  27.720  1.00  0.00            
ATOM     50  H24 GCD     1      15.840  18.840  27.810  1.00  0.00            
ATOM     51  O12 GCD     1      14.870  20.400  27.040  1.00  0.00            
ATOM     52  H25 GCD     1      15.030  21.310  26.750  1.00  0.00            
ATOM     53  C16 GCD     1      17.340  20.060  26.930  1.00  0.00            
ATOM     54  H26 GCD     1      17.270  19.440  26.030  1.00  0.00            
ATOM     55  O13 GCD     1      18.390  19.470  27.680  1.00  0.00            
ATOM     56  C17 GCD     1      18.620  20.120  28.940  1.00  0.00            
ATOM     57  H27 GCD     1      18.760  21.200  28.820  1.00  0.00            
ATOM     58  C18 GCD     1      19.860  19.370  29.460  1.00  0.00            
ATOM     59  H28 GCD     1      19.720  18.280  29.550  1.00  0.00            
ATOM     60  H29 GCD     1      20.040  19.700  30.490  1.00  0.00            
ATOM     61  O14 GCD     1      20.970  19.690  28.630  1.00  0.00            
ATOM     62  H30 GCD     1      21.020  20.650  28.580  1.00  0.00            
ATOM     63  O15 GCD     1      17.700  21.400  26.680  1.00  0.00            
ATOM     64  C19 GCD     1      17.480  21.910  25.380  1.00  0.00            
ATOM     65  H31 GCD     1      16.770  21.440  24.680  1.00  0.00            
ATOM     66  C20 GCD     1      16.790  23.300  25.630  1.00  0.00            
ATOM     67  H32 GCD     1      17.430  23.890  26.310  1.00  0.00            
ATOM     68  O16 GCD     1      15.570  23.050  26.250  1.00  0.00            
ATOM     69  H33 GCD     1      15.240  23.940  26.460  1.00  0.00            
ATOM     70  C21 GCD     1      16.590  24.110  24.310  1.00  0.00            
ATOM     71  H34 GCD     1      15.830  23.630  23.680  1.00  0.00            
ATOM     72  O17 GCD     1      16.180  25.500  24.510  1.00  0.00            
ATOM     73  H35 GCD     1      15.210  25.520  24.550  1.00  0.00            
ATOM     74  C22 GCD     1      17.950  24.150  23.530  1.00  0.00            
ATOM     75  H36 GCD     1      17.710  24.450  22.510  1.00  0.00            
ATOM     76  O18 GCD     1      18.560  22.900  23.480  1.00  0.00            
ATOM     77  C23 GCD     1      18.760  22.150  24.680  1.00  0.00            
ATOM     78  H37 GCD     1      19.460  22.750  25.270  1.00  0.00            
ATOM     79  C24 GCD     1      19.390  20.810  24.290  1.00  0.00            
ATOM     80  H38 GCD     1      19.770  20.300  25.180  1.00  0.00            
ATOM     81  H39 GCD     1      20.200  20.970  23.560  1.00  0.00            
ATOM     82  O19 GCD     1      18.440  19.910  23.750  1.00  0.00            
ATOM     83  H40 GCD     1      18.760  19.010  23.810  1.00  0.00            
ATOM     84  O20 GCD     1      18.880  25.000  24.170  1.00  0.00            
ATOM     85  C25 GCD     1      19.630  25.890  23.380  1.00  0.00            
ATOM     86  H41 GCD     1      19.550  25.700  22.300  1.00  0.00            
ATOM     87  C26 GCD     1      19.010  27.310  23.630  1.00  0.00            
ATOM     88  H42 GCD     1      18.910  27.400  24.720  1.00  0.00            
ATOM     89  O21 GCD     1      17.730  27.300  23.050  1.00  0.00            
ATOM     90  H43 GCD     1      17.200  26.620  23.470  1.00  0.00            
ATOM     91  C27 GCD     1      19.860  28.490  23.110  1.00  0.00            
ATOM     92  H44 GCD     1      19.890  28.430  22.010  1.00  0.00            
ATOM     93  O22 GCD     1      19.280  29.760  23.480  1.00  0.00            
ATOM     94  H45 GCD     1      18.330  29.620  23.390  1.00  0.00            
ATOM     95  C28 GCD     1      21.220  28.420  23.710  1.00  0.00            
ATOM     96  H46 GCD     1      21.870  29.220  23.330  1.00  0.00            
ATOM     97  O23 GCD     1      21.780  27.110  23.570  1.00  0.00            
ATOM     98  C29 GCD     1      21.080  25.890  23.900  1.00  0.00            
ATOM     99  H47 GCD     1      21.100  25.910  25.000  1.00  0.00            
ATOM    100  C30 GCD     1      21.980  24.750  23.430  1.00  0.00            
ATOM    101  H48 GCD     1      22.280  24.910  22.390  1.00  0.00            
ATOM    102  H49 GCD     1      21.380  23.860  23.680  1.00  0.00            
ATOM    103  O24 GCD     1      23.270  24.690  24.100  1.00  0.00            
ATOM    104  H50 GCD     1      23.890  24.980  23.410  1.00  0.00            
ATOM    105  O25 GCD     1      21.000  28.780  25.120  1.00  0.00            
ATOM    106  C31 GCD     1      21.900  29.750  25.680  1.00  0.00            
ATOM    107  H51 GCD     1      22.690  29.880  24.930  1.00  0.00            
ATOM    108  C32 GCD     1      21.300  31.110  25.900  1.00  0.00            
ATOM    109  H52 GCD     1      20.450  30.960  26.590  1.00  0.00            
ATOM    110  O26 GCD     1      20.710  31.510  24.660  1.00  0.00            
ATOM    111  H53 GCD     1      20.140  30.760  24.470  1.00  0.00            
ATOM    112  C33 GCD     1      22.370  32.160  26.330  1.00  0.00            
ATOM    113  H54 GCD     1      23.060  32.070  25.480  1.00  0.00            
ATOM    114  O27 GCD     1      21.820  33.420  26.550  1.00  0.00            
ATOM    115  H55 GCD     1      20.860  33.390  26.470  1.00  0.00            
ATOM    116  C34 GCD     1      23.010  31.680  27.590  1.00  0.00            
ATOM    117  H56 GCD     1      23.820  32.380  27.790  1.00  0.00            
ATOM    118  O28 GCD     1      23.440  30.310  27.360  1.00  0.00            
ATOM    119  C35 GCD     1      22.480  29.360  27.050  1.00  0.00            
ATOM    120  H57 GCD     1      21.720  29.360  27.840  1.00  0.00            
ATOM    121  C36 GCD     1      23.110  28.050  27.150  1.00  0.00            
ATOM    122  H58 GCD     1      22.280  27.370  26.910  1.00  0.00            
ATOM    123  H59 GCD     1      23.510  27.770  28.140  1.00  0.00            
ATOM    124  O29 GCD     1      24.130  27.850  26.190  1.00  0.00            
ATOM    125  H60 GCD     1      24.740  28.590  26.330  1.00  0.00            
ATOM    126  O30 GCD     1      22.080  31.700  28.670  1.00  0.00            
ATOM    127  C37 GCD     1      22.380  32.490  29.790  1.00  0.00            
ATOM    128  H61 GCD     1      22.800  33.450  29.480  1.00  0.00            
ATOM    129  C38 GCD     1      21.050  32.800  30.370  1.00  0.00            
ATOM    130  H62 GCD     1      20.480  31.860  30.420  1.00  0.00            
ATOM    131  O31 GCD     1      20.310  33.670  29.490  1.00  0.00            
ATOM    132  H63 GCD     1      20.030  33.170  28.720  1.00  0.00            
ATOM    133  C39 GCD     1      21.120  33.480  31.750  1.00  0.00            
ATOM    134  H64 GCD     1      21.680  34.400  31.570  1.00  0.00            
ATOM    135  O32 GCD     1      19.780  33.640  32.290  1.00  0.00            
ATOM    136  H65 GCD     1      19.590  32.750  32.610  1.00  0.00            
ATOM    137  C40 GCD     1      21.860  32.530  32.650  1.00  0.00            
ATOM    138  H66 GCD     1      21.970  33.000  33.630  1.00  0.00            
ATOM    139  O33 GCD     1      23.130  32.280  32.130  1.00  0.00            
ATOM    140  C41 GCD     1      23.220  31.630  30.850  1.00  0.00            
ATOM    141  H67 GCD     1      22.720  30.650  30.850  1.00  0.00            
ATOM    142  C42 GCD     1      24.640  31.490  30.360  1.00  0.00            
ATOM    143  H68 GCD     1      24.620  30.760  29.550  1.00  0.00            
ATOM    144  H69 GCD     1      25.290  31.020  31.110  1.00  0.00            
ATOM    145  O34 GCD     1      25.180  32.770  29.970  1.00  0.00            
ATOM    146  H70 GCD     1      26.000  32.590  29.500  1.00  0.00            
ATOM    147  O35 GCD     1      21.090  31.350  32.820  1.00  0.00            
ATOM    148  C43 GCD     1      20.780  30.930  34.150  1.00  0.00            
ATOM    149  H71 GCD     1      20.960  31.770  34.830  1.00  0.00            
ATOM    150  C44 GCD     1      19.310  30.400  34.160  1.00  0.00            
ATOM    151  H72 GCD     1      19.180  29.680  33.340  1.00  0.00            
ATOM    152  O36 GCD     1      18.450  31.580  33.930  1.00  0.00            
ATOM    153  H73 GCD     1      18.420  32.000  34.800  1.00  0.00            
ATOM    154  C45 GCD     1      18.960  29.780  35.450  1.00  0.00            
ATOM    155  H74 GCD     1      18.900  30.520  36.260  1.00  0.00            
ATOM    156  O37 GCD     1      17.550  29.360  35.380  1.00  0.00            
ATOM    157  H75 GCD     1      17.550  28.400  35.270  1.00  0.00            
ATOM    158  C46 GCD     1      19.910  28.660  35.780  1.00  0.00            
ATOM    159  H76 GCD     1      19.760  28.440  36.840  1.00  0.00            
ATOM    160  O38 GCD     1      19.690  27.530  34.930  1.00  0.00            
ATOM    161  O39 GCD     1      21.270  29.090  35.700  1.00  0.00            
ATOM    162  C47 GCD     1      21.580  29.710  34.440  1.00  0.00            
ATOM    163  H77 GCD     1      21.410  29.050  33.580  1.00  0.00            
ATOM    164  C48 GCD     1      23.100  29.940  34.500  1.00  0.00            
ATOM    165  H78 GCD     1      23.470  30.200  33.510  1.00  0.00            
ATOM    166  H79 GCD     1      23.710  29.060  34.750  1.00  0.00            
ATOM    167  O40 GCD     1      23.340  30.970  35.470  1.00  0.00            
ATOM    168  H80 GCD     1      22.870  30.710  36.280  1.00  0.00            
ATOM    169  C1  AS2     2      18.240  25.650  31.630  1.00  0.00            
ATOM    170  C2  AS2     2      19.420  26.480  31.270  1.00  0.00            
ATOM    171  C3  AS2     2      20.670  25.800  31.410  1.00  0.00            
ATOM    172  C4  AS2     2      21.910  26.490  31.330  1.00  0.00            
ATOM    173  C5  AS2     2      21.890  27.800  30.880  1.00  0.00            
ATOM    174  C6  AS2     2      20.690  28.450  30.690  1.00  0.00            
ATOM    175  C7  AS2     2      19.420  27.800  30.820  1.00  0.00            
ATOM    176  C8  AS2     2      18.130  28.530  30.640  1.00  0.00            
ATOM    177  O1  AS2     2      18.240  30.020  30.970  1.00  0.00            
ATOM    178  C9  AS2     2      17.000  30.780  31.070  1.00  0.00            
ATOM    179  C10 AS2     2      16.260  30.180  32.250  1.00  0.00            
ATOM    180  N1  AS2     2      15.050  30.980  32.820  1.00  0.00            
ATOM    181  C11 AS2     2      14.170  31.250  31.650  1.00  0.00            
ATOM    182  C12 AS2     2      15.530  32.280  33.410  1.00  0.00            
ATOM    183  C13 AS2     2      17.660  28.400  29.180  1.00  0.00            
ATOM    184  C14 AS2     2      16.710  27.410  28.850  1.00  0.00            
ATOM    185  C15 AS2     2      16.530  27.130  27.530  1.00  0.00            
ATOM    186  C16 AS2     2      17.070  27.940  26.510  1.00  0.00            
ATOM    187  C17 AS2     2      17.970  28.950  26.870  1.00  0.00            
ATOM    188  C18 AS2     2      18.240  29.220  28.190  1.00  0.00            
ATOM    189  H1  AS2     2      18.460  24.860  32.360  1.00  0.00            
ATOM    190  H2  AS2     2      17.450  26.240  32.120  1.00  0.00            
ATOM    191  H3  AS2     2      17.790  25.220  30.730  1.00  0.00            
ATOM    192  H4  AS2     2      20.740  24.750  31.690  1.00  0.00            
ATOM    193  H5  AS2     2      22.870  26.070  31.610  1.00  0.00            
ATOM    194  H6  AS2     2      22.890  28.160  30.690  1.00  0.00            
ATOM    195  H7  AS2     2      20.710  29.480  30.360  1.00  0.00            
ATOM    196  H8  AS2     2      17.320  28.180  31.300  1.00  0.00            
ATOM    197  H9  AS2     2      16.510  30.790  30.090  1.00  0.00            
ATOM    198  H10 AS2     2      17.270  31.800  31.360  1.00  0.00            
ATOM    199  H11 AS2     2      17.020  30.150  33.040  1.00  0.00            
ATOM    200  H12 AS2     2      15.820  29.230  31.950  1.00  0.00            
ATOM    201  H13 AS2     2      14.510  30.450  33.520  1.00  0.00            
ATOM    202  H14 AS2     2      13.230  31.730  31.930  1.00  0.00            
ATOM    203  H15 AS2     2      14.710  31.790  30.880  1.00  0.00            
ATOM    204  H16 AS2     2      13.960  30.310  31.140  1.00  0.00            
ATOM    205  H17 AS2     2      16.160  32.760  32.650  1.00  0.00            
ATOM    206  H18 AS2     2      14.740  32.960  33.710  1.00  0.00            
ATOM    207  H19 AS2     2      16.090  32.020  34.310  1.00  0.00            
ATOM    208  H20 AS2     2      16.200  26.750  29.550  1.00  0.00            
ATOM    209  H21 AS2     2      15.830  26.330  27.350  1.00  0.00            
ATOM    210  H22 AS2     2      16.940  27.720  25.460  1.00  0.00            
ATOM    211  H23 AS2     2      18.360  29.660  26.150  1.00  0.00            
ATOM    212  H24 AS2     2      18.960  29.980  28.490  1.00  0.00            
TER
ENDMDL
MODEL        1
ATOM      1  H1  GCD     1      21.150  16.680  34.250  1.00  0.00            
ATOM      2  O1  GCD     1      21.900  17.120  33.850  1.00  0.00            
ATOM      3  C1  GCD     1      21.330  18.400  33.520  1.00  0.00            
ATOM      4  H2  GCD     1      21.850  18.790  32.640  1.00  0.00            
ATOM      5  H3  GCD     1      20.290  18.210  33.250  1.00  0.00            
ATOM      6  C2  GCD     1      21.470  19.430  34.530  1.00  0.00            
ATOM      7  H4  GCD     1      21.060  20.340  34.070  1.00  0.00            
ATOM      8  C3  GCD     1      22.900  19.670  35.030  1.00  0.00            
ATOM      9  H5  GCD     1      23.230  18.720  35.470  1.00  0.00            
ATOM     10  C4  GCD     1      22.870  20.830  36.070  1.00  0.00            
ATOM     11  H6  GCD     1      22.570  21.770  35.600  1.00  0.00            
ATOM     12  O2  GCD     1      24.140  20.980  36.680  1.00  0.00            
ATOM     13  H7  GCD     1      24.120  21.840  37.120  1.00  0.00            
ATOM     14  C5  GCD     1      21.900  20.560  37.170  1.00  0.00            
ATOM     15  H8  GCD     1      22.230  19.680  37.730  1.00  0.00            
ATOM     16  O3  GCD     1      21.720  21.670  38.030  1.00  0.00            
ATOM     17  H9  GCD     1      21.060  22.290  37.710  1.00  0.00            
ATOM     18  C6  GCD     1      20.550  20.190  36.570  1.00  0.00            
ATOM     19  O4  GCD     1      20.700  19.090  35.620  1.00  0.00            
ATOM     20  H10 GCD     1      19.920  19.810  37.390  1.00  0.00            
ATOM     21  O5  GCD     1      19.900  21.340  35.980  1.00  0.00            
ATOM     22  C7  GCD     1      18.610  21.680  36.490  1.00  0.00            
ATOM     23  H11 GCD     1      18.360  21.110  37.400  1.00  0.00            
ATOM     24  C8  GCD     1      18.580  23.140  36.940  1.00  0.00            
ATOM     25  H12 GCD     1      19.100  23.760  36.200  1.00  0.00            
ATOM     26  O6  GCD     1      19.370  23.250  38.030  1.00  0.00            
ATOM     27  H13 GCD     1      19.120  24.060  38.480  1.00  0.00            
ATOM     28  C9  GCD     1      17.210  23.680  37.250  1.00  0.00            
ATOM     29  H14 GCD     1      16.670  23.150  38.040  1.00  0.00            
ATOM     30  O7  GCD     1      17.230  25.070  37.610  1.00  0.00            
ATOM     31  H15 GCD     1      16.870  25.690  36.970  1.00  0.00            
ATOM     32  C10 GCD     1      16.360  23.560  36.000  1.00  0.00            
ATOM     33  H16 GCD     1      15.340  23.910  36.170  1.00  0.00            
ATOM     34  O8  GCD     1      16.270  22.150  35.760  1.00  0.00            
ATOM     35  C11 GCD     1      17.540  21.520  35.390  1.00  0.00            
ATOM     36  H17 GCD     1      18.020  22.060  34.570  1.00  0.00            
ATOM     37  C12 GCD     1      17.200  19.960  35.170  1.00  0.00            
ATOM     38  H18 GCD     1      18.100  19.570  34.670  1.00  0.00            
ATOM     39  H19 GCD     1      16.440  19.850  34.400  1.00  0.00            
ATOM     40  O9  GCD     1      16.870  19.250  36.400  1.00  0.00            
ATOM     41  H20 GCD     1      16.030  18.770  36.340  1.00  0.00            
ATOM     42  O10 GCD     1      16.920  24.210  34.820  1.00  0.00            
ATOM     43  C13 GCD     1      15.950  25.020  34.080  1.00  0.00            
ATOM     44  H21 GCD     1      14.930  24.720  34.320  1.00  0.00            
ATOM     45  C14 GCD     1      16.130  26.490  34.370  1.00  0.00            
ATOM     46  H22 GCD     1      17.200  26.700  34.230  1.00  0.00            
ATOM     47  O11 GCD     1      15.760  26.820  35.730  1.00  0.00            
ATOM     48  H23 GCD     1      16.160  27.680  35.890  1.00  0.00            
ATOM     49  C15 GCD     1      15.230  27.280  33.390  1.00  0.00            
ATOM     50  H24 GCD     1      14.200  27.010  33.670  1.00  0.00            
ATOM     51  O12 GCD     1      15.430  28.630  33.600  1.00  0.00            
ATOM     52  H25 GCD     1      14.810  28.920  34.270  1.00  0.00            
ATOM     53  C16 GCD     1      15.600  26.870  31.950  1.00  0.00            
ATOM     54  H26 GCD     1      14.940  27.430  31.280  1.00  0.00            
ATOM     55  O13 GCD     1      15.360  25.450  31.760  1.00  0.00            
ATOM     56  C17 GCD     1      16.250  24.710  32.610  1.00  0.00            
ATOM     57  H27 GCD     1      17.310  24.900  32.420  1.00  0.00            
ATOM     58  C18 GCD     1      15.930  23.220  32.290  1.00  0.00            
ATOM     59  H28 GCD     1      16.580  22.500  32.800  1.00  0.00            
ATOM     60  H29 GCD     1      16.040  23.060  31.210  1.00  0.00            
ATOM     61  O14 GCD     1      14.640  22.850  32.710  1.00  0.00            
ATOM     62  H30 GCD     1      14.650  21.910  32.900  1.00  0.00            
ATOM     63  O15 GCD     1      17.010  27.200  31.690  1.00  0.00            
ATOM     64  C19 GCD     1      17.240  28.300  30.830  1.00  0.00            
ATOM     65  H31 GCD     1      16.410  29.000  30.890  1.00  0.00            
ATOM     66  C20 GCD     1      18.420  29.050  31.380  1.00  0.00            
ATOM     67  H32 GCD     1      19.280  28.370  31.410  1.00  0.00            
ATOM     68  O16 GCD     1      18.110  29.510  32.710  1.00  0.00            
ATOM     69  H33 GCD     1      17.440  28.880  32.980  1.00  0.00            
ATOM     70  C21 GCD     1      18.790  30.190  30.380  1.00  0.00            
ATOM     71  H34 GCD     1      17.890  30.810  30.400  1.00  0.00            
ATOM     72  O17 GCD     1      19.990  30.890  30.740  1.00  0.00            
ATOM     73  H35 GCD     1      20.370  31.250  29.930  1.00  0.00            
ATOM     74  C22 GCD     1      18.920  29.700  28.970  1.00  0.00            
ATOM     75  H36 GCD     1      19.010  30.530  28.270  1.00  0.00            
ATOM     76  O18 GCD     1      17.740  29.020  28.610  1.00  0.00            
ATOM     77  C23 GCD     1      17.480  27.870  29.410  1.00  0.00            
ATOM     78  H37 GCD     1      18.360  27.220  29.440  1.00  0.00            
ATOM     79  C24 GCD     1      16.200  27.250  28.890  1.00  0.00            
ATOM     80  H38 GCD     1      15.900  26.350  29.440  1.00  0.00            
ATOM     81  H39 GCD     1      16.400  27.000  27.840  1.00  0.00            
ATOM     82  O19 GCD     1      15.120  28.220  28.980  1.00  0.00            
ATOM     83  H40 GCD     1      14.360  27.610  28.970  1.00  0.00            
ATOM     84  O20 GCD     1      20.060  28.880  28.860  1.00  0.00            
ATOM     85  C25 GCD     1      20.910  29.180  27.700  1.00  0.00            
ATOM     86  H41 GCD     1      20.290  29.780  27.040  1.00  0.00            
ATOM     87  C26 GCD     1      22.130  30.040  28.020  1.00  0.00            
ATOM     88  H42 GCD     1      22.740  29.490  28.750  1.00  0.00            
ATOM     89  O21 GCD     1      21.720  31.260  28.560  1.00  0.00            
ATOM     90  H43 GCD     1      22.290  31.920  28.150  1.00  0.00            
ATOM     91  C27 GCD     1      22.930  30.230  26.730  1.00  0.00            
ATOM     92  H44 GCD     1      22.350  30.800  25.990  1.00  0.00            
ATOM     93  O22 GCD     1      24.190  30.820  26.920  1.00  0.00            
ATOM     94  H45 GCD     1      24.730  30.170  27.380  1.00  0.00            
ATOM     95  C28 GCD     1      23.180  28.850  26.040  1.00  0.00            
ATOM     96  H46 GCD     1      23.700  29.110  25.120  1.00  0.00            
ATOM     97  O23 GCD     1      21.910  28.130  25.820  1.00  0.00            
ATOM     98  C29 GCD     1      21.240  27.890  26.970  1.00  0.00            
ATOM     99  H47 GCD     1      21.870  27.380  27.710  1.00  0.00            
ATOM    100  C30 GCD     1      19.970  27.110  26.720  1.00  0.00            
ATOM    101  H48 GCD     1      19.390  27.710  26.010  1.00  0.00            
ATOM    102  H49 GCD     1      19.360  26.920  27.610  1.00  0.00            
ATOM    103  O24 GCD     1      20.110  25.870  26.170  1.00  0.00            
ATOM    104  H50 GCD     1      20.810  25.420  26.660  1.00  0.00            
ATOM    105  O25 GCD     1      24.000  27.990  26.870  1.00  0.00            
ATOM    106  C31 GCD     1      25.390  27.940  26.620  1.00  0.00            
ATOM    107  H51 GCD     1      25.750  28.760  25.980  1.00  0.00            
ATOM    108  C32 GCD     1      26.060  28.140  27.980  1.00  0.00            
ATOM    109  H52 GCD     1      25.730  27.440  28.760  1.00  0.00            
ATOM    110  O26 GCD     1      25.780  29.490  28.550  1.00  0.00            
ATOM    111  H53 GCD     1      26.480  29.570  29.200  1.00  0.00            
ATOM    112  C33 GCD     1      27.520  27.800  27.870  1.00  0.00            
ATOM    113  H54 GCD     1      27.990  28.470  27.130  1.00  0.00            
ATOM    114  O27 GCD     1      28.160  27.910  29.060  1.00  0.00            
ATOM    115  H55 GCD     1      29.110  27.990  28.900  1.00  0.00            
ATOM    116  C34 GCD     1      27.700  26.340  27.370  1.00  0.00            
ATOM    117  H56 GCD     1      28.760  26.130  27.190  1.00  0.00            
ATOM    118  O28 GCD     1      27.090  26.320  26.050  1.00  0.00            
ATOM    119  C35 GCD     1      25.690  26.590  26.060  1.00  0.00            
ATOM    120  H57 GCD     1      25.180  25.810  26.630  1.00  0.00            
ATOM    121  C36 GCD     1      25.220  26.370  24.680  1.00  0.00            
ATOM    122  H58 GCD     1      24.120  26.350  24.660  1.00  0.00            
ATOM    123  H59 GCD     1      25.450  25.330  24.380  1.00  0.00            
ATOM    124  O29 GCD     1      25.590  27.340  23.740  1.00  0.00            
ATOM    125  H60 GCD     1      26.540  27.200  23.620  1.00  0.00            
ATOM    126  O30 GCD     1      27.100  25.450  28.310  1.00  0.00            
ATOM    127  C37 GCD     1      27.900  24.350  28.840  1.00  0.00            
ATOM    128  H61 GCD     1      28.940  24.290  28.500  1.00  0.00            
ATOM    129  C38 GCD     1      27.930  24.490  30.340  1.00  0.00            
ATOM    130  H62 GCD     1      26.920  24.640  30.730  1.00  0.00            
ATOM    131  O31 GCD     1      28.740  25.660  30.590  1.00  0.00            
ATOM    132  H63 GCD     1      28.230  26.330  30.130  1.00  0.00            
ATOM    133  C39 GCD     1      28.620  23.310  31.000  1.00  0.00            
ATOM    134  H64 GCD     1      29.630  23.240  30.580  1.00  0.00            
ATOM    135  O32 GCD     1      28.640  23.390  32.400  1.00  0.00            
ATOM    136  H65 GCD     1      28.240  24.210  32.700  1.00  0.00            
ATOM    137  C40 GCD     1      27.890  22.070  30.530  1.00  0.00            
ATOM    138  H66 GCD     1      28.500  21.210  30.810  1.00  0.00            
ATOM    139  O33 GCD     1      27.820  21.970  29.140  1.00  0.00            
ATOM    140  C41 GCD     1      27.190  23.060  28.480  1.00  0.00            
ATOM    141  H67 GCD     1      26.170  23.160  28.850  1.00  0.00            
ATOM    142  C42 GCD     1      27.140  22.680  27.010  1.00  0.00            
ATOM    143  H68 GCD     1      26.560  23.430  26.480  1.00  0.00            
ATOM    144  H69 GCD     1      26.760  21.660  26.860  1.00  0.00            
ATOM    145  O34 GCD     1      28.450  22.610  26.540  1.00  0.00            
ATOM    146  H70 GCD     1      28.960  22.030  27.120  1.00  0.00            
ATOM    147  O35 GCD     1      26.600  21.940  31.170  1.00  0.00            
ATOM    148  C43 GCD     1      26.380  20.600  31.770  1.00  0.00            
ATOM    149  H71 GCD     1      27.020  19.850  31.310  1.00  0.00            
ATOM    150  C44 GCD     1      26.590  20.620  33.330  1.00  0.00            
ATOM    151  H72 GCD     1      25.950  21.320  33.870  1.00  0.00            
ATOM    152  O36 GCD     1      27.960  20.960  33.500  1.00  0.00            
ATOM    153  H73 GCD     1      28.100  21.770  33.000  1.00  0.00            
ATOM    154  C45 GCD     1      26.080  19.300  33.970  1.00  0.00            
ATOM    155  H74 GCD     1      26.600  18.480  33.460  1.00  0.00            
ATOM    156  O37 GCD     1      26.220  19.260  35.360  1.00  0.00            
ATOM    157  H75 GCD     1      25.680  19.970  35.700  1.00  0.00            
ATOM    158  C46 GCD     1      24.670  19.110  33.480  1.00  0.00            
ATOM    159  H76 GCD     1      24.280  18.140  33.800  1.00  0.00            
ATOM    160  O38 GCD     1      23.730  20.120  33.950  1.00  0.00            
ATOM    161  O39 GCD     1      24.650  19.090  32.030  1.00  0.00            
ATOM    162  C47 GCD     1      24.970  20.340  31.430  1.00  0.00            
ATOM    163  H77 GCD     1      24.420  21.200  31.830  1.00  0.00            
ATOM    164  C48 GCD     1      24.700  20.160  29.920  1.00  0.00            
ATOM    165  H78 GCD     1      24.780  21.180  29.510  1.00  0.00            
ATOM    166  H79 GCD     1      23.710  19.770  29.670  1.00  0.00            
ATOM    167  O40 GCD     1      25.580  19.330  29.290  1.00  0.00            
ATOM    168  H80 GCD     1      25.650  19.640  28.380  1.00  0.00            
ATOM    169  C1  AS2     2      19.130  24.060  29.060  1.00  0.00            
ATOM    170  C2  AS2     2      19.170  23.100  30.210  1.00  0.00            
ATOM    171  C3  AS2     2      18.700  21.760  29.950  1.00  0.00            
ATOM    172  C4  AS2     2      18.780  20.730  30.950  1.00  0.00            
ATOM    173  C5  AS2     2      19.340  21.070  32.170  1.00  0.00            
ATOM    174  C6  AS2     2      19.890  22.330  32.360  1.00  0.00            
ATOM    175  C7  AS2     2      19.750  23.420  31.410  1.00  0.00            
ATOM    176  C8  AS2     2      20.290  24.800  31.730  1.00  0.00            
ATOM    177  O1  AS2     2      20.230  24.900  33.170  1.00  0.00            
ATOM    178  C9  AS2     2      20.200  26.250  33.560  1.00  0.00            
ATOM    179  C10 AS2     2      20.150  26.340  35.080  1.00  0.00            
ATOM    180  N1  AS2     2      21.430  25.930  35.880  1.00  0.00            
ATOM    181  C11 AS2     2      21.720  24.460  35.770  1.00  0.00            
ATOM    182  C12 AS2     2      21.040  26.230  37.340  1.00  0.00            
ATOM    183  C13 AS2     2      21.660  25.090  31.250  1.00  0.00            
ATOM    184  C14 AS2     2      22.000  26.250  30.580  1.00  0.00            
ATOM    185  C15 AS2     2      23.280  26.490  30.030  1.00  0.00            
ATOM    186  C16 AS2     2      24.250  25.510  30.240  1.00  0.00            
ATOM    187  C17 AS2     2      23.880  24.320  30.930  1.00  0.00            
ATOM    188  C18 AS2     2      22.590  24.120  31.410  1.00  0.00            
ATOM    189  H1  AS2     2      19.240  23.610  28.070  1.00  0.00            
ATOM    190  H2  AS2     2      18.160  24.590  29.090  1.00  0.00            
ATOM    191  H3  AS2     2      19.830  24.900  29.140  1.00  0.00            
ATOM    192  H4  AS2     2      18.430  21.560  28.920  1.00  0.00            
ATOM    193  H5  AS2     2      18.550  19.700  30.700  1.00  0.00            
ATOM    194  H6  AS2     2      19.370  20.370  32.990  1.00  0.00            
ATOM    195  H7  AS2     2      20.410  22.600  33.280  1.00  0.00            
ATOM    196  H8  AS2     2      19.580  25.570  31.400  1.00  0.00            
ATOM    197  H9  AS2     2      19.320  26.770  33.180  1.00  0.00            
ATOM    198  H10 AS2     2      21.080  26.780  33.180  1.00  0.00            
ATOM    199  H11 AS2     2      19.260  25.770  35.370  1.00  0.00            
ATOM    200  H12 AS2     2      20.000  27.390  35.320  1.00  0.00            
ATOM    201  H13 AS2     2      22.220  26.520  35.570  1.00  0.00            
ATOM    202  H14 AS2     2      22.640  24.270  36.320  1.00  0.00            
ATOM    203  H15 AS2     2      20.820  23.930  36.090  1.00  0.00            
ATOM    204  H16 AS2     2      21.960  24.280  34.720  1.00  0.00            
ATOM    205  H17 AS2     2      20.970  27.320  37.380  1.00  0.00            
ATOM    206  H18 AS2     2      20.110  25.740  37.640  1.00  0.00            
ATOM    207  H19 AS2     2      21.930  26.010  37.930  1.00  0.00            
ATOM    208  H20 AS2     2      21.160  26.910  30.390  1.00  0.00            
ATOM    209  H21 AS2     2      23.580  27.390  29.480  1.00  0.00            
ATOM    210  H22 AS2     2      25.220  25.480  29.740  1.00  0.00            
ATOM    211  H23 AS2     2      24.600  23.510  30.970  1.00  0.00            
ATOM    212  H24 AS2     2      22.400  23.260  32.040  1.00  0.00            
TER
ENDMDL
MODEL        1
ATOM      1  H1  GCD     1      16.440  29.000  24.250  1.00  0.00            
ATOM      2  O1  GCD     1      17.340  29.310  24.090  1.00  0.00            
ATOM      3  C1  GCD     1      18.140  28.770  25.100  1.00  0.00            
ATOM      4  H2  GCD     1      19.180  29.030  24.880  1.00  0.00            
ATOM      5  H3  GCD     1      17.900  29.310  26.030  1.00  0.00            
ATOM      6  C2  GCD     1      17.980  27.280  25.260  1.00  0.00            
ATOM      7  H4  GCD     1      18.550  26.930  26.130  1.00  0.00            
ATOM      8  C3  GCD     1      18.390  26.490  24.050  1.00  0.00            
ATOM      9  H5  GCD     1      17.960  26.910  23.130  1.00  0.00            
ATOM     10  C4  GCD     1      17.960  24.950  24.220  1.00  0.00            
ATOM     11  H6  GCD     1      18.430  24.510  25.110  1.00  0.00            
ATOM     12  O2  GCD     1      18.310  24.150  23.120  1.00  0.00            
ATOM     13  H7  GCD     1      19.190  24.500  22.980  1.00  0.00            
ATOM     14  C5  GCD     1      16.490  24.960  24.640  1.00  0.00            
ATOM     15  H8  GCD     1      16.020  25.330  23.720  1.00  0.00            
ATOM     16  O3  GCD     1      16.080  23.620  24.970  1.00  0.00            
ATOM     17  H9  GCD     1      15.950  23.680  25.920  1.00  0.00            
ATOM     18  C6  GCD     1      16.090  25.780  25.830  1.00  0.00            
ATOM     19  O4  GCD     1      16.630  27.090  25.530  1.00  0.00            
ATOM     20  H10 GCD     1      15.010  25.890  25.850  1.00  0.00            
ATOM     21  O5  GCD     1      16.600  25.340  27.080  1.00  0.00            
ATOM     22  C7  GCD     1      15.850  25.810  28.260  1.00  0.00            
ATOM     23  H11 GCD     1      15.160  26.620  27.990  1.00  0.00            
ATOM     24  C8  GCD     1      14.890  24.680  28.690  1.00  0.00            
ATOM     25  H12 GCD     1      15.400  23.740  28.940  1.00  0.00            
ATOM     26  O6  GCD     1      13.980  24.420  27.610  1.00  0.00            
ATOM     27  H13 GCD     1      13.200  24.080  28.060  1.00  0.00            
ATOM     28  C9  GCD     1      14.260  25.130  29.990  1.00  0.00            
ATOM     29  H14 GCD     1      13.610  26.010  29.870  1.00  0.00            
ATOM     30  O7  GCD     1      13.340  24.040  30.380  1.00  0.00            
ATOM     31  H15 GCD     1      13.920  23.300  30.600  1.00  0.00            
ATOM     32  C10 GCD     1      15.410  25.350  31.060  1.00  0.00            
ATOM     33  H16 GCD     1      14.910  25.710  31.960  1.00  0.00            
ATOM     34  O8  GCD     1      16.130  26.520  30.540  1.00  0.00            
ATOM     35  C11 GCD     1      16.850  26.230  29.330  1.00  0.00            
ATOM     36  H17 GCD     1      17.650  25.500  29.490  1.00  0.00            
ATOM     37  C12 GCD     1      17.580  27.530  28.910  1.00  0.00            
ATOM     38  H18 GCD     1      18.370  27.200  28.220  1.00  0.00            
ATOM     39  H19 GCD     1      18.090  27.900  29.810  1.00  0.00            
ATOM     40  O9  GCD     1      16.800  28.560  28.400  1.00  0.00            
ATOM     41  H20 GCD     1      16.360  28.840  29.210  1.00  0.00            
ATOM     42  O10 GCD     1      16.270  24.250  31.300  1.00  0.00            
ATOM     43  C13 GCD     1      15.780  23.430  32.370  1.00  0.00            
ATOM     44  H21 GCD     1      14.720  23.530  32.610  1.00  0.00            
ATOM     45  C14 GCD     1      15.870  21.900  31.870  1.00  0.00            
ATOM     46  H22 GCD     1      16.790  21.760  31.280  1.00  0.00            
ATOM     47  O11 GCD     1      14.810  21.740  30.910  1.00  0.00            
ATOM     48  H23 GCD     1      14.940  20.840  30.600  1.00  0.00            
ATOM     49  C15 GCD     1      15.780  20.980  33.060  1.00  0.00            
ATOM     50  H24 GCD     1      14.890  21.050  33.700  1.00  0.00            
ATOM     51  O12 GCD     1      15.960  19.630  32.740  1.00  0.00            
ATOM     52  H25 GCD     1      16.850  19.630  32.370  1.00  0.00            
ATOM     53  C16 GCD     1      16.880  21.390  34.060  1.00  0.00            
ATOM     54  H26 GCD     1      16.930  20.590  34.810  1.00  0.00            
ATOM     55  O13 GCD     1      16.560  22.740  34.560  1.00  0.00            
ATOM     56  C17 GCD     1      16.700  23.770  33.530  1.00  0.00            
ATOM     57  H27 GCD     1      17.730  23.700  33.160  1.00  0.00            
ATOM     58  C18 GCD     1      16.430  25.160  34.140  1.00  0.00            
ATOM     59  H28 GCD     1      16.760  26.040  33.560  1.00  0.00            
ATOM     60  H29 GCD     1      17.010  25.200  35.070  1.00  0.00            
ATOM     61  O14 GCD     1      15.030  25.300  34.570  1.00  0.00            
ATOM     62  H30 GCD     1      15.020  25.760  35.420  1.00  0.00            
ATOM     63  O15 GCD     1      18.150  21.470  33.390  1.00  0.00            
ATOM     64  C19 GCD     1      19.120  20.480  33.780  1.00  0.00            
ATOM     65  H31 GCD     1      18.710  19.640  34.360  1.00  0.00            
ATOM     66  C20 GCD     1      19.690  19.940  32.440  1.00  0.00            
ATOM     67  H32 GCD     1      20.110  20.780  31.870  1.00  0.00            
ATOM     68  O16 GCD     1      18.710  19.350  31.630  1.00  0.00            
ATOM     69  H33 GCD     1      18.980  19.490  30.720  1.00  0.00            
ATOM     70  C21 GCD     1      20.870  18.970  32.620  1.00  0.00            
ATOM     71  H34 GCD     1      20.440  18.080  33.100  1.00  0.00            
ATOM     72  O17 GCD     1      21.560  18.720  31.420  1.00  0.00            
ATOM     73  H35 GCD     1      22.310  19.300  31.280  1.00  0.00            
ATOM     74  C22 GCD     1      21.870  19.650  33.530  1.00  0.00            
ATOM     75  H36 GCD     1      22.660  18.930  33.710  1.00  0.00            
ATOM     76  O18 GCD     1      21.310  20.100  34.680  1.00  0.00            
ATOM     77  C23 GCD     1      20.240  21.100  34.580  1.00  0.00            
ATOM     78  H37 GCD     1      20.650  22.040  34.170  1.00  0.00            
ATOM     79  C24 GCD     1      19.700  21.360  35.980  1.00  0.00            
ATOM     80  H38 GCD     1      19.410  20.480  36.570  1.00  0.00            
ATOM     81  H39 GCD     1      18.810  22.010  36.020  1.00  0.00            
ATOM     82  O19 GCD     1      20.620  21.950  36.870  1.00  0.00            
ATOM     83  H40 GCD     1      21.410  21.410  36.750  1.00  0.00            
ATOM     84  O20 GCD     1      22.500  20.780  32.840  1.00  0.00            
ATOM     85  C25 GCD     1      23.810  21.080  33.100  1.00  0.00            
ATOM     86  H41 GCD     1      24.250  20.580  33.970  1.00  0.00            
ATOM     87  C26 GCD     1      24.590  20.710  31.810  1.00  0.00            
ATOM     88  H42 GCD     1      24.160  21.310  30.990  1.00  0.00            
ATOM     89  O21 GCD     1      24.480  19.290  31.500  1.00  0.00            
ATOM     90  H43 GCD     1      25.150  18.850  32.040  1.00  0.00            
ATOM     91  C27 GCD     1      26.030  21.140  32.020  1.00  0.00            
ATOM     92  H44 GCD     1      26.420  20.700  32.950  1.00  0.00            
ATOM     93  O22 GCD     1      26.930  20.650  30.970  1.00  0.00            
ATOM     94  H45 GCD     1      27.520  21.340  30.630  1.00  0.00            
ATOM     95  C28 GCD     1      26.240  22.560  32.220  1.00  0.00            
ATOM     96  H46 GCD     1      27.310  22.660  32.470  1.00  0.00            
ATOM     97  O23 GCD     1      25.410  22.940  33.300  1.00  0.00            
ATOM     98  C29 GCD     1      23.960  22.570  33.370  1.00  0.00            
ATOM     99  H47 GCD     1      23.460  23.150  32.580  1.00  0.00            
ATOM    100  C30 GCD     1      23.400  23.050  34.670  1.00  0.00            
ATOM    101  H48 GCD     1      22.320  23.070  34.470  1.00  0.00            
ATOM    102  H49 GCD     1      23.700  24.100  34.720  1.00  0.00            
ATOM    103  O24 GCD     1      23.740  22.430  35.860  1.00  0.00            
ATOM    104  H50 GCD     1      24.340  23.000  36.340  1.00  0.00            
ATOM    105  O25 GCD     1      25.870  23.410  31.150  1.00  0.00            
ATOM    106  C31 GCD     1      26.600  24.620  30.980  1.00  0.00            
ATOM    107  H51 GCD     1      27.080  24.910  31.920  1.00  0.00            
ATOM    108  C32 GCD     1      27.610  24.440  29.980  1.00  0.00            
ATOM    109  H52 GCD     1      27.160  23.990  29.090  1.00  0.00            
ATOM    110  O26 GCD     1      28.600  23.510  30.460  1.00  0.00            
ATOM    111  H53 GCD     1      29.220  23.390  29.730  1.00  0.00            
ATOM    112  C33 GCD     1      28.330  25.710  29.570  1.00  0.00            
ATOM    113  H54 GCD     1      28.970  26.080  30.380  1.00  0.00            
ATOM    114  O27 GCD     1      29.130  25.560  28.480  1.00  0.00            
ATOM    115  H55 GCD     1      28.600  25.930  27.770  1.00  0.00            
ATOM    116  C34 GCD     1      27.310  26.820  29.380  1.00  0.00            
ATOM    117  H56 GCD     1      27.780  27.800  29.480  1.00  0.00            
ATOM    118  O28 GCD     1      26.480  26.940  30.480  1.00  0.00            
ATOM    119  C35 GCD     1      25.630  25.830  30.770  1.00  0.00            
ATOM    120  H57 GCD     1      24.990  25.540  29.920  1.00  0.00            
ATOM    121  C36 GCD     1      24.760  26.120  32.000  1.00  0.00            
ATOM    122  H58 GCD     1      25.390  26.240  32.900  1.00  0.00            
ATOM    123  H59 GCD     1      24.160  25.270  32.340  1.00  0.00            
ATOM    124  O29 GCD     1      23.920  27.300  31.880  1.00  0.00            
ATOM    125  H60 GCD     1      23.320  27.330  32.630  1.00  0.00            
ATOM    126  O30 GCD     1      26.510  26.570  28.300  1.00  0.00            
ATOM    127  C37 GCD     1      26.440  27.530  27.250  1.00  0.00            
ATOM    128  H61 GCD     1      27.230  28.280  27.410  1.00  0.00            
ATOM    129  C38 GCD     1      26.630  26.640  25.970  1.00  0.00            
ATOM    130  H62 GCD     1      25.810  25.910  26.010  1.00  0.00            
ATOM    131  O31 GCD     1      27.920  26.050  25.920  1.00  0.00            
ATOM    132  H63 GCD     1      28.150  25.570  25.120  1.00  0.00            
ATOM    133  C39 GCD     1      26.460  27.680  24.770  1.00  0.00            
ATOM    134  H64 GCD     1      27.230  28.450  24.840  1.00  0.00            
ATOM    135  O32 GCD     1      26.690  26.830  23.540  1.00  0.00            
ATOM    136  H65 GCD     1      26.300  25.960  23.650  1.00  0.00            
ATOM    137  C40 GCD     1      25.060  28.390  24.930  1.00  0.00            
ATOM    138  H66 GCD     1      24.940  29.060  24.080  1.00  0.00            
ATOM    139  O33 GCD     1      25.100  29.090  26.120  1.00  0.00            
ATOM    140  C41 GCD     1      25.090  28.230  27.280  1.00  0.00            
ATOM    141  H67 GCD     1      24.320  27.450  27.200  1.00  0.00            
ATOM    142  C42 GCD     1      24.810  28.990  28.550  1.00  0.00            
ATOM    143  H68 GCD     1      25.660  29.640  28.780  1.00  0.00            
ATOM    144  H69 GCD     1      24.680  28.320  29.410  1.00  0.00            
ATOM    145  O34 GCD     1      23.620  29.780  28.310  1.00  0.00            
ATOM    146  H70 GCD     1      23.730  30.210  27.460  1.00  0.00            
ATOM    147  O35 GCD     1      24.000  27.490  24.900  1.00  0.00            
ATOM    148  C43 GCD     1      23.130  27.610  23.740  1.00  0.00            
ATOM    149  H71 GCD     1      23.700  27.970  22.860  1.00  0.00            
ATOM    150  C44 GCD     1      22.800  26.190  23.340  1.00  0.00            
ATOM    151  H72 GCD     1      22.470  25.710  24.270  1.00  0.00            
ATOM    152  O36 GCD     1      23.980  25.530  22.870  1.00  0.00            
ATOM    153  H73 GCD     1      24.000  24.590  23.110  1.00  0.00            
ATOM    154  C45 GCD     1      21.670  26.100  22.340  1.00  0.00            
ATOM    155  H74 GCD     1      22.100  26.440  21.390  1.00  0.00            
ATOM    156  O37 GCD     1      21.200  24.750  22.330  1.00  0.00            
ATOM    157  H75 GCD     1      21.710  24.350  21.620  1.00  0.00            
ATOM    158  C46 GCD     1      20.500  26.940  22.780  1.00  0.00            
ATOM    159  H76 GCD     1      19.780  26.900  21.960  1.00  0.00            
ATOM    160  O38 GCD     1      19.870  26.450  23.970  1.00  0.00            
ATOM    161  O39 GCD     1      20.920  28.280  23.000  1.00  0.00            
ATOM    162  C47 GCD     1      21.900  28.510  24.020  1.00  0.00            
ATOM    163  H77 GCD     1      21.590  28.210  25.030  1.00  0.00            
ATOM    164  C48 GCD     1      22.130  30.000  24.120  1.00  0.00            
ATOM    165  H78 GCD     1      22.740  30.270  24.990  1.00  0.00            
ATOM    166  H79 GCD     1      21.200  30.560  24.240  1.00  0.00            
ATOM    167  O40 GCD     1      22.820  30.440  22.890  1.00  0.00            
ATOM    168  H80 GCD     1      23.250  31.290  23.030  1.00  0.00            
ATOM    169  C1  AS2     2      20.840  23.680  30.990  1.00  0.00            
ATOM    170  C2  AS2     2      20.930  24.730  29.930  1.00  0.00            
ATOM    171  C3  AS2     2      21.060  26.040  30.420  1.00  0.00            
ATOM    172  C4  AS2     2      21.340  27.130  29.540  1.00  0.00            
ATOM    173  C5  AS2     2      21.290  26.880  28.140  1.00  0.00            
ATOM    174  C6  AS2     2      21.200  25.530  27.730  1.00  0.00            
ATOM    175  C7  AS2     2      21.040  24.490  28.600  1.00  0.00            
ATOM    176  C8  AS2     2      21.060  23.050  28.010  1.00  0.00            
ATOM    177  O1  AS2     2      20.340  22.920  26.790  1.00  0.00            
ATOM    178  C9  AS2     2      20.370  21.660  26.000  1.00  0.00            
ATOM    179  C10 AS2     2      19.150  21.610  25.080  1.00  0.00            
ATOM    180  N1  AS2     2      19.060  20.340  24.250  1.00  0.00            
ATOM    181  C11 AS2     2      17.870  20.450  23.360  1.00  0.00            
ATOM    182  C12 AS2     2      18.860  19.070  25.150  1.00  0.00            
ATOM    183  C13 AS2     2      22.530  22.540  27.820  1.00  0.00            
ATOM    184  C14 AS2     2      23.340  23.070  26.800  1.00  0.00            
ATOM    185  C15 AS2     2      24.690  22.780  26.610  1.00  0.00            
ATOM    186  C16 AS2     2      25.200  21.710  27.420  1.00  0.00            
ATOM    187  C17 AS2     2      24.400  21.170  28.440  1.00  0.00            
ATOM    188  C18 AS2     2      23.140  21.720  28.750  1.00  0.00            
ATOM    189  H1  AS2     2      20.840  24.130  31.990  1.00  0.00            
ATOM    190  H2  AS2     2      19.930  23.070  30.860  1.00  0.00            
ATOM    191  H3  AS2     2      21.760  23.080  30.920  1.00  0.00            
ATOM    192  H4  AS2     2      21.010  26.280  31.470  1.00  0.00            
ATOM    193  H5  AS2     2      21.500  28.170  29.800  1.00  0.00            
ATOM    194  H6  AS2     2      21.430  27.700  27.430  1.00  0.00            
ATOM    195  H7  AS2     2      21.290  25.290  26.670  1.00  0.00            
ATOM    196  H8  AS2     2      20.660  22.490  28.870  1.00  0.00            
ATOM    197  H9  AS2     2      20.240  20.840  26.720  1.00  0.00            
ATOM    198  H10 AS2     2      21.320  21.590  25.470  1.00  0.00            
ATOM    199  H11 AS2     2      19.110  22.470  24.410  1.00  0.00            
ATOM    200  H12 AS2     2      18.280  21.640  25.740  1.00  0.00            
ATOM    201  H13 AS2     2      19.940  20.320  23.730  1.00  0.00            
ATOM    202  H14 AS2     2      17.840  19.830  22.460  1.00  0.00            
ATOM    203  H15 AS2     2      16.930  20.340  23.910  1.00  0.00            
ATOM    204  H16 AS2     2      17.930  21.490  23.040  1.00  0.00            
ATOM    205  H17 AS2     2      18.990  18.230  24.460  1.00  0.00            
ATOM    206  H18 AS2     2      19.580  18.860  25.940  1.00  0.00            
ATOM    207  H19 AS2     2      17.880  19.180  25.620  1.00  0.00            
ATOM    208  H20 AS2     2      23.000  23.910  26.200  1.00  0.00            
ATOM    209  H21 AS2     2      25.330  23.250  25.860  1.00  0.00            
ATOM    210  H22 AS2     2      26.180  21.280  27.230  1.00  0.00            
ATOM    211  H23 AS2     2      24.780  20.350  29.040  1.00  0.00            
ATOM    212  H24 AS2     2      22.570  21.380  29.610  1.00  0.00            
TER
ENDMDL
MODEL        1
ATOM      1  H1  GCD     1      31.020  31.760  29.400  1.00  0.00            
ATOM      2  O1  GCD     1      31.210  32.310  28.630  1.00  0.00            
ATOM      3  C1  GCD     1      31.790  31.530  27.580  1.00  0.00            
ATOM      4  H2  GCD     1      31.930  32.170  26.690  1.00  0.00            
ATOM      5  H3  GCD     1      32.790  31.250  27.950  1.00  0.00            
ATOM      6  C2  GCD     1      30.980  30.240  27.320  1.00  0.00            
ATOM      7  H4  GCD     1      31.420  29.680  26.490  1.00  0.00            
ATOM      8  C3  GCD     1      29.430  30.440  27.130  1.00  0.00            
ATOM      9  H5  GCD     1      29.040  31.050  27.950  1.00  0.00            
ATOM     10  C4  GCD     1      28.650  29.100  27.040  1.00  0.00            
ATOM     11  H6  GCD     1      28.970  28.540  26.160  1.00  0.00            
ATOM     12  O2  GCD     1      27.270  29.380  26.850  1.00  0.00            
ATOM     13  H7  GCD     1      26.750  29.250  27.650  1.00  0.00            
ATOM     14  C5  GCD     1      29.040  28.330  28.290  1.00  0.00            
ATOM     15  H8  GCD     1      28.770  28.970  29.140  1.00  0.00            
ATOM     16  O3  GCD     1      28.460  27.020  28.350  1.00  0.00            
ATOM     17  H9  GCD     1      28.240  26.810  29.260  1.00  0.00            
ATOM     18  C6  GCD     1      30.560  28.160  28.370  1.00  0.00            
ATOM     19  O4  GCD     1      31.170  29.400  28.470  1.00  0.00            
ATOM     20  H10 GCD     1      30.790  27.620  29.290  1.00  0.00            
ATOM     21  O5  GCD     1      30.980  27.450  27.280  1.00  0.00            
ATOM     22  C7  GCD     1      31.890  26.420  27.490  1.00  0.00            
ATOM     23  H11 GCD     1      32.320  26.610  28.480  1.00  0.00            
ATOM     24  C8  GCD     1      31.200  25.050  27.560  1.00  0.00            
ATOM     25  H12 GCD     1      30.570  24.940  26.660  1.00  0.00            
ATOM     26  O6  GCD     1      30.410  25.060  28.790  1.00  0.00            
ATOM     27  H13 GCD     1      29.790  25.790  28.680  1.00  0.00            
ATOM     28  C9  GCD     1      32.200  23.950  27.630  1.00  0.00            
ATOM     29  H14 GCD     1      32.760  23.970  28.580  1.00  0.00            
ATOM     30  O7  GCD     1      31.590  22.680  27.670  1.00  0.00            
ATOM     31  H15 GCD     1      31.050  22.690  28.470  1.00  0.00            
ATOM     32  C10 GCD     1      33.180  24.050  26.440  1.00  0.00            
ATOM     33  H16 GCD     1      33.940  23.260  26.490  1.00  0.00            
ATOM     34  O8  GCD     1      33.830  25.340  26.460  1.00  0.00            
ATOM     35  C11 GCD     1      32.960  26.500  26.390  1.00  0.00            
ATOM     36  H17 GCD     1      32.490  26.440  25.400  1.00  0.00            
ATOM     37  C12 GCD     1      33.820  27.740  26.580  1.00  0.00            
ATOM     38  H18 GCD     1      33.270  28.630  26.250  1.00  0.00            
ATOM     39  H19 GCD     1      34.740  27.670  25.980  1.00  0.00            
ATOM     40  O9  GCD     1      34.210  27.940  27.940  1.00  0.00            
ATOM     41  H20 GCD     1      34.670  28.790  27.910  1.00  0.00            
ATOM     42  O10 GCD     1      32.480  23.900  25.190  1.00  0.00            
ATOM     43  C13 GCD     1      32.670  22.610  24.550  1.00  0.00            
ATOM     44  H21 GCD     1      32.890  21.790  25.240  1.00  0.00            
ATOM     45  C14 GCD     1      31.350  22.090  23.940  1.00  0.00            
ATOM     46  H22 GCD     1      30.910  22.780  23.210  1.00  0.00            
ATOM     47  O11 GCD     1      30.370  21.900  24.970  1.00  0.00            
ATOM     48  H23 GCD     1      30.780  22.130  25.820  1.00  0.00            
ATOM     49  C15 GCD     1      31.720  20.780  23.300  1.00  0.00            
ATOM     50  H24 GCD     1      32.180  20.000  23.920  1.00  0.00            
ATOM     51  O12 GCD     1      30.540  20.200  22.650  1.00  0.00            
ATOM     52  H25 GCD     1      29.870  20.040  23.330  1.00  0.00            
ATOM     53  C16 GCD     1      32.850  20.930  22.240  1.00  0.00            
ATOM     54  H26 GCD     1      33.120  19.940  21.860  1.00  0.00            
ATOM     55  O13 GCD     1      33.990  21.490  22.920  1.00  0.00            
ATOM     56  C17 GCD     1      33.820  22.770  23.460  1.00  0.00            
ATOM     57  H27 GCD     1      33.540  23.460  22.640  1.00  0.00            
ATOM     58  C18 GCD     1      35.170  23.170  24.040  1.00  0.00            
ATOM     59  H28 GCD     1      35.430  22.400  24.780  1.00  0.00            
ATOM     60  H29 GCD     1      35.140  24.170  24.490  1.00  0.00            
ATOM     61  O14 GCD     1      36.130  23.140  23.050  1.00  0.00            
ATOM     62  H30 GCD     1      36.060  22.390  22.450  1.00  0.00            
ATOM     63  O15 GCD     1      32.440  21.780  21.180  1.00  0.00            
ATOM     64  C19 GCD     1      32.740  21.240  19.900  1.00  0.00            
ATOM     65  H31 GCD     1      33.710  20.750  19.750  1.00  0.00            
ATOM     66  C20 GCD     1      31.530  20.430  19.400  1.00  0.00            
ATOM     67  H32 GCD     1      30.690  21.140  19.440  1.00  0.00            
ATOM     68  O16 GCD     1      31.260  19.310  20.220  1.00  0.00            
ATOM     69  H33 GCD     1      30.940  19.640  21.060  1.00  0.00            
ATOM     70  C21 GCD     1      31.680  20.050  17.960  1.00  0.00            
ATOM     71  H34 GCD     1      32.540  19.360  17.930  1.00  0.00            
ATOM     72  O17 GCD     1      30.490  19.350  17.510  1.00  0.00            
ATOM     73  H35 GCD     1      30.510  18.560  18.060  1.00  0.00            
ATOM     74  C22 GCD     1      31.960  21.240  17.090  1.00  0.00            
ATOM     75  H36 GCD     1      32.140  21.010  16.030  1.00  0.00            
ATOM     76  O18 GCD     1      33.080  21.850  17.660  1.00  0.00            
ATOM     77  C23 GCD     1      33.010  22.410  18.960  1.00  0.00            
ATOM     78  H37 GCD     1      32.150  23.090  18.990  1.00  0.00            
ATOM     79  C24 GCD     1      34.240  23.140  19.420  1.00  0.00            
ATOM     80  H38 GCD     1      33.970  23.610  20.370  1.00  0.00            
ATOM     81  H39 GCD     1      34.330  23.940  18.660  1.00  0.00            
ATOM     82  O19 GCD     1      35.390  22.400  19.520  1.00  0.00            
ATOM     83  H40 GCD     1      35.550  22.110  18.610  1.00  0.00            
ATOM     84  O20 GCD     1      30.900  22.160  17.210  1.00  0.00            
ATOM     85  C25 GCD     1      30.450  22.880  16.090  1.00  0.00            
ATOM     86  H41 GCD     1      30.670  22.330  15.160  1.00  0.00            
ATOM     87  C26 GCD     1      28.950  22.990  16.320  1.00  0.00            
ATOM     88  H42 GCD     1      28.780  23.270  17.360  1.00  0.00            
ATOM     89  O21 GCD     1      28.520  21.620  16.170  1.00  0.00            
ATOM     90  H43 GCD     1      28.980  21.040  16.790  1.00  0.00            
ATOM     91  C27 GCD     1      28.270  23.890  15.210  1.00  0.00            
ATOM     92  H44 GCD     1      28.450  23.370  14.260  1.00  0.00            
ATOM     93  O22 GCD     1      26.860  24.090  15.320  1.00  0.00            
ATOM     94  H45 GCD     1      26.720  25.040  15.340  1.00  0.00            
ATOM     95  C28 GCD     1      28.980  25.160  14.980  1.00  0.00            
ATOM     96  H46 GCD     1      28.640  25.700  14.100  1.00  0.00            
ATOM     97  O23 GCD     1      30.360  24.910  14.830  1.00  0.00            
ATOM     98  C29 GCD     1      30.970  24.360  15.990  1.00  0.00            
ATOM     99  H47 GCD     1      30.860  24.950  16.910  1.00  0.00            
ATOM    100  C30 GCD     1      32.500  24.330  15.810  1.00  0.00            
ATOM    101  H48 GCD     1      32.840  23.570  15.100  1.00  0.00            
ATOM    102  H49 GCD     1      32.840  23.900  16.760  1.00  0.00            
ATOM    103  O24 GCD     1      33.120  25.580  15.450  1.00  0.00            
ATOM    104  H50 GCD     1      32.640  25.900  14.670  1.00  0.00            
ATOM    105  O25 GCD     1      28.760  26.020  16.100  1.00  0.00            
ATOM    106  C31 GCD     1      28.450  27.360  15.710  1.00  0.00            
ATOM    107  H51 GCD     1      28.410  27.550  14.630  1.00  0.00            
ATOM    108  C32 GCD     1      26.970  27.600  16.120  1.00  0.00            
ATOM    109  H52 GCD     1      26.850  27.190  17.130  1.00  0.00            
ATOM    110  O26 GCD     1      26.120  26.770  15.270  1.00  0.00            
ATOM    111  H53 GCD     1      26.320  27.080  14.380  1.00  0.00            
ATOM    112  C33 GCD     1      26.650  29.110  16.000  1.00  0.00            
ATOM    113  H54 GCD     1      26.680  29.410  14.940  1.00  0.00            
ATOM    114  O27 GCD     1      25.380  29.350  16.590  1.00  0.00            
ATOM    115  H55 GCD     1      25.410  29.110  17.520  1.00  0.00            
ATOM    116  C34 GCD     1      27.720  30.020  16.530  1.00  0.00            
ATOM    117  H56 GCD     1      27.440  31.050  16.310  1.00  0.00            
ATOM    118  O28 GCD     1      29.000  29.590  16.150  1.00  0.00            
ATOM    119  C35 GCD     1      29.370  28.280  16.440  1.00  0.00            
ATOM    120  H57 GCD     1      29.370  28.090  17.530  1.00  0.00            
ATOM    121  C36 GCD     1      30.820  28.160  15.930  1.00  0.00            
ATOM    122  H58 GCD     1      31.220  27.140  16.020  1.00  0.00            
ATOM    123  H59 GCD     1      31.420  28.880  16.500  1.00  0.00            
ATOM    124  O29 GCD     1      31.010  28.530  14.560  1.00  0.00            
ATOM    125  H60 GCD     1      31.960  28.550  14.420  1.00  0.00            
ATOM    126  O30 GCD     1      27.680  30.020  17.980  1.00  0.00            
ATOM    127  C37 GCD     1      26.920  31.040  18.640  1.00  0.00            
ATOM    128  H61 GCD     1      26.140  31.350  17.940  1.00  0.00            
ATOM    129  C38 GCD     1      26.360  30.420  19.880  1.00  0.00            
ATOM    130  H62 GCD     1      27.110  29.870  20.460  1.00  0.00            
ATOM    131  O31 GCD     1      25.310  29.550  19.360  1.00  0.00            
ATOM    132  H63 GCD     1      25.360  28.770  19.920  1.00  0.00            
ATOM    133  C39 GCD     1      25.720  31.430  20.790  1.00  0.00            
ATOM    134  H64 GCD     1      25.010  31.950  20.130  1.00  0.00            
ATOM    135  O32 GCD     1      25.010  31.000  21.900  1.00  0.00            
ATOM    136  H65 GCD     1      25.170  31.630  22.610  1.00  0.00            
ATOM    137  C40 GCD     1      26.770  32.490  21.190  1.00  0.00            
ATOM    138  H66 GCD     1      26.120  33.250  21.640  1.00  0.00            
ATOM    139  O33 GCD     1      27.260  33.090  20.030  1.00  0.00            
ATOM    140  C41 GCD     1      27.830  32.170  19.120  1.00  0.00            
ATOM    141  H67 GCD     1      28.560  31.630  19.740  1.00  0.00            
ATOM    142  C42 GCD     1      28.370  32.950  17.970  1.00  0.00            
ATOM    143  H68 GCD     1      29.100  32.380  17.380  1.00  0.00            
ATOM    144  H69 GCD     1      28.910  33.710  18.550  1.00  0.00            
ATOM    145  O34 GCD     1      27.580  33.610  17.040  1.00  0.00            
ATOM    146  H70 GCD     1      27.000  34.140  17.600  1.00  0.00            
ATOM    147  O35 GCD     1      27.790  31.980  22.000  1.00  0.00            
ATOM    148  C43 GCD     1      28.090  32.770  23.110  1.00  0.00            
ATOM    149  H71 GCD     1      27.960  33.840  22.910  1.00  0.00            
ATOM    150  C44 GCD     1      27.170  32.310  24.260  1.00  0.00            
ATOM    151  H72 GCD     1      27.290  31.230  24.360  1.00  0.00            
ATOM    152  O36 GCD     1      25.850  32.580  24.060  1.00  0.00            
ATOM    153  H73 GCD     1      25.650  33.200  24.770  1.00  0.00            
ATOM    154  C45 GCD     1      27.670  32.860  25.580  1.00  0.00            
ATOM    155  H74 GCD     1      27.480  33.940  25.710  1.00  0.00            
ATOM    156  O37 GCD     1      26.950  32.280  26.630  1.00  0.00            
ATOM    157  H75 GCD     1      27.220  31.350  26.580  1.00  0.00            
ATOM    158  C46 GCD     1      29.160  32.460  25.780  1.00  0.00            
ATOM    159  H76 GCD     1      29.610  32.780  26.720  1.00  0.00            
ATOM    160  O38 GCD     1      29.290  31.040  25.860  1.00  0.00            
ATOM    161  O39 GCD     1      29.920  32.990  24.750  1.00  0.00            
ATOM    162  C47 GCD     1      29.520  32.560  23.450  1.00  0.00            
ATOM    163  H77 GCD     1      29.750  31.490  23.390  1.00  0.00            
ATOM    164  C48 GCD     1      30.320  33.370  22.520  1.00  0.00            
ATOM    165  H78 GCD     1      30.230  34.420  22.830  1.00  0.00            
ATOM    166  H79 GCD     1      29.860  33.260  21.530  1.00  0.00            
ATOM    167  O40 GCD     1      31.740  33.070  22.440  1.00  0.00            
ATOM    168  H80 GCD     1      31.930  33.360  23.340  1.00  0.00            
ATOM    169  C1  AS2     2      33.240  26.850  20.660  1.00  0.00            
ATOM    170  C2  AS2     2      32.870  27.880  21.730  1.00  0.00            
ATOM    171  C3  AS2     2      33.790  28.920  21.880  1.00  0.00            
ATOM    172  C4  AS2     2      33.450  29.930  22.710  1.00  0.00            
ATOM    173  C5  AS2     2      32.350  29.980  23.550  1.00  0.00            
ATOM    174  C6  AS2     2      31.460  28.890  23.410  1.00  0.00            
ATOM    175  C7  AS2     2      31.690  27.820  22.530  1.00  0.00            
ATOM    176  C8  AS2     2      30.890  26.480  22.640  1.00  0.00            
ATOM    177  O1  AS2     2      30.050  26.630  23.810  1.00  0.00            
ATOM    178  C9  AS2     2      29.410  25.410  24.250  1.00  0.00            
ATOM    179  C10 AS2     2      28.240  25.870  25.180  1.00  0.00            
ATOM    180  N1  AS2     2      26.990  26.390  24.440  1.00  0.00            
ATOM    181  C11 AS2     2      27.330  27.760  23.810  1.00  0.00            
ATOM    182  C12 AS2     2      26.010  26.670  25.460  1.00  0.00            
ATOM    183  C13 AS2     2      30.080  26.200  21.410  1.00  0.00            
ATOM    184  C14 AS2     2      29.190  27.200  20.900  1.00  0.00            
ATOM    185  C15 AS2     2      28.340  26.910  19.790  1.00  0.00            
ATOM    186  C16 AS2     2      28.270  25.620  19.200  1.00  0.00            
ATOM    187  C17 AS2     2      29.140  24.590  19.740  1.00  0.00            
ATOM    188  C18 AS2     2      30.020  24.910  20.810  1.00  0.00            
ATOM    189  H1  AS2     2      34.290  26.970  20.350  1.00  0.00            
ATOM    190  H2  AS2     2      33.050  25.920  21.220  1.00  0.00            
ATOM    191  H3  AS2     2      32.640  27.010  19.760  1.00  0.00            
ATOM    192  H4  AS2     2      34.760  28.930  21.390  1.00  0.00            
ATOM    193  H5  AS2     2      34.200  30.720  22.690  1.00  0.00            
ATOM    194  H6  AS2     2      32.110  30.770  24.260  1.00  0.00            
ATOM    195  H7  AS2     2      30.620  28.880  24.090  1.00  0.00            
ATOM    196  H8  AS2     2      31.600  25.680  22.900  1.00  0.00            
ATOM    197  H9  AS2     2      30.080  24.710  24.760  1.00  0.00            
ATOM    198  H10 AS2     2      28.980  24.810  23.450  1.00  0.00            
ATOM    199  H11 AS2     2      28.550  26.710  25.810  1.00  0.00            
ATOM    200  H12 AS2     2      28.040  24.970  25.760  1.00  0.00            
ATOM    201  H13 AS2     2      26.680  25.690  23.760  1.00  0.00            
ATOM    202  H14 AS2     2      28.040  27.730  22.980  1.00  0.00            
ATOM    203  H15 AS2     2      26.380  28.180  23.500  1.00  0.00            
ATOM    204  H16 AS2     2      27.860  28.330  24.580  1.00  0.00            
ATOM    205  H17 AS2     2      26.300  27.420  26.200  1.00  0.00            
ATOM    206  H18 AS2     2      25.150  27.130  24.960  1.00  0.00            
ATOM    207  H19 AS2     2      25.690  25.810  26.040  1.00  0.00            
ATOM    208  H20 AS2     2      29.210  28.250  21.200  1.00  0.00            
ATOM    209  H21 AS2     2      27.720  27.700  19.360  1.00  0.00            
ATOM    210  H22 AS2     2      27.540  25.330  18.450  1.00  0.00            
ATOM    211  H23 AS2     2      28.960  23.560  19.460  1.00  0.00            
ATOM    212  H24 AS2     2      30.520  24.090  21.310  1.00  0.00            
TER
ENDMDL
MODEL        1
ATOM      1  H1  GCD     1      20.330  46.610  37.270  1.00  0.00            
ATOM      2  O1  GCD     1      21.180  46.190  37.420  1.00  0.00            
ATOM      3  C1  GCD     1      21.050  44.860  38.030  1.00  0.00            
ATOM      4  H2  GCD     1      21.810  44.130  37.720  1.00  0.00            
ATOM      5  H3  GCD     1      21.260  45.010  39.100  1.00  0.00            
ATOM      6  C2  GCD     1      19.670  44.230  37.890  1.00  0.00            
ATOM      7  H4  GCD     1      19.750  43.220  38.320  1.00  0.00            
ATOM      8  C3  GCD     1      19.160  44.100  36.460  1.00  0.00            
ATOM      9  H5  GCD     1      19.390  45.010  35.900  1.00  0.00            
ATOM     10  C4  GCD     1      17.670  43.720  36.360  1.00  0.00            
ATOM     11  H6  GCD     1      17.510  42.710  36.740  1.00  0.00            
ATOM     12  O2  GCD     1      17.140  43.830  35.070  1.00  0.00            
ATOM     13  H7  GCD     1      16.670  44.670  34.990  1.00  0.00            
ATOM     14  C5  GCD     1      16.840  44.600  37.270  1.00  0.00            
ATOM     15  H8  GCD     1      16.970  45.660  37.020  1.00  0.00            
ATOM     16  O3  GCD     1      15.400  44.290  37.160  1.00  0.00            
ATOM     17  H9  GCD     1      15.200  43.540  37.730  1.00  0.00            
ATOM     18  C6  GCD     1      17.380  44.540  38.690  1.00  0.00            
ATOM     19  O4  GCD     1      18.740  44.900  38.730  1.00  0.00            
ATOM     20  H10 GCD     1      16.860  45.190  39.390  1.00  0.00            
ATOM     21  O5  GCD     1      17.290  43.210  39.170  1.00  0.00            
ATOM     22  C7  GCD     1      16.910  43.130  40.520  1.00  0.00            
ATOM     23  H11 GCD     1      17.040  44.050  41.110  1.00  0.00            
ATOM     24  C8  GCD     1      15.420  42.750  40.570  1.00  0.00            
ATOM     25  H12 GCD     1      15.180  41.950  39.860  1.00  0.00            
ATOM     26  O6  GCD     1      14.540  43.910  40.210  1.00  0.00            
ATOM     27  H13 GCD     1      13.680  43.500  40.080  1.00  0.00            
ATOM     28  C9  GCD     1      15.060  42.200  41.970  1.00  0.00            
ATOM     29  H14 GCD     1      15.000  43.060  42.650  1.00  0.00            
ATOM     30  O7  GCD     1      13.800  41.560  41.940  1.00  0.00            
ATOM     31  H15 GCD     1      13.160  42.280  41.850  1.00  0.00            
ATOM     32  C10 GCD     1      16.100  41.240  42.580  1.00  0.00            
ATOM     33  H16 GCD     1      15.850  41.070  43.630  1.00  0.00            
ATOM     34  O8  GCD     1      17.390  41.810  42.470  1.00  0.00            
ATOM     35  C11 GCD     1      17.780  42.070  41.120  1.00  0.00            
ATOM     36  H17 GCD     1      17.780  41.140  40.530  1.00  0.00            
ATOM     37  C12 GCD     1      19.230  42.550  41.280  1.00  0.00            
ATOM     38  H18 GCD     1      19.850  42.480  40.370  1.00  0.00            
ATOM     39  H19 GCD     1      19.730  41.830  41.940  1.00  0.00            
ATOM     40  O9  GCD     1      19.380  43.770  41.960  1.00  0.00            
ATOM     41  H20 GCD     1      18.680  43.930  42.600  1.00  0.00            
ATOM     42  O10 GCD     1      16.030  39.910  41.940  1.00  0.00            
ATOM     43  C13 GCD     1      16.280  38.820  42.900  1.00  0.00            
ATOM     44  H21 GCD     1      16.340  39.310  43.880  1.00  0.00            
ATOM     45  C14 GCD     1      15.050  37.970  42.940  1.00  0.00            
ATOM     46  H22 GCD     1      14.850  37.660  41.900  1.00  0.00            
ATOM     47  O11 GCD     1      13.920  38.710  43.390  1.00  0.00            
ATOM     48  H23 GCD     1      13.700  39.290  42.640  1.00  0.00            
ATOM     49  C15 GCD     1      15.190  36.700  43.800  1.00  0.00            
ATOM     50  H24 GCD     1      15.300  36.920  44.870  1.00  0.00            
ATOM     51  O12 GCD     1      14.080  35.790  43.700  1.00  0.00            
ATOM     52  H25 GCD     1      13.830  35.670  42.770  1.00  0.00            
ATOM     53  C16 GCD     1      16.550  36.080  43.560  1.00  0.00            
ATOM     54  H26 GCD     1      16.840  35.270  44.240  1.00  0.00            
ATOM     55  O13 GCD     1      17.640  37.020  43.550  1.00  0.00            
ATOM     56  C17 GCD     1      17.520  38.060  42.620  1.00  0.00            
ATOM     57  H27 GCD     1      17.450  37.560  41.650  1.00  0.00            
ATOM     58  C18 GCD     1      18.840  38.840  42.590  1.00  0.00            
ATOM     59  H28 GCD     1      18.690  39.640  41.840  1.00  0.00            
ATOM     60  H29 GCD     1      19.650  38.180  42.260  1.00  0.00            
ATOM     61  O14 GCD     1      19.110  39.440  43.850  1.00  0.00            
ATOM     62  H30 GCD     1      20.030  39.720  43.740  1.00  0.00            
ATOM     63  O15 GCD     1      16.640  35.560  42.230  1.00  0.00            
ATOM     64  C19 GCD     1      16.520  34.170  42.160  1.00  0.00            
ATOM     65  H31 GCD     1      16.020  33.720  43.030  1.00  0.00            
ATOM     66  C20 GCD     1      15.620  33.790  40.930  1.00  0.00            
ATOM     67  H32 GCD     1      16.010  34.390  40.100  1.00  0.00            
ATOM     68  O16 GCD     1      14.230  34.230  41.130  1.00  0.00            
ATOM     69  H33 GCD     1      13.790  34.340  40.280  1.00  0.00            
ATOM     70  C21 GCD     1      15.560  32.280  40.820  1.00  0.00            
ATOM     71  H34 GCD     1      15.150  31.880  41.750  1.00  0.00            
ATOM     72  O17 GCD     1      14.770  31.860  39.680  1.00  0.00            
ATOM     73  H35 GCD     1      15.180  32.150  38.860  1.00  0.00            
ATOM     74  C22 GCD     1      17.000  31.750  40.720  1.00  0.00            
ATOM     75  H36 GCD     1      16.960  30.670  40.800  1.00  0.00            
ATOM     76  O18 GCD     1      17.730  32.160  41.900  1.00  0.00            
ATOM     77  C23 GCD     1      17.940  33.520  42.020  1.00  0.00            
ATOM     78  H37 GCD     1      18.450  33.780  41.090  1.00  0.00            
ATOM     79  C24 GCD     1      18.890  33.850  43.170  1.00  0.00            
ATOM     80  H38 GCD     1      18.480  33.500  44.120  1.00  0.00            
ATOM     81  H39 GCD     1      19.040  34.940  43.170  1.00  0.00            
ATOM     82  O19 GCD     1      20.150  33.170  43.000  1.00  0.00            
ATOM     83  H40 GCD     1      19.920  32.270  42.740  1.00  0.00            
ATOM     84  O20 GCD     1      17.690  32.170  39.540  1.00  0.00            
ATOM     85  C25 GCD     1      17.590  31.400  38.350  1.00  0.00            
ATOM     86  H41 GCD     1      16.850  30.590  38.410  1.00  0.00            
ATOM     87  C26 GCD     1      17.190  32.420  37.240  1.00  0.00            
ATOM     88  H42 GCD     1      17.880  33.270  37.310  1.00  0.00            
ATOM     89  O21 GCD     1      15.820  32.830  37.260  1.00  0.00            
ATOM     90  H43 GCD     1      15.530  33.060  36.370  1.00  0.00            
ATOM     91  C27 GCD     1      17.390  31.810  35.850  1.00  0.00            
ATOM     92  H44 GCD     1      16.660  31.000  35.710  1.00  0.00            
ATOM     93  O22 GCD     1      17.070  32.740  34.800  1.00  0.00            
ATOM     94  H45 GCD     1      16.120  32.720  34.670  1.00  0.00            
ATOM     95  C28 GCD     1      18.780  31.130  35.770  1.00  0.00            
ATOM     96  H46 GCD     1      18.830  30.730  34.760  1.00  0.00            
ATOM     97  O23 GCD     1      18.920  30.160  36.780  1.00  0.00            
ATOM     98  C29 GCD     1      18.870  30.600  38.120  1.00  0.00            
ATOM     99  H47 GCD     1      19.800  31.160  38.320  1.00  0.00            
ATOM    100  C30 GCD     1      18.990  29.330  39.050  1.00  0.00            
ATOM    101  H48 GCD     1      18.220  28.610  38.720  1.00  0.00            
ATOM    102  H49 GCD     1      18.700  29.600  40.070  1.00  0.00            
ATOM    103  O24 GCD     1      20.270  28.740  39.020  1.00  0.00            
ATOM    104  H50 GCD     1      20.770  29.240  39.680  1.00  0.00            
ATOM    105  O25 GCD     1      19.770  32.160  35.900  1.00  0.00            
ATOM    106  C31 GCD     1      20.850  31.980  34.940  1.00  0.00            
ATOM    107  H51 GCD     1      21.030  30.950  34.610  1.00  0.00            
ATOM    108  C32 GCD     1      20.480  32.840  33.720  1.00  0.00            
ATOM    109  H52 GCD     1      20.140  33.850  33.980  1.00  0.00            
ATOM    110  O26 GCD     1      19.500  32.120  32.820  1.00  0.00            
ATOM    111  H53 GCD     1      19.590  32.460  31.930  1.00  0.00            
ATOM    112  C33 GCD     1      21.770  33.080  32.910  1.00  0.00            
ATOM    113  H54 GCD     1      21.950  32.080  32.500  1.00  0.00            
ATOM    114  O27 GCD     1      21.420  33.990  31.840  1.00  0.00            
ATOM    115  H55 GCD     1      21.890  34.840  31.880  1.00  0.00            
ATOM    116  C34 GCD     1      22.930  33.530  33.760  1.00  0.00            
ATOM    117  H56 GCD     1      23.870  33.640  33.210  1.00  0.00            
ATOM    118  O28 GCD     1      23.160  32.600  34.750  1.00  0.00            
ATOM    119  C35 GCD     1      22.090  32.410  35.660  1.00  0.00            
ATOM    120  H57 GCD     1      22.090  33.320  36.280  1.00  0.00            
ATOM    121  C36 GCD     1      22.450  31.240  36.590  1.00  0.00            
ATOM    122  H58 GCD     1      23.110  30.550  36.050  1.00  0.00            
ATOM    123  H59 GCD     1      21.520  30.700  36.810  1.00  0.00            
ATOM    124  O29 GCD     1      23.160  31.550  37.780  1.00  0.00            
ATOM    125  H60 GCD     1      24.040  31.870  37.560  1.00  0.00            
ATOM    126  O30 GCD     1      22.450  34.760  34.240  1.00  0.00            
ATOM    127  C37 GCD     1      23.350  35.840  34.120  1.00  0.00            
ATOM    128  H61 GCD     1      24.380  35.470  34.030  1.00  0.00            
ATOM    129  C38 GCD     1      23.060  36.700  32.930  1.00  0.00            
ATOM    130  H62 GCD     1      22.020  37.060  32.960  1.00  0.00            
ATOM    131  O31 GCD     1      23.220  36.040  31.720  1.00  0.00            
ATOM    132  H63 GCD     1      23.210  36.770  31.080  1.00  0.00            
ATOM    133  C39 GCD     1      23.930  37.970  32.920  1.00  0.00            
ATOM    134  H64 GCD     1      24.990  37.700  32.920  1.00  0.00            
ATOM    135  O32 GCD     1      23.480  38.800  31.810  1.00  0.00            
ATOM    136  H65 GCD     1      22.920  39.490  32.180  1.00  0.00            
ATOM    137  C40 GCD     1      23.740  38.740  34.240  1.00  0.00            
ATOM    138  H66 GCD     1      24.520  39.490  34.380  1.00  0.00            
ATOM    139  O33 GCD     1      24.020  37.890  35.290  1.00  0.00            
ATOM    140  C41 GCD     1      23.220  36.690  35.370  1.00  0.00            
ATOM    141  H67 GCD     1      22.160  36.990  35.410  1.00  0.00            
ATOM    142  C42 GCD     1      23.570  36.010  36.690  1.00  0.00            
ATOM    143  H68 GCD     1      23.110  35.020  36.720  1.00  0.00            
ATOM    144  H69 GCD     1      23.210  36.570  37.570  1.00  0.00            
ATOM    145  O34 GCD     1      25.010  35.830  36.780  1.00  0.00            
ATOM    146  H70 GCD     1      25.220  36.560  37.380  1.00  0.00            
ATOM    147  O35 GCD     1      22.460  39.270  34.300  1.00  0.00            
ATOM    148  C43 GCD     1      22.320  40.720  34.420  1.00  0.00            
ATOM    149  H71 GCD     1      23.200  41.290  34.120  1.00  0.00            
ATOM    150  C44 GCD     1      21.180  41.240  33.550  1.00  0.00            
ATOM    151  H72 GCD     1      20.270  40.680  33.780  1.00  0.00            
ATOM    152  O36 GCD     1      21.530  41.110  32.160  1.00  0.00            
ATOM    153  H73 GCD     1      20.910  40.520  31.720  1.00  0.00            
ATOM    154  C45 GCD     1      20.820  42.730  33.850  1.00  0.00            
ATOM    155  H74 GCD     1      21.570  43.360  33.380  1.00  0.00            
ATOM    156  O37 GCD     1      19.560  43.080  33.270  1.00  0.00            
ATOM    157  H75 GCD     1      18.920  43.060  33.990  1.00  0.00            
ATOM    158  C46 GCD     1      20.950  43.200  35.260  1.00  0.00            
ATOM    159  H76 GCD     1      21.160  44.280  35.300  1.00  0.00            
ATOM    160  O38 GCD     1      19.800  42.940  35.960  1.00  0.00            
ATOM    161  O39 GCD     1      22.020  42.600  35.840  1.00  0.00            
ATOM    162  C47 GCD     1      22.020  41.100  35.910  1.00  0.00            
ATOM    163  H77 GCD     1      21.000  40.810  36.210  1.00  0.00            
ATOM    164  C48 GCD     1      23.100  40.650  36.870  1.00  0.00            
ATOM    165  H78 GCD     1      24.020  41.150  36.550  1.00  0.00            
ATOM    166  H79 GCD     1      23.160  39.560  36.730  1.00  0.00            
ATOM    167  O40 GCD     1      22.770  40.960  38.230  1.00  0.00            
ATOM    168  H80 GCD     1      23.630  41.070  38.650  1.00  0.00            
ATOM    169  C1  AS2     2      21.150  38.360  40.010  1.00  0.00            
ATOM    170  C2  AS2     2      21.020  36.850  39.700  1.00  0.00            
ATOM    171  C3  AS2     2      21.680  35.920  40.530  1.00  0.00            
ATOM    172  C4  AS2     2      21.570  34.560  40.400  1.00  0.00            
ATOM    173  C5  AS2     2      20.800  34.080  39.300  1.00  0.00            
ATOM    174  C6  AS2     2      20.210  34.980  38.430  1.00  0.00            
ATOM    175  C7  AS2     2      20.360  36.390  38.620  1.00  0.00            
ATOM    176  C8  AS2     2      19.760  37.380  37.560  1.00  0.00            
ATOM    177  O1  AS2     2      19.540  36.740  36.220  1.00  0.00            
ATOM    178  C9  AS2     2      19.170  37.510  35.060  1.00  0.00            
ATOM    179  C10 AS2     2      18.970  36.470  33.860  1.00  0.00            
ATOM    180  N1  AS2     2      17.740  35.610  33.820  1.00  0.00            
ATOM    181  C11 AS2     2      17.640  34.810  32.520  1.00  0.00            
ATOM    182  C12 AS2     2      16.490  36.480  34.040  1.00  0.00            
ATOM    183  C13 AS2     2      18.450  37.990  38.080  1.00  0.00            
ATOM    184  C14 AS2     2      17.520  37.260  38.920  1.00  0.00            
ATOM    185  C15 AS2     2      16.260  37.870  39.270  1.00  0.00            
ATOM    186  C16 AS2     2      15.920  39.200  38.920  1.00  0.00            
ATOM    187  C17 AS2     2      16.860  39.900  38.150  1.00  0.00            
ATOM    188  C18 AS2     2      18.110  39.300  37.780  1.00  0.00            
ATOM    189  H1  AS2     2      20.220  38.930  39.860  1.00  0.00            
ATOM    190  H2  AS2     2      21.490  38.470  41.040  1.00  0.00            
ATOM    191  H3  AS2     2      21.890  38.890  39.400  1.00  0.00            
ATOM    192  H4  AS2     2      22.280  36.200  41.400  1.00  0.00            
ATOM    193  H5  AS2     2      22.000  33.960  41.200  1.00  0.00            
ATOM    194  H6  AS2     2      20.500  33.050  39.150  1.00  0.00            
ATOM    195  H7  AS2     2      19.560  34.750  37.600  1.00  0.00            
ATOM    196  H8  AS2     2      20.440  38.230  37.450  1.00  0.00            
ATOM    197  H9  AS2     2      19.820  38.360  34.790  1.00  0.00            
ATOM    198  H10 AS2     2      18.160  37.930  35.200  1.00  0.00            
ATOM    199  H11 AS2     2      19.800  35.800  33.640  1.00  0.00            
ATOM    200  H12 AS2     2      18.880  37.130  32.990  1.00  0.00            
ATOM    201  H13 AS2     2      17.720  34.940  34.600  1.00  0.00            
ATOM    202  H14 AS2     2      16.750  34.180  32.500  1.00  0.00            
ATOM    203  H15 AS2     2      17.870  35.370  31.610  1.00  0.00            
ATOM    204  H16 AS2     2      18.380  34.020  32.620  1.00  0.00            
ATOM    205  H17 AS2     2      16.440  37.370  33.400  1.00  0.00            
ATOM    206  H18 AS2     2      15.640  35.880  33.750  1.00  0.00            
ATOM    207  H19 AS2     2      16.330  36.790  35.080  1.00  0.00            
ATOM    208  H20 AS2     2      17.680  36.200  39.110  1.00  0.00            
ATOM    209  H21 AS2     2      15.550  37.240  39.800  1.00  0.00            
ATOM    210  H22 AS2     2      14.980  39.730  39.100  1.00  0.00            
ATOM    211  H23 AS2     2      16.680  40.960  38.020  1.00  0.00            
ATOM    212  H24 AS2     2      18.720  39.960  37.160  1.00  0.00            
TER
ENDMDL
MODEL        1
ATOM      1  H1  GCD     1      20.240  36.630  26.780  1.00  0.00            
ATOM      2  O1  GCD     1      20.860  37.000  26.140  1.00  0.00            
ATOM      3  C1  GCD     1      20.620  36.450  24.860  1.00  0.00            
ATOM      4  H2  GCD     1      21.480  36.470  24.180  1.00  0.00            
ATOM      5  H3  GCD     1      20.550  35.360  24.900  1.00  0.00            
ATOM      6  C2  GCD     1      19.300  36.930  24.200  1.00  0.00            
ATOM      7  H4  GCD     1      18.980  36.270  23.390  1.00  0.00            
ATOM      8  C3  GCD     1      19.490  38.330  23.640  1.00  0.00            
ATOM      9  H5  GCD     1      19.960  39.040  24.320  1.00  0.00            
ATOM     10  C4  GCD     1      18.190  38.830  23.100  1.00  0.00            
ATOM     11  H6  GCD     1      17.840  38.160  22.300  1.00  0.00            
ATOM     12  O2  GCD     1      18.200  40.240  22.650  1.00  0.00            
ATOM     13  H7  GCD     1      18.730  40.270  21.840  1.00  0.00            
ATOM     14  C5  GCD     1      17.160  38.760  24.240  1.00  0.00            
ATOM     15  H8  GCD     1      17.700  39.330  25.000  1.00  0.00            
ATOM     16  O3  GCD     1      15.760  39.180  23.890  1.00  0.00            
ATOM     17  H9  GCD     1      15.430  38.470  23.330  1.00  0.00            
ATOM     18  C6  GCD     1      17.040  37.290  24.690  1.00  0.00            
ATOM     19  O4  GCD     1      18.210  36.810  25.110  1.00  0.00            
ATOM     20  H10 GCD     1      16.440  37.280  25.610  1.00  0.00            
ATOM     21  O5  GCD     1      16.330  36.520  23.680  1.00  0.00            
ATOM     22  C7  GCD     1      15.090  35.980  23.930  1.00  0.00            
ATOM     23  H11 GCD     1      14.670  36.540  24.780  1.00  0.00            
ATOM     24  C8  GCD     1      14.180  36.120  22.680  1.00  0.00            
ATOM     25  H12 GCD     1      14.840  35.940  21.830  1.00  0.00            
ATOM     26  O6  GCD     1      13.740  37.480  22.650  1.00  0.00            
ATOM     27  H13 GCD     1      13.090  37.600  21.960  1.00  0.00            
ATOM     28  C9  GCD     1      13.060  35.180  22.610  1.00  0.00            
ATOM     29  H14 GCD     1      12.370  35.410  23.440  1.00  0.00            
ATOM     30  O7  GCD     1      12.370  35.330  21.310  1.00  0.00            
ATOM     31  H15 GCD     1      13.000  35.100  20.610  1.00  0.00            
ATOM     32  C10 GCD     1      13.560  33.820  22.920  1.00  0.00            
ATOM     33  H16 GCD     1      12.670  33.180  22.980  1.00  0.00            
ATOM     34  O8  GCD     1      14.090  33.760  24.230  1.00  0.00            
ATOM     35  C11 GCD     1      15.310  34.510  24.320  1.00  0.00            
ATOM     36  H17 GCD     1      16.100  33.990  23.760  1.00  0.00            
ATOM     37  C12 GCD     1      15.640  34.470  25.800  1.00  0.00            
ATOM     38  H18 GCD     1      15.000  35.180  26.340  1.00  0.00            
ATOM     39  H19 GCD     1      16.660  34.810  26.000  1.00  0.00            
ATOM     40  O9  GCD     1      15.440  33.160  26.440  1.00  0.00            
ATOM     41  H20 GCD     1      14.930  32.650  25.800  1.00  0.00            
ATOM     42  O10 GCD     1      14.440  33.340  21.870  1.00  0.00            
ATOM     43  C13 GCD     1      13.840  32.660  20.740  1.00  0.00            
ATOM     44  H21 GCD     1      12.800  32.950  20.550  1.00  0.00            
ATOM     45  C14 GCD     1      14.610  33.150  19.450  1.00  0.00            
ATOM     46  H22 GCD     1      15.700  33.180  19.570  1.00  0.00            
ATOM     47  O11 GCD     1      14.270  34.470  19.120  1.00  0.00            
ATOM     48  H23 GCD     1      14.370  34.570  18.170  1.00  0.00            
ATOM     49  C15 GCD     1      14.340  32.270  18.260  1.00  0.00            
ATOM     50  H24 GCD     1      13.330  32.460  17.860  1.00  0.00            
ATOM     51  O12 GCD     1      15.100  32.620  17.150  1.00  0.00            
ATOM     52  H25 GCD     1      14.640  32.340  16.350  1.00  0.00            
ATOM     53  C16 GCD     1      14.420  30.770  18.580  1.00  0.00            
ATOM     54  H26 GCD     1      13.910  30.220  17.790  1.00  0.00            
ATOM     55  O13 GCD     1      13.700  30.490  19.780  1.00  0.00            
ATOM     56  C17 GCD     1      14.080  31.120  20.970  1.00  0.00            
ATOM     57  H27 GCD     1      15.100  30.890  21.300  1.00  0.00            
ATOM     58  C18 GCD     1      13.240  30.540  22.080  1.00  0.00            
ATOM     59  H28 GCD     1      13.600  30.930  23.040  1.00  0.00            
ATOM     60  H29 GCD     1      13.490  29.470  22.190  1.00  0.00            
ATOM     61  O14 GCD     1      11.840  30.800  21.870  1.00  0.00            
ATOM     62  H30 GCD     1      11.670  31.190  21.010  1.00  0.00            
ATOM     63  O15 GCD     1      15.790  30.370  18.710  1.00  0.00            
ATOM     64  C19 GCD     1      16.000  28.910  18.960  1.00  0.00            
ATOM     65  H31 GCD     1      15.090  28.440  19.350  1.00  0.00            
ATOM     66  C20 GCD     1      16.230  28.290  17.570  1.00  0.00            
ATOM     67  H32 GCD     1      16.870  28.990  17.020  1.00  0.00            
ATOM     68  O16 GCD     1      15.000  28.250  16.890  1.00  0.00            
ATOM     69  H33 GCD     1      15.140  27.930  15.990  1.00  0.00            
ATOM     70  C21 GCD     1      16.910  26.900  17.600  1.00  0.00            
ATOM     71  H34 GCD     1      16.140  26.240  18.020  1.00  0.00            
ATOM     72  O17 GCD     1      17.180  26.400  16.260  1.00  0.00            
ATOM     73  H35 GCD     1      18.000  26.860  16.030  1.00  0.00            
ATOM     74  C22 GCD     1      18.100  26.820  18.560  1.00  0.00            
ATOM     75  H36 GCD     1      18.380  25.770  18.580  1.00  0.00            
ATOM     76  O18 GCD     1      17.580  27.360  19.790  1.00  0.00            
ATOM     77  C23 GCD     1      17.240  28.730  19.850  1.00  0.00            
ATOM     78  H37 GCD     1      18.040  29.320  19.370  1.00  0.00            
ATOM     79  C24 GCD     1      17.130  29.120  21.340  1.00  0.00            
ATOM     80  H38 GCD     1      17.020  30.200  21.500  1.00  0.00            
ATOM     81  H39 GCD     1      18.060  28.910  21.880  1.00  0.00            
ATOM     82  O19 GCD     1      16.040  28.450  22.030  1.00  0.00            
ATOM     83  H40 GCD     1      16.160  27.490  22.100  1.00  0.00            
ATOM     84  O20 GCD     1      19.130  27.660  18.090  1.00  0.00            
ATOM     85  C25 GCD     1      20.220  27.120  17.520  1.00  0.00            
ATOM     86  H41 GCD     1      19.910  26.120  17.200  1.00  0.00            
ATOM     87  C26 GCD     1      20.490  28.000  16.320  1.00  0.00            
ATOM     88  H42 GCD     1      20.420  29.030  16.690  1.00  0.00            
ATOM     89  O21 GCD     1      19.410  27.750  15.470  1.00  0.00            
ATOM     90  H43 GCD     1      19.640  28.090  14.600  1.00  0.00            
ATOM     91  C27 GCD     1      21.880  27.690  15.740  1.00  0.00            
ATOM     92  H44 GCD     1      21.850  26.700  15.280  1.00  0.00            
ATOM     93  O22 GCD     1      22.340  28.550  14.690  1.00  0.00            
ATOM     94  H45 GCD     1      22.850  27.970  14.110  1.00  0.00            
ATOM     95  C28 GCD     1      22.920  27.650  16.870  1.00  0.00            
ATOM     96  H46 GCD     1      23.890  27.380  16.440  1.00  0.00            
ATOM     97  O23 GCD     1      22.550  26.670  17.780  1.00  0.00            
ATOM     98  C29 GCD     1      21.420  26.990  18.530  1.00  0.00            
ATOM     99  H47 GCD     1      21.550  27.980  18.980  1.00  0.00            
ATOM    100  C30 GCD     1      21.190  26.030  19.650  1.00  0.00            
ATOM    101  H48 GCD     1      20.500  26.440  20.400  1.00  0.00            
ATOM    102  H49 GCD     1      22.160  25.920  20.150  1.00  0.00            
ATOM    103  O24 GCD     1      20.780  24.680  19.190  1.00  0.00            
ATOM    104  H50 GCD     1      20.180  24.300  19.850  1.00  0.00            
ATOM    105  O25 GCD     1      23.050  28.910  17.460  1.00  0.00            
ATOM    106  C31 GCD     1      24.370  29.440  17.570  1.00  0.00            
ATOM    107  H51 GCD     1      25.150  28.680  17.410  1.00  0.00            
ATOM    108  C32 GCD     1      24.610  30.620  16.680  1.00  0.00            
ATOM    109  H52 GCD     1      23.720  31.250  16.840  1.00  0.00            
ATOM    110  O26 GCD     1      24.580  30.250  15.320  1.00  0.00            
ATOM    111  H53 GCD     1      23.750  29.760  15.240  1.00  0.00            
ATOM    112  C33 GCD     1      25.960  31.290  16.970  1.00  0.00            
ATOM    113  H54 GCD     1      26.790  30.580  16.930  1.00  0.00            
ATOM    114  O27 GCD     1      26.200  32.500  16.080  1.00  0.00            
ATOM    115  H55 GCD     1      25.500  33.140  16.200  1.00  0.00            
ATOM    116  C34 GCD     1      26.040  31.700  18.460  1.00  0.00            
ATOM    117  H56 GCD     1      27.010  32.120  18.740  1.00  0.00            
ATOM    118  O28 GCD     1      25.760  30.510  19.180  1.00  0.00            
ATOM    119  C35 GCD     1      24.560  29.830  19.050  1.00  0.00            
ATOM    120  H57 GCD     1      23.710  30.480  19.300  1.00  0.00            
ATOM    121  C36 GCD     1      24.530  28.600  19.950  1.00  0.00            
ATOM    122  H58 GCD     1      25.160  27.820  19.510  1.00  0.00            
ATOM    123  H59 GCD     1      23.530  28.160  19.920  1.00  0.00            
ATOM    124  O29 GCD     1      24.840  28.990  21.280  1.00  0.00            
ATOM    125  H60 GCD     1      25.280  29.850  21.280  1.00  0.00            
ATOM    126  O30 GCD     1      24.990  32.690  18.720  1.00  0.00            
ATOM    127  C37 GCD     1      25.360  34.120  18.470  1.00  0.00            
ATOM    128  H61 GCD     1      26.310  34.200  17.930  1.00  0.00            
ATOM    129  C38 GCD     1      24.220  34.870  17.680  1.00  0.00            
ATOM    130  H62 GCD     1      23.370  34.860  18.380  1.00  0.00            
ATOM    131  O31 GCD     1      23.780  34.220  16.530  1.00  0.00            
ATOM    132  H63 GCD     1      22.910  34.610  16.340  1.00  0.00            
ATOM    133  C39 GCD     1      24.610  36.330  17.560  1.00  0.00            
ATOM    134  H64 GCD     1      25.590  36.470  17.080  1.00  0.00            
ATOM    135  O32 GCD     1      23.680  37.060  16.750  1.00  0.00            
ATOM    136  H65 GCD     1      23.830  36.890  15.810  1.00  0.00            
ATOM    137  C40 GCD     1      24.660  37.000  18.930  1.00  0.00            
ATOM    138  H66 GCD     1      24.970  38.050  18.840  1.00  0.00            
ATOM    139  O33 GCD     1      25.740  36.320  19.630  1.00  0.00            
ATOM    140  C41 GCD     1      25.530  34.900  19.810  1.00  0.00            
ATOM    141  H67 GCD     1      24.590  34.740  20.360  1.00  0.00            
ATOM    142  C42 GCD     1      26.740  34.340  20.510  1.00  0.00            
ATOM    143  H68 GCD     1      26.670  33.250  20.470  1.00  0.00            
ATOM    144  H69 GCD     1      26.640  34.610  21.570  1.00  0.00            
ATOM    145  O34 GCD     1      28.010  34.820  20.020  1.00  0.00            
ATOM    146  H70 GCD     1      27.910  35.770  20.150  1.00  0.00            
ATOM    147  O35 GCD     1      23.430  36.810  19.650  1.00  0.00            
ATOM    148  C43 GCD     1      23.120  38.050  20.280  1.00  0.00            
ATOM    149  H71 GCD     1      23.720  38.940  20.010  1.00  0.00            
ATOM    150  C44 GCD     1      21.650  38.290  19.850  1.00  0.00            
ATOM    151  H72 GCD     1      21.020  37.450  20.190  1.00  0.00            
ATOM    152  O36 GCD     1      21.540  38.540  18.450  1.00  0.00            
ATOM    153  H73 GCD     1      22.310  38.110  18.060  1.00  0.00            
ATOM    154  C45 GCD     1      21.140  39.500  20.660  1.00  0.00            
ATOM    155  H74 GCD     1      21.810  40.340  20.420  1.00  0.00            
ATOM    156  O37 GCD     1      19.780  39.820  20.320  1.00  0.00            
ATOM    157  H75 GCD     1      19.870  40.000  19.380  1.00  0.00            
ATOM    158  C46 GCD     1      21.250  39.260  22.160  1.00  0.00            
ATOM    159  H76 GCD     1      20.990  40.150  22.730  1.00  0.00            
ATOM    160  O38 GCD     1      20.380  38.180  22.560  1.00  0.00            
ATOM    161  O39 GCD     1      22.660  39.080  22.390  1.00  0.00            
ATOM    162  C47 GCD     1      23.200  37.890  21.820  1.00  0.00            
ATOM    163  H77 GCD     1      22.540  37.070  22.150  1.00  0.00            
ATOM    164  C48 GCD     1      24.600  37.680  22.370  1.00  0.00            
ATOM    165  H78 GCD     1      25.110  36.780  22.000  1.00  0.00            
ATOM    166  H79 GCD     1      24.640  37.600  23.460  1.00  0.00            
ATOM    167  O40 GCD     1      25.400  38.810  22.090  1.00  0.00            
ATOM    168  H80 GCD     1      24.900  39.620  21.960  1.00  0.00            
ATOM    169  C1  AS2     2      23.220  32.590  22.390  1.00  0.00            
ATOM    170  C2  AS2     2      22.410  31.320  22.140  1.00  0.00            
ATOM    171  C3  AS2     2      22.460  30.310  23.170  1.00  0.00            
ATOM    172  C4  AS2     2      21.880  29.050  23.010  1.00  0.00            
ATOM    173  C5  AS2     2      20.930  28.920  22.000  1.00  0.00            
ATOM    174  C6  AS2     2      20.770  29.940  21.080  1.00  0.00            
ATOM    175  C7  AS2     2      21.450  31.180  21.100  1.00  0.00            
ATOM    176  C8  AS2     2      21.200  32.330  20.120  1.00  0.00            
ATOM    177  O1  AS2     2      20.850  31.790  18.850  1.00  0.00            
ATOM    178  C9  AS2     2      21.230  32.550  17.700  1.00  0.00            
ATOM    179  C10 AS2     2      20.410  32.030  16.420  1.00  0.00            
ATOM    180  N1  AS2     2      18.880  32.130  16.390  1.00  0.00            
ATOM    181  C11 AS2     2      18.320  33.510  16.880  1.00  0.00            
ATOM    182  C12 AS2     2      18.380  31.090  17.330  1.00  0.00            
ATOM    183  C13 AS2     2      20.040  33.270  20.580  1.00  0.00            
ATOM    184  C14 AS2     2      20.110  34.660  20.230  1.00  0.00            
ATOM    185  C15 AS2     2      19.000  35.520  20.560  1.00  0.00            
ATOM    186  C16 AS2     2      17.830  34.980  21.130  1.00  0.00            
ATOM    187  C17 AS2     2      17.710  33.640  21.340  1.00  0.00            
ATOM    188  C18 AS2     2      18.840  32.780  21.120  1.00  0.00            
ATOM    189  H1  AS2     2      23.790  32.900  21.500  1.00  0.00            
ATOM    190  H2  AS2     2      22.580  33.430  22.680  1.00  0.00            
ATOM    191  H3  AS2     2      24.050  32.410  23.090  1.00  0.00            
ATOM    192  H4  AS2     2      23.150  30.520  23.980  1.00  0.00            
ATOM    193  H5  AS2     2      22.060  28.270  23.740  1.00  0.00            
ATOM    194  H6  AS2     2      20.360  28.000  21.890  1.00  0.00            
ATOM    195  H7  AS2     2      20.000  29.750  20.340  1.00  0.00            
ATOM    196  H8  AS2     2      22.110  32.920  20.000  1.00  0.00            
ATOM    197  H9  AS2     2      22.290  32.570  17.440  1.00  0.00            
ATOM    198  H10 AS2     2      20.880  33.580  17.830  1.00  0.00            
ATOM    199  H11 AS2     2      20.720  30.990  16.290  1.00  0.00            
ATOM    200  H12 AS2     2      20.810  32.530  15.540  1.00  0.00            
ATOM    201  H13 AS2     2      18.530  31.940  15.440  1.00  0.00            
ATOM    202  H14 AS2     2      18.820  34.260  16.270  1.00  0.00            
ATOM    203  H15 AS2     2      17.240  33.560  16.740  1.00  0.00            
ATOM    204  H16 AS2     2      18.480  33.620  17.950  1.00  0.00            
ATOM    205  H17 AS2     2      18.900  31.280  18.270  1.00  0.00            
ATOM    206  H18 AS2     2      17.380  31.410  17.610  1.00  0.00            
ATOM    207  H19 AS2     2      18.500  30.090  16.910  1.00  0.00            
ATOM    208  H20 AS2     2      20.970  35.040  19.690  1.00  0.00            
ATOM    209  H21 AS2     2      18.970  36.600  20.430  1.00  0.00            
ATOM    210  H22 AS2     2      16.980  35.600  21.400  1.00  0.00            
ATOM    211  H23 AS2     2      16.790  33.180  21.690  1.00  0.00            
ATOM    212  H24 AS2     2      18.610  31.730  21.240  1.00  0.00            
TER
ENDMDL
MODEL        1
ATOM      1  H1  GCD     1      25.600  28.190  17.910  1.00  0.00            
ATOM      2  O1  GCD     1      25.210  28.890  18.450  1.00  0.00            
ATOM      3  C1  GCD     1      23.980  28.510  18.940  1.00  0.00            
ATOM      4  H2  GCD     1      23.720  29.230  19.720  1.00  0.00            
ATOM      5  H3  GCD     1      23.250  28.470  18.120  1.00  0.00            
ATOM      6  C2  GCD     1      24.050  27.200  19.590  1.00  0.00            
ATOM      7  H4  GCD     1      23.080  26.870  19.980  1.00  0.00            
ATOM      8  C3  GCD     1      25.060  27.040  20.730  1.00  0.00            
ATOM      9  H5  GCD     1      26.010  27.400  20.320  1.00  0.00            
ATOM     10  C4  GCD     1      25.360  25.590  21.100  1.00  0.00            
ATOM     11  H6  GCD     1      24.490  25.250  21.680  1.00  0.00            
ATOM     12  O2  GCD     1      26.440  25.380  21.960  1.00  0.00            
ATOM     13  H7  GCD     1      27.170  26.000  21.850  1.00  0.00            
ATOM     14  C5  GCD     1      25.640  24.770  19.870  1.00  0.00            
ATOM     15  H8  GCD     1      26.500  25.230  19.380  1.00  0.00            
ATOM     16  O3  GCD     1      25.910  23.360  20.060  1.00  0.00            
ATOM     17  H9  GCD     1      26.530  23.320  20.790  1.00  0.00            
ATOM     18  C6  GCD     1      24.510  24.870  18.890  1.00  0.00            
ATOM     19  O4  GCD     1      24.320  26.240  18.530  1.00  0.00            
ATOM     20  H10 GCD     1      24.670  24.180  18.060  1.00  0.00            
ATOM     21  O5  GCD     1      23.420  24.370  19.460  1.00  0.00            
ATOM     22  C7  GCD     1      22.880  23.190  19.010  1.00  0.00            
ATOM     23  H11 GCD     1      23.710  22.600  18.630  1.00  0.00            
ATOM     24  C8  GCD     1      22.240  22.500  20.260  1.00  0.00            
ATOM     25  H12 GCD     1      21.580  23.170  20.820  1.00  0.00            
ATOM     26  O6  GCD     1      23.200  22.070  21.180  1.00  0.00            
ATOM     27  H13 GCD     1      22.740  21.630  21.910  1.00  0.00            
ATOM     28  C9  GCD     1      21.430  21.330  19.790  1.00  0.00            
ATOM     29  H14 GCD     1      22.060  20.530  19.370  1.00  0.00            
ATOM     30  O7  GCD     1      20.730  20.730  20.930  1.00  0.00            
ATOM     31  H15 GCD     1      20.120  21.300  21.420  1.00  0.00            
ATOM     32  C10 GCD     1      20.400  21.780  18.690  1.00  0.00            
ATOM     33  H16 GCD     1      19.850  20.910  18.310  1.00  0.00            
ATOM     34  O8  GCD     1      21.030  22.400  17.620  1.00  0.00            
ATOM     35  C11 GCD     1      21.800  23.550  18.000  1.00  0.00            
ATOM     36  H17 GCD     1      21.160  24.340  18.410  1.00  0.00            
ATOM     37  C12 GCD     1      22.320  24.130  16.660  1.00  0.00            
ATOM     38  H18 GCD     1      22.730  23.350  16.000  1.00  0.00            
ATOM     39  H19 GCD     1      23.140  24.800  16.910  1.00  0.00            
ATOM     40  O9  GCD     1      21.240  24.860  16.030  1.00  0.00            
ATOM     41  H20 GCD     1      21.560  25.480  15.360  1.00  0.00            
ATOM     42  O10 GCD     1      19.480  22.590  19.250  1.00  0.00            
ATOM     43  C13 GCD     1      18.140  22.050  19.370  1.00  0.00            
ATOM     44  H21 GCD     1      18.210  20.950  19.410  1.00  0.00            
ATOM     45  C14 GCD     1      17.600  22.460  20.760  1.00  0.00            
ATOM     46  H22 GCD     1      17.740  23.540  20.880  1.00  0.00            
ATOM     47  O11 GCD     1      18.350  21.820  21.750  1.00  0.00            
ATOM     48  H23 GCD     1      18.140  22.320  22.550  1.00  0.00            
ATOM     49  C15 GCD     1      16.040  22.180  20.880  1.00  0.00            
ATOM     50  H24 GCD     1      15.920  21.090  20.930  1.00  0.00            
ATOM     51  O12 GCD     1      15.490  22.710  22.120  1.00  0.00            
ATOM     52  H25 GCD     1      15.230  21.970  22.690  1.00  0.00            
ATOM     53  C16 GCD     1      15.390  22.840  19.730  1.00  0.00            
ATOM     54  H26 GCD     1      14.330  22.620  19.870  1.00  0.00            
ATOM     55  O13 GCD     1      15.830  22.190  18.560  1.00  0.00            
ATOM     56  C17 GCD     1      17.180  22.550  18.290  1.00  0.00            
ATOM     57  H27 GCD     1      17.330  23.640  18.240  1.00  0.00            
ATOM     58  C18 GCD     1      17.600  21.880  16.950  1.00  0.00            
ATOM     59  H28 GCD     1      18.610  22.230  16.710  1.00  0.00            
ATOM     60  H29 GCD     1      16.970  22.270  16.150  1.00  0.00            
ATOM     61  O14 GCD     1      17.630  20.460  16.780  1.00  0.00            
ATOM     62  H30 GCD     1      16.720  20.140  16.740  1.00  0.00            
ATOM     63  O15 GCD     1      15.570  24.290  19.780  1.00  0.00            
ATOM     64  C19 GCD     1      14.410  25.100  19.480  1.00  0.00            
ATOM     65  H31 GCD     1      13.590  24.390  19.290  1.00  0.00            
ATOM     66  C20 GCD     1      14.170  25.920  20.730  1.00  0.00            
ATOM     67  H32 GCD     1      15.070  26.490  21.020  1.00  0.00            
ATOM     68  O16 GCD     1      13.860  25.000  21.770  1.00  0.00            
ATOM     69  H33 GCD     1      14.480  24.260  21.710  1.00  0.00            
ATOM     70  C21 GCD     1      12.950  26.830  20.510  1.00  0.00            
ATOM     71  H34 GCD     1      12.070  26.180  20.380  1.00  0.00            
ATOM     72  O17 GCD     1      12.730  27.670  21.630  1.00  0.00            
ATOM     73  H35 GCD     1      12.850  28.590  21.370  1.00  0.00            
ATOM     74  C22 GCD     1      13.040  27.650  19.150  1.00  0.00            
ATOM     75  H36 GCD     1      12.080  28.150  19.000  1.00  0.00            
ATOM     76  O18 GCD     1      13.350  26.750  18.090  1.00  0.00            
ATOM     77  C23 GCD     1      14.480  25.970  18.280  1.00  0.00            
ATOM     78  H37 GCD     1      15.380  26.610  18.230  1.00  0.00            
ATOM     79  C24 GCD     1      14.580  25.080  17.050  1.00  0.00            
ATOM     80  H38 GCD     1      15.520  24.510  17.020  1.00  0.00            
ATOM     81  H39 GCD     1      14.580  25.710  16.150  1.00  0.00            
ATOM     82  O19 GCD     1      13.430  24.170  16.950  1.00  0.00            
ATOM     83  H40 GCD     1      12.710  24.800  17.040  1.00  0.00            
ATOM     84  O20 GCD     1      14.080  28.550  19.240  1.00  0.00            
ATOM     85  C25 GCD     1      13.900  29.840  18.620  1.00  0.00            
ATOM     86  H41 GCD     1      13.130  29.810  17.840  1.00  0.00            
ATOM     87  C26 GCD     1      13.630  30.760  19.780  1.00  0.00            
ATOM     88  H42 GCD     1      14.460  30.610  20.490  1.00  0.00            
ATOM     89  O21 GCD     1      12.340  30.520  20.430  1.00  0.00            
ATOM     90  H43 GCD     1      11.700  31.170  20.110  1.00  0.00            
ATOM     91  C27 GCD     1      13.620  32.200  19.300  1.00  0.00            
ATOM     92  H44 GCD     1      12.960  32.200  18.420  1.00  0.00            
ATOM     93  O22 GCD     1      13.220  33.040  20.340  1.00  0.00            
ATOM     94  H45 GCD     1      13.930  33.060  20.990  1.00  0.00            
ATOM     95  C28 GCD     1      15.000  32.550  18.630  1.00  0.00            
ATOM     96  H46 GCD     1      15.000  33.560  18.220  1.00  0.00            
ATOM     97  O23 GCD     1      15.110  31.630  17.570  1.00  0.00            
ATOM     98  C29 GCD     1      15.190  30.210  17.940  1.00  0.00            
ATOM     99  H47 GCD     1      16.020  30.090  18.650  1.00  0.00            
ATOM    100  C30 GCD     1      15.320  29.400  16.630  1.00  0.00            
ATOM    101  H48 GCD     1      14.450  29.540  15.970  1.00  0.00            
ATOM    102  H49 GCD     1      15.310  28.320  16.800  1.00  0.00            
ATOM    103  O24 GCD     1      16.610  29.760  15.970  1.00  0.00            
ATOM    104  H50 GCD     1      16.840  28.900  15.610  1.00  0.00            
ATOM    105  O25 GCD     1      16.000  32.500  19.580  1.00  0.00            
ATOM    106  C31 GCD     1      16.540  33.580  20.230  1.00  0.00            
ATOM    107  H51 GCD     1      15.870  34.450  20.180  1.00  0.00            
ATOM    108  C32 GCD     1      16.610  33.240  21.750  1.00  0.00            
ATOM    109  H52 GCD     1      17.280  32.370  21.790  1.00  0.00            
ATOM    110  O26 GCD     1      15.350  32.840  22.200  1.00  0.00            
ATOM    111  H53 GCD     1      15.490  32.860  23.150  1.00  0.00            
ATOM    112  C33 GCD     1      17.300  34.360  22.450  1.00  0.00            
ATOM    113  H54 GCD     1      16.670  35.260  22.400  1.00  0.00            
ATOM    114  O27 GCD     1      17.390  34.250  23.820  1.00  0.00            
ATOM    115  H55 GCD     1      18.010  33.550  24.050  1.00  0.00            
ATOM    116  C34 GCD     1      18.650  34.680  21.860  1.00  0.00            
ATOM    117  H56 GCD     1      19.080  35.590  22.290  1.00  0.00            
ATOM    118  O28 GCD     1      18.460  34.940  20.490  1.00  0.00            
ATOM    119  C35 GCD     1      17.940  33.880  19.700  1.00  0.00            
ATOM    120  H57 GCD     1      18.580  33.000  19.840  1.00  0.00            
ATOM    121  C36 GCD     1      18.040  34.340  18.320  1.00  0.00            
ATOM    122  H58 GCD     1      17.320  35.130  18.080  1.00  0.00            
ATOM    123  H59 GCD     1      17.840  33.520  17.620  1.00  0.00            
ATOM    124  O29 GCD     1      19.360  34.870  18.080  1.00  0.00            
ATOM    125  H60 GCD     1      19.540  35.190  18.970  1.00  0.00            
ATOM    126  O30 GCD     1      19.520  33.610  22.050  1.00  0.00            
ATOM    127  C37 GCD     1      20.750  33.850  22.710  1.00  0.00            
ATOM    128  H61 GCD     1      20.770  34.900  23.030  1.00  0.00            
ATOM    129  C38 GCD     1      20.790  32.950  23.960  1.00  0.00            
ATOM    130  H62 GCD     1      20.650  31.930  23.590  1.00  0.00            
ATOM    131  O31 GCD     1      19.680  33.280  24.820  1.00  0.00            
ATOM    132  H63 GCD     1      19.910  32.760  25.590  1.00  0.00            
ATOM    133  C39 GCD     1      22.120  33.190  24.600  1.00  0.00            
ATOM    134  H64 GCD     1      22.020  34.240  24.890  1.00  0.00            
ATOM    135  O32 GCD     1      22.400  32.530  25.750  1.00  0.00            
ATOM    136  H65 GCD     1      22.800  31.700  25.460  1.00  0.00            
ATOM    137  C40 GCD     1      23.270  32.930  23.610  1.00  0.00            
ATOM    138  H66 GCD     1      24.230  33.140  24.090  1.00  0.00            
ATOM    139  O33 GCD     1      23.150  33.880  22.580  1.00  0.00            
ATOM    140  C41 GCD     1      22.020  33.600  21.790  1.00  0.00            
ATOM    141  H67 GCD     1      22.080  32.570  21.430  1.00  0.00            
ATOM    142  C42 GCD     1      21.930  34.500  20.590  1.00  0.00            
ATOM    143  H68 GCD     1      21.740  35.550  20.840  1.00  0.00            
ATOM    144  H69 GCD     1      21.120  34.150  19.940  1.00  0.00            
ATOM    145  O34 GCD     1      23.130  34.490  19.750  1.00  0.00            
ATOM    146  H70 GCD     1      23.840  34.710  20.360  1.00  0.00            
ATOM    147  O35 GCD     1      23.230  31.550  23.230  1.00  0.00            
ATOM    148  C43 GCD     1      24.350  30.730  23.420  1.00  0.00            
ATOM    149  H71 GCD     1      25.130  31.100  24.100  1.00  0.00            
ATOM    150  C44 GCD     1      23.830  29.530  24.130  1.00  0.00            
ATOM    151  H72 GCD     1      22.990  29.210  23.490  1.00  0.00            
ATOM    152  O36 GCD     1      23.420  29.910  25.420  1.00  0.00            
ATOM    153  H73 GCD     1      22.600  29.440  25.590  1.00  0.00            
ATOM    154  C45 GCD     1      24.770  28.420  24.200  1.00  0.00            
ATOM    155  H74 GCD     1      25.500  28.740  24.960  1.00  0.00            
ATOM    156  O37 GCD     1      24.090  27.250  24.730  1.00  0.00            
ATOM    157  H75 GCD     1      24.030  27.390  25.680  1.00  0.00            
ATOM    158  C46 GCD     1      25.440  28.200  22.850  1.00  0.00            
ATOM    159  H76 GCD     1      26.210  27.440  23.010  1.00  0.00            
ATOM    160  O38 GCD     1      24.560  27.760  21.850  1.00  0.00            
ATOM    161  O39 GCD     1      26.060  29.410  22.350  1.00  0.00            
ATOM    162  C47 GCD     1      25.080  30.450  22.070  1.00  0.00            
ATOM    163  H77 GCD     1      24.270  30.040  21.450  1.00  0.00            
ATOM    164  C48 GCD     1      25.580  31.700  21.360  1.00  0.00            
ATOM    165  H78 GCD     1      26.210  32.240  22.080  1.00  0.00            
ATOM    166  H79 GCD     1      24.720  32.350  21.130  1.00  0.00            
ATOM    167  O40 GCD     1      26.240  31.440  20.120  1.00  0.00            
ATOM    168  H80 GCD     1      26.830  30.690  20.270  1.00  0.00            
ATOM    169  C1  AS2     2      19.650  27.480  17.200  1.00  0.00            
ATOM    170  C2  AS2     2      20.180  28.780  17.730  1.00  0.00            
ATOM    171  C3  AS2     2      20.760  29.690  16.800  1.00  0.00            
ATOM    172  C4  AS2     2      21.400  30.860  17.220  1.00  0.00            
ATOM    173  C5  AS2     2      21.430  31.190  18.570  1.00  0.00            
ATOM    174  C6  AS2     2      20.750  30.380  19.460  1.00  0.00            
ATOM    175  C7  AS2     2      20.120  29.200  19.110  1.00  0.00            
ATOM    176  C8  AS2     2      19.580  28.200  20.140  1.00  0.00            
ATOM    177  O1  AS2     2      20.760  27.510  20.840  1.00  0.00            
ATOM    178  C9  AS2     2      20.400  26.670  21.840  1.00  0.00            
ATOM    179  C10 AS2     2      21.660  25.790  22.190  1.00  0.00            
ATOM    180  N1  AS2     2      21.780  25.550  23.690  1.00  0.00            
ATOM    181  C11 AS2     2      22.930  24.600  24.070  1.00  0.00            
ATOM    182  C12 AS2     2      20.460  25.030  24.240  1.00  0.00            
ATOM    183  C13 AS2     2      18.600  28.870  21.100  1.00  0.00            
ATOM    184  C14 AS2     2      17.230  28.710  20.850  1.00  0.00            
ATOM    185  C15 AS2     2      16.250  29.080  21.780  1.00  0.00            
ATOM    186  C16 AS2     2      16.620  29.720  23.000  1.00  0.00            
ATOM    187  C17 AS2     2      17.980  29.780  23.310  1.00  0.00            
ATOM    188  C18 AS2     2      18.940  29.430  22.350  1.00  0.00            
ATOM    189  H1  AS2     2      19.780  27.360  16.110  1.00  0.00            
ATOM    190  H2  AS2     2      20.080  26.670  17.800  1.00  0.00            
ATOM    191  H3  AS2     2      18.580  27.280  17.340  1.00  0.00            
ATOM    192  H4  AS2     2      20.860  29.430  15.750  1.00  0.00            
ATOM    193  H5  AS2     2      21.980  31.410  16.490  1.00  0.00            
ATOM    194  H6  AS2     2      21.930  32.100  18.870  1.00  0.00            
ATOM    195  H7  AS2     2      20.820  30.750  20.480  1.00  0.00            
ATOM    196  H8  AS2     2      19.020  27.420  19.610  1.00  0.00            
ATOM    197  H9  AS2     2      19.640  25.930  21.560  1.00  0.00            
ATOM    198  H10 AS2     2      20.100  27.270  22.710  1.00  0.00            
ATOM    199  H11 AS2     2      22.570  26.330  21.950  1.00  0.00            
ATOM    200  H12 AS2     2      21.720  24.900  21.560  1.00  0.00            
ATOM    201  H13 AS2     2      22.050  26.490  24.030  1.00  0.00            
ATOM    202  H14 AS2     2      22.720  23.600  23.690  1.00  0.00            
ATOM    203  H15 AS2     2      23.870  24.840  23.580  1.00  0.00            
ATOM    204  H16 AS2     2      23.120  24.660  25.140  1.00  0.00            
ATOM    205  H17 AS2     2      20.600  24.610  25.240  1.00  0.00            
ATOM    206  H18 AS2     2      19.710  25.810  24.230  1.00  0.00            
ATOM    207  H19 AS2     2      20.120  24.250  23.550  1.00  0.00            
ATOM    208  H20 AS2     2      16.900  28.250  19.930  1.00  0.00            
ATOM    209  H21 AS2     2      15.220  28.960  21.470  1.00  0.00            
ATOM    210  H22 AS2     2      15.900  30.080  23.720  1.00  0.00            
ATOM    211  H23 AS2     2      18.350  30.250  24.210  1.00  0.00            
ATOM    212  H24 AS2     2      19.990  29.470  22.640  1.00  0.00            
TER
ENDMDL
MODEL        1
ATOM      1  H1  GCD     1      15.490  36.340  30.270  1.00  0.00            
ATOM      2  O1  GCD     1      16.160  36.660  29.660  1.00  0.00            
ATOM      3  C1  GCD     1      16.170  35.790  28.470  1.00  0.00            
ATOM      4  H2  GCD     1      17.140  35.990  28.010  1.00  0.00            
ATOM      5  H3  GCD     1      16.270  34.750  28.820  1.00  0.00            
ATOM      6  C2  GCD     1      15.170  35.990  27.450  1.00  0.00            
ATOM      7  H4  GCD     1      15.490  35.340  26.630  1.00  0.00            
ATOM      8  C3  GCD     1      15.170  37.380  26.780  1.00  0.00            
ATOM      9  H5  GCD     1      15.050  38.130  27.560  1.00  0.00            
ATOM     10  C4  GCD     1      14.080  37.590  25.770  1.00  0.00            
ATOM     11  H6  GCD     1      14.310  37.030  24.850  1.00  0.00            
ATOM     12  O2  GCD     1      14.130  38.960  25.380  1.00  0.00            
ATOM     13  H7  GCD     1      14.860  38.990  24.750  1.00  0.00            
ATOM     14  C5  GCD     1      12.770  37.190  26.340  1.00  0.00            
ATOM     15  H8  GCD     1      12.490  37.860  27.160  1.00  0.00            
ATOM     16  O3  GCD     1      11.770  37.190  25.310  1.00  0.00            
ATOM     17  H9  GCD     1      12.060  36.560  24.640  1.00  0.00            
ATOM     18  C6  GCD     1      12.860  35.700  26.930  1.00  0.00            
ATOM     19  O4  GCD     1      13.840  35.600  27.980  1.00  0.00            
ATOM     20  H10 GCD     1      11.950  35.330  27.400  1.00  0.00            
ATOM     21  O5  GCD     1      13.180  34.980  25.730  1.00  0.00            
ATOM     22  C7  GCD     1      12.470  33.650  25.610  1.00  0.00            
ATOM     23  H11 GCD     1      11.630  33.610  26.310  1.00  0.00            
ATOM     24  C8  GCD     1      11.960  33.520  24.160  1.00  0.00            
ATOM     25  H12 GCD     1      12.770  33.610  23.430  1.00  0.00            
ATOM     26  O6  GCD     1      11.120  34.610  23.920  1.00  0.00            
ATOM     27  H13 GCD     1      10.530  34.780  24.670  1.00  0.00            
ATOM     28  C9  GCD     1      11.170  32.220  24.000  1.00  0.00            
ATOM     29  H14 GCD     1      10.330  32.280  24.700  1.00  0.00            
ATOM     30  O7  GCD     1      10.670  32.050  22.620  1.00  0.00            
ATOM     31  H15 GCD     1      11.410  31.620  22.170  1.00  0.00            
ATOM     32  C10 GCD     1      12.050  31.060  24.410  1.00  0.00            
ATOM     33  H16 GCD     1      11.560  30.080  24.440  1.00  0.00            
ATOM     34  O8  GCD     1      12.660  31.260  25.680  1.00  0.00            
ATOM     35  C11 GCD     1      13.410  32.500  25.890  1.00  0.00            
ATOM     36  H17 GCD     1      14.270  32.590  25.210  1.00  0.00            
ATOM     37  C12 GCD     1      13.990  32.450  27.330  1.00  0.00            
ATOM     38  H18 GCD     1      13.270  32.210  28.130  1.00  0.00            
ATOM     39  H19 GCD     1      14.550  33.380  27.450  1.00  0.00            
ATOM     40  O9  GCD     1      15.020  31.450  27.520  1.00  0.00            
ATOM     41  H20 GCD     1      15.770  31.910  27.130  1.00  0.00            
ATOM     42  O10 GCD     1      13.060  30.900  23.410  1.00  0.00            
ATOM     43  C13 GCD     1      13.040  29.690  22.650  1.00  0.00            
ATOM     44  H21 GCD     1      12.010  29.310  22.550  1.00  0.00            
ATOM     45  C14 GCD     1      13.380  29.910  21.220  1.00  0.00            
ATOM     46  H22 GCD     1      14.330  30.460  21.190  1.00  0.00            
ATOM     47  O11 GCD     1      12.340  30.670  20.590  1.00  0.00            
ATOM     48  H23 GCD     1      12.660  30.990  19.740  1.00  0.00            
ATOM     49  C15 GCD     1      13.500  28.540  20.450  1.00  0.00            
ATOM     50  H24 GCD     1      12.450  28.250  20.350  1.00  0.00            
ATOM     51  O12 GCD     1      13.930  28.690  19.130  1.00  0.00            
ATOM     52  H25 GCD     1      13.130  28.790  18.600  1.00  0.00            
ATOM     53  C16 GCD     1      14.330  27.570  21.210  1.00  0.00            
ATOM     54  H26 GCD     1      14.100  26.570  20.850  1.00  0.00            
ATOM     55  O13 GCD     1      13.870  27.490  22.500  1.00  0.00            
ATOM     56  C17 GCD     1      13.990  28.670  23.320  1.00  0.00            
ATOM     57  H27 GCD     1      14.990  29.110  23.290  1.00  0.00            
ATOM     58  C18 GCD     1      13.760  28.230  24.770  1.00  0.00            
ATOM     59  H28 GCD     1      13.900  29.110  25.400  1.00  0.00            
ATOM     60  H29 GCD     1      14.580  27.530  25.000  1.00  0.00            
ATOM     61  O14 GCD     1      12.350  27.770  24.990  1.00  0.00            
ATOM     62  H30 GCD     1      12.250  27.540  25.920  1.00  0.00            
ATOM     63  O15 GCD     1      15.710  27.930  21.230  1.00  0.00            
ATOM     64  C19 GCD     1      16.630  26.850  20.970  1.00  0.00            
ATOM     65  H31 GCD     1      16.200  25.840  20.930  1.00  0.00            
ATOM     66  C20 GCD     1      17.260  27.160  19.590  1.00  0.00            
ATOM     67  H32 GCD     1      17.590  28.210  19.550  1.00  0.00            
ATOM     68  O16 GCD     1      16.180  27.040  18.630  1.00  0.00            
ATOM     69  H33 GCD     1      15.480  27.620  18.920  1.00  0.00            
ATOM     70  C21 GCD     1      18.510  26.330  19.270  1.00  0.00            
ATOM     71  H34 GCD     1      18.190  25.290  19.440  1.00  0.00            
ATOM     72  O17 GCD     1      19.010  26.510  17.990  1.00  0.00            
ATOM     73  H35 GCD     1      19.360  27.410  17.930  1.00  0.00            
ATOM     74  C22 GCD     1      19.540  26.610  20.300  1.00  0.00            
ATOM     75  H36 GCD     1      20.450  26.020  20.210  1.00  0.00            
ATOM     76  O18 GCD     1      18.960  26.190  21.620  1.00  0.00            
ATOM     77  C23 GCD     1      17.820  26.960  21.980  1.00  0.00            
ATOM     78  H37 GCD     1      18.090  28.020  22.050  1.00  0.00            
ATOM     79  C24 GCD     1      17.310  26.520  23.360  1.00  0.00            
ATOM     80  H38 GCD     1      16.560  27.290  23.570  1.00  0.00            
ATOM     81  H39 GCD     1      18.110  26.620  24.110  1.00  0.00            
ATOM     82  O19 GCD     1      16.740  25.200  23.460  1.00  0.00            
ATOM     83  H40 GCD     1      16.230  25.130  24.270  1.00  0.00            
ATOM     84  O20 GCD     1      19.880  27.960  20.400  1.00  0.00            
ATOM     85  C25 GCD     1      21.070  28.350  19.670  1.00  0.00            
ATOM     86  H41 GCD     1      21.410  27.560  18.990  1.00  0.00            
ATOM     87  C26 GCD     1      20.780  29.540  18.760  1.00  0.00            
ATOM     88  H42 GCD     1      20.330  30.340  19.360  1.00  0.00            
ATOM     89  O21 GCD     1      19.990  29.110  17.640  1.00  0.00            
ATOM     90  H43 GCD     1      20.680  28.970  16.970  1.00  0.00            
ATOM     91  C27 GCD     1      22.030  30.150  18.180  1.00  0.00            
ATOM     92  H44 GCD     1      22.470  29.400  17.510  1.00  0.00            
ATOM     93  O22 GCD     1      21.860  31.360  17.440  1.00  0.00            
ATOM     94  H45 GCD     1      21.990  32.130  18.010  1.00  0.00            
ATOM     95  C28 GCD     1      23.180  30.320  19.180  1.00  0.00            
ATOM     96  H46 GCD     1      24.090  30.620  18.650  1.00  0.00            
ATOM     97  O23 GCD     1      23.330  29.100  19.920  1.00  0.00            
ATOM     98  C29 GCD     1      22.240  28.610  20.640  1.00  0.00            
ATOM     99  H47 GCD     1      21.940  29.420  21.310  1.00  0.00            
ATOM    100  C30 GCD     1      22.670  27.400  21.420  1.00  0.00            
ATOM    101  H48 GCD     1      21.890  27.110  22.140  1.00  0.00            
ATOM    102  H49 GCD     1      23.530  27.750  22.000  1.00  0.00            
ATOM    103  O24 GCD     1      22.920  26.270  20.530  1.00  0.00            
ATOM    104  H50 GCD     1      23.250  26.720  19.740  1.00  0.00            
ATOM    105  O25 GCD     1      22.820  31.410  20.060  1.00  0.00            
ATOM    106  C31 GCD     1      23.790  32.330  20.440  1.00  0.00            
ATOM    107  H51 GCD     1      24.830  32.050  20.220  1.00  0.00            
ATOM    108  C32 GCD     1      23.450  33.690  19.690  1.00  0.00            
ATOM    109  H52 GCD     1      22.400  33.910  19.940  1.00  0.00            
ATOM    110  O26 GCD     1      23.390  33.590  18.280  1.00  0.00            
ATOM    111  H53 GCD     1      23.110  34.450  17.940  1.00  0.00            
ATOM    112  C33 GCD     1      24.390  34.790  20.280  1.00  0.00            
ATOM    113  H54 GCD     1      25.390  34.420  20.020  1.00  0.00            
ATOM    114  O27 GCD     1      24.180  36.010  19.610  1.00  0.00            
ATOM    115  H55 GCD     1      23.340  36.340  19.960  1.00  0.00            
ATOM    116  C34 GCD     1      24.280  34.920  21.750  1.00  0.00            
ATOM    117  H56 GCD     1      25.100  35.560  22.090  1.00  0.00            
ATOM    118  O28 GCD     1      24.630  33.610  22.240  1.00  0.00            
ATOM    119  C35 GCD     1      23.630  32.590  21.930  1.00  0.00            
ATOM    120  H57 GCD     1      22.650  33.000  22.200  1.00  0.00            
ATOM    121  C36 GCD     1      23.900  31.350  22.770  1.00  0.00            
ATOM    122  H58 GCD     1      24.850  30.880  22.500  1.00  0.00            
ATOM    123  H59 GCD     1      23.110  30.650  22.470  1.00  0.00            
ATOM    124  O29 GCD     1      23.940  31.590  24.220  1.00  0.00            
ATOM    125  H60 GCD     1      24.050  30.720  24.630  1.00  0.00            
ATOM    126  O30 GCD     1      23.050  35.440  22.150  1.00  0.00            
ATOM    127  C37 GCD     1      23.070  36.830  22.520  1.00  0.00            
ATOM    128  H61 GCD     1      23.780  37.510  22.040  1.00  0.00            
ATOM    129  C38 GCD     1      21.760  37.440  22.000  1.00  0.00            
ATOM    130  H62 GCD     1      20.900  36.850  22.350  1.00  0.00            
ATOM    131  O31 GCD     1      21.770  37.360  20.590  1.00  0.00            
ATOM    132  H63 GCD     1      20.900  37.080  20.280  1.00  0.00            
ATOM    133  C39 GCD     1      21.610  38.850  22.460  1.00  0.00            
ATOM    134  H64 GCD     1      22.420  39.410  21.980  1.00  0.00            
ATOM    135  O32 GCD     1      20.460  39.460  21.960  1.00  0.00            
ATOM    136  H65 GCD     1      20.350  39.270  21.020  1.00  0.00            
ATOM    137  C40 GCD     1      21.760  38.920  24.040  1.00  0.00            
ATOM    138  H66 GCD     1      21.740  39.980  24.320  1.00  0.00            
ATOM    139  O33 GCD     1      23.030  38.370  24.440  1.00  0.00            
ATOM    140  C41 GCD     1      23.140  37.030  24.050  1.00  0.00            
ATOM    141  H67 GCD     1      22.340  36.470  24.540  1.00  0.00            
ATOM    142  C42 GCD     1      24.430  36.540  24.660  1.00  0.00            
ATOM    143  H68 GCD     1      24.480  35.460  24.470  1.00  0.00            
ATOM    144  H69 GCD     1      24.330  36.700  25.740  1.00  0.00            
ATOM    145  O34 GCD     1      25.640  37.120  24.260  1.00  0.00            
ATOM    146  H70 GCD     1      26.300  36.970  24.950  1.00  0.00            
ATOM    147  O35 GCD     1      20.630  38.220  24.620  1.00  0.00            
ATOM    148  C43 GCD     1      19.830  38.910  25.570  1.00  0.00            
ATOM    149  H71 GCD     1      20.430  39.710  26.030  1.00  0.00            
ATOM    150  C44 GCD     1      18.640  39.470  24.830  1.00  0.00            
ATOM    151  H72 GCD     1      18.100  38.700  24.250  1.00  0.00            
ATOM    152  O36 GCD     1      19.070  40.500  23.880  1.00  0.00            
ATOM    153  H73 GCD     1      19.630  40.010  23.260  1.00  0.00            
ATOM    154  C45 GCD     1      17.530  39.930  25.750  1.00  0.00            
ATOM    155  H74 GCD     1      17.780  40.860  26.280  1.00  0.00            
ATOM    156  O37 GCD     1      16.420  40.230  24.860  1.00  0.00            
ATOM    157  H75 GCD     1      15.840  40.750  25.430  1.00  0.00            
ATOM    158  C46 GCD     1      17.190  38.850  26.770  1.00  0.00            
ATOM    159  H76 GCD     1      16.650  39.340  27.590  1.00  0.00            
ATOM    160  O38 GCD     1      16.490  37.700  26.170  1.00  0.00            
ATOM    161  O39 GCD     1      18.330  38.350  27.440  1.00  0.00            
ATOM    162  C47 GCD     1      19.420  37.870  26.620  1.00  0.00            
ATOM    163  H77 GCD     1      19.110  37.010  26.010  1.00  0.00            
ATOM    164  C48 GCD     1      20.530  37.520  27.540  1.00  0.00            
ATOM    165  H78 GCD     1      21.330  36.980  27.020  1.00  0.00            
ATOM    166  H79 GCD     1      20.170  36.960  28.410  1.00  0.00            
ATOM    167  O40 GCD     1      21.270  38.650  28.020  1.00  0.00            
ATOM    168  H80 GCD     1      22.130  38.240  28.170  1.00  0.00            
ATOM    169  C1  AS2     2      20.420  33.840  23.790  1.00  0.00            
ATOM    170  C2  AS2     2      20.250  32.340  23.580  1.00  0.00            
ATOM    171  C3  AS2     2      20.550  31.470  24.620  1.00  0.00            
ATOM    172  C4  AS2     2      20.500  30.060  24.370  1.00  0.00            
ATOM    173  C5  AS2     2      19.960  29.600  23.190  1.00  0.00            
ATOM    174  C6  AS2     2      19.410  30.490  22.280  1.00  0.00            
ATOM    175  C7  AS2     2      19.600  31.880  22.390  1.00  0.00            
ATOM    176  C8  AS2     2      18.990  32.800  21.340  1.00  0.00            
ATOM    177  O1  AS2     2      18.770  32.050  20.130  1.00  0.00            
ATOM    178  C9  AS2     2      18.980  32.800  18.900  1.00  0.00            
ATOM    179  C10 AS2     2      18.470  32.150  17.560  1.00  0.00            
ATOM    180  N1  AS2     2      16.980  31.730  17.600  1.00  0.00            
ATOM    181  C11 AS2     2      16.180  32.850  18.260  1.00  0.00            
ATOM    182  C12 AS2     2      16.800  30.480  18.440  1.00  0.00            
ATOM    183  C13 AS2     2      17.770  33.450  21.890  1.00  0.00            
ATOM    184  C14 AS2     2      17.670  34.770  22.250  1.00  0.00            
ATOM    185  C15 AS2     2      16.540  35.340  22.820  1.00  0.00            
ATOM    186  C16 AS2     2      15.440  34.510  23.110  1.00  0.00            
ATOM    187  C17 AS2     2      15.530  33.190  22.740  1.00  0.00            
ATOM    188  C18 AS2     2      16.650  32.680  22.110  1.00  0.00            
ATOM    189  H1  AS2     2      19.550  34.250  24.320  1.00  0.00            
ATOM    190  H2  AS2     2      21.340  33.880  24.380  1.00  0.00            
ATOM    191  H3  AS2     2      20.610  34.380  22.850  1.00  0.00            
ATOM    192  H4  AS2     2      21.080  31.820  25.500  1.00  0.00            
ATOM    193  H5  AS2     2      20.830  29.370  25.140  1.00  0.00            
ATOM    194  H6  AS2     2      19.870  28.530  23.020  1.00  0.00            
ATOM    195  H7  AS2     2      18.850  30.120  21.430  1.00  0.00            
ATOM    196  H8  AS2     2      19.770  33.520  21.050  1.00  0.00            
ATOM    197  H9  AS2     2      20.050  33.020  19.020  1.00  0.00            
ATOM    198  H10 AS2     2      18.480  33.770  19.050  1.00  0.00            
ATOM    199  H11 AS2     2      19.010  31.210  17.400  1.00  0.00            
ATOM    200  H12 AS2     2      18.590  32.760  16.670  1.00  0.00            
ATOM    201  H13 AS2     2      16.570  31.710  16.660  1.00  0.00            
ATOM    202  H14 AS2     2      15.170  32.440  18.350  1.00  0.00            
ATOM    203  H15 AS2     2      16.650  33.090  19.220  1.00  0.00            
ATOM    204  H16 AS2     2      16.200  33.720  17.600  1.00  0.00            
ATOM    205  H17 AS2     2      17.530  29.750  18.100  1.00  0.00            
ATOM    206  H18 AS2     2      17.010  30.660  19.490  1.00  0.00            
ATOM    207  H19 AS2     2      15.760  30.130  18.470  1.00  0.00            
ATOM    208  H20 AS2     2      18.500  35.440  22.030  1.00  0.00            
ATOM    209  H21 AS2     2      16.540  36.370  23.160  1.00  0.00            
ATOM    210  H22 AS2     2      14.570  34.990  23.540  1.00  0.00            
ATOM    211  H23 AS2     2      14.660  32.540  22.870  1.00  0.00            
ATOM    212  H24 AS2     2      16.580  31.600  21.980  1.00  0.00            
TER
ENDMDL
MODEL        1
ATOM      1  H1  GCD     1      28.490  24.000  21.010  1.00  0.00            
ATOM      2  O1  GCD     1      27.720  23.500  21.310  1.00  0.00            
ATOM      3  C1  GCD     1      26.540  24.270  21.500  1.00  0.00            
ATOM      4  H2  GCD     1      26.780  25.100  22.170  1.00  0.00            
ATOM      5  H3  GCD     1      26.270  24.680  20.520  1.00  0.00            
ATOM      6  C2  GCD     1      25.440  23.470  22.130  1.00  0.00            
ATOM      7  H4  GCD     1      24.500  24.030  22.040  1.00  0.00            
ATOM      8  C3  GCD     1      25.810  23.390  23.700  1.00  0.00            
ATOM      9  H5  GCD     1      26.890  23.190  23.760  1.00  0.00            
ATOM     10  C4  GCD     1      25.020  22.330  24.370  1.00  0.00            
ATOM     11  H6  GCD     1      24.010  22.690  24.150  1.00  0.00            
ATOM     12  O2  GCD     1      25.240  22.300  25.800  1.00  0.00            
ATOM     13  H7  GCD     1      25.380  23.210  26.100  1.00  0.00            
ATOM     14  C5  GCD     1      25.230  21.030  23.530  1.00  0.00            
ATOM     15  H8  GCD     1      26.310  20.820  23.470  1.00  0.00            
ATOM     16  O3  GCD     1      24.740  19.890  24.180  1.00  0.00            
ATOM     17  H9  GCD     1      23.780  19.860  24.150  1.00  0.00            
ATOM     18  C6  GCD     1      24.760  21.120  22.100  1.00  0.00            
ATOM     19  O4  GCD     1      25.510  22.220  21.460  1.00  0.00            
ATOM     20  H10 GCD     1      24.970  20.150  21.620  1.00  0.00            
ATOM     21  O5  GCD     1      23.360  21.250  22.090  1.00  0.00            
ATOM     22  C7  GCD     1      22.420  20.170  21.750  1.00  0.00            
ATOM     23  H11 GCD     1      22.930  19.210  21.650  1.00  0.00            
ATOM     24  C8  GCD     1      21.390  20.020  22.920  1.00  0.00            
ATOM     25  H12 GCD     1      21.010  21.030  23.130  1.00  0.00            
ATOM     26  O6  GCD     1      22.120  19.480  23.990  1.00  0.00            
ATOM     27  H13 GCD     1      21.620  18.680  24.190  1.00  0.00            
ATOM     28  C9  GCD     1      20.230  19.120  22.560  1.00  0.00            
ATOM     29  H14 GCD     1      20.660  18.160  22.220  1.00  0.00            
ATOM     30  O7  GCD     1      19.290  18.920  23.660  1.00  0.00            
ATOM     31  H15 GCD     1      19.270  19.820  24.020  1.00  0.00            
ATOM     32  C10 GCD     1      19.610  19.660  21.260  1.00  0.00            
ATOM     33  H16 GCD     1      18.830  18.980  20.910  1.00  0.00            
ATOM     34  O8  GCD     1      20.630  19.640  20.250  1.00  0.00            
ATOM     35  C11 GCD     1      21.720  20.550  20.440  1.00  0.00            
ATOM     36  H17 GCD     1      21.280  21.550  20.550  1.00  0.00            
ATOM     37  C12 GCD     1      22.690  20.570  19.260  1.00  0.00            
ATOM     38  H18 GCD     1      22.860  19.550  18.900  1.00  0.00            
ATOM     39  H19 GCD     1      23.670  20.900  19.630  1.00  0.00            
ATOM     40  O9  GCD     1      22.230  21.360  18.140  1.00  0.00            
ATOM     41  H20 GCD     1      23.020  21.760  17.760  1.00  0.00            
ATOM     42  O10 GCD     1      19.050  20.940  21.460  1.00  0.00            
ATOM     43  C13 GCD     1      17.710  21.000  21.950  1.00  0.00            
ATOM     44  H21 GCD     1      17.510  19.990  22.330  1.00  0.00            
ATOM     45  C14 GCD     1      17.610  22.030  23.100  1.00  0.00            
ATOM     46  H22 GCD     1      17.700  23.050  22.700  1.00  0.00            
ATOM     47  O11 GCD     1      18.610  21.730  24.120  1.00  0.00            
ATOM     48  H23 GCD     1      18.430  22.200  24.950  1.00  0.00            
ATOM     49  C15 GCD     1      16.180  22.040  23.630  1.00  0.00            
ATOM     50  H24 GCD     1      15.910  21.030  23.940  1.00  0.00            
ATOM     51  O12 GCD     1      16.040  22.900  24.830  1.00  0.00            
ATOM     52  H25 GCD     1      16.360  23.810  24.780  1.00  0.00            
ATOM     53  C16 GCD     1      15.240  22.430  22.500  1.00  0.00            
ATOM     54  H26 GCD     1      14.200  22.380  22.830  1.00  0.00            
ATOM     55  O13 GCD     1      15.470  21.470  21.380  1.00  0.00            
ATOM     56  C17 GCD     1      16.800  21.500  20.840  1.00  0.00            
ATOM     57  H27 GCD     1      17.090  22.500  20.520  1.00  0.00            
ATOM     58  C18 GCD     1      16.820  20.670  19.580  1.00  0.00            
ATOM     59  H28 GCD     1      17.800  20.770  19.090  1.00  0.00            
ATOM     60  H29 GCD     1      16.020  21.090  18.960  1.00  0.00            
ATOM     61  O14 GCD     1      16.500  19.280  19.820  1.00  0.00            
ATOM     62  H30 GCD     1      15.660  19.300  20.290  1.00  0.00            
ATOM     63  O15 GCD     1      15.480  23.760  22.070  1.00  0.00            
ATOM     64  C19 GCD     1      14.330  24.450  21.490  1.00  0.00            
ATOM     65  H31 GCD     1      13.710  23.710  20.970  1.00  0.00            
ATOM     66  C20 GCD     1      13.550  25.210  22.580  1.00  0.00            
ATOM     67  H32 GCD     1      14.280  25.630  23.280  1.00  0.00            
ATOM     68  O16 GCD     1      12.650  24.300  23.340  1.00  0.00            
ATOM     69  H33 GCD     1      12.150  23.770  22.690  1.00  0.00            
ATOM     70  C21 GCD     1      12.670  26.340  22.000  1.00  0.00            
ATOM     71  H34 GCD     1      11.840  25.770  21.560  1.00  0.00            
ATOM     72  O17 GCD     1      12.090  27.170  23.010  1.00  0.00            
ATOM     73  H35 GCD     1      12.550  27.110  23.860  1.00  0.00            
ATOM     74  C22 GCD     1      13.360  27.220  20.980  1.00  0.00            
ATOM     75  H36 GCD     1      12.600  27.780  20.420  1.00  0.00            
ATOM     76  O18 GCD     1      14.060  26.470  19.960  1.00  0.00            
ATOM     77  C23 GCD     1      15.020  25.420  20.430  1.00  0.00            
ATOM     78  H37 GCD     1      15.910  25.940  20.810  1.00  0.00            
ATOM     79  C24 GCD     1      15.560  24.660  19.220  1.00  0.00            
ATOM     80  H38 GCD     1      16.440  24.070  19.510  1.00  0.00            
ATOM     81  H39 GCD     1      16.030  25.320  18.470  1.00  0.00            
ATOM     82  O19 GCD     1      14.630  23.830  18.630  1.00  0.00            
ATOM     83  H40 GCD     1      14.940  23.510  17.780  1.00  0.00            
ATOM     84  O20 GCD     1      14.300  28.060  21.590  1.00  0.00            
ATOM     85  C25 GCD     1      14.410  29.450  21.330  1.00  0.00            
ATOM     86  H41 GCD     1      13.580  29.660  20.640  1.00  0.00            
ATOM     87  C26 GCD     1      14.130  30.300  22.580  1.00  0.00            
ATOM     88  H42 GCD     1      14.830  29.910  23.330  1.00  0.00            
ATOM     89  O21 GCD     1      12.860  30.020  23.050  1.00  0.00            
ATOM     90  H43 GCD     1      12.740  29.060  23.020  1.00  0.00            
ATOM     91  C27 GCD     1      14.490  31.740  22.430  1.00  0.00            
ATOM     92  H44 GCD     1      13.730  32.240  21.820  1.00  0.00            
ATOM     93  O22 GCD     1      14.450  32.400  23.680  1.00  0.00            
ATOM     94  H45 GCD     1      15.320  32.360  24.080  1.00  0.00            
ATOM     95  C28 GCD     1      15.820  31.930  21.740  1.00  0.00            
ATOM     96  H46 GCD     1      15.940  33.010  21.610  1.00  0.00            
ATOM     97  O23 GCD     1      15.880  31.190  20.490  1.00  0.00            
ATOM     98  C29 GCD     1      15.750  29.780  20.700  1.00  0.00            
ATOM     99  H47 GCD     1      16.560  29.380  21.330  1.00  0.00            
ATOM    100  C30 GCD     1      15.910  29.030  19.410  1.00  0.00            
ATOM    101  H48 GCD     1      15.090  29.230  18.700  1.00  0.00            
ATOM    102  H49 GCD     1      15.980  27.960  19.660  1.00  0.00            
ATOM    103  O24 GCD     1      17.120  29.360  18.810  1.00  0.00            
ATOM    104  H50 GCD     1      17.030  30.280  18.550  1.00  0.00            
ATOM    105  O25 GCD     1      16.920  31.420  22.530  1.00  0.00            
ATOM    106  C31 GCD     1      17.840  32.430  22.910  1.00  0.00            
ATOM    107  H51 GCD     1      17.450  33.450  22.770  1.00  0.00            
ATOM    108  C32 GCD     1      18.050  32.250  24.420  1.00  0.00            
ATOM    109  H52 GCD     1      18.250  31.190  24.630  1.00  0.00            
ATOM    110  O26 GCD     1      16.960  32.630  25.290  1.00  0.00            
ATOM    111  H53 GCD     1      17.210  32.480  26.210  1.00  0.00            
ATOM    112  C33 GCD     1      19.210  33.150  24.780  1.00  0.00            
ATOM    113  H54 GCD     1      18.900  34.160  24.500  1.00  0.00            
ATOM    114  O27 GCD     1      19.560  33.110  26.200  1.00  0.00            
ATOM    115  H55 GCD     1      20.290  32.490  26.330  1.00  0.00            
ATOM    116  C34 GCD     1      20.440  32.910  23.960  1.00  0.00            
ATOM    117  H56 GCD     1      21.160  33.670  24.240  1.00  0.00            
ATOM    118  O28 GCD     1      20.130  33.150  22.560  1.00  0.00            
ATOM    119  C35 GCD     1      19.160  32.210  22.120  1.00  0.00            
ATOM    120  H57 GCD     1      19.540  31.200  22.350  1.00  0.00            
ATOM    121  C36 GCD     1      18.910  32.320  20.670  1.00  0.00            
ATOM    122  H58 GCD     1      18.490  33.320  20.560  1.00  0.00            
ATOM    123  H59 GCD     1      18.140  31.570  20.420  1.00  0.00            
ATOM    124  O29 GCD     1      20.020  32.200  19.840  1.00  0.00            
ATOM    125  H60 GCD     1      19.690  32.120  18.940  1.00  0.00            
ATOM    126  O30 GCD     1      20.980  31.680  24.240  1.00  0.00            
ATOM    127  C37 GCD     1      22.350  31.670  24.690  1.00  0.00            
ATOM    128  H61 GCD     1      22.790  32.670  24.770  1.00  0.00            
ATOM    129  C38 GCD     1      22.440  30.970  25.980  1.00  0.00            
ATOM    130  H62 GCD     1      21.900  30.020  25.990  1.00  0.00            
ATOM    131  O31 GCD     1      21.700  31.670  26.950  1.00  0.00            
ATOM    132  H63 GCD     1      21.950  31.270  27.790  1.00  0.00            
ATOM    133  C39 GCD     1      23.950  30.800  26.430  1.00  0.00            
ATOM    134  H64 GCD     1      24.340  31.770  26.750  1.00  0.00            
ATOM    135  O32 GCD     1      24.070  29.990  27.640  1.00  0.00            
ATOM    136  H65 GCD     1      23.860  29.080  27.420  1.00  0.00            
ATOM    137  C40 GCD     1      24.810  30.190  25.280  1.00  0.00            
ATOM    138  H66 GCD     1      25.870  30.360  25.480  1.00  0.00            
ATOM    139  O33 GCD     1      24.530  30.910  24.120  1.00  0.00            
ATOM    140  C41 GCD     1      23.180  30.920  23.720  1.00  0.00            
ATOM    141  H67 GCD     1      22.860  29.880  23.580  1.00  0.00            
ATOM    142  C42 GCD     1      23.110  31.520  22.250  1.00  0.00            
ATOM    143  H68 GCD     1      23.740  32.420  22.290  1.00  0.00            
ATOM    144  H69 GCD     1      22.080  31.660  21.920  1.00  0.00            
ATOM    145  O34 GCD     1      23.670  30.510  21.410  1.00  0.00            
ATOM    146  H70 GCD     1      24.630  30.580  21.410  1.00  0.00            
ATOM    147  O35 GCD     1      24.580  28.840  25.070  1.00  0.00            
ATOM    148  C43 GCD     1      25.620  28.010  25.540  1.00  0.00            
ATOM    149  H71 GCD     1      26.400  28.490  26.130  1.00  0.00            
ATOM    150  C44 GCD     1      25.070  26.880  26.340  1.00  0.00            
ATOM    151  H72 GCD     1      24.250  26.440  25.750  1.00  0.00            
ATOM    152  O36 GCD     1      24.480  27.310  27.600  1.00  0.00            
ATOM    153  H73 GCD     1      23.600  26.910  27.680  1.00  0.00            
ATOM    154  C45 GCD     1      25.990  25.750  26.540  1.00  0.00            
ATOM    155  H74 GCD     1      26.900  26.120  27.030  1.00  0.00            
ATOM    156  O37 GCD     1      25.480  24.600  27.230  1.00  0.00            
ATOM    157  H75 GCD     1      25.350  24.810  28.160  1.00  0.00            
ATOM    158  C46 GCD     1      26.490  25.250  25.210  1.00  0.00            
ATOM    159  H76 GCD     1      27.300  24.600  25.530  1.00  0.00            
ATOM    160  O38 GCD     1      25.450  24.660  24.370  1.00  0.00            
ATOM    161  O39 GCD     1      27.150  26.360  24.610  1.00  0.00            
ATOM    162  C47 GCD     1      26.330  27.520  24.280  1.00  0.00            
ATOM    163  H77 GCD     1      25.600  27.210  23.520  1.00  0.00            
ATOM    164  C48 GCD     1      27.220  28.600  23.620  1.00  0.00            
ATOM    165  H78 GCD     1      27.980  29.050  24.270  1.00  0.00            
ATOM    166  H79 GCD     1      26.590  29.450  23.340  1.00  0.00            
ATOM    167  O40 GCD     1      27.910  28.200  22.390  1.00  0.00            
ATOM    168  H80 GCD     1      28.740  27.820  22.700  1.00  0.00            
ATOM    169  C1  AS2     2      20.490  24.510  19.790  1.00  0.00            
ATOM    170  C2  AS2     2      21.550  25.600  20.090  1.00  0.00            
ATOM    171  C3  AS2     2      22.370  26.140  19.080  1.00  0.00            
ATOM    172  C4  AS2     2      23.370  27.040  19.310  1.00  0.00            
ATOM    173  C5  AS2     2      23.610  27.400  20.610  1.00  0.00            
ATOM    174  C6  AS2     2      22.890  26.810  21.670  1.00  0.00            
ATOM    175  C7  AS2     2      21.820  25.900  21.410  1.00  0.00            
ATOM    176  C8  AS2     2      21.030  25.360  22.670  1.00  0.00            
ATOM    177  O1  AS2     2      21.900  25.160  23.790  1.00  0.00            
ATOM    178  C9  AS2     2      21.300  24.350  24.750  1.00  0.00            
ATOM    179  C10 AS2     2      22.300  24.170  25.840  1.00  0.00
[truncated: 2,116,143 more chars]
