# Supplementary material for: Achieving Chemical Accuracy in Cyclodextrin Host–Guest Binding via Integrative Atomistic Modelling
Source: Adv Sci (Weinh). 2025 Dec 14;13(10):e19782. doi: 10.1002/advs.202519782 (PMC12915143; doi:10.1002/advs.202519782)
Supplement: Supplementary file 1 — Supporting Information [file ADVS-13-e19782-s003.zip › all_poses/GCD.AT4.pdb]

MODEL        1
ATOM      1  H1  GCD     1      16.230  18.840  18.550  1.00  0.00            
ATOM      2  O1  GCD     1      16.890  19.540  18.640  1.00  0.00            
ATOM      3  C1  GCD     1      16.580  20.610  17.800  1.00  0.00            
ATOM      4  H2  GCD     1      15.510  20.880  17.720  1.00  0.00            
ATOM      5  H3  GCD     1      17.040  21.520  18.200  1.00  0.00            
ATOM      6  C2  GCD     1      17.280  20.520  16.440  1.00  0.00            
ATOM      7  H4  GCD     1      18.340  20.230  16.410  1.00  0.00            
ATOM      8  C3  GCD     1      17.080  21.940  15.790  1.00  0.00            
ATOM      9  H5  GCD     1      16.080  22.340  16.010  1.00  0.00            
ATOM     10  C4  GCD     1      17.370  21.880  14.280  1.00  0.00            
ATOM     11  H6  GCD     1      18.450  21.650  14.270  1.00  0.00            
ATOM     12  O2  GCD     1      17.180  23.190  13.720  1.00  0.00            
ATOM     13  H7  GCD     1      17.760  23.830  14.140  1.00  0.00            
ATOM     14  C5  GCD     1      16.520  20.760  13.630  1.00  0.00            
ATOM     15  H8  GCD     1      15.490  21.030  13.910  1.00  0.00            
ATOM     16  O3  GCD     1      16.800  20.680  12.230  1.00  0.00            
ATOM     17  H9  GCD     1      16.350  21.390  11.750  1.00  0.00            
ATOM     18  C6  GCD     1      16.720  19.440  14.360  1.00  0.00            
ATOM     19  O4  GCD     1      16.450  19.580  15.760  1.00  0.00            
ATOM     20  H10 GCD     1      16.030  18.660  14.030  1.00  0.00            
ATOM     21  O5  GCD     1      18.040  18.950  14.300  1.00  0.00            
ATOM     22  C7  GCD     1      18.290  17.820  13.380  1.00  0.00            
ATOM     23  H11 GCD     1      17.540  17.810  12.580  1.00  0.00            
ATOM     24  C8  GCD     1      19.640  18.030  12.650  1.00  0.00            
ATOM     25  H12 GCD     1      20.300  18.370  13.460  1.00  0.00            
ATOM     26  O6  GCD     1      19.590  19.150  11.700  1.00  0.00            
ATOM     27  H13 GCD     1      18.800  19.590  12.020  1.00  0.00            
ATOM     28  C9  GCD     1      20.260  16.760  12.040  1.00  0.00            
ATOM     29  H14 GCD     1      19.590  16.690  11.180  1.00  0.00            
ATOM     30  O7  GCD     1      21.670  16.940  11.770  1.00  0.00            
ATOM     31  H15 GCD     1      21.950  16.570  10.920  1.00  0.00            
ATOM     32  C10 GCD     1      20.090  15.510  12.990  1.00  0.00            
ATOM     33  H16 GCD     1      20.280  14.520  12.580  1.00  0.00            
ATOM     34  O8  GCD     1      18.690  15.500  13.290  1.00  0.00            
ATOM     35  C11 GCD     1      18.260  16.600  14.130  1.00  0.00            
ATOM     36  H17 GCD     1      18.930  16.640  15.000  1.00  0.00            
ATOM     37  C12 GCD     1      16.850  16.210  14.630  1.00  0.00            
ATOM     38  H18 GCD     1      16.350  17.030  15.170  1.00  0.00            
ATOM     39  H19 GCD     1      16.770  15.360  15.320  1.00  0.00            
ATOM     40  O9  GCD     1      15.950  15.780  13.560  1.00  0.00            
ATOM     41  H20 GCD     1      16.380  15.060  13.090  1.00  0.00            
ATOM     42  O10 GCD     1      20.830  15.660  14.180  1.00  0.00            
ATOM     43  C13 GCD     1      21.840  14.610  14.390  1.00  0.00            
ATOM     44  H21 GCD     1      21.940  13.990  13.490  1.00  0.00            
ATOM     45  C14 GCD     1      23.210  15.260  14.650  1.00  0.00            
ATOM     46  H22 GCD     1      23.190  15.880  15.560  1.00  0.00            
ATOM     47  O11 GCD     1      23.670  16.040  13.550  1.00  0.00            
ATOM     48  H23 GCD     1      22.850  16.400  13.190  1.00  0.00            
ATOM     49  C15 GCD     1      24.220  14.170  14.790  1.00  0.00            
ATOM     50  H24 GCD     1      24.260  13.580  13.870  1.00  0.00            
ATOM     51  O12 GCD     1      25.520  14.700  15.080  1.00  0.00            
ATOM     52  H25 GCD     1      25.620  14.890  16.020  1.00  0.00            
ATOM     53  C16 GCD     1      23.770  13.190  15.870  1.00  0.00            
ATOM     54  H26 GCD     1      24.440  12.340  16.000  1.00  0.00            
ATOM     55  O13 GCD     1      22.440  12.730  15.660  1.00  0.00            
ATOM     56  C17 GCD     1      21.440  13.710  15.570  1.00  0.00            
ATOM     57  H27 GCD     1      21.360  14.230  16.540  1.00  0.00            
ATOM     58  C18 GCD     1      20.060  13.230  15.270  1.00  0.00            
ATOM     59  H28 GCD     1      20.120  12.720  14.300  1.00  0.00            
ATOM     60  H29 GCD     1      19.410  14.110  15.200  1.00  0.00            
ATOM     61  O14 GCD     1      19.540  12.320  16.240  1.00  0.00            
ATOM     62  H30 GCD     1      18.760  12.020  15.760  1.00  0.00            
ATOM     63  O15 GCD     1      23.930  13.880  17.140  1.00  0.00            
ATOM     64  C19 GCD     1      24.420  13.140  18.300  1.00  0.00            
ATOM     65  H31 GCD     1      24.260  12.080  18.050  1.00  0.00            
ATOM     66  C20 GCD     1      25.830  13.460  18.750  1.00  0.00            
ATOM     67  H32 GCD     1      25.880  14.550  18.860  1.00  0.00            
ATOM     68  O16 GCD     1      26.640  13.060  17.710  1.00  0.00            
ATOM     69  H33 GCD     1      27.420  13.620  17.700  1.00  0.00            
ATOM     70  C21 GCD     1      26.220  12.740  20.050  1.00  0.00            
ATOM     71  H34 GCD     1      26.180  11.670  19.820  1.00  0.00            
ATOM     72  O17 GCD     1      27.640  13.100  20.420  1.00  0.00            
ATOM     73  H35 GCD     1      27.600  13.990  20.790  1.00  0.00            
ATOM     74  C22 GCD     1      25.210  13.050  21.180  1.00  0.00            
ATOM     75  H36 GCD     1      25.560  12.540  22.080  1.00  0.00            
ATOM     76  O18 GCD     1      24.030  12.560  20.630  1.00  0.00            
ATOM     77  C23 GCD     1      23.530  13.370  19.530  1.00  0.00            
ATOM     78  H37 GCD     1      23.700  14.440  19.710  1.00  0.00            
ATOM     79  C24 GCD     1      22.120  13.060  19.320  1.00  0.00            
ATOM     80  H38 GCD     1      22.050  11.980  19.150  1.00  0.00            
ATOM     81  H39 GCD     1      21.800  13.430  18.340  1.00  0.00            
ATOM     82  O19 GCD     1      21.300  13.440  20.450  1.00  0.00            
ATOM     83  H40 GCD     1      20.800  14.270  20.380  1.00  0.00            
ATOM     84  O20 GCD     1      25.030  14.450  21.490  1.00  0.00            
ATOM     85  C25 GCD     1      25.670  14.960  22.600  1.00  0.00            
ATOM     86  H41 GCD     1      26.180  14.140  23.120  1.00  0.00            
ATOM     87  C26 GCD     1      26.670  16.100  22.240  1.00  0.00            
ATOM     88  H42 GCD     1      26.100  16.890  21.750  1.00  0.00            
ATOM     89  O21 GCD     1      27.810  15.570  21.540  1.00  0.00            
ATOM     90  H43 GCD     1      28.500  16.240  21.580  1.00  0.00            
ATOM     91  C27 GCD     1      27.240  16.750  23.480  1.00  0.00            
ATOM     92  H44 GCD     1      27.780  15.990  24.070  1.00  0.00            
ATOM     93  O22 GCD     1      28.150  17.770  23.130  1.00  0.00            
ATOM     94  H45 GCD     1      27.620  18.570  23.040  1.00  0.00            
ATOM     95  C28 GCD     1      26.030  17.310  24.330  1.00  0.00            
ATOM     96  H46 GCD     1      26.420  17.670  25.290  1.00  0.00            
ATOM     97  O23 GCD     1      25.140  16.210  24.530  1.00  0.00            
ATOM     98  C29 GCD     1      24.600  15.500  23.470  1.00  0.00            
ATOM     99  H47 GCD     1      23.950  16.070  22.790  1.00  0.00            
ATOM    100  C30 GCD     1      23.920  14.350  24.120  1.00  0.00            
ATOM    101  H48 GCD     1      24.600  13.940  24.870  1.00  0.00            
ATOM    102  H49 GCD     1      23.690  13.650  23.310  1.00  0.00            
ATOM    103  O24 GCD     1      22.650  14.520  24.840  1.00  0.00            
ATOM    104  H50 GCD     1      21.950  14.850  24.260  1.00  0.00            
ATOM    105  O25 GCD     1      25.400  18.280  23.510  1.00  0.00            
ATOM    106  C31 GCD     1      25.170  19.490  24.190  1.00  0.00            
ATOM    107  H51 GCD     1      25.570  19.510  25.210  1.00  0.00            
ATOM    108  C32 GCD     1      25.900  20.650  23.370  1.00  0.00            
ATOM    109  H52 GCD     1      25.600  20.600  22.310  1.00  0.00            
ATOM    110  O26 GCD     1      27.330  20.460  23.470  1.00  0.00            
ATOM    111  H53 GCD     1      27.630  20.870  22.640  1.00  0.00            
ATOM    112  C33 GCD     1      25.490  22.000  24.000  1.00  0.00            
ATOM    113  H54 GCD     1      25.900  21.970  25.020  1.00  0.00            
ATOM    114  O27 GCD     1      26.010  23.110  23.280  1.00  0.00            
ATOM    115  H55 GCD     1      25.510  23.240  22.470  1.00  0.00            
ATOM    116  C34 GCD     1      23.920  22.100  24.090  1.00  0.00            
ATOM    117  H56 GCD     1      23.730  23.050  24.590  1.00  0.00            
ATOM    118  O28 GCD     1      23.480  21.010  24.830  1.00  0.00            
ATOM    119  C35 GCD     1      23.720  19.740  24.210  1.00  0.00            
ATOM    120  H57 GCD     1      23.300  19.700  23.190  1.00  0.00            
ATOM    121  C36 GCD     1      23.040  18.630  24.990  1.00  0.00            
ATOM    122  H58 GCD     1      23.390  18.640  26.030  1.00  0.00            
ATOM    123  H59 GCD     1      23.250  17.710  24.430  1.00  0.00            
ATOM    124  O29 GCD     1      21.680  18.720  25.130  1.00  0.00            
ATOM    125  H60 GCD     1      21.430  18.660  24.200  1.00  0.00            
ATOM    126  O30 GCD     1      23.340  22.210  22.770  1.00  0.00            
ATOM    127  C37 GCD     1      22.940  23.520  22.360  1.00  0.00            
ATOM    128  H61 GCD     1      23.460  24.220  23.030  1.00  0.00            
ATOM    129  C38 GCD     1      23.480  23.710  20.940  1.00  0.00            
ATOM    130  H62 GCD     1      23.080  22.910  20.300  1.00  0.00            
ATOM    131  O31 GCD     1      24.880  23.630  20.820  1.00  0.00            
ATOM    132  H63 GCD     1      25.180  23.720  19.910  1.00  0.00            
ATOM    133  C39 GCD     1      22.940  24.950  20.200  1.00  0.00            
ATOM    134  H64 GCD     1      23.510  25.760  20.670  1.00  0.00            
ATOM    135  O32 GCD     1      23.190  24.880  18.800  1.00  0.00            
ATOM    136  H65 GCD     1      22.420  25.260  18.360  1.00  0.00            
ATOM    137  C40 GCD     1      21.410  25.200  20.530  1.00  0.00            
ATOM    138  H66 GCD     1      21.090  26.210  20.290  1.00  0.00            
ATOM    139  O33 GCD     1      21.100  25.010  21.930  1.00  0.00            
ATOM    140  C41 GCD     1      21.400  23.710  22.490  1.00  0.00            
ATOM    141  H67 GCD     1      20.830  22.970  21.920  1.00  0.00            
ATOM    142  C42 GCD     1      20.900  23.770  23.910  1.00  0.00            
ATOM    143  H68 GCD     1      21.030  22.740  24.300  1.00  0.00            
ATOM    144  H69 GCD     1      19.840  24.020  23.950  1.00  0.00            
ATOM    145  O34 GCD     1      21.680  24.530  24.810  1.00  0.00            
ATOM    146  H70 GCD     1      21.470  24.310  25.730  1.00  0.00            
ATOM    147  O35 GCD     1      20.660  24.210  19.730  1.00  0.00            
ATOM    148  C43 GCD     1      19.640  24.650  18.820  1.00  0.00            
ATOM    149  H71 GCD     1      19.320  25.680  19.040  1.00  0.00            
ATOM    150  C44 GCD     1      20.150  24.710  17.340  1.00  0.00            
ATOM    151  H72 GCD     1      20.560  23.760  16.990  1.00  0.00            
ATOM    152  O36 GCD     1      21.110  25.820  17.290  1.00  0.00            
ATOM    153  H73 GCD     1      21.370  26.090  16.400  1.00  0.00            
ATOM    154  C45 GCD     1      18.890  24.990  16.480  1.00  0.00            
ATOM    155  H74 GCD     1      18.570  25.980  16.840  1.00  0.00            
ATOM    156  O37 GCD     1      19.240  25.070  15.060  1.00  0.00            
ATOM    157  H75 GCD     1      19.910  24.460  14.750  1.00  0.00            
ATOM    158  C46 GCD     1      17.750  24.000  16.770  1.00  0.00            
ATOM    159  H76 GCD     1      16.830  24.340  16.280  1.00  0.00            
ATOM    160  O38 GCD     1      18.180  22.740  16.280  1.00  0.00            
ATOM    161  O39 GCD     1      17.360  24.010  18.160  1.00  0.00            
ATOM    162  C47 GCD     1      18.400  23.780  19.080  1.00  0.00            
ATOM    163  H77 GCD     1      18.720  22.750  18.860  1.00  0.00            
ATOM    164  C48 GCD     1      17.780  23.930  20.450  1.00  0.00            
ATOM    165  H78 GCD     1      17.340  24.920  20.610  1.00  0.00            
ATOM    166  H79 GCD     1      18.610  23.850  21.160  1.00  0.00            
ATOM    167  O40 GCD     1      16.790  22.870  20.630  1.00  0.00            
ATOM    168  H80 GCD     1      16.660  22.710  21.570  1.00  0.00            
ATOM    169  C1  AT4     2      18.470  16.640  17.790  1.00  0.00            
ATOM    170  C2  AT4     2      19.940  17.100  18.020  1.00  0.00            
ATOM    171  C3  AT4     2      20.650  17.890  17.050  1.00  0.00            
ATOM    172  C4  AT4     2      21.900  18.390  17.410  1.00  0.00            
ATOM    173  C5  AT4     2      22.520  17.980  18.590  1.00  0.00            
ATOM    174  C6  AT4     2      23.950  18.540  19.020  1.00  0.00            
ATOM    175  C7  AT4     2      25.010  17.490  18.810  1.00  0.00            
ATOM    176  C8  AT4     2      24.020  19.110  20.440  1.00  0.00            
ATOM    177  C9  AT4     2      21.880  17.170  19.480  1.00  0.00            
ATOM    178  C10 AT4     2      20.600  16.720  19.240  1.00  0.00            
ATOM    179  O1  AT4     2      20.070  15.790  20.080  1.00  0.00            
ATOM    180  H1  AT4     2      17.960  17.390  17.170  1.00  0.00            
ATOM    181  H2  AT4     2      18.360  15.660  17.310  1.00  0.00            
ATOM    182  H3  AT4     2      17.820  16.590  18.680  1.00  0.00            
ATOM    183  H4  AT4     2      20.250  18.090  16.050  1.00  0.00            
ATOM    184  H5  AT4     2      22.570  18.940  16.750  1.00  0.00            
ATOM    185  H6  AT4     2      24.080  19.370  18.320  1.00  0.00            
ATOM    186  H7  AT4     2      24.910  16.570  19.410  1.00  0.00            
ATOM    187  H8  AT4     2      24.890  17.190  17.770  1.00  0.00            
ATOM    188  H9  AT4     2      25.980  17.970  19.000  1.00  0.00            
ATOM    189  H10 AT4     2      23.170  19.760  20.690  1.00  0.00            
ATOM    190  H11 AT4     2      24.010  18.250  21.120  1.00  0.00            
ATOM    191  H12 AT4     2      24.990  19.590  20.610  1.00  0.00            
ATOM    192  H13 AT4     2      22.310  16.960  20.450  1.00  0.00            
ATOM    193  H14 AT4     2      19.220  15.450  19.760  1.00  0.00            
TER
ENDMDL
MODEL        1
ATOM      1  H1  GCD     1      16.410  17.560  14.310  1.00  0.00            
ATOM      2  O1  GCD     1      16.980  18.130  14.830  1.00  0.00            
ATOM      3  C1  GCD     1      17.390  19.290  14.080  1.00  0.00            
ATOM      4  H2  GCD     1      16.560  19.760  13.540  1.00  0.00            
ATOM      5  H3  GCD     1      17.690  20.050  14.810  1.00  0.00            
ATOM      6  C2  GCD     1      18.600  18.880  13.220  1.00  0.00            
ATOM      7  H4  GCD     1      19.340  18.520  13.950  1.00  0.00            
ATOM      8  C3  GCD     1      19.130  20.110  12.440  1.00  0.00            
ATOM      9  H5  GCD     1      18.430  20.640  11.780  1.00  0.00            
ATOM     10  C4  GCD     1      20.300  19.710  11.510  1.00  0.00            
ATOM     11  H6  GCD     1      21.100  19.370  12.190  1.00  0.00            
ATOM     12  O2  GCD     1      20.770  20.840  10.760  1.00  0.00            
ATOM     13  H7  GCD     1      21.050  21.530  11.370  1.00  0.00            
ATOM     14  C5  GCD     1      20.000  18.490  10.650  1.00  0.00            
ATOM     15  H8  GCD     1      19.310  18.850   9.870  1.00  0.00            
ATOM     16  O3  GCD     1      21.220  17.990  10.010  1.00  0.00            
ATOM     17  H9  GCD     1      21.800  17.750  10.740  1.00  0.00            
ATOM     18  C6  GCD     1      19.230  17.430  11.400  1.00  0.00            
ATOM     19  O4  GCD     1      18.200  17.940  12.210  1.00  0.00            
ATOM     20  H10 GCD     1      18.740  16.730  10.710  1.00  0.00            
ATOM     21  O5  GCD     1      20.130  16.710  12.280  1.00  0.00            
ATOM     22  C7  GCD     1      20.660  15.520  11.740  1.00  0.00            
ATOM     23  H11 GCD     1      20.500  15.510  10.650  1.00  0.00            
ATOM     24  C8  GCD     1      22.130  15.380  12.140  1.00  0.00            
ATOM     25  H12 GCD     1      22.120  15.450  13.240  1.00  0.00            
ATOM     26  O6  GCD     1      22.880  16.530  11.710  1.00  0.00            
ATOM     27  H13 GCD     1      23.640  16.710  12.280  1.00  0.00            
ATOM     28  C9  GCD     1      22.740  14.030  11.660  1.00  0.00            
ATOM     29  H14 GCD     1      22.640  13.920  10.570  1.00  0.00            
ATOM     30  O7  GCD     1      24.140  13.940  11.980  1.00  0.00            
ATOM     31  H15 GCD     1      24.600  14.650  11.500  1.00  0.00            
ATOM     32  C10 GCD     1      21.840  12.940  12.300  1.00  0.00            
ATOM     33  H16 GCD     1      22.160  12.020  11.820  1.00  0.00            
ATOM     34  O8  GCD     1      20.480  13.080  11.980  1.00  0.00            
ATOM     35  C11 GCD     1      19.900  14.340  12.450  1.00  0.00            
ATOM     36  H17 GCD     1      20.120  14.390  13.520  1.00  0.00            
ATOM     37  C12 GCD     1      18.390  14.390  12.130  1.00  0.00            
ATOM     38  H18 GCD     1      17.950  15.340  12.460  1.00  0.00            
ATOM     39  H19 GCD     1      18.010  13.530  12.700  1.00  0.00            
ATOM     40  O9  GCD     1      18.240  14.250  10.710  1.00  0.00            
ATOM     41  H20 GCD     1      18.780  13.480  10.480  1.00  0.00            
ATOM     42  O10 GCD     1      22.040  13.070  13.710  1.00  0.00            
ATOM     43  C13 GCD     1      22.120  11.820  14.370  1.00  0.00            
ATOM     44  H21 GCD     1      22.060  10.960  13.700  1.00  0.00            
ATOM     45  C14 GCD     1      23.480  11.830  15.050  1.00  0.00            
ATOM     46  H22 GCD     1      23.630  12.730  15.670  1.00  0.00            
ATOM     47  O11 GCD     1      24.520  12.010  14.070  1.00  0.00            
ATOM     48  H23 GCD     1      24.310  12.790  13.540  1.00  0.00            
ATOM     49  C15 GCD     1      23.660  10.610  15.890  1.00  0.00            
ATOM     50  H24 GCD     1      23.600   9.790  15.160  1.00  0.00            
ATOM     51  O12 GCD     1      24.880  10.460  16.490  1.00  0.00            
ATOM     52  H25 GCD     1      24.750  10.770  17.390  1.00  0.00            
ATOM     53  C16 GCD     1      22.510  10.580  16.920  1.00  0.00            
ATOM     54  H26 GCD     1      22.420   9.640  17.480  1.00  0.00            
ATOM     55  O13 GCD     1      21.280  10.600  16.290  1.00  0.00            
ATOM     56  C17 GCD     1      21.070  11.780  15.520  1.00  0.00            
ATOM     57  H27 GCD     1      21.160  12.670  16.160  1.00  0.00            
ATOM     58  C18 GCD     1      19.640  11.730  14.930  1.00  0.00            
ATOM     59  H28 GCD     1      19.510  10.830  14.310  1.00  0.00            
ATOM     60  H29 GCD     1      19.660  12.630  14.290  1.00  0.00            
ATOM     61  O14 GCD     1      18.540  11.620  15.900  1.00  0.00            
ATOM     62  H30 GCD     1      17.690  11.660  15.450  1.00  0.00            
ATOM     63  O15 GCD     1      22.670  11.620  17.860  1.00  0.00            
ATOM     64  C19 GCD     1      22.590  11.260  19.260  1.00  0.00            
ATOM     65  H31 GCD     1      22.310  10.200  19.340  1.00  0.00            
ATOM     66  C20 GCD     1      23.950  11.610  19.800  1.00  0.00            
ATOM     67  H32 GCD     1      24.180  12.670  19.650  1.00  0.00            
ATOM     68  O16 GCD     1      24.980  10.820  19.200  1.00  0.00            
ATOM     69  H33 GCD     1      25.000  10.020  19.750  1.00  0.00            
ATOM     70  C21 GCD     1      24.030  11.530  21.310  1.00  0.00            
ATOM     71  H34 GCD     1      23.880  10.470  21.590  1.00  0.00            
ATOM     72  O17 GCD     1      25.270  11.990  21.880  1.00  0.00            
ATOM     73  H35 GCD     1      25.370  12.950  21.830  1.00  0.00            
ATOM     74  C22 GCD     1      22.940  12.300  21.900  1.00  0.00            
ATOM     75  H36 GCD     1      22.810  12.220  22.980  1.00  0.00            
ATOM     76  O18 GCD     1      21.700  11.900  21.400  1.00  0.00            
ATOM     77  C23 GCD     1      21.550  12.080  19.990  1.00  0.00            
ATOM     78  H37 GCD     1      21.610  13.130  19.670  1.00  0.00            
ATOM     79  C24 GCD     1      20.100  11.680  19.560  1.00  0.00            
ATOM     80  H38 GCD     1      19.970  10.590  19.670  1.00  0.00            
ATOM     81  H39 GCD     1      19.930  11.890  18.500  1.00  0.00            
ATOM     82  O19 GCD     1      19.120  12.440  20.310  1.00  0.00            
ATOM     83  H40 GCD     1      19.490  12.470  21.190  1.00  0.00            
ATOM     84  O20 GCD     1      22.990  13.640  21.550  1.00  0.00            
ATOM     85  C25 GCD     1      23.740  14.540  22.350  1.00  0.00            
ATOM     86  H41 GCD     1      24.340  14.020  23.110  1.00  0.00            
ATOM     87  C26 GCD     1      24.680  15.390  21.510  1.00  0.00            
ATOM     88  H42 GCD     1      24.100  15.750  20.650  1.00  0.00            
ATOM     89  O21 GCD     1      25.730  14.560  20.990  1.00  0.00            
ATOM     90  H43 GCD     1      26.480  15.110  20.740  1.00  0.00            
ATOM     91  C27 GCD     1      25.320  16.580  22.300  1.00  0.00            
ATOM     92  H44 GCD     1      25.960  16.030  23.000  1.00  0.00            
ATOM     93  O22 GCD     1      26.030  17.480  21.510  1.00  0.00            
ATOM     94  H45 GCD     1      25.560  18.320  21.490  1.00  0.00            
ATOM     95  C28 GCD     1      24.380  17.320  23.140  1.00  0.00            
ATOM     96  H46 GCD     1      25.000  17.970  23.750  1.00  0.00            
ATOM     97  O23 GCD     1      23.610  16.340  23.920  1.00  0.00            
ATOM     98  C29 GCD     1      22.750  15.490  23.050  1.00  0.00            
ATOM     99  H47 GCD     1      22.170  16.150  22.400  1.00  0.00            
ATOM    100  C30 GCD     1      21.770  14.660  23.880  1.00  0.00            
ATOM    101  H48 GCD     1      22.380  13.850  24.300  1.00  0.00            
ATOM    102  H49 GCD     1      21.030  14.190  23.230  1.00  0.00            
ATOM    103  O24 GCD     1      21.180  15.540  24.890  1.00  0.00            
ATOM    104  H50 GCD     1      21.950  16.020  25.220  1.00  0.00            
ATOM    105  O25 GCD     1      23.570  18.200  22.300  1.00  0.00            
ATOM    106  C31 GCD     1      23.470  19.550  22.790  1.00  0.00            
ATOM    107  H51 GCD     1      23.910  19.630  23.790  1.00  0.00            
ATOM    108  C32 GCD     1      24.260  20.550  21.850  1.00  0.00            
ATOM    109  H52 GCD     1      23.960  20.230  20.850  1.00  0.00            
ATOM    110  O26 GCD     1      25.660  20.270  21.960  1.00  0.00            
ATOM    111  H53 GCD     1      26.150  20.850  21.360  1.00  0.00            
ATOM    112  C33 GCD     1      23.970  22.010  22.190  1.00  0.00            
ATOM    113  H54 GCD     1      24.220  22.280  23.220  1.00  0.00            
ATOM    114  O27 GCD     1      24.580  22.920  21.150  1.00  0.00            
ATOM    115  H55 GCD     1      23.830  23.310  20.690  1.00  0.00            
ATOM    116  C34 GCD     1      22.530  22.280  22.250  1.00  0.00            
ATOM    117  H56 GCD     1      22.310  23.280  22.620  1.00  0.00            
ATOM    118  O28 GCD     1      21.940  21.330  23.190  1.00  0.00            
ATOM    119  C35 GCD     1      21.970  19.890  22.780  1.00  0.00            
ATOM    120  H57 GCD     1      21.510  19.640  21.820  1.00  0.00            
ATOM    121  C36 GCD     1      21.230  19.040  23.880  1.00  0.00            
ATOM    122  H58 GCD     1      21.580  19.350  24.870  1.00  0.00            
ATOM    123  H59 GCD     1      21.360  17.960  23.750  1.00  0.00            
ATOM    124  O29 GCD     1      19.790  19.250  23.740  1.00  0.00            
ATOM    125  H60 GCD     1      19.500  18.900  22.890  1.00  0.00            
ATOM    126  O30 GCD     1      21.930  22.090  20.900  1.00  0.00            
ATOM    127  C37 GCD     1      21.050  23.090  20.490  1.00  0.00            
ATOM    128  H61 GCD     1      20.920  23.720  21.380  1.00  0.00            
ATOM    129  C38 GCD     1      21.720  24.010  19.450  1.00  0.00            
ATOM    130  H62 GCD     1      22.160  23.360  18.690  1.00  0.00            
ATOM    131  O31 GCD     1      22.700  24.820  20.060  1.00  0.00            
ATOM    132  H63 GCD     1      22.850  25.560  19.460  1.00  0.00            
ATOM    133  C39 GCD     1      20.670  24.920  18.760  1.00  0.00            
ATOM    134  H64 GCD     1      20.250  25.580  19.540  1.00  0.00            
ATOM    135  O32 GCD     1      21.370  25.740  17.770  1.00  0.00            
ATOM    136  H65 GCD     1      21.700  25.120  17.110  1.00  0.00            
ATOM    137  C40 GCD     1      19.510  24.100  18.240  1.00  0.00            
ATOM    138  H66 GCD     1      18.840  24.760  17.680  1.00  0.00            
ATOM    139  O33 GCD     1      18.890  23.520  19.330  1.00  0.00            
ATOM    140  C41 GCD     1      19.710  22.480  20.010  1.00  0.00            
ATOM    141  H67 GCD     1      19.720  21.690  19.240  1.00  0.00            
ATOM    142  C42 GCD     1      18.840  21.890  21.100  1.00  0.00            
ATOM    143  H68 GCD     1      19.120  20.870  21.420  1.00  0.00            
ATOM    144  H69 GCD     1      17.870  21.750  20.610  1.00  0.00            
ATOM    145  O34 GCD     1      18.650  22.690  22.270  1.00  0.00            
ATOM    146  H70 GCD     1      18.040  22.170  22.810  1.00  0.00            
ATOM    147  O35 GCD     1      20.000  23.120  17.330  1.00  0.00            
ATOM    148  C43 GCD     1      19.660  23.360  15.900  1.00  0.00            
ATOM    149  H71 GCD     1      19.350  24.410  15.780  1.00  0.00            
ATOM    150  C44 GCD     1      20.930  23.060  15.020  1.00  0.00            
ATOM    151  H72 GCD     1      21.460  22.110  15.120  1.00  0.00            
ATOM    152  O36 GCD     1      21.920  24.030  15.420  1.00  0.00            
ATOM    153  H73 GCD     1      22.710  23.710  14.970  1.00  0.00            
ATOM    154  C45 GCD     1      20.540  23.170  13.540  1.00  0.00            
ATOM    155  H74 GCD     1      20.390  24.240  13.350  1.00  0.00            
ATOM    156  O37 GCD     1      21.520  22.780  12.620  1.00  0.00            
ATOM    157  H75 GCD     1      22.050  23.570  12.470  1.00  0.00            
ATOM    158  C46 GCD     1      19.270  22.350  13.270  1.00  0.00            
ATOM    159  H76 GCD     1      18.860  22.580  12.280  1.00  0.00            
ATOM    160  O38 GCD     1      19.590  20.960  13.390  1.00  0.00            
ATOM    161  O39 GCD     1      18.200  22.650  14.190  1.00  0.00            
ATOM    162  C47 GCD     1      18.560  22.360  15.550  1.00  0.00            
ATOM    163  H77 GCD     1      18.930  21.350  15.760  1.00  0.00            
ATOM    164  C48 GCD     1      17.320  22.520  16.460  1.00  0.00            
ATOM    165  H78 GCD     1      17.080  23.590  16.520  1.00  0.00            
ATOM    166  H79 GCD     1      17.570  22.250  17.490  1.00  0.00            
ATOM    167  O40 GCD     1      16.270  21.730  15.980  1.00  0.00            
ATOM    168  H80 GCD     1      16.020  21.980  15.090  1.00  0.00            
ATOM    169  C1  AT4     2      16.770  15.130  15.930  1.00  0.00            
ATOM    170  C2  AT4     2      18.180  15.440  16.350  1.00  0.00            
ATOM    171  C3  AT4     2      19.100  16.100  15.540  1.00  0.00            
ATOM    172  C4  AT4     2      20.350  16.490  16.070  1.00  0.00            
ATOM    173  C5  AT4     2      20.790  16.110  17.310  1.00  0.00            
ATOM    174  C6  AT4     2      22.220  16.570  17.740  1.00  0.00            
ATOM    175  C7  AT4     2      23.290  15.450  17.780  1.00  0.00            
ATOM    176  C8  AT4     2      22.200  17.310  19.110  1.00  0.00            
ATOM    177  C9  AT4     2      19.900  15.310  18.090  1.00  0.00            
ATOM    178  C10 AT4     2      18.610  14.970  17.630  1.00  0.00            
ATOM    179  O1  AT4     2      17.740  14.400  18.480  1.00  0.00            
ATOM    180  H1  AT4     2      16.000  15.490  16.620  1.00  0.00            
ATOM    181  H2  AT4     2      16.570  15.510  14.920  1.00  0.00            
ATOM    182  H3  AT4     2      16.730  14.040  15.910  1.00  0.00            
ATOM    183  H4  AT4     2      18.790  16.510  14.590  1.00  0.00            
ATOM    184  H5  AT4     2      20.970  17.160  15.490  1.00  0.00            
ATOM    185  H6  AT4     2      22.650  17.270  17.020  1.00  0.00            
ATOM    186  H7  AT4     2      22.820  14.540  18.170  1.00  0.00            
ATOM    187  H8  AT4     2      23.580  15.180  16.750  1.00  0.00            
ATOM    188  H9  AT4     2      24.100  15.680  18.480  1.00  0.00            
ATOM    189  H10 AT4     2      21.680  18.260  19.020  1.00  0.00            
ATOM    190  H11 AT4     2      21.720  16.700  19.890  1.00  0.00            
ATOM    191  H12 AT4     2      23.220  17.640  19.380  1.00  0.00            
ATOM    192  H13 AT4     2      20.210  15.050  19.100  1.00  0.00            
ATOM    193  H14 AT4     2      18.240  14.290  19.320  1.00  0.00            
TER
ENDMDL
MODEL        1
ATOM      1  H1  GCD     1      23.770  19.630   8.150  1.00  0.00            
ATOM      2  O1  GCD     1      22.850  19.710   8.420  1.00  0.00            
ATOM      3  C1  GCD     1      22.670  19.670   9.810  1.00  0.00            
ATOM      4  H2  GCD     1      23.150  20.560  10.250  1.00  0.00            
ATOM      5  H3  GCD     1      21.620  19.750  10.120  1.00  0.00            
ATOM      6  C2  GCD     1      23.170  18.340  10.430  1.00  0.00            
ATOM      7  H4  GCD     1      22.890  18.360  11.490  1.00  0.00            
ATOM      8  C3  GCD     1      24.650  18.190  10.280  1.00  0.00            
ATOM      9  H5  GCD     1      24.980  18.160   9.230  1.00  0.00            
ATOM     10  C4  GCD     1      25.000  16.860  10.990  1.00  0.00            
ATOM     11  H6  GCD     1      24.750  17.030  12.050  1.00  0.00            
ATOM     12  O2  GCD     1      26.400  16.550  10.970  1.00  0.00            
ATOM     13  H7  GCD     1      26.870  17.390  11.080  1.00  0.00            
ATOM     14  C5  GCD     1      24.230  15.670  10.420  1.00  0.00            
ATOM     15  H8  GCD     1      24.550  15.490   9.380  1.00  0.00            
ATOM     16  O3  GCD     1      24.580  14.470  11.080  1.00  0.00            
ATOM     17  H9  GCD     1      25.530  14.320  10.970  1.00  0.00            
ATOM     18  C6  GCD     1      22.730  15.990  10.440  1.00  0.00            
ATOM     19  O4  GCD     1      22.450  17.240   9.820  1.00  0.00            
ATOM     20  H10 GCD     1      22.290  15.170   9.870  1.00  0.00            
ATOM     21  O5  GCD     1      22.230  16.000  11.780  1.00  0.00            
ATOM     22  C7  GCD     1      21.120  15.010  11.920  1.00  0.00            
ATOM     23  H11 GCD     1      20.630  14.970  10.930  1.00  0.00            
ATOM     24  C8  GCD     1      21.610  13.700  12.480  1.00  0.00            
ATOM     25  H12 GCD     1      22.260  13.890  13.340  1.00  0.00            
ATOM     26  O6  GCD     1      22.280  12.890  11.510  1.00  0.00            
ATOM     27  H13 GCD     1      23.160  13.240  11.360  1.00  0.00            
ATOM     28  C9  GCD     1      20.350  12.940  13.030  1.00  0.00            
ATOM     29  H14 GCD     1      19.720  12.780  12.150  1.00  0.00            
ATOM     30  O7  GCD     1      20.710  11.720  13.650  1.00  0.00            
ATOM     31  H15 GCD     1      21.500  11.970  14.150  1.00  0.00            
ATOM     32  C10 GCD     1      19.460  13.780  13.910  1.00  0.00            
ATOM     33  H16 GCD     1      18.620  13.240  14.360  1.00  0.00            
ATOM     34  O8  GCD     1      19.030  14.880  13.110  1.00  0.00            
ATOM     35  C11 GCD     1      20.020  15.760  12.700  1.00  0.00            
ATOM     36  H17 GCD     1      20.340  16.110  13.690  1.00  0.00            
ATOM     37  C12 GCD     1      19.410  16.950  12.020  1.00  0.00            
ATOM     38  H18 GCD     1      20.180  17.640  11.660  1.00  0.00            
ATOM     39  H19 GCD     1      18.810  17.560  12.710  1.00  0.00            
ATOM     40  O9  GCD     1      18.600  16.650  10.870  1.00  0.00            
ATOM     41  H20 GCD     1      17.680  16.770  11.130  1.00  0.00            
ATOM     42  O10 GCD     1      20.130  14.220  15.030  1.00  0.00            
ATOM     43  C13 GCD     1      19.880  13.580  16.370  1.00  0.00            
ATOM     44  H21 GCD     1      19.410  12.600  16.250  1.00  0.00            
ATOM     45  C14 GCD     1      21.270  13.520  17.040  1.00  0.00            
ATOM     46  H22 GCD     1      21.730  14.520  16.950  1.00  0.00            
ATOM     47  O11 GCD     1      22.030  12.630  16.200  1.00  0.00            
ATOM     48  H23 GCD     1      22.730  12.340  16.790  1.00  0.00            
ATOM     49  C15 GCD     1      21.220  13.180  18.510  1.00  0.00            
ATOM     50  H24 GCD     1      20.720  12.210  18.650  1.00  0.00            
ATOM     51  O12 GCD     1      22.550  13.090  19.080  1.00  0.00            
ATOM     52  H25 GCD     1      22.820  14.000  19.280  1.00  0.00            
ATOM     53  C16 GCD     1      20.230  14.180  19.180  1.00  0.00            
ATOM     54  H26 GCD     1      20.200  13.900  20.240  1.00  0.00            
ATOM     55  O13 GCD     1      18.910  14.220  18.570  1.00  0.00            
ATOM     56  C17 GCD     1      18.940  14.430  17.170  1.00  0.00            
ATOM     57  H27 GCD     1      19.210  15.460  16.870  1.00  0.00            
ATOM     58  C18 GCD     1      17.490  14.230  16.590  1.00  0.00            
ATOM     59  H28 GCD     1      17.510  14.440  15.510  1.00  0.00            
ATOM     60  H29 GCD     1      16.840  14.950  17.090  1.00  0.00            
ATOM     61  O14 GCD     1      17.030  12.870  16.850  1.00  0.00            
ATOM     62  H30 GCD     1      17.300  12.550  17.720  1.00  0.00            
ATOM     63  O15 GCD     1      20.860  15.420  19.090  1.00  0.00            
ATOM     64  C19 GCD     1      20.780  16.210  20.260  1.00  0.00            
ATOM     65  H31 GCD     1      20.020  15.800  20.940  1.00  0.00            
ATOM     66  C20 GCD     1      22.180  16.090  20.900  1.00  0.00            
ATOM     67  H32 GCD     1      22.930  16.350  20.140  1.00  0.00            
ATOM     68  O16 GCD     1      22.420  14.810  21.340  1.00  0.00            
ATOM     69  H33 GCD     1      23.120  14.880  22.000  1.00  0.00            
ATOM     70  C21 GCD     1      22.310  17.090  21.990  1.00  0.00            
ATOM     71  H34 GCD     1      21.520  16.820  22.700  1.00  0.00            
ATOM     72  O17 GCD     1      23.540  17.090  22.720  1.00  0.00            
ATOM     73  H35 GCD     1      24.220  17.370  22.090  1.00  0.00            
ATOM     74  C22 GCD     1      21.870  18.450  21.530  1.00  0.00            
ATOM     75  H36 GCD     1      21.750  19.130  22.380  1.00  0.00            
ATOM     76  O18 GCD     1      20.580  18.440  21.000  1.00  0.00            
ATOM     77  C23 GCD     1      20.350  17.630  19.870  1.00  0.00            
ATOM     78  H37 GCD     1      21.030  18.050  19.110  1.00  0.00            
ATOM     79  C24 GCD     1      18.930  17.810  19.340  1.00  0.00            
ATOM     80  H38 GCD     1      18.170  17.690  20.120  1.00  0.00            
ATOM     81  H39 GCD     1      18.770  17.090  18.530  1.00  0.00            
ATOM     82  O19 GCD     1      18.790  19.100  18.730  1.00  0.00            
ATOM     83  H40 GCD     1      17.900  19.170  18.360  1.00  0.00            
ATOM     84  O20 GCD     1      22.760  19.000  20.580  1.00  0.00            
ATOM     85  C25 GCD     1      23.780  19.840  21.150  1.00  0.00            
ATOM     86  H41 GCD     1      23.800  19.790  22.250  1.00  0.00            
ATOM     87  C26 GCD     1      25.170  19.510  20.610  1.00  0.00            
ATOM     88  H42 GCD     1      25.210  19.770  19.550  1.00  0.00            
ATOM     89  O21 GCD     1      25.520  18.110  20.710  1.00  0.00            
ATOM     90  H43 GCD     1      26.340  18.010  20.210  1.00  0.00            
ATOM     91  C27 GCD     1      26.240  20.330  21.330  1.00  0.00            
ATOM     92  H44 GCD     1      26.260  20.060  22.390  1.00  0.00            
ATOM     93  O22 GCD     1      27.550  20.140  20.800  1.00  0.00            
ATOM     94  H45 GCD     1      27.580  20.760  20.060  1.00  0.00            
ATOM     95  C28 GCD     1      25.900  21.830  21.180  1.00  0.00            
ATOM     96  H46 GCD     1      26.580  22.430  21.790  1.00  0.00            
ATOM     97  O23 GCD     1      24.600  21.990  21.640  1.00  0.00            
ATOM     98  C29 GCD     1      23.510  21.330  20.960  1.00  0.00            
ATOM     99  H47 GCD     1      23.520  21.590  19.900  1.00  0.00            
ATOM    100  C30 GCD     1      22.180  21.780  21.450  1.00  0.00            
ATOM    101  H48 GCD     1      21.430  21.250  20.860  1.00  0.00            
ATOM    102  H49 GCD     1      22.110  22.880  21.420  1.00  0.00            
ATOM    103  O24 GCD     1      21.920  21.470  22.850  1.00  0.00            
ATOM    104  H50 GCD     1      22.470  22.150  23.260  1.00  0.00            
ATOM    105  O25 GCD     1      25.940  22.260  19.800  1.00  0.00            
ATOM    106  C31 GCD     1      26.300  23.610  19.550  1.00  0.00            
ATOM    107  H51 GCD     1      26.310  24.170  20.490  1.00  0.00            
ATOM    108  C32 GCD     1      27.690  23.560  18.930  1.00  0.00            
ATOM    109  H52 GCD     1      27.650  23.170  17.900  1.00  0.00            
ATOM    110  O26 GCD     1      28.670  22.760  19.700  1.00  0.00            
ATOM    111  H53 GCD     1      28.730  23.190  20.560  1.00  0.00            
ATOM    112  C33 GCD     1      28.190  24.960  18.460  1.00  0.00            
ATOM    113  H54 GCD     1      28.380  25.490  19.400  1.00  0.00            
ATOM    114  O27 GCD     1      29.420  24.920  17.650  1.00  0.00            
ATOM    115  H55 GCD     1      29.190  24.610  16.770  1.00  0.00            
ATOM    116  C34 GCD     1      27.160  25.620  17.630  1.00  0.00            
ATOM    117  H56 GCD     1      27.410  26.660  17.400  1.00  0.00            
ATOM    118  O28 GCD     1      25.890  25.730  18.380  1.00  0.00            
ATOM    119  C35 GCD     1      25.290  24.460  18.730  1.00  0.00            
ATOM    120  H57 GCD     1      24.950  23.950  17.820  1.00  0.00            
ATOM    121  C36 GCD     1      24.080  24.840  19.630  1.00  0.00            
ATOM    122  H58 GCD     1      24.540  25.480  20.390  1.00  0.00            
ATOM    123  H59 GCD     1      23.720  23.890  20.040  1.00  0.00            
ATOM    124  O29 GCD     1      23.060  25.430  18.850  1.00  0.00            
ATOM    125  H60 GCD     1      22.520  25.760  19.580  1.00  0.00            
ATOM    126  O30 GCD     1      26.940  24.900  16.360  1.00  0.00            
ATOM    127  C37 GCD     1      27.070  25.480  15.080  1.00  0.00            
ATOM    128  H61 GCD     1      27.310  26.540  15.240  1.00  0.00            
ATOM    129  C38 GCD     1      28.190  24.790  14.300  1.00  0.00            
ATOM    130  H62 GCD     1      27.970  23.720  14.480  1.00  0.00            
ATOM    131  O31 GCD     1      29.510  25.080  14.760  1.00  0.00            
ATOM    132  H63 GCD     1      29.690  25.990  14.490  1.00  0.00            
ATOM    133  C39 GCD     1      28.070  25.140  12.800  1.00  0.00            
ATOM    134  H64 GCD     1      28.330  26.190  12.630  1.00  0.00            
ATOM    135  O32 GCD     1      29.080  24.360  12.100  1.00  0.00            
ATOM    136  H65 GCD     1      29.020  23.410  12.230  1.00  0.00            
ATOM    137  C40 GCD     1      26.690  24.790  12.270  1.00  0.00            
ATOM    138  H66 GCD     1      26.590  25.070  11.220  1.00  0.00            
ATOM    139  O33 GCD     1      25.830  25.660  12.990  1.00  0.00            
ATOM    140  C41 GCD     1      25.740  25.440  14.430  1.00  0.00            
ATOM    141  H67 GCD     1      25.220  24.500  14.670  1.00  0.00            
ATOM    142  C42 GCD     1      24.860  26.480  15.140  1.00  0.00            
ATOM    143  H68 GCD     1      25.350  27.470  15.160  1.00  0.00            
ATOM    144  H69 GCD     1      24.780  26.110  16.170  1.00  0.00            
ATOM    145  O34 GCD     1      23.650  26.470  14.490  1.00  0.00            
ATOM    146  H70 GCD     1      23.090  26.030  15.140  1.00  0.00            
ATOM    147  O35 GCD     1      26.240  23.460  12.440  1.00  0.00            
ATOM    148  C43 GCD     1      26.570  22.620  11.410  1.00  0.00            
ATOM    149  H71 GCD     1      27.230  23.110  10.680  1.00  0.00            
ATOM    150  C44 GCD     1      27.300  21.400  11.900  1.00  0.00            
ATOM    151  H72 GCD     1      26.770  20.840  12.680  1.00  0.00            
ATOM    152  O36 GCD     1      28.650  21.670  12.400  1.00  0.00            
ATOM    153  H73 GCD     1      29.090  20.940  12.860  1.00  0.00            
ATOM    154  C45 GCD     1      27.510  20.400  10.710  1.00  0.00            
ATOM    155  H74 GCD     1      28.220  20.740   9.960  1.00  0.00            
ATOM    156  O37 GCD     1      28.060  19.160  11.290  1.00  0.00            
ATOM    157  H75 GCD     1      29.010  19.140  11.130  1.00  0.00            
ATOM    158  C46 GCD     1      26.200  20.010  10.020  1.00  0.00            
ATOM    159  H76 GCD     1      26.320  19.360   9.150  1.00  0.00            
ATOM    160  O38 GCD     1      25.380  19.250  10.990  1.00  0.00            
ATOM    161  O39 GCD     1      25.580  21.240   9.660  1.00  0.00            
ATOM    162  C47 GCD     1      25.320  22.130  10.770  1.00  0.00            
ATOM    163  H77 GCD     1      24.820  21.590  11.590  1.00  0.00            
ATOM    164  C48 GCD     1      24.410  23.270  10.180  1.00  0.00            
ATOM    165  H78 GCD     1      23.990  23.830  11.020  1.00  0.00            
ATOM    166  H79 GCD     1      23.570  22.850   9.600  1.00  0.00            
ATOM    167  O40 GCD     1      25.170  24.170   9.390  1.00  0.00            
ATOM    168  H80 GCD     1      24.670  24.750   8.800  1.00  0.00            
ATOM    169  C1  AT4     2      20.790  21.900  16.290  1.00  0.00            
ATOM    170  C2  AT4     2      21.580  20.680  16.550  1.00  0.00            
ATOM    171  C3  AT4     2      21.020  19.450  16.190  1.00  0.00            
ATOM    172  C4  AT4     2      21.810  18.340  16.120  1.00  0.00            
ATOM    173  C5  AT4     2      23.210  18.380  16.400  1.00  0.00            
ATOM    174  C6  AT4     2      24.120  17.110  16.410  1.00  0.00            
ATOM    175  C7  AT4     2      23.960  16.190  15.200  1.00  0.00            
ATOM    176  C8  AT4     2      24.180  16.330  17.720  1.00  0.00            
ATOM    177  C9  AT4     2      23.750  19.550  16.860  1.00  0.00            
ATOM    178  C10 AT4     2      22.960  20.720  16.870  1.00  0.00            
ATOM    179  O1  AT4     2      23.560  21.870  17.220  1.00  0.00            
ATOM    180  H1  AT4     2      20.340  21.840  15.290  1.00  0.00            
ATOM    181  H2  AT4     2      19.920  21.980  16.960  1.00  0.00            
ATOM    182  H3  AT4     2      21.370  22.830  16.220  1.00  0.00            
ATOM    183  H4  AT4     2      19.970  19.440  15.920  1.00  0.00            
ATOM    184  H5  AT4     2      21.360  17.460  15.650  1.00  0.00            
ATOM    185  H6  AT4     2      25.140  17.490  16.310  1.00  0.00            
ATOM    186  H7  AT4     2      24.580  15.280  15.190  1.00  0.00            
ATOM    187  H8  AT4     2      22.930  15.830  15.160  1.00  0.00            
ATOM    188  H9  AT4     2      24.010  16.650  14.210  1.00  0.00            
ATOM    189  H10 AT4     2      24.570  17.060  18.450  1.00  0.00            
ATOM    190  H11 AT4     2      23.260  15.830  18.030  1.00  0.00            
ATOM    191  H12 AT4     2      24.890  15.500  17.640  1.00  0.00            
ATOM    192  H13 AT4     2      24.820  19.690  16.960  1.00  0.00            
ATOM    193  H14 AT4     2      22.850  22.530  17.200  1.00  0.00            
TER
ENDMDL
MODEL        1
ATOM      1  H1  GCD     1      14.390  13.670  15.270  1.00  0.00            
ATOM      2  O1  GCD     1      14.320  14.250  16.030  1.00  0.00            
ATOM      3  C1  GCD     1      14.410  15.570  15.460  1.00  0.00            
ATOM      4  H2  GCD     1      13.430  15.800  15.020  1.00  0.00            
ATOM      5  H3  GCD     1      14.610  16.340  16.210  1.00  0.00            
ATOM      6  C2  GCD     1      15.480  15.500  14.350  1.00  0.00            
ATOM      7  H4  GCD     1      16.460  15.200  14.750  1.00  0.00            
ATOM      8  C3  GCD     1      15.610  16.820  13.530  1.00  0.00            
ATOM      9  H5  GCD     1      14.620  17.190  13.250  1.00  0.00            
ATOM     10  C4  GCD     1      16.510  16.600  12.340  1.00  0.00            
ATOM     11  H6  GCD     1      17.520  16.380  12.730  1.00  0.00            
ATOM     12  O2  GCD     1      16.570  17.750  11.580  1.00  0.00            
ATOM     13  H7  GCD     1      15.690  17.780  11.180  1.00  0.00            
ATOM     14  C5  GCD     1      16.030  15.450  11.470  1.00  0.00            
ATOM     15  H8  GCD     1      15.100  15.810  11.010  1.00  0.00            
ATOM     16  O3  GCD     1      16.940  15.120  10.400  1.00  0.00            
ATOM     17  H9  GCD     1      17.750  14.780  10.810  1.00  0.00            
ATOM     18  C6  GCD     1      15.880  14.160  12.320  1.00  0.00            
ATOM     19  O4  GCD     1      15.040  14.460  13.470  1.00  0.00            
ATOM     20  H10 GCD     1      15.320  13.420  11.730  1.00  0.00            
ATOM     21  O5  GCD     1      17.160  13.660  12.890  1.00  0.00            
ATOM     22  C7  GCD     1      17.900  12.780  12.090  1.00  0.00            
ATOM     23  H11 GCD     1      17.630  12.800  11.030  1.00  0.00            
ATOM     24  C8  GCD     1      19.360  13.330  12.170  1.00  0.00            
ATOM     25  H12 GCD     1      19.650  13.500  13.220  1.00  0.00            
ATOM     26  O6  GCD     1      19.450  14.550  11.430  1.00  0.00            
ATOM     27  H13 GCD     1      20.360  14.790  11.210  1.00  0.00            
ATOM     28  C9  GCD     1      20.340  12.250  11.540  1.00  0.00            
ATOM     29  H14 GCD     1      20.190  12.400  10.460  1.00  0.00            
ATOM     30  O7  GCD     1      21.720  12.430  11.790  1.00  0.00            
ATOM     31  H15 GCD     1      22.090  13.280  11.520  1.00  0.00            
ATOM     32  C10 GCD     1      20.060  10.890  12.130  1.00  0.00            
ATOM     33  H16 GCD     1      20.600  10.090  11.630  1.00  0.00            
ATOM     34  O8  GCD     1      18.650  10.530  12.010  1.00  0.00            
ATOM     35  C11 GCD     1      17.690  11.400  12.690  1.00  0.00            
ATOM     36  H17 GCD     1      17.840  11.420  13.770  1.00  0.00            
ATOM     37  C12 GCD     1      16.260  10.800  12.480  1.00  0.00            
ATOM     38  H18 GCD     1      15.600  11.380  13.130  1.00  0.00            
ATOM     39  H19 GCD     1      16.100   9.800  12.900  1.00  0.00            
ATOM     40  O9  GCD     1      15.790  10.960  11.180  1.00  0.00            
ATOM     41  H20 GCD     1      15.070  10.320  11.120  1.00  0.00            
ATOM     42  O10 GCD     1      20.350  10.890  13.540  1.00  0.00            
ATOM     43  C13 GCD     1      21.050   9.690  13.990  1.00  0.00            
ATOM     44  H21 GCD     1      21.130   8.960  13.180  1.00  0.00            
ATOM     45  C14 GCD     1      22.420  10.080  14.390  1.00  0.00            
ATOM     46  H22 GCD     1      22.240  10.800  15.200  1.00  0.00            
ATOM     47  O11 GCD     1      23.190  10.700  13.310  1.00  0.00            
ATOM     48  H23 GCD     1      22.570  11.330  12.930  1.00  0.00            
ATOM     49  C15 GCD     1      23.110   8.900  15.080  1.00  0.00            
ATOM     50  H24 GCD     1      23.240   8.060  14.390  1.00  0.00            
ATOM     51  O12 GCD     1      24.490   9.260  15.510  1.00  0.00            
ATOM     52  H25 GCD     1      24.990   9.340  14.690  1.00  0.00            
ATOM     53  C16 GCD     1      22.250   8.330  16.240  1.00  0.00            
ATOM     54  H26 GCD     1      22.760   7.450  16.660  1.00  0.00            
ATOM     55  O13 GCD     1      21.010   7.970  15.680  1.00  0.00            
ATOM     56  C17 GCD     1      20.320   9.120  15.230  1.00  0.00            
ATOM     57  H27 GCD     1      20.310   9.850  16.040  1.00  0.00            
ATOM     58  C18 GCD     1      18.930   8.760  14.810  1.00  0.00            
ATOM     59  H28 GCD     1      18.900   8.090  13.930  1.00  0.00            
ATOM     60  H29 GCD     1      18.270   9.630  14.740  1.00  0.00            
ATOM     61  O14 GCD     1      18.220   8.190  15.910  1.00  0.00            
ATOM     62  H30 GCD     1      18.820   7.450  16.080  1.00  0.00            
ATOM     63  O15 GCD     1      21.990   9.220  17.340  1.00  0.00            
ATOM     64  C19 GCD     1      22.190   8.750  18.660  1.00  0.00            
ATOM     65  H31 GCD     1      22.240   7.660  18.640  1.00  0.00            
ATOM     66  C20 GCD     1      23.460   9.310  19.240  1.00  0.00            
ATOM     67  H32 GCD     1      23.420  10.410  19.200  1.00  0.00            
ATOM     68  O16 GCD     1      24.630   8.950  18.450  1.00  0.00            
ATOM     69  H33 GCD     1      24.340   9.020  17.530  1.00  0.00            
ATOM     70  C21 GCD     1      23.650   8.990  20.730  1.00  0.00            
ATOM     71  H34 GCD     1      23.720   7.910  20.920  1.00  0.00            
ATOM     72  O17 GCD     1      24.800   9.560  21.290  1.00  0.00            
ATOM     73  H35 GCD     1      24.600  10.470  21.560  1.00  0.00            
ATOM     74  C22 GCD     1      22.420   9.490  21.440  1.00  0.00            
ATOM     75  H36 GCD     1      22.320   9.220  22.490  1.00  0.00            
ATOM     76  O18 GCD     1      21.290   8.880  20.820  1.00  0.00            
ATOM     77  C23 GCD     1      21.020   9.160  19.450  1.00  0.00            
ATOM     78  H37 GCD     1      20.770  10.210  19.260  1.00  0.00            
ATOM     79  C24 GCD     1      19.810   8.370  19.080  1.00  0.00            
ATOM     80  H38 GCD     1      19.860   7.450  19.680  1.00  0.00            
ATOM     81  H39 GCD     1      19.830   8.190  17.990  1.00  0.00            
ATOM     82  O19 GCD     1      18.590   9.020  19.500  1.00  0.00            
ATOM     83  H40 GCD     1      18.020   9.040  18.720  1.00  0.00            
ATOM     84  O20 GCD     1      22.300  10.950  21.360  1.00  0.00            
ATOM     85  C25 GCD     1      22.510  11.680  22.610  1.00  0.00            
ATOM     86  H41 GCD     1      22.890  11.020  23.400  1.00  0.00            
ATOM     87  C26 GCD     1      23.650  12.740  22.520  1.00  0.00            
ATOM     88  H42 GCD     1      23.440  13.370  21.650  1.00  0.00            
ATOM     89  O21 GCD     1      24.890  12.140  22.320  1.00  0.00            
ATOM     90  H43 GCD     1      25.490  12.850  22.590  1.00  0.00            
ATOM     91  C27 GCD     1      23.660  13.610  23.740  1.00  0.00            
ATOM     92  H44 GCD     1      23.860  13.030  24.650  1.00  0.00            
ATOM     93  O22 GCD     1      24.620  14.660  23.610  1.00  0.00            
ATOM     94  H45 GCD     1      24.190  15.470  23.300  1.00  0.00            
ATOM     95  C28 GCD     1      22.300  14.210  24.070  1.00  0.00            
ATOM     96  H46 GCD     1      22.320  14.840  24.960  1.00  0.00            
ATOM     97  O23 GCD     1      21.430  13.130  24.230  1.00  0.00            
ATOM     98  C29 GCD     1      21.230  12.330  23.030  1.00  0.00            
ATOM     99  H47 GCD     1      20.910  12.850  22.120  1.00  0.00            
ATOM    100  C30 GCD     1      20.160  11.310  23.290  1.00  0.00            
ATOM    101  H48 GCD     1      20.400  10.880  24.270  1.00  0.00            
ATOM    102  H49 GCD     1      20.300  10.450  22.630  1.00  0.00            
ATOM    103  O24 GCD     1      18.840  11.870  23.280  1.00  0.00            
ATOM    104  H50 GCD     1      18.200  11.190  23.550  1.00  0.00            
ATOM    105  O25 GCD     1      21.760  15.020  23.010  1.00  0.00            
ATOM    106  C31 GCD     1      21.450  16.460  23.290  1.00  0.00            
ATOM    107  H51 GCD     1      21.840  16.680  24.290  1.00  0.00            
ATOM    108  C32 GCD     1      22.150  17.360  22.350  1.00  0.00            
ATOM    109  H52 GCD     1      21.800  17.190  21.320  1.00  0.00            
ATOM    110  O26 GCD     1      23.650  17.220  22.460  1.00  0.00            
ATOM    111  H53 GCD     1      24.050  17.770  21.780  1.00  0.00            
ATOM    112  C33 GCD     1      21.790  18.780  22.860  1.00  0.00            
ATOM    113  H54 GCD     1      21.940  18.970  23.930  1.00  0.00            
ATOM    114  O27 GCD     1      22.530  19.830  22.140  1.00  0.00            
ATOM    115  H55 GCD     1      22.170  19.840  21.240  1.00  0.00            
ATOM    116  C34 GCD     1      20.340  18.970  22.710  1.00  0.00            
ATOM    117  H56 GCD     1      19.960  19.900  23.140  1.00  0.00            
ATOM    118  O28 GCD     1      19.710  18.010  23.560  1.00  0.00            
ATOM    119  C35 GCD     1      19.900  16.690  23.110  1.00  0.00            
ATOM    120  H57 GCD     1      19.630  16.610  22.040  1.00  0.00            
ATOM    121  C36 GCD     1      19.010  15.880  23.960  1.00  0.00            
ATOM    122  H58 GCD     1      19.110  16.040  25.040  1.00  0.00            
ATOM    123  H59 GCD     1      19.210  14.800  23.830  1.00  0.00            
ATOM    124  O29 GCD     1      17.590  16.080  23.630  1.00  0.00            
ATOM    125  H60 GCD     1      17.530  17.030  23.810  1.00  0.00            
ATOM    126  O30 GCD     1      19.870  18.890  21.360  1.00  0.00            
ATOM    127  C37 GCD     1      19.600  20.050  20.650  1.00  0.00            
ATOM    128  H61 GCD     1      19.990  20.970  21.100  1.00  0.00            
ATOM    129  C38 GCD     1      20.190  19.810  19.340  1.00  0.00            
ATOM    130  H62 GCD     1      19.790  18.870  18.940  1.00  0.00            
ATOM    131  O31 GCD     1      21.580  19.710  19.470  1.00  0.00            
ATOM    132  H63 GCD     1      21.960  20.080  18.670  1.00  0.00            
ATOM    133  C39 GCD     1      19.920  20.940  18.360  1.00  0.00            
ATOM    134  H64 GCD     1      20.260  21.890  18.780  1.00  0.00            
ATOM    135  O32 GCD     1      20.590  20.730  17.160  1.00  0.00            
ATOM    136  H65 GCD     1      19.920  20.930  16.490  1.00  0.00            
ATOM    137  C40 GCD     1      18.370  21.050  18.200  1.00  0.00            
ATOM    138  H66 GCD     1      18.060  21.930  17.630  1.00  0.00            
ATOM    139  O33 GCD     1      17.730  21.140  19.470  1.00  0.00            
ATOM    140  C41 GCD     1      18.120  20.040  20.430  1.00  0.00            
ATOM    141  H67 GCD     1      17.800  19.110  19.930  1.00  0.00            
ATOM    142  C42 GCD     1      17.350  20.150  21.760  1.00  0.00            
ATOM    143  H68 GCD     1      17.390  19.220  22.330  1.00  0.00            
ATOM    144  H69 GCD     1      16.310  20.340  21.450  1.00  0.00            
ATOM    145  O34 GCD     1      17.850  21.250  22.640  1.00  0.00            
ATOM    146  H70 GCD     1      17.140  21.900  22.650  1.00  0.00            
ATOM    147  O35 GCD     1      17.820  19.910  17.620  1.00  0.00            
ATOM    148  C43 GCD     1      16.770  20.090  16.580  1.00  0.00            
ATOM    149  H71 GCD     1      16.270  21.060  16.720  1.00  0.00            
ATOM    150  C44 GCD     1      17.490  20.200  15.310  1.00  0.00            
ATOM    151  H72 GCD     1      18.070  19.280  15.170  1.00  0.00            
ATOM    152  O36 GCD     1      18.360  21.300  15.320  1.00  0.00            
ATOM    153  H73 GCD     1      18.920  21.370  14.540  1.00  0.00            
ATOM    154  C45 GCD     1      16.480  20.250  14.180  1.00  0.00            
ATOM    155  H74 GCD     1      16.080  21.270  14.310  1.00  0.00            
ATOM    156  O37 GCD     1      17.170  20.150  12.900  1.00  0.00            
ATOM    157  H75 GCD     1      17.340  19.200  12.830  1.00  0.00            
ATOM    158  C46 GCD     1      15.530  19.030  14.370  1.00  0.00            
ATOM    159  H76 GCD     1      14.750  19.050  13.600  1.00  0.00            
ATOM    160  O38 GCD     1      16.230  17.820  14.340  1.00  0.00            
ATOM    161  O39 GCD     1      14.790  19.090  15.600  1.00  0.00            
ATOM    162  C47 GCD     1      15.760  19.050  16.740  1.00  0.00            
ATOM    163  H77 GCD     1      16.290  18.090  16.750  1.00  0.00            
ATOM    164  C48 GCD     1      14.950  19.130  17.960  1.00  0.00            
ATOM    165  H78 GCD     1      14.330  20.030  17.880  1.00  0.00            
ATOM    166  H79 GCD     1      15.580  19.230  18.850  1.00  0.00            
ATOM    167  O40 GCD     1      14.070  18.010  18.100  1.00  0.00            
ATOM    168  H80 GCD     1      13.430  18.120  17.380  1.00  0.00            
ATOM    169  C1  AT4     2      16.800  11.520  17.100  1.00  0.00            
ATOM    170  C2  AT4     2      18.110  12.260  17.410  1.00  0.00            
ATOM    171  C3  AT4     2      18.840  12.660  16.280  1.00  0.00            
ATOM    172  C4  AT4     2      20.010  13.410  16.450  1.00  0.00            
ATOM    173  C5  AT4     2      20.410  13.860  17.760  1.00  0.00            
ATOM    174  C6  AT4     2      21.770  14.570  17.940  1.00  0.00            
ATOM    175  C7  AT4     2      22.510  13.940  19.060  1.00  0.00            
ATOM    176  C8  AT4     2      21.420  16.080  18.030  1.00  0.00            
ATOM    177  C9  AT4     2      19.640  13.540  18.880  1.00  0.00            
ATOM    178  C10 AT4     2      18.540  12.670  18.700  1.00  0.00            
ATOM    179  O1  AT4     2      17.810  12.310  19.790  1.00  0.00            
ATOM    180  H1  AT4     2      15.940  12.200  17.040  1.00  0.00            
ATOM    181  H2  AT4     2      16.790  11.060  16.110  1.00  0.00            
ATOM    182  H3  AT4     2      16.530  10.720  17.800  1.00  0.00            
ATOM    183  H4  AT4     2      18.610  12.350  15.260  1.00  0.00            
ATOM    184  H5  AT4     2      20.680  13.520  15.600  1.00  0.00            
ATOM    185  H6  AT4     2      22.230  14.600  16.950  1.00  0.00            
ATOM    186  H7  AT4     2      22.290  12.870  19.150  1.00  0.00            
ATOM    187  H8  AT4     2      23.580  14.100  18.890  1.00  0.00            
ATOM    188  H9  AT4     2      22.220  14.500  19.960  1.00  0.00            
ATOM    189  H10 AT4     2      20.810  16.230  18.930  1.00  0.00            
ATOM    190  H11 AT4     2      22.360  16.660  17.980  1.00  0.00            
ATOM    191  H12 AT4     2      20.750  16.370  17.220  1.00  0.00            
ATOM    192  H13 AT4     2      19.870  13.890  19.880  1.00  0.00            
ATOM    193  H14 AT4     2      18.140  12.900  20.490  1.00  0.00            
TER
ENDMDL
MODEL        1
ATOM      1  H1  GCD     1      12.630  26.160  10.470  1.00  0.00            
ATOM      2  O1  GCD     1      12.210  26.620  11.210  1.00  0.00            
ATOM      3  C1  GCD     1      13.130  27.710  11.580  1.00  0.00            
ATOM      4  H2  GCD     1      12.990  28.560  10.900  1.00  0.00            
ATOM      5  H3  GCD     1      12.940  28.110  12.580  1.00  0.00            
ATOM      6  C2  GCD     1      14.470  27.140  11.360  1.00  0.00            
ATOM      7  H4  GCD     1      14.630  26.350  12.110  1.00  0.00            
ATOM      8  C3  GCD     1      15.470  28.170  11.660  1.00  0.00            
ATOM      9  H5  GCD     1      15.230  29.100  11.110  1.00  0.00            
ATOM     10  C4  GCD     1      16.870  27.710  11.360  1.00  0.00            
ATOM     11  H6  GCD     1      17.160  26.870  11.990  1.00  0.00            
ATOM     12  O2  GCD     1      17.760  28.820  11.630  1.00  0.00            
ATOM     13  H7  GCD     1      18.620  28.640  11.220  1.00  0.00            
ATOM     14  C5  GCD     1      16.860  27.260   9.890  1.00  0.00            
ATOM     15  H8  GCD     1      16.620  28.230   9.420  1.00  0.00            
ATOM     16  O3  GCD     1      18.150  26.820   9.400  1.00  0.00            
ATOM     17  H9  GCD     1      18.810  27.410   9.780  1.00  0.00            
ATOM     18  C6  GCD     1      15.820  26.170   9.660  1.00  0.00            
ATOM     19  O4  GCD     1      14.540  26.710  10.040  1.00  0.00            
ATOM     20  H10 GCD     1      15.700  25.840   8.630  1.00  0.00            
ATOM     21  O5  GCD     1      16.080  25.080  10.480  1.00  0.00            
ATOM     22  C7  GCD     1      16.060  23.800   9.920  1.00  0.00            
ATOM     23  H11 GCD     1      15.980  23.870   8.830  1.00  0.00            
ATOM     24  C8  GCD     1      17.470  23.250  10.280  1.00  0.00            
ATOM     25  H12 GCD     1      17.700  23.230  11.350  1.00  0.00            
ATOM     26  O6  GCD     1      18.480  24.030   9.660  1.00  0.00            
ATOM     27  H13 GCD     1      18.120  24.910   9.820  1.00  0.00            
ATOM     28  C9  GCD     1      17.580  21.800   9.620  1.00  0.00            
ATOM     29  H14 GCD     1      17.390  22.020   8.570  1.00  0.00            
ATOM     30  O7  GCD     1      18.870  21.130   9.730  1.00  0.00            
ATOM     31  H15 GCD     1      18.690  20.400  10.330  1.00  0.00            
ATOM     32  C10 GCD     1      16.470  20.870  10.050  1.00  0.00            
ATOM     33  H16 GCD     1      16.480  19.930   9.490  1.00  0.00            
ATOM     34  O8  GCD     1      15.210  21.500   9.860  1.00  0.00            
ATOM     35  C11 GCD     1      15.050  22.850  10.480  1.00  0.00            
ATOM     36  H17 GCD     1      15.190  22.710  11.560  1.00  0.00            
ATOM     37  C12 GCD     1      13.640  23.320  10.310  1.00  0.00            
ATOM     38  H18 GCD     1      13.400  24.050  11.090  1.00  0.00            
ATOM     39  H19 GCD     1      13.000  22.470  10.580  1.00  0.00            
ATOM     40  O9  GCD     1      13.320  23.720   9.010  1.00  0.00            
ATOM     41  H20 GCD     1      13.540  22.900   8.550  1.00  0.00            
ATOM     42  O10 GCD     1      16.590  20.560  11.480  1.00  0.00            
ATOM     43  C13 GCD     1      16.150  19.220  11.770  1.00  0.00            
ATOM     44  H21 GCD     1      15.680  18.760  10.890  1.00  0.00            
ATOM     45  C14 GCD     1      17.440  18.480  12.200  1.00  0.00            
ATOM     46  H22 GCD     1      17.770  18.940  13.140  1.00  0.00            
ATOM     47  O11 GCD     1      18.390  18.650  11.110  1.00  0.00            
ATOM     48  H23 GCD     1      18.380  17.870  10.540  1.00  0.00            
ATOM     49  C15 GCD     1      17.000  17.060  12.520  1.00  0.00            
ATOM     50  H24 GCD     1      16.470  16.680  11.630  1.00  0.00            
ATOM     51  O12 GCD     1      17.990  16.120  12.900  1.00  0.00            
ATOM     52  H25 GCD     1      18.240  16.290  13.820  1.00  0.00            
ATOM     53  C16 GCD     1      15.950  17.060  13.600  1.00  0.00            
ATOM     54  H26 GCD     1      15.570  16.070  13.870  1.00  0.00            
ATOM     55  O13 GCD     1      14.850  17.890  13.240  1.00  0.00            
ATOM     56  C17 GCD     1      15.220  19.230  12.960  1.00  0.00            
ATOM     57  H27 GCD     1      15.750  19.680  13.820  1.00  0.00            
ATOM     58  C18 GCD     1      13.880  19.930  12.710  1.00  0.00            
ATOM     59  H28 GCD     1      13.290  19.420  11.930  1.00  0.00            
ATOM     60  H29 GCD     1      14.050  20.930  12.300  1.00  0.00            
ATOM     61  O14 GCD     1      13.130  20.020  13.910  1.00  0.00            
ATOM     62  H30 GCD     1      12.880  19.120  14.140  1.00  0.00            
ATOM     63  O15 GCD     1      16.520  17.550  14.800  1.00  0.00            
ATOM     64  C19 GCD     1      16.480  16.910  16.050  1.00  0.00            
ATOM     65  H31 GCD     1      15.840  16.020  16.030  1.00  0.00            
ATOM     66  C20 GCD     1      17.980  16.630  16.390  1.00  0.00            
ATOM     67  H32 GCD     1      18.570  17.560  16.330  1.00  0.00            
ATOM     68  O16 GCD     1      18.550  15.650  15.570  1.00  0.00            
ATOM     69  H33 GCD     1      18.070  14.850  15.820  1.00  0.00            
ATOM     70  C21 GCD     1      18.200  16.260  17.860  1.00  0.00            
ATOM     71  H34 GCD     1      17.930  15.210  17.950  1.00  0.00            
ATOM     72  O17 GCD     1      19.610  16.280  18.280  1.00  0.00            
ATOM     73  H35 GCD     1      19.960  17.000  17.750  1.00  0.00            
ATOM     74  C22 GCD     1      17.390  17.180  18.830  1.00  0.00            
ATOM     75  H36 GCD     1      17.210  16.630  19.750  1.00  0.00            
ATOM     76  O18 GCD     1      16.060  17.450  18.350  1.00  0.00            
ATOM     77  C23 GCD     1      15.970  17.950  17.000  1.00  0.00            
ATOM     78  H37 GCD     1      16.680  18.790  16.960  1.00  0.00            
ATOM     79  C24 GCD     1      14.510  18.350  16.780  1.00  0.00            
ATOM     80  H38 GCD     1      13.930  17.430  16.640  1.00  0.00            
ATOM     81  H39 GCD     1      14.390  19.000  15.900  1.00  0.00            
ATOM     82  O19 GCD     1      14.080  19.100  17.950  1.00  0.00            
ATOM     83  H40 GCD     1      14.490  18.620  18.680  1.00  0.00            
ATOM     84  O20 GCD     1      17.910  18.480  19.090  1.00  0.00            
ATOM     85  C25 GCD     1      18.250  18.810  20.420  1.00  0.00            
ATOM     86  H41 GCD     1      18.740  17.970  20.940  1.00  0.00            
ATOM     87  C26 GCD     1      19.370  19.900  20.430  1.00  0.00            
ATOM     88  H42 GCD     1      18.900  20.660  19.790  1.00  0.00            
ATOM     89  O21 GCD     1      20.560  19.390  19.880  1.00  0.00            
ATOM     90  H43 GCD     1      20.400  19.160  18.950  1.00  0.00            
ATOM     91  C27 GCD     1      19.670  20.520  21.790  1.00  0.00            
ATOM     92  H44 GCD     1      20.040  19.690  22.410  1.00  0.00            
ATOM     93  O22 GCD     1      20.500  21.690  21.770  1.00  0.00            
ATOM     94  H45 GCD     1      21.060  21.840  21.000  1.00  0.00            
ATOM     95  C28 GCD     1      18.290  20.940  22.460  1.00  0.00            
ATOM     96  H46 GCD     1      18.540  21.260  23.480  1.00  0.00            
ATOM     97  O23 GCD     1      17.550  19.800  22.600  1.00  0.00            
ATOM     98  C29 GCD     1      17.130  19.180  21.360  1.00  0.00            
ATOM     99  H47 GCD     1      16.480  19.890  20.820  1.00  0.00            
ATOM    100  C30 GCD     1      16.210  17.910  21.660  1.00  0.00            
ATOM    101  H48 GCD     1      15.780  17.390  20.790  1.00  0.00            
ATOM    102  H49 GCD     1      15.350  18.260  22.240  1.00  0.00            
ATOM    103  O24 GCD     1      16.900  16.900  22.410  1.00  0.00            
ATOM    104  H50 GCD     1      16.480  16.070  22.160  1.00  0.00            
ATOM    105  O25 GCD     1      17.620  21.990  21.770  1.00  0.00            
ATOM    106  C31 GCD     1      17.260  23.120  22.520  1.00  0.00            
ATOM    107  H51 GCD     1      17.240  22.820  23.580  1.00  0.00            
ATOM    108  C32 GCD     1      18.230  24.310  22.280  1.00  0.00            
ATOM    109  H52 GCD     1      18.380  24.470  21.200  1.00  0.00            
ATOM    110  O26 GCD     1      19.510  23.980  22.900  1.00  0.00            
ATOM    111  H53 GCD     1      19.930  23.240  22.440  1.00  0.00            
ATOM    112  C33 GCD     1      17.670  25.640  22.840  1.00  0.00            
ATOM    113  H54 GCD     1      17.650  25.590  23.940  1.00  0.00            
ATOM    114  O27 GCD     1      18.510  26.750  22.410  1.00  0.00            
ATOM    115  H55 GCD     1      19.290  26.780  22.980  1.00  0.00            
ATOM    116  C34 GCD     1      16.280  25.880  22.400  1.00  0.00            
ATOM    117  H56 GCD     1      15.950  26.750  22.970  1.00  0.00            
ATOM    118  O28 GCD     1      15.430  24.680  22.700  1.00  0.00            
ATOM    119  C35 GCD     1      15.870  23.500  22.020  1.00  0.00            
ATOM    120  H57 GCD     1      16.100  23.690  20.960  1.00  0.00            
ATOM    121  C36 GCD     1      14.850  22.330  22.110  1.00  0.00            
ATOM    122  H58 GCD     1      14.550  22.320  23.170  1.00  0.00            
ATOM    123  H59 GCD     1      15.310  21.340  22.040  1.00  0.00            
ATOM    124  O29 GCD     1      13.680  22.400  21.300  1.00  0.00            
ATOM    125  H60 GCD     1      13.000  21.800  21.620  1.00  0.00            
ATOM    126  O30 GCD     1      16.180  26.200  21.010  1.00  0.00            
ATOM    127  C37 GCD     1      15.290  27.280  20.750  1.00  0.00            
ATOM    128  H61 GCD     1      14.760  27.570  21.660  1.00  0.00            
ATOM    129  C38 GCD     1      16.140  28.400  20.200  1.00  0.00            
ATOM    130  H62 GCD     1      16.640  28.030  19.290  1.00  0.00            
ATOM    131  O31 GCD     1      17.220  28.840  21.090  1.00  0.00            
ATOM    132  H63 GCD     1      17.590  28.020  21.430  1.00  0.00            
ATOM    133  C39 GCD     1      15.180  29.500  19.710  1.00  0.00            
ATOM    134  H64 GCD     1      14.570  29.810  20.560  1.00  0.00            
ATOM    135  O32 GCD     1      15.820  30.720  19.290  1.00  0.00            
ATOM    136  H65 GCD     1      16.260  31.050  20.090  1.00  0.00            
ATOM    137  C40 GCD     1      14.220  29.020  18.660  1.00  0.00            
ATOM    138  H66 GCD     1      13.600  29.900  18.460  1.00  0.00            
ATOM    139  O33 GCD     1      13.460  27.930  19.230  1.00  0.00            
ATOM    140  C41 GCD     1      14.210  26.800  19.730  1.00  0.00            
ATOM    141  H67 GCD     1      14.740  26.310  18.900  1.00  0.00            
ATOM    142  C42 GCD     1      13.270  25.790  20.340  1.00  0.00            
ATOM    143  H68 GCD     1      13.800  24.920  20.750  1.00  0.00            
ATOM    144  H69 GCD     1      12.600  25.480  19.520  1.00  0.00            
ATOM    145  O34 GCD     1      12.290  26.270  21.310  1.00  0.00            
ATOM    146  H70 GCD     1      12.060  27.160  21.040  1.00  0.00            
ATOM    147  O35 GCD     1      14.910  28.610  17.500  1.00  0.00            
ATOM    148  C43 GCD     1      14.860  29.580  16.400  1.00  0.00            
ATOM    149  H71 GCD     1      14.640  30.610  16.690  1.00  0.00            
ATOM    150  C44 GCD     1      16.240  29.540  15.720  1.00  0.00            
ATOM    151  H72 GCD     1      16.570  28.550  15.380  1.00  0.00            
ATOM    152  O36 GCD     1      17.210  30.020  16.660  1.00  0.00            
ATOM    153  H73 GCD     1      16.800  29.660  17.450  1.00  0.00            
ATOM    154  C45 GCD     1      16.260  30.360  14.480  1.00  0.00            
ATOM    155  H74 GCD     1      15.970  31.380  14.780  1.00  0.00            
ATOM    156  O37 GCD     1      17.550  30.430  13.820  1.00  0.00            
ATOM    157  H75 GCD     1      17.590  30.040  12.940  1.00  0.00            
ATOM    158  C46 GCD     1      15.170  29.840  13.550  1.00  0.00            
ATOM    159  H76 GCD     1      15.090  30.450  12.650  1.00  0.00            
ATOM    160  O38 GCD     1      15.390  28.430  13.110  1.00  0.00            
ATOM    161  O39 GCD     1      13.940  29.880  14.270  1.00  0.00            
ATOM    162  C47 GCD     1      13.850  29.040  15.470  1.00  0.00            
ATOM    163  H77 GCD     1      14.030  27.990  15.220  1.00  0.00            
ATOM    164  C48 GCD     1      12.390  29.090  16.010  1.00  0.00            
ATOM    165  H78 GCD     1      12.160  28.470  16.880  1.00  0.00            
ATOM    166  H79 GCD     1      11.810  28.610  15.210  1.00  0.00            
ATOM    167  O40 GCD     1      12.010  30.460  16.270  1.00  0.00            
ATOM    168  H80 GCD     1      12.050  30.840  15.390  1.00  0.00            
ATOM    169  C1  AT4     2      11.210  25.170  16.650  1.00  0.00            
ATOM    170  C2  AT4     2      12.620  24.450  16.730  1.00  0.00            
ATOM    171  C3  AT4     2      13.840  25.160  16.730  1.00  0.00            
ATOM    172  C4  AT4     2      15.070  24.520  16.760  1.00  0.00            
ATOM    173  C5  AT4     2      15.110  23.110  16.800  1.00  0.00            
ATOM    174  C6  AT4     2      16.460  22.350  16.850  1.00  0.00            
ATOM    175  C7  AT4     2      16.560  21.420  15.650  1.00  0.00            
ATOM    176  C8  AT4     2      16.750  21.670  18.170  1.00  0.00            
ATOM    177  C9  AT4     2      13.910  22.440  16.790  1.00  0.00            
ATOM    178  C10 AT4     2      12.670  23.060  16.790  1.00  0.00            
ATOM    179  O1  AT4     2      11.520  22.330  16.670  1.00  0.00            
ATOM    180  H1  AT4     2      10.610  25.030  17.560  1.00  0.00            
ATOM    181  H2  AT4     2      11.230  26.260  16.510  1.00  0.00            
ATOM    182  H3  AT4     2      10.730  24.710  15.780  1.00  0.00            
ATOM    183  H4  AT4     2      13.790  26.230  16.600  1.00  0.00            
ATOM    184  H5  AT4     2      16.000  25.080  16.730  1.00  0.00            
ATOM    185  H6  AT4     2      17.260  23.080  16.710  1.00  0.00            
ATOM    186  H7  AT4     2      16.450  21.990  14.710  1.00  0.00            
ATOM    187  H8  AT4     2      17.570  21.010  15.730  1.00  0.00            
ATOM    188  H9  AT4     2      15.800  20.640  15.700  1.00  0.00            
ATOM    189  H10 AT4     2      17.160  22.300  18.970  1.00  0.00            
ATOM    190  H11 AT4     2      15.790  21.270  18.510  1.00  0.00            
ATOM    191  H12 AT4     2      17.290  20.720  18.130  1.00  0.00            
ATOM    192  H13 AT4     2      14.010  21.350  16.770  1.00  0.00            
ATOM    193  H14 AT4     2      11.740  21.380  16.730  1.00  0.00            
TER
ENDMDL
MODEL        1
ATOM      1  H1  GCD     1      11.690  22.780  19.150  1.00  0.00            
ATOM      2  O1  GCD     1      11.720  22.660  18.200  1.00  0.00            
ATOM      3  C1  GCD     1      12.440  21.420  17.960  1.00  0.00            
ATOM      4  H2  GCD     1      13.510  21.660  17.890  1.00  0.00            
ATOM      5  H3  GCD     1      12.430  20.780  18.850  1.00  0.00            
ATOM      6  C2  GCD     1      12.040  20.690  16.710  1.00  0.00            
ATOM      7  H4  GCD     1      12.660  19.790  16.590  1.00  0.00            
ATOM      8  C3  GCD     1      12.210  21.500  15.460  1.00  0.00            
ATOM      9  H5  GCD     1      11.780  22.500  15.620  1.00  0.00            
ATOM     10  C4  GCD     1      11.530  20.870  14.230  1.00  0.00            
ATOM     11  H6  GCD     1      12.090  20.010  13.840  1.00  0.00            
ATOM     12  O2  GCD     1      11.530  21.830  13.100  1.00  0.00            
ATOM     13  H7  GCD     1      12.470  22.040  13.010  1.00  0.00            
ATOM     14  C5  GCD     1      10.110  20.440  14.550  1.00  0.00            
ATOM     15  H8  GCD     1       9.520  21.360  14.630  1.00  0.00            
ATOM     16  O3  GCD     1       9.680  19.600  13.550  1.00  0.00            
ATOM     17  H9  GCD     1       9.470  18.750  13.960  1.00  0.00            
ATOM     18  C6  GCD     1      10.060  19.660  15.850  1.00  0.00            
ATOM     19  O4  GCD     1      10.690  20.260  16.960  1.00  0.00            
ATOM     20  H10 GCD     1       9.020  19.650  16.190  1.00  0.00            
ATOM     21  O5  GCD     1      10.560  18.410  15.740  1.00  0.00            
ATOM     22  C7  GCD     1       9.940  17.340  16.420  1.00  0.00            
ATOM     23  H11 GCD     1       9.110  17.750  17.020  1.00  0.00            
ATOM     24  C8  GCD     1       9.430  16.400  15.360  1.00  0.00            
ATOM     25  H12 GCD     1      10.170  15.960  14.680  1.00  0.00            
ATOM     26  O6  GCD     1       8.370  17.100  14.630  1.00  0.00            
ATOM     27  H13 GCD     1       8.040  16.500  13.950  1.00  0.00            
ATOM     28  C9  GCD     1       8.730  15.220  16.100  1.00  0.00            
ATOM     29  H14 GCD     1       7.890  15.680  16.640  1.00  0.00            
ATOM     30  O7  GCD     1       8.200  14.130  15.310  1.00  0.00            
ATOM     31  H15 GCD     1       7.990  13.390  15.890  1.00  0.00            
ATOM     32  C10 GCD     1       9.690  14.570  17.130  1.00  0.00            
ATOM     33  H16 GCD     1       9.240  13.740  17.680  1.00  0.00            
ATOM     34  O8  GCD     1      10.150  15.660  18.010  1.00  0.00            
ATOM     35  C11 GCD     1      10.880  16.730  17.390  1.00  0.00            
ATOM     36  H17 GCD     1      11.830  16.350  17.000  1.00  0.00            
ATOM     37  C12 GCD     1      11.390  17.540  18.540  1.00  0.00            
ATOM     38  H18 GCD     1      10.490  17.870  19.080  1.00  0.00            
ATOM     39  H19 GCD     1      11.900  18.400  18.090  1.00  0.00            
ATOM     40  O9  GCD     1      12.220  16.690  19.320  1.00  0.00            
ATOM     41  H20 GCD     1      11.700  15.880  19.400  1.00  0.00            
ATOM     42  O10 GCD     1      10.820  14.230  16.550  1.00  0.00            
ATOM     43  C13 GCD     1      11.130  12.820  16.410  1.00  0.00            
ATOM     44  H21 GCD     1      10.250  12.200  16.640  1.00  0.00            
ATOM     45  C14 GCD     1      11.420  12.550  14.910  1.00  0.00            
ATOM     46  H22 GCD     1      12.200  13.280  14.630  1.00  0.00            
ATOM     47  O11 GCD     1      10.300  12.760  14.130  1.00  0.00            
ATOM     48  H23 GCD     1       9.750  13.340  14.670  1.00  0.00            
ATOM     49  C15 GCD     1      11.870  11.140  14.780  1.00  0.00            
ATOM     50  H24 GCD     1      11.030  10.480  15.010  1.00  0.00            
ATOM     51  O12 GCD     1      12.250  10.720  13.460  1.00  0.00            
ATOM     52  H25 GCD     1      12.840  11.390  13.110  1.00  0.00            
ATOM     53  C16 GCD     1      13.030  10.900  15.810  1.00  0.00            
ATOM     54  H26 GCD     1      13.300   9.840  15.850  1.00  0.00            
ATOM     55  O13 GCD     1      12.620  11.090  17.130  1.00  0.00            
ATOM     56  C17 GCD     1      12.240  12.440  17.400  1.00  0.00            
ATOM     57  H27 GCD     1      13.100  13.090  17.230  1.00  0.00            
ATOM     58  C18 GCD     1      11.880  12.630  18.890  1.00  0.00            
ATOM     59  H28 GCD     1      11.840  13.710  19.090  1.00  0.00            
ATOM     60  H29 GCD     1      12.740  12.170  19.410  1.00  0.00            
ATOM     61  O14 GCD     1      10.660  12.030  19.260  1.00  0.00            
ATOM     62  H30 GCD     1      10.770  11.400  19.980  1.00  0.00            
ATOM     63  O15 GCD     1      14.160  11.690  15.470  1.00  0.00            
ATOM     64  C19 GCD     1      15.070  11.010  14.560  1.00  0.00            
ATOM     65  H31 GCD     1      14.710  10.070  14.130  1.00  0.00            
ATOM     66  C20 GCD     1      15.400  12.060  13.430  1.00  0.00            
ATOM     67  H32 GCD     1      15.650  13.000  13.930  1.00  0.00            
ATOM     68  O16 GCD     1      14.270  12.300  12.630  1.00  0.00            
ATOM     69  H33 GCD     1      14.490  13.020  12.030  1.00  0.00            
ATOM     70  C21 GCD     1      16.510  11.480  12.510  1.00  0.00            
ATOM     71  H34 GCD     1      16.010  10.660  11.980  1.00  0.00            
ATOM     72  O17 GCD     1      16.900  12.410  11.530  1.00  0.00            
ATOM     73  H35 GCD     1      17.550  12.940  12.000  1.00  0.00            
ATOM     74  C22 GCD     1      17.660  10.990  13.370  1.00  0.00            
ATOM     75  H36 GCD     1      18.360  10.540  12.670  1.00  0.00            
ATOM     76  O18 GCD     1      17.320  10.040  14.260  1.00  0.00            
ATOM     77  C23 GCD     1      16.390  10.590  15.230  1.00  0.00            
ATOM     78  H37 GCD     1      16.790  11.490  15.710  1.00  0.00            
ATOM     79  C24 GCD     1      16.140   9.610  16.310  1.00  0.00            
ATOM     80  H38 GCD     1      15.800   8.650  15.910  1.00  0.00            
ATOM     81  H39 GCD     1      15.400  10.140  16.940  1.00  0.00            
ATOM     82  O19 GCD     1      17.290   9.370  17.160  1.00  0.00            
ATOM     83  H40 GCD     1      17.950   8.900  16.630  1.00  0.00            
ATOM     84  O20 GCD     1      18.300  12.080  14.040  1.00  0.00            
ATOM     85  C25 GCD     1      19.740  12.110  14.160  1.00  0.00            
ATOM     86  H41 GCD     1      19.960  11.040  14.090  1.00  0.00            
ATOM     87  C26 GCD     1      20.290  12.990  12.930  1.00  0.00            
ATOM     88  H42 GCD     1      20.030  14.050  13.070  1.00  0.00            
ATOM     89  O21 GCD     1      19.890  12.540  11.630  1.00  0.00            
ATOM     90  H43 GCD     1      20.230  11.650  11.490  1.00  0.00            
ATOM     91  C27 GCD     1      21.800  13.140  13.150  1.00  0.00            
ATOM     92  H44 GCD     1      22.190  12.130  12.950  1.00  0.00            
ATOM     93  O22 GCD     1      22.390  14.040  12.240  1.00  0.00            
ATOM     94  H45 GCD     1      22.350  13.540  11.420  1.00  0.00            
ATOM     95  C28 GCD     1      22.110  13.690  14.540  1.00  0.00            
ATOM     96  H46 GCD     1      23.170  13.680  14.810  1.00  0.00            
ATOM     97  O23 GCD     1      21.480  12.860  15.530  1.00  0.00            
ATOM     98  C29 GCD     1      20.090  12.800  15.450  1.00  0.00            
ATOM     99  H47 GCD     1      19.740  13.840  15.470  1.00  0.00            
ATOM    100  C30 GCD     1      19.610  11.940  16.550  1.00  0.00            
ATOM    101  H48 GCD     1      20.020  10.920  16.450  1.00  0.00            
ATOM    102  H49 GCD     1      18.520  11.830  16.490  1.00  0.00            
ATOM    103  O24 GCD     1      20.050  12.560  17.750  1.00  0.00            
ATOM    104  H50 GCD     1      20.930  12.950  17.710  1.00  0.00            
ATOM    105  O25 GCD     1      21.650  15.060  14.720  1.00  0.00            
ATOM    106  C31 GCD     1      22.550  15.910  15.300  1.00  0.00            
ATOM    107  H51 GCD     1      23.300  15.360  15.890  1.00  0.00            
ATOM    108  C32 GCD     1      23.210  16.720  14.190  1.00  0.00            
ATOM    109  H52 GCD     1      22.360  17.050  13.580  1.00  0.00            
ATOM    110  O26 GCD     1      24.080  15.920  13.360  1.00  0.00            
ATOM    111  H53 GCD     1      23.440  15.350  12.910  1.00  0.00            
ATOM    112  C33 GCD     1      23.750  18.030  14.640  1.00  0.00            
ATOM    113  H54 GCD     1      24.740  17.830  15.070  1.00  0.00            
ATOM    114  O27 GCD     1      23.850  18.920  13.550  1.00  0.00            
ATOM    115  H55 GCD     1      23.030  19.430  13.590  1.00  0.00            
ATOM    116  C34 GCD     1      22.800  18.740  15.660  1.00  0.00            
ATOM    117  H56 GCD     1      23.250  19.570  16.200  1.00  0.00            
ATOM    118  O28 GCD     1      22.480  17.850  16.660  1.00  0.00            
ATOM    119  C35 GCD     1      21.700  16.760  16.230  1.00  0.00            
ATOM    120  H57 GCD     1      20.760  17.060  15.750  1.00  0.00            
ATOM    121  C36 GCD     1      21.420  16.020  17.520  1.00  0.00            
ATOM    122  H58 GCD     1      22.420  15.780  17.900  1.00  0.00            
ATOM    123  H59 GCD     1      20.820  15.100  17.520  1.00  0.00            
ATOM    124  O29 GCD     1      20.780  16.870  18.520  1.00  0.00            
ATOM    125  H60 GCD     1      20.610  16.440  19.360  1.00  0.00            
ATOM    126  O30 GCD     1      21.650  19.190  14.940  1.00  0.00            
ATOM    127  C37 GCD     1      21.360  20.570  15.060  1.00  0.00            
ATOM    128  H61 GCD     1      22.300  21.080  15.300  1.00  0.00            
ATOM    129  C38 GCD     1      20.790  21.030  13.720  1.00  0.00            
ATOM    130  H62 GCD     1      19.970  20.310  13.580  1.00  0.00            
ATOM    131  O31 GCD     1      21.760  20.840  12.790  1.00  0.00            
ATOM    132  H63 GCD     1      22.500  21.370  13.090  1.00  0.00            
ATOM    133  C39 GCD     1      20.280  22.410  13.700  1.00  0.00            
ATOM    134  H64 GCD     1      21.160  23.060  13.610  1.00  0.00            
ATOM    135  O32 GCD     1      19.540  22.660  12.470  1.00  0.00            
ATOM    136  H65 GCD     1      18.620  22.510  12.690  1.00  0.00            
ATOM    137  C40 GCD     1      19.400  22.690  14.900  1.00  0.00            
ATOM    138  H66 GCD     1      19.200  23.770  14.920  1.00  0.00            
ATOM    139  O33 GCD     1      19.990  22.240  16.060  1.00  0.00            
ATOM    140  C41 GCD     1      20.310  20.860  16.130  1.00  0.00            
ATOM    141  H67 GCD     1      19.390  20.280  15.960  1.00  0.00            
ATOM    142  C42 GCD     1      20.890  20.650  17.520  1.00  0.00            
ATOM    143  H68 GCD     1      20.930  19.620  17.890  1.00  0.00            
ATOM    144  H69 GCD     1      20.200  21.050  18.270  1.00  0.00            
ATOM    145  O34 GCD     1      22.160  21.210  17.710  1.00  0.00            
ATOM    146  H70 GCD     1      22.560  20.650  18.390  1.00  0.00            
ATOM    147  O35 GCD     1      18.220  21.900  14.720  1.00  0.00            
ATOM    148  C43 GCD     1      16.940  22.640  14.860  1.00  0.00            
ATOM    149  H71 GCD     1      17.020  23.710  15.070  1.00  0.00            
ATOM    150  C44 GCD     1      15.980  22.440  13.660  1.00  0.00            
ATOM    151  H72 GCD     1      15.740  21.380  13.570  1.00  0.00            
ATOM    152  O36 GCD     1      16.690  22.850  12.500  1.00  0.00            
ATOM    153  H73 GCD     1      16.160  22.510  11.770  1.00  0.00            
ATOM    154  C45 GCD     1      14.750  23.240  13.870  1.00  0.00            
ATOM    155  H74 GCD     1      14.980  24.300  14.040  1.00  0.00            
ATOM    156  O37 GCD     1      13.880  23.130  12.690  1.00  0.00            
ATOM    157  H75 GCD     1      13.360  23.940  12.710  1.00  0.00            
ATOM    158  C46 GCD     1      14.090  22.930  15.160  1.00  0.00            
ATOM    159  H76 GCD     1      13.350  23.720  15.330  1.00  0.00            
ATOM    160  O38 GCD     1      13.550  21.600  15.120  1.00  0.00            
ATOM    161  O39 GCD     1      15.070  22.960  16.190  1.00  0.00            
ATOM    162  C47 GCD     1      16.200  22.080  16.070  1.00  0.00            
ATOM    163  H77 GCD     1      15.890  21.040  15.850  1.00  0.00            
ATOM    164  C48 GCD     1      17.010  22.180  17.340  1.00  0.00            
ATOM    165  H78 GCD     1      17.760  22.980  17.280  1.00  0.00            
ATOM    166  H79 GCD     1      17.640  21.290  17.440  1.00  0.00            
ATOM    167  O40 GCD     1      16.150  22.390  18.500  1.00  0.00            
ATOM    168  H80 GCD     1      15.520  23.010  18.110  1.00  0.00            
ATOM    169  C1  AT4     2      15.300  14.960  16.210  1.00  0.00            
ATOM    170  C2  AT4     2      16.150  15.650  15.130  1.00  0.00            
ATOM    171  C3  AT4     2      15.650  15.780  13.840  1.00  0.00            
ATOM    172  C4  AT4     2      16.230  16.550  12.890  1.00  0.00            
ATOM    173  C5  AT4     2      17.430  17.130  13.110  1.00  0.00            
ATOM    174  C6  AT4     2      18.030  18.050  12.050  1.00  0.00            
ATOM    175  C7  AT4     2      19.630  18.050  12.040  1.00  0.00            
ATOM    176  C8  AT4     2      17.410  19.460  12.170  1.00  0.00            
ATOM    177  C9  AT4     2      18.100  16.920  14.310  1.00  0.00            
ATOM    178  C10 AT4     2      17.470  16.130  15.320  1.00  0.00            
ATOM    179  O1  AT4     2      18.150  15.920  16.480  1.00  0.00            
ATOM    180  H1  AT4     2      15.510  13.930  16.530  1.00  0.00            
ATOM    181  H2  AT4     2      15.180  15.540  17.130  1.00  0.00            
ATOM    182  H3  AT4     2      14.240  15.080  15.980  1.00  0.00            
ATOM    183  H4  AT4     2      14.660  15.390  13.620  1.00  0.00            
ATOM    184  H5  AT4     2      15.730  16.810  11.960  1.00  0.00            
ATOM    185  H6  AT4     2      17.730  17.620  11.080  1.00  0.00            
ATOM    186  H7  AT4     2      20.110  17.840  13.000  1.00  0.00            
ATOM    187  H8  AT4     2      20.050  17.280  11.380  1.00  0.00            
ATOM    188  H9  AT4     2      19.950  19.040  11.670  1.00  0.00            
ATOM    189  H10 AT4     2      17.970  20.070  11.440  1.00  0.00            
ATOM    190  H11 AT4     2      16.330  19.460  12.010  1.00  0.00            
ATOM    191  H12 AT4     2      17.720  19.860  13.140  1.00  0.00            
ATOM    192  H13 AT4     2      19.100  17.270  14.570  1.00  0.00            
ATOM    193  H14 AT4     2      17.720  15.180  16.950  1.00  0.00            
TER
ENDMDL
MODEL        1
ATOM      1  H1  GCD     1      11.850  18.870  22.010  1.00  0.00            
ATOM      2  O1  GCD     1      12.500  19.080  21.340  1.00  0.00            
ATOM      3  C1  GCD     1      12.430  18.020  20.470  1.00  0.00            
ATOM      4  H2  GCD     1      13.450  18.030  20.050  1.00  0.00            
ATOM      5  H3  GCD     1      12.370  17.120  21.100  1.00  0.00            
ATOM      6  C2  GCD     1      11.400  17.900  19.310  1.00  0.00            
ATOM      7  H4  GCD     1      11.750  17.080  18.670  1.00  0.00            
ATOM      8  C3  GCD     1      11.280  19.180  18.550  1.00  0.00            
ATOM      9  H5  GCD     1      10.920  20.060  19.100  1.00  0.00            
ATOM     10  C4  GCD     1      10.270  19.020  17.400  1.00  0.00            
ATOM     11  H6  GCD     1      10.680  18.320  16.670  1.00  0.00            
ATOM     12  O2  GCD     1      10.170  20.320  16.820  1.00  0.00            
ATOM     13  H7  GCD     1      11.070  20.610  16.620  1.00  0.00            
ATOM     14  C5  GCD     1       8.930  18.520  17.850  1.00  0.00            
ATOM     15  H8  GCD     1       8.530  19.300  18.510  1.00  0.00            
ATOM     16  O3  GCD     1       8.020  18.230  16.790  1.00  0.00            
ATOM     17  H9  GCD     1       7.850  17.290  16.740  1.00  0.00            
ATOM     18  C6  GCD     1       9.030  17.280  18.800  1.00  0.00            
ATOM     19  O4  GCD     1      10.070  17.480  19.820  1.00  0.00            
ATOM     20  H10 GCD     1       8.120  16.990  19.330  1.00  0.00            
ATOM     21  O5  GCD     1       9.450  16.150  18.020  1.00  0.00            
ATOM     22  C7  GCD     1       8.680  14.950  18.220  1.00  0.00            
ATOM     23  H11 GCD     1       7.880  15.060  18.970  1.00  0.00            
ATOM     24  C8  GCD     1       8.120  14.630  16.820  1.00  0.00            
ATOM     25  H12 GCD     1       8.910  14.820  16.080  1.00  0.00            
ATOM     26  O6  GCD     1       7.130  15.640  16.470  1.00  0.00            
ATOM     27  H13 GCD     1       6.660  15.490  15.640  1.00  0.00            
ATOM     28  C9  GCD     1       7.540  13.220  16.710  1.00  0.00            
ATOM     29  H14 GCD     1       6.640  13.080  17.310  1.00  0.00            
ATOM     30  O7  GCD     1       7.170  12.950  15.380  1.00  0.00            
ATOM     31  H15 GCD     1       7.880  13.060  14.730  1.00  0.00            
ATOM     32  C10 GCD     1       8.540  12.250  17.290  1.00  0.00            
ATOM     33  H16 GCD     1       8.080  11.260  17.360  1.00  0.00            
ATOM     34  O8  GCD     1       8.880  12.610  18.580  1.00  0.00            
ATOM     35  C11 GCD     1       9.640  13.810  18.700  1.00  0.00            
ATOM     36  H17 GCD     1      10.550  13.900  18.080  1.00  0.00            
ATOM     37  C12 GCD     1      10.090  14.000  20.150  1.00  0.00            
ATOM     38  H18 GCD     1       9.190  14.180  20.760  1.00  0.00            
ATOM     39  H19 GCD     1      10.710  14.900  20.260  1.00  0.00            
ATOM     40  O9  GCD     1      10.920  13.070  20.640  1.00  0.00            
ATOM     41  H20 GCD     1      10.470  12.220  20.570  1.00  0.00            
ATOM     42  O10 GCD     1       9.790  12.180  16.540  1.00  0.00            
ATOM     43  C13 GCD     1       9.790  11.210  15.490  1.00  0.00            
ATOM     44  H21 GCD     1       8.790  10.830  15.260  1.00  0.00            
ATOM     45  C14 GCD     1      10.250  11.960  14.180  1.00  0.00            
ATOM     46  H22 GCD     1      11.250  12.370  14.340  1.00  0.00            
ATOM     47  O11 GCD     1       9.350  12.960  13.720  1.00  0.00            
ATOM     48  H23 GCD     1       9.920  13.520  13.180  1.00  0.00            
ATOM     49  C15 GCD     1      10.550  10.890  13.120  1.00  0.00            
ATOM     50  H24 GCD     1       9.550  10.420  13.070  1.00  0.00            
ATOM     51  O12 GCD     1      10.850  11.460  11.910  1.00  0.00            
ATOM     52  H25 GCD     1      11.800  11.540  11.780  1.00  0.00            
ATOM     53  C16 GCD     1      11.500   9.770  13.560  1.00  0.00            
ATOM     54  H26 GCD     1      11.790   9.060  12.780  1.00  0.00            
ATOM     55  O13 GCD     1      10.910   9.190  14.730  1.00  0.00            
ATOM     56  C17 GCD     1      10.710  10.080  15.830  1.00  0.00            
ATOM     57  H27 GCD     1      11.690  10.430  16.170  1.00  0.00            
ATOM     58  C18 GCD     1      10.270   9.270  17.030  1.00  0.00            
ATOM     59  H28 GCD     1      10.380   9.800  17.990  1.00  0.00            
ATOM     60  H29 GCD     1      11.020   8.470  17.070  1.00  0.00            
ATOM     61  O14 GCD     1       8.980   8.670  16.910  1.00  0.00            
ATOM     62  H30 GCD     1       8.550   8.930  17.730  1.00  0.00            
ATOM     63  O15 GCD     1      12.710  10.440  14.030  1.00  0.00            
ATOM     64  C19 GCD     1      13.990  10.060  13.380  1.00  0.00            
ATOM     65  H31 GCD     1      13.820   9.150  12.790  1.00  0.00            
ATOM     66  C20 GCD     1      14.590  11.210  12.600  1.00  0.00            
ATOM     67  H32 GCD     1      14.690  12.040  13.320  1.00  0.00            
ATOM     68  O16 GCD     1      13.600  11.650  11.630  1.00  0.00            
ATOM     69  H33 GCD     1      14.000  12.100  10.880  1.00  0.00            
ATOM     70  C21 GCD     1      15.900  10.830  12.020  1.00  0.00            
ATOM     71  H34 GCD     1      15.590   9.950  11.440  1.00  0.00            
ATOM     72  O17 GCD     1      16.480  11.820  11.210  1.00  0.00            
ATOM     73  H35 GCD     1      17.100  12.260  11.810  1.00  0.00            
ATOM     74  C22 GCD     1      16.860  10.400  13.100  1.00  0.00            
ATOM     75  H36 GCD     1      17.670   9.950  12.520  1.00  0.00            
ATOM     76  O18 GCD     1      16.230   9.410  13.900  1.00  0.00            
ATOM     77  C23 GCD     1      14.930   9.720  14.510  1.00  0.00            
ATOM     78  H37 GCD     1      14.990  10.610  15.150  1.00  0.00            
ATOM     79  C24 GCD     1      14.400   8.530  15.360  1.00  0.00            
ATOM     80  H38 GCD     1      13.940   7.720  14.790  1.00  0.00            
ATOM     81  H39 GCD     1      13.560   8.860  15.990  1.00  0.00            
ATOM     82  O19 GCD     1      15.420   8.050  16.200  1.00  0.00            
ATOM     83  H40 GCD     1      16.140   7.960  15.570  1.00  0.00            
ATOM     84  O20 GCD     1      17.320  11.530  13.820  1.00  0.00            
ATOM     85  C25 GCD     1      18.590  11.560  14.460  1.00  0.00            
ATOM     86  H41 GCD     1      18.980  10.530  14.400  1.00  0.00            
ATOM     87  C26 GCD     1      19.630  12.350  13.680  1.00  0.00            
ATOM     88  H42 GCD     1      19.450  13.430  13.680  1.00  0.00            
ATOM     89  O21 GCD     1      19.790  11.770  12.370  1.00  0.00            
ATOM     90  H43 GCD     1      20.360  12.320  11.830  1.00  0.00            
ATOM     91  C27 GCD     1      20.950  12.090  14.350  1.00  0.00            
ATOM     92  H44 GCD     1      21.010  10.990  14.410  1.00  0.00            
ATOM     93  O22 GCD     1      22.120  12.730  13.810  1.00  0.00            
ATOM     94  H45 GCD     1      22.010  13.660  14.070  1.00  0.00            
ATOM     95  C28 GCD     1      20.790  12.360  15.890  1.00  0.00            
ATOM     96  H46 GCD     1      21.720  12.030  16.350  1.00  0.00            
ATOM     97  O23 GCD     1      19.770  11.550  16.460  1.00  0.00            
ATOM     98  C29 GCD     1      18.460  11.840  15.920  1.00  0.00            
ATOM     99  H47 GCD     1      18.130  12.870  16.100  1.00  0.00            
ATOM    100  C30 GCD     1      17.390  10.900  16.570  1.00  0.00            
ATOM    101  H48 GCD     1      17.490   9.880  16.160  1.00  0.00            
ATOM    102  H49 GCD     1      16.430  11.220  16.130  1.00  0.00            
ATOM    103  O24 GCD     1      17.360  10.870  17.970  1.00  0.00            
ATOM    104  H50 GCD     1      16.860  11.660  18.210  1.00  0.00            
ATOM    105  O25 GCD     1      20.490  13.770  16.200  1.00  0.00            
ATOM    106  C31 GCD     1      21.520  14.550  16.810  1.00  0.00            
ATOM    107  H51 GCD     1      22.440  13.990  17.010  1.00  0.00            
ATOM    108  C32 GCD     1      21.900  15.790  15.980  1.00  0.00            
ATOM    109  H52 GCD     1      20.990  16.300  15.620  1.00  0.00            
ATOM    110  O26 GCD     1      22.680  15.300  14.850  1.00  0.00            
ATOM    111  H53 GCD     1      23.540  15.740  14.860  1.00  0.00            
ATOM    112  C33 GCD     1      22.610  16.790  16.790  1.00  0.00            
ATOM    113  H54 GCD     1      23.450  16.270  17.260  1.00  0.00            
ATOM    114  O27 GCD     1      23.010  17.890  15.990  1.00  0.00            
ATOM    115  H55 GCD     1      22.410  18.100  15.260  1.00  0.00            
ATOM    116  C34 GCD     1      21.700  17.230  17.920  1.00  0.00            
ATOM    117  H56 GCD     1      22.120  18.040  18.510  1.00  0.00            
ATOM    118  O28 GCD     1      21.550  16.090  18.730  1.00  0.00            
ATOM    119  C35 GCD     1      20.780  15.050  18.100  1.00  0.00            
ATOM    120  H57 GCD     1      19.790  15.460  17.840  1.00  0.00            
ATOM    121  C36 GCD     1      20.640  13.970  19.090  1.00  0.00            
ATOM    122  H58 GCD     1      21.650  13.770  19.470  1.00  0.00            
ATOM    123  H59 GCD     1      20.140  13.080  18.670  1.00  0.00            
ATOM    124  O29 GCD     1      19.800  14.390  20.140  1.00  0.00            
ATOM    125  H60 GCD     1      19.780  13.720  20.830  1.00  0.00            
ATOM    126  O30 GCD     1      20.480  17.640  17.360  1.00  0.00            
ATOM    127  C37 GCD     1      20.260  19.100  17.130  1.00  0.00            
ATOM    128  H61 GCD     1      21.170  19.690  17.000  1.00  0.00            
ATOM    129  C38 GCD     1      19.540  19.200  15.740  1.00  0.00            
ATOM    130  H62 GCD     1      18.810  18.380  15.720  1.00  0.00            
ATOM    131  O31 GCD     1      20.490  18.950  14.710  1.00  0.00            
ATOM    132  H63 GCD     1      20.100  19.150  13.840  1.00  0.00            
ATOM    133  C39 GCD     1      18.900  20.520  15.570  1.00  0.00            
ATOM    134  H64 GCD     1      19.650  21.280  15.320  1.00  0.00            
ATOM    135  O32 GCD     1      17.910  20.480  14.490  1.00  0.00            
ATOM    136  H65 GCD     1      18.350  20.640  13.640  1.00  0.00            
ATOM    137  C40 GCD     1      18.150  20.990  16.860  1.00  0.00            
ATOM    138  H66 GCD     1      17.790  22.020  16.920  1.00  0.00            
ATOM    139  O33 GCD     1      19.150  20.960  17.890  1.00  0.00            
ATOM    140  C41 GCD     1      19.550  19.620  18.280  1.00  0.00            
ATOM    141  H67 GCD     1      18.670  19.020  18.580  1.00  0.00            
ATOM    142  C42 GCD     1      20.430  19.810  19.570  1.00  0.00            
ATOM    143  H68 GCD     1      20.740  18.840  19.960  1.00  0.00            
ATOM    144  H69 GCD     1      19.810  20.240  20.370  1.00  0.00            
ATOM    145  O34 GCD     1      21.630  20.630  19.350  1.00  0.00            
ATOM    146  H70 GCD     1      21.240  21.420  18.960  1.00  0.00            
ATOM    147  O35 GCD     1      17.090  20.150  17.350  1.00  0.00            
ATOM    148  C43 GCD     1      15.790  20.830  17.510  1.00  0.00            
ATOM    149  H71 GCD     1      16.000  21.910  17.550  1.00  0.00            
ATOM    150  C44 GCD     1      14.840  20.560  16.350  1.00  0.00            
ATOM    151  H72 GCD     1      14.600  19.490  16.280  1.00  0.00            
ATOM    152  O36 GCD     1      15.390  21.060  15.160  1.00  0.00            
ATOM    153  H73 GCD     1      16.290  20.730  15.090  1.00  0.00            
ATOM    154  C45 GCD     1      13.520  21.300  16.600  1.00  0.00            
ATOM    155  H74 GCD     1      13.790  22.350  16.700  1.00  0.00            
ATOM    156  O37 GCD     1      12.510  21.120  15.610  1.00  0.00            
ATOM    157  H75 GCD     1      12.890  20.620  14.870  1.00  0.00            
ATOM    158  C46 GCD     1      12.950  20.830  17.960  1.00  0.00            
ATOM    159  H76 GCD     1      12.040  21.410  18.130  1.00  0.00            
ATOM    160  O38 GCD     1      12.580  19.420  17.970  1.00  0.00            
ATOM    161  O39 GCD     1      13.900  21.110  18.980  1.00  0.00            
ATOM    162  C47 GCD     1      15.100  20.370  18.790  1.00  0.00            
ATOM    163  H77 GCD     1      14.880  19.290  18.780  1.00  0.00            
ATOM    164  C48 GCD     1      15.990  20.610  20.000  1.00  0.00            
ATOM    165  H78 GCD     1      16.190  21.690  20.010  1.00  0.00            
ATOM    166  H79 GCD     1      16.930  20.070  19.800  1.00  0.00            
ATOM    167  O40 GCD     1      15.390  20.240  21.230  1.00  0.00            
ATOM    168  H80 GCD     1      14.450  20.460  21.220  1.00  0.00            
ATOM    169  C1  AT4     2      13.110  11.920  18.250  1.00  0.00            
ATOM    170  C2  AT4     2      13.840  12.860  17.230  1.00  0.00            
ATOM    171  C3  AT4     2      13.120  13.320  16.150  1.00  0.00            
ATOM    172  C4  AT4     2      13.750  14.130  15.200  1.00  0.00            
ATOM    173  C5  AT4     2      15.040  14.670  15.390  1.00  0.00            
ATOM    174  C6  AT4     2      15.680  15.630  14.350  1.00  0.00            
ATOM    175  C7  AT4     2      16.970  15.010  13.800  1.00  0.00            
ATOM    176  C8  AT4     2      15.960  16.990  14.990  1.00  0.00            
ATOM    177  C9  AT4     2      15.670  14.350  16.610  1.00  0.00            
ATOM    178  C10 AT4     2      15.130  13.440  17.490  1.00  0.00            
ATOM    179  O1  AT4     2      15.790  13.090  18.600  1.00  0.00            
ATOM    180  H1  AT4     2      13.750  11.740  19.120  1.00  0.00            
ATOM    181  H2  AT4     2      12.090  12.210  18.530  1.00  0.00            
ATOM    182  H3  AT4     2      12.950  10.910  17.860  1.00  0.00            
ATOM    183  H4  AT4     2      12.060  13.110  16.030  1.00  0.00            
ATOM    184  H5  AT4     2      13.240  14.380  14.280  1.00  0.00            
ATOM    185  H6  AT4     2      15.010  15.820  13.510  1.00  0.00            
ATOM    186  H7  AT4     2      17.330  15.700  13.020  1.00  0.00            
ATOM    187  H8  AT4     2      17.690  14.850  14.610  1.00  0.00            
ATOM    188  H9  AT4     2      16.810  14.040  13.310  1.00  0.00            
ATOM    189  H10 AT4     2      15.130  17.290  15.640  1.00  0.00            
ATOM    190  H11 AT4     2      16.730  16.940  15.770  1.00  0.00            
ATOM    191  H12 AT4     2      16.050  17.830  14.290  1.00  0.00            
ATOM    192  H13 AT4     2      16.610  14.810  16.890  1.00  0.00            
ATOM    193  H14 AT4     2      16.190  13.940  18.850  1.00  0.00            
TER
ENDMDL
MODEL        1
ATOM      1  H1  GCD     1      16.610   3.990  22.450  1.00  0.00            
ATOM      2  O1  GCD     1      17.370   3.880  23.030  1.00  0.00            
ATOM      3  C1  GCD     1      17.700   5.190  23.400  1.00  0.00            
ATOM      4  H2  GCD     1      17.390   5.780  22.540  1.00  0.00            
ATOM      5  H3  GCD     1      17.160   5.430  24.320  1.00  0.00            
ATOM      6  C2  GCD     1      19.200   5.580  23.480  1.00  0.00            
ATOM      7  H4  GCD     1      19.230   6.680  23.570  1.00  0.00            
ATOM      8  C3  GCD     1      19.960   5.260  22.220  1.00  0.00            
ATOM      9  H5  GCD     1      19.780   4.200  22.010  1.00  0.00            
ATOM     10  C4  GCD     1      21.470   5.180  22.430  1.00  0.00            
ATOM     11  H6  GCD     1      21.820   6.220  22.420  1.00  0.00            
ATOM     12  O2  GCD     1      22.070   4.500  21.290  1.00  0.00            
ATOM     13  H7  GCD     1      23.020   4.680  21.300  1.00  0.00            
ATOM     14  C5  GCD     1      21.840   4.470  23.730  1.00  0.00            
ATOM     15  H8  GCD     1      21.510   3.420  23.670  1.00  0.00            
ATOM     16  O3  GCD     1      23.290   4.510  23.930  1.00  0.00            
ATOM     17  H9  GCD     1      23.550   5.380  24.270  1.00  0.00            
ATOM     18  C6  GCD     1      21.050   5.190  24.880  1.00  0.00            
ATOM     19  O4  GCD     1      19.720   4.860  24.610  1.00  0.00            
ATOM     20  H10 GCD     1      21.390   4.820  25.850  1.00  0.00            
ATOM     21  O5  GCD     1      21.320   6.590  24.750  1.00  0.00            
ATOM     22  C7  GCD     1      21.880   7.240  25.870  1.00  0.00            
ATOM     23  H11 GCD     1      22.090   6.590  26.730  1.00  0.00            
ATOM     24  C8  GCD     1      23.120   7.910  25.420  1.00  0.00            
ATOM     25  H12 GCD     1      22.820   8.570  24.600  1.00  0.00            
ATOM     26  O6  GCD     1      24.100   6.930  25.020  1.00  0.00            
ATOM     27  H13 GCD     1      24.810   7.080  25.660  1.00  0.00            
ATOM     28  C9  GCD     1      23.670   8.690  26.550  1.00  0.00            
ATOM     29  H14 GCD     1      24.070   8.020  27.320  1.00  0.00            
ATOM     30  O7  GCD     1      24.890   9.370  26.230  1.00  0.00            
ATOM     31  H15 GCD     1      24.640  10.020  25.560  1.00  0.00            
ATOM     32  C10 GCD     1      22.560   9.580  27.160  1.00  0.00            
ATOM     33  H16 GCD     1      23.000   9.910  28.110  1.00  0.00            
ATOM     34  O8  GCD     1      21.460   8.940  27.500  1.00  0.00            
ATOM     35  C11 GCD     1      20.870   8.210  26.370  1.00  0.00            
ATOM     36  H17 GCD     1      20.690   8.900  25.540  1.00  0.00            
ATOM     37  C12 GCD     1      19.580   7.600  26.840  1.00  0.00            
ATOM     38  H18 GCD     1      19.040   7.120  26.020  1.00  0.00            
ATOM     39  H19 GCD     1      19.000   8.520  27.020  1.00  0.00            
ATOM     40  O9  GCD     1      19.720   6.710  27.960  1.00  0.00            
ATOM     41  H20 GCD     1      18.980   6.090  27.930  1.00  0.00            
ATOM     42  O10 GCD     1      22.210  10.720  26.360  1.00  0.00            
ATOM     43  C13 GCD     1      21.840  11.840  27.160  1.00  0.00            
ATOM     44  H21 GCD     1      21.540  11.490  28.150  1.00  0.00            
ATOM     45  C14 GCD     1      23.020  12.760  27.310  1.00  0.00            
ATOM     46  H22 GCD     1      23.260  13.000  26.270  1.00  0.00            
ATOM     47  O11 GCD     1      24.220  12.200  27.820  1.00  0.00            
ATOM     48  H23 GCD     1      24.130  11.800  28.690  1.00  0.00            
ATOM     49  C15 GCD     1      22.470  13.970  28.060  1.00  0.00            
ATOM     50  H24 GCD     1      22.010  13.610  28.990  1.00  0.00            
ATOM     51  O12 GCD     1      23.510  14.920  28.440  1.00  0.00            
ATOM     52  H25 GCD     1      23.980  15.230  27.660  1.00  0.00            
ATOM     53  C16 GCD     1      21.360  14.640  27.310  1.00  0.00            
ATOM     54  H26 GCD     1      20.960  15.540  27.800  1.00  0.00            
ATOM     55  O13 GCD     1      20.280  13.720  27.100  1.00  0.00            
ATOM     56  C17 GCD     1      20.670  12.520  26.460  1.00  0.00            
ATOM     57  H27 GCD     1      20.770  12.790  25.400  1.00  0.00            
ATOM     58  C18 GCD     1      19.410  11.690  26.480  1.00  0.00            
ATOM     59  H28 GCD     1      19.680  10.760  25.960  1.00  0.00            
ATOM     60  H29 GCD     1      18.560  12.120  25.930  1.00  0.00            
ATOM     61  O14 GCD     1      19.070  11.450  27.790  1.00  0.00            
ATOM     62  H30 GCD     1      18.900  12.280  28.260  1.00  0.00            
ATOM     63  O15 GCD     1      21.800  15.100  25.990  1.00  0.00            
ATOM     64  C19 GCD     1      22.150  16.470  25.740  1.00  0.00            
ATOM     65  H31 GCD     1      22.230  17.030  26.690  1.00  0.00            
ATOM     66  C20 GCD     1      23.440  16.510  24.990  1.00  0.00            
ATOM     67  H32 GCD     1      23.430  15.930  24.050  1.00  0.00            
ATOM     68  O16 GCD     1      24.450  15.850  25.720  1.00  0.00            
ATOM     69  H33 GCD     1      25.330  16.150  25.440  1.00  0.00            
ATOM     70  C21 GCD     1      23.820  17.900  24.570  1.00  0.00            
ATOM     71  H34 GCD     1      23.920  18.470  25.500  1.00  0.00            
ATOM     72  O17 GCD     1      25.060  17.860  23.840  1.00  0.00            
ATOM     73  H35 GCD     1      25.740  17.990  24.510  1.00  0.00            
ATOM     74  C22 GCD     1      22.700  18.550  23.790  1.00  0.00            
ATOM     75  H36 GCD     1      22.860  19.630  23.670  1.00  0.00            
ATOM     76  O18 GCD     1      21.500  18.440  24.570  1.00  0.00            
ATOM     77  C23 GCD     1      21.050  17.060  24.940  1.00  0.00            
ATOM     78  H37 GCD     1      20.970  16.410  24.050  1.00  0.00            
ATOM     79  C24 GCD     1      19.770  17.310  25.680  1.00  0.00            
ATOM     80  H38 GCD     1      19.780  17.840  26.640  1.00  0.00            
ATOM     81  H39 GCD     1      19.330  16.330  25.930  1.00  0.00            
ATOM     82  O19 GCD     1      18.750  17.980  24.800  1.00  0.00            
ATOM     83  H40 GCD     1      19.120  18.860  24.660  1.00  0.00            
ATOM     84  O20 GCD     1      22.640  17.800  22.530  1.00  0.00            
ATOM     85  C25 GCD     1      22.930  18.500  21.330  1.00  0.00            
ATOM     86  H41 GCD     1      23.330  19.500  21.540  1.00  0.00            
ATOM     87  C26 GCD     1      24.000  17.760  20.500  1.00  0.00            
ATOM     88  H42 GCD     1      23.670  16.720  20.400  1.00  0.00            
ATOM     89  O21 GCD     1      25.300  17.750  21.190  1.00  0.00            
ATOM     90  H43 GCD     1      25.130  17.690  22.140  1.00  0.00            
ATOM     91  C27 GCD     1      24.150  18.270  19.060  1.00  0.00            
ATOM     92  H44 GCD     1      24.510  19.310  19.060  1.00  0.00            
ATOM     93  O22 GCD     1      25.160  17.570  18.300  1.00  0.00            
ATOM     94  H45 GCD     1      25.990  17.730  18.780  1.00  0.00            
ATOM     95  C28 GCD     1      22.780  18.390  18.400  1.00  0.00            
ATOM     96  H46 GCD     1      22.800  18.730  17.360  1.00  0.00            
ATOM     97  O23 GCD     1      22.050  19.290  19.240  1.00  0.00            
ATOM     98  C29 GCD     1      21.640  18.670  20.510  1.00  0.00            
ATOM     99  H47 GCD     1      21.210  17.670  20.390  1.00  0.00            
ATOM    100  C30 GCD     1      20.600  19.580  21.170  1.00  0.00            
ATOM    101  H48 GCD     1      21.040  20.580  21.210  1.00  0.00            
ATOM    102  H49 GCD     1      20.300  19.250  22.170  1.00  0.00            
ATOM    103  O24 GCD     1      19.500  19.670  20.340  1.00  0.00            
ATOM    104  H50 GCD     1      19.780  20.110  19.530  1.00  0.00            
ATOM    105  O25 GCD     1      22.100  17.130  18.270  1.00  0.00            
ATOM    106  C31 GCD     1      21.750  16.550  17.040  1.00  0.00            
ATOM    107  H51 GCD     1      21.800  17.300  16.240  1.00  0.00            
ATOM    108  C32 GCD     1      22.680  15.350  16.680  1.00  0.00            
ATOM    109  H52 GCD     1      22.590  14.670  17.530  1.00  0.00            
ATOM    110  O26 GCD     1      24.040  15.740  16.580  1.00  0.00            
ATOM    111  H53 GCD     1      24.170  16.350  17.320  1.00  0.00            
ATOM    112  C33 GCD     1      22.100  14.600  15.460  1.00  0.00            
ATOM    113  H54 GCD     1      22.050  15.190  14.530  1.00  0.00            
ATOM    114  O27 GCD     1      22.930  13.530  15.190  1.00  0.00            
ATOM    115  H55 GCD     1      23.720  13.990  14.890  1.00  0.00            
ATOM    116  C34 GCD     1      20.680  14.150  15.730  1.00  0.00            
ATOM    117  H56 GCD     1      20.220  13.720  14.830  1.00  0.00            
ATOM    118  O28 GCD     1      19.900  15.280  16.010  1.00  0.00            
ATOM    119  C35 GCD     1      20.260  16.050  17.180  1.00  0.00            
ATOM    120  H57 GCD     1      20.230  15.420  18.080  1.00  0.00            
ATOM    121  C36 GCD     1      19.280  17.200  17.380  1.00  0.00            
ATOM    122  H58 GCD     1      18.920  17.650  16.440  1.00  0.00            
ATOM    123  H59 GCD     1      19.620  17.970  18.080  1.00  0.00            
ATOM    124  O29 GCD     1      18.110  16.670  17.950  1.00  0.00            
ATOM    125  H60 GCD     1      17.580  17.440  18.200  1.00  0.00            
ATOM    126  O30 GCD     1      20.540  13.140  16.730  1.00  0.00            
ATOM    127  C37 GCD     1      19.550  12.070  16.380  1.00  0.00            
ATOM    128  H61 GCD     1      18.870  12.430  15.600  1.00  0.00            
ATOM    129  C38 GCD     1      20.200  10.830  15.710  1.00  0.00            
ATOM    130  H62 GCD     1      20.940  10.270  16.300  1.00  0.00            
ATOM    131  O31 GCD     1      20.950  11.290  14.550  1.00  0.00            
ATOM    132  H63 GCD     1      21.550  11.920  14.970  1.00  0.00            
ATOM    133  C39 GCD     1      19.080   9.790  15.410  1.00  0.00            
ATOM    134  H64 GCD     1      18.440  10.170  14.600  1.00  0.00            
ATOM    135  O32 GCD     1      19.620   8.460  15.050  1.00  0.00            
ATOM    136  H65 GCD     1      19.900   7.880  15.780  1.00  0.00            
ATOM    137  C40 GCD     1      18.160   9.570  16.580  1.00  0.00            
ATOM    138  H66 GCD     1      17.360   8.920  16.250  1.00  0.00            
ATOM    139  O33 GCD     1      17.640  10.830  17.060  1.00  0.00            
ATOM    140  C41 GCD     1      18.680  11.720  17.550  1.00  0.00            
ATOM    141  H67 GCD     1      19.310  11.200  18.290  1.00  0.00            
ATOM    142  C42 GCD     1      17.940  12.820  18.250  1.00  0.00            
ATOM    143  H68 GCD     1      18.630  13.390  18.890  1.00  0.00            
ATOM    144  H69 GCD     1      17.150  12.410  18.890  1.00  0.00            
ATOM    145  O34 GCD     1      17.170  13.750  17.370  1.00  0.00            
ATOM    146  H70 GCD     1      17.700  14.520  17.130  1.00  0.00            
ATOM    147  O35 GCD     1      18.940   8.890  17.540  1.00  0.00            
ATOM    148  C43 GCD     1      18.440   7.680  18.060  1.00  0.00            
ATOM    149  H71 GCD     1      17.620   7.260  17.460  1.00  0.00            
ATOM    150  C44 GCD     1      19.600   6.670  18.070  1.00  0.00            
ATOM    151  H72 GCD     1      20.540   7.080  18.470  1.00  0.00            
ATOM    152  O36 GCD     1      19.830   6.240  16.670  1.00  0.00            
ATOM    153  H73 GCD     1      20.530   5.570  16.720  1.00  0.00            
ATOM    154  C45 GCD     1      19.220   5.390  18.760  1.00  0.00            
ATOM    155  H74 GCD     1      18.460   4.950  18.110  1.00  0.00            
ATOM    156  O37 GCD     1      20.380   4.630  18.940  1.00  0.00            
ATOM    157  H75 GCD     1      20.840   5.170  19.590  1.00  0.00            
ATOM    158  C46 GCD     1      18.640   5.700  20.170  1.00  0.00            
ATOM    159  H76 GCD     1      18.090   4.840  20.560  1.00  0.00            
ATOM    160  O38 GCD     1      19.650   6.040  21.080  1.00  0.00            
ATOM    161  O39 GCD     1      17.620   6.700  20.090  1.00  0.00            
ATOM    162  C47 GCD     1      18.000   7.940  19.510  1.00  0.00            
ATOM    163  H77 GCD     1      18.830   8.340  20.120  1.00  0.00            
ATOM    164  C48 GCD     1      16.810   8.840  19.520  1.00  0.00            
ATOM    165  H78 GCD     1      17.060   9.850  19.180  1.00  0.00            
ATOM    166  H79 GCD     1      16.500   8.890  20.580  1.00  0.00            
ATOM    167  O40 GCD     1      15.680   8.550  18.720  1.00  0.00            
ATOM    168  H80 GCD     1      15.550   7.600  18.760  1.00  0.00            
ATOM    169  C1  AT4     2      17.980   8.900  23.480  1.00  0.00            
ATOM    170  C2  AT4     2      18.880   9.980  22.960  1.00  0.00            
ATOM    171  C3  AT4     2      20.090   9.610  22.390  1.00  0.00            
ATOM    172  C4  AT4     2      20.980  10.640  22.040  1.00  0.00            
ATOM    173  C5  AT4     2      20.660  12.000  22.170  1.00  0.00            
ATOM    174  C6  AT4     2      21.650  13.080  21.690  1.00  0.00            
ATOM    175  C7  AT4     2      22.170  14.010  22.790  1.00  0.00            
ATOM    176  C8  AT4     2      20.970  13.970  20.630  1.00  0.00            
ATOM    177  C9  AT4     2      19.430  12.340  22.800  1.00  0.00            
ATOM    178  C10 AT4     2      18.520  11.370  23.150  1.00  0.00            
ATOM    179  O1  AT4     2      17.360  11.780  23.730  1.00  0.00            
ATOM    180  H1  AT4     2      16.960   9.270  23.640  1.00  0.00            
ATOM    181  H2  AT4     2      17.940   8.140  22.700  1.00  0.00            
ATOM    182  H3  AT4     2      18.440   8.510  24.400  1.00  0.00            
ATOM    183  H4  AT4     2      20.300   8.550  22.240  1.00  0.00            
ATOM    184  H5  AT4     2      21.870  10.320  21.520  1.00  0.00            
ATOM    185  H6  AT4     2      22.510  12.540  21.270  1.00  0.00            
ATOM    186  H7  AT4     2      22.860  14.770  22.390  1.00  0.00            
ATOM    187  H8  AT4     2      21.300  14.430  23.320  1.00  0.00            
ATOM    188  H9  AT4     2      22.680  13.360  23.500  1.00  0.00            
ATOM    189  H10 AT4     2      20.510  14.840  21.130  1.00  0.00            
ATOM    190  H11 AT4     2      21.730  14.340  19.930  1.00  0.00            
ATOM    191  H12 AT4     2      20.270  13.310  20.090  1.00  0.00            
ATOM    192  H13 AT4     2      19.170  13.380  22.910  1.00  0.00            
ATOM    193  H14 AT4     2      17.490  12.710  23.960  1.00  0.00            
TER
ENDMDL
MODEL        1
ATOM      1  H1  GCD     1      21.970  14.440  15.210  1.00  0.00            
ATOM      2  O1  GCD     1      21.050  14.610  15.430  1.00  0.00            
ATOM      3  C1  GCD     1      20.960  15.980  15.310  1.00  0.00            
ATOM      4  H2  GCD     1      19.920  16.340  15.230  1.00  0.00            
ATOM      5  H3  GCD     1      21.120  16.450  16.290  1.00  0.00            
ATOM      6  C2  GCD     1      21.780  16.620  14.210  1.00  0.00            
ATOM      7  H4  GCD     1      22.830  16.340  14.340  1.00  0.00            
ATOM      8  C3  GCD     1      21.830  18.180  14.120  1.00  0.00            
ATOM      9  H5  GCD     1      20.830  18.630  14.190  1.00  0.00            
ATOM     10  C4  GCD     1      22.580  18.600  12.870  1.00  0.00            
ATOM     11  H6  GCD     1      23.640  18.360  13.030  1.00  0.00            
ATOM     12  O2  GCD     1      22.560  20.050  12.780  1.00  0.00            
ATOM     13  H7  GCD     1      23.060  20.350  12.020  1.00  0.00            
ATOM     14  C5  GCD     1      22.040  17.930  11.630  1.00  0.00            
ATOM     15  H8  GCD     1      21.020  18.240  11.390  1.00  0.00            
ATOM     16  O3  GCD     1      22.690  18.180  10.460  1.00  0.00            
ATOM     17  H9  GCD     1      22.220  18.870   9.980  1.00  0.00            
ATOM     18  C6  GCD     1      22.010  16.380  11.870  1.00  0.00            
ATOM     19  O4  GCD     1      21.250  16.060  13.060  1.00  0.00            
ATOM     20  H10 GCD     1      21.420  15.880  11.100  1.00  0.00            
ATOM     21  O5  GCD     1      23.300  16.020  12.020  1.00  0.00            
ATOM     22  C7  GCD     1      23.980  15.260  11.000  1.00  0.00            
ATOM     23  H11 GCD     1      23.550  15.410  10.000  1.00  0.00            
ATOM     24  C8  GCD     1      25.410  15.750  10.960  1.00  0.00            
ATOM     25  H12 GCD     1      25.670  15.820  12.020  1.00  0.00            
ATOM     26  O6  GCD     1      25.530  17.080  10.400  1.00  0.00            
ATOM     27  H13 GCD     1      24.770  17.530  10.780  1.00  0.00            
ATOM     28  C9  GCD     1      26.280  14.750  10.250  1.00  0.00            
ATOM     29  H14 GCD     1      25.970  14.670   9.200  1.00  0.00            
ATOM     30  O7  GCD     1      27.630  15.080  10.440  1.00  0.00            
ATOM     31  H15 GCD     1      27.770  16.030  10.570  1.00  0.00            
ATOM     32  C10 GCD     1      25.940  13.320  10.890  1.00  0.00            
ATOM     33  H16 GCD     1      26.550  12.620  10.320  1.00  0.00            
ATOM     34  O8  GCD     1      24.620  12.910  10.730  1.00  0.00            
ATOM     35  C11 GCD     1      23.740  13.830  11.430  1.00  0.00            
ATOM     36  H17 GCD     1      24.010  13.800  12.490  1.00  0.00            
ATOM     37  C12 GCD     1      22.340  13.320  11.250  1.00  0.00            
ATOM     38  H18 GCD     1      21.730  13.820  12.010  1.00  0.00            
ATOM     39  H19 GCD     1      22.300  12.250  11.490  1.00  0.00            
ATOM     40  O9  GCD     1      21.790  13.560   9.920  1.00  0.00            
ATOM     41  H20 GCD     1      20.840  13.440   9.970  1.00  0.00            
ATOM     42  O10 GCD     1      26.350  13.220  12.270  1.00  0.00            
ATOM     43  C13 GCD     1      27.200  12.190  12.610  1.00  0.00            
ATOM     44  H21 GCD     1      27.440  11.610  11.720  1.00  0.00            
ATOM     45  C14 GCD     1      28.450  12.820  13.210  1.00  0.00            
ATOM     46  H22 GCD     1      28.190  13.380  14.120  1.00  0.00            
ATOM     47  O11 GCD     1      29.170  13.650  12.280  1.00  0.00            
ATOM     48  H23 GCD     1      28.470  14.280  12.040  1.00  0.00            
ATOM     49  C15 GCD     1      29.410  11.680  13.690  1.00  0.00            
ATOM     50  H24 GCD     1      29.730  11.140  12.790  1.00  0.00            
ATOM     51  O12 GCD     1      30.660  12.070  14.320  1.00  0.00            
ATOM     52  H25 GCD     1      31.200  11.270  14.400  1.00  0.00            
ATOM     53  C16 GCD     1      28.650  10.700  14.630  1.00  0.00            
ATOM     54  H26 GCD     1      29.370   9.920  14.920  1.00  0.00            
ATOM     55  O13 GCD     1      27.430  10.210  13.980  1.00  0.00            
ATOM     56  C17 GCD     1      26.480  11.280  13.600  1.00  0.00            
ATOM     57  H27 GCD     1      26.220  11.790  14.540  1.00  0.00            
ATOM     58  C18 GCD     1      25.210  10.570  13.020  1.00  0.00            
ATOM     59  H28 GCD     1      25.490  10.210  12.030  1.00  0.00            
ATOM     60  H29 GCD     1      24.420  11.330  12.880  1.00  0.00            
ATOM     61  O14 GCD     1      24.640   9.450  13.800  1.00  0.00            
ATOM     62  H30 GCD     1      23.960   9.020  13.270  1.00  0.00            
ATOM     63  O15 GCD     1      28.260  11.540  15.780  1.00  0.00            
ATOM     64  C19 GCD     1      28.870  11.240  17.030  1.00  0.00            
ATOM     65  H31 GCD     1      29.810  10.730  16.800  1.00  0.00            
ATOM     66  C20 GCD     1      29.240  12.570  17.660  1.00  0.00            
ATOM     67  H32 GCD     1      28.370  13.240  17.710  1.00  0.00            
ATOM     68  O16 GCD     1      30.150  13.240  16.840  1.00  0.00            
ATOM     69  H33 GCD     1      29.950  12.910  15.960  1.00  0.00            
ATOM     70  C21 GCD     1      29.800  12.290  19.070  1.00  0.00            
ATOM     71  H34 GCD     1      30.800  11.870  18.940  1.00  0.00            
ATOM     72  O17 GCD     1      30.140  13.480  19.740  1.00  0.00            
ATOM     73  H35 GCD     1      30.770  13.970  19.200  1.00  0.00            
ATOM     74  C22 GCD     1      28.880  11.380  19.930  1.00  0.00            
ATOM     75  H36 GCD     1      29.480  11.140  20.820  1.00  0.00            
ATOM     76  O18 GCD     1      28.640  10.180  19.180  1.00  0.00            
ATOM     77  C23 GCD     1      27.940  10.510  17.930  1.00  0.00            
ATOM     78  H37 GCD     1      27.050  11.130  18.060  1.00  0.00            
ATOM     79  C24 GCD     1      27.330   9.290  17.330  1.00  0.00            
ATOM     80  H38 GCD     1      26.700   9.710  16.540  1.00  0.00            
ATOM     81  H39 GCD     1      26.640   8.990  18.140  1.00  0.00            
ATOM     82  O19 GCD     1      28.220   8.230  16.940  1.00  0.00            
ATOM     83  H40 GCD     1      28.270   7.550  17.620  1.00  0.00            
ATOM     84  O20 GCD     1      27.710  12.050  20.380  1.00  0.00            
ATOM     85  C25 GCD     1      27.310  11.710  21.700  1.00  0.00            
ATOM     86  H41 GCD     1      27.810  10.780  22.000  1.00  0.00            
ATOM     87  C26 GCD     1      27.890  12.790  22.630  1.00  0.00            
ATOM     88  H42 GCD     1      27.380  13.720  22.350  1.00  0.00            
ATOM     89  O21 GCD     1      29.330  12.920  22.440  1.00  0.00            
ATOM     90  H43 GCD     1      29.410  12.990  21.480  1.00  0.00            
ATOM     91  C27 GCD     1      27.480  12.350  24.030  1.00  0.00            
ATOM     92  H44 GCD     1      27.910  11.350  24.180  1.00  0.00            
ATOM     93  O22 GCD     1      28.020  13.150  25.090  1.00  0.00            
ATOM     94  H45 GCD     1      27.950  14.040  24.750  1.00  0.00            
ATOM     95  C28 GCD     1      25.920  12.310  24.110  1.00  0.00            
ATOM     96  H46 GCD     1      25.610  12.120  25.140  1.00  0.00            
ATOM     97  O23 GCD     1      25.480  11.280  23.200  1.00  0.00            
ATOM     98  C29 GCD     1      25.790  11.500  21.840  1.00  0.00            
ATOM     99  H47 GCD     1      25.400  12.440  21.410  1.00  0.00            
ATOM    100  C30 GCD     1      25.130  10.390  21.140  1.00  0.00            
ATOM    101  H48 GCD     1      25.490   9.390  21.420  1.00  0.00            
ATOM    102  H49 GCD     1      25.390  10.520  20.080  1.00  0.00            
ATOM    103  O24 GCD     1      23.650  10.350  21.170  1.00  0.00            
ATOM    104  H50 GCD     1      23.410  10.070  20.280  1.00  0.00            
ATOM    105  O25 GCD     1      25.380  13.530  23.760  1.00  0.00            
ATOM    106  C31 GCD     1      25.240  14.630  24.680  1.00  0.00            
ATOM    107  H51 GCD     1      25.730  14.330  25.610  1.00  0.00            
ATOM    108  C32 GCD     1      25.890  15.850  24.110  1.00  0.00            
ATOM    109  H52 GCD     1      25.620  15.950  23.060  1.00  0.00            
ATOM    110  O26 GCD     1      27.330  15.660  24.170  1.00  0.00            
ATOM    111  H53 GCD     1      27.720  16.420  23.710  1.00  0.00            
ATOM    112  C33 GCD     1      25.510  17.080  24.990  1.00  0.00            
ATOM    113  H54 GCD     1      26.000  17.090  25.970  1.00  0.00            
ATOM    114  O27 GCD     1      26.020  18.340  24.390  1.00  0.00            
ATOM    115  H55 GCD     1      26.970  18.180  24.370  1.00  0.00            
ATOM    116  C34 GCD     1      24.010  17.190  25.050  1.00  0.00            
ATOM    117  H56 GCD     1      23.720  18.000  25.720  1.00  0.00            
ATOM    118  O28 GCD     1      23.450  16.050  25.650  1.00  0.00            
ATOM    119  C35 GCD     1      23.750  14.820  24.940  1.00  0.00            
ATOM    120  H57 GCD     1      23.190  14.820  24.000  1.00  0.00            
ATOM    121  C36 GCD     1      23.190  13.640  25.800  1.00  0.00            
ATOM    122  H58 GCD     1      23.200  12.670  25.300  1.00  0.00            
ATOM    123  H59 GCD     1      22.150  13.860  26.060  1.00  0.00            
ATOM    124  O29 GCD     1      23.840  13.610  27.050  1.00  0.00            
ATOM    125  H60 GCD     1      23.360  12.890  27.490  1.00  0.00            
ATOM    126  O30 GCD     1      23.530  17.380  23.710  1.00  0.00            
ATOM    127  C37 GCD     1      22.600  18.360  23.430  1.00  0.00            
ATOM    128  H61 GCD     1      22.080  18.810  24.290  1.00  0.00            
ATOM    129  C38 GCD     1      23.340  19.510  22.750  1.00  0.00            
ATOM    130  H62 GCD     1      24.050  19.030  22.080  1.00  0.00            
ATOM    131  O31 GCD     1      23.990  20.220  23.780  1.00  0.00            
ATOM    132  H63 GCD     1      24.560  19.580  24.210  1.00  0.00            
ATOM    133  C39 GCD     1      22.320  20.440  22.090  1.00  0.00            
ATOM    134  H64 GCD     1      21.660  20.900  22.830  1.00  0.00            
ATOM    135  O32 GCD     1      23.080  21.410  21.340  1.00  0.00            
ATOM    136  H65 GCD     1      22.380  21.990  21.020  1.00  0.00            
ATOM    137  C40 GCD     1      21.310  19.680  21.190  1.00  0.00            
ATOM    138  H66 GCD     1      20.480  20.310  20.860  1.00  0.00            
ATOM    139  O33 GCD     1      20.680  18.630  21.940  1.00  0.00            
ATOM    140  C41 GCD     1      21.530  17.700  22.550  1.00  0.00            
ATOM    141  H67 GCD     1      22.020  17.090  21.790  1.00  0.00            
ATOM    142  C42 GCD     1      20.670  16.740  23.470  1.00  0.00            
ATOM    143  H68 GCD     1      21.470  16.130  23.920  1.00  0.00            
ATOM    144  H69 GCD     1      20.120  16.050  22.810  1.00  0.00            
ATOM    145  O34 GCD     1      19.910  17.460  24.440  1.00  0.00            
ATOM    146  H70 GCD     1      19.120  17.870  24.080  1.00  0.00            
ATOM    147  O35 GCD     1      21.860  19.060  20.000  1.00  0.00            
ATOM    148  C43 GCD     1      21.770  19.740  18.740  1.00  0.00            
ATOM    149  H71 GCD     1      21.300  20.730  18.840  1.00  0.00            
ATOM    150  C44 GCD     1      23.080  20.000  18.080  1.00  0.00            
ATOM    151  H72 GCD     1      23.620  19.050  17.940  1.00  0.00            
ATOM    152  O36 GCD     1      23.960  20.870  18.840  1.00  0.00            
ATOM    153  H73 GCD     1      23.670  20.940  19.760  1.00  0.00            
ATOM    154  C45 GCD     1      23.020  20.610  16.690  1.00  0.00            
ATOM    155  H74 GCD     1      22.620  21.630  16.760  1.00  0.00            
ATOM    156  O37 GCD     1      24.310  20.660  16.020  1.00  0.00            
ATOM    157  H75 GCD     1      24.600  19.740  16.000  1.00  0.00            
ATOM    158  C46 GCD     1      21.980  19.860  15.910  1.00  0.00            
ATOM    159  H76 GCD     1      21.750  20.490  15.050  1.00  0.00            
ATOM    160  O38 GCD     1      22.510  18.670  15.270  1.00  0.00            
ATOM    161  O39 GCD     1      20.790  19.580  16.650  1.00  0.00            
ATOM    162  C47 GCD     1      20.960  18.860  17.830  1.00  0.00            
ATOM    163  H77 GCD     1      21.600  17.990  17.610  1.00  0.00            
ATOM    164  C48 GCD     1      19.580  18.410  18.380  1.00  0.00            
ATOM    165  H78 GCD     1      19.150  19.250  18.940  1.00  0.00            
ATOM    166  H79 GCD     1      19.680  17.580  19.090  1.00  0.00            
ATOM    167  O40 GCD     1      18.640  18.020  17.310  1.00  0.00            
ATOM    168  H80 GCD     1      18.790  18.660  16.600  1.00  0.00            
ATOM    169  C1  AT4     2      23.300  12.190  15.640  1.00  0.00            
ATOM    170  C2  AT4     2      23.960  13.110  16.690  1.00  0.00            
ATOM    171  C3  AT4     2      23.690  12.730  18.030  1.00  0.00            
ATOM    172  C4  AT4     2      24.210  13.570  19.070  1.00  0.00            
ATOM    173  C5  AT4     2      25.040  14.630  18.740  1.00  0.00            
ATOM    174  C6  AT4     2      25.790  15.460  19.860  1.00  0.00            
ATOM    175  C7  AT4     2      25.120  16.850  19.880  1.00  0.00            
ATOM    176  C8  AT4     2      27.360  15.480  19.790  1.00  0.00            
ATOM    177  C9  AT4     2      25.240  15.000  17.410  1.00  0.00            
ATOM    178  C10 AT4     2      24.690  14.240  16.370  1.00  0.00            
ATOM    179  O1  AT4     2      24.890  14.570  15.070  1.00  0.00            
ATOM    180  H1  AT4     2      22.210  12.240  15.790  1.00  0.00            
ATOM    181  H2  AT4     2      23.560  12.450  14.610  1.00  0.00            
ATOM    182  H3  AT4     2      23.660  11.160  15.730  1.00  0.00            
ATOM    183  H4  AT4     2      22.980  11.980  18.360  1.00  0.00            
ATOM    184  H5  AT4     2      24.000  13.350  20.110  1.00  0.00            
ATOM    185  H6  AT4     2      25.620  15.110  20.880  1.00  0.00            
ATOM    186  H7  AT4     2      25.500  17.410  20.740  1.00  0.00            
ATOM    187  H8  AT4     2      25.410  17.460  19.020  1.00  0.00            
ATOM    188  H9  AT4     2      24.060  16.660  20.060  1.00  0.00            
ATOM    189  H10 AT4     2      27.790  14.510  19.520  1.00  0.00            
ATOM    190  H11 AT4     2      27.760  16.180  19.050  1.00  0.00            
ATOM    191  H12 AT4     2      27.690  15.610  20.830  1.00  0.00            
ATOM    192  H13 AT4     2      25.910  15.820  17.170  1.00  0.00            
ATOM    193  H14 AT4     2      25.740  15.040  14.990  1.00  0.00            
TER
ENDMDL
MODEL        1
ATOM      1  H1  GCD     1      25.510  18.420  -2.410  1.00  0.00            
ATOM      2  O1  GCD     1      24.830  17.870  -2.010  1.00  0.00            
ATOM      3  C1  GCD     1      23.630  18.660  -1.950  1.00  0.00            
ATOM      4  H2  GCD     1      23.660  19.280  -2.860  1.00  0.00            
ATOM      5  H3  GCD     1      22.680  18.120  -2.060  1.00  0.00            
ATOM      6  C2  GCD     1      23.760  19.610  -0.820  1.00  0.00            
ATOM      7  H4  GCD     1      24.030  19.070   0.100  1.00  0.00            
ATOM      8  C3  GCD     1      22.550  20.450  -0.610  1.00  0.00            
ATOM      9  H5  GCD     1      22.090  20.740  -1.560  1.00  0.00            
ATOM     10  C4  GCD     1      22.810  21.660   0.200  1.00  0.00            
ATOM     11  H6  GCD     1      23.100  21.260   1.190  1.00  0.00            
ATOM     12  O2  GCD     1      21.660  22.410   0.290  1.00  0.00            
ATOM     13  H7  GCD     1      21.440  22.630  -0.630  1.00  0.00            
ATOM     14  C5  GCD     1      24.000  22.420  -0.220  1.00  0.00            
ATOM     15  H8  GCD     1      23.840  22.890  -1.200  1.00  0.00            
ATOM     16  O3  GCD     1      24.280  23.400   0.820  1.00  0.00            
ATOM     17  H9  GCD     1      25.180  23.160   1.070  1.00  0.00            
ATOM     18  C6  GCD     1      25.240  21.520  -0.340  1.00  0.00            
ATOM     19  O4  GCD     1      24.830  20.470  -1.180  1.00  0.00            
ATOM     20  H10 GCD     1      25.970  22.080  -0.930  1.00  0.00            
ATOM     21  O5  GCD     1      25.640  20.970   0.900  1.00  0.00            
ATOM     22  C7  GCD     1      27.080  20.980   0.940  1.00  0.00            
ATOM     23  H11 GCD     1      27.490  20.870  -0.080  1.00  0.00            
ATOM     24  C8  GCD     1      27.590  22.230   1.690  1.00  0.00            
ATOM     25  H12 GCD     1      27.190  22.180   2.700  1.00  0.00            
ATOM     26  O6  GCD     1      27.090  23.400   1.060  1.00  0.00            
ATOM     27  H13 GCD     1      27.560  23.520   0.230  1.00  0.00            
ATOM     28  C9  GCD     1      29.150  22.220   1.690  1.00  0.00            
ATOM     29  H14 GCD     1      29.440  22.080   0.640  1.00  0.00            
ATOM     30  O7  GCD     1      29.650  23.410   2.200  1.00  0.00            
ATOM     31  H15 GCD     1      29.380  23.510   3.110  1.00  0.00            
ATOM     32  C10 GCD     1      29.580  20.990   2.410  1.00  0.00            
ATOM     33  H16 GCD     1      30.620  20.840   2.120  1.00  0.00            
ATOM     34  O8  GCD     1      28.950  19.800   1.930  1.00  0.00            
ATOM     35  C11 GCD     1      27.510  19.720   1.810  1.00  0.00            
ATOM     36  H17 GCD     1      26.950  19.720   2.750  1.00  0.00            
ATOM     37  C12 GCD     1      27.120  18.390   1.130  1.00  0.00            
ATOM     38  H18 GCD     1      27.590  18.310   0.140  1.00  0.00            
ATOM     39  H19 GCD     1      26.030  18.420   1.010  1.00  0.00            
ATOM     40  O9  GCD     1      27.460  17.140   1.870  1.00  0.00            
ATOM     41  H20 GCD     1      27.180  17.310   2.780  1.00  0.00            
ATOM     42  O10 GCD     1      29.340  21.100   3.780  1.00  0.00            
ATOM     43  C13 GCD     1      30.430  21.410   4.670  1.00  0.00            
ATOM     44  H21 GCD     1      31.170  22.060   4.180  1.00  0.00            
ATOM     45  C14 GCD     1      29.680  22.180   5.780  1.00  0.00            
ATOM     46  H22 GCD     1      28.760  21.600   5.960  1.00  0.00            
ATOM     47  O11 GCD     1      29.290  23.480   5.270  1.00  0.00            
ATOM     48  H23 GCD     1      30.060  24.030   5.470  1.00  0.00            
ATOM     49  C15 GCD     1      30.380  22.190   7.100  1.00  0.00            
ATOM     50  H24 GCD     1      31.330  22.720   6.960  1.00  0.00            
ATOM     51  O12 GCD     1      29.480  22.870   8.030  1.00  0.00            
ATOM     52  H25 GCD     1      28.930  22.160   8.380  1.00  0.00            
ATOM     53  C16 GCD     1      30.790  20.770   7.540  1.00  0.00            
ATOM     54  H26 GCD     1      31.420  20.780   8.430  1.00  0.00            
ATOM     55  O13 GCD     1      31.590  20.190   6.460  1.00  0.00            
ATOM     56  C17 GCD     1      30.940  20.040   5.230  1.00  0.00            
ATOM     57  H27 GCD     1      30.200  19.240   5.340  1.00  0.00            
ATOM     58  C18 GCD     1      31.920  19.390   4.170  1.00  0.00            
ATOM     59  H28 GCD     1      31.520  19.230   3.170  1.00  0.00            
ATOM     60  H29 GCD     1      32.270  18.430   4.580  1.00  0.00            
ATOM     61  O14 GCD     1      33.060  20.280   4.010  1.00  0.00            
ATOM     62  H30 GCD     1      33.480  20.220   4.870  1.00  0.00            
ATOM     63  O15 GCD     1      29.580  20.000   7.870  1.00  0.00            
ATOM     64  C19 GCD     1      29.320  19.690   9.160  1.00  0.00            
ATOM     65  H31 GCD     1      29.970  20.370   9.730  1.00  0.00            
ATOM     66  C20 GCD     1      27.900  19.950   9.460  1.00  0.00            
ATOM     67  H32 GCD     1      27.230  19.380   8.810  1.00  0.00            
ATOM     68  O16 GCD     1      27.560  21.330   9.260  1.00  0.00            
ATOM     69  H33 GCD     1      26.680  21.380   9.660  1.00  0.00            
ATOM     70  C21 GCD     1      27.580  19.480  10.900  1.00  0.00            
ATOM     71  H34 GCD     1      28.210  20.000  11.630  1.00  0.00            
ATOM     72  O17 GCD     1      26.260  19.730  11.300  1.00  0.00            
ATOM     73  H35 GCD     1      25.860  18.860  11.300  1.00  0.00            
ATOM     74  C22 GCD     1      27.980  17.960  10.980  1.00  0.00            
ATOM     75  H36 GCD     1      27.900  17.560  12.000  1.00  0.00            
ATOM     76  O18 GCD     1      29.370  17.840  10.700  1.00  0.00            
ATOM     77  C23 GCD     1      29.660  18.170   9.320  1.00  0.00            
ATOM     78  H37 GCD     1      29.190  17.520   8.570  1.00  0.00            
ATOM     79  C24 GCD     1      31.160  17.940   9.040  1.00  0.00            
ATOM     80  H38 GCD     1      31.800  18.660   9.560  1.00  0.00            
ATOM     81  H39 GCD     1      31.320  18.100   7.970  1.00  0.00            
ATOM     82  O19 GCD     1      31.580  16.560   9.440  1.00  0.00            
ATOM     83  H40 GCD     1      31.310  15.980   8.730  1.00  0.00            
ATOM     84  O20 GCD     1      27.200  17.220  10.130  1.00  0.00            
ATOM     85  C25 GCD     1      26.560  16.040  10.700  1.00  0.00            
ATOM     86  H41 GCD     1      27.200  15.680  11.510  1.00  0.00            
ATOM     87  C26 GCD     1      25.230  16.390  11.410  1.00  0.00            
ATOM     88  H42 GCD     1      24.490  16.940  10.810  1.00  0.00            
ATOM     89  O21 GCD     1      25.590  17.300  12.490  1.00  0.00            
ATOM     90  H43 GCD     1      24.890  17.280  13.150  1.00  0.00            
ATOM     91  C27 GCD     1      24.630  15.090  11.820  1.00  0.00            
ATOM     92  H44 GCD     1      25.290  14.520  12.500  1.00  0.00            
ATOM     93  O22 GCD     1      23.410  15.490  12.470  1.00  0.00            
ATOM     94  H45 GCD     1      23.190  14.810  13.120  1.00  0.00            
ATOM     95  C28 GCD     1      24.390  14.190  10.620  1.00  0.00            
ATOM     96  H46 GCD     1      23.910  13.250  10.930  1.00  0.00            
ATOM     97  O23 GCD     1      25.680  13.880  10.130  1.00  0.00            
ATOM     98  C29 GCD     1      26.390  14.970   9.590  1.00  0.00            
ATOM     99  H47 GCD     1      25.730  15.530   8.920  1.00  0.00            
ATOM    100  C30 GCD     1      27.730  14.450   9.060  1.00  0.00            
ATOM    101  H48 GCD     1      28.340  13.850   9.740  1.00  0.00            
ATOM    102  H49 GCD     1      28.350  15.300   8.760  1.00  0.00            
ATOM    103  O24 GCD     1      27.500  13.640   7.990  1.00  0.00            
ATOM    104  H50 GCD     1      28.010  14.060   7.280  1.00  0.00            
ATOM    105  O25 GCD     1      23.700  14.920   9.590  1.00  0.00            
ATOM    106  C31 GCD     1      22.250  14.750   9.560  1.00  0.00            
ATOM    107  H51 GCD     1      21.920  14.220  10.470  1.00  0.00            
ATOM    108  C32 GCD     1      21.490  16.060   9.460  1.00  0.00            
ATOM    109  H52 GCD     1      22.010  16.550   8.630  1.00  0.00            
ATOM    110  O26 GCD     1      21.690  16.730  10.720  1.00  0.00            
ATOM    111  H53 GCD     1      22.510  16.450  11.150  1.00  0.00            
ATOM    112  C33 GCD     1      20.010  15.940   9.100  1.00  0.00            
ATOM    113  H54 GCD     1      19.450  15.530   9.950  1.00  0.00            
ATOM    114  O27 GCD     1      19.390  17.160   8.790  1.00  0.00            
ATOM    115  H55 GCD     1      19.990  17.880   8.570  1.00  0.00            
ATOM    116  C34 GCD     1      19.890  14.910   8.000  1.00  0.00            
ATOM    117  H56 GCD     1      18.830  14.640   7.960  1.00  0.00            
ATOM    118  O28 GCD     1      20.570  13.670   8.330  1.00  0.00            
ATOM    119  C35 GCD     1      21.970  13.820   8.380  1.00  0.00            
ATOM    120  H57 GCD     1      22.300  14.320   7.460  1.00  0.00            
ATOM    121  C36 GCD     1      22.650  12.430   8.560  1.00  0.00            
ATOM    122  H58 GCD     1      23.740  12.560   8.490  1.00  0.00            
ATOM    123  H59 GCD     1      22.290  11.920   7.660  1.00  0.00            
ATOM    124  O29 GCD     1      22.210  11.740   9.710  1.00  0.00            
ATOM    125  H60 GCD     1      22.630  10.880   9.820  1.00  0.00            
ATOM    126  O30 GCD     1      20.350  15.420   6.690  1.00  0.00            
ATOM    127  C37 GCD     1      19.420  15.170   5.620  1.00  0.00            
ATOM    128  H61 GCD     1      18.730  14.350   5.820  1.00  0.00            
ATOM    129  C38 GCD     1      18.580  16.410   5.310  1.00  0.00            
ATOM    130  H62 GCD     1      19.330  17.200   5.140  1.00  0.00            
ATOM    131  O31 GCD     1      17.900  16.750   6.550  1.00  0.00            
ATOM    132  H63 GCD     1      18.650  16.690   7.150  1.00  0.00            
ATOM    133  C39 GCD     1      17.730  16.250   4.040  1.00  0.00            
ATOM    134  H64 GCD     1      16.960  15.500   4.270  1.00  0.00            
ATOM    135  O32 GCD     1      17.110  17.430   3.670  1.00  0.00            
ATOM    136  H65 GCD     1      16.210  17.190   3.430  1.00  0.00            
ATOM    137  C40 GCD     1      18.580  15.740   2.880  1.00  0.00            
ATOM    138  H66 GCD     1      18.070  15.340   1.990  1.00  0.00            
ATOM    139  O33 GCD     1      19.330  14.620   3.310  1.00  0.00            
ATOM    140  C41 GCD     1      20.180  14.820   4.430  1.00  0.00            
ATOM    141  H67 GCD     1      20.900  15.630   4.270  1.00  0.00            
ATOM    142  C42 GCD     1      20.930  13.550   4.540  1.00  0.00            
ATOM    143  H68 GCD     1      21.730  13.710   5.280  1.00  0.00            
ATOM    144  H69 GCD     1      21.480  13.300   3.630  1.00  0.00            
ATOM    145  O34 GCD     1      20.050  12.370   4.850  1.00  0.00            
ATOM    146  H70 GCD     1      19.410  12.290   4.140  1.00  0.00            
ATOM    147  O35 GCD     1      19.470  16.770   2.550  1.00  0.00            
ATOM    148  C43 GCD     1      19.340  17.250   1.180  1.00  0.00            
ATOM    149  H71 GCD     1      18.450  16.870   0.660  1.00  0.00            
ATOM    150  C44 GCD     1      18.980  18.690   1.200  1.00  0.00            
ATOM    151  H72 GCD     1      19.710  19.000   1.970  1.00  0.00            
ATOM    152  O36 GCD     1      17.630  19.030   1.510  1.00  0.00            
ATOM    153  H73 GCD     1      17.520  18.490   2.300  1.00  0.00            
ATOM    154  C45 GCD     1      19.310  19.340  -0.170  1.00  0.00            
ATOM    155  H74 GCD     1      18.550  19.000  -0.870  1.00  0.00            
ATOM    156  O37 GCD     1      19.320  20.780  -0.090  1.00  0.00            
ATOM    157  H75 GCD     1      20.230  21.000   0.150  1.00  0.00            
ATOM    158  C46 GCD     1      20.660  18.970  -0.680  1.00  0.00            
ATOM    159  H76 GCD     1      20.730  19.380  -1.690  1.00  0.00            
ATOM    160  O38 GCD     1      21.710  19.530   0.100  1.00  0.00            
ATOM    161  O39 GCD     1      20.760  17.590  -0.680  1.00  0.00            
ATOM    162  C47 GCD     1      20.700  17.000   0.600  1.00  0.00            
ATOM    163  H77 GCD     1      21.460  17.550   1.180  1.00  0.00            
ATOM    164  C48 GCD     1      21.140  15.520   0.510  1.00  0.00            
ATOM    165  H78 GCD     1      20.620  14.920  -0.250  1.00  0.00            
ATOM    166  H79 GCD     1      20.810  14.880   1.340  1.00  0.00            
ATOM    167  O40 GCD     1      22.540  15.450   0.260  1.00  0.00            
ATOM    168  H80 GCD     1      22.620  15.560  -0.690  1.00  0.00            
ATOM    169  C1  AT4     2      24.680  13.800   5.510  1.00  0.00            
ATOM    170  C2  AT4     2      24.230  15.130   4.970  1.00  0.00            
ATOM    171  C3  AT4     2      23.960  16.170   5.900  1.00  0.00            
ATOM    172  C4  AT4     2      23.530  17.460   5.500  1.00  0.00            
ATOM    173  C5  AT4     2      23.350  17.780   4.120  1.00  0.00            
ATOM    174  C6  AT4     2      22.760  19.160   3.760  1.00  0.00            
ATOM    175  C7  AT4     2      23.750  20.320   4.030  1.00  0.00            
ATOM    176  C8  AT4     2      21.380  19.410   4.420  1.00  0.00            
ATOM    177  C9  AT4     2      23.540  16.670   3.210  1.00  0.00            
ATOM    178  C10 AT4     2      24.020  15.410   3.600  1.00  0.00            
ATOM    179  O1  AT4     2      24.310  14.580   2.580  1.00  0.00            
ATOM    180  H1  AT4     2      25.540  13.300   5.060  1.00  0.00            
ATOM    181  H2  AT4     2      24.990  13.870   6.560  1.00  0.00            
ATOM    182  H3  AT4     2      23.910  13.020   5.460  1.00  0.00            
ATOM    183  H4  AT4     2      24.160  15.930   6.940  1.00  0.00            
ATOM    184  H5  AT4     2      23.390  18.230   6.250  1.00  0.00            
ATOM    185  H6  AT4     2      22.560  19.170   2.690  1.00  0.00            
ATOM    186  H7  AT4     2      24.030  20.440   5.080  1.00  0.00            
ATOM    187  H8  AT4     2      24.730  20.120   3.570  1.00  0.00            
ATOM    188  H9  AT4     2      23.450  21.270   3.560  1.00  0.00            
ATOM    189  H10 AT4     2      20.840  18.460   4.350  1.00  0.00            
ATOM    190  H11 AT4     2      21.330  19.620   5.490  1.00  0.00            
ATOM    191  H12 AT4     2      20.730  20.090   3.850  1.00  0.00            
ATOM    192  H13 AT4     2      23.370  16.840   2.150  1.00  0.00            
ATOM    193  H14 AT4     2      23.690  14.870   1.890  1.00  0.00            
TER
ENDMDL
MODEL        1
ATOM      1  H1  GCD     1       5.660  14.080  14.610  1.00  0.00            
ATOM      2  O1  GCD     1       6.160  13.280  14.800  1.00  0.00            
ATOM      3  C1  GCD     1       7.310  13.410  15.710  1.00  0.00            
ATOM      4  H2  GCD     1       7.030  13.960  16.620  1.00  0.00            
ATOM      5  H3  GCD     1       7.490  12.400  16.080  1.00  0.00            
ATOM      6  C2  GCD     1       8.430  14.160  15.100  1.00  0.00            
ATOM      7  H4  GCD     1       8.980  13.640  14.310  1.00  0.00            
ATOM      8  C3  GCD     1       9.520  14.420  16.180  1.00  0.00            
ATOM      9  H5  GCD     1       9.060  14.860  17.080  1.00  0.00            
ATOM     10  C4  GCD     1      10.600  15.390  15.690  1.00  0.00            
ATOM     11  H6  GCD     1      11.080  14.970  14.790  1.00  0.00            
ATOM     12  O2  GCD     1      11.550  15.650  16.730  1.00  0.00            
ATOM     13  H7  GCD     1      12.070  16.390  16.390  1.00  0.00            
ATOM     14  C5  GCD     1       9.920  16.670  15.300  1.00  0.00            
ATOM     15  H8  GCD     1       9.240  17.020  16.090  1.00  0.00            
ATOM     16  O3  GCD     1      10.860  17.640  14.980  1.00  0.00            
ATOM     17  H9  GCD     1      11.060  17.400  14.070  1.00  0.00            
ATOM     18  C6  GCD     1       8.970  16.360  14.180  1.00  0.00            
ATOM     19  O4  GCD     1       7.960  15.420  14.710  1.00  0.00            
ATOM     20  H10 GCD     1       8.360  17.230  13.930  1.00  0.00            
ATOM     21  O5  GCD     1       9.590  15.830  13.030  1.00  0.00            
ATOM     22  C7  GCD     1       9.590  16.680  11.910  1.00  0.00            
ATOM     23  H11 GCD     1       9.460  17.700  12.290  1.00  0.00            
ATOM     24  C8  GCD     1      11.030  16.650  11.360  1.00  0.00            
ATOM     25  H12 GCD     1      11.320  15.620  11.140  1.00  0.00            
ATOM     26  O6  GCD     1      11.880  17.080  12.440  1.00  0.00            
ATOM     27  H13 GCD     1      12.830  17.150  12.290  1.00  0.00            
ATOM     28  C9  GCD     1      11.150  17.500  10.100  1.00  0.00            
ATOM     29  H14 GCD     1      10.870  18.530  10.360  1.00  0.00            
ATOM     30  O7  GCD     1      12.490  17.250   9.570  1.00  0.00            
ATOM     31  H15 GCD     1      12.270  16.730   8.790  1.00  0.00            
ATOM     32  C10 GCD     1      10.140  16.970   9.080  1.00  0.00            
ATOM     33  H16 GCD     1      10.210  17.690   8.260  1.00  0.00            
ATOM     34  O8  GCD     1       8.880  16.990   9.710  1.00  0.00            
ATOM     35  C11 GCD     1       8.690  16.140  10.820  1.00  0.00            
ATOM     36  H17 GCD     1       9.090  15.150  10.550  1.00  0.00            
ATOM     37  C12 GCD     1       7.250  16.060  11.220  1.00  0.00            
ATOM     38  H18 GCD     1       6.570  16.210  10.380  1.00  0.00            
ATOM     39  H19 GCD     1       7.030  16.900  11.900  1.00  0.00            
ATOM     40  O9  GCD     1       6.960  14.810  11.850  1.00  0.00            
ATOM     41  H20 GCD     1       7.090  15.010  12.780  1.00  0.00            
ATOM     42  O10 GCD     1      10.400  15.670   8.580  1.00  0.00            
ATOM     43  C13 GCD     1       9.950  15.550   7.210  1.00  0.00            
ATOM     44  H21 GCD     1       9.280  16.370   6.910  1.00  0.00            
ATOM     45  C14 GCD     1      11.160  15.510   6.270  1.00  0.00            
ATOM     46  H22 GCD     1      11.810  14.700   6.630  1.00  0.00            
ATOM     47  O11 GCD     1      11.870  16.770   6.350  1.00  0.00            
ATOM     48  H23 GCD     1      12.600  16.690   5.730  1.00  0.00            
ATOM     49  C15 GCD     1      10.700  15.220   4.770  1.00  0.00            
ATOM     50  H24 GCD     1      10.030  15.990   4.360  1.00  0.00            
ATOM     51  O12 GCD     1      11.860  15.080   3.920  1.00  0.00            
ATOM     52  H25 GCD     1      12.080  14.140   3.850  1.00  0.00            
ATOM     53  C16 GCD     1      10.000  13.870   4.690  1.00  0.00            
ATOM     54  H26 GCD     1       9.540  13.640   3.720  1.00  0.00            
ATOM     55  O13 GCD     1       8.860  13.990   5.620  1.00  0.00            
ATOM     56  C17 GCD     1       9.150  14.240   7.040  1.00  0.00            
ATOM     57  H27 GCD     1       9.740  13.360   7.340  1.00  0.00            
ATOM     58  C18 GCD     1       7.870  14.170   7.800  1.00  0.00            
ATOM     59  H28 GCD     1       8.160  14.190   8.860  1.00  0.00            
ATOM     60  H29 GCD     1       7.390  13.240   7.490  1.00  0.00            
ATOM     61  O14 GCD     1       7.120  15.360   7.590  1.00  0.00            
ATOM     62  H30 GCD     1       7.110  15.460   6.640  1.00  0.00            
ATOM     63  O15 GCD     1      10.980  12.900   5.090  1.00  0.00            
ATOM     64  C19 GCD     1      11.090  11.700   4.310  1.00  0.00            
ATOM     65  H31 GCD     1      10.460  11.740   3.410  1.00  0.00            
ATOM     66  C20 GCD     1      12.570  11.440   3.950  1.00  0.00            
ATOM     67  H32 GCD     1      13.100  11.320   4.900  1.00  0.00            
ATOM     68  O16 GCD     1      13.060  12.550   3.210  1.00  0.00            
ATOM     69  H33 GCD     1      12.470  12.760   2.470  1.00  0.00            
ATOM     70  C21 GCD     1      12.700  10.130   3.170  1.00  0.00            
ATOM     71  H34 GCD     1      12.010  10.150   2.310  1.00  0.00            
ATOM     72  O17 GCD     1      14.070   9.890   2.690  1.00  0.00            
ATOM     73  H35 GCD     1      14.650   9.660   3.420  1.00  0.00            
ATOM     74  C22 GCD     1      12.200   9.030   4.090  1.00  0.00            
ATOM     75  H36 GCD     1      12.350   8.130   3.490  1.00  0.00            
ATOM     76  O18 GCD     1      10.810   9.240   4.480  1.00  0.00            
ATOM     77  C23 GCD     1      10.630  10.520   5.180  1.00  0.00            
ATOM     78  H37 GCD     1      11.230  10.420   6.090  1.00  0.00            
ATOM     79  C24 GCD     1       9.110  10.620   5.570  1.00  0.00            
ATOM     80  H38 GCD     1       9.040  11.550   6.150  1.00  0.00            
ATOM     81  H39 GCD     1       8.860   9.850   6.310  1.00  0.00            
ATOM     82  O19 GCD     1       8.290  10.600   4.440  1.00  0.00            
ATOM     83  H40 GCD     1       7.390  10.770   4.740  1.00  0.00            
ATOM     84  O20 GCD     1      12.960   8.910   5.280  1.00  0.00            
ATOM     85  C25 GCD     1      14.040   7.960   5.360  1.00  0.00            
ATOM     86  H41 GCD     1      14.270   7.620   4.340  1.00  0.00            
ATOM     87  C26 GCD     1      15.150   8.840   5.920  1.00  0.00            
ATOM     88  H42 GCD     1      14.930   9.390   6.850  1.00  0.00            
ATOM     89  O21 GCD     1      15.560   9.810   4.970  1.00  0.00            
ATOM     90  H43 GCD     1      16.360  10.230   5.300  1.00  0.00            
ATOM     91  C27 GCD     1      16.250   7.960   6.350  1.00  0.00            
ATOM     92  H44 GCD     1      16.540   7.370   5.470  1.00  0.00            
ATOM     93  O22 GCD     1      17.400   8.560   6.980  1.00  0.00            
ATOM     94  H45 GCD     1      16.940   9.110   7.620  1.00  0.00            
ATOM     95  C28 GCD     1      15.790   6.950   7.440  1.00  0.00            
ATOM     96  H46 GCD     1      16.550   6.180   7.600  1.00  0.00            
ATOM     97  O23 GCD     1      14.770   6.110   6.880  1.00  0.00            
ATOM     98  C29 GCD     1      13.610   6.820   6.360  1.00  0.00            
ATOM     99  H47 GCD     1      13.170   7.330   7.230  1.00  0.00            
ATOM    100  C30 GCD     1      12.690   5.870   5.720  1.00  0.00            
ATOM    101  H48 GCD     1      13.180   5.420   4.840  1.00  0.00            
ATOM    102  H49 GCD     1      11.840   6.460   5.350  1.00  0.00            
ATOM    103  O24 GCD     1      12.170   4.760   6.530  1.00  0.00            
ATOM    104  H50 GCD     1      12.860   4.360   7.080  1.00  0.00            
ATOM    105  O25 GCD     1      15.320   7.540   8.570  1.00  0.00            
ATOM    106  C31 GCD     1      16.260   7.570   9.620  1.00  0.00            
ATOM    107  H51 GCD     1      17.290   7.340   9.320  1.00  0.00            
ATOM    108  C32 GCD     1      16.170   9.050  10.190  1.00  0.00            
ATOM    109  H52 GCD     1      15.120   9.330  10.350  1.00  0.00            
ATOM    110  O26 GCD     1      16.750   9.920   9.230  1.00  0.00            
ATOM    111  H53 GCD     1      17.130  10.670   9.710  1.00  0.00            
ATOM    112  C33 GCD     1      16.990   9.090  11.500  1.00  0.00            
ATOM    113  H54 GCD     1      17.940   8.620  11.230  1.00  0.00            
ATOM    114  O27 GCD     1      17.070  10.440  11.960  1.00  0.00            
ATOM    115  H55 GCD     1      16.280  10.620  12.480  1.00  0.00            
ATOM    116  C34 GCD     1      16.320   8.140  12.520  1.00  0.00            
ATOM    117  H56 GCD     1      16.820   8.170  13.490  1.00  0.00            
ATOM    118  O28 GCD     1      16.390   6.850  11.970  1.00  0.00            
ATOM    119  C35 GCD     1      15.740   6.540  10.650  1.00  0.00            
ATOM    120  H57 GCD     1      14.690   6.790  10.830  1.00  0.00            
ATOM    121  C36 GCD     1      15.930   5.070  10.210  1.00  0.00            
ATOM    122  H58 GCD     1      15.180   4.890   9.430  1.00  0.00            
ATOM    123  H59 GCD     1      15.820   4.410  11.070  1.00  0.00            
ATOM    124  O29 GCD     1      17.310   4.780   9.770  1.00  0.00            
ATOM    125  H60 GCD     1      17.960   5.070  10.430  1.00  0.00            
ATOM    126  O30 GCD     1      14.970   8.510  12.820  1.00  0.00            
ATOM    127  C37 GCD     1      14.140   7.720  13.730  1.00  0.00            
ATOM    128  H61 GCD     1      14.250   6.650  13.490  1.00  0.00            
ATOM    129  C38 GCD     1      14.510   8.120  15.130  1.00  0.00            
ATOM    130  H62 GCD     1      14.570   9.210  15.230  1.00  0.00            
ATOM    131  O31 GCD     1      15.750   7.560  15.640  1.00  0.00            
ATOM    132  H63 GCD     1      15.710   7.620  16.600  1.00  0.00            
ATOM    133  C39 GCD     1      13.420   7.670  16.070  1.00  0.00            
ATOM    134  H64 GCD     1      13.440   6.580  16.140  1.00  0.00            
ATOM    135  O32 GCD     1      13.760   8.180  17.340  1.00  0.00            
ATOM    136  H65 GCD     1      13.480   9.100  17.420  1.00  0.00            
ATOM    137  C40 GCD     1      11.980   8.080  15.650  1.00  0.00            
ATOM    138  H66 GCD     1      11.220   7.490  16.170  1.00  0.00            
ATOM    139  O33 GCD     1      11.730   7.700  14.370  1.00  0.00            
ATOM    140  C41 GCD     1      12.690   8.120  13.400  1.00  0.00            
ATOM    141  H67 GCD     1      12.690   9.210  13.340  1.00  0.00            
ATOM    142  C42 GCD     1      12.060   7.680  12.080  1.00  0.00            
ATOM    143  H68 GCD     1      12.500   8.270  11.270  1.00  0.00            
ATOM    144  H69 GCD     1      11.030   8.040  12.130  1.00  0.00            
ATOM    145  O34 GCD     1      12.090   6.320  11.780  1.00  0.00            
ATOM    146  H70 GCD     1      11.590   5.840  12.450  1.00  0.00            
ATOM    147  O35 GCD     1      11.780   9.430  15.720  1.00  0.00            
ATOM    148  C43 GCD     1      11.010   9.880  16.800  1.00  0.00            
ATOM    149  H71 GCD     1      10.950   9.080  17.550  1.00  0.00            
ATOM    150  C44 GCD     1      11.840  11.020  17.400  1.00  0.00            
ATOM    151  H72 GCD     1      12.320  11.560  16.570  1.00  0.00            
ATOM    152  O36 GCD     1      12.940  10.580  18.240  1.00  0.00            
ATOM    153  H73 GCD     1      12.640  10.310  19.120  1.00  0.00            
ATOM    154  C45 GCD     1      11.040  11.970  18.350  1.00  0.00            
ATOM    155  H74 GCD     1      10.740  11.380  19.220  1.00  0.00            
ATOM    156  O37 GCD     1      11.780  13.180  18.690  1.00  0.00            
ATOM    157  H75 GCD     1      11.730  13.820  17.970  1.00  0.00            
ATOM    158  C46 GCD     1       9.760  12.310  17.670  1.00  0.00            
ATOM    159  H76 GCD     1       9.070  12.880  18.300  1.00  0.00            
ATOM    160  O38 GCD     1      10.140  13.120  16.510  1.00  0.00            
ATOM    161  O39 GCD     1       9.070  11.130  17.230  1.00  0.00            
ATOM    162  C47 GCD     1       9.710  10.410  16.170  1.00  0.00            
ATOM    163  H77 GCD     1       9.850  11.070  15.300  1.00  0.00            
ATOM    164  C48 GCD     1       8.610   9.360  15.820  1.00  0.00            
ATOM    165  H78 GCD     1       8.820   8.760  14.930  1.00  0.00            
ATOM    166  H79 GCD     1       7.630   9.820  15.620  1.00  0.00            
ATOM    167  O40 GCD     1       8.480   8.390  16.900  1.00  0.00            
ATOM    168  H80 GCD     1       8.060   8.760  17.680  1.00  0.00            
ATOM    169  C1  AT4     2       7.020   9.390   9.280  1.00  0.00            
ATOM    170  C2  AT4     2       8.470   9.860   9.290  1.00  0.00            
ATOM    171  C3  AT4     2       8.770  11.210   9.560  1.00  0.00            
ATOM    172  C4  AT4     2      10.080  11.710   9.370  1.00  0.00            
ATOM    173  C5  AT4     2      11.130  10.790   9.190  1.00  0.00            
ATOM    174  C6  AT4     2      12.580  11.190   9.120  1.00  0.00            
ATOM    175  C7  AT4     2      13.220  11.170  10.520  1.00  0.00            
ATOM    176  C8  AT4     2      12.850  12.440   8.270  1.00  0.00            
ATOM    177  C9  AT4     2      10.910   9.400   9.030  1.00  0.00            
ATOM    178  C10 AT4     2       9.560   8.930   9.110  1.00  0.00            
ATOM    179  O1  AT4     2       9.330   7.570   8.930  1.00  0.00            
ATOM    180  H1  AT4     2       6.750   8.840   8.380  1.00  0.00            
ATOM    181  H2  AT4     2       6.710   8.790  10.140  1.00  0.00            
ATOM    182  H3  AT4     2       6.340  10.240   9.170  1.00  0.00            
ATOM    183  H4  AT4     2       7.970  11.850   9.910  1.00  0.00            
ATOM    184  H5  AT4     2      10.260  12.740   9.680  1.00  0.00            
ATOM    185  H6  AT4     2      13.160  10.360   8.720  1.00  0.00            
ATOM    186  H7  AT4     2      12.770  11.930  11.170  1.00  0.00            
ATOM    187  H8  AT4     2      13.150  10.160  10.930  1.00  0.00            
ATOM    188  H9  AT4     2      14.290  11.410  10.400  1.00  0.00            
ATOM    189  H10 AT4     2      12.500  13.340   8.790  1.00  0.00            
ATOM    190  H11 AT4     2      13.940  12.540   8.220  1.00  0.00            
ATOM    191  H12 AT4     2      12.480  12.400   7.240  1.00  0.00            
ATOM    192  H13 AT4     2      11.710   8.690   8.890  1.00  0.00            
ATOM    193  H14 AT4     2       8.500   7.360   9.380  1.00  0.00            
TER
ENDMDL
MODEL        1
ATOM      1  H1  GCD     1      25.180   8.080  18.040  1.00  0.00            
ATOM      2  O1  GCD     1      25.470   8.940  18.380  1.00  0.00            
ATOM      3  C1  GCD     1      25.600   9.850  17.250  1.00  0.00            
ATOM      4  H2  GCD     1      25.010   9.420  16.430  1.00  0.00            
ATOM      5  H3  GCD     1      25.150  10.840  17.420  1.00  0.00            
ATOM      6  C2  GCD     1      27.020   9.940  16.860  1.00  0.00            
ATOM      7  H4  GCD     1      27.610  10.010  17.790  1.00  0.00            
ATOM      8  C3  GCD     1      27.180  11.120  15.930  1.00  0.00            
ATOM      9  H5  GCD     1      26.450  11.070  15.120  1.00  0.00            
ATOM     10  C4  GCD     1      28.610  11.170  15.460  1.00  0.00            
ATOM     11  H6  GCD     1      29.240  11.190  16.350  1.00  0.00            
ATOM     12  O2  GCD     1      28.810  12.200  14.540  1.00  0.00            
ATOM     13  H7  GCD     1      28.780  13.000  15.070  1.00  0.00            
ATOM     14  C5  GCD     1      29.110   9.870  14.910  1.00  0.00            
ATOM     15  H8  GCD     1      28.490   9.510  14.090  1.00  0.00            
ATOM     16  O3  GCD     1      30.510   9.930  14.520  1.00  0.00            
ATOM     17  H9  GCD     1      30.520  10.790  14.070  1.00  0.00            
ATOM     18  C6  GCD     1      28.900   8.760  15.910  1.00  0.00            
ATOM     19  O4  GCD     1      27.430   8.740  16.220  1.00  0.00            
ATOM     20  H10 GCD     1      29.170   7.880  15.320  1.00  0.00            
ATOM     21  O5  GCD     1      29.690   8.940  17.060  1.00  0.00            
ATOM     22  C7  GCD     1      30.460   7.800  17.490  1.00  0.00            
ATOM     23  H11 GCD     1      30.050   6.900  17.010  1.00  0.00            
ATOM     24  C8  GCD     1      31.940   7.970  17.120  1.00  0.00            
ATOM     25  H12 GCD     1      32.160   9.000  17.440  1.00  0.00            
ATOM     26  O6  GCD     1      32.170   8.010  15.720  1.00  0.00            
ATOM     27  H13 GCD     1      31.770   8.830  15.390  1.00  0.00            
ATOM     28  C9  GCD     1      32.890   7.010  17.820  1.00  0.00            
ATOM     29  H14 GCD     1      32.690   5.990  17.470  1.00  0.00            
ATOM     30  O7  GCD     1      34.260   7.270  17.650  1.00  0.00            
ATOM     31  H15 GCD     1      34.350   7.990  18.280  1.00  0.00            
ATOM     32  C10 GCD     1      32.680   7.130  19.300  1.00  0.00            
ATOM     33  H16 GCD     1      33.270   6.360  19.810  1.00  0.00            
ATOM     34  O8  GCD     1      31.300   6.930  19.690  1.00  0.00            
ATOM     35  C11 GCD     1      30.240   7.690  19.020  1.00  0.00            
ATOM     36  H17 GCD     1      30.190   8.720  19.380  1.00  0.00            
ATOM     37  C12 GCD     1      28.890   7.060  19.380  1.00  0.00            
ATOM     38  H18 GCD     1      28.150   7.780  19.020  1.00  0.00            
ATOM     39  H19 GCD     1      28.690   7.160  20.460  1.00  0.00            
ATOM     40  O9  GCD     1      28.580   5.760  18.830  1.00  0.00            
ATOM     41  H20 GCD     1      29.390   5.250  18.760  1.00  0.00            
ATOM     42  O10 GCD     1      33.220   8.360  19.790  1.00  0.00            
ATOM     43  C13 GCD     1      34.370   8.320  20.660  1.00  0.00            
ATOM     44  H21 GCD     1      35.000   7.450  20.460  1.00  0.00            
ATOM     45  C14 GCD     1      35.210   9.520  20.350  1.00  0.00            
ATOM     46  H22 GCD     1      34.570  10.400  20.500  1.00  0.00            
ATOM     47  O11 GCD     1      35.780   9.450  19.050  1.00  0.00            
ATOM     48  H23 GCD     1      36.450  10.130  18.890  1.00  0.00            
ATOM     49  C15 GCD     1      36.240   9.720  21.440  1.00  0.00            
ATOM     50  H24 GCD     1      36.860   8.810  21.420  1.00  0.00            
ATOM     51  O12 GCD     1      37.020  10.910  21.420  1.00  0.00            
ATOM     52  H25 GCD     1      37.960  10.760  21.280  1.00  0.00            
ATOM     53  C16 GCD     1      35.590   9.540  22.820  1.00  0.00            
ATOM     54  H26 GCD     1      36.320   9.410  23.620  1.00  0.00            
ATOM     55  O13 GCD     1      34.830   8.360  22.920  1.00  0.00            
ATOM     56  C17 GCD     1      33.750   8.380  22.060  1.00  0.00            
ATOM     57  H27 GCD     1      33.250   9.350  22.130  1.00  0.00            
ATOM     58  C18 GCD     1      32.940   7.300  22.620  1.00  0.00            
ATOM     59  H28 GCD     1      31.990   7.210  22.070  1.00  0.00            
ATOM     60  H29 GCD     1      32.810   7.560  23.680  1.00  0.00            
ATOM     61  O14 GCD     1      33.590   6.030  22.380  1.00  0.00            
ATOM     62  H30 GCD     1      34.310   6.030  23.020  1.00  0.00            
ATOM     63  O15 GCD     1      34.830  10.690  23.160  1.00  0.00            
ATOM     64  C19 GCD     1      35.120  11.380  24.390  1.00  0.00            
ATOM     65  H31 GCD     1      36.090  11.040  24.790  1.00  0.00            
ATOM     66  C20 GCD     1      35.390  12.830  24.030  1.00  0.00            
ATOM     67  H32 GCD     1      34.430  13.120  23.570  1.00  0.00            
ATOM     68  O16 GCD     1      36.480  13.020  23.100  1.00  0.00            
ATOM     69  H33 GCD     1      36.220  12.380  22.420  1.00  0.00            
ATOM     70  C21 GCD     1      35.590  13.500  25.370  1.00  0.00            
ATOM     71  H34 GCD     1      36.510  13.140  25.840  1.00  0.00            
ATOM     72  O17 GCD     1      35.790  14.880  25.170  1.00  0.00            
ATOM     73  H35 GCD     1      36.440  14.980  24.470  1.00  0.00            
ATOM     74  C22 GCD     1      34.410  13.350  26.410  1.00  0.00            
ATOM     75  H36 GCD     1      34.580  13.760  27.410  1.00  0.00            
ATOM     76  O18 GCD     1      34.290  11.960  26.570  1.00  0.00            
ATOM     77  C23 GCD     1      34.000  11.170  25.410  1.00  0.00            
ATOM     78  H37 GCD     1      33.090  11.540  24.910  1.00  0.00            
ATOM     79  C24 GCD     1      33.780   9.720  25.980  1.00  0.00            
ATOM     80  H38 GCD     1      33.460   9.090  25.140  1.00  0.00            
ATOM     81  H39 GCD     1      32.970   9.730  26.720  1.00  0.00            
ATOM     82  O19 GCD     1      34.920   9.130  26.590  1.00  0.00            
ATOM     83  H40 GCD     1      34.730   8.260  26.950  1.00  0.00            
ATOM     84  O20 GCD     1      33.140  13.850  25.830  1.00  0.00            
ATOM     85  C25 GCD     1      32.270  14.480  26.790  1.00  0.00            
ATOM     86  H41 GCD     1      32.820  14.630  27.730  1.00  0.00            
ATOM     87  C26 GCD     1      32.080  15.850  26.140  1.00  0.00            
ATOM     88  H42 GCD     1      31.580  15.720  25.180  1.00  0.00            
ATOM     89  O21 GCD     1      33.310  16.530  25.910  1.00  0.00            
ATOM     90  H43 GCD     1      33.910  15.840  25.590  1.00  0.00            
ATOM     91  C27 GCD     1      31.090  16.700  27.000  1.00  0.00            
ATOM     92  H44 GCD     1      31.600  16.930  27.940  1.00  0.00            
ATOM     93  O22 GCD     1      30.650  17.860  26.350  1.00  0.00            
ATOM     94  H45 GCD     1      29.700  17.980  26.360  1.00  0.00            
ATOM     95  C28 GCD     1      29.860  15.840  27.340  1.00  0.00            
ATOM     96  H46 GCD     1      29.340  16.310  28.180  1.00  0.00            
ATOM     97  O23 GCD     1      30.140  14.570  27.820  1.00  0.00            
ATOM     98  C29 GCD     1      30.930  13.760  26.910  1.00  0.00            
ATOM     99  H47 GCD     1      30.450  13.680  25.930  1.00  0.00            
ATOM    100  C30 GCD     1      30.920  12.420  27.490  1.00  0.00            
ATOM    101  H48 GCD     1      31.520  11.720  26.890  1.00  0.00            
ATOM    102  H49 GCD     1      29.880  12.080  27.570  1.00  0.00            
ATOM    103  O24 GCD     1      31.490  12.500  28.750  1.00  0.00            
ATOM    104  H50 GCD     1      31.040  13.320  28.980  1.00  0.00            
ATOM    105  O25 GCD     1      28.980  15.720  26.210  1.00  0.00            
ATOM    106  C31 GCD     1      27.620  16.110  26.340  1.00  0.00            
ATOM    107  H51 GCD     1      27.360  16.180  27.400  1.00  0.00            
ATOM    108  C32 GCD     1      27.310  17.390  25.640  1.00  0.00            
ATOM    109  H52 GCD     1      27.650  17.310  24.590  1.00  0.00            
ATOM    110  O26 GCD     1      27.940  18.600  26.260  1.00  0.00            
ATOM    111  H53 GCD     1      27.780  19.320  25.630  1.00  0.00            
ATOM    112  C33 GCD     1      25.830  17.720  25.500  1.00  0.00            
ATOM    113  H54 GCD     1      25.510  17.850  26.550  1.00  0.00            
ATOM    114  O27 GCD     1      25.640  18.850  24.810  1.00  0.00            
ATOM    115  H55 GCD     1      25.860  18.610  23.900  1.00  0.00            
ATOM    116  C34 GCD     1      25.110  16.450  25.010  1.00  0.00            
ATOM    117  H56 GCD     1      24.040  16.640  25.150  1.00  0.00            
ATOM    118  O28 GCD     1      25.420  15.340  25.850  1.00  0.00            
ATOM    119  C35 GCD     1      26.840  14.960  25.810  1.00  0.00            
ATOM    120  H57 GCD     1      27.190  14.730  24.800  1.00  0.00            
ATOM    121  C36 GCD     1      26.970  13.640  26.680  1.00  0.00            
ATOM    122  H58 GCD     1      26.650  13.820  27.710  1.00  0.00            
ATOM    123  H59 GCD     1      28.030  13.380  26.780  1.00  0.00            
ATOM    124  O29 GCD     1      26.350  12.490  26.100  1.00  0.00            
ATOM    125  H60 GCD     1      26.260  11.820  26.790  1.00  0.00            
ATOM    126  O30 GCD     1      25.560  16.230  23.690  1.00  0.00            
ATOM    127  C37 GCD     1      24.770  16.750  22.550  1.00  0.00            
ATOM    128  H61 GCD     1      24.010  17.470  22.860  1.00  0.00            
ATOM    129  C38 GCD     1      25.740  17.440  21.590  1.00  0.00            
ATOM    130  H62 GCD     1      26.600  16.810  21.350  1.00  0.00            
ATOM    131  O31 GCD     1      26.160  18.700  22.290  1.00  0.00            
ATOM    132  H63 GCD     1      26.860  19.110  21.770  1.00  0.00            
ATOM    133  C39 GCD     1      25.070  17.730  20.270  1.00  0.00            
ATOM    134  H64 GCD     1      24.300  18.500  20.420  1.00  0.00            
ATOM    135  O32 GCD     1      25.950  18.260  19.340  1.00  0.00            
ATOM    136  H65 GCD     1      26.420  19.000  19.760  1.00  0.00            
ATOM    137  C40 GCD     1      24.430  16.500  19.640  1.00  0.00            
ATOM    138  H66 GCD     1      23.800  16.840  18.820  1.00  0.00            
ATOM    139  O33 GCD     1      23.520  16.110  20.690  1.00  0.00            
ATOM    140  C41 GCD     1      24.010  15.580  21.900  1.00  0.00            
ATOM    141  H67 GCD     1      24.650  14.710  21.720  1.00  0.00            
ATOM    142  C42 GCD     1      22.820  15.130  22.680  1.00  0.00            
ATOM    143  H68 GCD     1      23.280  14.540  23.490  1.00  0.00            
ATOM    144  H69 GCD     1      22.220  14.500  22.010  1.00  0.00            
ATOM    145  O34 GCD     1      21.930  16.190  23.000  1.00  0.00            
ATOM    146  H70 GCD     1      21.030  15.850  23.060  1.00  0.00            
ATOM    147  O35 GCD     1      25.330  15.470  19.380  1.00  0.00            
ATOM    148  C43 GCD     1      25.470  15.170  18.030  1.00  0.00            
ATOM    149  H71 GCD     1      24.960  16.000  17.530  1.00  0.00            
ATOM    150  C44 GCD     1      26.940  15.070  17.670  1.00  0.00            
ATOM    151  H72 GCD     1      27.420  14.330  18.320  1.00  0.00            
ATOM    152  O36 GCD     1      27.540  16.270  17.970  1.00  0.00            
ATOM    153  H73 GCD     1      27.030  16.770  18.620  1.00  0.00            
ATOM    154  C45 GCD     1      27.080  14.690  16.220  1.00  0.00            
ATOM    155  H74 GCD     1      26.520  15.440  15.650  1.00  0.00            
ATOM    156  O37 GCD     1      28.500  14.580  15.860  1.00  0.00            
ATOM    157  H75 GCD     1      29.040  15.300  16.210  1.00  0.00            
ATOM    158  C46 GCD     1      26.330  13.400  15.820  1.00  0.00            
ATOM    159  H76 GCD     1      26.330  13.170  14.750  1.00  0.00            
ATOM    160  O38 GCD     1      27.000  12.370  16.510  1.00  0.00            
ATOM    161  O39 GCD     1      24.970  13.520  16.250  1.00  0.00            
ATOM    162  C47 GCD     1      24.780  13.780  17.680  1.00  0.00            
ATOM    163  H77 GCD     1      25.280  13.010  18.280  1.00  0.00            
ATOM    164  C48 GCD     1      23.320  13.750  18.060  1.00  0.00            
ATOM    165  H78 GCD     1      22.700  14.320  17.360  1.00  0.00            
ATOM    166  H79 GCD     1      23.080  14.120  19.060  1.00  0.00            
ATOM    167  O40 GCD     1      22.860  12.370  17.920  1.00  0.00            
ATOM    168  H80 GCD     1      22.040  12.360  18.420  1.00  0.00            
ATOM    169  C1  AT4     2      29.610   9.260  22.980  1.00  0.00            
ATOM    170  C2  AT4     2      29.360  10.730  22.570  1.00  0.00            
ATOM    171  C3  AT4     2      30.040  11.780  23.260  1.00  0.00            
ATOM    172  C4  AT4     2      29.960  13.090  22.870  1.00  0.00            
ATOM    173  C5  AT4     2      29.130  13.380  21.740  1.00  0.00            
ATOM    174  C6  AT4     2      28.960  14.790  21.310  1.00  0.00            
ATOM    175  C7  AT4     2      30.200  15.160  20.490  1.00  0.00            
ATOM    176  C8  AT4     2      28.790  15.810  22.460  1.00  0.00            
ATOM    177  C9  AT4     2      28.320  12.360  21.170  1.00  0.00            
ATOM    178  C10 AT4     2      28.460  11.060  21.580  1.00  0.00            
ATOM    179  O1  AT4     2      27.730  10.090  20.910  1.00  0.00            
ATOM    180  H1  AT4     2      30.240   8.670  22.300  1.00  0.00            
ATOM    181  H2  AT4     2      29.930   9.260  24.030  1.00  0.00            
ATOM    182  H3  AT4     2      28.720   8.620  23.080  1.00  0.00            
ATOM    183  H4  AT4     2      30.740  11.540  24.050  1.00  0.00            
ATOM    184  H5  AT4     2      30.600  13.870  23.290  1.00  0.00            
ATOM    185  H6  AT4     2      28.070  14.960  20.690  1.00  0.00            
ATOM    186  H7  AT4     2      30.170  16.170  20.080  1.00  0.00            
ATOM    187  H8  AT4     2      31.120  15.090  21.100  1.00  0.00            
ATOM    188  H9  AT4     2      30.230  14.520  19.600  1.00  0.00            
ATOM    189  H10 AT4     2      28.600  16.810  22.050  1.00  0.00            
ATOM    190  H11 AT4     2      27.940  15.560  23.100  1.00  0.00            
ATOM    191  H12 AT4     2      29.730  15.790  23.020  1.00  0.00            
ATOM    192  H13 AT4     2      27.670  12.580  20.330  1.00  0.00            
ATOM    193  H14 AT4     2      26.870  10.480  20.670  1.00  0.00            
TER
ENDMDL
MODEL        1
ATOM      1  H1  GCD     1      25.250  14.210   2.280  1.00  0.00            
ATOM      2  O1  GCD     1      24.350  13.900   2.460  1.00  0.00            
ATOM      3  C1  GCD     1      23.450  14.850   1.920  1.00  0.00            
ATOM      4  H2  GCD     1      23.460  14.870   0.820  1.00  0.00            
ATOM      5  H3  GCD     1      22.460  14.490   2.210  1.00  0.00            
ATOM      6  C2  GCD     1      23.670  16.260   2.520  1.00  0.00            
ATOM      7  H4  GCD     1      23.700  16.220   3.610  1.00  0.00            
ATOM      8  C3  GCD     1      22.610  17.160   2.060  1.00  0.00            
ATOM      9  H5  GCD     1      22.530  17.120   0.960  1.00  0.00            
ATOM     10  C4  GCD     1      22.960  18.560   2.560  1.00  0.00            
ATOM     11  H6  GCD     1      22.900  18.650   3.650  1.00  0.00            
ATOM     12  O2  GCD     1      21.980  19.420   1.970  1.00  0.00            
ATOM     13  H7  GCD     1      21.910  20.290   2.380  1.00  0.00            
ATOM     14  C5  GCD     1      24.370  19.070   2.090  1.00  0.00            
ATOM     15  H8  GCD     1      24.400  19.130   1.000  1.00  0.00            
ATOM     16  O3  GCD     1      24.750  20.320   2.610  1.00  0.00            
ATOM     17  H9  GCD     1      24.820  20.110   3.540  1.00  0.00            
ATOM     18  C6  GCD     1      25.350  17.970   2.610  1.00  0.00            
ATOM     19  O4  GCD     1      24.920  16.750   2.050  1.00  0.00            
ATOM     20  H10 GCD     1      26.390  18.140   2.320  1.00  0.00            
ATOM     21  O5  GCD     1      25.470  17.860   4.050  1.00  0.00            
ATOM     22  C7  GCD     1      26.500  18.530   4.640  1.00  0.00            
ATOM     23  H11 GCD     1      27.030  19.240   4.000  1.00  0.00            
ATOM     24  C8  GCD     1      25.860  19.320   5.770  1.00  0.00            
ATOM     25  H12 GCD     1      25.370  18.600   6.430  1.00  0.00            
ATOM     26  O6  GCD     1      24.960  20.340   5.310  1.00  0.00            
ATOM     27  H13 GCD     1      24.480  20.690   6.080  1.00  0.00            
ATOM     28  C9  GCD     1      27.000  20.040   6.550  1.00  0.00            
ATOM     29  H14 GCD     1      27.490  20.720   5.840  1.00  0.00            
ATOM     30  O7  GCD     1      26.400  20.730   7.660  1.00  0.00            
ATOM     31  H15 GCD     1      26.130  20.050   8.290  1.00  0.00            
ATOM     32  C10 GCD     1      28.070  19.070   7.000  1.00  0.00            
ATOM     33  H16 GCD     1      28.930  19.640   7.370  1.00  0.00            
ATOM     34  O8  GCD     1      28.430  18.270   6.000  1.00  0.00            
ATOM     35  C11 GCD     1      27.420  17.480   5.340  1.00  0.00            
ATOM     36  H17 GCD     1      26.840  16.840   6.010  1.00  0.00            
ATOM     37  C12 GCD     1      28.170  16.540   4.400  1.00  0.00            
ATOM     38  H18 GCD     1      28.780  17.120   3.700  1.00  0.00            
ATOM     39  H19 GCD     1      27.410  16.120   3.730  1.00  0.00            
ATOM     40  O9  GCD     1      28.910  15.510   5.140  1.00  0.00            
ATOM     41  H20 GCD     1      28.390  14.700   5.130  1.00  0.00            
ATOM     42  O10 GCD     1      27.650  18.280   8.080  1.00  0.00            
ATOM     43  C13 GCD     1      28.710  18.060   9.080  1.00  0.00            
ATOM     44  H21 GCD     1      29.720  17.940   8.690  1.00  0.00            
ATOM     45  C14 GCD     1      28.590  19.190  10.180  1.00  0.00            
ATOM     46  H22 GCD     1      27.560  19.320  10.540  1.00  0.00            
ATOM     47  O11 GCD     1      28.930  20.420   9.670  1.00  0.00            
ATOM     48  H23 GCD     1      29.740  20.610  10.160  1.00  0.00            
ATOM     49  C15 GCD     1      29.390  18.830  11.430  1.00  0.00            
ATOM     50  H24 GCD     1      30.450  18.820  11.160  1.00  0.00            
ATOM     51  O12 GCD     1      29.110  19.830  12.440  1.00  0.00            
ATOM     52  H25 GCD     1      29.500  20.670  12.160  1.00  0.00            
ATOM     53  C16 GCD     1      29.110  17.440  12.010  1.00  0.00            
ATOM     54  H26 GCD     1      29.870  17.320  12.780  1.00  0.00            
ATOM     55  O13 GCD     1      29.200  16.440  10.920  1.00  0.00            
ATOM     56  C17 GCD     1      28.370  16.690   9.800  1.00  0.00            
ATOM     57  H27 GCD     1      27.310  16.690  10.100  1.00  0.00            
ATOM     58  C18 GCD     1      28.460  15.540   8.770  1.00  0.00            
ATOM     59  H28 GCD     1      27.510  15.490   8.220  1.00  0.00            
ATOM     60  H29 GCD     1      28.540  14.620   9.350  1.00  0.00            
ATOM     61  O14 GCD     1      29.570  15.640   7.910  1.00  0.00            
ATOM     62  H30 GCD     1      29.210  15.570   7.020  1.00  0.00            
ATOM     63  O15 GCD     1      27.730  17.390  12.480  1.00  0.00            
ATOM     64  C19 GCD     1      27.390  16.840  13.840  1.00  0.00            
ATOM     65  H31 GCD     1      28.300  16.930  14.450  1.00  0.00            
ATOM     66  C20 GCD     1      26.180  17.710  14.420  1.00  0.00            
ATOM     67  H32 GCD     1      25.360  17.800  13.700  1.00  0.00            
ATOM     68  O16 GCD     1      26.550  19.010  14.790  1.00  0.00            
ATOM     69  H33 GCD     1      26.710  19.440  13.940  1.00  0.00            
ATOM     70  C21 GCD     1      25.670  17.070  15.700  1.00  0.00            
ATOM     71  H34 GCD     1      26.550  16.950  16.350  1.00  0.00            
ATOM     72  O17 GCD     1      24.570  17.830  16.230  1.00  0.00            
ATOM     73  H35 GCD     1      24.940  18.700  16.410  1.00  0.00            
ATOM     74  C22 GCD     1      25.250  15.610  15.420  1.00  0.00            
ATOM     75  H36 GCD     1      24.890  15.120  16.330  1.00  0.00            
ATOM     76  O18 GCD     1      26.450  14.920  15.010  1.00  0.00            
ATOM     77  C23 GCD     1      27.020  15.400  13.730  1.00  0.00            
ATOM     78  H37 GCD     1      26.280  15.340  12.920  1.00  0.00            
ATOM     79  C24 GCD     1      28.140  14.540  13.420  1.00  0.00            
ATOM     80  H38 GCD     1      28.890  14.550  14.230  1.00  0.00            
ATOM     81  H39 GCD     1      28.500  14.750  12.410  1.00  0.00            
ATOM     82  O19 GCD     1      27.720  13.150  13.320  1.00  0.00            
ATOM     83  H40 GCD     1      27.390  12.910  14.190  1.00  0.00            
ATOM     84  O20 GCD     1      24.240  15.570  14.440  1.00  0.00            
ATOM     85  C25 GCD     1      23.140  14.710  14.690  1.00  0.00            
ATOM     86  H41 GCD     1      23.280  14.070  15.560  1.00  0.00            
ATOM     87  C26 GCD     1      21.870  15.590  14.910  1.00  0.00            
ATOM     88  H42 GCD     1      21.580  16.020  13.950  1.00  0.00            
ATOM     89  O21 GCD     1      21.980  16.550  15.950  1.00  0.00            
ATOM     90  H43 GCD     1      22.820  17.020  15.970  1.00  0.00            
ATOM     91  C27 GCD     1      20.730  14.680  15.230  1.00  0.00            
ATOM     92  H44 GCD     1      20.940  14.090  16.130  1.00  0.00            
ATOM     93  O22 GCD     1      19.510  15.390  15.370  1.00  0.00            
ATOM     94  H45 GCD     1      19.010  14.910  16.040  1.00  0.00            
ATOM     95  C28 GCD     1      20.470  13.610  14.110  1.00  0.00            
ATOM     96  H46 GCD     1      19.800  12.870  14.540  1.00  0.00            
ATOM     97  O23 GCD     1      21.710  12.930  13.890  1.00  0.00            
ATOM     98  C29 GCD     1      22.860  13.690  13.530  1.00  0.00            
ATOM     99  H47 GCD     1      22.650  14.240  12.600  1.00  0.00            
ATOM    100  C30 GCD     1      24.000  12.770  13.390  1.00  0.00            
ATOM    101  H48 GCD     1      24.150  12.100  14.250  1.00  0.00            
ATOM    102  H49 GCD     1      24.860  13.450  13.410  1.00  0.00            
ATOM    103  O24 GCD     1      23.950  11.980  12.230  1.00  0.00            
ATOM    104  H50 GCD     1      23.270  11.340  12.460  1.00  0.00            
ATOM    105  O25 GCD     1      20.030  14.180  12.870  1.00  0.00            
ATOM    106  C31 GCD     1      18.580  14.200  12.640  1.00  0.00            
ATOM    107  H51 GCD     1      18.020  14.000  13.560  1.00  0.00            
ATOM    108  C32 GCD     1      18.180  15.510  11.990  1.00  0.00            
ATOM    109  H52 GCD     1      18.920  15.770  11.230  1.00  0.00            
ATOM    110  O26 GCD     1      18.260  16.410  13.090  1.00  0.00            
ATOM    111  H53 GCD     1      19.040  16.140  13.580  1.00  0.00            
ATOM    112  C33 GCD     1      16.770  15.440  11.470  1.00  0.00            
ATOM    113  H54 GCD     1      16.140  15.460  12.360  1.00  0.00            
ATOM    114  O27 GCD     1      16.320  16.650  10.820  1.00  0.00            
ATOM    115  H55 GCD     1      15.930  16.370   9.990  1.00  0.00            
ATOM    116  C34 GCD     1      16.670  14.230  10.570  1.00  0.00            
ATOM    117  H56 GCD     1      15.650  14.130  10.170  1.00  0.00            
ATOM    118  O28 GCD     1      16.970  13.060  11.300  1.00  0.00            
ATOM    119  C35 GCD     1      18.320  12.980  11.770  1.00  0.00            
ATOM    120  H57 GCD     1      19.070  12.780  11.000  1.00  0.00            
ATOM    121  C36 GCD     1      18.480  11.650  12.500  1.00  0.00            
ATOM    122  H58 GCD     1      19.560  11.520  12.680  1.00  0.00            
ATOM    123  H59 GCD     1      18.130  10.840  11.860  1.00  0.00            
ATOM    124  O29 GCD     1      17.700  11.490  13.700  1.00  0.00            
ATOM    125  H60 GCD     1      16.780  11.500  13.420  1.00  0.00            
ATOM    126  O30 GCD     1      17.570  14.390   9.490  1.00  0.00            
ATOM    127  C37 GCD     1      16.890  14.020   8.230  1.00  0.00            
ATOM    128  H61 GCD     1      16.110  13.270   8.410  1.00  0.00            
ATOM    129  C38 GCD     1      16.340  15.290   7.520  1.00  0.00            
ATOM    130  H62 GCD     1      17.180  16.000   7.420  1.00  0.00            
ATOM    131  O31 GCD     1      15.380  16.110   8.190  1.00  0.00            
ATOM    132  H63 GCD     1      14.580  15.590   8.290  1.00  0.00            
ATOM    133  C39 GCD     1      15.820  15.040   6.120  1.00  0.00            
ATOM    134  H64 GCD     1      14.930  14.400   6.180  1.00  0.00            
ATOM    135  O32 GCD     1      15.510  16.210   5.330  1.00  0.00            
ATOM    136  H65 GCD     1      16.370  16.640   5.230  1.00  0.00            
ATOM    137  C40 GCD     1      16.930  14.320   5.320  1.00  0.00            
ATOM    138  H66 GCD     1      16.490  14.080   4.350  1.00  0.00            
ATOM    139  O33 GCD     1      17.310  13.130   6.000  1.00  0.00            
ATOM    140  C41 GCD     1      17.920  13.400   7.250  1.00  0.00            
ATOM    141  H67 GCD     1      18.720  14.160   7.260  1.00  0.00            
ATOM    142  C42 GCD     1      18.500  12.100   7.760  1.00  0.00            
ATOM    143  H68 GCD     1      19.000  12.290   8.720  1.00  0.00            
ATOM    144  H69 GCD     1      19.260  11.740   7.050  1.00  0.00            
ATOM    145  O34 GCD     1      17.530  11.070   7.890  1.00  0.00            
ATOM    146  H70 GCD     1      16.790  11.280   7.320  1.00  0.00            
ATOM    147  O35 GCD     1      18.060  15.150   5.060  1.00  0.00            
ATOM    148  C43 GCD     1      18.420  15.400   3.660  1.00  0.00            
ATOM    149  H71 GCD     1      17.690  15.000   2.950  1.00  0.00            
ATOM    150  C44 GCD     1      18.600  16.910   3.530  1.00  0.00            
ATOM    151  H72 GCD     1      19.250  17.350   4.300  1.00  0.00            
ATOM    152  O36 GCD     1      17.260  17.600   3.780  1.00  0.00            
ATOM    153  H73 GCD     1      17.440  18.480   4.130  1.00  0.00            
ATOM    154  C45 GCD     1      19.100  17.300   2.180  1.00  0.00            
ATOM    155  H74 GCD     1      18.320  17.020   1.460  1.00  0.00            
ATOM    156  O37 GCD     1      19.340  18.730   2.000  1.00  0.00            
ATOM    157  H75 GCD     1      20.270  18.930   2.160  1.00  0.00            
ATOM    158  C46 GCD     1      20.310  16.480   1.860  1.00  0.00            
ATOM    159  H76 GCD     1      20.480  16.580   0.790  1.00  0.00            
ATOM    160  O38 GCD     1      21.430  16.810   2.740  1.00  0.00            
ATOM    161  O39 GCD     1      19.950  15.060   1.940  1.00  0.00            
ATOM    162  C47 GCD     1      19.700  14.680   3.310  1.00  0.00            
ATOM    163  H77 GCD     1      20.500  14.950   4.010  1.00  0.00            
ATOM    164  C48 GCD     1      19.550  13.140   3.400  1.00  0.00            
ATOM    165  H78 GCD     1      18.820  12.670   2.720  1.00  0.00            
ATOM    166  H79 GCD     1      19.140  12.870   4.380  1.00  0.00            
ATOM    167  O40 GCD     1      20.790  12.530   3.320  1.00  0.00            
ATOM    168  H80 GCD     1      20.510  11.610   3.430  1.00  0.00            
ATOM    169  C1  AT4     2      21.800  11.100   9.690  1.00  0.00            
ATOM    170  C2  AT4     2      21.930  12.400   8.890  1.00  0.00            
ATOM    171  C3  AT4     2      21.800  13.730   9.490  1.00  0.00            
ATOM    172  C4  AT4     2      21.790  14.860   8.640  1.00  0.00            
ATOM    173  C5  AT4     2      22.060  14.770   7.260  1.00  0.00            
ATOM    174  C6  AT4     2      22.160  16.060   6.370  1.00  0.00            
ATOM    175  C7  AT4     2      23.350  16.950   6.700  1.00  0.00            
ATOM    176  C8  AT4     2      20.930  16.970   6.580  1.00  0.00            
ATOM    177  C9  AT4     2      22.180  13.460   6.690  1.00  0.00            
ATOM    178  C10 AT4     2      22.210  12.350   7.510  1.00  0.00            
ATOM    179  O1  AT4     2      22.360  11.150   6.790  1.00  0.00            
ATOM    180  H1  AT4     2      22.700  10.510   9.450  1.00  0.00            
ATOM    181  H2  AT4     2      21.540  11.340  10.730  1.00  0.00            
ATOM    182  H3  AT4     2      20.920  10.640   9.230  1.00  0.00            
ATOM    183  H4  AT4     2      21.730  13.780  10.580  1.00  0.00            
ATOM    184  H5  AT4     2      21.710  15.870   9.040  1.00  0.00            
ATOM    185  H6  AT4     2      22.180  15.720   5.330  1.00  0.00            
ATOM    186  H7  AT4     2      23.350  17.910   6.180  1.00  0.00            
ATOM    187  H8  AT4     2      23.330  17.370   7.720  1.00  0.00            
ATOM    188  H9  AT4     2      24.350  16.500   6.610  1.00  0.00            
ATOM    189  H10 AT4     2      20.810  17.670   5.740  1.00  0.00            
ATOM    190  H11 AT4     2      20.020  16.360   6.590  1.00  0.00            
ATOM    191  H12 AT4     2      20.900  17.600   7.480  1.00  0.00            
ATOM    192  H13 AT4     2      22.350  13.310   5.620  1.00  0.00            
ATOM    193  H14 AT4     2      22.650  11.380   5.890  1.00  0.00            
TER
ENDMDL
MODEL        1
ATOM      1  H1  GCD     1      20.200  21.540  21.060  1.00  0.00            
ATOM      2  O1  GCD     1      20.850  22.230  20.890  1.00  0.00            
ATOM      3  C1  GCD     1      20.930  22.300  19.450  1.00  0.00            
ATOM      4  H2  GCD     1      21.540  23.150  19.130  1.00  0.00            
ATOM      5  H3  GCD     1      21.620  21.490  19.140  1.00  0.00            
ATOM      6  C2  GCD     1      19.610  22.250  18.880  1.00  0.00            
ATOM      7  H4  GCD     1      19.840  22.290  17.800  1.00  0.00            
ATOM      8  C3  GCD     1      18.610  23.310  19.200  1.00  0.00            
ATOM      9  H5  GCD     1      18.340  23.150  20.250  1.00  0.00            
ATOM     10  C4  GCD     1      17.340  23.090  18.340  1.00  0.00            
ATOM     11  H6  GCD     1      17.580  23.360  17.300  1.00  0.00            
ATOM     12  O2  GCD     1      16.310  23.970  18.790  1.00  0.00            
ATOM     13  H7  GCD     1      15.450  23.670  18.470  1.00  0.00            
ATOM     14  C5  GCD     1      16.840  21.670  18.480  1.00  0.00            
ATOM     15  H8  GCD     1      16.430  21.580  19.490  1.00  0.00            
ATOM     16  O3  GCD     1      15.770  21.260  17.610  1.00  0.00            
ATOM     17  H9  GCD     1      16.130  21.280  16.720  1.00  0.00            
ATOM     18  C6  GCD     1      17.910  20.650  18.320  1.00  0.00            
ATOM     19  O4  GCD     1      18.960  20.950  19.180  1.00  0.00            
ATOM     20  H10 GCD     1      17.510  19.640  18.460  1.00  0.00            
ATOM     21  O5  GCD     1      18.390  20.770  17.050  1.00  0.00            
ATOM     22  C7  GCD     1      18.240  19.710  16.210  1.00  0.00            
ATOM     23  H11 GCD     1      17.480  19.010  16.560  1.00  0.00            
ATOM     24  C8  GCD     1      17.800  20.260  14.860  1.00  0.00            
ATOM     25  H12 GCD     1      18.530  21.040  14.600  1.00  0.00            
ATOM     26  O6  GCD     1      16.540  20.890  15.100  1.00  0.00            
ATOM     27  H13 GCD     1      16.230  21.180  14.230  1.00  0.00            
ATOM     28  C9  GCD     1      17.730  19.180  13.840  1.00  0.00            
ATOM     29  H14 GCD     1      16.980  18.400  14.030  1.00  0.00            
ATOM     30  O7  GCD     1      17.330  19.760  12.580  1.00  0.00            
ATOM     31  H15 GCD     1      17.650  19.130  11.920  1.00  0.00            
ATOM     32  C10 GCD     1      19.040  18.360  13.720  1.00  0.00            
ATOM     33  H16 GCD     1      18.880  17.520  13.040  1.00  0.00            
ATOM     34  O8  GCD     1      19.350  17.850  15.070  1.00  0.00            
ATOM     35  C11 GCD     1      19.570  18.980  15.990  1.00  0.00            
ATOM     36  H17 GCD     1      20.290  19.720  15.620  1.00  0.00            
ATOM     37  C12 GCD     1      20.240  18.420  17.250  1.00  0.00            
ATOM     38  H18 GCD     1      19.640  17.580  17.630  1.00  0.00            
ATOM     39  H19 GCD     1      20.330  19.210  18.000  1.00  0.00            
ATOM     40  O9  GCD     1      21.560  17.970  16.790  1.00  0.00            
ATOM     41  H20 GCD     1      21.510  17.010  16.770  1.00  0.00            
ATOM     42  O10 GCD     1      20.130  19.130  13.280  1.00  0.00            
ATOM     43  C13 GCD     1      21.030  18.600  12.340  1.00  0.00            
ATOM     44  H21 GCD     1      20.540  18.020  11.540  1.00  0.00            
ATOM     45  C14 GCD     1      21.640  19.830  11.690  1.00  0.00            
ATOM     46  H22 GCD     1      21.680  20.540  12.530  1.00  0.00            
ATOM     47  O11 GCD     1      20.800  20.180  10.590  1.00  0.00            
ATOM     48  H23 GCD     1      20.980  19.680   9.780  1.00  0.00            
ATOM     49  C15 GCD     1      23.060  19.630  11.190  1.00  0.00            
ATOM     50  H24 GCD     1      23.090  18.930  10.340  1.00  0.00            
ATOM     51  O12 GCD     1      23.740  20.830  10.850  1.00  0.00            
ATOM     52  H25 GCD     1      23.800  21.460  11.580  1.00  0.00            
ATOM     53  C16 GCD     1      23.940  18.860  12.150  1.00  0.00            
ATOM     54  H26 GCD     1      24.900  18.780  11.630  1.00  0.00            
ATOM     55  O13 GCD     1      23.230  17.640  12.320  1.00  0.00            
ATOM     56  C17 GCD     1      22.060  17.770  13.100  1.00  0.00            
ATOM     57  H27 GCD     1      22.220  18.190  14.100  1.00  0.00            
ATOM     58  C18 GCD     1      21.500  16.360  13.230  1.00  0.00            
ATOM     59  H28 GCD     1      21.250  15.960  12.240  1.00  0.00            
ATOM     60  H29 GCD     1      20.580  16.360  13.830  1.00  0.00            
ATOM     61  O14 GCD     1      22.370  15.470  14.090  1.00  0.00            
ATOM     62  H30 GCD     1      22.090  15.630  15.000  1.00  0.00            
ATOM     63  O15 GCD     1      24.150  19.530  13.390  1.00  0.00            
ATOM     64  C19 GCD     1      25.360  20.380  13.340  1.00  0.00            
ATOM     65  H31 GCD     1      25.720  20.360  12.300  1.00  0.00            
ATOM     66  C20 GCD     1      25.090  21.760  13.810  1.00  0.00            
ATOM     67  H32 GCD     1      24.910  21.580  14.880  1.00  0.00            
ATOM     68  O16 GCD     1      24.040  22.310  13.100  1.00  0.00            
ATOM     69  H33 GCD     1      23.640  23.080  13.510  1.00  0.00            
ATOM     70  C21 GCD     1      26.350  22.640  13.650  1.00  0.00            
ATOM     71  H34 GCD     1      26.690  22.690  12.610  1.00  0.00            
ATOM     72  O17 GCD     1      26.290  23.940  14.130  1.00  0.00            
ATOM     73  H35 GCD     1      26.120  23.860  15.070  1.00  0.00            
ATOM     74  C22 GCD     1      27.540  21.960  14.410  1.00  0.00            
ATOM     75  H36 GCD     1      28.450  22.500  14.170  1.00  0.00            
ATOM     76  O18 GCD     1      27.680  20.600  14.120  1.00  0.00            
ATOM     77  C23 GCD     1      26.460  19.770  14.150  1.00  0.00            
ATOM     78  H37 GCD     1      26.070  19.770  15.180  1.00  0.00            
ATOM     79  C24 GCD     1      26.840  18.360  13.930  1.00  0.00            
ATOM     80  H38 GCD     1      26.010  17.680  14.160  1.00  0.00            
ATOM     81  H39 GCD     1      27.720  18.180  14.560  1.00  0.00            
ATOM     82  O19 GCD     1      27.210  18.120  12.580  1.00  0.00            
ATOM     83  H40 GCD     1      28.090  18.500  12.480  1.00  0.00            
ATOM     84  O20 GCD     1      27.280  22.200  15.820  1.00  0.00            
ATOM     85  C25 GCD     1      28.180  21.660  16.780  1.00  0.00            
ATOM     86  H41 GCD     1      28.640  20.750  16.360  1.00  0.00            
ATOM     87  C26 GCD     1      29.360  22.680  16.950  1.00  0.00            
ATOM     88  H42 GCD     1      28.820  23.630  17.070  1.00  0.00            
ATOM     89  O21 GCD     1      30.270  22.820  15.840  1.00  0.00            
ATOM     90  H43 GCD     1      30.370  23.770  15.970  1.00  0.00            
ATOM     91  C27 GCD     1      30.170  22.510  18.250  1.00  0.00            
ATOM     92  H44 GCD     1      30.850  21.670  18.050  1.00  0.00            
ATOM     93  O22 GCD     1      30.850  23.660  18.610  1.00  0.00            
ATOM     94  H45 GCD     1      30.160  24.190  19.030  1.00  0.00            
ATOM     95  C28 GCD     1      29.230  22.200  19.440  1.00  0.00            
ATOM     96  H46 GCD     1      29.900  21.800  20.210  1.00  0.00            
ATOM     97  O23 GCD     1      28.430  21.090  19.160  1.00  0.00            
ATOM     98  C29 GCD     1      27.480  21.280  18.110  1.00  0.00            
ATOM     99  H47 GCD     1      26.780  22.020  18.520  1.00  0.00            
ATOM    100  C30 GCD     1      26.670  19.970  17.970  1.00  0.00            
ATOM    101  H48 GCD     1      25.820  20.330  17.370  1.00  0.00            
ATOM    102  H49 GCD     1      26.350  19.660  18.980  1.00  0.00            
ATOM    103  O24 GCD     1      27.350  18.930  17.240  1.00  0.00            
ATOM    104  H50 GCD     1      28.230  18.830  17.630  1.00  0.00            
ATOM    105  O25 GCD     1      28.420  23.260  19.800  1.00  0.00            
ATOM    106  C31 GCD     1      28.750  23.950  21.050  1.00  0.00            
ATOM    107  H51 GCD     1      29.770  23.680  21.350  1.00  0.00            
ATOM    108  C32 GCD     1      28.720  25.430  20.780  1.00  0.00            
ATOM    109  H52 GCD     1      27.740  25.660  20.350  1.00  0.00            
ATOM    110  O26 GCD     1      29.860  25.810  19.950  1.00  0.00            
ATOM    111  H53 GCD     1      29.850  26.750  19.770  1.00  0.00            
ATOM    112  C33 GCD     1      28.860  26.110  22.120  1.00  0.00            
ATOM    113  H54 GCD     1      29.700  25.710  22.700  1.00  0.00            
ATOM    114  O27 GCD     1      28.990  27.540  22.050  1.00  0.00            
ATOM    115  H55 GCD     1      28.160  28.010  22.210  1.00  0.00            
ATOM    116  C34 GCD     1      27.630  25.770  23.040  1.00  0.00            
ATOM    117  H56 GCD     1      27.680  26.310  23.990  1.00  0.00            
ATOM    118  O28 GCD     1      27.820  24.380  23.320  1.00  0.00            
ATOM    119  C35 GCD     1      27.720  23.520  22.160  1.00  0.00            
ATOM    120  H57 GCD     1      26.740  23.630  21.670  1.00  0.00            
ATOM    121  C36 GCD     1      27.800  22.020  22.480  1.00  0.00            
ATOM    122  H58 GCD     1      27.330  21.430  21.690  1.00  0.00            
ATOM    123  H59 GCD     1      27.140  21.850  23.350  1.00  0.00            
ATOM    124  O29 GCD     1      29.110  21.590  22.900  1.00  0.00            
ATOM    125  H60 GCD     1      29.370  21.850  23.790  1.00  0.00            
ATOM    126  O30 GCD     1      26.370  25.900  22.350  1.00  0.00            
ATOM    127  C37 GCD     1      25.380  26.670  23.010  1.00  0.00            
ATOM    128  H61 GCD     1      25.860  27.230  23.820  1.00  0.00            
ATOM    129  C38 GCD     1      24.880  27.820  22.070  1.00  0.00            
ATOM    130  H62 GCD     1      24.730  27.390  21.080  1.00  0.00            
ATOM    131  O31 GCD     1      25.990  28.760  22.010  1.00  0.00            
ATOM    132  H63 GCD     1      25.740  29.630  21.660  1.00  0.00            
ATOM    133  C39 GCD     1      23.620  28.470  22.650  1.00  0.00            
ATOM    134  H64 GCD     1      23.820  28.910  23.630  1.00  0.00            
ATOM    135  O32 GCD     1      23.090  29.400  21.690  1.00  0.00            
ATOM    136  H65 GCD     1      22.590  28.880  21.050  1.00  0.00            
ATOM    137  C40 GCD     1      22.480  27.420  22.960  1.00  0.00            
ATOM    138  H66 GCD     1      21.590  27.760  23.490  1.00  0.00            
ATOM    139  O33 GCD     1      23.030  26.460  23.940  1.00  0.00            
ATOM    140  C41 GCD     1      24.250  25.810  23.470  1.00  0.00            
ATOM    141  H67 GCD     1      23.960  25.130  22.660  1.00  0.00            
ATOM    142  C42 GCD     1      24.650  24.940  24.630  1.00  0.00            
ATOM    143  H68 GCD     1      25.430  24.230  24.320  1.00  0.00            
ATOM    144  H69 GCD     1      23.840  24.330  25.050  1.00  0.00            
ATOM    145  O34 GCD     1      25.260  25.650  25.640  1.00  0.00            
ATOM    146  H70 GCD     1      24.770  26.480  25.710  1.00  0.00            
ATOM    147  O35 GCD     1      22.170  26.640  21.830  1.00  0.00            
ATOM    148  C43 GCD     1      20.800  26.720  21.430  1.00  0.00            
ATOM    149  H71 GCD     1      20.380  27.610  21.900  1.00  0.00            
ATOM    150  C44 GCD     1      20.850  27.030  19.960  1.00  0.00            
ATOM    151  H72 GCD     1      21.450  26.320  19.380  1.00  0.00            
ATOM    152  O36 GCD     1      21.430  28.310  19.660  1.00  0.00            
ATOM    153  H73 GCD     1      20.770  28.950  19.390  1.00  0.00            
ATOM    154  C45 GCD     1      19.400  26.970  19.450  1.00  0.00            
ATOM    155  H74 GCD     1      18.810  27.610  20.120  1.00  0.00            
ATOM    156  O37 GCD     1      19.290  27.360  18.050  1.00  0.00            
ATOM    157  H75 GCD     1      19.680  26.680  17.500  1.00  0.00            
ATOM    158  C46 GCD     1      18.650  25.680  19.810  1.00  0.00            
ATOM    159  H76 GCD     1      17.580  25.830  19.640  1.00  0.00            
ATOM    160  O38 GCD     1      19.140  24.630  19.020  1.00  0.00            
ATOM    161  O39 GCD     1      18.840  25.510  21.270  1.00  0.00            
ATOM    162  C47 GCD     1      20.180  25.390  21.720  1.00  0.00            
ATOM    163  H77 GCD     1      20.690  24.530  21.270  1.00  0.00            
ATOM    164  C48 GCD     1      20.160  25.090  23.240  1.00  0.00            
ATOM    165  H78 GCD     1      21.070  24.600  23.610  1.00  0.00            
ATOM    166  H79 GCD     1      19.350  24.370  23.420  1.00  0.00            
ATOM    167  O40 GCD     1      19.760  26.230  24.040  1.00  0.00            
ATOM    168  H80 GCD     1      18.950  25.950  24.470  1.00  0.00            
ATOM    169  C1  AT4     2      20.300  23.300  14.800  1.00  0.00            
ATOM    170  C2  AT4     2      21.480  23.800  15.650  1.00  0.00            
ATOM    171  C3  AT4     2      22.600  23.050  15.920  1.00  0.00            
ATOM    172  C4  AT4     2      23.660  23.580  16.650  1.00  0.00            
ATOM    173  C5  AT4     2      23.600  24.840  17.230  1.00  0.00            
ATOM    174  C6  AT4     2      24.750  25.290  18.130  1.00  0.00            
ATOM    175  C7  AT4     2      26.200  25.140  17.600  1.00  0.00            
ATOM    176  C8  AT4     2      24.640  24.460  19.460  1.00  0.00            
ATOM    177  C9  AT4     2      22.440  25.580  17.060  1.00  0.00            
ATOM    178  C10 AT4     2      21.440  25.090  16.210  1.00  0.00            
ATOM    179  O1  AT4     2      20.410  25.960  15.890  1.00  0.00            
ATOM    180  H1  AT4     2      19.330  23.380  15.310  1.00  0.00            
ATOM    181  H2  AT4     2      20.360  23.940  13.920  1.00  0.00            
ATOM    182  H3  AT4     2      20.380  22.230  14.560  1.00  0.00            
ATOM    183  H4  AT4     2      22.640  22.060  15.480  1.00  0.00            
ATOM    184  H5  AT4     2      24.570  23.050  16.890  1.00  0.00            
ATOM    185  H6  AT4     2      24.750  26.370  18.320  1.00  0.00            
ATOM    186  H7  AT4     2      26.470  24.110  17.310  1.00  0.00            
ATOM    187  H8  AT4     2      26.160  25.740  16.680  1.00  0.00            
ATOM    188  H9  AT4     2      26.930  25.500  18.330  1.00  0.00            
ATOM    189  H10 AT4     2      23.670  24.660  19.920  1.00  0.00            
ATOM    190  H11 AT4     2      24.850  23.390  19.360  1.00  0.00            
ATOM    191  H12 AT4     2      25.400  24.840  20.150  1.00  0.00            
ATOM    192  H13 AT4     2      22.390  26.530  17.580  1.00  0.00            
ATOM    193  H14 AT4     2      19.860  25.510  15.220  1.00  0.00            
TER
ENDMDL
MODEL        1
ATOM      1  H1  GCD     1      11.150  16.010  12.560  1.00  0.00            
ATOM      2  O1  GCD     1      11.390  15.190  13.010  1.00  0.00            
ATOM      3  C1  GCD     1      12.590  15.630  13.620  1.00  0.00            
ATOM      4  H2  GCD     1      12.460  16.500  14.280  1.00  0.00            
ATOM      5  H3  GCD     1      12.800  14.820  14.320  1.00  0.00            
ATOM      6  C2  GCD     1      13.750  15.830  12.680  1.00  0.00            
ATOM      7  H4  GCD     1      13.720  14.970  12.000  1.00  0.00            
ATOM      8  C3  GCD     1      15.090  15.980  13.420  1.00  0.00            
ATOM      9  H5  GCD     1      15.120  16.840  14.100  1.00  0.00            
ATOM     10  C4  GCD     1      16.160  16.280  12.400  1.00  0.00            
ATOM     11  H6  GCD     1      16.360  15.380  11.810  1.00  0.00            
ATOM     12  O2  GCD     1      17.340  16.600  13.180  1.00  0.00            
ATOM     13  H7  GCD     1      18.180  16.210  12.920  1.00  0.00            
ATOM     14  C5  GCD     1      15.810  17.480  11.550  1.00  0.00            
ATOM     15  H8  GCD     1      15.720  18.440  12.070  1.00  0.00            
ATOM     16  O3  GCD     1      16.760  17.560  10.490  1.00  0.00            
ATOM     17  H9  GCD     1      17.640  17.690  10.870  1.00  0.00            
ATOM     18  C6  GCD     1      14.500  17.200  10.880  1.00  0.00            
ATOM     19  O4  GCD     1      13.610  17.040  11.950  1.00  0.00            
ATOM     20  H10 GCD     1      14.220  18.090  10.300  1.00  0.00            
ATOM     21  O5  GCD     1      14.540  16.110   9.920  1.00  0.00            
ATOM     22  C7  GCD     1      13.960  16.390   8.630  1.00  0.00            
ATOM     23  H11 GCD     1      13.480  17.380   8.570  1.00  0.00            
ATOM     24  C8  GCD     1      14.980  16.530   7.540  1.00  0.00            
ATOM     25  H12 GCD     1      15.530  15.580   7.440  1.00  0.00            
ATOM     26  O6  GCD     1      15.770  17.680   7.750  1.00  0.00            
ATOM     27  H13 GCD     1      15.880  17.760   8.710  1.00  0.00            
ATOM     28  C9  GCD     1      14.280  16.660   6.160  1.00  0.00            
ATOM     29  H14 GCD     1      13.750  17.630   6.190  1.00  0.00            
ATOM     30  O7  GCD     1      15.180  16.640   5.100  1.00  0.00            
ATOM     31  H15 GCD     1      15.460  15.720   5.020  1.00  0.00            
ATOM     32  C10 GCD     1      13.250  15.610   6.060  1.00  0.00            
ATOM     33  H16 GCD     1      12.720  15.920   5.150  1.00  0.00            
ATOM     34  O8  GCD     1      12.310  15.580   7.110  1.00  0.00            
ATOM     35  C11 GCD     1      12.940  15.330   8.360  1.00  0.00            
ATOM     36  H17 GCD     1      13.360  14.310   8.400  1.00  0.00            
ATOM     37  C12 GCD     1      11.890  15.390   9.440  1.00  0.00            
ATOM     38  H18 GCD     1      11.360  16.360   9.400  1.00  0.00            
ATOM     39  H19 GCD     1      12.390  15.380  10.410  1.00  0.00            
ATOM     40  O9  GCD     1      10.940  14.360   9.310  1.00  0.00            
ATOM     41  H20 GCD     1      10.370  14.560   8.560  1.00  0.00            
ATOM     42  O10 GCD     1      13.810  14.350   5.880  1.00  0.00            
ATOM     43  C13 GCD     1      13.070  13.420   5.020  1.00  0.00            
ATOM     44  H21 GCD     1      12.130  13.800   4.630  1.00  0.00            
ATOM     45  C14 GCD     1      14.040  13.340   3.810  1.00  0.00            
ATOM     46  H22 GCD     1      15.000  13.010   4.240  1.00  0.00            
ATOM     47  O11 GCD     1      14.020  14.620   3.120  1.00  0.00            
ATOM     48  H23 GCD     1      14.510  14.480   2.300  1.00  0.00            
ATOM     49  C15 GCD     1      13.570  12.240   2.850  1.00  0.00            
ATOM     50  H24 GCD     1      12.680  12.660   2.360  1.00  0.00            
ATOM     51  O12 GCD     1      14.400  12.140   1.620  1.00  0.00            
ATOM     52  H25 GCD     1      15.190  11.610   1.800  1.00  0.00            
ATOM     53  C16 GCD     1      13.340  10.910   3.500  1.00  0.00            
ATOM     54  H26 GCD     1      12.830  10.240   2.800  1.00  0.00            
ATOM     55  O13 GCD     1      12.530  11.100   4.640  1.00  0.00            
ATOM     56  C17 GCD     1      12.960  12.020   5.660  1.00  0.00            
ATOM     57  H27 GCD     1      13.870  11.570   6.070  1.00  0.00            
ATOM     58  C18 GCD     1      11.930  12.000   6.760  1.00  0.00            
ATOM     59  H28 GCD     1      12.550  12.460   7.540  1.00  0.00            
ATOM     60  H29 GCD     1      11.660  11.010   7.150  1.00  0.00            
ATOM     61  O14 GCD     1      10.720  12.820   6.440  1.00  0.00            
ATOM     62  H30 GCD     1      10.930  13.740   6.260  1.00  0.00            
ATOM     63  O15 GCD     1      14.590  10.360   3.890  1.00  0.00            
ATOM     64  C19 GCD     1      15.120   9.270   3.150  1.00  0.00            
ATOM     65  H31 GCD     1      14.500   9.230   2.250  1.00  0.00            
ATOM     66  C20 GCD     1      16.520   9.550   2.850  1.00  0.00            
ATOM     67  H32 GCD     1      16.870  10.010   3.790  1.00  0.00            
ATOM     68  O16 GCD     1      16.570  10.550   1.810  1.00  0.00            
ATOM     69  H33 GCD     1      17.490  10.860   1.830  1.00  0.00            
ATOM     70  C21 GCD     1      17.290   8.360   2.410  1.00  0.00            
ATOM     71  H34 GCD     1      16.940   8.090   1.400  1.00  0.00            
ATOM     72  O17 GCD     1      18.680   8.570   2.370  1.00  0.00            
ATOM     73  H35 GCD     1      18.960   8.680   3.290  1.00  0.00            
ATOM     74  C22 GCD     1      17.120   7.300   3.490  1.00  0.00            
ATOM     75  H36 GCD     1      17.600   6.400   3.090  1.00  0.00            
ATOM     76  O18 GCD     1      15.720   7.000   3.650  1.00  0.00            
ATOM     77  C23 GCD     1      14.920   8.100   4.170  1.00  0.00            
ATOM     78  H37 GCD     1      15.360   8.360   5.150  1.00  0.00            
ATOM     79  C24 GCD     1      13.500   7.610   4.500  1.00  0.00            
ATOM     80  H38 GCD     1      12.830   8.410   4.840  1.00  0.00            
ATOM     81  H39 GCD     1      13.580   6.970   5.390  1.00  0.00            
ATOM     82  O19 GCD     1      12.880   7.000   3.320  1.00  0.00            
ATOM     83  H40 GCD     1      13.370   6.190   3.160  1.00  0.00            
ATOM     84  O20 GCD     1      17.710   7.600   4.790  1.00  0.00            
ATOM     85  C25 GCD     1      18.950   7.010   5.070  1.00  0.00            
ATOM     86  H41 GCD     1      19.410   6.620   4.150  1.00  0.00            
ATOM     87  C26 GCD     1      19.830   8.140   5.650  1.00  0.00            
ATOM     88  H42 GCD     1      19.250   8.570   6.470  1.00  0.00            
ATOM     89  O21 GCD     1      20.130   9.140   4.660  1.00  0.00            
ATOM     90  H43 GCD     1      20.620   9.870   5.040  1.00  0.00            
ATOM     91  C27 GCD     1      21.110   7.520   6.220  1.00  0.00            
ATOM     92  H44 GCD     1      21.570   6.980   5.380  1.00  0.00            
ATOM     93  O22 GCD     1      21.960   8.490   6.880  1.00  0.00            
ATOM     94  H45 GCD     1      21.800   9.360   6.490  1.00  0.00            
ATOM     95  C28 GCD     1      20.820   6.430   7.230  1.00  0.00            
ATOM     96  H46 GCD     1      21.650   5.830   7.630  1.00  0.00            
ATOM     97  O23 GCD     1      19.950   5.510   6.560  1.00  0.00            
ATOM     98  C29 GCD     1      18.660   6.010   6.230  1.00  0.00            
ATOM     99  H47 GCD     1      18.250   6.570   7.090  1.00  0.00            
ATOM    100  C30 GCD     1      17.680   4.870   5.900  1.00  0.00            
ATOM    101  H48 GCD     1      17.930   4.540   4.880  1.00  0.00            
ATOM    102  H49 GCD     1      16.600   5.080   5.870  1.00  0.00            
ATOM    103  O24 GCD     1      17.940   3.770   6.760  1.00  0.00            
ATOM    104  H50 GCD     1      18.910   3.760   6.780  1.00  0.00            
ATOM    105  O25 GCD     1      20.120   7.050   8.370  1.00  0.00            
ATOM    106  C31 GCD     1      20.360   6.450   9.640  1.00  0.00            
ATOM    107  H51 GCD     1      20.810   5.460   9.530  1.00  0.00            
ATOM    108  C32 GCD     1      21.270   7.460  10.280  1.00  0.00            
ATOM    109  H52 GCD     1      20.620   8.350  10.210  1.00  0.00            
ATOM    110  O26 GCD     1      22.480   7.660   9.590  1.00  0.00            
ATOM    111  H53 GCD     1      22.270   8.160   8.790  1.00  0.00            
ATOM    112  C33 GCD     1      21.520   7.120  11.750  1.00  0.00            
ATOM    113  H54 GCD     1      22.090   6.190  11.880  1.00  0.00            
ATOM    114  O27 GCD     1      22.300   8.120  12.390  1.00  0.00            
ATOM    115  H55 GCD     1      21.920   8.950  12.060  1.00  0.00            
ATOM    116  C34 GCD     1      20.260   6.950  12.490  1.00  0.00            
ATOM    117  H56 GCD     1      20.430   6.390  13.410  1.00  0.00            
ATOM    118  O28 GCD     1      19.460   6.010  11.740  1.00  0.00            
ATOM    119  C35 GCD     1      19.070   6.330  10.420  1.00  0.00            
ATOM    120  H57 GCD     1      18.540   7.290  10.440  1.00  0.00            
ATOM    121  C36 GCD     1      18.030   5.300   9.910  1.00  0.00            
ATOM    122  H58 GCD     1      17.770   5.430   8.860  1.00  0.00            
ATOM    123  H59 GCD     1      17.070   5.370  10.430  1.00  0.00            
ATOM    124  O29 GCD     1      18.670   4.010   9.950  1.00  0.00            
ATOM    125  H60 GCD     1      19.200   4.180  10.740  1.00  0.00            
ATOM    126  O30 GCD     1      19.550   8.150  12.690  1.00  0.00            
ATOM    127  C37 GCD     1      18.920   8.260  13.990  1.00  0.00            
ATOM    128  H61 GCD     1      18.960   7.320  14.560  1.00  0.00            
ATOM    129  C38 GCD     1      19.730   9.140  14.910  1.00  0.00            
ATOM    130  H62 GCD     1      19.880  10.120  14.450  1.00  0.00            
ATOM    131  O31 GCD     1      21.040   8.610  15.280  1.00  0.00            
ATOM    132  H63 GCD     1      21.680   9.110  14.770  1.00  0.00            
ATOM    133  C39 GCD     1      19.050   9.440  16.220  1.00  0.00            
ATOM    134  H64 GCD     1      18.880   8.490  16.730  1.00  0.00            
ATOM    135  O32 GCD     1      19.680  10.470  17.020  1.00  0.00            
ATOM    136  H65 GCD     1      19.270  11.270  16.670  1.00  0.00            
ATOM    137  C40 GCD     1      17.630   9.860  15.910  1.00  0.00            
ATOM    138  H66 GCD     1      17.030   9.970  16.820  1.00  0.00            
ATOM    139  O33 GCD     1      17.060   8.880  15.070  1.00  0.00            
ATOM    140  C41 GCD     1      17.520   8.800  13.800  1.00  0.00            
ATOM    141  H67 GCD     1      17.580   9.790  13.330  1.00  0.00            
ATOM    142  C42 GCD     1      16.650   7.980  12.900  1.00  0.00            
ATOM    143  H68 GCD     1      17.020   8.070  11.880  1.00  0.00            
ATOM    144  H69 GCD     1      15.610   8.330  12.920  1.00  0.00            
ATOM    145  O34 GCD     1      16.580   6.570  13.140  1.00  0.00            
ATOM    146  H70 GCD     1      16.390   6.500  14.090  1.00  0.00            
ATOM    147  O35 GCD     1      17.600  11.170  15.340  1.00  0.00            
ATOM    148  C43 GCD     1      16.910  12.270  16.080  1.00  0.00            
ATOM    149  H71 GCD     1      16.810  12.100  17.160  1.00  0.00            
ATOM    150  C44 GCD     1      17.730  13.610  15.780  1.00  0.00            
ATOM    151  H72 GCD     1      17.820  13.500  14.690  1.00  0.00            
ATOM    152  O36 GCD     1      19.020  13.620  16.350  1.00  0.00            
ATOM    153  H73 GCD     1      18.870  13.630  17.300  1.00  0.00            
ATOM    154  C45 GCD     1      16.900  14.860  16.140  1.00  0.00            
ATOM    155  H74 GCD     1      16.800  14.820  17.230  1.00  0.00            
ATOM    156  O37 GCD     1      17.630  16.000  15.740  1.00  0.00            
ATOM    157  H75 GCD     1      17.500  16.100  14.790  1.00  0.00            
ATOM    158  C46 GCD     1      15.530  14.840  15.610  1.00  0.00            
ATOM    159  H76 GCD     1      14.920  15.640  16.040  1.00  0.00            
ATOM    160  O38 GCD     1      15.500  14.810  14.140  1.00  0.00            
ATOM    161  O39 GCD     1      14.900  13.630  16.100  1.00  0.00            
ATOM    162  C47 GCD     1      15.460  12.390  15.600  1.00  0.00            
ATOM    163  H77 GCD     1      15.450  12.490  14.510  1.00  0.00            
ATOM    164  C48 GCD     1      14.490  11.210  15.880  1.00  0.00            
ATOM    165  H78 GCD     1      14.510  10.450  15.090  1.00  0.00            
ATOM    166  H79 GCD     1      13.490  11.650  15.870  1.00  0.00            
ATOM    167  O40 GCD     1      14.700  10.630  17.080  1.00  0.00            
ATOM    168  H80 GCD     1      13.930  10.150  17.420  1.00  0.00            
ATOM    169  C1  AT4     2      15.370   7.420   8.690  1.00  0.00            
ATOM    170  C2  AT4     2      15.960   8.800   9.100  1.00  0.00            
ATOM    171  C3  AT4     2      17.210   9.170   8.640  1.00  0.00            
ATOM    172  C4  AT4     2      17.820  10.340   9.110  1.00  0.00            
ATOM    173  C5  AT4     2      17.040  11.240   9.910  1.00  0.00            
ATOM    174  C6  AT4     2      17.630  12.590  10.300  1.00  0.00            
ATOM    175  C7  AT4     2      17.870  12.590  11.890  1.00  0.00            
ATOM    176  C8  AT4     2      16.680  13.680   9.820  1.00  0.00            
ATOM    177  C9  AT4     2      15.740  10.870  10.270  1.00  0.00            
ATOM    178  C10 AT4     2      15.230   9.710   9.860  1.00  0.00            
ATOM    179  O1  AT4     2      13.970   9.360  10.290  1.00  0.00            
ATOM    180  H1  AT4     2      15.290   6.620   9.440  1.00  0.00            
ATOM    181  H2  AT4     2      14.420   7.560   8.170  1.00  0.00            
ATOM    182  H3  AT4     2      16.060   7.060   7.920  1.00  0.00            
ATOM    183  H4  AT4     2      17.840   8.430   8.150  1.00  0.00            
ATOM    184  H5  AT4     2      18.870  10.580   8.960  1.00  0.00            
ATOM    185  H6  AT4     2      18.600  12.690   9.800  1.00  0.00            
ATOM    186  H7  AT4     2      18.600  11.780  12.090  1.00  0.00            
ATOM    187  H8  AT4     2      18.390  13.490  12.240  1.00  0.00            
ATOM    188  H9  AT4     2      16.970  12.460  12.490  1.00  0.00            
ATOM    189  H10 AT4     2      16.560  13.480   8.750  1.00  0.00            
ATOM    190  H11 AT4     2      15.660  13.620  10.220  1.00  0.00            
ATOM    191  H12 AT4     2      17.060  14.690  10.020  1.00  0.00            
ATOM    192  H13 AT4     2      15.160  11.450  10.980  1.00  0.00            
ATOM    193  H14 AT4     2      13.480   9.010   9.530  1.00  0.00            
TER
ENDMDL
MODEL        1
ATOM      1  H1  GCD     1      16.170  12.580  10.510  1.00  0.00            
ATOM      2  O1  GCD     1      15.920  13.370  11.000  1.00  0.00            
ATOM      3  C1  GCD     1      14.570  13.230  11.390  1.00  0.00            
ATOM      4  H2  GCD     1      14.390  12.270  11.890  1.00  0.00            
ATOM      5  H3  GCD     1      14.350  13.910  12.220  1.00  0.00            
ATOM      6  C2  GCD     1      13.550  13.440  10.240  1.00  0.00            
ATOM      7  H4  GCD     1      13.940  14.320   9.710  1.00  0.00            
ATOM      8  C3  GCD     1      12.030  13.620  10.690  1.00  0.00            
ATOM      9  H5  GCD     1      11.820  12.800  11.390  1.00  0.00            
ATOM     10  C4  GCD     1      11.140  13.610   9.470  1.00  0.00            
ATOM     11  H6  GCD     1      11.420  14.410   8.770  1.00  0.00            
ATOM     12  O2  GCD     1       9.780  13.680   9.810  1.00  0.00            
ATOM     13  H7  GCD     1       9.760  14.120  10.670  1.00  0.00            
ATOM     14  C5  GCD     1      11.350  12.410   8.530  1.00  0.00            
ATOM     15  H8  GCD     1      11.150  11.530   9.160  1.00  0.00            
ATOM     16  O3  GCD     1      10.550  12.430   7.310  1.00  0.00            
ATOM     17  H9  GCD     1      10.150  13.310   7.320  1.00  0.00            
ATOM     18  C6  GCD     1      12.830  12.310   8.200  1.00  0.00            
ATOM     19  O4  GCD     1      13.570  12.270   9.400  1.00  0.00            
ATOM     20  H10 GCD     1      12.870  11.350   7.670  1.00  0.00            
ATOM     21  O5  GCD     1      13.210  13.320   7.330  1.00  0.00            
ATOM     22  C7  GCD     1      13.830  12.910   6.080  1.00  0.00            
ATOM     23  H11 GCD     1      13.910  11.810   6.080  1.00  0.00            
ATOM     24  C8  GCD     1      12.970  13.360   4.890  1.00  0.00            
ATOM     25  H12 GCD     1      12.730  14.420   5.010  1.00  0.00            
ATOM     26  O6  GCD     1      11.780  12.570   4.870  1.00  0.00            
ATOM     27  H13 GCD     1      11.440  12.590   5.780  1.00  0.00            
ATOM     28  C9  GCD     1      13.650  13.180   3.560  1.00  0.00            
ATOM     29  H14 GCD     1      13.700  12.090   3.390  1.00  0.00            
ATOM     30  O7  GCD     1      12.880  13.860   2.620  1.00  0.00            
ATOM     31  H15 GCD     1      11.940  13.730   2.730  1.00  0.00            
ATOM     32  C10 GCD     1      15.150  13.620   3.640  1.00  0.00            
ATOM     33  H16 GCD     1      15.810  13.130   2.920  1.00  0.00            
ATOM     34  O8  GCD     1      15.750  13.090   4.820  1.00  0.00            
ATOM     35  C11 GCD     1      15.220  13.510   6.070  1.00  0.00            
ATOM     36  H17 GCD     1      15.140  14.600   6.040  1.00  0.00            
ATOM     37  C12 GCD     1      16.110  13.230   7.250  1.00  0.00            
ATOM     38  H18 GCD     1      15.670  13.810   8.080  1.00  0.00            
ATOM     39  H19 GCD     1      17.090  13.650   7.020  1.00  0.00            
ATOM     40  O9  GCD     1      16.420  11.890   7.460  1.00  0.00            
ATOM     41  H20 GCD     1      17.360  11.990   7.640  1.00  0.00            
ATOM     42  O10 GCD     1      15.360  15.050   3.550  1.00  0.00            
ATOM     43  C13 GCD     1      16.070  15.540   2.410  1.00  0.00            
ATOM     44  H21 GCD     1      16.440  14.730   1.770  1.00  0.00            
ATOM     45  C14 GCD     1      15.200  16.420   1.600  1.00  0.00            
ATOM     46  H22 GCD     1      14.640  17.060   2.290  1.00  0.00            
ATOM     47  O11 GCD     1      14.240  15.600   0.890  1.00  0.00            
ATOM     48  H23 GCD     1      13.910  15.030   1.590  1.00  0.00            
ATOM     49  C15 GCD     1      15.920  17.350   0.620  1.00  0.00            
ATOM     50  H24 GCD     1      16.270  16.810  -0.270  1.00  0.00            
ATOM     51  O12 GCD     1      14.950  18.260   0.060  1.00  0.00            
ATOM     52  H25 GCD     1      14.230  17.650  -0.110  1.00  0.00            
ATOM     53  C16 GCD     1      17.070  18.100   1.240  1.00  0.00            
ATOM     54  H26 GCD     1      17.670  18.710   0.570  1.00  0.00            
ATOM     55  O13 GCD     1      17.870  17.090   1.810  1.00  0.00            
ATOM     56  C17 GCD     1      17.350  16.250   2.880  1.00  0.00            
ATOM     57  H27 GCD     1      17.040  16.850   3.740  1.00  0.00            
ATOM     58  C18 GCD     1      18.430  15.180   3.120  1.00  0.00            
ATOM     59  H28 GCD     1      18.570  14.690   2.140  1.00  0.00            
ATOM     60  H29 GCD     1      17.980  14.420   3.770  1.00  0.00            
ATOM     61  O14 GCD     1      19.620  15.660   3.620  1.00  0.00            
ATOM     62  H30 GCD     1      19.430  15.940   4.520  1.00  0.00            
ATOM     63  O15 GCD     1      16.480  18.830   2.300  1.00  0.00            
ATOM     64  C19 GCD     1      16.830  20.250   2.280  1.00  0.00            
ATOM     65  H31 GCD     1      17.100  20.640   1.290  1.00  0.00            
ATOM     66  C20 GCD     1      15.540  21.000   2.750  1.00  0.00            
ATOM     67  H32 GCD     1      15.230  20.520   3.690  1.00  0.00            
ATOM     68  O16 GCD     1      14.530  20.760   1.780  1.00  0.00            
ATOM     69  H33 GCD     1      14.440  19.800   1.730  1.00  0.00            
ATOM     70  C21 GCD     1      15.910  22.520   2.890  1.00  0.00            
ATOM     71  H34 GCD     1      16.220  22.760   1.870  1.00  0.00            
ATOM     72  O17 GCD     1      14.790  23.280   3.260  1.00  0.00            
ATOM     73  H35 GCD     1      14.110  23.020   2.640  1.00  0.00            
ATOM     74  C22 GCD     1      17.130  22.760   3.840  1.00  0.00            
ATOM     75  H36 GCD     1      17.540  23.760   3.720  1.00  0.00            
ATOM     76  O18 GCD     1      18.130  21.890   3.410  1.00  0.00            
ATOM     77  C23 GCD     1      17.920  20.570   3.300  1.00  0.00            
ATOM     78  H37 GCD     1      17.510  20.240   4.270  1.00  0.00            
ATOM     79  C24 GCD     1      19.240  19.920   3.080  1.00  0.00            
ATOM     80  H38 GCD     1      19.100  18.840   3.200  1.00  0.00            
ATOM     81  H39 GCD     1      20.000  20.240   3.810  1.00  0.00            
ATOM     82  O19 GCD     1      19.910  20.240   1.860  1.00  0.00            
ATOM     83  H40 GCD     1      20.180  21.140   2.100  1.00  0.00            
ATOM     84  O20 GCD     1      16.870  22.420   5.210  1.00  0.00            
ATOM     85  C25 GCD     1      17.250  23.460   6.110  1.00  0.00            
ATOM     86  H41 GCD     1      17.610  24.330   5.550  1.00  0.00            
ATOM     87  C26 GCD     1      15.990  24.080   6.780  1.00  0.00            
ATOM     88  H42 GCD     1      15.460  23.250   7.270  1.00  0.00            
ATOM     89  O21 GCD     1      15.200  24.520   5.670  1.00  0.00            
ATOM     90  H43 GCD     1      15.300  23.830   5.000  1.00  0.00            
ATOM     91  C27 GCD     1      16.410  25.140   7.730  1.00  0.00            
ATOM     92  H44 GCD     1      16.890  25.980   7.220  1.00  0.00            
ATOM     93  O22 GCD     1      15.260  25.680   8.420  1.00  0.00            
ATOM     94  H45 GCD     1      14.780  26.320   7.890  1.00  0.00            
ATOM     95  C28 GCD     1      17.520  24.550   8.690  1.00  0.00            
ATOM     96  H46 GCD     1      17.970  25.320   9.320  1.00  0.00            
ATOM     97  O23 GCD     1      18.600  24.010   7.970  1.00  0.00            
ATOM     98  C29 GCD     1      18.270  22.910   7.080  1.00  0.00            
ATOM     99  H47 GCD     1      17.800  22.120   7.680  1.00  0.00            
ATOM    100  C30 GCD     1      19.550  22.550   6.360  1.00  0.00            
ATOM    101  H48 GCD     1      19.830  23.410   5.750  1.00  0.00            
ATOM    102  H49 GCD     1      19.360  21.700   5.690  1.00  0.00            
ATOM    103  O24 GCD     1      20.560  22.150   7.280  1.00  0.00            
ATOM    104  H50 GCD     1      20.830  22.950   7.750  1.00  0.00            
ATOM    105  O25 GCD     1      16.900  23.450   9.470  1.00  0.00            
ATOM    106  C31 GCD     1      16.830  23.760  10.810  1.00  0.00            
ATOM    107  H51 GCD     1      17.190  24.780  11.000  1.00  0.00            
ATOM    108  C32 GCD     1      15.430  23.510  11.210  1.00  0.00            
ATOM    109  H52 GCD     1      15.090  22.460  11.170  1.00  0.00            
ATOM    110  O26 GCD     1      14.430  24.270  10.440  1.00  0.00            
ATOM    111  H53 GCD     1      14.840  24.660   9.660  1.00  0.00            
ATOM    112  C33 GCD     1      15.290  23.900  12.690  1.00  0.00            
ATOM    113  H54 GCD     1      15.660  24.930  12.820  1.00  0.00            
ATOM    114  O27 GCD     1      13.950  24.000  13.210  1.00  0.00            
ATOM    115  H55 GCD     1      13.350  24.150  12.470  1.00  0.00            
ATOM    116  C34 GCD     1      16.120  23.050  13.570  1.00  0.00            
ATOM    117  H56 GCD     1      16.220  23.470  14.570  1.00  0.00            
ATOM    118  O28 GCD     1      17.440  23.000  13.110  1.00  0.00            
ATOM    119  C35 GCD     1      17.690  22.780  11.660  1.00  0.00            
ATOM    120  H57 GCD     1      17.480  21.720  11.490  1.00  0.00            
ATOM    121  C36 GCD     1      19.170  23.070  11.370  1.00  0.00            
ATOM    122  H58 GCD     1      19.370  22.610  10.390  1.00  0.00            
ATOM    123  H59 GCD     1      19.860  22.500  12.000  1.00  0.00            
ATOM    124  O29 GCD     1      19.680  24.400  11.410  1.00  0.00            
ATOM    125  H60 GCD     1      20.000  24.430  12.320  1.00  0.00            
ATOM    126  O30 GCD     1      15.610  21.730  13.540  1.00  0.00            
ATOM    127  C37 GCD     1      15.120  21.010  14.660  1.00  0.00            
ATOM    128  H61 GCD     1      15.390  21.560  15.570  1.00  0.00            
ATOM    129  C38 GCD     1      13.620  21.060  14.630  1.00  0.00            
ATOM    130  H62 GCD     1      13.370  20.780  13.600  1.00  0.00            
ATOM    131  O31 GCD     1      13.090  22.260  15.140  1.00  0.00            
ATOM    132  H63 GCD     1      13.300  22.920  14.460  1.00  0.00            
ATOM    133  C39 GCD     1      12.960  20.050  15.620  1.00  0.00            
ATOM    134  H64 GCD     1      13.140  20.320  16.670  1.00  0.00            
ATOM    135  O32 GCD     1      11.540  20.030  15.400  1.00  0.00            
ATOM    136  H65 GCD     1      11.190  20.920  15.390  1.00  0.00            
ATOM    137  C40 GCD     1      13.550  18.680  15.320  1.00  0.00            
ATOM    138  H66 GCD     1      13.290  18.000  16.140  1.00  0.00            
ATOM    139  O33 GCD     1      15.000  18.670  15.290  1.00  0.00            
ATOM    140  C41 GCD     1      15.710  19.600  14.520  1.00  0.00            
ATOM    141  H67 GCD     1      15.520  19.320  13.480  1.00  0.00            
ATOM    142  C42 GCD     1      17.210  19.450  14.850  1.00  0.00            
ATOM    143  H68 GCD     1      17.810  19.900  14.050  1.00  0.00            
ATOM    144  H69 GCD     1      17.490  18.400  14.690  1.00  0.00            
ATOM    145  O34 GCD     1      17.510  19.980  16.150  1.00  0.00            
ATOM    146  H70 GCD     1      17.140  19.300  16.710  1.00  0.00            
ATOM    147  O35 GCD     1      13.080  18.200  14.070  1.00  0.00            
ATOM    148  C43 GCD     1      12.180  17.070  14.120  1.00  0.00            
ATOM    149  H71 GCD     1      11.620  17.100  15.060  1.00  0.00            
ATOM    150  C44 GCD     1      11.140  17.250  13.030  1.00  0.00            
ATOM    151  H72 GCD     1      11.570  17.400  12.030  1.00  0.00            
ATOM    152  O36 GCD     1      10.330  18.410  13.450  1.00  0.00            
ATOM    153  H73 GCD     1      10.990  19.070  13.680  1.00  0.00            
ATOM    154  C45 GCD     1      10.270  15.960  12.890  1.00  0.00            
ATOM    155  H74 GCD     1       9.790  15.820  13.860  1.00  0.00            
ATOM    156  O37 GCD     1       9.260  16.000  11.920  1.00  0.00            
ATOM    157  H75 GCD     1       8.750  15.210  12.160  1.00  0.00            
ATOM    158  C46 GCD     1      11.200  14.770  12.680  1.00  0.00            
ATOM    159  H76 GCD     1      10.570  13.880  12.760  1.00  0.00            
ATOM    160  O38 GCD     1      11.900  14.830  11.410  1.00  0.00            
ATOM    161  O39 GCD     1      12.160  14.700  13.760  1.00  0.00            
ATOM    162  C47 GCD     1      12.990  15.800  13.940  1.00  0.00            
ATOM    163  H77 GCD     1      13.730  15.840  13.140  1.00  0.00            
ATOM    164  C48 GCD     1      13.870  15.520  15.170  1.00  0.00            
ATOM    165  H78 GCD     1      14.620  16.310  15.270  1.00  0.00            
ATOM    166  H79 GCD     1      14.490  14.640  14.950  1.00  0.00            
ATOM    167  O40 GCD     1      13.130  15.390  16.410  1.00  0.00            
ATOM    168  H80 GCD     1      13.700  15.240  17.180  1.00  0.00            
ATOM    169  C1  AT4     2      18.260  16.480  10.540  1.00  0.00            
ATOM    170  C2  AT4     2      17.010  17.290  10.390  1.00  0.00            
ATOM    171  C3  AT4     2      15.780  16.620  10.020  1.00  0.00            
ATOM    172  C4  AT4     2      14.640  17.480   9.810  1.00  0.00            
ATOM    173  C5  AT4     2      14.700  18.860   9.910  1.00  0.00            
ATOM    174  C6  AT4     2      13.390  19.640   9.530  1.00  0.00            
ATOM    175  C7  AT4     2      13.660  20.610   8.390  1.00  0.00            
ATOM    176  C8  AT4     2      12.920  20.370  10.840  1.00  0.00            
ATOM    177  C9  AT4     2      15.890  19.440  10.170  1.00  0.00            
ATOM    178  C10 AT4     2      16.950  18.670  10.650  1.00  0.00            
ATOM    179  O1  AT4     2      17.960  19.410  11.270  1.00  0.00            
ATOM    180  H1  AT4     2      19.100  17.010  10.070  1.00  0.00            
ATOM    181  H2  AT4     2      18.420  16.410  11.620  1.00  0.00            
ATOM    182  H3  AT4     2      18.080  15.480  10.110  1.00  0.00            
ATOM    183  H4  AT4     2      15.830  15.540   9.920  1.00  0.00            
ATOM    184  H5  AT4     2      13.710  16.980   9.550  1.00  0.00            
ATOM    185  H6  AT4     2      12.580  18.970   9.220  1.00  0.00            
ATOM    186  H7  AT4     2      14.450  21.330   8.610  1.00  0.00            
ATOM    187  H8  AT4     2      13.870  20.110   7.430  1.00  0.00            
ATOM    188  H9  AT4     2      12.710  21.120   8.180  1.00  0.00            
ATOM    189  H10 AT4     2      13.510  21.200  11.260  1.00  0.00            
ATOM    190  H11 AT4     2      11.940  20.830  10.680  1.00  0.00            
ATOM    191  H12 AT4     2      12.710  19.610  11.600  1.00  0.00            
ATOM    192  H13 AT4     2      15.950  20.520  10.200  1.00  0.00            
ATOM    193  H14 AT4     2      18.560  18.760  11.670  1.00  0.00            
TER
ENDMDL
MODEL        1
ATOM      1  H1  GCD     1      21.670  20.330  -1.370  1.00  0.00            
ATOM      2  O1  GCD     1      21.110  20.810  -1.980  1.00  0.00            
ATOM      3  C1  GCD     1      20.010  21.390  -1.180  1.00  0.00            
ATOM      4  H2  GCD     1      19.210  21.840  -1.770  1.00  0.00            
ATOM      5  H3  GCD     1      19.520  20.590  -0.610  1.00  0.00            
ATOM      6  C2  GCD     1      20.580  22.280  -0.030  1.00  0.00            
ATOM      7  H4  GCD     1      19.720  22.500   0.610  1.00  0.00            
ATOM      8  C3  GCD     1      21.100  23.600  -0.460  1.00  0.00            
ATOM      9  H5  GCD     1      22.010  23.540  -1.070  1.00  0.00            
ATOM     10  C4  GCD     1      21.500  24.400   0.790  1.00  0.00            
ATOM     11  H6  GCD     1      20.600  24.780   1.300  1.00  0.00            
ATOM     12  O2  GCD     1      22.290  25.470   0.340  1.00  0.00            
ATOM     13  H7  GCD     1      22.560  25.980   1.110  1.00  0.00            
ATOM     14  C5  GCD     1      22.400  23.570   1.740  1.00  0.00            
ATOM     15  H8  GCD     1      23.240  23.320   1.070  1.00  0.00            
ATOM     16  O3  GCD     1      22.760  24.240   2.940  1.00  0.00            
ATOM     17  H9  GCD     1      23.070  23.550   3.540  1.00  0.00            
ATOM     18  C6  GCD     1      21.770  22.180   1.970  1.00  0.00            
ATOM     19  O4  GCD     1      21.540  21.590   0.730  1.00  0.00            
ATOM     20  H10 GCD     1      22.440  21.440   2.410  1.00  0.00            
ATOM     21  O5  GCD     1      20.590  22.240   2.770  1.00  0.00            
ATOM     22  C7  GCD     1      20.560  21.340   3.810  1.00  0.00            
ATOM     23  H11 GCD     1      20.980  20.370   3.520  1.00  0.00            
ATOM     24  C8  GCD     1      21.060  21.780   5.140  1.00  0.00            
ATOM     25  H12 GCD     1      20.530  22.630   5.600  1.00  0.00            
ATOM     26  O6  GCD     1      22.400  22.150   5.000  1.00  0.00            
ATOM     27  H13 GCD     1      22.660  22.570   5.830  1.00  0.00            
ATOM     28  C9  GCD     1      20.920  20.650   6.170  1.00  0.00            
ATOM     29  H14 GCD     1      21.470  19.740   5.880  1.00  0.00            
ATOM     30  O7  GCD     1      21.350  21.080   7.490  1.00  0.00            
ATOM     31  H15 GCD     1      20.620  21.460   8.000  1.00  0.00            
ATOM     32  C10 GCD     1      19.460  20.300   6.280  1.00  0.00            
ATOM     33  H16 GCD     1      19.580  19.420   6.920  1.00  0.00            
ATOM     34  O8  GCD     1      19.030  19.910   4.990  1.00  0.00            
ATOM     35  C11 GCD     1      19.070  20.960   4.040  1.00  0.00            
ATOM     36  H17 GCD     1      18.450  21.770   4.440  1.00  0.00            
ATOM     37  C12 GCD     1      18.530  20.460   2.700  1.00  0.00            
ATOM     38  H18 GCD     1      19.120  19.580   2.400  1.00  0.00            
ATOM     39  H19 GCD     1      18.540  21.260   1.950  1.00  0.00            
ATOM     40  O9  GCD     1      17.150  20.110   2.740  1.00  0.00            
ATOM     41  H20 GCD     1      16.670  20.760   3.260  1.00  0.00            
ATOM     42  O10 GCD     1      18.630  21.310   6.850  1.00  0.00            
ATOM     43  C13 GCD     1      17.940  21.000   7.980  1.00  0.00            
ATOM     44  H21 GCD     1      18.180  20.000   8.380  1.00  0.00            
ATOM     45  C14 GCD     1      18.130  22.100   8.980  1.00  0.00            
ATOM     46  H22 GCD     1      17.970  23.030   8.420  1.00  0.00            
ATOM     47  O11 GCD     1      19.410  21.960   9.510  1.00  0.00            
ATOM     48  H23 GCD     1      19.470  22.740  10.080  1.00  0.00            
ATOM     49  C15 GCD     1      17.060  21.960  10.070  1.00  0.00            
ATOM     50  H24 GCD     1      17.260  21.010  10.560  1.00  0.00            
ATOM     51  O12 GCD     1      17.150  23.010  11.030  1.00  0.00            
ATOM     52  H25 GCD     1      16.750  23.830  10.730  1.00  0.00            
ATOM     53  C16 GCD     1      15.710  21.980   9.450  1.00  0.00            
ATOM     54  H26 GCD     1      14.980  21.890  10.260  1.00  0.00            
ATOM     55  O13 GCD     1      15.630  20.900   8.540  1.00  0.00            
ATOM     56  C17 GCD     1      16.470  20.990   7.460  1.00  0.00            
ATOM     57  H27 GCD     1      16.270  21.900   6.880  1.00  0.00            
ATOM     58  C18 GCD     1      16.140  19.870   6.580  1.00  0.00            
ATOM     59  H28 GCD     1      16.830  19.950   5.730  1.00  0.00            
ATOM     60  H29 GCD     1      15.130  19.960   6.160  1.00  0.00            
ATOM     61  O14 GCD     1      16.210  18.680   7.370  1.00  0.00            
ATOM     62  H30 GCD     1      15.630  18.840   8.120  1.00  0.00            
ATOM     63  O15 GCD     1      15.520  23.230   8.770  1.00  0.00            
ATOM     64  C19 GCD     1      14.380  24.000   9.080  1.00  0.00            
ATOM     65  H31 GCD     1      13.770  23.420   9.780  1.00  0.00            
ATOM     66  C20 GCD     1      14.890  25.350   9.500  1.00  0.00            
ATOM     67  H32 GCD     1      15.390  25.900   8.690  1.00  0.00            
ATOM     68  O16 GCD     1      15.760  25.280  10.640  1.00  0.00            
ATOM     69  H33 GCD     1      15.350  25.700  11.400  1.00  0.00            
ATOM     70  C21 GCD     1      13.730  26.240   9.930  1.00  0.00            
ATOM     71  H34 GCD     1      13.320  25.630  10.750  1.00  0.00            
ATOM     72  O17 GCD     1      14.090  27.490  10.440  1.00  0.00            
ATOM     73  H35 GCD     1      14.390  28.000   9.680  1.00  0.00            
ATOM     74  C22 GCD     1      12.750  26.350   8.740  1.00  0.00            
ATOM     75  H36 GCD     1      11.770  26.730   9.050  1.00  0.00            
ATOM     76  O18 GCD     1      12.530  25.090   8.110  1.00  0.00            
ATOM     77  C23 GCD     1      13.620  24.270   7.760  1.00  0.00            
ATOM     78  H37 GCD     1      14.220  24.730   6.970  1.00  0.00            
ATOM     79  C24 GCD     1      13.150  23.020   7.120  1.00  0.00            
ATOM     80  H38 GCD     1      13.980  22.330   6.910  1.00  0.00            
ATOM     81  H39 GCD     1      12.820  23.390   6.140  1.00  0.00            
ATOM     82  O19 GCD     1      12.000  22.290   7.730  1.00  0.00            
ATOM     83  H40 GCD     1      11.230  22.820   7.930  1.00  0.00            
ATOM     84  O20 GCD     1      13.210  27.110   7.640  1.00  0.00            
ATOM     85  C25 GCD     1      12.940  28.530   7.610  1.00  0.00            
ATOM     86  H41 GCD     1      12.590  28.920   8.580  1.00  0.00            
ATOM     87  C26 GCD     1      14.200  29.290   7.280  1.00  0.00            
ATOM     88  H42 GCD     1      14.630  28.850   6.380  1.00  0.00            
ATOM     89  O21 GCD     1      15.200  29.130   8.360  1.00  0.00            
ATOM     90  H43 GCD     1      15.960  29.640   8.040  1.00  0.00            
ATOM     91  C27 GCD     1      13.870  30.780   7.150  1.00  0.00            
ATOM     92  H44 GCD     1      13.510  31.170   8.110  1.00  0.00            
ATOM     93  O22 GCD     1      15.070  31.550   6.820  1.00  0.00            
ATOM     94  H45 GCD     1      15.220  31.620   5.870  1.00  0.00            
ATOM     95  C28 GCD     1      12.820  30.910   6.040  1.00  0.00            
ATOM     96  H46 GCD     1      12.440  31.930   6.010  1.00  0.00            
ATOM     97  O23 GCD     1      11.680  30.170   6.310  1.00  0.00            
ATOM     98  C29 GCD     1      11.840  28.820   6.570  1.00  0.00            
ATOM     99  H47 GCD     1      12.200  28.320   5.660  1.00  0.00            
ATOM    100  C30 GCD     1      10.480  28.240   6.850  1.00  0.00            
ATOM    101  H48 GCD     1      10.600  27.150   6.800  1.00  0.00            
ATOM    102  H49 GCD     1       9.830  28.530   6.020  1.00  0.00            
ATOM    103  O24 GCD     1       9.970  28.670   8.150  1.00  0.00            
ATOM    104  H50 GCD     1       9.180  29.210   8.020  1.00  0.00            
ATOM    105  O25 GCD     1      13.310  30.490   4.780  1.00  0.00            
ATOM    106  C31 GCD     1      13.060  31.220   3.640  1.00  0.00            
ATOM    107  H51 GCD     1      12.330  32.000   3.880  1.00  0.00            
ATOM    108  C32 GCD     1      14.410  31.750   3.300  1.00  0.00            
ATOM    109  H52 GCD     1      15.090  30.890   3.300  1.00  0.00            
ATOM    110  O26 GCD     1      14.980  32.700   4.180  1.00  0.00            
ATOM    111  H53 GCD     1      14.910  33.550   3.730  1.00  0.00            
ATOM    112  C33 GCD     1      14.460  32.360   1.900  1.00  0.00            
ATOM    113  H54 GCD     1      13.850  33.280   1.860  1.00  0.00            
ATOM    114  O27 GCD     1      15.790  32.640   1.450  1.00  0.00            
ATOM    115  H55 GCD     1      16.160  33.350   1.990  1.00  0.00            
ATOM    116  C34 GCD     1      13.850  31.350   0.870  1.00  0.00            
ATOM    117  H56 GCD     1      13.580  31.870  -0.060  1.00  0.00            
ATOM    118  O28 GCD     1      12.550  31.010   1.340  1.00  0.00            
ATOM    119  C35 GCD     1      12.530  30.280   2.530  1.00  0.00            
ATOM    120  H57 GCD     1      13.140  29.370   2.580  1.00  0.00            
ATOM    121  C36 GCD     1      11.120  29.840   2.940  1.00  0.00            
ATOM    122  H58 GCD     1      10.430  30.700   2.910  1.00  0.00            
ATOM    123  H59 GCD     1      11.050  29.420   3.950  1.00  0.00            
ATOM    124  O29 GCD     1      10.640  28.880   2.020  1.00  0.00            
ATOM    125  H60 GCD     1      10.840  29.320   1.190  1.00  0.00            
ATOM    126  O30 GCD     1      14.660  30.220   0.690  1.00  0.00            
ATOM    127  C37 GCD     1      14.960  29.850  -0.700  1.00  0.00            
ATOM    128  H61 GCD     1      14.300  30.380  -1.410  1.00  0.00            
ATOM    129  C38 GCD     1      16.370  30.160  -1.130  1.00  0.00            
ATOM    130  H62 GCD     1      17.030  29.700  -0.380  1.00  0.00            
ATOM    131  O31 GCD     1      16.610  31.500  -0.860  1.00  0.00            
ATOM    132  H63 GCD     1      16.420  31.720   0.060  1.00  0.00            
ATOM    133  C39 GCD     1      16.710  29.770  -2.580  1.00  0.00            
ATOM    134  H64 GCD     1      16.120  30.340  -3.310  1.00  0.00            
ATOM    135  O32 GCD     1      18.090  30.060  -2.910  1.00  0.00            
ATOM    136  H65 GCD     1      18.330  30.940  -2.600  1.00  0.00            
ATOM    137  C40 GCD     1      16.390  28.290  -2.830  1.00  0.00            
ATOM    138  H66 GCD     1      16.500  28.000  -3.870  1.00  0.00            
ATOM    139  O33 GCD     1      15.080  28.020  -2.260  1.00  0.00            
ATOM    140  C41 GCD     1      14.760  28.290  -0.900  1.00  0.00            
ATOM    141  H67 GCD     1      15.450  27.750  -0.240  1.00  0.00            
ATOM    142  C42 GCD     1      13.320  27.810  -0.800  1.00  0.00            
ATOM    143  H68 GCD     1      12.970  27.660   0.230  1.00  0.00            
ATOM    144  H69 GCD     1      13.290  26.770  -1.150  1.00  0.00            
ATOM    145  O34 GCD     1      12.360  28.570  -1.480  1.00  0.00            
ATOM    146  H70 GCD     1      12.660  28.600  -2.390  1.00  0.00            
ATOM    147  O35 GCD     1      17.320  27.590  -2.180  1.00  0.00            
ATOM    148  C43 GCD     1      18.230  26.640  -2.800  1.00  0.00            
ATOM    149  H71 GCD     1      18.240  26.920  -3.860  1.00  0.00            
ATOM    150  C44 GCD     1      19.620  26.830  -2.280  1.00  0.00            
ATOM    151  H72 GCD     1      19.630  26.770  -1.180  1.00  0.00            
ATOM    152  O36 GCD     1      20.060  28.110  -2.590  1.00  0.00            
ATOM    153  H73 GCD     1      19.250  28.630  -2.540  1.00  0.00            
ATOM    154  C45 GCD     1      20.570  25.730  -2.830  1.00  0.00            
ATOM    155  H74 GCD     1      20.540  25.830  -3.920  1.00  0.00            
ATOM    156  O37 GCD     1      21.910  25.890  -2.410  1.00  0.00            
ATOM    157  H75 GCD     1      21.860  25.720  -1.460  1.00  0.00            
ATOM    158  C46 GCD     1      20.010  24.310  -2.480  1.00  0.00            
ATOM    159  H76 GCD     1      20.530  23.470  -2.950  1.00  0.00            
ATOM    160  O38 GCD     1      20.030  24.200  -1.100  1.00  0.00            
ATOM    161  O39 GCD     1      18.740  24.270  -3.010  1.00  0.00            
ATOM    162  C47 GCD     1      17.780  25.180  -2.460  1.00  0.00            
ATOM    163  H77 GCD     1      17.750  24.970  -1.380  1.00  0.00            
ATOM    164  C48 GCD     1      16.400  24.970  -3.070  1.00  0.00            
ATOM    165  H78 GCD     1      16.460  24.970  -4.170  1.00  0.00            
ATOM    166  H79 GCD     1      15.790  25.770  -2.640  1.00  0.00            
ATOM    167  O40 GCD     1      15.790  23.770  -2.680  1.00  0.00            
ATOM    168  H80 GCD     1      15.800  23.680  -1.720  1.00  0.00            
ATOM    169  C1  AT4     2      15.450  27.770   2.680  1.00  0.00            
ATOM    170  C2  AT4     2      16.320  27.410   3.900  1.00  0.00            
ATOM    171  C3  AT4     2      17.040  28.430   4.500  1.00  0.00            
ATOM    172  C4  AT4     2      17.910  28.060   5.580  1.00  0.00            
ATOM    173  C5  AT4     2      18.010  26.770   6.030  1.00  0.00            
ATOM    174  C6  AT4     2      19.010  26.480   7.190  1.00  0.00            
ATOM    175  C7  AT4     2      20.010  25.330   6.940  1.00  0.00            
ATOM    176  C8  AT4     2      18.250  26.300   8.550  1.00  0.00            
ATOM    177  C9  AT4     2      17.200  25.770   5.500  1.00  0.00            
ATOM    178  C10 AT4     2      16.260  26.150   4.560  1.00  0.00            
ATOM    179  O1  AT4     2      15.380  25.160   4.070  1.00  0.00            
ATOM    180  H1  AT4     2      14.400  27.880   2.970  1.00  0.00            
ATOM    181  H2  AT4     2      15.730  28.720   2.220  1.00  0.00            
ATOM    182  H3  AT4     2      15.610  27.060   1.860  1.00  0.00            
ATOM    183  H4  AT4     2      16.850  29.460   4.220  1.00  0.00            
ATOM    184  H5  AT4     2      18.420  28.830   6.160  1.00  0.00            
ATOM    185  H6  AT4     2      19.670  27.350   7.290  1.00  0.00            
ATOM    186  H7  AT4     2      19.530  24.370   6.740  1.00  0.00            
ATOM    187  H8  AT4     2      20.620  25.610   6.080  1.00  0.00            
ATOM    188  H9  AT4     2      20.780  25.090   7.680  1.00  0.00            
ATOM    189  H10 AT4     2      17.760  25.320   8.530  1.00  0.00            
ATOM    190  H11 AT4     2      18.900  26.390   9.430  1.00  0.00            
ATOM    191  H12 AT4     2      17.520  27.120   8.510  1.00  0.00            
ATOM    192  H13 AT4     2      17.060  24.810   5.990  1.00  0.00            
ATOM    193  H14 AT4     2      14.630  25.520   3.550  1.00  0.00            
TER
ENDMDL
MODEL        1
ATOM      1  H1  GCD     1      17.330   8.380  16.340  1.00  0.00            
ATOM      2  O1  GCD     1      16.910   8.470  15.470  1.00  0.00            
ATOM      3  C1  GCD     1      15.530   8.940  15.640  1.00  0.00            
ATOM      4  H2  GCD     1      14.990   8.460  16.470  1.00  0.00            
ATOM      5  H3  GCD     1      15.660  10.010  15.850  1.00  0.00            
ATOM      6  C2  GCD     1      14.700   8.940  14.400  1.00  0.00            
ATOM      7  H4  GCD     1      15.150   9.580  13.630  1.00  0.00            
ATOM      8  C3  GCD     1      13.320   9.570  14.700  1.00  0.00            
ATOM      9  H5  GCD     1      12.900   9.080  15.580  1.00  0.00            
ATOM     10  C4  GCD     1      12.300   9.340  13.560  1.00  0.00            
ATOM     11  H6  GCD     1      12.670  10.050  12.810  1.00  0.00            
ATOM     12  O2  GCD     1      11.040   9.900  13.870  1.00  0.00            
ATOM     13  H7  GCD     1      11.010  10.730  14.360  1.00  0.00            
ATOM     14  C5  GCD     1      12.250   7.920  13.180  1.00  0.00            
ATOM     15  H8  GCD     1      11.690   7.450  14.000  1.00  0.00            
ATOM     16  O3  GCD     1      11.410   7.810  12.080  1.00  0.00            
ATOM     17  H9  GCD     1      11.750   8.350  11.360  1.00  0.00            
ATOM     18  C6  GCD     1      13.680   7.400  12.810  1.00  0.00            
ATOM     19  O4  GCD     1      14.500   7.580  13.930  1.00  0.00            
ATOM     20  H10 GCD     1      13.740   6.330  12.600  1.00  0.00            
ATOM     21  O5  GCD     1      14.140   8.200  11.720  1.00  0.00            
ATOM     22  C7  GCD     1      14.030   7.590  10.460  1.00  0.00            
ATOM     23  H11 GCD     1      13.370   6.710  10.530  1.00  0.00            
ATOM     24  C8  GCD     1      13.530   8.700   9.490  1.00  0.00            
ATOM     25  H12 GCD     1      14.230   9.560   9.460  1.00  0.00            
ATOM     26  O6  GCD     1      12.270   9.220   9.930  1.00  0.00            
ATOM     27  H13 GCD     1      12.160  10.080   9.520  1.00  0.00            
ATOM     28  C9  GCD     1      13.400   8.150   8.010  1.00  0.00            
ATOM     29  H14 GCD     1      12.760   7.280   8.180  1.00  0.00            
ATOM     30  O7  GCD     1      12.760   9.050   7.150  1.00  0.00            
ATOM     31  H15 GCD     1      13.390   9.740   6.940  1.00  0.00            
ATOM     32  C10 GCD     1      14.810   7.720   7.470  1.00  0.00            
ATOM     33  H16 GCD     1      14.800   7.180   6.520  1.00  0.00            
ATOM     34  O8  GCD     1      15.340   6.830   8.480  1.00  0.00            
ATOM     35  C11 GCD     1      15.380   7.200   9.890  1.00  0.00            
ATOM     36  H17 GCD     1      16.040   8.080   9.940  1.00  0.00            
ATOM     37  C12 GCD     1      16.160   6.130  10.670  1.00  0.00            
ATOM     38  H18 GCD     1      16.160   6.540  11.690  1.00  0.00            
ATOM     39  H19 GCD     1      17.160   6.020  10.210  1.00  0.00            
ATOM     40  O9  GCD     1      15.450   4.860  10.570  1.00  0.00            
ATOM     41  H20 GCD     1      15.240   4.580  11.470  1.00  0.00            
ATOM     42  O10 GCD     1      15.610   8.880   7.490  1.00  0.00            
ATOM     43  C13 GCD     1      16.750   8.880   6.630  1.00  0.00            
ATOM     44  H21 GCD     1      16.890   7.830   6.320  1.00  0.00            
ATOM     45  C14 GCD     1      16.230   9.690   5.420  1.00  0.00            
ATOM     46  H22 GCD     1      15.910  10.700   5.710  1.00  0.00            
ATOM     47  O11 GCD     1      15.140   9.000   4.840  1.00  0.00            
ATOM     48  H23 GCD     1      15.130   9.400   3.960  1.00  0.00            
ATOM     49  C15 GCD     1      17.350   9.870   4.420  1.00  0.00            
ATOM     50  H24 GCD     1      17.760   8.860   4.290  1.00  0.00            
ATOM     51  O12 GCD     1      16.910  10.450   3.200  1.00  0.00            
ATOM     52  H25 GCD     1      17.650  10.840   2.720  1.00  0.00            
ATOM     53  C16 GCD     1      18.470  10.630   5.040  1.00  0.00            
ATOM     54  H26 GCD     1      19.290  10.870   4.360  1.00  0.00            
ATOM     55  O13 GCD     1      18.980   9.810   6.080  1.00  0.00            
ATOM     56  C17 GCD     1      18.050   9.520   7.210  1.00  0.00            
ATOM     57  H27 GCD     1      17.770  10.480   7.670  1.00  0.00            
ATOM     58  C18 GCD     1      18.810   8.660   8.230  1.00  0.00            
ATOM     59  H28 GCD     1      19.260   7.900   7.580  1.00  0.00            
ATOM     60  H29 GCD     1      18.130   8.140   8.920  1.00  0.00            
ATOM     61  O14 GCD     1      19.700   9.370   9.140  1.00  0.00            
ATOM     62  H30 GCD     1      20.570   9.270   8.740  1.00  0.00            
ATOM     63  O15 GCD     1      18.130  11.920   5.620  1.00  0.00            
ATOM     64  C19 GCD     1      19.070  13.010   5.360  1.00  0.00            
ATOM     65  H31 GCD     1      19.940  12.720   4.750  1.00  0.00            
ATOM     66  C20 GCD     1      18.280  14.020   4.530  1.00  0.00            
ATOM     67  H32 GCD     1      17.400  14.240   5.140  1.00  0.00            
ATOM     68  O16 GCD     1      17.930  13.490   3.260  1.00  0.00            
ATOM     69  H33 GCD     1      18.650  12.990   2.860  1.00  0.00            
ATOM     70  C21 GCD     1      19.250  15.190   4.440  1.00  0.00            
ATOM     71  H34 GCD     1      20.170  14.900   3.930  1.00  0.00            
ATOM     72  O17 GCD     1      18.720  16.320   3.730  1.00  0.00            
ATOM     73  H35 GCD     1      19.450  16.800   3.320  1.00  0.00            
ATOM     74  C22 GCD     1      19.710  15.670   5.880  1.00  0.00            
ATOM     75  H36 GCD     1      20.420  16.480   5.700  1.00  0.00            
ATOM     76  O18 GCD     1      20.420  14.740   6.500  1.00  0.00            
ATOM     77  C23 GCD     1      19.640  13.570   6.620  1.00  0.00            
ATOM     78  H37 GCD     1      18.830  13.790   7.330  1.00  0.00            
ATOM     79  C24 GCD     1      20.430  12.510   7.460  1.00  0.00            
ATOM     80  H38 GCD     1      19.850  11.650   7.820  1.00  0.00            
ATOM     81  H39 GCD     1      20.850  13.010   8.340  1.00  0.00            
ATOM     82  O19 GCD     1      21.580  11.960   6.790  1.00  0.00            
ATOM     83  H40 GCD     1      21.860  11.150   7.220  1.00  0.00            
ATOM     84  O20 GCD     1      18.650  16.140   6.670  1.00  0.00            
ATOM     85  C25 GCD     1      18.480  17.570   6.840  1.00  0.00            
ATOM     86  H41 GCD     1      18.820  18.090   5.940  1.00  0.00            
ATOM     87  C26 GCD     1      16.980  17.860   6.850  1.00  0.00            
ATOM     88  H42 GCD     1      16.610  17.270   7.690  1.00  0.00            
ATOM     89  O21 GCD     1      16.440  17.420   5.580  1.00  0.00            
ATOM     90  H43 GCD     1      16.970  16.670   5.290  1.00  0.00            
ATOM     91  C27 GCD     1      16.760  19.360   7.080  1.00  0.00            
ATOM     92  H44 GCD     1      17.250  19.840   6.230  1.00  0.00            
ATOM     93  O22 GCD     1      15.390  19.700   7.000  1.00  0.00            
ATOM     94  H45 GCD     1      15.260  20.660   6.950  1.00  0.00            
ATOM     95  C28 GCD     1      17.460  19.840   8.420  1.00  0.00            
ATOM     96  H46 GCD     1      17.440  20.930   8.520  1.00  0.00            
ATOM     97  O23 GCD     1      18.870  19.490   8.240  1.00  0.00            
ATOM     98  C29 GCD     1      19.120  18.120   8.110  1.00  0.00            
ATOM     99  H47 GCD     1      18.690  17.580   8.960  1.00  0.00            
ATOM    100  C30 GCD     1      20.640  17.960   8.310  1.00  0.00            
ATOM    101  H48 GCD     1      21.240  18.460   7.550  1.00  0.00            
ATOM    102  H49 GCD     1      20.790  16.880   8.150  1.00  0.00            
ATOM    103  O24 GCD     1      21.030  18.270   9.630  1.00  0.00            
ATOM    104  H50 GCD     1      21.890  18.700   9.620  1.00  0.00            
ATOM    105  O25 GCD     1      16.940  19.240   9.580  1.00  0.00            
ATOM    106  C31 GCD     1      16.290  20.140  10.480  1.00  0.00            
ATOM    107  H51 GCD     1      16.210  21.170  10.100  1.00  0.00            
ATOM    108  C32 GCD     1      14.940  19.610  10.810  1.00  0.00            
ATOM    109  H52 GCD     1      14.930  18.520  10.980  1.00  0.00            
ATOM    110  O26 GCD     1      14.060  19.850   9.700  1.00  0.00            
ATOM    111  H53 GCD     1      14.530  19.480   8.940  1.00  0.00            
ATOM    112  C33 GCD     1      14.370  20.260  12.090  1.00  0.00            
ATOM    113  H54 GCD     1      14.280  21.340  11.920  1.00  0.00            
ATOM    114  O27 GCD     1      13.070  19.730  12.410  1.00  0.00            
ATOM    115  H55 GCD     1      12.540  19.740  11.610  1.00  0.00            
ATOM    116  C34 GCD     1      15.380  20.150  13.200  1.00  0.00            
ATOM    117  H56 GCD     1      14.970  20.730  14.030  1.00  0.00            
ATOM    118  O28 GCD     1      16.540  20.800  12.810  1.00  0.00            
ATOM    119  C35 GCD     1      17.250  20.260  11.670  1.00  0.00            
ATOM    120  H57 GCD     1      17.700  19.290  11.900  1.00  0.00            
ATOM    121  C36 GCD     1      18.450  21.190  11.400  1.00  0.00            
ATOM    122  H58 GCD     1      19.090  20.680  10.670  1.00  0.00            
ATOM    123  H59 GCD     1      19.080  21.160  12.300  1.00  0.00            
ATOM    124  O29 GCD     1      18.070  22.520  11.050  1.00  0.00            
ATOM    125  H60 GCD     1      17.640  22.850  11.840  1.00  0.00            
ATOM    126  O30 GCD     1      15.580  18.740  13.460  1.00  0.00            
ATOM    127  C37 GCD     1      15.600  18.420  14.800  1.00  0.00            
ATOM    128  H61 GCD     1      15.810  19.350  15.340  1.00  0.00            
ATOM    129  C38 GCD     1      14.270  18.030  15.240  1.00  0.00            
ATOM    130  H62 GCD     1      13.930  17.260  14.540  1.00  0.00            
ATOM    131  O31 GCD     1      13.350  19.210  15.150  1.00  0.00            
ATOM    132  H63 GCD     1      13.120  19.330  14.220  1.00  0.00            
ATOM    133  C39 GCD     1      14.180  17.400  16.620  1.00  0.00            
ATOM    134  H64 GCD     1      14.500  18.160  17.340  1.00  0.00            
ATOM    135  O32 GCD     1      12.860  16.910  16.940  1.00  0.00            
ATOM    136  H65 GCD     1      12.520  16.310  16.270  1.00  0.00            
ATOM    137  C40 GCD     1      15.200  16.320  16.730  1.00  0.00            
ATOM    138  H66 GCD     1      15.300  15.900  17.740  1.00  0.00            
ATOM    139  O33 GCD     1      16.440  17.040  16.440  1.00  0.00            
ATOM    140  C41 GCD     1      16.580  17.360  15.090  1.00  0.00            
ATOM    141  H67 GCD     1      16.340  16.490  14.460  1.00  0.00            
ATOM    142  C42 GCD     1      18.020  17.860  14.750  1.00  0.00            
ATOM    143  H68 GCD     1      18.170  18.010  13.670  1.00  0.00            
ATOM    144  H69 GCD     1      18.720  17.080  15.060  1.00  0.00            
ATOM    145  O34 GCD     1      18.470  19.080  15.370  1.00  0.00            
ATOM    146  H70 GCD     1      18.000  19.100  16.210  1.00  0.00            
ATOM    147  O35 GCD     1      14.990  15.200  15.870  1.00  0.00            
ATOM    148  C43 GCD     1      14.140  14.160  16.320  1.00  0.00            
ATOM    149  H71 GCD     1      13.650  14.460  17.250  1.00  0.00            
ATOM    150  C44 GCD     1      13.050  13.790  15.280  1.00  0.00            
ATOM    151  H72 GCD     1      13.410  13.410  14.320  1.00  0.00            
ATOM    152  O36 GCD     1      12.220  14.970  15.130  1.00  0.00            
ATOM    153  H73 GCD     1      11.650  14.900  14.360  1.00  0.00            
ATOM    154  C45 GCD     1      12.150  12.690  15.790  1.00  0.00            
ATOM    155  H74 GCD     1      11.740  13.160  16.700  1.00  0.00            
ATOM    156  O37 GCD     1      11.060  12.380  14.890  1.00  0.00            
ATOM    157  H75 GCD     1      10.310  12.930  15.140  1.00  0.00            
ATOM    158  C46 GCD     1      12.960  11.450  16.120  1.00  0.00            
ATOM    159  H76 GCD     1      12.240  10.770  16.590  1.00  0.00            
ATOM    160  O38 GCD     1      13.490  10.930  15.000  1.00  0.00            
ATOM    161  O39 GCD     1      14.020  11.850  16.990  1.00  0.00            
ATOM    162  C47 GCD     1      14.970  12.910  16.560  1.00  0.00            
ATOM    163  H77 GCD     1      15.440  12.540  15.640  1.00  0.00            
ATOM    164  C48 GCD     1      16.010  13.140  17.640  1.00  0.00            
ATOM    165  H78 GCD     1      16.860  13.800  17.410  1.00  0.00            
ATOM    166  H79 GCD     1      16.480  12.170  17.850  1.00  0.00            
ATOM    167  O40 GCD     1      15.440  13.550  18.890  1.00  0.00            
ATOM    168  H80 GCD     1      16.220  13.660  19.440  1.00  0.00            
ATOM    169  C1  AT4     2      17.940  11.680  14.260  1.00  0.00            
ATOM    170  C2  AT4     2      17.220  12.510  13.320  1.00  0.00            
ATOM    171  C3  AT4     2      16.230  11.940  12.520  1.00  0.00            
ATOM    172  C4  AT4     2      15.400  12.700  11.700  1.00  0.00            
ATOM    173  C5  AT4     2      15.580  14.120  11.730  1.00  0.00            
ATOM    174  C6  AT4     2      14.760  14.990  10.760  1.00  0.00            
ATOM    175  C7  AT4     2      15.520  15.750   9.710  1.00  0.00            
ATOM    176  C8  AT4     2      13.760  15.860  11.490  1.00  0.00            
ATOM    177  C9  AT4     2      16.670  14.710  12.370  1.00  0.00            
ATOM    178  C10 AT4     2      17.480  13.910  13.170  1.00  0.00            
ATOM    179  O1  AT4     2      18.410  14.490  13.880  1.00  0.00            
ATOM    180  H1  AT4     2      17.890  10.630  13.950  1.00  0.00            
ATOM    181  H2  AT4     2      19.000  11.910  14.440  1.00  0.00            
ATOM    182  H3  AT4     2      17.490  11.710  15.260  1.00  0.00            
ATOM    183  H4  AT4     2      16.160  10.850  12.490  1.00  0.00            
ATOM    184  H5  AT4     2      14.590  12.200  11.160  1.00  0.00            
ATOM    185  H6  AT4     2      14.030  14.400  10.190  1.00  0.00            
ATOM    186  H7  AT4     2      16.230  16.490  10.110  1.00  0.00            
ATOM    187  H8  AT4     2      16.090  15.040   9.090  1.00  0.00            
ATOM    188  H9  AT4     2      14.860  16.230   8.990  1.00  0.00            
ATOM    189  H10 AT4     2      14.300  16.630  12.050  1.00  0.00            
ATOM    190  H11 AT4     2      13.090  16.310  10.740  1.00  0.00            
ATOM    191  H12 AT4     2      13.260  15.180  12.180  1.00  0.00            
ATOM    192  H13 AT4     2      16.800  15.790  12.360  1.00  0.00            
ATOM    193  H14 AT4     2      19.250  14.050  13.690  1.00  0.00            
TER
ENDMDL
MODEL        1
ATOM      1  H1  GCD     1      12.310  16.170  20.180  1.00  0.00            
ATOM      2  O1  GCD     1      12.840  16.980  20.220  1.00  0.00            
ATOM      3  C1  GCD     1      14.340  16.860  20.370  1.00  0.00            
ATOM      4  H2  GCD     1      14.830  17.830  20.240  1.00  0.00            
ATOM      5  H3  GCD     1      14.580  16.610  21.420  1.00  0.00            
ATOM      6  C2  GCD     1      14.780  15.790  19.420  1.00  0.00            
ATOM      7  H4  GCD     1      15.870  15.670  19.520  1.00  0.00            
ATOM      8  C3  GCD     1      14.440  16.180  17.990  1.00  0.00            
ATOM      9  H5  GCD     1      13.370  16.430  17.960  1.00  0.00            
ATOM     10  C4  GCD     1      14.790  15.010  17.020  1.00  0.00            
ATOM     11  H6  GCD     1      15.840  14.820  17.250  1.00  0.00            
ATOM     12  O2  GCD     1      14.530  15.430  15.620  1.00  0.00            
ATOM     13  H7  GCD     1      14.420  14.590  15.150  1.00  0.00            
ATOM     14  C5  GCD     1      14.040  13.710  17.450  1.00  0.00            
ATOM     15  H8  GCD     1      12.970  13.940  17.360  1.00  0.00            
ATOM     16  O3  GCD     1      14.540  12.690  16.630  1.00  0.00            
ATOM     17  H9  GCD     1      14.360  12.750  15.690  1.00  0.00            
ATOM     18  C6  GCD     1      14.430  13.420  18.910  1.00  0.00            
ATOM     19  O4  GCD     1      14.080  14.530  19.740  1.00  0.00            
ATOM     20  H10 GCD     1      13.860  12.570  19.300  1.00  0.00            
ATOM     21  O5  GCD     1      15.870  13.250  19.000  1.00  0.00            
ATOM     22  C7  GCD     1      16.270  12.030  19.770  1.00  0.00            
ATOM     23  H11 GCD     1      15.460  11.550  20.330  1.00  0.00            
ATOM     24  C8  GCD     1      16.760  10.990  18.810  1.00  0.00            
ATOM     25  H12 GCD     1      17.560  11.490  18.260  1.00  0.00            
ATOM     26  O6  GCD     1      15.720  10.530  17.940  1.00  0.00            
ATOM     27  H13 GCD     1      15.520  11.260  17.350  1.00  0.00            
ATOM     28  C9  GCD     1      17.260   9.820  19.570  1.00  0.00            
ATOM     29  H14 GCD     1      16.450   9.320  20.110  1.00  0.00            
ATOM     30  O7  GCD     1      17.870   8.960  18.640  1.00  0.00            
ATOM     31  H15 GCD     1      17.820   9.430  17.800  1.00  0.00            
ATOM     32  C10 GCD     1      18.290  10.280  20.620  1.00  0.00            
ATOM     33  H16 GCD     1      18.630   9.450  21.250  1.00  0.00            
ATOM     34  O8  GCD     1      17.810  11.360  21.490  1.00  0.00            
ATOM     35  C11 GCD     1      17.210  12.470  20.860  1.00  0.00            
ATOM     36  H17 GCD     1      17.950  13.130  20.380  1.00  0.00            
ATOM     37  C12 GCD     1      16.450  13.270  21.860  1.00  0.00            
ATOM     38  H18 GCD     1      15.770  12.540  22.310  1.00  0.00            
ATOM     39  H19 GCD     1      15.870  14.080  21.400  1.00  0.00            
ATOM     40  O9  GCD     1      17.420  13.810  22.770  1.00  0.00            
ATOM     41  H20 GCD     1      18.000  13.100  23.050  1.00  0.00            
ATOM     42  O10 GCD     1      19.430  10.630  19.880  1.00  0.00            
ATOM     43  C13 GCD     1      20.730  10.190  20.360  1.00  0.00            
ATOM     44  H21 GCD     1      20.640   9.510  21.220  1.00  0.00            
ATOM     45  C14 GCD     1      21.460   9.440  19.240  1.00  0.00            
ATOM     46  H22 GCD     1      21.580  10.040  18.330  1.00  0.00            
ATOM     47  O11 GCD     1      20.740   8.250  18.800  1.00  0.00            
ATOM     48  H23 GCD     1      19.810   8.500  18.790  1.00  0.00            
ATOM     49  C15 GCD     1      22.930   9.180  19.550  1.00  0.00            
ATOM     50  H24 GCD     1      22.990   8.400  20.310  1.00  0.00            
ATOM     51  O12 GCD     1      23.710   8.690  18.480  1.00  0.00            
ATOM     52  H25 GCD     1      24.220   9.450  18.190  1.00  0.00            
ATOM     53  C16 GCD     1      23.620  10.410  20.130  1.00  0.00            
ATOM     54  H26 GCD     1      24.520  10.180  20.710  1.00  0.00            
ATOM     55  O13 GCD     1      22.790  10.910  21.240  1.00  0.00            
ATOM     56  C17 GCD     1      21.480  11.390  20.850  1.00  0.00            
ATOM     57  H27 GCD     1      21.640  12.090  20.020  1.00  0.00            
ATOM     58  C18 GCD     1      20.850  12.020  22.060  1.00  0.00            
ATOM     59  H28 GCD     1      20.650  11.320  22.880  1.00  0.00            
ATOM     60  H29 GCD     1      19.900  12.450  21.730  1.00  0.00            
ATOM     61  O14 GCD     1      21.660  13.200  22.440  1.00  0.00            
ATOM     62  H30 GCD     1      22.510  12.780  22.620  1.00  0.00            
ATOM     63  O15 GCD     1      23.920  11.390  19.120  1.00  0.00            
ATOM     64  C19 GCD     1      25.210  11.910  19.190  1.00  0.00            
ATOM     65  H31 GCD     1      25.850  11.540  20.000  1.00  0.00            
ATOM     66  C20 GCD     1      25.890  11.650  17.860  1.00  0.00            
ATOM     67  H32 GCD     1      25.280  12.070  17.050  1.00  0.00            
ATOM     68  O16 GCD     1      26.030  10.260  17.520  1.00  0.00            
ATOM     69  H33 GCD     1      26.000  10.190  16.560  1.00  0.00            
ATOM     70  C21 GCD     1      27.210  12.350  17.730  1.00  0.00            
ATOM     71  H34 GCD     1      27.940  12.050  18.490  1.00  0.00            
ATOM     72  O17 GCD     1      27.750  12.200  16.390  1.00  0.00            
ATOM     73  H35 GCD     1      27.590  13.050  15.960  1.00  0.00            
ATOM     74  C22 GCD     1      27.040  13.850  18.030  1.00  0.00            
ATOM     75  H36 GCD     1      28.010  14.350  18.100  1.00  0.00            
ATOM     76  O18 GCD     1      26.370  14.030  19.300  1.00  0.00            
ATOM     77  C23 GCD     1      25.080  13.480  19.320  1.00  0.00            
ATOM     78  H37 GCD     1      24.440  13.940  18.560  1.00  0.00            
ATOM     79  C24 GCD     1      24.600  13.870  20.790  1.00  0.00            
ATOM     80  H38 GCD     1      23.550  13.550  20.830  1.00  0.00            
ATOM     81  H39 GCD     1      24.550  14.960  20.940  1.00  0.00            
ATOM     82  O19 GCD     1      25.480  13.400  21.850  1.00  0.00            
ATOM     83  H40 GCD     1      25.020  13.570  22.670  1.00  0.00            
ATOM     84  O20 GCD     1      26.380  14.510  16.980  1.00  0.00            
ATOM     85  C25 GCD     1      27.140  15.610  16.340  1.00  0.00            
ATOM     86  H41 GCD     1      28.230  15.450  16.430  1.00  0.00            
ATOM     87  C26 GCD     1      26.810  15.400  14.860  1.00  0.00            
ATOM     88  H42 GCD     1      25.720  15.310  14.920  1.00  0.00            
ATOM     89  O21 GCD     1      27.340  14.150  14.280  1.00  0.00            
ATOM     90  H43 GCD     1      26.830  14.030  13.470  1.00  0.00            
ATOM     91  C27 GCD     1      27.300  16.670  14.030  1.00  0.00            
ATOM     92  H44 GCD     1      28.390  16.610  14.130  1.00  0.00            
ATOM     93  O22 GCD     1      26.820  16.610  12.680  1.00  0.00            
ATOM     94  H45 GCD     1      27.490  16.280  12.060  1.00  0.00            
ATOM     95  C28 GCD     1      26.640  17.940  14.670  1.00  0.00            
ATOM     96  H46 GCD     1      27.130  18.780  14.160  1.00  0.00            
ATOM     97  O23 GCD     1      27.090  17.960  16.020  1.00  0.00            
ATOM     98  C29 GCD     1      26.560  16.950  16.810  1.00  0.00            
ATOM     99  H47 GCD     1      25.470  16.930  16.700  1.00  0.00            
ATOM    100  C30 GCD     1      26.760  17.220  18.280  1.00  0.00            
ATOM    101  H48 GCD     1      25.990  16.690  18.860  1.00  0.00            
ATOM    102  H49 GCD     1      26.460  18.270  18.320  1.00  0.00            
ATOM    103  O24 GCD     1      28.110  17.050  18.770  1.00  0.00            
ATOM    104  H50 GCD     1      28.730  17.580  18.260  1.00  0.00            
ATOM    105  O25 GCD     1      25.230  18.060  14.560  1.00  0.00            
ATOM    106  C31 GCD     1      24.720  19.280  14.020  1.00  0.00            
ATOM    107  H51 GCD     1      25.420  20.090  14.290  1.00  0.00            
ATOM    108  C32 GCD     1      24.390  19.310  12.540  1.00  0.00            
ATOM    109  H52 GCD     1      23.700  18.470  12.400  1.00  0.00            
ATOM    110  O26 GCD     1      25.660  19.110  11.840  1.00  0.00            
ATOM    111  H53 GCD     1      25.790  18.200  12.100  1.00  0.00            
ATOM    112  C33 GCD     1      23.680  20.600  12.020  1.00  0.00            
ATOM    113  H54 GCD     1      24.290  21.510  12.100  1.00  0.00            
ATOM    114  O27 GCD     1      23.260  20.510  10.570  1.00  0.00            
ATOM    115  H55 GCD     1      22.970  19.600  10.470  1.00  0.00            
ATOM    116  C34 GCD     1      22.580  20.990  13.030  1.00  0.00            
ATOM    117  H56 GCD     1      22.260  22.030  12.930  1.00  0.00            
ATOM    118  O28 GCD     1      23.100  20.950  14.350  1.00  0.00            
ATOM    119  C35 GCD     1      23.450  19.630  14.820  1.00  0.00            
ATOM    120  H57 GCD     1      22.710  18.840  14.650  1.00  0.00            
ATOM    121  C36 GCD     1      23.540  19.820  16.270  1.00  0.00            
ATOM    122  H58 GCD     1      23.840  18.850  16.690  1.00  0.00            
ATOM    123  H59 GCD     1      22.560  20.160  16.620  1.00  0.00            
ATOM    124  O29 GCD     1      24.560  20.740  16.740  1.00  0.00            
ATOM    125  H60 GCD     1      24.180  21.610  16.600  1.00  0.00            
ATOM    126  O30 GCD     1      21.450  20.120  12.880  1.00  0.00            
ATOM    127  C37 GCD     1      20.120  20.700  12.700  1.00  0.00            
ATOM    128  H61 GCD     1      20.260  21.450  11.910  1.00  0.00            
ATOM    129  C38 GCD     1      19.170  19.660  12.120  1.00  0.00            
ATOM    130  H62 GCD     1      19.230  18.790  12.780  1.00  0.00            
ATOM    131  O31 GCD     1      19.610  19.270  10.810  1.00  0.00            
ATOM    132  H63 GCD     1      20.550  19.090  10.820  1.00  0.00            
ATOM    133  C39 GCD     1      17.740  20.210  12.030  1.00  0.00            
ATOM    134  H64 GCD     1      17.670  21.030  11.300  1.00  0.00            
ATOM    135  O32 GCD     1      16.740  19.270  11.700  1.00  0.00            
ATOM    136  H65 GCD     1      16.220  19.060  12.480  1.00  0.00            
ATOM    137  C40 GCD     1      17.330  20.830  13.370  1.00  0.00            
ATOM    138  H66 GCD     1      16.350  21.280  13.190  1.00  0.00            
ATOM    139  O33 GCD     1      18.270  21.830  13.680  1.00  0.00            
ATOM    140  C41 GCD     1      19.570  21.350  14.010  1.00  0.00            
ATOM    141  H67 GCD     1      19.540  20.560  14.770  1.00  0.00            
ATOM    142  C42 GCD     1      20.300  22.630  14.520  1.00  0.00            
ATOM    143  H68 GCD     1      21.270  22.320  14.930  1.00  0.00            
ATOM    144  H69 GCD     1      19.760  22.910  15.440  1.00  0.00            
ATOM    145  O34 GCD     1      20.280  23.590  13.580  1.00  0.00            
ATOM    146  H70 GCD     1      19.400  23.680  13.200  1.00  0.00            
ATOM    147  O35 GCD     1      17.190  19.820  14.400  1.00  0.00            
ATOM    148  C43 GCD     1      16.010  19.790  15.190  1.00  0.00            
ATOM    149  H71 GCD     1      15.380  20.660  14.970  1.00  0.00            
ATOM    150  C44 GCD     1      15.200  18.580  14.770  1.00  0.00            
ATOM    151  H72 GCD     1      15.830  17.690  14.870  1.00  0.00            
ATOM    152  O36 GCD     1      14.860  18.620  13.370  1.00  0.00            
ATOM    153  H73 GCD     1      14.590  17.720  13.150  1.00  0.00            
ATOM    154  C45 GCD     1      13.960  18.540  15.730  1.00  0.00            
ATOM    155  H74 GCD     1      13.430  19.500  15.730  1.00  0.00            
ATOM    156  O37 GCD     1      13.020  17.530  15.370  1.00  0.00            
ATOM    157  H75 GCD     1      13.540  16.720  15.410  1.00  0.00            
ATOM    158  C46 GCD     1      14.420  18.490  17.180  1.00  0.00            
ATOM    159  H76 GCD     1      13.550  18.560  17.840  1.00  0.00            
ATOM    160  O38 GCD     1      15.150  17.290  17.610  1.00  0.00            
ATOM    161  O39 GCD     1      15.190  19.660  17.480  1.00  0.00            
ATOM    162  C47 GCD     1      16.310  19.840  16.700  1.00  0.00            
ATOM    163  H77 GCD     1      17.040  19.040  16.870  1.00  0.00            
ATOM    164  C48 GCD     1      16.930  21.260  17.040  1.00  0.00            
ATOM    165  H78 GCD     1      17.740  21.290  16.300  1.00  0.00            
ATOM    166  H79 GCD     1      17.270  21.430  18.070  1.00  0.00            
ATOM    167  O40 GCD     1      15.930  22.200  16.620  1.00  0.00            
ATOM    168  H80 GCD     1      15.280  22.220  17.340  1.00  0.00            
ATOM    169  C1  AT4     2      19.210  16.180  20.330  1.00  0.00            
ATOM    170  C2  AT4     2      19.790  15.470  19.140  1.00  0.00            
ATOM    171  C3  AT4     2      20.970  14.760  19.360  1.00  0.00            
ATOM    172  C4  AT4     2      21.580  14.060  18.340  1.00  0.00            
ATOM    173  C5  AT4     2      21.090  14.120  17.020  1.00  0.00            
ATOM    174  C6  AT4     2      21.860  13.300  15.890  1.00  0.00            
ATOM    175  C7  AT4     2      22.050  11.810  16.020  1.00  0.00            
ATOM    176  C8  AT4     2      23.220  14.030  15.700  1.00  0.00            
ATOM    177  C9  AT4     2      19.960  14.880  16.770  1.00  0.00            
ATOM    178  C10 AT4     2      19.310  15.520  17.800  1.00  0.00            
ATOM    179  O1  AT4     2      18.090  16.050  17.500  1.00  0.00            
ATOM    180  H1  AT4     2      19.980  16.390  21.080  1.00  0.00            
ATOM    181  H2  AT4     2      18.750  17.120  20.000  1.00  0.00            
ATOM    182  H3  AT4     2      18.470  15.570  20.870  1.00  0.00            
ATOM    183  H4  AT4     2      21.430  14.760  20.340  1.00  0.00            
ATOM    184  H5  AT4     2      22.500  13.510  18.490  1.00  0.00            
ATOM    185  H6  AT4     2      21.360  13.380  14.910  1.00  0.00            
ATOM    186  H7  AT4     2      22.650  11.390  15.210  1.00  0.00            
ATOM    187  H8  AT4     2      22.660  11.610  16.910  1.00  0.00            
ATOM    188  H9  AT4     2      21.020  11.430  15.990  1.00  0.00            
ATOM    189  H10 AT4     2      23.790  13.650  14.840  1.00  0.00            
ATOM    190  H11 AT4     2      23.120  15.110  15.550  1.00  0.00            
ATOM    191  H12 AT4     2      23.930  13.990  16.540  1.00  0.00            
ATOM    192  H13 AT4     2      19.580  14.960  15.750  1.00  0.00            
ATOM    193  H14 AT4     2      17.870  15.740  16.610  1.00  0.00            
TER
ENDMDL
MODEL        1
ATOM      1  H1  GCD     1       5.610  15.060  16.220  1.00  0.00            
ATOM      2  O1  GCD     1       6.070  14.220  16.320  1.00  0.00            
ATOM      3  C1  GCD     1       7.040  14.270  17.340  1.00  0.00            
ATOM      4  H2  GCD     1       7.830  14.990  17.080  1.00  0.00            
ATOM      5  H3  GCD     1       6.580  14.560  18.290  1.00  0.00            
ATOM      6  C2  GCD     1       7.740  12.940  17.700  1.00  0.00            
ATOM      7  H4  GCD     1       8.580  13.250  18.340  1.00  0.00            
ATOM      8  C3  GCD     1       8.280  12.270  16.470  1.00  0.00            
ATOM      9  H5  GCD     1       7.430  12.110  15.800  1.00  0.00            
ATOM     10  C4  GCD     1       8.800  10.840  16.810  1.00  0.00            
ATOM     11  H6  GCD     1       9.710  10.910  17.410  1.00  0.00            
ATOM     12  O2  GCD     1       9.080  10.090  15.590  1.00  0.00            
ATOM     13  H7  GCD     1       9.120  10.650  14.810  1.00  0.00            
ATOM     14  C5  GCD     1       7.800  10.070  17.600  1.00  0.00            
ATOM     15  H8  GCD     1       6.970   9.950  16.880  1.00  0.00            
ATOM     16  O3  GCD     1       8.290   8.780  17.910  1.00  0.00            
ATOM     17  H9  GCD     1       9.100   8.720  17.390  1.00  0.00            
ATOM     18  C6  GCD     1       7.270  10.820  18.750  1.00  0.00            
ATOM     19  O4  GCD     1       6.770  12.100  18.260  1.00  0.00            
ATOM     20  H10 GCD     1       6.430  10.290  19.200  1.00  0.00            
ATOM     21  O5  GCD     1       8.280  11.080  19.660  1.00  0.00            
ATOM     22  C7  GCD     1       8.020  10.800  21.020  1.00  0.00            
ATOM     23  H11 GCD     1       6.960  10.910  21.250  1.00  0.00            
ATOM     24  C8  GCD     1       8.480   9.450  21.380  1.00  0.00            
ATOM     25  H12 GCD     1       9.550   9.450  21.120  1.00  0.00            
ATOM     26  O6  GCD     1       7.780   8.390  20.770  1.00  0.00            
ATOM     27  H13 GCD     1       7.760   8.540  19.820  1.00  0.00            
ATOM     28  C9  GCD     1       8.540   9.310  22.920  1.00  0.00            
ATOM     29  H14 GCD     1       7.510   9.350  23.310  1.00  0.00            
ATOM     30  O7  GCD     1       9.100   8.070  23.330  1.00  0.00            
ATOM     31  H15 GCD     1      10.010   8.120  23.040  1.00  0.00            
ATOM     32  C10 GCD     1       9.340  10.470  23.580  1.00  0.00            
ATOM     33  H16 GCD     1       9.260  10.440  24.670  1.00  0.00            
ATOM     34  O8  GCD     1       8.740  11.680  23.090  1.00  0.00            
ATOM     35  C11 GCD     1       8.770  11.920  21.690  1.00  0.00            
ATOM     36  H17 GCD     1       9.840  12.050  21.470  1.00  0.00            
ATOM     37  C12 GCD     1       8.140  13.310  21.390  1.00  0.00            
ATOM     38  H18 GCD     1       7.110  13.310  21.770  1.00  0.00            
ATOM     39  H19 GCD     1       8.140  13.380  20.290  1.00  0.00            
ATOM     40  O9  GCD     1       8.750  14.430  21.900  1.00  0.00            
ATOM     41  H20 GCD     1       8.750  14.350  22.860  1.00  0.00            
ATOM     42  O10 GCD     1      10.740  10.410  23.230  1.00  0.00            
ATOM     43  C13 GCD     1      11.690  10.100  24.260  1.00  0.00            
ATOM     44  H21 GCD     1      11.220   9.480  25.030  1.00  0.00            
ATOM     45  C14 GCD     1      12.620   9.120  23.610  1.00  0.00            
ATOM     46  H22 GCD     1      13.030   9.620  22.720  1.00  0.00            
ATOM     47  O11 GCD     1      12.060   7.810  23.260  1.00  0.00            
ATOM     48  H23 GCD     1      11.780   7.250  24.000  1.00  0.00            
ATOM     49  C15 GCD     1      13.820   8.950  24.590  1.00  0.00            
ATOM     50  H24 GCD     1      13.350   8.490  25.470  1.00  0.00            
ATOM     51  O12 GCD     1      14.810   8.040  24.090  1.00  0.00            
ATOM     52  H25 GCD     1      14.260   7.440  23.570  1.00  0.00            
ATOM     53  C16 GCD     1      14.450  10.250  25.000  1.00  0.00            
ATOM     54  H26 GCD     1      15.160  10.090  25.810  1.00  0.00            
ATOM     55  O13 GCD     1      13.480  11.110  25.500  1.00  0.00            
ATOM     56  C17 GCD     1      12.290  11.400  24.740  1.00  0.00            
ATOM     57  H27 GCD     1      12.680  11.970  23.880  1.00  0.00            
ATOM     58  C18 GCD     1      11.400  12.320  25.590  1.00  0.00            
ATOM     59  H28 GCD     1      11.150  11.740  26.490  1.00  0.00            
ATOM     60  H29 GCD     1      10.480  12.550  25.040  1.00  0.00            
ATOM     61  O14 GCD     1      12.060  13.530  25.890  1.00  0.00            
ATOM     62  H30 GCD     1      12.630  13.430  26.660  1.00  0.00            
ATOM     63  O15 GCD     1      15.110  10.850  23.820  1.00  0.00            
ATOM     64  C19 GCD     1      16.390  11.490  24.110  1.00  0.00            
ATOM     65  H31 GCD     1      16.340  11.780  25.170  1.00  0.00            
ATOM     66  C20 GCD     1      17.520  10.520  23.740  1.00  0.00            
ATOM     67  H32 GCD     1      17.370  10.330  22.660  1.00  0.00            
ATOM     68  O16 GCD     1      17.350   9.280  24.430  1.00  0.00            
ATOM     69  H33 GCD     1      16.500   8.930  24.140  1.00  0.00            
ATOM     70  C21 GCD     1      18.900  11.160  23.970  1.00  0.00            
ATOM     71  H34 GCD     1      18.950  11.310  25.060  1.00  0.00            
ATOM     72  O17 GCD     1      19.950  10.400  23.570  1.00  0.00            
ATOM     73  H35 GCD     1      19.880  10.270  22.610  1.00  0.00            
ATOM     74  C22 GCD     1      18.940  12.550  23.280  1.00  0.00            
ATOM     75  H36 GCD     1      19.880  13.030  23.590  1.00  0.00            
ATOM     76  O18 GCD     1      17.820  13.300  23.780  1.00  0.00            
ATOM     77  C23 GCD     1      16.550  12.780  23.310  1.00  0.00            
ATOM     78  H37 GCD     1      16.390  12.610  22.240  1.00  0.00            
ATOM     79  C24 GCD     1      15.540  13.860  23.730  1.00  0.00            
ATOM     80  H38 GCD     1      14.560  13.450  23.430  1.00  0.00            
ATOM     81  H39 GCD     1      15.700  14.780  23.150  1.00  0.00            
ATOM     82  O19 GCD     1      15.510  14.100  25.140  1.00  0.00            
ATOM     83  H40 GCD     1      16.360  14.500  25.330  1.00  0.00            
ATOM     84  O20 GCD     1      18.800  12.500  21.910  1.00  0.00            
ATOM     85  C25 GCD     1      19.940  12.940  21.130  1.00  0.00            
ATOM     86  H41 GCD     1      20.760  13.210  21.800  1.00  0.00            
ATOM     87  C26 GCD     1      20.330  12.000  19.990  1.00  0.00            
ATOM     88  H42 GCD     1      19.530  11.890  19.250  1.00  0.00            
ATOM     89  O21 GCD     1      20.560  10.670  20.510  1.00  0.00            
ATOM     90  H43 GCD     1      21.410  10.620  20.960  1.00  0.00            
ATOM     91  C27 GCD     1      21.480  12.600  19.200  1.00  0.00            
ATOM     92  H44 GCD     1      22.400  12.660  19.800  1.00  0.00            
ATOM     93  O22 GCD     1      21.940  11.780  18.100  1.00  0.00            
ATOM     94  H45 GCD     1      22.540  11.070  18.350  1.00  0.00            
ATOM     95  C28 GCD     1      20.970  13.910  18.660  1.00  0.00            
ATOM     96  H46 GCD     1      21.820  14.480  18.280  1.00  0.00            
ATOM     97  O23 GCD     1      20.530  14.760  19.700  1.00  0.00            
ATOM     98  C29 GCD     1      19.450  14.230  20.450  1.00  0.00            
ATOM     99  H47 GCD     1      18.620  13.940  19.780  1.00  0.00            
ATOM    100  C30 GCD     1      18.840  15.280  21.450  1.00  0.00            
ATOM    101  H48 GCD     1      17.920  15.010  21.970  1.00  0.00            
ATOM    102  H49 GCD     1      18.510  16.140  20.840  1.00  0.00            
ATOM    103  O24 GCD     1      19.780  15.760  22.390  1.00  0.00            
ATOM    104  H50 GCD     1      19.850  15.270  23.220  1.00  0.00            
ATOM    105  O25 GCD     1      19.900  13.850  17.640  1.00  0.00            
ATOM    106  C31 GCD     1      19.890  14.780  16.540  1.00  0.00            
ATOM    107  H51 GCD     1      20.770  15.420  16.400  1.00  0.00            
ATOM    108  C32 GCD     1      19.700  13.920  15.210  1.00  0.00            
ATOM    109  H52 GCD     1      18.800  13.290  15.290  1.00  0.00            
ATOM    110  O26 GCD     1      20.840  13.040  15.140  1.00  0.00            
ATOM    111  H53 GCD     1      21.070  12.770  16.040  1.00  0.00            
ATOM    112  C33 GCD     1      19.620  14.810  13.990  1.00  0.00            
ATOM    113  H54 GCD     1      20.570  15.340  13.930  1.00  0.00            
ATOM    114  O27 GCD     1      19.300  14.110  12.740  1.00  0.00            
ATOM    115  H55 GCD     1      18.340  14.190  12.660  1.00  0.00            
ATOM    116  C34 GCD     1      18.510  15.840  14.330  1.00  0.00            
ATOM    117  H56 GCD     1      18.590  16.630  13.570  1.00  0.00            
ATOM    118  O28 GCD     1      18.680  16.560  15.550  1.00  0.00            
ATOM    119  C35 GCD     1      18.780  15.810  16.760  1.00  0.00            
ATOM    120  H57 GCD     1      17.770  15.420  16.970  1.00  0.00            
ATOM    121  C36 GCD     1      19.200  16.820  17.870  1.00  0.00            
ATOM    122  H58 GCD     1      18.830  16.440  18.830  1.00  0.00            
ATOM    123  H59 GCD     1      18.730  17.800  17.700  1.00  0.00            
ATOM    124  O29 GCD     1      20.550  17.160  17.970  1.00  0.00            
ATOM    125  H60 GCD     1      20.640  17.650  18.790  1.00  0.00            
ATOM    126  O30 GCD     1      17.230  15.200  14.280  1.00  0.00            
ATOM    127  C37 GCD     1      16.310  15.890  13.510  1.00  0.00            
ATOM    128  H61 GCD     1      16.730  16.700  12.900  1.00  0.00            
ATOM    129  C38 GCD     1      15.710  14.790  12.660  1.00  0.00            
ATOM    130  H62 GCD     1      15.350  13.990  13.320  1.00  0.00            
ATOM    131  O31 GCD     1      16.560  14.210  11.710  1.00  0.00            
ATOM    132  H63 GCD     1      16.670  14.740  10.910  1.00  0.00            
ATOM    133  C39 GCD     1      14.420  15.200  11.920  1.00  0.00            
ATOM    134  H64 GCD     1      14.770  15.870  11.120  1.00  0.00            
ATOM    135  O32 GCD     1      13.900  14.070  11.310  1.00  0.00            
ATOM    136  H65 GCD     1      13.990  13.280  11.860  1.00  0.00            
ATOM    137  C40 GCD     1      13.440  15.870  12.870  1.00  0.00            
ATOM    138  H66 GCD     1      12.640  16.390  12.340  1.00  0.00            
ATOM    139  O33 GCD     1      14.140  16.940  13.520  1.00  0.00            
ATOM    140  C41 GCD     1      15.190  16.540  14.380  1.00  0.00            
ATOM    141  H67 GCD     1      14.950  15.720  15.080  1.00  0.00            
ATOM    142  C42 GCD     1      15.660  17.700  15.230  1.00  0.00            
ATOM    143  H68 GCD     1      16.400  17.340  15.950  1.00  0.00            
ATOM    144  H69 GCD     1      14.810  18.150  15.760  1.00  0.00            
ATOM    145  O34 GCD     1      16.280  18.730  14.430  1.00  0.00            
ATOM    146  H70 GCD     1      15.620  18.940  13.760  1.00  0.00            
ATOM    147  O35 GCD     1      12.850  14.940  13.770  1.00  0.00            
ATOM    148  C43 GCD     1      11.440  14.730  13.770  1.00  0.00            
ATOM    149  H71 GCD     1      10.930  15.240  12.940  1.00  0.00            
ATOM    150  C44 GCD     1      11.120  13.290  13.730  1.00  0.00            
ATOM    151  H72 GCD     1      11.350  12.770  14.680  1.00  0.00            
ATOM    152  O36 GCD     1      11.700  12.750  12.550  1.00  0.00            
ATOM    153  H73 GCD     1      12.550  12.350  12.760  1.00  0.00            
ATOM    154  C45 GCD     1       9.580  13.120  13.570  1.00  0.00            
ATOM    155  H74 GCD     1       9.240  13.690  12.690  1.00  0.00            
ATOM    156  O37 GCD     1       9.250  11.730  13.420  1.00  0.00            
ATOM    157  H75 GCD     1       9.790  11.390  12.700  1.00  0.00            
ATOM    158  C46 GCD     1       8.960  13.810  14.820  1.00  0.00            
ATOM    159  H76 GCD     1       7.870  13.870  14.730  1.00  0.00            
ATOM    160  O38 GCD     1       9.330  13.070  15.990  1.00  0.00            
ATOM    161  O39 GCD     1       9.420  15.140  14.880  1.00  0.00            
ATOM    162  C47 GCD     1      10.790  15.360  15.040  1.00  0.00            
ATOM    163  H77 GCD     1      11.150  14.900  15.970  1.00  0.00            
ATOM    164  C48 GCD     1      11.040  16.820  15.250  1.00  0.00            
ATOM    165  H78 GCD     1      10.700  17.350  14.350  1.00  0.00            
ATOM    166  H79 GCD     1      12.110  16.970  15.430  1.00  0.00            
ATOM    167  O40 GCD     1      10.320  17.390  16.300  1.00  0.00            
ATOM    168  H80 GCD     1       9.470  16.970  16.470  1.00  0.00            
ATOM    169  C1  AT4     2      11.410  14.660  19.270  1.00  0.00            
ATOM    170  C2  AT4     2      12.280  13.380  19.510  1.00  0.00            
ATOM    171  C3  AT4     2      12.570  13.000  20.820  1.00  0.00            
ATOM    172  C4  AT4     2      13.520  12.010  21.060  1.00  0.00            
ATOM    173  C5  AT4     2      14.070  11.270  19.970  1.00  0.00            
ATOM    174  C6  AT4     2      15.120  10.190  20.270  1.00  0.00            
ATOM    175  C7  AT4     2      16.560  10.710  19.910  1.00  0.00            
ATOM    176  C8  AT4     2      14.650   8.860  19.640  1.00  0.00            
ATOM    177  C9  AT4     2      13.690  11.560  18.700  1.00  0.00            
ATOM    178  C10 AT4     2      12.740  12.590  18.450  1.00  0.00            
ATOM    179  O1  AT4     2      12.530  12.940  17.130  1.00  0.00            
ATOM    180  H1  AT4     2      10.400  14.400  19.630  1.00  0.00            
ATOM    181  H2  AT4     2      11.740  15.530  19.840  1.00  0.00            
ATOM    182  H3  AT4     2      11.350  14.940  18.210  1.00  0.00            
ATOM    183  H4  AT4     2      12.130  13.590  21.620  1.00  0.00            
ATOM    184  H5  AT4     2      13.780  11.870  22.110  1.00  0.00            
ATOM    185  H6  AT4     2      15.020  10.030  21.350  1.00  0.00            
ATOM    186  H7  AT4     2      16.870  10.540  18.880  1.00  0.00            
ATOM    187  H8  AT4     2      16.660  11.800  19.950  1.00  0.00            
ATOM    188  H9  AT4     2      17.360  10.210  20.480  1.00  0.00            
ATOM    189  H10 AT4     2      13.670   8.530  20.020  1.00  0.00            
ATOM    190  H11 AT4     2      14.580   8.930  18.540  1.00  0.00            
ATOM    191  H12 AT4     2      15.470   8.230  20.010  1.00  0.00            
ATOM    192  H13 AT4     2      14.190  11.150  17.830  1.00  0.00            
ATOM    193  H14 AT4     2      12.380  12.100  16.680  1.00  0.00            
TER
ENDMDL
MODEL        1
ATOM      1  H1  GCD     1      14.740  17.220  17.300  1.00  0.00            
ATOM      2  O1  GCD     1      15.390  16.660  17.750  1.00  0.00            
ATOM      3  C1  GCD     1      15.810  15.580  16.960  1.00  0.00            
ATOM      4  H2  GCD     1      15.550  15.730  15.900  1.00  0.00            
ATOM      5  H3  GCD     1      16.910  15.520  16.960  1.00  0.00            
ATOM      6  C2  GCD     1      15.340  14.200  17.400  1.00  0.00            
ATOM      7  H4  GCD     1      15.850  14.000  18.360  1.00  0.00            
ATOM      8  C3  GCD     1      15.570  13.200  16.310  1.00  0.00            
ATOM      9  H5  GCD     1      14.900  13.490  15.490  1.00  0.00            
ATOM     10  C4  GCD     1      15.080  11.770  16.690  1.00  0.00            
ATOM     11  H6  GCD     1      15.720  11.530  17.550  1.00  0.00            
ATOM     12  O2  GCD     1      15.270  10.880  15.580  1.00  0.00            
ATOM     13  H7  GCD     1      14.840  11.250  14.790  1.00  0.00            
ATOM     14  C5  GCD     1      13.580  11.960  17.170  1.00  0.00            
ATOM     15  H8  GCD     1      12.940  12.360  16.370  1.00  0.00            
ATOM     16  O3  GCD     1      13.030  10.610  17.490  1.00  0.00            
ATOM     17  H9  GCD     1      13.010  10.530  18.450  1.00  0.00            
ATOM     18  C6  GCD     1      13.480  12.970  18.280  1.00  0.00            
ATOM     19  O4  GCD     1      13.980  14.200  17.680  1.00  0.00            
ATOM     20  H10 GCD     1      12.390  13.060  18.380  1.00  0.00            
ATOM     21  O5  GCD     1      14.160  12.630  19.510  1.00  0.00            
ATOM     22  C7  GCD     1      13.320  12.440  20.680  1.00  0.00            
ATOM     23  H11 GCD     1      12.260  12.670  20.490  1.00  0.00            
ATOM     24  C8  GCD     1      13.390  11.000  21.010  1.00  0.00            
ATOM     25  H12 GCD     1      14.450  10.740  21.160  1.00  0.00            
ATOM     26  O6  GCD     1      12.790  10.170  20.040  1.00  0.00            
ATOM     27  H13 GCD     1      12.700   9.270  20.350  1.00  0.00            
ATOM     28  C9  GCD     1      12.640  10.780  22.380  1.00  0.00            
ATOM     29  H14 GCD     1      11.580  11.030  22.280  1.00  0.00            
ATOM     30  O7  GCD     1      12.740   9.490  22.890  1.00  0.00            
ATOM     31  H15 GCD     1      13.660   9.330  23.130  1.00  0.00            
ATOM     32  C10 GCD     1      13.310  11.650  23.350  1.00  0.00            
ATOM     33  H16 GCD     1      12.770  11.570  24.300  1.00  0.00            
ATOM     34  O8  GCD     1      13.210  12.970  23.030  1.00  0.00            
ATOM     35  C11 GCD     1      13.880  13.340  21.810  1.00  0.00            
ATOM     36  H17 GCD     1      14.960  13.120  21.790  1.00  0.00            
ATOM     37  C12 GCD     1      13.540  14.760  21.440  1.00  0.00            
ATOM     38  H18 GCD     1      14.210  15.110  20.650  1.00  0.00            
ATOM     39  H19 GCD     1      13.850  15.360  22.310  1.00  0.00            
ATOM     40  O9  GCD     1      12.200  15.030  21.070  1.00  0.00            
ATOM     41  H20 GCD     1      11.630  14.660  21.740  1.00  0.00            
ATOM     42  O10 GCD     1      14.660  11.310  23.580  1.00  0.00            
ATOM     43  C13 GCD     1      15.000  10.590  24.770  1.00  0.00            
ATOM     44  H21 GCD     1      14.070  10.190  25.190  1.00  0.00            
ATOM     45  C14 GCD     1      15.820   9.260  24.460  1.00  0.00            
ATOM     46  H22 GCD     1      16.650   9.580  23.810  1.00  0.00            
ATOM     47  O11 GCD     1      15.080   8.290  23.690  1.00  0.00            
ATOM     48  H23 GCD     1      15.630   7.550  23.430  1.00  0.00            
ATOM     49  C15 GCD     1      16.390   8.570  25.640  1.00  0.00            
ATOM     50  H24 GCD     1      15.560   8.170  26.240  1.00  0.00            
ATOM     51  O12 GCD     1      17.370   7.610  25.290  1.00  0.00            
ATOM     52  H25 GCD     1      18.160   8.010  24.900  1.00  0.00            
ATOM     53  C16 GCD     1      17.110   9.600  26.490  1.00  0.00            
ATOM     54  H26 GCD     1      17.480   9.180  27.430  1.00  0.00            
ATOM     55  O13 GCD     1      16.170  10.630  26.840  1.00  0.00            
ATOM     56  C17 GCD     1      15.680  11.450  25.850  1.00  0.00            
ATOM     57  H27 GCD     1      16.490  12.070  25.460  1.00  0.00            
ATOM     58  C18 GCD     1      14.680  12.370  26.540  1.00  0.00            
ATOM     59  H28 GCD     1      14.360  13.070  25.750  1.00  0.00            
ATOM     60  H29 GCD     1      15.170  12.910  27.350  1.00  0.00            
ATOM     61  O14 GCD     1      13.520  11.710  27.040  1.00  0.00            
ATOM     62  H30 GCD     1      13.810  11.490  27.940  1.00  0.00            
ATOM     63  O15 GCD     1      18.200  10.140  25.630  1.00  0.00            
ATOM     64  C19 GCD     1      19.420  10.330  26.370  1.00  0.00            
ATOM     65  H31 GCD     1      19.320   9.960  27.400  1.00  0.00            
ATOM     66  C20 GCD     1      20.490   9.600  25.660  1.00  0.00            
ATOM     67  H32 GCD     1      20.480   9.900  24.610  1.00  0.00            
ATOM     68  O16 GCD     1      20.340   8.140  25.630  1.00  0.00            
ATOM     69  H33 GCD     1      19.990   7.920  26.500  1.00  0.00            
ATOM     70  C21 GCD     1      21.830  10.050  26.330  1.00  0.00            
ATOM     71  H34 GCD     1      21.770   9.770  27.390  1.00  0.00            
ATOM     72  O17 GCD     1      22.930   9.320  25.720  1.00  0.00            
ATOM     73  H35 GCD     1      22.780   8.370  25.760  1.00  0.00            
ATOM     74  C22 GCD     1      22.040  11.530  26.240  1.00  0.00            
ATOM     75  H36 GCD     1      22.960  11.770  26.770  1.00  0.00            
ATOM     76  O18 GCD     1      20.970  12.070  27.060  1.00  0.00            
ATOM     77  C23 GCD     1      19.700  11.860  26.420  1.00  0.00            
ATOM     78  H37 GCD     1      19.730  12.230  25.390  1.00  0.00            
ATOM     79  C24 GCD     1      18.830  12.620  27.400  1.00  0.00            
ATOM     80  H38 GCD     1      19.070  12.270  28.420  1.00  0.00            
ATOM     81  H39 GCD     1      17.760  12.360  27.330  1.00  0.00            
ATOM     82  O19 GCD     1      18.880  14.000  27.280  1.00  0.00            
ATOM     83  H40 GCD     1      19.210  14.240  26.400  1.00  0.00            
ATOM     84  O20 GCD     1      22.000  12.110  24.980  1.00  0.00            
ATOM     85  C25 GCD     1      22.580  13.440  24.880  1.00  0.00            
ATOM     86  H41 GCD     1      22.390  13.950  25.830  1.00  0.00            
ATOM     87  C26 GCD     1      24.080  13.350  24.660  1.00  0.00            
ATOM     88  H42 GCD     1      24.200  12.760  23.750  1.00  0.00            
ATOM     89  O21 GCD     1      24.720  12.790  25.810  1.00  0.00            
ATOM     90  H43 GCD     1      25.630  12.740  25.490  1.00  0.00            
ATOM     91  C27 GCD     1      24.780  14.720  24.530  1.00  0.00            
ATOM     92  H44 GCD     1      24.790  15.240  25.500  1.00  0.00            
ATOM     93  O22 GCD     1      26.190  14.560  24.210  1.00  0.00            
ATOM     94  H45 GCD     1      26.190  14.260  23.290  1.00  0.00            
ATOM     95  C28 GCD     1      24.020  15.650  23.530  1.00  0.00            
ATOM     96  H46 GCD     1      24.380  16.690  23.560  1.00  0.00            
ATOM     97  O23 GCD     1      22.620  15.590  23.790  1.00  0.00            
ATOM     98  C29 GCD     1      22.020  14.270  23.730  1.00  0.00            
ATOM     99  H47 GCD     1      22.280  13.830  22.760  1.00  0.00            
ATOM    100  C30 GCD     1      20.490  14.430  23.700  1.00  0.00            
ATOM    101  H48 GCD     1      20.020  13.450  23.570  1.00  0.00            
ATOM    102  H49 GCD     1      20.300  15.040  22.810  1.00  0.00            
ATOM    103  O24 GCD     1      19.990  15.010  24.940  1.00  0.00            
ATOM    104  H50 GCD     1      20.670  15.640  25.200  1.00  0.00            
ATOM    105  O25 GCD     1      24.130  15.040  22.250  1.00  0.00            
ATOM    106  C31 GCD     1      25.070  15.540  21.350  1.00  0.00            
ATOM    107  H51 GCD     1      25.730  16.220  21.910  1.00  0.00            
ATOM    108  C32 GCD     1      25.640  14.330  20.650  1.00  0.00            
ATOM    109  H52 GCD     1      24.720  13.840  20.310  1.00  0.00            
ATOM    110  O26 GCD     1      26.320  13.420  21.600  1.00  0.00            
ATOM    111  H53 GCD     1      27.210  13.710  21.380  1.00  0.00            
ATOM    112  C33 GCD     1      26.440  14.620  19.360  1.00  0.00            
ATOM    113  H54 GCD     1      27.340  15.150  19.680  1.00  0.00            
ATOM    114  O27 GCD     1      26.830  13.400  18.740  1.00  0.00            
ATOM    115  H55 GCD     1      26.020  12.960  18.480  1.00  0.00            
ATOM    116  C34 GCD     1      25.640  15.530  18.430  1.00  0.00            
ATOM    117  H56 GCD     1      26.360  15.790  17.650  1.00  0.00            
ATOM    118  O28 GCD     1      25.250  16.710  19.170  1.00  0.00            
ATOM    119  C35 GCD     1      24.400  16.400  20.320  1.00  0.00            
ATOM    120  H57 GCD     1      23.420  15.980  20.040  1.00  0.00            
ATOM    121  C36 GCD     1      23.880  17.780  20.800  1.00  0.00            
ATOM    122  H58 GCD     1      23.010  17.560  21.430  1.00  0.00            
ATOM    123  H59 GCD     1      23.470  18.230  19.890  1.00  0.00            
ATOM    124  O29 GCD     1      24.870  18.650  21.370  1.00  0.00            
ATOM    125  H60 GCD     1      25.540  18.790  20.690  1.00  0.00            
ATOM    126  O30 GCD     1      24.460  14.840  17.940  1.00  0.00            
ATOM    127  C37 GCD     1      24.380  14.590  16.570  1.00  0.00            
ATOM    128  H61 GCD     1      25.370  14.550  16.100  1.00  0.00            
ATOM    129  C38 GCD     1      23.980  13.210  16.460  1.00  0.00            
ATOM    130  H62 GCD     1      23.150  13.150  17.170  1.00  0.00            
ATOM    131  O31 GCD     1      25.100  12.370  16.810  1.00  0.00            
ATOM    132  H63 GCD     1      24.730  11.530  16.510  1.00  0.00            
ATOM    133  C39 GCD     1      23.510  12.790  15.090  1.00  0.00            
ATOM    134  H64 GCD     1      24.360  12.670  14.390  1.00  0.00            
ATOM    135  O32 GCD     1      22.830  11.490  15.200  1.00  0.00            
ATOM    136  H65 GCD     1      21.890  11.670  15.060  1.00  0.00            
ATOM    137  C40 GCD     1      22.600  13.810  14.390  1.00  0.00            
ATOM    138  H66 GCD     1      22.440  13.470  13.370  1.00  0.00            
ATOM    139  O33 GCD     1      23.210  15.100  14.500  1.00  0.00            
ATOM    140  C41 GCD     1      23.490  15.590  15.830  1.00  0.00            
ATOM    141  H67 GCD     1      22.570  15.810  16.390  1.00  0.00            
ATOM    142  C42 GCD     1      24.170  16.960  15.580  1.00  0.00            
ATOM    143  H68 GCD     1      24.100  17.500  16.530  1.00  0.00            
ATOM    144  H69 GCD     1      23.510  17.470  14.860  1.00  0.00            
ATOM    145  O34 GCD     1      25.490  16.760  15.020  1.00  0.00            
ATOM    146  H70 GCD     1      26.050  17.310  15.570  1.00  0.00            
ATOM    147  O35 GCD     1      21.420  13.840  15.140  1.00  0.00            
ATOM    148  C43 GCD     1      20.150  13.820  14.460  1.00  0.00            
ATOM    149  H71 GCD     1      20.360  14.030  13.400  1.00  0.00            
ATOM    150  C44 GCD     1      19.480  12.490  14.590  1.00  0.00            
ATOM    151  H72 GCD     1      19.380  12.180  15.640  1.00  0.00            
ATOM    152  O36 GCD     1      20.310  11.490  13.930  1.00  0.00            
ATOM    153  H73 GCD     1      19.700  10.930  13.430  1.00  0.00            
ATOM    154  C45 GCD     1      18.110  12.510  13.930  1.00  0.00            
ATOM    155  H74 GCD     1      18.270  12.800  12.880  1.00  0.00            
ATOM    156  O37 GCD     1      17.600  11.190  13.860  1.00  0.00            
ATOM    157  H75 GCD     1      16.930  11.020  14.520  1.00  0.00            
ATOM    158  C46 GCD     1      17.200  13.520  14.620  1.00  0.00            
ATOM    159  H76 GCD     1      16.280  13.530  14.020  1.00  0.00            
ATOM    160  O38 GCD     1      16.970  13.150  15.980  1.00  0.00            
ATOM    161  O39 GCD     1      17.840  14.780  14.580  1.00  0.00            
ATOM    162  C47 GCD     1      19.160  14.860  15.190  1.00  0.00            
ATOM    163  H77 GCD     1      19.140  14.610  16.260  1.00  0.00            
ATOM    164  C48 GCD     1      19.650  16.280  15.010  1.00  0.00            
ATOM    165  H78 GCD     1      19.700  16.480  13.930  1.00  0.00            
ATOM    166  H79 GCD     1      20.710  16.270  15.290  1.00  0.00            
ATOM    167  O40 GCD     1      18.880  17.370  15.570  1.00  0.00            
ATOM    168  H80 GCD     1      19.240  18.140  15.120  1.00  0.00            
ATOM    169  C1  AT4     2      19.580  16.610  19.040  1.00  0.00            
ATOM    170  C2  AT4     2      19.360  15.210  19.580  1.00  0.00            
ATOM    171  C3  AT4     2      20.070  14.170  18.870  1.00  0.00            
ATOM    172  C4  AT4     2      20.000  12.850  19.300  1.00  0.00            
ATOM    173  C5  AT4     2      19.010  12.520  20.280  1.00  0.00            
ATOM    174  C6  AT4     2      18.720  11.020  20.640  1.00  0.00            
ATOM    175  C7  AT4     2      17.300  10.540  20.190  1.00  0.00            
ATOM    176  C8  AT4     2      19.000  10.640  22.130  1.00  0.00            
ATOM    177  C9  AT4     2      18.260  13.490  20.930  1.00  0.00            
ATOM    178  C10 AT4     2      18.580  14.840  20.710  1.00  0.00            
ATOM    179  O1  AT4     2      18.100  15.790  21.580  1.00  0.00            
ATOM    180  H1  AT4     2      18.590  17.040  18.810  1.00  0.00            
ATOM    181  H2  AT4     2      20.080  17.270  19.760  1.00  0.00            
ATOM    182  H3  AT4     2      20.200  16.670  18.140  1.00  0.00            
ATOM    183  H4  AT4     2      20.730  14.450  18.050  1.00  0.00            
ATOM    184  H5  AT4     2      20.530  12.020  18.850  1.00  0.00            
ATOM    185  H6  AT4     2      19.480  10.390  20.150  1.00  0.00            
ATOM    186  H7  AT4     2      17.070   9.540  20.570  1.00  0.00            
ATOM    187  H8  AT4     2      16.500  11.190  20.550  1.00  0.00            
ATOM    188  H9  AT4     2      17.130  10.540  19.100  1.00  0.00            
ATOM    189  H10 AT4     2      18.390  11.190  22.860  1.00  0.00            
ATOM    190  H11 AT4     2      18.840   9.560  22.280  1.00  0.00            
ATOM    191  H12 AT4     2      20.040  10.920  22.350  1.00  0.00            
ATOM    192  H13 AT4     2      17.470  13.210  21.630  1.00  0.00            
ATOM    193  H14 AT4     2      17.970  15.450  22.480  1.00  0.00            
TER
ENDMDL
MODEL        1
ATOM      1  H1  GCD     1       9.300  10.250  11.790  1.00  0.00            
ATOM      2  O1  GCD     1       9.540   9.470  11.290  1.00  0.00            
ATOM      3  C1  GCD     1      10.740   8.880  11.850  1.00  0.00            
ATOM      4  H2  GCD     1      10.640   8.940  12.940  1.00  0.00            
ATOM      5  H3  GCD     1      10.710   7.830  11.550  1.00  0.00            
ATOM      6  C2  GCD     1      12.100   9.430  11.390  1.00  0.00            
ATOM      7  H4  GCD     1      12.860   9.130  12.120  1.00  0.00            
ATOM      8  C3  GCD     1      12.150  10.960  11.240  1.00  0.00            
ATOM      9  H5  GCD     1      11.540  11.290  10.390  1.00  0.00            
ATOM     10  C4  GCD     1      13.570  11.450  10.840  1.00  0.00            
ATOM     11  H6  GCD     1      14.210  11.330  11.720  1.00  0.00            
ATOM     12  O2  GCD     1      13.470  12.840  10.630  1.00  0.00            
ATOM     13  H7  GCD     1      12.860  12.910   9.890  1.00  0.00            
ATOM     14  C5  GCD     1      14.140  10.730   9.580  1.00  0.00            
ATOM     15  H8  GCD     1      13.650  11.230   8.730  1.00  0.00            
ATOM     16  O3  GCD     1      15.550  10.860   9.340  1.00  0.00            
ATOM     17  H9  GCD     1      15.800  10.050   9.790  1.00  0.00            
ATOM     18  C6  GCD     1      13.780   9.220   9.600  1.00  0.00            
ATOM     19  O4  GCD     1      12.450   8.960  10.040  1.00  0.00            
ATOM     20  H10 GCD     1      13.770   8.830   8.580  1.00  0.00            
ATOM     21  O5  GCD     1      14.670   8.450  10.440  1.00  0.00            
ATOM     22  C7  GCD     1      15.220   7.280   9.800  1.00  0.00            
ATOM     23  H11 GCD     1      14.650   7.150   8.880  1.00  0.00            
ATOM     24  C8  GCD     1      16.680   7.560   9.400  1.00  0.00            
ATOM     25  H12 GCD     1      17.210   8.070  10.210  1.00  0.00            
ATOM     26  O6  GCD     1      16.630   8.360   8.230  1.00  0.00            
ATOM     27  H13 GCD     1      17.500   8.340   7.800  1.00  0.00            
ATOM     28  C9  GCD     1      17.500   6.300   9.070  1.00  0.00            
ATOM     29  H14 GCD     1      17.120   5.870   8.140  1.00  0.00            
ATOM     30  O7  GCD     1      18.900   6.450   8.950  1.00  0.00            
ATOM     31  H15 GCD     1      19.000   7.000   8.160  1.00  0.00            
ATOM     32  C10 GCD     1      17.250   5.190  10.130  1.00  0.00            
ATOM     33  H16 GCD     1      17.650   4.210   9.870  1.00  0.00            
ATOM     34  O8  GCD     1      15.890   4.990  10.230  1.00  0.00            
ATOM     35  C11 GCD     1      15.080   6.080  10.750  1.00  0.00            
ATOM     36  H17 GCD     1      15.460   6.290  11.760  1.00  0.00            
ATOM     37  C12 GCD     1      13.680   5.410  10.880  1.00  0.00            
ATOM     38  H18 GCD     1      13.270   5.390   9.860  1.00  0.00            
ATOM     39  H19 GCD     1      13.000   6.110  11.380  1.00  0.00            
ATOM     40  O9  GCD     1      13.570   4.100  11.380  1.00  0.00            
ATOM     41  H20 GCD     1      13.820   3.530  10.640  1.00  0.00            
ATOM     42  O10 GCD     1      17.790   5.640  11.350  1.00  0.00            
ATOM     43  C13 GCD     1      18.660   4.920  12.210  1.00  0.00            
ATOM     44  H21 GCD     1      18.860   3.930  11.800  1.00  0.00            
ATOM     45  C14 GCD     1      19.950   5.610  12.360  1.00  0.00            
ATOM     46  H22 GCD     1      19.750   6.640  12.660  1.00  0.00            
ATOM     47  O11 GCD     1      20.580   5.600  11.040  1.00  0.00            
ATOM     48  H23 GCD     1      20.080   6.080  10.370  1.00  0.00            
ATOM     49  C15 GCD     1      20.860   5.030  13.490  1.00  0.00            
ATOM     50  H24 GCD     1      21.160   4.030  13.170  1.00  0.00            
ATOM     51  O12 GCD     1      22.000   5.810  13.780  1.00  0.00            
ATOM     52  H25 GCD     1      21.690   6.560  14.300  1.00  0.00            
ATOM     53  C16 GCD     1      20.030   4.770  14.740  1.00  0.00            
ATOM     54  H26 GCD     1      20.570   4.090  15.400  1.00  0.00            
ATOM     55  O13 GCD     1      18.860   4.080  14.430  1.00  0.00            
ATOM     56  C17 GCD     1      17.970   4.720  13.550  1.00  0.00            
ATOM     57  H27 GCD     1      17.860   5.750  13.930  1.00  0.00            
ATOM     58  C18 GCD     1      16.610   3.940  13.540  1.00  0.00            
ATOM     59  H28 GCD     1      16.860   2.970  13.100  1.00  0.00            
ATOM     60  H29 GCD     1      15.900   4.510  12.930  1.00  0.00            
ATOM     61  O14 GCD     1      16.020   3.810  14.850  1.00  0.00            
ATOM     62  H30 GCD     1      16.760   3.560  15.420  1.00  0.00            
ATOM     63  O15 GCD     1      19.800   5.950  15.430  1.00  0.00            
ATOM     64  C19 GCD     1      20.580   6.260  16.610  1.00  0.00            
ATOM     65  H31 GCD     1      21.530   5.720  16.520  1.00  0.00            
ATOM     66  C20 GCD     1      20.890   7.760  16.580  1.00  0.00            
ATOM     67  H32 GCD     1      19.960   8.330  16.680  1.00  0.00            
ATOM     68  O16 GCD     1      21.460   8.260  15.380  1.00  0.00            
ATOM     69  H33 GCD     1      21.710   9.170  15.580  1.00  0.00            
ATOM     70  C21 GCD     1      21.780   8.060  17.720  1.00  0.00            
ATOM     71  H34 GCD     1      22.660   7.410  17.640  1.00  0.00            
ATOM     72  O17 GCD     1      22.200   9.470  17.610  1.00  0.00            
ATOM     73  H35 GCD     1      21.460   9.960  18.000  1.00  0.00            
ATOM     74  C22 GCD     1      21.080   7.770  19.030  1.00  0.00            
ATOM     75  H36 GCD     1      21.770   8.010  19.850  1.00  0.00            
ATOM     76  O18 GCD     1      20.690   6.390  19.010  1.00  0.00            
ATOM     77  C23 GCD     1      19.910   5.860  17.940  1.00  0.00            
ATOM     78  H37 GCD     1      18.890   6.250  18.020  1.00  0.00            
ATOM     79  C24 GCD     1      19.780   4.340  18.050  1.00  0.00            
ATOM     80  H38 GCD     1      18.990   3.920  17.410  1.00  0.00            
ATOM     81  H39 GCD     1      19.440   4.150  19.070  1.00  0.00            
ATOM     82  O19 GCD     1      20.940   3.590  17.970  1.00  0.00            
ATOM     83  H40 GCD     1      21.650   4.060  18.420  1.00  0.00            
ATOM     84  O20 GCD     1      19.920   8.590  19.230  1.00  0.00            
ATOM     85  C25 GCD     1      19.650   9.120  20.570  1.00  0.00            
ATOM     86  H41 GCD     1      20.310   8.500  21.190  1.00  0.00            
ATOM     87  C26 GCD     1      20.000  10.650  20.700  1.00  0.00            
ATOM     88  H42 GCD     1      19.350  11.130  19.960  1.00  0.00            
ATOM     89  O21 GCD     1      21.330  10.910  20.430  1.00  0.00            
ATOM     90  H43 GCD     1      21.510  11.850  20.490  1.00  0.00            
ATOM     91  C27 GCD     1      19.680  11.170  22.080  1.00  0.00            
ATOM     92  H44 GCD     1      20.290  10.520  22.720  1.00  0.00            
ATOM     93  O22 GCD     1      19.950  12.540  22.280  1.00  0.00            
ATOM     94  H45 GCD     1      20.010  12.970  21.410  1.00  0.00            
ATOM     95  C28 GCD     1      18.210  10.740  22.390  1.00  0.00            
ATOM     96  H46 GCD     1      17.960  11.020  23.420  1.00  0.00            
ATOM     97  O23 GCD     1      18.000   9.410  22.250  1.00  0.00            
ATOM     98  C29 GCD     1      18.190   8.940  20.920  1.00  0.00            
ATOM     99  H47 GCD     1      17.490   9.300  20.160  1.00  0.00            
ATOM    100  C30 GCD     1      18.000   7.430  20.960  1.00  0.00            
ATOM    101  H48 GCD     1      18.700   6.980  21.660  1.00  0.00            
ATOM    102  H49 GCD     1      18.210   6.940  20.000  1.00  0.00            
ATOM    103  O24 GCD     1      16.710   7.080  21.380  1.00  0.00            
ATOM    104  H50 GCD     1      16.780   7.300  22.320  1.00  0.00            
ATOM    105  O25 GCD     1      17.340  11.540  21.600  1.00  0.00            
ATOM    106  C31 GCD     1      16.320  12.300  22.330  1.00  0.00            
ATOM    107  H51 GCD     1      16.630  12.660  23.320  1.00  0.00            
ATOM    108  C32 GCD     1      16.110  13.490  21.440  1.00  0.00            
ATOM    109  H52 GCD     1      16.040  13.140  20.400  1.00  0.00            
ATOM    110  O26 GCD     1      17.130  14.500  21.690  1.00  0.00            
ATOM    111  H53 GCD     1      17.950  14.100  21.370  1.00  0.00            
ATOM    112  C33 GCD     1      14.720  14.140  21.620  1.00  0.00            
ATOM    113  H54 GCD     1      14.750  14.440  22.680  1.00  0.00            
ATOM    114  O27 GCD     1      14.440  15.100  20.750  1.00  0.00            
ATOM    115  H55 GCD     1      13.540  14.910  20.480  1.00  0.00            
ATOM    116  C34 GCD     1      13.600  13.090  21.730  1.00  0.00            
ATOM    117  H56 GCD     1      12.730  13.710  21.980  1.00  0.00            
ATOM    118  O28 GCD     1      14.010  12.250  22.820  1.00  0.00            
ATOM    119  C35 GCD     1      15.150  11.430  22.470  1.00  0.00            
ATOM    120  H57 GCD     1      15.030  10.930  21.510  1.00  0.00            
ATOM    121  C36 GCD     1      15.210  10.300  23.480  1.00  0.00            
ATOM    122  H58 GCD     1      15.760   9.460  23.050  1.00  0.00            
ATOM    123  H59 GCD     1      14.180   9.910  23.540  1.00  0.00            
ATOM    124  O29 GCD     1      15.740  10.690  24.760  1.00  0.00            
ATOM    125  H60 GCD     1      15.010  11.240  25.070  1.00  0.00            
ATOM    126  O30 GCD     1      13.360  12.470  20.440  1.00  0.00            
ATOM    127  C37 GCD     1      11.980  12.450  20.040  1.00  0.00            
ATOM    128  H61 GCD     1      11.230  12.570  20.830  1.00  0.00            
ATOM    129  C38 GCD     1      11.790  13.570  19.060  1.00  0.00            
ATOM    130  H62 GCD     1      12.400  13.540  18.140  1.00  0.00            
ATOM    131  O31 GCD     1      11.950  14.860  19.660  1.00  0.00            
ATOM    132  H63 GCD     1      12.260  15.530  19.030  1.00  0.00            
ATOM    133  C39 GCD     1      10.350  13.460  18.490  1.00  0.00            
ATOM    134  H64 GCD     1       9.740  13.430  19.400  1.00  0.00            
ATOM    135  O32 GCD     1       9.970  14.660  17.740  1.00  0.00            
ATOM    136  H65 GCD     1      10.490  14.620  16.930  1.00  0.00            
ATOM    137  C40 GCD     1      10.110  12.100  17.850  1.00  0.00            
ATOM    138  H66 GCD     1       9.120  11.930  17.430  1.00  0.00            
ATOM    139  O33 GCD     1      10.570  11.040  18.700  1.00  0.00            
ATOM    140  C41 GCD     1      11.820  11.150  19.350  1.00  0.00            
ATOM    141  H67 GCD     1      12.470  10.970  18.480  1.00  0.00            
ATOM    142  C42 GCD     1      11.980   9.970  20.310  1.00  0.00            
ATOM    143  H68 GCD     1      13.060   9.940  20.500  1.00  0.00            
ATOM    144  H69 GCD     1      11.710   8.990  19.880  1.00  0.00            
ATOM    145  O34 GCD     1      11.160  10.230  21.480  1.00  0.00            
ATOM    146  H70 GCD     1      10.250  10.200  21.160  1.00  0.00            
ATOM    147  O35 GCD     1      10.940  12.130  16.780  1.00  0.00            
ATOM    148  C43 GCD     1      10.280  12.490  15.510  1.00  0.00            
ATOM    149  H71 GCD     1       9.380  13.060  15.780  1.00  0.00            
ATOM    150  C44 GCD     1      11.300  13.430  14.830  1.00  0.00            
ATOM    151  H72 GCD     1      12.260  12.900  14.870  1.00  0.00            
ATOM    152  O36 GCD     1      11.330  14.680  15.560  1.00  0.00            
ATOM    153  H73 GCD     1      12.090  15.190  15.270  1.00  0.00            
ATOM    154  C45 GCD     1      10.860  13.590  13.380  1.00  0.00            
ATOM    155  H74 GCD     1       9.960  14.220  13.390  1.00  0.00            
ATOM    156  O37 GCD     1      11.930  14.260  12.730  1.00  0.00            
ATOM    157  H75 GCD     1      12.490  13.630  12.260  1.00  0.00            
ATOM    158  C46 GCD     1      10.560  12.270  12.610  1.00  0.00            
ATOM    159  H76 GCD     1      10.200  12.550  11.610  1.00  0.00            
ATOM    160  O38 GCD     1      11.730  11.460  12.510  1.00  0.00            
ATOM    161  O39 GCD     1       9.610  11.550  13.340  1.00  0.00            
ATOM    162  C47 GCD     1       9.970  11.230  14.650  1.00  0.00            
ATOM    163  H77 GCD     1      10.890  10.640  14.600  1.00  0.00            
ATOM    164  C48 GCD     1       8.890  10.270  15.260  1.00  0.00            
ATOM    165  H78 GCD     1       9.170   9.790  16.210  1.00  0.00            
ATOM    166  H79 GCD     1       8.890   9.460  14.530  1.00  0.00            
ATOM    167  O40 GCD     1       7.570  10.760  15.380  1.00  0.00            
ATOM    168  H80 GCD     1       7.420  11.550  14.850  1.00  0.00            
ATOM    169  C1  AT4     2      15.640   6.310  17.820  1.00  0.00            
ATOM    170  C2  AT4     2      15.650   7.850  17.590  1.00  0.00            
ATOM    171  C3  AT4     2      15.090   8.710  18.580  1.00  0.00            
ATOM    172  C4  AT4     2      15.190  10.120  18.480  1.00  0.00            
ATOM    173  C5  AT4     2      15.880  10.680  17.410  1.00  0.00            
ATOM    174  C6  AT4     2      15.840  12.190  17.280  1.00  0.00            
ATOM    175  C7  AT4     2      14.560  12.560  16.580  1.00  0.00            
ATOM    176  C8  AT4     2      17.020  12.760  16.460  1.00  0.00            
ATOM    177  C9  AT4     2      16.370   9.820  16.340  1.00  0.00            
ATOM    178  C10 AT4     2      16.290   8.410  16.520  1.00  0.00            
ATOM    179  O1  AT4     2      16.800   7.600  15.530  1.00  0.00            
ATOM    180  H1  AT4     2      15.870   6.070  18.860  1.00  0.00            
ATOM    181  H2  AT4     2      14.640   5.890  17.630  1.00  0.00            
ATOM    182  H3  AT4     2      16.360   5.780  17.190  1.00  0.00            
ATOM    183  H4  AT4     2      14.530   8.300  19.420  1.00  0.00            
ATOM    184  H5  AT4     2      14.640  10.690  19.220  1.00  0.00            
ATOM    185  H6  AT4     2      15.860  12.700  18.250  1.00  0.00            
ATOM    186  H7  AT4     2      14.580  12.150  15.560  1.00  0.00            
ATOM    187  H8  AT4     2      13.690  12.170  17.120  1.00  0.00            
ATOM    188  H9  AT4     2      14.480  13.660  16.640  1.00  0.00            
ATOM    189  H10 AT4     2      16.860  12.330  15.470  1.00  0.00            
ATOM    190  H11 AT4     2      16.970  13.850  16.330  1.00  0.00            
ATOM    191  H12 AT4     2      17.980  12.500  16.930  1.00  0.00            
ATOM    192  H13 AT4     2      16.870  10.100  15.420  1.00  0.00            
ATOM    193  H14 AT4     2      17.610   8.020  15.200  1.00  0.00            
TER
ENDMDL
MODEL        1
ATOM      1  H1  GCD     1      22.260  10.850  19.480  1.00  0.00            
ATOM      2  O1  GCD     1      21.950  10.300  20.210  1.00  0.00            
ATOM      3  C1  GCD     1      22.450   9.030  19.900  1.00  0.00            
ATOM      4  H2  GCD     1      23.540   9.090  19.780  1.00  0.00            
ATOM      5  H3  GCD     1      22.230   8.360  20.740  1.00  0.00            
ATOM      6  C2  GCD     1      21.820   8.440  18.650  1.00  0.00            
ATOM      7  H4  GCD     1      20.750   8.270  18.860  1.00  0.00            
ATOM      8  C3  GCD     1      22.440   7.200  18.250  1.00  0.00            
ATOM      9  H5  GCD     1      23.490   7.390  18.010  1.00  0.00            
ATOM     10  C4  GCD     1      21.680   6.550  17.060  1.00  0.00            
ATOM     11  H6  GCD     1      20.660   6.370  17.440  1.00  0.00            
ATOM     12  O2  GCD     1      22.220   5.250  16.690  1.00  0.00            
ATOM     13  H7  GCD     1      21.910   4.960  15.830  1.00  0.00            
ATOM     14  C5  GCD     1      21.730   7.580  15.950  1.00  0.00            
ATOM     15  H8  GCD     1      22.810   7.760  15.830  1.00  0.00            
ATOM     16  O3  GCD     1      21.210   7.130  14.740  1.00  0.00            
ATOM     17  H9  GCD     1      21.510   7.780  14.100  1.00  0.00            
ATOM     18  C6  GCD     1      21.130   8.960  16.390  1.00  0.00            
ATOM     19  O4  GCD     1      21.930   9.340  17.540  1.00  0.00            
ATOM     20  H10 GCD     1      21.250   9.660  15.550  1.00  0.00            
ATOM     21  O5  GCD     1      19.760   8.810  16.730  1.00  0.00            
ATOM     22  C7  GCD     1      18.840   9.730  16.250  1.00  0.00            
ATOM     23  H11 GCD     1      19.230  10.240  15.360  1.00  0.00            
ATOM     24  C8  GCD     1      17.750   8.890  15.690  1.00  0.00            
ATOM     25  H12 GCD     1      17.390   8.140  16.400  1.00  0.00            
ATOM     26  O6  GCD     1      18.300   8.190  14.540  1.00  0.00            
ATOM     27  H13 GCD     1      18.950   7.660  15.000  1.00  0.00            
ATOM     28  C9  GCD     1      16.500   9.720  15.300  1.00  0.00            
ATOM     29  H14 GCD     1      16.670  10.360  14.430  1.00  0.00            
ATOM     30  O7  GCD     1      15.380   8.830  15.140  1.00  0.00            
ATOM     31  H15 GCD     1      15.650   8.150  14.510  1.00  0.00            
ATOM     32  C10 GCD     1      16.210  10.700  16.480  1.00  0.00            
ATOM     33  H16 GCD     1      15.390  11.400  16.280  1.00  0.00            
ATOM     34  O8  GCD     1      17.290  11.480  16.770  1.00  0.00            
ATOM     35  C11 GCD     1      18.370  10.750  17.390  1.00  0.00            
ATOM     36  H17 GCD     1      18.020  10.170  18.250  1.00  0.00            
ATOM     37  C12 GCD     1      19.420  11.700  17.900  1.00  0.00            
ATOM     38  H18 GCD     1      20.290  11.160  18.290  1.00  0.00            
ATOM     39  H19 GCD     1      18.970  12.320  18.690  1.00  0.00            
ATOM     40  O9  GCD     1      20.040  12.440  16.840  1.00  0.00            
ATOM     41  H20 GCD     1      19.310  12.600  16.230  1.00  0.00            
ATOM     42  O10 GCD     1      15.910   9.950  17.620  1.00  0.00            
ATOM     43  C13 GCD     1      14.690  10.260  18.300  1.00  0.00            
ATOM     44  H21 GCD     1      14.170  11.010  17.680  1.00  0.00            
ATOM     45  C14 GCD     1      13.860   8.960  18.350  1.00  0.00            
ATOM     46  H22 GCD     1      14.310   8.040  18.760  1.00  0.00            
ATOM     47  O11 GCD     1      13.490   8.650  17.000  1.00  0.00            
ATOM     48  H23 GCD     1      14.320   8.620  16.520  1.00  0.00            
ATOM     49  C15 GCD     1      12.600   9.320  19.190  1.00  0.00            
ATOM     50  H24 GCD     1      11.970  10.040  18.650  1.00  0.00            
ATOM     51  O12 GCD     1      11.760   8.170  19.430  1.00  0.00            
ATOM     52  H25 GCD     1      10.970   8.460  19.890  1.00  0.00            
ATOM     53  C16 GCD     1      12.970   9.890  20.490  1.00  0.00            
ATOM     54  H26 GCD     1      12.140  10.350  21.040  1.00  0.00            
ATOM     55  O13 GCD     1      13.870  10.930  20.440  1.00  0.00            
ATOM     56  C17 GCD     1      15.040  10.780  19.700  1.00  0.00            
ATOM     57  H27 GCD     1      15.780  10.060  20.090  1.00  0.00            
ATOM     58  C18 GCD     1      15.810  12.110  19.680  1.00  0.00            
ATOM     59  H28 GCD     1      16.830  12.000  19.300  1.00  0.00            
ATOM     60  H29 GCD     1      15.980  12.400  20.720  1.00  0.00            
ATOM     61  O14 GCD     1      15.100  13.050  18.940  1.00  0.00            
ATOM     62  H30 GCD     1      14.210  13.200  19.260  1.00  0.00            
ATOM     63  O15 GCD     1      13.540   8.930  21.300  1.00  0.00            
ATOM     64  C19 GCD     1      13.200   9.120  22.730  1.00  0.00            
ATOM     65  H31 GCD     1      12.900  10.160  22.930  1.00  0.00            
ATOM     66  C20 GCD     1      12.010   8.150  23.100  1.00  0.00            
ATOM     67  H32 GCD     1      12.270   7.120  22.840  1.00  0.00            
ATOM     68  O16 GCD     1      10.810   8.540  22.420  1.00  0.00            
ATOM     69  H33 GCD     1      10.210   8.970  23.040  1.00  0.00            
ATOM     70  C21 GCD     1      11.740   8.310  24.590  1.00  0.00            
ATOM     71  H34 GCD     1      11.430   9.360  24.650  1.00  0.00            
ATOM     72  O17 GCD     1      10.600   7.540  25.060  1.00  0.00            
ATOM     73  H35 GCD     1      10.930   6.640  25.000  1.00  0.00            
ATOM     74  C22 GCD     1      13.020   8.130  25.440  1.00  0.00            
ATOM     75  H36 GCD     1      12.830   8.420  26.470  1.00  0.00            
ATOM     76  O18 GCD     1      14.110   8.950  24.920  1.00  0.00            
ATOM     77  C23 GCD     1      14.430   8.900  23.540  1.00  0.00            
ATOM     78  H37 GCD     1      14.750   7.870  23.370  1.00  0.00            
ATOM     79  C24 GCD     1      15.630   9.850  23.240  1.00  0.00            
ATOM     80  H38 GCD     1      15.940   9.740  22.190  1.00  0.00            
ATOM     81  H39 GCD     1      16.470   9.470  23.820  1.00  0.00            
ATOM     82  O19 GCD     1      15.460  11.230  23.530  1.00  0.00            
ATOM     83  H40 GCD     1      14.840  11.190  24.270  1.00  0.00            
ATOM     84  O20 GCD     1      13.390   6.720  25.330  1.00  0.00            
ATOM     85  C25 GCD     1      13.090   5.970  26.490  1.00  0.00            
ATOM     86  H41 GCD     1      12.290   6.340  27.140  1.00  0.00            
ATOM     87  C26 GCD     1      12.610   4.640  25.940  1.00  0.00            
ATOM     88  H42 GCD     1      13.390   4.400  25.220  1.00  0.00            
ATOM     89  O21 GCD     1      11.270   4.800  25.290  1.00  0.00            
ATOM     90  H43 GCD     1      11.140   4.030  24.710  1.00  0.00            
ATOM     91  C27 GCD     1      12.600   3.630  27.080  1.00  0.00            
ATOM     92  H44 GCD     1      11.920   3.890  27.890  1.00  0.00            
ATOM     93  O22 GCD     1      12.130   2.320  26.700  1.00  0.00            
ATOM     94  H45 GCD     1      11.170   2.340  26.610  1.00  0.00            
ATOM     95  C28 GCD     1      14.030   3.490  27.780  1.00  0.00            
ATOM     96  H46 GCD     1      13.990   2.760  28.590  1.00  0.00            
ATOM     97  O23 GCD     1      14.290   4.800  28.350  1.00  0.00            
ATOM     98  C29 GCD     1      14.400   5.760  27.320  1.00  0.00            
ATOM     99  H47 GCD     1      15.230   5.470  26.660  1.00  0.00            
ATOM    100  C30 GCD     1      14.800   7.110  27.850  1.00  0.00            
ATOM    101  H48 GCD     1      15.280   7.730  27.080  1.00  0.00            
ATOM    102  H49 GCD     1      15.540   6.950  28.640  1.00  0.00            
ATOM    103  O24 GCD     1      13.660   7.830  28.410  1.00  0.00            
ATOM    104  H50 GCD     1      13.490   7.390  29.250  1.00  0.00            
ATOM    105  O25 GCD     1      15.030   3.110  26.870  1.00  0.00            
ATOM    106  C31 GCD     1      15.760   1.940  27.030  1.00  0.00            
ATOM    107  H51 GCD     1      15.360   1.400  27.900  1.00  0.00            
ATOM    108  C32 GCD     1      15.490   1.100  25.790  1.00  0.00            
ATOM    109  H52 GCD     1      15.620   1.640  24.840  1.00  0.00            
ATOM    110  O26 GCD     1      14.120   0.680  25.820  1.00  0.00            
ATOM    111  H53 GCD     1      13.590   1.450  26.080  1.00  0.00            
ATOM    112  C33 GCD     1      16.340  -0.110  25.640  1.00  0.00            
ATOM    113  H54 GCD     1      16.150  -0.780  26.490  1.00  0.00            
ATOM    114  O27 GCD     1      16.150  -0.760  24.350  1.00  0.00            
ATOM    115  H55 GCD     1      16.480  -0.110  23.730  1.00  0.00            
ATOM    116  C34 GCD     1      17.820   0.380  25.740  1.00  0.00            
ATOM    117  H56 GCD     1      18.460  -0.510  25.680  1.00  0.00            
ATOM    118  O28 GCD     1      18.010   1.060  26.910  1.00  0.00            
ATOM    119  C35 GCD     1      17.240   2.300  27.020  1.00  0.00            
ATOM    120  H57 GCD     1      17.530   2.940  26.180  1.00  0.00            
ATOM    121  C36 GCD     1      17.710   3.110  28.260  1.00  0.00            
ATOM    122  H58 GCD     1      17.150   4.050  28.220  1.00  0.00            
ATOM    123  H59 GCD     1      18.790   3.290  28.280  1.00  0.00            
ATOM    124  O29 GCD     1      17.340   2.570  29.470  1.00  0.00            
ATOM    125  H60 GCD     1      17.820   1.730  29.510  1.00  0.00            
ATOM    126  O30 GCD     1      18.130   1.210  24.600  1.00  0.00            
ATOM    127  C37 GCD     1      19.450   0.970  23.930  1.00  0.00            
ATOM    128  H61 GCD     1      19.820  -0.050  24.150  1.00  0.00            
ATOM    129  C38 GCD     1      19.250   1.050  22.440  1.00  0.00            
ATOM    130  H62 GCD     1      19.050   2.080  22.110  1.00  0.00            
ATOM    131  O31 GCD     1      18.170   0.190  22.170  1.00  0.00            
ATOM    132  H63 GCD     1      17.890   0.280  21.250  1.00  0.00            
ATOM    133  C39 GCD     1      20.480   0.630  21.620  1.00  0.00            
ATOM    134  H64 GCD     1      20.750  -0.400  21.900  1.00  0.00            
ATOM    135  O32 GCD     1      20.250   0.720  20.220  1.00  0.00            
ATOM    136  H65 GCD     1      20.470   1.590  19.880  1.00  0.00            
ATOM    137  C40 GCD     1      21.590   1.580  22.120  1.00  0.00            
ATOM    138  H66 GCD     1      22.560   1.270  21.730  1.00  0.00            
ATOM    139  O33 GCD     1      21.660   1.600  23.530  1.00  0.00            
ATOM    140  C41 GCD     1      20.530   2.000  24.290  1.00  0.00            
ATOM    141  H67 GCD     1      20.280   3.010  23.930  1.00  0.00            
ATOM    142  C42 GCD     1      21.020   2.080  25.750  1.00  0.00            
ATOM    143  H68 GCD     1      21.590   1.170  25.980  1.00  0.00            
ATOM    144  H69 GCD     1      20.170   2.300  26.400  1.00  0.00            
ATOM    145  O34 GCD     1      21.890   3.170  25.810  1.00  0.00            
ATOM    146  H70 GCD     1      22.560   3.040  25.130  1.00  0.00            
ATOM    147  O35 GCD     1      21.500   2.910  21.710  1.00  0.00            
ATOM    148  C43 GCD     1      22.730   3.640  21.460  1.00  0.00            
ATOM    149  H71 GCD     1      23.560   3.310  22.100  1.00  0.00            
ATOM    150  C44 GCD     1      23.100   3.440  19.950  1.00  0.00            
ATOM    151  H72 GCD     1      22.240   3.740  19.350  1.00  0.00            
ATOM    152  O36 GCD     1      23.460   2.050  19.690  1.00  0.00            
ATOM    153  H73 GCD     1      24.420   2.030  19.690  1.00  0.00            
ATOM    154  C45 GCD     1      24.110   4.480  19.520  1.00  0.00            
ATOM    155  H74 GCD     1      25.040   4.220  20.050  1.00  0.00            
ATOM    156  O37 GCD     1      24.440   4.510  18.120  1.00  0.00            
ATOM    157  H75 GCD     1      23.600   4.700  17.680  1.00  0.00            
ATOM    158  C46 GCD     1      23.720   5.880  19.940  1.00  0.00            
ATOM    159  H76 GCD     1      24.530   6.510  19.550  1.00  0.00            
ATOM    160  O38 GCD     1      22.460   6.240  19.370  1.00  0.00            
ATOM    161  O39 GCD     1      23.570   5.940  21.330  1.00  0.00            
ATOM    162  C47 GCD     1      22.420   5.150  21.790  1.00  0.00            
ATOM    163  H77 GCD     1      21.500   5.490  21.310  1.00  0.00            
ATOM    164  C48 GCD     1      22.220   5.370  23.240  1.00  0.00            
ATOM    165  H78 GCD     1      21.380   4.770  23.610  1.00  0.00            
ATOM    166  H79 GCD     1      21.950   6.420  23.380  1.00  0.00            
ATOM    167  O40 GCD     1      23.340   5.150  24.090  1.00  0.00            
ATOM    168  H80 GCD     1      23.190   5.480  24.980  1.00  0.00            
ATOM    169  C1  AT4     2      18.680   6.800  26.030  1.00  0.00            
ATOM    170  C2  AT4     2      18.490   6.980  24.540  1.00  0.00            
ATOM    171  C3  AT4     2      17.810   6.000  23.840  1.00  0.00            
ATOM    172  C4  AT4     2      17.740   5.970  22.460  1.00  0.00            
ATOM    173  C5  AT4     2      18.190   7.090  21.750  1.00  0.00            
ATOM    174  C6  AT4     2      18.080   7.120  20.200  1.00  0.00            
ATOM    175  C7  AT4     2      16.640   7.140  19.830  1.00  0.00            
ATOM    176  C8  AT4     2      18.840   6.030  19.410  1.00  0.00            
ATOM    177  C9  AT4     2      18.820   8.150  22.460  1.00  0.00            
ATOM    178  C10 AT4     2      19.010   8.100  23.850  1.00  0.00            
ATOM    179  O1  AT4     2      19.660   9.130  24.410  1.00  0.00            
ATOM    180  H1  AT4     2      19.370   7.570  26.400  1.00  0.00            
ATOM    181  H2  AT4     2      17.730   6.790  26.580  1.00  0.00            
ATOM    182  H3  AT4     2      19.260   5.870  26.110  1.00  0.00            
ATOM    183  H4  AT4     2      17.500   5.110  24.380  1.00  0.00            
ATOM    184  H5  AT4     2      17.330   5.170  21.850  1.00  0.00            
ATOM    185  H6  AT4     2      18.480   8.030  19.730  1.00  0.00            
ATOM    186  H7  AT4     2      16.220   6.130  19.790  1.00  0.00            
ATOM    187  H8  AT4     2      16.040   7.880  20.380  1.00  0.00            
ATOM    188  H9  AT4     2      16.650   7.630  18.850  1.00  0.00            
ATOM    189  H10 AT4     2      19.930   6.110  19.550  1.00  0.00            
ATOM    190  H11 AT4     2      18.560   5.060  19.850  1.00  0.00            
ATOM    191  H12 AT4     2      18.620   6.040  18.340  1.00  0.00            
ATOM    192  H13 AT4     2      19.290   8.910  21.850  1.00  0.00            
ATOM    193  H14 AT4     2      19.280   9.330  25.280  1.00  0.00            
TER
ENDMDL
MODEL        1
ATOM      1  H1  GCD     1       6.220   8.470  12.990  1.00  0.00            
ATOM      2  O1  GCD     1       6.710   8.730  12.200  1.00  0.00            
ATOM      3  C1  GCD     1       8.120   8.780  12.580  1.00  0.00            
ATOM      4  H2  GCD     1       8.160   9.060  13.640  1.00  0.00            
ATOM      5  H3  GCD     1       8.430   7.740  12.420  1.00  0.00            
ATOM      6  C2  GCD     1       8.870   9.810  11.660  1.00  0.00            
ATOM      7  H4  GCD     1       9.900  10.030  11.970  1.00  0.00            
ATOM      8  C3  GCD     1       8.130  11.130  11.620  1.00  0.00            
ATOM      9  H5  GCD     1       7.070  10.920  11.410  1.00  0.00            
ATOM     10  C4  GCD     1       8.750  12.070  10.590  1.00  0.00            
ATOM     11  H6  GCD     1       9.770  12.320  10.920  1.00  0.00            
ATOM     12  O2  GCD     1       8.070  13.260  10.500  1.00  0.00            
ATOM     13  H7  GCD     1       7.220  13.020  10.120  1.00  0.00            
ATOM     14  C5  GCD     1       8.850  11.350   9.280  1.00  0.00            
ATOM     15  H8  GCD     1       7.840  11.190   8.880  1.00  0.00            
ATOM     16  O3  GCD     1       9.500  12.130   8.250  1.00  0.00            
ATOM     17  H9  GCD     1      10.330  12.480   8.580  1.00  0.00            
ATOM     18  C6  GCD     1       9.560  10.100   9.290  1.00  0.00            
ATOM     19  O4  GCD     1       9.010   9.280  10.320  1.00  0.00            
ATOM     20  H10 GCD     1       9.470   9.440   8.420  1.00  0.00            
ATOM     21  O5  GCD     1      10.940  10.190   9.610  1.00  0.00            
ATOM     22  C7  GCD     1      11.890   9.400   8.900  1.00  0.00            
ATOM     23  H11 GCD     1      11.360   8.920   8.060  1.00  0.00            
ATOM     24  C8  GCD     1      12.930  10.320   8.360  1.00  0.00            
ATOM     25  H12 GCD     1      13.460  10.760   9.210  1.00  0.00            
ATOM     26  O6  GCD     1      12.420  11.310   7.470  1.00  0.00            
ATOM     27  H13 GCD     1      12.010  12.040   7.950  1.00  0.00            
ATOM     28  C9  GCD     1      14.020   9.570   7.700  1.00  0.00            
ATOM     29  H14 GCD     1      13.590   8.940   6.910  1.00  0.00            
ATOM     30  O7  GCD     1      15.030  10.350   7.120  1.00  0.00            
ATOM     31  H15 GCD     1      14.760  10.700   6.260  1.00  0.00            
ATOM     32  C10 GCD     1      14.570   8.530   8.680  1.00  0.00            
ATOM     33  H16 GCD     1      15.110   7.910   7.960  1.00  0.00            
ATOM     34  O8  GCD     1      13.540   7.700   9.100  1.00  0.00            
ATOM     35  C11 GCD     1      12.490   8.350   9.900  1.00  0.00            
ATOM     36  H17 GCD     1      13.010   8.760  10.770  1.00  0.00            
ATOM     37  C12 GCD     1      11.460   7.310  10.420  1.00  0.00            
ATOM     38  H18 GCD     1      10.800   7.080   9.570  1.00  0.00            
ATOM     39  H19 GCD     1      10.890   7.830  11.200  1.00  0.00            
ATOM     40  O9  GCD     1      11.970   6.040  10.820  1.00  0.00            
ATOM     41  H20 GCD     1      11.780   5.830  11.740  1.00  0.00            
ATOM     42  O10 GCD     1      15.340   9.050   9.750  1.00  0.00            
ATOM     43  C13 GCD     1      16.710   8.560   9.770  1.00  0.00            
ATOM     44  H21 GCD     1      17.000   8.100   8.820  1.00  0.00            
ATOM     45  C14 GCD     1      17.720   9.690   9.820  1.00  0.00            
ATOM     46  H22 GCD     1      17.460  10.350  10.660  1.00  0.00            
ATOM     47  O11 GCD     1      17.610  10.390   8.560  1.00  0.00            
ATOM     48  H23 GCD     1      16.720  10.150   8.260  1.00  0.00            
ATOM     49  C15 GCD     1      19.230   9.290  10.040  1.00  0.00            
ATOM     50  H24 GCD     1      19.490   8.730   9.130  1.00  0.00            
ATOM     51  O12 GCD     1      20.050  10.370  10.380  1.00  0.00            
ATOM     52  H25 GCD     1      19.810  10.610  11.280  1.00  0.00            
ATOM     53  C16 GCD     1      19.180   8.250  11.180  1.00  0.00            
ATOM     54  H26 GCD     1      20.180   7.850  11.390  1.00  0.00            
ATOM     55  O13 GCD     1      18.330   7.140  10.820  1.00  0.00            
ATOM     56  C17 GCD     1      16.910   7.430  10.810  1.00  0.00            
ATOM     57  H27 GCD     1      16.560   7.830  11.780  1.00  0.00            
ATOM     58  C18 GCD     1      16.190   6.170  10.490  1.00  0.00            
ATOM     59  H28 GCD     1      16.560   5.800   9.530  1.00  0.00            
ATOM     60  H29 GCD     1      15.130   6.450  10.360  1.00  0.00            
ATOM     61  O14 GCD     1      16.170   5.180  11.570  1.00  0.00            
ATOM     62  H30 GCD     1      15.500   5.430  12.210  1.00  0.00            
ATOM     63  O15 GCD     1      18.600   8.820  12.360  1.00  0.00            
ATOM     64  C19 GCD     1      19.270   8.850  13.560  1.00  0.00            
ATOM     65  H31 GCD     1      20.350   8.670  13.420  1.00  0.00            
ATOM     66  C20 GCD     1      19.190  10.280  14.070  1.00  0.00            
ATOM     67  H32 GCD     1      18.140  10.580  14.190  1.00  0.00            
ATOM     68  O16 GCD     1      19.810  11.150  13.130  1.00  0.00            
ATOM     69  H33 GCD     1      20.730  10.870  13.120  1.00  0.00            
ATOM     70  C21 GCD     1      19.840  10.500  15.400  1.00  0.00            
ATOM     71  H34 GCD     1      20.930  10.520  15.250  1.00  0.00            
ATOM     72  O17 GCD     1      19.550  11.770  15.900  1.00  0.00            
ATOM     73  H35 GCD     1      20.280  12.370  15.700  1.00  0.00            
ATOM     74  C22 GCD     1      19.560   9.360  16.470  1.00  0.00            
ATOM     75  H36 GCD     1      20.330   9.250  17.240  1.00  0.00            
ATOM     76  O18 GCD     1      19.510   8.130  15.790  1.00  0.00            
ATOM     77  C23 GCD     1      18.670   8.010  14.630  1.00  0.00            
ATOM     78  H37 GCD     1      17.700   8.500  14.790  1.00  0.00            
ATOM     79  C24 GCD     1      18.410   6.560  14.210  1.00  0.00            
ATOM     80  H38 GCD     1      17.630   6.450  13.450  1.00  0.00            
ATOM     81  H39 GCD     1      18.120   5.960  15.080  1.00  0.00            
ATOM     82  O19 GCD     1      19.700   6.070  13.800  1.00  0.00            
ATOM     83  H40 GCD     1      20.080   5.690  14.600  1.00  0.00            
ATOM     84  O20 GCD     1      18.270   9.610  17.060  1.00  0.00            
ATOM     85  C25 GCD     1      18.230   9.510  18.490  1.00  0.00            
ATOM     86  H41 GCD     1      19.200   9.220  18.900  1.00  0.00            
ATOM     87  C26 GCD     1      17.910  10.890  18.990  1.00  0.00            
ATOM     88  H42 GCD     1      17.000  11.260  18.510  1.00  0.00            
ATOM     89  O21 GCD     1      18.950  11.750  18.620  1.00  0.00            
ATOM     90  H43 GCD     1      19.060  11.620  17.670  1.00  0.00            
ATOM     91  C27 GCD     1      17.660  10.930  20.530  1.00  0.00            
ATOM     92  H44 GCD     1      18.550  10.540  21.050  1.00  0.00            
ATOM     93  O22 GCD     1      17.320  12.250  20.970  1.00  0.00            
ATOM     94  H45 GCD     1      18.110  12.800  20.900  1.00  0.00            
ATOM     95  C28 GCD     1      16.610   9.930  20.880  1.00  0.00            
ATOM     96  H46 GCD     1      16.520   9.750  21.960  1.00  0.00            
ATOM     97  O23 GCD     1      16.990   8.630  20.310  1.00  0.00            
ATOM     98  C29 GCD     1      17.040   8.610  18.880  1.00  0.00            
ATOM     99  H47 GCD     1      16.090   8.950  18.430  1.00  0.00            
ATOM    100  C30 GCD     1      17.300   7.150  18.430  1.00  0.00            
ATOM    101  H48 GCD     1      18.310   6.800  18.660  1.00  0.00            
ATOM    102  H49 GCD     1      17.250   7.250  17.340  1.00  0.00            
ATOM    103  O24 GCD     1      16.280   6.200  18.770  1.00  0.00            
ATOM    104  H50 GCD     1      16.070   6.330  19.700  1.00  0.00            
ATOM    105  O25 GCD     1      15.250  10.350  20.480  1.00  0.00            
ATOM    106  C31 GCD     1      14.170  10.060  21.400  1.00  0.00            
ATOM    107  H51 GCD     1      14.430   9.470  22.290  1.00  0.00            
ATOM    108  C32 GCD     1      13.750  11.440  21.880  1.00  0.00            
ATOM    109  H52 GCD     1      13.570  12.050  20.980  1.00  0.00            
ATOM    110  O26 GCD     1      14.830  11.940  22.590  1.00  0.00            
ATOM    111  H53 GCD     1      15.580  11.850  21.990  1.00  0.00            
ATOM    112  C33 GCD     1      12.500  11.270  22.740  1.00  0.00            
ATOM    113  H54 GCD     1      12.720  10.650  23.610  1.00  0.00            
ATOM    114  O27 GCD     1      11.860  12.510  23.110  1.00  0.00            
ATOM    115  H55 GCD     1      11.410  12.830  22.320  1.00  0.00            
ATOM    116  C34 GCD     1      11.410  10.530  21.970  1.00  0.00            
ATOM    117  H56 GCD     1      10.550  10.360  22.620  1.00  0.00            
ATOM    118  O28 GCD     1      11.920   9.280  21.610  1.00  0.00            
ATOM    119  C35 GCD     1      13.020   9.300  20.730  1.00  0.00            
ATOM    120  H57 GCD     1      12.790   9.980  19.900  1.00  0.00            
ATOM    121  C36 GCD     1      13.390   7.930  20.230  1.00  0.00            
ATOM    122  H58 GCD     1      14.130   7.970  19.410  1.00  0.00            
ATOM    123  H59 GCD     1      12.520   7.360  19.880  1.00  0.00            
ATOM    124  O29 GCD     1      14.020   7.170  21.260  1.00  0.00            
ATOM    125  H60 GCD     1      13.500   7.280  22.060  1.00  0.00            
ATOM    126  O30 GCD     1      11.050  11.300  20.840  1.00  0.00            
ATOM    127  C37 GCD     1       9.620  11.250  20.620  1.00  0.00            
ATOM    128  H61 GCD     1       9.110  11.030  21.560  1.00  0.00            
ATOM    129  C38 GCD     1       9.340  12.690  20.120  1.00  0.00            
ATOM    130  H62 GCD     1       9.920  12.850  19.200  1.00  0.00            
ATOM    131  O31 GCD     1       9.640  13.670  21.180  1.00  0.00            
ATOM    132  H63 GCD     1       9.930  14.480  20.740  1.00  0.00            
ATOM    133  C39 GCD     1       7.880  12.910  19.680  1.00  0.00            
ATOM    134  H64 GCD     1       7.290  12.750  20.600  1.00  0.00            
ATOM    135  O32 GCD     1       7.620  14.260  19.260  1.00  0.00            
ATOM    136  H65 GCD     1       8.080  14.400  18.430  1.00  0.00            
ATOM    137  C40 GCD     1       7.600  11.820  18.600  1.00  0.00            
ATOM    138  H66 GCD     1       6.520  11.850  18.390  1.00  0.00            
ATOM    139  O33 GCD     1       7.820  10.550  19.140  1.00  0.00            
ATOM    140  C41 GCD     1       9.180  10.250  19.500  1.00  0.00            
ATOM    141  H67 GCD     1       9.860  10.530  18.690  1.00  0.00            
ATOM    142  C42 GCD     1       9.320   8.790  19.830  1.00  0.00            
ATOM    143  H68 GCD     1      10.370   8.540  19.650  1.00  0.00            
ATOM    144  H69 GCD     1       8.640   8.240  19.170  1.00  0.00            
ATOM    145  O34 GCD     1       8.910   8.400  21.200  1.00  0.00            
ATOM    146  H70 GCD     1       9.540   7.750  21.530  1.00  0.00            
ATOM    147  O35 GCD     1       8.330  12.010  17.420  1.00  0.00            
ATOM    148  C43 GCD     1       7.470  12.260  16.280  1.00  0.00            
ATOM    149  H71 GCD     1       6.500  12.680  16.600  1.00  0.00            
ATOM    150  C44 GCD     1       8.150  13.380  15.490  1.00  0.00            
ATOM    151  H72 GCD     1       9.120  12.980  15.170  1.00  0.00            
ATOM    152  O36 GCD     1       8.240  14.600  16.240  1.00  0.00            
ATOM    153  H73 GCD     1       8.520  15.270  15.600  1.00  0.00            
ATOM    154  C45 GCD     1       7.310  13.690  14.220  1.00  0.00            
ATOM    155  H74 GCD     1       6.300  14.070  14.410  1.00  0.00            
ATOM    156  O37 GCD     1       7.990  14.750  13.420  1.00  0.00            
ATOM    157  H75 GCD     1       8.890  14.480  13.190  1.00  0.00            
ATOM    158  C46 GCD     1       7.070  12.380  13.420  1.00  0.00            
ATOM    159  H76 GCD     1       6.340  12.580  12.630  1.00  0.00            
ATOM    160  O38 GCD     1       8.230  11.810  12.900  1.00  0.00            
ATOM    161  O39 GCD     1       6.480  11.440  14.290  1.00  0.00            
ATOM    162  C47 GCD     1       7.200  11.030  15.400  1.00  0.00            
ATOM    163  H77 GCD     1       8.120  10.560  15.040  1.00  0.00            
ATOM    164  C48 GCD     1       6.450   9.900  16.050  1.00  0.00            
ATOM    165  H78 GCD     1       7.030   9.650  16.950  1.00  0.00            
ATOM    166  H79 GCD     1       6.460   9.070  15.340  1.00  0.00            
ATOM    167  O40 GCD     1       5.130  10.220  16.410  1.00  0.00            
ATOM    168  H80 GCD     1       4.700  10.600  15.640  1.00  0.00            
ATOM    169  C1  AT4     2      14.150   7.520  14.070  1.00  0.00            
ATOM    170  C2  AT4     2      14.330   8.810  14.850  1.00  0.00            
ATOM    171  C3  AT4     2      13.840   8.830  16.110  1.00  0.00            
ATOM    172  C4  AT4     2      13.880  10.000  16.860  1.00  0.00            
ATOM    173  C5  AT4     2      14.540  11.180  16.400  1.00  0.00            
ATOM    174  C6  AT4     2      14.670  12.390  17.330  1.00  0.00            
ATOM    175  C7  AT4     2      13.290  13.080  17.580  1.00  0.00            
ATOM    176  C8  AT4     2      15.670  13.380  16.780  1.00  0.00            
ATOM    177  C9  AT4     2      15.090  11.150  15.100  1.00  0.00            
ATOM    178  C10 AT4     2      15.020   9.990  14.340  1.00  0.00            
ATOM    179  O1  AT4     2      15.520   9.910  13.040  1.00  0.00            
ATOM    180  H1  AT4     2      13.120   7.360  13.730  1.00  0.00            
ATOM    181  H2  AT4     2      14.810   7.500  13.200  1.00  0.00            
ATOM    182  H3  AT4     2      14.510   6.650  14.630  1.00  0.00            
ATOM    183  H4  AT4     2      13.400   7.950  16.560  1.00  0.00            
ATOM    184  H5  AT4     2      13.490  10.070  17.870  1.00  0.00            
ATOM    185  H6  AT4     2      15.120  12.100  18.290  1.00  0.00            
ATOM    186  H7  AT4     2      13.390  13.820  18.390  1.00  0.00            
ATOM    187  H8  AT4     2      12.970  13.590  16.670  1.00  0.00            
ATOM    188  H9  AT4     2      12.590  12.310  17.940  1.00  0.00            
ATOM    189  H10 AT4     2      15.400  13.770  15.800  1.00  0.00            
ATOM    190  H11 AT4     2      15.760  14.340  17.310  1.00  0.00            
ATOM    191  H12 AT4     2      16.710  13.040  16.760  1.00  0.00            
ATOM    192  H13 AT4     2      15.680  11.980  14.720  1.00  0.00            
ATOM    193  H14 AT4     2      15.680  10.790  12.650  1.00  0.00            
TER
ENDMDL
MODEL        1
ATOM      1  H1  GCD     1      23.620   3.920  11.270  1.00  0.00            
ATOM      2  O1  GCD     1      22.790   4.230  10.890  1.00  0.00            
ATOM      3  C1  GCD     1      22.270   5.110  11.830  1.00  0.00            
ATOM      4  H2  GCD     1      21.310   5.430  11.410  1.00  0.00            
ATOM      5  H3  GCD     1      22.130   4.560  12.770  1.00  0.00            
ATOM      6  C2  GCD     1      23.120   6.370  12.180  1.00  0.00            
ATOM      7  H4  GCD     1      22.510   7.100  12.710  1.00  0.00            
ATOM      8  C3  GCD     1      23.720   6.940  10.950  1.00  0.00            
ATOM      9  H5  GCD     1      24.150   6.110  10.390  1.00  0.00            
ATOM     10  C4  GCD     1      24.850   8.010  11.150  1.00  0.00            
ATOM     11  H6  GCD     1      24.400   8.870  11.660  1.00  0.00            
ATOM     12  O2  GCD     1      25.500   8.470  10.000  1.00  0.00            
ATOM     13  H7  GCD     1      25.850   9.360  10.110  1.00  0.00            
ATOM     14  C5  GCD     1      25.850   7.390  12.080  1.00  0.00            
ATOM     15  H8  GCD     1      26.210   6.430  11.700  1.00  0.00            
ATOM     16  O3  GCD     1      26.850   8.310  12.320  1.00  0.00            
ATOM     17  H9  GCD     1      27.320   8.360  11.480  1.00  0.00            
ATOM     18  C6  GCD     1      25.210   6.940  13.390  1.00  0.00            
ATOM     19  O4  GCD     1      24.260   5.920  13.020  1.00  0.00            
ATOM     20  H10 GCD     1      25.930   6.450  14.050  1.00  0.00            
ATOM     21  O5  GCD     1      24.520   8.050  14.010  1.00  0.00            
ATOM     22  C7  GCD     1      24.990   8.310  15.310  1.00  0.00            
ATOM     23  H11 GCD     1      25.540   7.540  15.870  1.00  0.00            
ATOM     24  C8  GCD     1      25.910   9.480  15.340  1.00  0.00            
ATOM     25  H12 GCD     1      25.460  10.250  14.710  1.00  0.00            
ATOM     26  O6  GCD     1      27.250   9.240  14.850  1.00  0.00            
ATOM     27  H13 GCD     1      27.230   8.800  14.000  1.00  0.00            
ATOM     28  C9  GCD     1      26.100  10.070  16.700  1.00  0.00            
ATOM     29  H14 GCD     1      26.560   9.320  17.350  1.00  0.00            
ATOM     30  O7  GCD     1      27.010  11.230  16.720  1.00  0.00            
ATOM     31  H15 GCD     1      27.820  11.000  16.250  1.00  0.00            
ATOM     32  C10 GCD     1      24.750  10.350  17.320  1.00  0.00            
ATOM     33  H16 GCD     1      24.780  10.720  18.350  1.00  0.00            
ATOM     34  O8  GCD     1      23.970   9.180  17.370  1.00  0.00            
ATOM     35  C11 GCD     1      23.710   8.590  16.110  1.00  0.00            
ATOM     36  H17 GCD     1      23.020   9.230  15.550  1.00  0.00            
ATOM     37  C12 GCD     1      22.960   7.310  16.410  1.00  0.00            
ATOM     38  H18 GCD     1      23.480   6.700  17.150  1.00  0.00            
ATOM     39  H19 GCD     1      22.790   6.820  15.440  1.00  0.00            
ATOM     40  O9  GCD     1      21.720   7.670  17.020  1.00  0.00            
ATOM     41  H20 GCD     1      21.920   7.920  17.930  1.00  0.00            
ATOM     42  O10 GCD     1      24.080  11.290  16.490  1.00  0.00            
ATOM     43  C13 GCD     1      23.690  12.490  17.180  1.00  0.00            
ATOM     44  H21 GCD     1      23.870  12.400  18.260  1.00  0.00            
ATOM     45  C14 GCD     1      24.470  13.750  16.630  1.00  0.00            
ATOM     46  H22 GCD     1      24.250  13.740  15.550  1.00  0.00            
ATOM     47  O11 GCD     1      25.860  13.710  16.830  1.00  0.00            
ATOM     48  H23 GCD     1      26.100  12.790  16.640  1.00  0.00            
ATOM     49  C15 GCD     1      23.950  15.010  17.280  1.00  0.00            
ATOM     50  H24 GCD     1      24.120  15.140  18.350  1.00  0.00            
ATOM     51  O12 GCD     1      24.490  16.210  16.690  1.00  0.00            
ATOM     52  H25 GCD     1      25.410  15.970  16.860  1.00  0.00            
ATOM     53  C16 GCD     1      22.400  15.050  17.260  1.00  0.00            
ATOM     54  H26 GCD     1      21.940  15.790  17.920  1.00  0.00            
ATOM     55  O13 GCD     1      21.790  13.780  17.660  1.00  0.00            
ATOM     56  C17 GCD     1      22.180  12.650  16.950  1.00  0.00            
ATOM     57  H27 GCD     1      21.880  12.730  15.900  1.00  0.00            
ATOM     58  C18 GCD     1      21.490  11.390  17.580  1.00  0.00            
ATOM     59  H28 GCD     1      21.990  11.050  18.490  1.00  0.00            
ATOM     60  H29 GCD     1      21.430  10.530  16.900  1.00  0.00            
ATOM     61  O14 GCD     1      20.150  11.790  17.920  1.00  0.00            
ATOM     62  H30 GCD     1      20.270  12.730  18.110  1.00  0.00            
ATOM     63  O15 GCD     1      21.950  15.320  16.000  1.00  0.00            
ATOM     64  C19 GCD     1      21.050  16.430  15.820  1.00  0.00            
ATOM     65  H31 GCD     1      20.890  17.020  16.720  1.00  0.00            
ATOM     66  C20 GCD     1      21.730  17.360  14.790  1.00  0.00            
ATOM     67  H32 GCD     1      21.890  16.910  13.810  1.00  0.00            
ATOM     68  O16 GCD     1      22.890  17.780  15.370  1.00  0.00            
ATOM     69  H33 GCD     1      23.410  17.070  15.750  1.00  0.00            
ATOM     70  C21 GCD     1      20.750  18.470  14.450  1.00  0.00            
ATOM     71  H34 GCD     1      20.660  19.140  15.310  1.00  0.00            
ATOM     72  O17 GCD     1      21.300  19.080  13.310  1.00  0.00            
ATOM     73  H35 GCD     1      21.310  18.400  12.630  1.00  0.00            
ATOM     74  C22 GCD     1      19.360  17.940  14.100  1.00  0.00            
ATOM     75  H36 GCD     1      18.740  18.850  14.060  1.00  0.00            
ATOM     76  O18 GCD     1      18.870  17.180  15.160  1.00  0.00            
ATOM     77  C23 GCD     1      19.650  16.050  15.450  1.00  0.00            
ATOM     78  H37 GCD     1      19.610  15.500  14.500  1.00  0.00            
ATOM     79  C24 GCD     1      19.000  15.180  16.520  1.00  0.00            
ATOM     80  H38 GCD     1      19.620  14.290  16.680  1.00  0.00            
ATOM     81  H39 GCD     1      17.970  14.940  16.220  1.00  0.00            
ATOM     82  O19 GCD     1      18.920  15.920  17.780  1.00  0.00            
ATOM     83  H40 GCD     1      18.480  15.340  18.410  1.00  0.00            
ATOM     84  O20 GCD     1      19.350  17.250  12.790  1.00  0.00            
ATOM     85  C25 GCD     1      18.940  17.970  11.670  1.00  0.00            
ATOM     86  H41 GCD     1      19.080  19.050  11.770  1.00  0.00            
ATOM     87  C26 GCD     1      19.790  17.470  10.560  1.00  0.00            
ATOM     88  H42 GCD     1      19.790  16.380  10.500  1.00  0.00            
ATOM     89  O21 GCD     1      21.160  17.680  10.870  1.00  0.00            
ATOM     90  H43 GCD     1      21.730  16.980  10.530  1.00  0.00            
ATOM     91  C27 GCD     1      19.360  17.960   9.240  1.00  0.00            
ATOM     92  H44 GCD     1      19.430  19.050   9.160  1.00  0.00            
ATOM     93  O22 GCD     1      20.050  17.470   8.140  1.00  0.00            
ATOM     94  H45 GCD     1      19.390  16.960   7.650  1.00  0.00            
ATOM     95  C28 GCD     1      17.870  17.690   9.080  1.00  0.00            
ATOM     96  H46 GCD     1      17.630  18.200   8.140  1.00  0.00            
ATOM     97  O23 GCD     1      17.120  18.230  10.190  1.00  0.00            
ATOM     98  C29 GCD     1      17.430  17.700  11.450  1.00  0.00            
ATOM     99  H47 GCD     1      17.240  16.620  11.530  1.00  0.00            
ATOM    100  C30 GCD     1      16.560  18.350  12.570  1.00  0.00            
ATOM    101  H48 GCD     1      16.870  18.000  13.570  1.00  0.00            
ATOM    102  H49 GCD     1      15.470  18.220  12.450  1.00  0.00            
ATOM    103  O24 GCD     1      16.770  19.770  12.630  1.00  0.00            
ATOM    104  H50 GCD     1      16.510  20.090  11.760  1.00  0.00            
ATOM    105  O25 GCD     1      17.500  16.260   8.970  1.00  0.00            
ATOM    106  C31 GCD     1      16.600  15.920   7.920  1.00  0.00            
ATOM    107  H51 GCD     1      15.960  16.810   7.870  1.00  0.00            
ATOM    108  C32 GCD     1      17.370  15.750   6.630  1.00  0.00            
ATOM    109  H52 GCD     1      18.230  15.110   6.880  1.00  0.00            
ATOM    110  O26 GCD     1      17.790  17.030   6.090  1.00  0.00            
ATOM    111  H53 GCD     1      18.260  16.750   5.290  1.00  0.00            
ATOM    112  C33 GCD     1      16.480  15.050   5.600  1.00  0.00            
ATOM    113  H54 GCD     1      15.830  15.880   5.280  1.00  0.00            
ATOM    114  O27 GCD     1      17.220  14.670   4.410  1.00  0.00            
ATOM    115  H55 GCD     1      17.830  13.970   4.670  1.00  0.00            
ATOM    116  C34 GCD     1      15.810  13.800   6.080  1.00  0.00            
ATOM    117  H56 GCD     1      15.260  13.400   5.220  1.00  0.00            
ATOM    118  O28 GCD     1      15.010  14.130   7.210  1.00  0.00            
ATOM    119  C35 GCD     1      15.760  14.700   8.360  1.00  0.00            
ATOM    120  H57 GCD     1      16.520  13.990   8.710  1.00  0.00            
ATOM    121  C36 GCD     1      14.830  14.960   9.550  1.00  0.00            
ATOM    122  H58 GCD     1      14.070  15.580   9.050  1.00  0.00            
ATOM    123  H59 GCD     1      15.350  15.480  10.370  1.00  0.00            
ATOM    124  O29 GCD     1      14.310  13.710  10.100  1.00  0.00            
ATOM    125  H60 GCD     1      13.690  13.960  10.790  1.00  0.00            
ATOM    126  O30 GCD     1      16.860  12.950   6.480  1.00  0.00            
ATOM    127  C37 GCD     1      16.630  11.600   6.270  1.00  0.00            
ATOM    128  H61 GCD     1      15.700  11.430   5.710  1.00  0.00            
ATOM    129  C38 GCD     1      17.830  11.050   5.470  1.00  0.00            
ATOM    130  H62 GCD     1      18.750  11.340   5.990  1.00  0.00            
ATOM    131  O31 GCD     1      17.610  11.520   4.130  1.00  0.00            
ATOM    132  H63 GCD     1      18.400  11.960   3.810  1.00  0.00            
ATOM    133  C39 GCD     1      17.960   9.520   5.480  1.00  0.00            
ATOM    134  H64 GCD     1      17.120   9.140   4.890  1.00  0.00            
ATOM    135  O32 GCD     1      19.130   8.890   4.820  1.00  0.00            
ATOM    136  H65 GCD     1      19.910   9.070   5.350  1.00  0.00            
ATOM    137  C40 GCD     1      17.760   8.980   6.950  1.00  0.00            
ATOM    138  H66 GCD     1      17.600   7.900   6.830  1.00  0.00            
ATOM    139  O33 GCD     1      16.540   9.430   7.470  1.00  0.00            
ATOM    140  C41 GCD     1      16.480  10.870   7.650  1.00  0.00            
ATOM    141  H67 GCD     1      17.310  11.130   8.300  1.00  0.00            
ATOM    142  C42 GCD     1      15.090  11.200   8.210  1.00  0.00            
ATOM    143  H68 GCD     1      15.040  12.240   8.560  1.00  0.00            
ATOM    144  H69 GCD     1      14.930  10.560   9.080  1.00  0.00            
ATOM    145  O34 GCD     1      14.060  11.120   7.240  1.00  0.00            
ATOM    146  H70 GCD     1      13.540  10.380   7.550  1.00  0.00            
ATOM    147  O35 GCD     1      18.910   9.280   7.760  1.00  0.00            
ATOM    148  C43 GCD     1      19.870   8.180   7.870  1.00  0.00            
ATOM    149  H71 GCD     1      19.550   7.390   7.180  1.00  0.00            
ATOM    150  C44 GCD     1      21.230   8.740   7.530  1.00  0.00            
ATOM    151  H72 GCD     1      21.450   9.490   8.300  1.00  0.00            
ATOM    152  O36 GCD     1      21.260   9.360   6.220  1.00  0.00            
ATOM    153  H73 GCD     1      22.080   9.830   6.060  1.00  0.00            
ATOM    154  C45 GCD     1      22.300   7.670   7.690  1.00  0.00            
ATOM    155  H74 GCD     1      22.140   6.940   6.890  1.00  0.00            
ATOM    156  O37 GCD     1      23.620   8.220   7.570  1.00  0.00            
ATOM    157  H75 GCD     1      23.760   8.840   8.290  1.00  0.00            
ATOM    158  C46 GCD     1      22.180   6.950   9.010  1.00  0.00            
ATOM    159  H76 GCD     1      22.730   6.000   8.940  1.00  0.00            
ATOM    160  O38 GCD     1      22.820   7.650  10.090  1.00  0.00            
ATOM    161  O39 GCD     1      20.830   6.690   9.420  1.00  0.00            
ATOM    162  C47 GCD     1      19.810   7.640   9.300  1.00  0.00            
ATOM    163  H77 GCD     1      20.000   8.490   9.960  1.00  0.00            
ATOM    164  C48 GCD     1      18.430   7.060   9.630  1.00  0.00            
ATOM    165  H78 GCD     1      17.620   7.760   9.860  1.00  0.00            
ATOM    166  H79 GCD     1      18.580   6.520  10.570  1.00  0.00            
ATOM    167  O40 GCD     1      18.080   6.020   8.640  1.00  0.00            
ATOM    168  H80 GCD     1      18.830   5.410   8.690  1.00  0.00            
ATOM    169  C1  AT4     2      17.140  13.650  13.640  1.00  0.00            
ATOM    170  C2  AT4     2      18.570  13.210  13.390  1.00  0.00            
ATOM    171  C3  AT4     2      19.330  14.050  12.510  1.00  0.00            
ATOM    172  C4  AT4     2      20.650  13.670  12.180  1.00  0.00            
ATOM    173  C5  AT4     2      21.210  12.560  12.740  1.00  0.00            
ATOM    174  C6  AT4     2      22.610  12.220  12.150  1.00  0.00            
ATOM    175  C7  AT4     2      22.510  11.360  10.830  1.00  0.00            
ATOM    176  C8  AT4     2      23.560  11.490  13.090  1.00  0.00            
ATOM    177  C9  AT4     2      20.440  11.730  13.590  1.00  0.00            
ATOM    178  C10 AT4     2      19.160  12.030  13.970  1.00  0.00            
ATOM    179  O1  AT4     2      18.500  11.260  14.880  1.00  0.00            
ATOM    180  H1  AT4     2      16.950  14.720  13.740  1.00  0.00            
ATOM    181  H2  AT4     2      16.560  13.420  12.740  1.00  0.00            
ATOM    182  H3  AT4     2      16.700  13.100  14.490  1.00  0.00            
ATOM    183  H4  AT4     2      18.820  14.920  12.120  1.00  0.00            
ATOM    184  H5  AT4     2      21.290  14.340  11.610  1.00  0.00            
ATOM    185  H6  AT4     2      23.080  13.170  11.860  1.00  0.00            
ATOM    186  H7  AT4     2      21.810  10.530  10.950  1.00  0.00            
ATOM    187  H8  AT4     2      22.070  11.920   9.990  1.00  0.00            
ATOM    188  H9  AT4     2      23.450  11.010  10.400  1.00  0.00            
ATOM    189  H10 AT4     2      23.640  11.990  14.070  1.00  0.00            
ATOM    190  H11 AT4     2      23.260  10.460  13.320  1.00  0.00            
ATOM    191  H12 AT4     2      24.600  11.500  12.720  1.00  0.00            
ATOM    192  H13 AT4     2      20.860  10.800  13.960  1.00  0.00            
ATOM    193  H14 AT4     2      19.120  10.530  15.000  1.00  0.00            
TER
ENDMDL
MODEL        1
ATOM      1  H1  GCD     1      21.880  13.220  21.760  1.00  0.00            
ATOM      2  O1  GCD     1      22.750  13.610  21.590  1.00  0.00            
ATOM      3  C1  GCD     1      22.590  14.870  22.320  1.00  0.00            
ATOM      4  H2  GCD     1      23.470  15.520  22.260  1.00  0.00            
ATOM      5  H3  GCD     1      21.750  15.350  21.800  1.00  0.00            
ATOM      6  C2  GCD     1      22.250  14.760  23.850  1.00  0.00            
ATOM      7  H4  GCD     1      22.310  15.800  24.170  1.00  0.00            
ATOM      8  C3  GCD     1      23.230  13.910  24.620  1.00  0.00            
ATOM      9  H5  GCD     1      23.120  12.890  24.220  1.00  0.00            
ATOM     10  C4  GCD     1      22.730  13.890  26.070  1.00  0.00            
ATOM     11  H6  GCD     1      22.890  14.890  26.490  1.00  0.00            
ATOM     12  O2  GCD     1      23.470  13.010  26.820  1.00  0.00            
ATOM     13  H7  GCD     1      23.240  13.220  27.730  1.00  0.00            
ATOM     14  C5  GCD     1      21.200  13.670  26.190  1.00  0.00            
ATOM     15  H8  GCD     1      20.980  12.670  25.800  1.00  0.00            
ATOM     16  O3  GCD     1      20.720  13.680  27.510  1.00  0.00            
ATOM     17  H9  GCD     1      20.560  14.610  27.720  1.00  0.00            
ATOM     18  C6  GCD     1      20.400  14.490  25.250  1.00  0.00            
ATOM     19  O4  GCD     1      20.940  14.270  23.950  1.00  0.00            
ATOM     20  H10 GCD     1      19.380  14.110  25.250  1.00  0.00            
ATOM     21  O5  GCD     1      20.270  15.860  25.710  1.00  0.00            
ATOM     22  C7  GCD     1      19.100  16.250  26.310  1.00  0.00            
ATOM     23  H11 GCD     1      18.500  15.430  26.730  1.00  0.00            
ATOM     24  C8  GCD     1      19.540  17.120  27.540  1.00  0.00            
ATOM     25  H12 GCD     1      20.190  17.930  27.180  1.00  0.00            
ATOM     26  O6  GCD     1      20.180  16.200  28.470  1.00  0.00            
ATOM     27  H13 GCD     1      20.090  16.650  29.310  1.00  0.00            
ATOM     28  C9  GCD     1      18.320  17.750  28.240  1.00  0.00            
ATOM     29  H14 GCD     1      17.770  17.090  28.920  1.00  0.00            
ATOM     30  O7  GCD     1      18.700  18.850  29.080  1.00  0.00            
ATOM     31  H15 GCD     1      19.220  19.530  28.630  1.00  0.00            
ATOM     32  C10 GCD     1      17.330  18.410  27.230  1.00  0.00            
ATOM     33  H16 GCD     1      16.430  18.750  27.740  1.00  0.00            
ATOM     34  O8  GCD     1      16.980  17.460  26.210  1.00  0.00            
ATOM     35  C11 GCD     1      18.040  17.040  25.420  1.00  0.00            
ATOM     36  H17 GCD     1      18.500  17.930  24.970  1.00  0.00            
ATOM     37  C12 GCD     1      17.560  16.270  24.180  1.00  0.00            
ATOM     38  H18 GCD     1      18.470  16.050  23.610  1.00  0.00            
ATOM     39  H19 GCD     1      16.940  16.930  23.580  1.00  0.00            
ATOM     40  O9  GCD     1      16.880  15.100  24.540  1.00  0.00            
ATOM     41  H20 GCD     1      16.730  14.660  23.700  1.00  0.00            
ATOM     42  O10 GCD     1      18.010  19.510  26.640  1.00  0.00            
ATOM     43  C13 GCD     1      17.440  20.870  26.900  1.00  0.00            
ATOM     44  H21 GCD     1      17.040  20.960  27.920  1.00  0.00            
ATOM     45  C14 GCD     1      18.700  21.790  26.770  1.00  0.00            
ATOM     46  H22 GCD     1      19.260  21.480  25.880  1.00  0.00            
ATOM     47  O11 GCD     1      19.570  21.600  27.850  1.00  0.00            
ATOM     48  H23 GCD     1      19.250  22.000  28.670  1.00  0.00            
ATOM     49  C15 GCD     1      18.300  23.230  26.760  1.00  0.00            
ATOM     50  H24 GCD     1      17.830  23.480  27.720  1.00  0.00            
ATOM     51  O12 GCD     1      19.420  24.160  26.590  1.00  0.00            
ATOM     52  H25 GCD     1      19.070  24.880  26.050  1.00  0.00            
ATOM     53  C16 GCD     1      17.180  23.460  25.680  1.00  0.00            
ATOM     54  H26 GCD     1      16.860  24.500  25.700  1.00  0.00            
ATOM     55  O13 GCD     1      16.090  22.600  25.780  1.00  0.00            
ATOM     56  C17 GCD     1      16.380  21.190  25.760  1.00  0.00            
ATOM     57  H27 GCD     1      16.950  21.060  24.840  1.00  0.00            
ATOM     58  C18 GCD     1      15.110  20.230  25.750  1.00  0.00            
ATOM     59  H28 GCD     1      15.390  19.250  25.330  1.00  0.00            
ATOM     60  H29 GCD     1      14.390  20.690  25.060  1.00  0.00            
ATOM     61  O14 GCD     1      14.330  20.140  26.950  1.00  0.00            
ATOM     62  H30 GCD     1      13.390  20.070  26.720  1.00  0.00            
ATOM     63  O15 GCD     1      17.820  23.300  24.460  1.00  0.00            
ATOM     64  C19 GCD     1      17.380  24.150  23.420  1.00  0.00            
ATOM     65  H31 GCD     1      16.440  24.610  23.740  1.00  0.00            
ATOM     66  C20 GCD     1      18.500  25.240  23.290  1.00  0.00            
ATOM     67  H32 GCD     1      19.460  24.700  23.260  1.00  0.00            
ATOM     68  O16 GCD     1      18.520  26.000  24.560  1.00  0.00            
ATOM     69  H33 GCD     1      19.180  26.700  24.480  1.00  0.00            
ATOM     70  C21 GCD     1      18.290  26.130  22.050  1.00  0.00            
ATOM     71  H34 GCD     1      17.290  26.570  22.170  1.00  0.00            
ATOM     72  O17 GCD     1      19.300  27.110  21.880  1.00  0.00            
ATOM     73  H35 GCD     1      20.130  26.650  21.680  1.00  0.00            
ATOM     74  C22 GCD     1      18.140  25.150  20.860  1.00  0.00            
ATOM     75  H36 GCD     1      17.890  25.620  19.910  1.00  0.00            
ATOM     76  O18 GCD     1      17.090  24.310  21.080  1.00  0.00            
ATOM     77  C23 GCD     1      17.260  23.350  22.070  1.00  0.00            
ATOM     78  H37 GCD     1      18.130  22.690  21.930  1.00  0.00            
ATOM     79  C24 GCD     1      16.100  22.390  22.070  1.00  0.00            
ATOM     80  H38 GCD     1      16.330  21.550  22.750  1.00  0.00            
ATOM     81  H39 GCD     1      15.950  21.950  21.070  1.00  0.00            
ATOM     82  O19 GCD     1      14.880  23.030  22.380  1.00  0.00            
ATOM     83  H40 GCD     1      14.820  23.760  21.750  1.00  0.00            
ATOM     84  O20 GCD     1      19.420  24.390  20.810  1.00  0.00            
ATOM     85  C25 GCD     1      20.390  24.680  19.780  1.00  0.00            
ATOM     86  H41 GCD     1      20.150  25.670  19.370  1.00  0.00            
ATOM     87  C26 GCD     1      21.780  24.770  20.300  1.00  0.00            
ATOM     88  H42 GCD     1      22.040  23.920  20.950  1.00  0.00            
ATOM     89  O21 GCD     1      21.850  25.950  21.210  1.00  0.00            
ATOM     90  H43 GCD     1      22.370  25.700  21.990  1.00  0.00            
ATOM     91  C27 GCD     1      22.720  24.850  19.170  1.00  0.00            
ATOM     92  H44 GCD     1      22.570  25.780  18.610  1.00  0.00            
ATOM     93  O22 GCD     1      24.060  24.690  19.520  1.00  0.00            
ATOM     94  H45 GCD     1      24.210  23.760  19.710  1.00  0.00            
ATOM     95  C28 GCD     1      22.570  23.710  18.120  1.00  0.00            
ATOM     96  H46 GCD     1      23.280  23.910  17.310  1.00  0.00            
ATOM     97  O23 GCD     1      21.260  23.840  17.620  1.00  0.00            
ATOM     98  C29 GCD     1      20.290  23.620  18.660  1.00  0.00            
ATOM     99  H47 GCD     1      20.570  22.670  19.130  1.00  0.00            
ATOM    100  C30 GCD     1      18.920  23.470  18.020  1.00  0.00            
ATOM    101  H48 GCD     1      18.260  23.040  18.780  1.00  0.00            
ATOM    102  H49 GCD     1      18.930  22.660  17.280  1.00  0.00            
ATOM    103  O24 GCD     1      18.420  24.660  17.390  1.00  0.00            
ATOM    104  H50 GCD     1      19.120  25.170  16.970  1.00  0.00            
ATOM    105  O25 GCD     1      22.820  22.470  18.700  1.00  0.00            
ATOM    106  C31 GCD     1      23.330  21.450  17.830  1.00  0.00            
ATOM    107  H51 GCD     1      23.140  21.530  16.750  1.00  0.00            
ATOM    108  C32 GCD     1      24.880  21.470  17.870  1.00  0.00            
ATOM    109  H52 GCD     1      25.200  21.450  18.920  1.00  0.00            
ATOM    110  O26 GCD     1      25.490  22.690  17.320  1.00  0.00            
ATOM    111  H53 GCD     1      26.420  22.760  17.540  1.00  0.00            
ATOM    112  C33 GCD     1      25.430  20.280  17.120  1.00  0.00            
ATOM    113  H54 GCD     1      25.000  20.360  16.120  1.00  0.00            
ATOM    114  O27 GCD     1      26.840  20.160  17.150  1.00  0.00            
ATOM    115  H55 GCD     1      27.070  19.940  18.060  1.00  0.00            
ATOM    116  C34 GCD     1      24.810  18.970  17.650  1.00  0.00            
ATOM    117  H56 GCD     1      25.160  18.190  16.980  1.00  0.00            
ATOM    118  O28 GCD     1      23.440  19.150  17.420  1.00  0.00            
ATOM    119  C35 GCD     1      22.880  20.120  18.260  1.00  0.00            
ATOM    120  H57 GCD     1      23.230  20.020  19.300  1.00  0.00            
ATOM    121  C36 GCD     1      21.360  19.840  18.250  1.00  0.00            
ATOM    122  H58 GCD     1      20.900  20.580  18.910  1.00  0.00            
ATOM    123  H59 GCD     1      21.200  18.840  18.660  1.00  0.00            
ATOM    124  O29 GCD     1      20.750  20.020  17.000  1.00  0.00            
ATOM    125  H60 GCD     1      21.230  19.490  16.350  1.00  0.00            
ATOM    126  O30 GCD     1      25.130  18.550  18.970  1.00  0.00            
ATOM    127  C37 GCD     1      26.220  17.670  19.010  1.00  0.00            
ATOM    128  H61 GCD     1      26.730  17.660  18.040  1.00  0.00            
ATOM    129  C38 GCD     1      27.310  18.180  19.970  1.00  0.00            
ATOM    130  H62 GCD     1      26.850  18.300  20.950  1.00  0.00            
ATOM    131  O31 GCD     1      27.770  19.470  19.540  1.00  0.00            
ATOM    132  H63 GCD     1      28.410  19.850  20.150  1.00  0.00            
ATOM    133  C39 GCD     1      28.460  17.170  20.060  1.00  0.00            
ATOM    134  H64 GCD     1      29.060  17.080  19.150  1.00  0.00            
ATOM    135  O32 GCD     1      29.380  17.560  21.120  1.00  0.00            
ATOM    136  H65 GCD     1      28.900  17.720  21.940  1.00  0.00            
ATOM    137  C40 GCD     1      27.870  15.830  20.510  1.00  0.00            
ATOM    138  H66 GCD     1      28.670  15.090  20.500  1.00  0.00            
ATOM    139  O33 GCD     1      26.900  15.450  19.580  1.00  0.00            
ATOM    140  C41 GCD     1      25.770  16.320  19.520  1.00  0.00            
ATOM    141  H67 GCD     1      25.260  16.460  20.480  1.00  0.00            
ATOM    142  C42 GCD     1      24.710  15.650  18.600  1.00  0.00            
ATOM    143  H68 GCD     1      23.800  16.260  18.610  1.00  0.00            
ATOM    144  H69 GCD     1      24.430  14.660  18.980  1.00  0.00            
ATOM    145  O34 GCD     1      25.110  15.510  17.260  1.00  0.00            
ATOM    146  H70 GCD     1      25.830  14.870  17.180  1.00  0.00            
ATOM    147  O35 GCD     1      27.320  15.870  21.790  1.00  0.00            
ATOM    148  C43 GCD     1      27.450  14.680  22.610  1.00  0.00            
ATOM    149  H71 GCD     1      28.480  14.300  22.670  1.00  0.00            
ATOM    150  C44 GCD     1      27.200  15.240  24.030  1.00  0.00            
ATOM    151  H72 GCD     1      26.320  15.910  24.070  1.00  0.00            
ATOM    152  O36 GCD     1      28.350  15.950  24.470  1.00  0.00            
ATOM    153  H73 GCD     1      28.410  16.800  24.000  1.00  0.00            
ATOM    154  C45 GCD     1      26.920  14.020  24.930  1.00  0.00            
ATOM    155  H74 GCD     1      27.800  13.370  24.820  1.00  0.00            
ATOM    156  O37 GCD     1      26.740  14.380  26.350  1.00  0.00            
ATOM    157  H75 GCD     1      26.800  13.480  26.680  1.00  0.00            
ATOM    158  C46 GCD     1      25.610  13.410  24.480  1.00  0.00            
ATOM    159  H76 GCD     1      25.200  12.680  25.180  1.00  0.00            
ATOM    160  O38 GCD     1      24.600  14.450  24.420  1.00  0.00            
ATOM    161  O39 GCD     1      25.890  12.790  23.200  1.00  0.00            
ATOM    162  C47 GCD     1      26.440  13.600  22.150  1.00  0.00            
ATOM    163  H77 GCD     1      25.550  14.050  21.690  1.00  0.00            
ATOM    164  C48 GCD     1      27.010  12.600  21.110  1.00  0.00            
ATOM    165  H78 GCD     1      27.620  13.070  20.330  1.00  0.00            
ATOM    166  H79 GCD     1      26.260  12.000  20.580  1.00  0.00            
ATOM    167  O40 GCD     1      27.920  11.650  21.720  1.00  0.00            
ATOM    168  H80 GCD     1      27.380  11.090  22.300  1.00  0.00            
ATOM    169  C1  AT4     2      26.000  21.130  22.590  1.00  0.00            
ATOM    170  C2  AT4     2      24.600  20.810  22.560  1.00  0.00            
ATOM    171  C3  AT4     2      24.170  19.570  22.150  1.00  0.00            
ATOM    172  C4  AT4     2      22.790  19.280  22.040  1.00  0.00            
ATOM    173  C5  AT4     2      21.720  20.220  22.220  1.00  0.00            
ATOM    174  C6  AT4     2      20.260  19.910  22.060  1.00  0.00            
ATOM    175  C7  AT4     2      19.400  20.410  23.230  1.00  0.00            
ATOM    176  C8  AT4     2      19.850  18.430  21.830  1.00  0.00            
ATOM    177  C9  AT4     2      22.240  21.480  22.650  1.00  0.00            
ATOM    178  C10 AT4     2      23.600  21.780  22.750  1.00  0.00            
ATOM    179  O1  AT4     2      23.920  23.070  23.040  1.00  0.00            
ATOM    180  H1  AT4     2      26.540  20.370  22.010  1.00  0.00            
ATOM    181  H2  AT4     2      26.260  22.100  22.140  1.00  0.00            
ATOM    182  H3  AT4     2      26.250  21.180  23.660  1.00  0.00            
ATOM    183  H4  AT4     2      24.860  18.760  21.930  1.00  0.00            
ATOM    184  H5  AT4     2      22.530  18.250  21.810  1.00  0.00            
ATOM    185  H6  AT4     2      19.930  20.380  21.130  1.00  0.00            
ATOM    186  H7  AT4     2      18.380  20.170  22.900  1.00  0.00            
ATOM    187  H8  AT4     2      19.630  19.800  24.110  1.00  0.00            
ATOM    188  H9  AT4     2      19.450  21.490  23.340  1.00  0.00            
ATOM    189  H10 AT4     2      20.190  17.870  22.710  1.00  0.00            
ATOM    190  H11 AT4     2      18.760  18.310  21.880  1.00  0.00            
ATOM    191  H12 AT4     2      20.290  18.020  20.910  1.00  0.00            
ATOM    192  H13 AT4     2      21.520  22.210  23.010  1.00  0.00            
ATOM    193  H14 AT4     2      23.080  23.470  23.320  1.00  0.00            
TER
ENDMDL
MODEL        1
ATOM      1  H1  GCD     1      20.810   7.960  24.130  1.00  0.00            
ATOM      2  O1  GCD     1      20.030   7.470  24.420  1.00  0.00            
ATOM      3  C1  GCD     1      20.540   6.140  24.090  1.00  0.00            
ATOM      4  H2  GCD     1      21.460   5.970  24.660  1.00  0.00            
ATOM      5  H3  GCD     1      19.760   5.430  24.400  1.00  0.00            
ATOM      6  C2  GCD     1      20.700   6.030  22.580  1.00  0.00            
ATOM      7  H4  GCD     1      19.700   6.160  22.140  1.00  0.00            
ATOM      8  C3  GCD     1      21.170   4.700  22.120  1.00  0.00            
ATOM      9  H5  GCD     1      22.160   4.460  22.540  1.00  0.00            
ATOM     10  C4  GCD     1      21.370   4.830  20.560  1.00  0.00            
ATOM     11  H6  GCD     1      20.380   5.060  20.160  1.00  0.00            
ATOM     12  O2  GCD     1      21.960   3.590  20.060  1.00  0.00            
ATOM     13  H7  GCD     1      21.540   2.780  20.380  1.00  0.00            
ATOM     14  C5  GCD     1      22.280   6.000  20.260  1.00  0.00            
ATOM     15  H8  GCD     1      23.280   5.970  20.720  1.00  0.00            
ATOM     16  O3  GCD     1      22.500   6.060  18.880  1.00  0.00            
ATOM     17  H9  GCD     1      22.910   5.240  18.560  1.00  0.00            
ATOM     18  C6  GCD     1      21.680   7.260  20.760  1.00  0.00            
ATOM     19  O4  GCD     1      21.620   7.050  22.200  1.00  0.00            
ATOM     20  H10 GCD     1      22.300   8.140  20.530  1.00  0.00            
ATOM     21  O5  GCD     1      20.460   7.620  20.160  1.00  0.00            
ATOM     22  C7  GCD     1      20.440   8.590  19.090  1.00  0.00            
ATOM     23  H11 GCD     1      21.410   8.740  18.610  1.00  0.00            
ATOM     24  C8  GCD     1      19.420   8.090  17.970  1.00  0.00            
ATOM     25  H12 GCD     1      18.460   7.860  18.450  1.00  0.00            
ATOM     26  O6  GCD     1      20.000   6.900  17.460  1.00  0.00            
ATOM     27  H13 GCD     1      20.460   6.480  18.190  1.00  0.00            
ATOM     28  C9  GCD     1      19.260   9.090  16.870  1.00  0.00            
ATOM     29  H14 GCD     1      20.260   9.270  16.460  1.00  0.00            
ATOM     30  O7  GCD     1      18.320   8.700  15.840  1.00  0.00            
ATOM     31  H15 GCD     1      18.650   7.940  15.350  1.00  0.00            
ATOM     32  C10 GCD     1      18.840  10.360  17.530  1.00  0.00            
ATOM     33  H16 GCD     1      18.730  11.110  16.740  1.00  0.00            
ATOM     34  O8  GCD     1      19.870  10.780  18.400  1.00  0.00            
ATOM     35  C11 GCD     1      20.060   9.980  19.590  1.00  0.00            
ATOM     36  H17 GCD     1      19.180   9.900  20.240  1.00  0.00
[truncated: 1,890,994 more chars]
