# Supplementary material for: Achieving Chemical Accuracy in Cyclodextrin Host–Guest Binding via Integrative Atomistic Modelling
Source: Adv Sci (Weinh). 2025 Dec 14;13(10):e19782. doi: 10.1002/advs.202519782 (PMC12915143; doi:10.1002/advs.202519782)
Supplement: Supplementary file 1 — Supporting Information [file ADVS-13-e19782-s003.zip › all_poses/GCD.AU0.pdb]

MODEL        1
ATOM      1  H1  GCD     1      15.850  26.660  23.710  1.00  0.00            
ATOM      2  O1  GCD     1      15.690  27.520  23.310  1.00  0.00            
ATOM      3  C1  GCD     1      16.120  27.430  21.930  1.00  0.00            
ATOM      4  H2  GCD     1      16.010  28.380  21.390  1.00  0.00            
ATOM      5  H3  GCD     1      17.210  27.300  21.890  1.00  0.00            
ATOM      6  C2  GCD     1      15.390  26.290  21.210  1.00  0.00            
ATOM      7  H4  GCD     1      15.290  25.450  21.920  1.00  0.00            
ATOM      8  C3  GCD     1      16.130  25.950  19.900  1.00  0.00            
ATOM      9  H5  GCD     1      16.320  26.870  19.340  1.00  0.00            
ATOM     10  C4  GCD     1      15.210  25.010  19.130  1.00  0.00            
ATOM     11  H6  GCD     1      15.070  24.070  19.680  1.00  0.00            
ATOM     12  O2  GCD     1      15.940  24.590  17.980  1.00  0.00            
ATOM     13  H7  GCD     1      15.420  23.870  17.610  1.00  0.00            
ATOM     14  C5  GCD     1      13.850  25.530  18.870  1.00  0.00            
ATOM     15  H8  GCD     1      13.940  26.440  18.270  1.00  0.00            
ATOM     16  O3  GCD     1      13.050  24.610  18.080  1.00  0.00            
ATOM     17  H9  GCD     1      12.810  23.870  18.640  1.00  0.00            
ATOM     18  C6  GCD     1      13.240  25.990  20.210  1.00  0.00            
ATOM     19  O4  GCD     1      14.080  26.880  20.970  1.00  0.00            
ATOM     20  H10 GCD     1      12.290  26.470  19.970  1.00  0.00            
ATOM     21  O5  GCD     1      12.950  24.820  21.000  1.00  0.00            
ATOM     22  C7  GCD     1      11.580  24.480  21.230  1.00  0.00            
ATOM     23  H11 GCD     1      11.000  25.060  20.500  1.00  0.00            
ATOM     24  C8  GCD     1      11.300  23.030  20.870  1.00  0.00            
ATOM     25  H12 GCD     1      11.960  22.400  21.480  1.00  0.00            
ATOM     26  O6  GCD     1      11.540  22.760  19.410  1.00  0.00            
ATOM     27  H13 GCD     1      11.910  21.870  19.340  1.00  0.00            
ATOM     28  C9  GCD     1       9.860  22.780  21.210  1.00  0.00            
ATOM     29  H14 GCD     1       9.360  23.410  20.470  1.00  0.00            
ATOM     30  O7  GCD     1       9.410  21.440  21.000  1.00  0.00            
ATOM     31  H15 GCD     1       8.560  21.230  21.410  1.00  0.00            
ATOM     32  C10 GCD     1       9.570  23.100  22.720  1.00  0.00            
ATOM     33  H16 GCD     1       8.510  22.980  22.980  1.00  0.00            
ATOM     34  O8  GCD     1       9.890  24.440  22.990  1.00  0.00            
ATOM     35  C11 GCD     1      11.230  24.880  22.650  1.00  0.00            
ATOM     36  H17 GCD     1      11.840  24.360  23.390  1.00  0.00            
ATOM     37  C12 GCD     1      11.390  26.370  22.940  1.00  0.00            
ATOM     38  H18 GCD     1      12.420  26.730  22.890  1.00  0.00            
ATOM     39  H19 GCD     1      11.040  26.480  23.980  1.00  0.00            
ATOM     40  O9  GCD     1      10.620  27.280  22.210  1.00  0.00            
ATOM     41  H20 GCD     1       9.730  26.990  21.980  1.00  0.00            
ATOM     42  O10 GCD     1      10.410  22.200  23.510  1.00  0.00            
ATOM     43  C13 GCD     1       9.840  21.440  24.580  1.00  0.00            
ATOM     44  H21 GCD     1       8.780  21.660  24.420  1.00  0.00            
ATOM     45  C14 GCD     1      10.010  19.920  24.420  1.00  0.00            
ATOM     46  H22 GCD     1      11.110  19.880  24.420  1.00  0.00            
ATOM     47  O11 GCD     1       9.490  19.600  23.180  1.00  0.00            
ATOM     48  H23 GCD     1       9.980  20.080  22.500  1.00  0.00            
ATOM     49  C15 GCD     1       9.390  19.200  25.630  1.00  0.00            
ATOM     50  H24 GCD     1       8.330  19.440  25.550  1.00  0.00            
ATOM     51  O12 GCD     1       9.400  17.760  25.450  1.00  0.00            
ATOM     52  H25 GCD     1       9.990  17.330  26.090  1.00  0.00            
ATOM     53  C16 GCD     1       9.910  19.790  26.970  1.00  0.00            
ATOM     54  H26 GCD     1       9.370  19.350  27.810  1.00  0.00            
ATOM     55  O13 GCD     1       9.820  21.190  27.010  1.00  0.00            
ATOM     56  C17 GCD     1      10.510  21.930  25.970  1.00  0.00            
ATOM     57  H27 GCD     1      11.580  21.690  26.020  1.00  0.00            
ATOM     58  C18 GCD     1      10.190  23.480  26.150  1.00  0.00            
ATOM     59  H28 GCD     1       9.180  23.760  25.820  1.00  0.00            
ATOM     60  H29 GCD     1      10.980  24.040  25.630  1.00  0.00            
ATOM     61  O14 GCD     1      10.320  23.810  27.530  1.00  0.00            
ATOM     62  H30 GCD     1      11.270  23.830  27.700  1.00  0.00            
ATOM     63  O15 GCD     1      11.320  19.430  27.080  1.00  0.00            
ATOM     64  C19 GCD     1      11.700  18.680  28.300  1.00  0.00            
ATOM     65  H31 GCD     1      10.850  18.630  28.990  1.00  0.00            
ATOM     66  C20 GCD     1      12.260  17.270  27.990  1.00  0.00            
ATOM     67  H32 GCD     1      12.940  17.320  27.130  1.00  0.00            
ATOM     68  O16 GCD     1      11.190  16.410  27.530  1.00  0.00            
ATOM     69  H33 GCD     1      11.640  15.580  27.340  1.00  0.00            
ATOM     70  C21 GCD     1      12.880  16.770  29.270  1.00  0.00            
ATOM     71  H34 GCD     1      12.040  16.730  29.970  1.00  0.00            
ATOM     72  O17 GCD     1      13.390  15.430  29.170  1.00  0.00            
ATOM     73  H35 GCD     1      14.040  15.300  28.470  1.00  0.00            
ATOM     74  C22 GCD     1      14.000  17.730  29.800  1.00  0.00            
ATOM     75  H36 GCD     1      14.370  17.300  30.740  1.00  0.00            
ATOM     76  O18 GCD     1      13.450  19.000  30.050  1.00  0.00            
ATOM     77  C23 GCD     1      12.750  19.580  28.920  1.00  0.00            
ATOM     78  H37 GCD     1      13.600  19.730  28.250  1.00  0.00            
ATOM     79  C24 GCD     1      12.140  20.870  29.400  1.00  0.00            
ATOM     80  H38 GCD     1      11.890  21.430  28.490  1.00  0.00            
ATOM     81  H39 GCD     1      12.930  21.450  29.910  1.00  0.00            
ATOM     82  O19 GCD     1      11.020  20.750  30.270  1.00  0.00            
ATOM     83  H40 GCD     1      10.560  21.600  30.240  1.00  0.00            
ATOM     84  O20 GCD     1      15.130  17.760  28.950  1.00  0.00            
ATOM     85  C25 GCD     1      16.220  16.960  29.240  1.00  0.00            
ATOM     86  H41 GCD     1      15.910  16.210  29.980  1.00  0.00            
ATOM     87  C26 GCD     1      16.720  16.270  27.940  1.00  0.00            
ATOM     88  H42 GCD     1      16.720  17.030  27.150  1.00  0.00            
ATOM     89  O21 GCD     1      15.750  15.290  27.460  1.00  0.00            
ATOM     90  H43 GCD     1      16.250  14.480  27.310  1.00  0.00            
ATOM     91  C27 GCD     1      18.080  15.650  28.230  1.00  0.00            
ATOM     92  H44 GCD     1      17.990  14.820  28.950  1.00  0.00            
ATOM     93  O22 GCD     1      18.570  15.120  26.960  1.00  0.00            
ATOM     94  H45 GCD     1      19.140  14.370  27.170  1.00  0.00            
ATOM     95  C28 GCD     1      19.080  16.640  28.830  1.00  0.00            
ATOM     96  H46 GCD     1      20.010  16.120  29.080  1.00  0.00            
ATOM     97  O23 GCD     1      18.490  17.190  30.030  1.00  0.00            
ATOM     98  C29 GCD     1      17.260  17.890  29.860  1.00  0.00            
ATOM     99  H47 GCD     1      17.390  18.730  29.170  1.00  0.00            
ATOM    100  C30 GCD     1      16.800  18.450  31.270  1.00  0.00            
ATOM    101  H48 GCD     1      16.650  17.560  31.890  1.00  0.00            
ATOM    102  H49 GCD     1      15.830  18.960  31.230  1.00  0.00            
ATOM    103  O24 GCD     1      17.750  19.290  31.900  1.00  0.00            
ATOM    104  H50 GCD     1      17.330  19.980  32.410  1.00  0.00            
ATOM    105  O25 GCD     1      19.360  17.790  28.000  1.00  0.00            
ATOM    106  C31 GCD     1      20.760  18.220  28.070  1.00  0.00            
ATOM    107  H51 GCD     1      21.390  17.840  28.890  1.00  0.00            
ATOM    108  C32 GCD     1      21.490  17.730  26.770  1.00  0.00            
ATOM    109  H52 GCD     1      20.860  18.010  25.920  1.00  0.00            
ATOM    110  O26 GCD     1      21.660  16.310  26.750  1.00  0.00            
ATOM    111  H53 GCD     1      21.850  16.050  25.840  1.00  0.00            
ATOM    112  C33 GCD     1      22.880  18.480  26.510  1.00  0.00            
ATOM    113  H54 GCD     1      23.560  17.990  27.210  1.00  0.00            
ATOM    114  O27 GCD     1      23.330  18.260  25.180  1.00  0.00            
ATOM    115  H55 GCD     1      22.680  18.790  24.690  1.00  0.00            
ATOM    116  C34 GCD     1      22.720  19.960  26.760  1.00  0.00            
ATOM    117  H56 GCD     1      23.710  20.430  26.700  1.00  0.00            
ATOM    118  O28 GCD     1      22.130  20.180  28.020  1.00  0.00            
ATOM    119  C35 GCD     1      20.790  19.760  28.120  1.00  0.00            
ATOM    120  H57 GCD     1      20.160  20.180  27.330  1.00  0.00            
ATOM    121  C36 GCD     1      20.430  20.130  29.510  1.00  0.00            
ATOM    122  H58 GCD     1      21.150  19.690  30.200  1.00  0.00            
ATOM    123  H59 GCD     1      19.460  19.680  29.780  1.00  0.00            
ATOM    124  O29 GCD     1      20.350  21.540  29.690  1.00  0.00            
ATOM    125  H60 GCD     1      19.910  22.050  29.010  1.00  0.00            
ATOM    126  O30 GCD     1      21.930  20.710  25.700  1.00  0.00            
ATOM    127  C37 GCD     1      22.640  21.560  24.860  1.00  0.00            
ATOM    128  H61 GCD     1      23.720  21.420  24.950  1.00  0.00            
ATOM    129  C38 GCD     1      22.350  21.280  23.410  1.00  0.00            
ATOM    130  H62 GCD     1      21.260  21.230  23.350  1.00  0.00            
ATOM    131  O31 GCD     1      22.850  19.990  23.060  1.00  0.00            
ATOM    132  H63 GCD     1      22.210  19.690  22.400  1.00  0.00            
ATOM    133  C39 GCD     1      22.920  22.420  22.500  1.00  0.00            
ATOM    134  H64 GCD     1      24.010  22.300  22.610  1.00  0.00            
ATOM    135  O32 GCD     1      22.590  22.250  21.090  1.00  0.00            
ATOM    136  H65 GCD     1      21.630  22.210  21.010  1.00  0.00            
ATOM    137  C40 GCD     1      22.470  23.810  22.990  1.00  0.00            
ATOM    138  H66 GCD     1      22.920  24.600  22.380  1.00  0.00            
ATOM    139  O33 GCD     1      22.930  23.920  24.360  1.00  0.00            
ATOM    140  C41 GCD     1      22.440  23.010  25.320  1.00  0.00            
ATOM    141  H67 GCD     1      21.360  23.140  25.430  1.00  0.00            
ATOM    142  C42 GCD     1      22.920  23.360  26.720  1.00  0.00            
ATOM    143  H68 GCD     1      22.310  22.810  27.450  1.00  0.00            
ATOM    144  H69 GCD     1      22.800  24.450  26.730  1.00  0.00            
ATOM    145  O34 GCD     1      24.280  23.020  26.750  1.00  0.00            
ATOM    146  H70 GCD     1      24.730  23.250  25.930  1.00  0.00            
ATOM    147  O35 GCD     1      21.020  23.840  22.800  1.00  0.00            
ATOM    148  C43 GCD     1      20.570  24.380  21.530  1.00  0.00            
ATOM    149  H71 GCD     1      21.390  24.380  20.800  1.00  0.00            
ATOM    150  C44 GCD     1      19.570  23.420  20.920  1.00  0.00            
ATOM    151  H72 GCD     1      18.690  23.370  21.580  1.00  0.00            
ATOM    152  O36 GCD     1      19.970  22.100  20.760  1.00  0.00            
ATOM    153  H73 GCD     1      19.650  21.830  19.890  1.00  0.00            
ATOM    154  C45 GCD     1      19.090  23.950  19.580  1.00  0.00            
ATOM    155  H74 GCD     1      19.960  23.910  18.920  1.00  0.00            
ATOM    156  O37 GCD     1      18.120  22.960  19.070  1.00  0.00            
ATOM    157  H75 GCD     1      17.300  23.410  18.830  1.00  0.00            
ATOM    158  C46 GCD     1      18.500  25.370  19.720  1.00  0.00            
ATOM    159  H76 GCD     1      18.280  25.880  18.780  1.00  0.00            
ATOM    160  O38 GCD     1      17.280  25.210  20.370  1.00  0.00            
ATOM    161  O39 GCD     1      19.350  26.220  20.460  1.00  0.00            
ATOM    162  C47 GCD     1      19.870  25.760  21.760  1.00  0.00            
ATOM    163  H77 GCD     1      19.010  25.820  22.440  1.00  0.00            
ATOM    164  C48 GCD     1      20.890  26.830  22.250  1.00  0.00            
ATOM    165  H78 GCD     1      21.610  26.960  21.430  1.00  0.00            
ATOM    166  H79 GCD     1      21.470  26.480  23.120  1.00  0.00            
ATOM    167  O40 GCD     1      20.360  28.070  22.680  1.00  0.00            
ATOM    168  H80 GCD     1      21.120  28.430  23.150  1.00  0.00            
ATOM    169  C1  AU0     2      16.660  21.680  29.060  1.00  0.00            
ATOM    170  C2  AU0     2      15.870  21.290  27.770  1.00  0.00            
ATOM    171  C3  AU0     2      16.260  20.250  26.900  1.00  0.00            
ATOM    172  C4  AU0     2      15.600  20.080  25.680  1.00  0.00            
ATOM    173  C5  AU0     2      14.620  21.020  25.290  1.00  0.00            
ATOM    174  C6  AU0     2      13.930  20.920  23.900  1.00  0.00            
ATOM    175  C7  AU0     2      13.930  19.550  23.320  1.00  0.00            
ATOM    176  C8  AU0     2      14.670  21.830  22.870  1.00  0.00            
ATOM    177  C9  AU0     2      14.350  22.070  26.130  1.00  0.00            
ATOM    178  O1  AU0     2      13.470  23.020  25.720  1.00  0.00            
ATOM    179  C10 AU0     2      14.900  22.200  27.390  1.00  0.00            
ATOM    180  H1  AU0     2      17.610  21.130  29.140  1.00  0.00            
ATOM    181  H2  AU0     2      16.900  22.750  29.050  1.00  0.00            
ATOM    182  H3  AU0     2      16.070  21.490  29.960  1.00  0.00            
ATOM    183  H4  AU0     2      17.110  19.610  27.140  1.00  0.00            
ATOM    184  H5  AU0     2      15.850  19.190  25.100  1.00  0.00            
ATOM    185  H6  AU0     2      12.880  21.230  23.870  1.00  0.00            
ATOM    186  H7  AU0     2      13.180  19.410  22.530  1.00  0.00            
ATOM    187  H8  AU0     2      14.880  19.300  22.830  1.00  0.00            
ATOM    188  H9  AU0     2      13.750  18.750  24.050  1.00  0.00            
ATOM    189  H10 AU0     2      14.080  21.720  21.960  1.00  0.00            
ATOM    190  H11 AU0     2      14.590  22.860  23.230  1.00  0.00            
ATOM    191  H12 AU0     2      15.720  21.590  22.660  1.00  0.00            
ATOM    192  H13 AU0     2      13.340  23.690  26.410  1.00  0.00            
ATOM    193  H14 AU0     2      14.510  22.930  28.100  1.00  0.00            
TER
ENDMDL
MODEL        1
ATOM      1  H1  GCD     1      11.430  29.720  24.930  1.00  0.00            
ATOM      2  O1  GCD     1      11.800  30.040  25.760  1.00  0.00            
ATOM      3  C1  GCD     1      13.180  30.150  25.580  1.00  0.00            
ATOM      4  H2  GCD     1      13.560  31.170  25.730  1.00  0.00            
ATOM      5  H3  GCD     1      13.520  29.520  26.410  1.00  0.00            
ATOM      6  C2  GCD     1      13.720  29.590  24.250  1.00  0.00            
ATOM      7  H4  GCD     1      13.680  28.500  24.300  1.00  0.00            
ATOM      8  C3  GCD     1      15.180  30.020  23.920  1.00  0.00            
ATOM      9  H5  GCD     1      15.210  31.110  23.840  1.00  0.00            
ATOM     10  C4  GCD     1      15.580  29.260  22.610  1.00  0.00            
ATOM     11  H6  GCD     1      15.520  28.170  22.740  1.00  0.00            
ATOM     12  O2  GCD     1      16.860  29.630  22.210  1.00  0.00            
ATOM     13  H7  GCD     1      16.970  29.490  21.260  1.00  0.00            
ATOM     14  C5  GCD     1      14.540  29.590  21.490  1.00  0.00            
ATOM     15  H8  GCD     1      14.710  30.630  21.190  1.00  0.00            
ATOM     16  O3  GCD     1      14.710  28.700  20.330  1.00  0.00            
ATOM     17  H9  GCD     1      13.930  28.140  20.270  1.00  0.00            
ATOM     18  C6  GCD     1      13.070  29.410  22.070  1.00  0.00            
ATOM     19  O4  GCD     1      12.890  30.100  23.260  1.00  0.00            
ATOM     20  H10 GCD     1      12.400  29.930  21.380  1.00  0.00            
ATOM     21  O5  GCD     1      12.760  28.030  22.210  1.00  0.00            
ATOM     22  C7  GCD     1      11.460  27.630  21.760  1.00  0.00            
ATOM     23  H11 GCD     1      10.820  28.520  21.730  1.00  0.00            
ATOM     24  C8  GCD     1      11.550  26.950  20.390  1.00  0.00            
ATOM     25  H12 GCD     1      12.180  26.050  20.410  1.00  0.00            
ATOM     26  O6  GCD     1      12.060  27.810  19.420  1.00  0.00            
ATOM     27  H13 GCD     1      12.500  27.330  18.700  1.00  0.00            
ATOM     28  C9  GCD     1      10.140  26.500  20.060  1.00  0.00            
ATOM     29  H14 GCD     1       9.560  27.420  20.200  1.00  0.00            
ATOM     30  O7  GCD     1      10.010  25.930  18.750  1.00  0.00            
ATOM     31  H15 GCD     1      10.480  26.390  18.050  1.00  0.00            
ATOM     32  C10 GCD     1       9.720  25.480  21.170  1.00  0.00            
ATOM     33  H16 GCD     1       8.720  25.160  20.860  1.00  0.00            
ATOM     34  O8  GCD     1       9.610  26.160  22.420  1.00  0.00            
ATOM     35  C11 GCD     1      10.840  26.710  22.880  1.00  0.00            
ATOM     36  H17 GCD     1      11.540  25.920  23.190  1.00  0.00            
ATOM     37  C12 GCD     1      10.580  27.480  24.140  1.00  0.00            
ATOM     38  H18 GCD     1      11.510  27.780  24.650  1.00  0.00            
ATOM     39  H19 GCD     1      10.010  26.880  24.860  1.00  0.00            
ATOM     40  O9  GCD     1       9.880  28.710  23.970  1.00  0.00            
ATOM     41  H20 GCD     1       9.010  28.520  23.610  1.00  0.00            
ATOM     42  O10 GCD     1      10.600  24.390  21.180  1.00  0.00            
ATOM     43  C13 GCD     1      10.090  23.020  21.250  1.00  0.00            
ATOM     44  H21 GCD     1       8.990  22.970  21.210  1.00  0.00            
ATOM     45  C14 GCD     1      10.710  22.240  20.100  1.00  0.00            
ATOM     46  H22 GCD     1      11.800  22.380  20.090  1.00  0.00            
ATOM     47  O11 GCD     1      10.200  22.640  18.760  1.00  0.00            
ATOM     48  H23 GCD     1      10.240  23.610  18.780  1.00  0.00            
ATOM     49  C15 GCD     1      10.320  20.760  20.180  1.00  0.00            
ATOM     50  H24 GCD     1       9.240  20.640  20.020  1.00  0.00            
ATOM     51  O12 GCD     1      11.040  20.140  19.090  1.00  0.00            
ATOM     52  H25 GCD     1      11.930  19.970  19.410  1.00  0.00            
ATOM     53  C16 GCD     1      10.680  20.200  21.550  1.00  0.00            
ATOM     54  H26 GCD     1      10.290  19.190  21.670  1.00  0.00            
ATOM     55  O13 GCD     1      10.170  20.920  22.640  1.00  0.00            
ATOM     56  C17 GCD     1      10.460  22.340  22.570  1.00  0.00            
ATOM     57  H27 GCD     1      11.560  22.410  22.570  1.00  0.00            
ATOM     58  C18 GCD     1       9.830  22.980  23.770  1.00  0.00            
ATOM     59  H28 GCD     1      10.170  24.000  24.000  1.00  0.00            
ATOM     60  H29 GCD     1      10.020  22.430  24.700  1.00  0.00            
ATOM     61  O14 GCD     1       8.400  22.880  23.690  1.00  0.00            
ATOM     62  H30 GCD     1       8.150  22.020  24.050  1.00  0.00            
ATOM     63  O15 GCD     1      12.060  20.150  21.790  1.00  0.00            
ATOM     64  C19 GCD     1      12.760  18.970  22.340  1.00  0.00            
ATOM     65  H31 GCD     1      12.050  18.150  22.420  1.00  0.00            
ATOM     66  C20 GCD     1      13.900  18.550  21.340  1.00  0.00            
ATOM     67  H32 GCD     1      14.680  19.320  21.240  1.00  0.00            
ATOM     68  O16 GCD     1      13.250  18.360  20.060  1.00  0.00            
ATOM     69  H33 GCD     1      13.890  18.160  19.360  1.00  0.00            
ATOM     70  C21 GCD     1      14.570  17.240  21.950  1.00  0.00            
ATOM     71  H34 GCD     1      13.970  16.330  21.840  1.00  0.00            
ATOM     72  O17 GCD     1      15.800  17.020  21.180  1.00  0.00            
ATOM     73  H35 GCD     1      16.200  16.180  21.410  1.00  0.00            
ATOM     74  C22 GCD     1      14.960  17.530  23.440  1.00  0.00            
ATOM     75  H36 GCD     1      15.370  16.590  23.830  1.00  0.00            
ATOM     76  O18 GCD     1      13.910  17.960  24.260  1.00  0.00            
ATOM     77  C23 GCD     1      13.340  19.180  23.760  1.00  0.00            
ATOM     78  H37 GCD     1      14.120  19.940  23.820  1.00  0.00            
ATOM     79  C24 GCD     1      12.220  19.670  24.720  1.00  0.00            
ATOM     80  H38 GCD     1      11.800  20.560  24.230  1.00  0.00            
ATOM     81  H39 GCD     1      12.670  20.010  25.660  1.00  0.00            
ATOM     82  O19 GCD     1      11.120  18.740  24.900  1.00  0.00            
ATOM     83  H40 GCD     1      10.420  19.170  25.400  1.00  0.00            
ATOM     84  O20 GCD     1      15.980  18.550  23.590  1.00  0.00            
ATOM     85  C25 GCD     1      17.300  18.080  23.740  1.00  0.00            
ATOM     86  H41 GCD     1      17.310  17.030  23.410  1.00  0.00            
ATOM     87  C26 GCD     1      18.180  18.870  22.830  1.00  0.00            
ATOM     88  H42 GCD     1      18.190  19.930  23.110  1.00  0.00            
ATOM     89  O21 GCD     1      17.800  18.750  21.450  1.00  0.00            
ATOM     90  H43 GCD     1      16.990  18.230  21.400  1.00  0.00            
ATOM     91  C27 GCD     1      19.660  18.520  23.070  1.00  0.00            
ATOM     92  H44 GCD     1      19.680  17.450  22.820  1.00  0.00            
ATOM     93  O22 GCD     1      20.690  19.210  22.340  1.00  0.00            
ATOM     94  H45 GCD     1      20.980  20.010  22.800  1.00  0.00            
ATOM     95  C28 GCD     1      20.040  18.570  24.540  1.00  0.00            
ATOM     96  H46 GCD     1      21.080  18.250  24.690  1.00  0.00            
ATOM     97  O23 GCD     1      19.120  17.700  25.260  1.00  0.00            
ATOM     98  C29 GCD     1      17.770  18.230  25.220  1.00  0.00            
ATOM     99  H47 GCD     1      17.860  19.300  25.460  1.00  0.00            
ATOM    100  C30 GCD     1      16.860  17.460  26.190  1.00  0.00            
ATOM    101  H48 GCD     1      16.870  16.420  25.840  1.00  0.00            
ATOM    102  H49 GCD     1      15.830  17.830  26.090  1.00  0.00            
ATOM    103  O24 GCD     1      17.230  17.500  27.600  1.00  0.00            
ATOM    104  H50 GCD     1      18.110  17.130  27.740  1.00  0.00            
ATOM    105  O25 GCD     1      20.010  19.920  25.030  1.00  0.00            
ATOM    106  C31 GCD     1      21.210  20.380  25.800  1.00  0.00            
ATOM    107  H51 GCD     1      21.900  19.550  25.980  1.00  0.00            
ATOM    108  C32 GCD     1      21.940  21.400  25.080  1.00  0.00            
ATOM    109  H52 GCD     1      21.290  22.120  24.560  1.00  0.00            
ATOM    110  O26 GCD     1      22.730  20.740  24.080  1.00  0.00            
ATOM    111  H53 GCD     1      23.600  20.610  24.480  1.00  0.00            
ATOM    112  C33 GCD     1      22.860  22.190  26.010  1.00  0.00            
ATOM    113  H54 GCD     1      23.670  21.550  26.380  1.00  0.00            
ATOM    114  O27 GCD     1      23.440  23.330  25.330  1.00  0.00            
ATOM    115  H55 GCD     1      24.110  23.130  24.660  1.00  0.00            
ATOM    116  C34 GCD     1      22.140  22.690  27.230  1.00  0.00            
ATOM    117  H56 GCD     1      22.890  23.170  27.860  1.00  0.00            
ATOM    118  O28 GCD     1      21.660  21.580  27.970  1.00  0.00            
ATOM    119  C35 GCD     1      20.690  20.770  27.240  1.00  0.00            
ATOM    120  H57 GCD     1      19.740  21.320  27.270  1.00  0.00            
ATOM    121  C36 GCD     1      20.420  19.490  28.070  1.00  0.00            
ATOM    122  H58 GCD     1      21.250  18.820  27.810  1.00  0.00            
ATOM    123  H59 GCD     1      19.500  19.000  27.730  1.00  0.00            
ATOM    124  O29 GCD     1      20.450  19.700  29.460  1.00  0.00            
ATOM    125  H60 GCD     1      21.250  20.200  29.620  1.00  0.00            
ATOM    126  O30 GCD     1      21.120  23.540  26.900  1.00  0.00            
ATOM    127  C37 GCD     1      20.910  24.590  27.820  1.00  0.00            
ATOM    128  H61 GCD     1      21.420  24.370  28.770  1.00  0.00            
ATOM    129  C38 GCD     1      21.470  25.870  27.220  1.00  0.00            
ATOM    130  H62 GCD     1      20.830  26.050  26.350  1.00  0.00            
ATOM    131  O31 GCD     1      22.850  25.620  26.760  1.00  0.00            
ATOM    132  H63 GCD     1      22.920  24.730  26.400  1.00  0.00            
ATOM    133  C39 GCD     1      21.360  27.110  28.090  1.00  0.00            
ATOM    134  H64 GCD     1      21.990  26.900  28.960  1.00  0.00            
ATOM    135  O32 GCD     1      21.850  28.230  27.380  1.00  0.00            
ATOM    136  H65 GCD     1      21.240  28.360  26.640  1.00  0.00            
ATOM    137  C40 GCD     1      19.900  27.270  28.470  1.00  0.00            
ATOM    138  H66 GCD     1      19.730  28.090  29.170  1.00  0.00            
ATOM    139  O33 GCD     1      19.530  26.040  29.160  1.00  0.00            
ATOM    140  C41 GCD     1      19.510  24.870  28.270  1.00  0.00            
ATOM    141  H67 GCD     1      18.900  25.070  27.370  1.00  0.00            
ATOM    142  C42 GCD     1      18.750  23.710  28.930  1.00  0.00            
ATOM    143  H68 GCD     1      18.750  22.870  28.210  1.00  0.00            
ATOM    144  H69 GCD     1      17.700  24.010  28.970  1.00  0.00            
ATOM    145  O34 GCD     1      19.290  23.250  30.180  1.00  0.00            
ATOM    146  H70 GCD     1      18.550  22.890  30.670  1.00  0.00            
ATOM    147  O35 GCD     1      19.070  27.540  27.310  1.00  0.00            
ATOM    148  C43 GCD     1      18.590  28.830  27.160  1.00  0.00            
ATOM    149  H71 GCD     1      19.020  29.480  27.930  1.00  0.00            
ATOM    150  C44 GCD     1      18.860  29.220  25.720  1.00  0.00            
ATOM    151  H72 GCD     1      18.380  28.510  25.030  1.00  0.00            
ATOM    152  O36 GCD     1      20.210  29.340  25.360  1.00  0.00            
ATOM    153  H73 GCD     1      20.190  29.700  24.470  1.00  0.00            
ATOM    154  C45 GCD     1      18.170  30.550  25.470  1.00  0.00            
ATOM    155  H74 GCD     1      18.550  31.340  26.130  1.00  0.00            
ATOM    156  O37 GCD     1      18.350  30.950  24.080  1.00  0.00            
ATOM    157  H75 GCD     1      17.830  30.280  23.610  1.00  0.00            
ATOM    158  C46 GCD     1      16.650  30.420  25.830  1.00  0.00            
ATOM    159  H76 GCD     1      16.140  31.390  25.770  1.00  0.00            
ATOM    160  O38 GCD     1      16.070  29.500  24.920  1.00  0.00            
ATOM    161  O39 GCD     1      16.500  29.980  27.170  1.00  0.00            
ATOM    162  C47 GCD     1      17.100  28.720  27.500  1.00  0.00            
ATOM    163  H77 GCD     1      16.610  27.900  26.960  1.00  0.00            
ATOM    164  C48 GCD     1      16.800  28.540  29.000  1.00  0.00            
ATOM    165  H78 GCD     1      17.300  29.420  29.430  1.00  0.00            
ATOM    166  H79 GCD     1      17.140  27.570  29.380  1.00  0.00            
ATOM    167  O40 GCD     1      15.470  28.570  29.350  1.00  0.00            
ATOM    168  H80 GCD     1      15.150  29.270  28.760  1.00  0.00            
ATOM    169  C1  AU0     2      16.480  21.200  27.450  1.00  0.00            
ATOM    170  C2  AU0     2      15.930  21.980  26.320  1.00  0.00            
ATOM    171  C3  AU0     2      16.700  22.200  25.210  1.00  0.00            
ATOM    172  C4  AU0     2      16.210  22.890  24.130  1.00  0.00            
ATOM    173  C5  AU0     2      14.820  23.240  24.160  1.00  0.00            
ATOM    174  C6  AU0     2      14.140  23.950  22.970  1.00  0.00            
ATOM    175  C7  AU0     2      14.400  23.300  21.570  1.00  0.00            
ATOM    176  C8  AU0     2      14.570  25.380  22.990  1.00  0.00            
ATOM    177  C9  AU0     2      14.060  23.080  25.320  1.00  0.00            
ATOM    178  O1  AU0     2      12.880  23.680  25.530  1.00  0.00            
ATOM    179  C10 AU0     2      14.600  22.330  26.350  1.00  0.00            
ATOM    180  H1  AU0     2      16.650  21.810  28.340  1.00  0.00            
ATOM    181  H2  AU0     2      15.800  20.370  27.670  1.00  0.00            
ATOM    182  H3  AU0     2      17.400  20.690  27.130  1.00  0.00            
ATOM    183  H4  AU0     2      17.700  21.780  25.170  1.00  0.00            
ATOM    184  H5  AU0     2      16.730  22.950  23.180  1.00  0.00            
ATOM    185  H6  AU0     2      13.050  24.010  23.040  1.00  0.00            
ATOM    186  H7  AU0     2      13.730  23.630  20.770  1.00  0.00            
ATOM    187  H8  AU0     2      15.400  23.650  21.260  1.00  0.00            
ATOM    188  H9  AU0     2      14.440  22.200  21.620  1.00  0.00            
ATOM    189  H10 AU0     2      14.270  25.930  23.880  1.00  0.00            
ATOM    190  H11 AU0     2      15.670  25.440  23.000  1.00  0.00            
ATOM    191  H12 AU0     2      14.180  25.920  22.120  1.00  0.00            
ATOM    192  H13 AU0     2      12.630  23.460  26.450  1.00  0.00            
ATOM    193  H14 AU0     2      14.000  21.980  27.180  1.00  0.00            
TER
ENDMDL
MODEL        1
ATOM      1  H1  GCD     1      17.600  27.960  23.730  1.00  0.00            
ATOM      2  O1  GCD     1      18.270  27.290  23.880  1.00  0.00            
ATOM      3  C1  GCD     1      18.540  26.750  22.590  1.00  0.00            
ATOM      4  H2  GCD     1      18.860  27.480  21.830  1.00  0.00            
ATOM      5  H3  GCD     1      19.380  26.040  22.590  1.00  0.00            
ATOM      6  C2  GCD     1      17.330  26.130  21.950  1.00  0.00            
ATOM      7  H4  GCD     1      16.960  25.400  22.680  1.00  0.00            
ATOM      8  C3  GCD     1      17.590  25.380  20.710  1.00  0.00            
ATOM      9  H5  GCD     1      18.100  26.110  20.060  1.00  0.00            
ATOM     10  C4  GCD     1      16.330  24.920  19.990  1.00  0.00            
ATOM     11  H6  GCD     1      15.790  24.130  20.530  1.00  0.00            
ATOM     12  O2  GCD     1      16.690  24.430  18.740  1.00  0.00            
ATOM     13  H7  GCD     1      15.870  24.060  18.370  1.00  0.00            
ATOM     14  C5  GCD     1      15.300  26.080  19.860  1.00  0.00            
ATOM     15  H8  GCD     1      15.670  26.760  19.080  1.00  0.00            
ATOM     16  O3  GCD     1      14.060  25.620  19.280  1.00  0.00            
ATOM     17  H9  GCD     1      13.440  25.320  19.950  1.00  0.00            
ATOM     18  C6  GCD     1      15.080  26.750  21.250  1.00  0.00            
ATOM     19  O4  GCD     1      16.370  27.150  21.640  1.00  0.00            
ATOM     20  H10 GCD     1      14.490  27.670  21.130  1.00  0.00            
ATOM     21  O5  GCD     1      14.570  25.850  22.170  1.00  0.00            
ATOM     22  C7  GCD     1      13.250  26.110  22.650  1.00  0.00            
ATOM     23  H11 GCD     1      12.840  27.020  22.190  1.00  0.00            
ATOM     24  C8  GCD     1      12.230  24.970  22.300  1.00  0.00            
ATOM     25  H12 GCD     1      12.680  24.040  22.670  1.00  0.00            
ATOM     26  O6  GCD     1      12.010  25.160  20.830  1.00  0.00            
ATOM     27  H13 GCD     1      11.190  24.760  20.510  1.00  0.00            
ATOM     28  C9  GCD     1      10.870  25.300  22.970  1.00  0.00            
ATOM     29  H14 GCD     1      10.560  26.270  22.550  1.00  0.00            
ATOM     30  O7  GCD     1       9.890  24.300  22.670  1.00  0.00            
ATOM     31  H15 GCD     1       9.810  24.130  21.720  1.00  0.00            
ATOM     32  C10 GCD     1      11.050  25.370  24.450  1.00  0.00            
ATOM     33  H16 GCD     1      10.140  25.620  25.000  1.00  0.00            
ATOM     34  O8  GCD     1      11.950  26.470  24.710  1.00  0.00            
ATOM     35  C11 GCD     1      13.280  26.230  24.220  1.00  0.00            
ATOM     36  H17 GCD     1      13.670  25.280  24.590  1.00  0.00            
ATOM     37  C12 GCD     1      14.150  27.440  24.570  1.00  0.00            
ATOM     38  H18 GCD     1      15.160  27.130  24.300  1.00  0.00            
ATOM     39  H19 GCD     1      14.260  27.360  25.660  1.00  0.00            
ATOM     40  O9  GCD     1      13.780  28.740  24.060  1.00  0.00            
ATOM     41  H20 GCD     1      13.140  29.110  24.690  1.00  0.00            
ATOM     42  O10 GCD     1      11.620  24.160  25.040  1.00  0.00            
ATOM     43  C13 GCD     1      10.850  23.550  26.100  1.00  0.00            
ATOM     44  H21 GCD     1       9.880  24.080  26.110  1.00  0.00            
ATOM     45  C14 GCD     1      10.640  22.060  25.760  1.00  0.00            
ATOM     46  H22 GCD     1      11.660  21.670  25.620  1.00  0.00            
ATOM     47  O11 GCD     1       9.930  22.080  24.510  1.00  0.00            
ATOM     48  H23 GCD     1      10.290  22.810  24.000  1.00  0.00            
ATOM     49  C15 GCD     1       9.770  21.440  26.890  1.00  0.00            
ATOM     50  H24 GCD     1       8.880  22.080  26.920  1.00  0.00            
ATOM     51  O12 GCD     1       9.270  20.150  26.700  1.00  0.00            
ATOM     52  H25 GCD     1       9.920  19.450  26.900  1.00  0.00            
ATOM     53  C16 GCD     1      10.430  21.630  28.260  1.00  0.00            
ATOM     54  H26 GCD     1       9.840  21.230  29.090  1.00  0.00            
ATOM     55  O13 GCD     1      10.830  22.960  28.390  1.00  0.00            
ATOM     56  C17 GCD     1      11.650  23.550  27.420  1.00  0.00            
ATOM     57  H27 GCD     1      12.550  22.950  27.290  1.00  0.00            
ATOM     58  C18 GCD     1      12.080  24.990  27.880  1.00  0.00            
ATOM     59  H28 GCD     1      11.160  25.590  27.900  1.00  0.00            
ATOM     60  H29 GCD     1      12.730  25.440  27.110  1.00  0.00            
ATOM     61  O14 GCD     1      12.790  25.010  29.080  1.00  0.00            
ATOM     62  H30 GCD     1      12.260  24.870  29.870  1.00  0.00            
ATOM     63  O15 GCD     1      11.560  20.770  28.260  1.00  0.00            
ATOM     64  C19 GCD     1      11.610  19.690  29.240  1.00  0.00            
ATOM     65  H31 GCD     1      10.680  19.600  29.810  1.00  0.00            
ATOM     66  C20 GCD     1      11.950  18.380  28.540  1.00  0.00            
ATOM     67  H32 GCD     1      12.800  18.370  27.850  1.00  0.00            
ATOM     68  O16 GCD     1      10.760  17.990  27.740  1.00  0.00            
ATOM     69  H33 GCD     1      11.040  17.330  27.100  1.00  0.00            
ATOM     70  C21 GCD     1      12.190  17.330  29.670  1.00  0.00            
ATOM     71  H34 GCD     1      11.250  17.280  30.230  1.00  0.00            
ATOM     72  O17 GCD     1      12.470  16.030  29.150  1.00  0.00            
ATOM     73  H35 GCD     1      11.750  15.610  28.670  1.00  0.00            
ATOM     74  C22 GCD     1      13.350  17.670  30.530  1.00  0.00            
ATOM     75  H36 GCD     1      13.470  16.900  31.300  1.00  0.00            
ATOM     76  O18 GCD     1      13.030  18.980  31.170  1.00  0.00            
ATOM     77  C23 GCD     1      12.730  20.090  30.300  1.00  0.00            
ATOM     78  H37 GCD     1      13.610  20.280  29.660  1.00  0.00            
ATOM     79  C24 GCD     1      12.510  21.430  31.020  1.00  0.00            
ATOM     80  H38 GCD     1      12.500  22.280  30.330  1.00  0.00            
ATOM     81  H39 GCD     1      13.350  21.560  31.700  1.00  0.00            
ATOM     82  O19 GCD     1      11.280  21.530  31.790  1.00  0.00            
ATOM     83  H40 GCD     1      11.360  20.860  32.480  1.00  0.00            
ATOM     84  O20 GCD     1      14.570  17.830  29.820  1.00  0.00            
ATOM     85  C25 GCD     1      15.690  17.030  30.230  1.00  0.00            
ATOM     86  H41 GCD     1      15.510  16.260  30.990  1.00  0.00            
ATOM     87  C26 GCD     1      16.140  16.420  28.870  1.00  0.00            
ATOM     88  H42 GCD     1      16.350  17.290  28.240  1.00  0.00            
ATOM     89  O21 GCD     1      15.080  15.600  28.350  1.00  0.00            
ATOM     90  H43 GCD     1      14.310  15.980  28.780  1.00  0.00            
ATOM     91  C27 GCD     1      17.470  15.600  29.150  1.00  0.00            
ATOM     92  H44 GCD     1      17.180  14.870  29.920  1.00  0.00            
ATOM     93  O22 GCD     1      18.020  14.880  27.980  1.00  0.00            
ATOM     94  H45 GCD     1      18.330  15.520  27.330  1.00  0.00            
ATOM     95  C28 GCD     1      18.510  16.510  29.920  1.00  0.00            
ATOM     96  H46 GCD     1      19.340  15.910  30.300  1.00  0.00            
ATOM     97  O23 GCD     1      17.850  17.130  31.030  1.00  0.00            
ATOM     98  C29 GCD     1      16.760  17.960  30.810  1.00  0.00            
ATOM     99  H47 GCD     1      16.940  18.730  30.050  1.00  0.00            
ATOM    100  C30 GCD     1      16.390  18.630  32.070  1.00  0.00            
ATOM    101  H48 GCD     1      16.170  17.890  32.850  1.00  0.00            
ATOM    102  H49 GCD     1      15.530  19.270  31.860  1.00  0.00            
ATOM    103  O24 GCD     1      17.460  19.500  32.590  1.00  0.00            
ATOM    104  H50 GCD     1      18.120  18.900  32.960  1.00  0.00            
ATOM    105  O25 GCD     1      19.010  17.490  29.050  1.00  0.00            
ATOM    106  C31 GCD     1      20.340  17.940  29.340  1.00  0.00            
ATOM    107  H51 GCD     1      20.640  17.750  30.380  1.00  0.00            
ATOM    108  C32 GCD     1      21.280  17.150  28.430  1.00  0.00            
ATOM    109  H52 GCD     1      20.890  17.210  27.410  1.00  0.00            
ATOM    110  O26 GCD     1      21.300  15.740  28.800  1.00  0.00            
ATOM    111  H53 GCD     1      21.620  15.310  27.990  1.00  0.00            
ATOM    112  C33 GCD     1      22.700  17.720  28.520  1.00  0.00            
ATOM    113  H54 GCD     1      23.000  17.680  29.580  1.00  0.00            
ATOM    114  O27 GCD     1      23.610  17.080  27.620  1.00  0.00            
ATOM    115  H55 GCD     1      24.480  17.280  27.980  1.00  0.00            
ATOM    116  C34 GCD     1      22.650  19.280  28.210  1.00  0.00            
ATOM    117  H56 GCD     1      23.670  19.670  28.230  1.00  0.00            
ATOM    118  O28 GCD     1      21.840  19.810  29.190  1.00  0.00            
ATOM    119  C35 GCD     1      20.440  19.500  29.090  1.00  0.00            
ATOM    120  H57 GCD     1      20.090  19.740  28.070  1.00  0.00            
ATOM    121  C36 GCD     1      19.620  20.380  30.030  1.00  0.00            
ATOM    122  H58 GCD     1      20.030  20.170  31.030  1.00  0.00            
ATOM    123  H59 GCD     1      18.590  20.020  30.140  1.00  0.00            
ATOM    124  O29 GCD     1      19.600  21.850  29.730  1.00  0.00            
ATOM    125  H60 GCD     1      20.500  22.200  29.710  1.00  0.00            
ATOM    126  O30 GCD     1      22.070  19.540  26.960  1.00  0.00            
ATOM    127  C37 GCD     1      22.830  20.010  25.890  1.00  0.00            
ATOM    128  H61 GCD     1      23.870  20.200  26.210  1.00  0.00            
ATOM    129  C38 GCD     1      22.670  19.150  24.660  1.00  0.00            
ATOM    130  H62 GCD     1      21.580  19.040  24.630  1.00  0.00            
ATOM    131  O31 GCD     1      23.440  17.930  24.980  1.00  0.00            
ATOM    132  H63 GCD     1      23.370  17.780  25.930  1.00  0.00            
ATOM    133  C39 GCD     1      23.360  19.790  23.380  1.00  0.00            
ATOM    134  H64 GCD     1      24.420  19.590  23.580  1.00  0.00            
ATOM    135  O32 GCD     1      23.000  19.170  22.190  1.00  0.00            
ATOM    136  H65 GCD     1      22.080  19.350  21.980  1.00  0.00            
ATOM    137  C40 GCD     1      22.970  21.270  23.400  1.00  0.00            
ATOM    138  H66 GCD     1      23.640  21.740  22.670  1.00  0.00            
ATOM    139  O33 GCD     1      23.160  21.960  24.540  1.00  0.00            
ATOM    140  C41 GCD     1      22.430  21.470  25.620  1.00  0.00            
ATOM    141  H67 GCD     1      21.370  21.570  25.370  1.00  0.00            
ATOM    142  C42 GCD     1      22.740  22.410  26.790  1.00  0.00            
ATOM    143  H68 GCD     1      22.110  22.070  27.620  1.00  0.00            
ATOM    144  H69 GCD     1      22.330  23.400  26.520  1.00  0.00            
ATOM    145  O34 GCD     1      24.100  22.370  27.170  1.00  0.00            
ATOM    146  H70 GCD     1      24.720  22.260  26.430  1.00  0.00            
ATOM    147  O35 GCD     1      21.580  21.390  22.930  1.00  0.00            
ATOM    148  C43 GCD     1      21.290  22.020  21.660  1.00  0.00            
ATOM    149  H71 GCD     1      22.030  21.750  20.900  1.00  0.00            
ATOM    150  C44 GCD     1      19.970  21.460  21.210  1.00  0.00            
ATOM    151  H72 GCD     1      19.270  21.580  22.050  1.00  0.00            
ATOM    152  O36 GCD     1      20.180  20.070  20.900  1.00  0.00            
ATOM    153  H73 GCD     1      19.300  19.680  20.830  1.00  0.00            
ATOM    154  C45 GCD     1      19.330  22.200  20.000  1.00  0.00            
ATOM    155  H74 GCD     1      20.060  22.030  19.190  1.00  0.00            
ATOM    156  O37 GCD     1      17.950  21.830  19.780  1.00  0.00            
ATOM    157  H75 GCD     1      17.450  22.560  19.380  1.00  0.00            
ATOM    158  C46 GCD     1      19.410  23.750  20.200  1.00  0.00            
ATOM    159  H76 GCD     1      19.310  24.350  19.290  1.00  0.00            
ATOM    160  O38 GCD     1      18.420  24.270  21.110  1.00  0.00            
ATOM    161  O39 GCD     1      20.750  24.080  20.550  1.00  0.00            
ATOM    162  C47 GCD     1      21.190  23.540  21.790  1.00  0.00            
ATOM    163  H77 GCD     1      20.420  23.740  22.550  1.00  0.00            
ATOM    164  C48 GCD     1      22.480  24.300  22.200  1.00  0.00            
ATOM    165  H78 GCD     1      23.160  24.090  21.370  1.00  0.00            
ATOM    166  H79 GCD     1      22.860  23.930  23.160  1.00  0.00            
ATOM    167  O40 GCD     1      22.270  25.680  22.220  1.00  0.00            
ATOM    168  H80 GCD     1      21.610  25.980  21.580  1.00  0.00            
ATOM    169  C1  AU0     2      15.760  21.840  28.960  1.00  0.00            
ATOM    170  C2  AU0     2      15.400  21.760  27.480  1.00  0.00            
ATOM    171  C3  AU0     2      14.810  20.650  26.810  1.00  0.00            
ATOM    172  C4  AU0     2      14.550  20.600  25.460  1.00  0.00            
ATOM    173  C5  AU0     2      15.020  21.710  24.660  1.00  0.00            
ATOM    174  C6  AU0     2      15.060  21.630  23.130  1.00  0.00            
ATOM    175  C7  AU0     2      13.730  21.090  22.490  1.00  0.00            
ATOM    176  C8  AU0     2      16.140  20.720  22.580  1.00  0.00            
ATOM    177  C9  AU0     2      15.630  22.800  25.250  1.00  0.00            
ATOM    178  O1  AU0     2      16.080  23.950  24.630  1.00  0.00            
ATOM    179  C10 AU0     2      15.710  22.830  26.660  1.00  0.00            
ATOM    180  H1  AU0     2      16.790  22.080  29.230  1.00  0.00            
ATOM    181  H2  AU0     2      15.090  22.590  29.390  1.00  0.00            
ATOM    182  H3  AU0     2      15.680  20.900  29.530  1.00  0.00            
ATOM    183  H4  AU0     2      14.470  19.830  27.430  1.00  0.00            
ATOM    184  H5  AU0     2      14.200  19.720  24.920  1.00  0.00            
ATOM    185  H6  AU0     2      15.180  22.630  22.680  1.00  0.00            
ATOM    186  H7  AU0     2      12.860  21.560  22.960  1.00  0.00            
ATOM    187  H8  AU0     2      13.690  21.400  21.440  1.00  0.00            
ATOM    188  H9  AU0     2      13.550  20.010  22.600  1.00  0.00            
ATOM    189  H10 AU0     2      15.980  19.700  22.940  1.00  0.00            
ATOM    190  H11 AU0     2      16.020  20.560  21.500  1.00  0.00            
ATOM    191  H12 AU0     2      17.140  21.150  22.770  1.00  0.00            
ATOM    192  H13 AU0     2      16.410  24.500  25.360  1.00  0.00            
ATOM    193  H14 AU0     2      16.160  23.740  27.050  1.00  0.00            
TER
ENDMDL
MODEL        1
ATOM      1  H1  GCD     1      14.380  24.190  26.730  1.00  0.00            
ATOM      2  O1  GCD     1      14.830  24.320  27.570  1.00  0.00            
ATOM      3  C1  GCD     1      16.230  24.200  27.310  1.00  0.00            
ATOM      4  H2  GCD     1      16.630  25.140  27.720  1.00  0.00            
ATOM      5  H3  GCD     1      16.770  23.420  27.870  1.00  0.00            
ATOM      6  C2  GCD     1      16.580  24.090  25.810  1.00  0.00            
ATOM      7  H4  GCD     1      16.370  23.050  25.530  1.00  0.00            
ATOM      8  C3  GCD     1      18.060  24.410  25.480  1.00  0.00            
ATOM      9  H5  GCD     1      18.270  25.430  25.820  1.00  0.00            
ATOM     10  C4  GCD     1      18.200  24.270  23.970  1.00  0.00            
ATOM     11  H6  GCD     1      18.030  23.220  23.680  1.00  0.00            
ATOM     12  O2  GCD     1      19.570  24.550  23.590  1.00  0.00            
ATOM     13  H7  GCD     1      19.570  24.340  22.650  1.00  0.00            
ATOM     14  C5  GCD     1      17.230  25.270  23.340  1.00  0.00            
ATOM     15  H8  GCD     1      17.530  26.270  23.690  1.00  0.00            
ATOM     16  O3  GCD     1      17.220  25.120  21.940  1.00  0.00            
ATOM     17  H9  GCD     1      16.310  25.280  21.670  1.00  0.00            
ATOM     18  C6  GCD     1      15.800  25.020  23.830  1.00  0.00            
ATOM     19  O4  GCD     1      15.760  25.040  25.190  1.00  0.00            
ATOM     20  H10 GCD     1      15.170  25.820  23.430  1.00  0.00            
ATOM     21  O5  GCD     1      15.330  23.760  23.400  1.00  0.00            
ATOM     22  C7  GCD     1      13.950  23.740  22.980  1.00  0.00            
ATOM     23  H11 GCD     1      13.460  24.610  23.450  1.00  0.00            
ATOM     24  C8  GCD     1      13.900  23.850  21.480  1.00  0.00            
ATOM     25  H12 GCD     1      14.580  23.080  21.080  1.00  0.00            
ATOM     26  O6  GCD     1      14.400  25.090  21.090  1.00  0.00            
ATOM     27  H13 GCD     1      14.660  25.030  20.160  1.00  0.00            
ATOM     28  C9  GCD     1      12.450  23.620  21.020  1.00  0.00            
ATOM     29  H14 GCD     1      11.880  24.500  21.350  1.00  0.00            
ATOM     30  O7  GCD     1      12.360  23.590  19.540  1.00  0.00            
ATOM     31  H15 GCD     1      12.770  24.400  19.190  1.00  0.00            
ATOM     32  C10 GCD     1      11.990  22.310  21.620  1.00  0.00            
ATOM     33  H16 GCD     1      10.920  22.180  21.430  1.00  0.00            
ATOM     34  O8  GCD     1      12.050  22.230  23.020  1.00  0.00            
ATOM     35  C11 GCD     1      13.330  22.440  23.560  1.00  0.00            
ATOM     36  H17 GCD     1      13.970  21.640  23.150  1.00  0.00            
ATOM     37  C12 GCD     1      13.360  22.420  25.100  1.00  0.00            
ATOM     38  H18 GCD     1      14.370  22.210  25.470  1.00  0.00            
ATOM     39  H19 GCD     1      12.650  21.650  25.430  1.00  0.00            
ATOM     40  O9  GCD     1      12.810  23.670  25.690  1.00  0.00            
ATOM     41  H20 GCD     1      12.140  24.100  25.150  1.00  0.00            
ATOM     42  O10 GCD     1      12.760  21.230  21.160  1.00  0.00            
ATOM     43  C13 GCD     1      12.020  20.140  20.600  1.00  0.00            
ATOM     44  H21 GCD     1      11.030  20.490  20.270  1.00  0.00            
ATOM     45  C14 GCD     1      12.760  19.700  19.390  1.00  0.00            
ATOM     46  H22 GCD     1      13.790  19.460  19.660  1.00  0.00            
ATOM     47  O11 GCD     1      12.820  20.820  18.480  1.00  0.00            
ATOM     48  H23 GCD     1      12.770  21.660  18.950  1.00  0.00            
ATOM     49  C15 GCD     1      12.130  18.430  18.830  1.00  0.00            
ATOM     50  H24 GCD     1      11.070  18.610  18.590  1.00  0.00            
ATOM     51  O12 GCD     1      12.830  17.980  17.720  1.00  0.00            
ATOM     52  H25 GCD     1      13.770  18.110  17.900  1.00  0.00            
ATOM     53  C16 GCD     1      12.180  17.380  19.910  1.00  0.00            
ATOM     54  H26 GCD     1      11.590  16.520  19.590  1.00  0.00            
ATOM     55  O13 GCD     1      11.470  17.780  21.040  1.00  0.00            
ATOM     56  C17 GCD     1      11.910  19.030  21.590  1.00  0.00            
ATOM     57  H27 GCD     1      12.900  18.820  22.020  1.00  0.00            
ATOM     58  C18 GCD     1      11.030  19.330  22.800  1.00  0.00            
ATOM     59  H28 GCD     1      11.650  19.990  23.420  1.00  0.00            
ATOM     60  H29 GCD     1      10.920  18.390  23.340  1.00  0.00            
ATOM     61  O14 GCD     1       9.750  19.940  22.450  1.00  0.00            
ATOM     62  H30 GCD     1       9.260  19.250  22.000  1.00  0.00            
ATOM     63  O15 GCD     1      13.580  17.100  20.210  1.00  0.00            
ATOM     64  C19 GCD     1      14.060  15.860  19.610  1.00  0.00            
ATOM     65  H31 GCD     1      13.540  15.680  18.660  1.00  0.00            
ATOM     66  C20 GCD     1      15.520  16.100  19.110  1.00  0.00            
ATOM     67  H32 GCD     1      16.100  16.560  19.910  1.00  0.00            
ATOM     68  O16 GCD     1      15.490  16.880  17.940  1.00  0.00            
ATOM     69  H33 GCD     1      16.310  17.380  17.960  1.00  0.00            
ATOM     70  C21 GCD     1      16.220  14.770  18.780  1.00  0.00            
ATOM     71  H34 GCD     1      15.640  14.320  17.960  1.00  0.00            
ATOM     72  O17 GCD     1      17.660  14.900  18.310  1.00  0.00            
ATOM     73  H35 GCD     1      17.620  15.610  17.650  1.00  0.00            
ATOM     74  C22 GCD     1      16.080  13.760  19.950  1.00  0.00            
ATOM     75  H36 GCD     1      16.550  12.810  19.670  1.00  0.00            
ATOM     76  O18 GCD     1      14.660  13.610  20.110  1.00  0.00            
ATOM     77  C23 GCD     1      13.950  14.700  20.550  1.00  0.00            
ATOM     78  H37 GCD     1      14.240  15.000  21.570  1.00  0.00            
ATOM     79  C24 GCD     1      12.550  14.270  20.710  1.00  0.00            
ATOM     80  H38 GCD     1      11.940  15.030  21.220  1.00  0.00            
ATOM     81  H39 GCD     1      12.620  13.470  21.460  1.00  0.00            
ATOM     82  O19 GCD     1      11.880  13.900  19.520  1.00  0.00            
ATOM     83  H40 GCD     1      12.550  13.680  18.860  1.00  0.00            
ATOM     84  O20 GCD     1      16.710  14.350  21.040  1.00  0.00            
ATOM     85  C25 GCD     1      17.600  13.450  21.790  1.00  0.00            
ATOM     86  H41 GCD     1      17.570  12.440  21.350  1.00  0.00            
ATOM     87  C26 GCD     1      18.970  14.030  21.830  1.00  0.00            
ATOM     88  H42 GCD     1      18.830  15.000  22.320  1.00  0.00            
ATOM     89  O21 GCD     1      19.440  14.270  20.460  1.00  0.00            
ATOM     90  H43 GCD     1      18.770  14.860  20.110  1.00  0.00            
ATOM     91  C27 GCD     1      20.040  13.220  22.570  1.00  0.00            
ATOM     92  H44 GCD     1      20.150  12.240  22.090  1.00  0.00            
ATOM     93  O22 GCD     1      21.310  13.720  22.710  1.00  0.00            
ATOM     94  H45 GCD     1      21.260  14.400  22.030  1.00  0.00            
ATOM     95  C28 GCD     1      19.460  12.920  23.960  1.00  0.00            
ATOM     96  H46 GCD     1      20.040  12.130  24.430  1.00  0.00            
ATOM     97  O23 GCD     1      18.180  12.390  23.830  1.00  0.00            
ATOM     98  C29 GCD     1      17.220  13.260  23.200  1.00  0.00            
ATOM     99  H47 GCD     1      17.260  14.260  23.650  1.00  0.00            
ATOM    100  C30 GCD     1      15.780  12.670  23.260  1.00  0.00            
ATOM    101  H48 GCD     1      15.780  11.750  22.650  1.00  0.00            
ATOM    102  H49 GCD     1      14.970  13.190  22.750  1.00  0.00            
ATOM    103  O24 GCD     1      15.430  12.390  24.640  1.00  0.00            
ATOM    104  H50 GCD     1      16.250  12.150  25.090  1.00  0.00            
ATOM    105  O25 GCD     1      19.340  14.000  24.890  1.00  0.00            
ATOM    106  C31 GCD     1      19.860  13.720  26.180  1.00  0.00            
ATOM    107  H51 GCD     1      19.730  12.650  26.420  1.00  0.00            
ATOM    108  C32 GCD     1      21.330  14.150  26.320  1.00  0.00            
ATOM    109  H52 GCD     1      21.430  15.220  26.100  1.00  0.00            
ATOM    110  O26 GCD     1      22.190  13.430  25.420  1.00  0.00            
ATOM    111  H53 GCD     1      21.670  13.470  24.610  1.00  0.00            
ATOM    112  C33 GCD     1      21.680  14.060  27.790  1.00  0.00            
ATOM    113  H54 GCD     1      21.380  13.040  28.050  1.00  0.00            
ATOM    114  O27 GCD     1      23.010  14.390  28.060  1.00  0.00            
ATOM    115  H55 GCD     1      23.020  15.270  27.670  1.00  0.00            
ATOM    116  C34 GCD     1      20.740  14.920  28.660  1.00  0.00            
ATOM    117  H56 GCD     1      20.920  14.610  29.700  1.00  0.00            
ATOM    118  O28 GCD     1      19.450  14.410  28.430  1.00  0.00            
ATOM    119  C35 GCD     1      18.890  14.500  27.120  1.00  0.00            
ATOM    120  H57 GCD     1      18.950  15.560  26.840  1.00  0.00            
ATOM    121  C36 GCD     1      17.450  14.040  27.300  1.00  0.00            
ATOM    122  H58 GCD     1      16.920  14.320  26.380  1.00  0.00            
ATOM    123  H59 GCD     1      16.960  14.630  28.080  1.00  0.00            
ATOM    124  O29 GCD     1      17.310  12.680  27.560  1.00  0.00            
ATOM    125  H60 GCD     1      16.430  12.520  27.910  1.00  0.00            
ATOM    126  O30 GCD     1      20.930  16.300  28.340  1.00  0.00            
ATOM    127  C37 GCD     1      21.470  17.170  29.380  1.00  0.00            
ATOM    128  H61 GCD     1      22.070  16.650  30.130  1.00  0.00            
ATOM    129  C38 GCD     1      22.590  18.000  28.760  1.00  0.00            
ATOM    130  H62 GCD     1      22.260  18.250  27.740  1.00  0.00            
ATOM    131  O31 GCD     1      23.740  17.230  28.540  1.00  0.00            
ATOM    132  H63 GCD     1      24.490  17.680  28.130  1.00  0.00            
ATOM    133  C39 GCD     1      22.940  19.260  29.580  1.00  0.00            
ATOM    134  H64 GCD     1      23.440  19.080  30.540  1.00  0.00            
ATOM    135  O32 GCD     1      23.860  20.080  28.820  1.00  0.00            
ATOM    136  H65 GCD     1      23.580  20.080  27.900  1.00  0.00            
ATOM    137  C40 GCD     1      21.610  19.990  29.970  1.00  0.00            
ATOM    138  H66 GCD     1      21.800  20.850  30.620  1.00  0.00            
ATOM    139  O33 GCD     1      20.830  19.100  30.670  1.00  0.00            
ATOM    140  C41 GCD     1      20.290  18.030  29.930  1.00  0.00            
ATOM    141  H67 GCD     1      19.650  18.390  29.110  1.00  0.00            
ATOM    142  C42 GCD     1      19.470  17.200  30.880  1.00  0.00            
ATOM    143  H68 GCD     1      19.100  16.320  30.330  1.00  0.00            
ATOM    144  H69 GCD     1      18.640  17.700  31.380  1.00  0.00            
ATOM    145  O34 GCD     1      20.170  16.710  31.970  1.00  0.00            
ATOM    146  H70 GCD     1      20.750  17.320  32.430  1.00  0.00            
ATOM    147  O35 GCD     1      20.830  20.510  28.850  1.00  0.00            
ATOM    148  C43 GCD     1      21.070  21.800  28.230  1.00  0.00            
ATOM    149  H71 GCD     1      22.060  22.100  28.590  1.00  0.00            
ATOM    150  C44 GCD     1      21.020  21.610  26.690  1.00  0.00            
ATOM    151  H72 GCD     1      20.070  21.150  26.360  1.00  0.00            
ATOM    152  O36 GCD     1      22.160  20.800  26.320  1.00  0.00            
ATOM    153  H73 GCD     1      21.930  20.400  25.470  1.00  0.00            
ATOM    154  C45 GCD     1      21.220  23.000  26.080  1.00  0.00            
ATOM    155  H74 GCD     1      22.180  23.480  26.310  1.00  0.00            
ATOM    156  O37 GCD     1      21.270  22.930  24.660  1.00  0.00            
ATOM    157  H75 GCD     1      20.430  23.270  24.310  1.00  0.00            
ATOM    158  C46 GCD     1      20.130  23.960  26.590  1.00  0.00            
ATOM    159  H76 GCD     1      20.290  24.980  26.230  1.00  0.00            
ATOM    160  O38 GCD     1      18.880  23.450  26.170  1.00  0.00            
ATOM    161  O39 GCD     1      20.160  24.020  28.040  1.00  0.00            
ATOM    162  C47 GCD     1      20.010  22.760  28.680  1.00  0.00            
ATOM    163  H77 GCD     1      19.050  22.340  28.340  1.00  0.00            
ATOM    164  C48 GCD     1      20.050  22.990  30.210  1.00  0.00            
ATOM    165  H78 GCD     1      21.100  23.240  30.430  1.00  0.00            
ATOM    166  H79 GCD     1      19.850  22.080  30.790  1.00  0.00            
ATOM    167  O40 GCD     1      19.140  24.040  30.580  1.00  0.00            
ATOM    168  H80 GCD     1      19.290  24.800  30.010  1.00  0.00            
ATOM    169  C1  AU0     2      15.010  21.110  28.930  1.00  0.00            
ATOM    170  C2  AU0     2      15.210  20.450  27.600  1.00  0.00            
ATOM    171  C3  AU0     2      16.510  20.310  27.010  1.00  0.00            
ATOM    172  C4  AU0     2      16.660  19.850  25.690  1.00  0.00            
ATOM    173  C5  AU0     2      15.560  19.350  25.040  1.00  0.00            
ATOM    174  C6  AU0     2      15.690  18.690  23.600  1.00  0.00            
ATOM    175  C7  AU0     2      16.330  17.340  23.660  1.00  0.00            
ATOM    176  C8  AU0     2      16.440  19.630  22.550  1.00  0.00            
ATOM    177  C9  AU0     2      14.330  19.280  25.660  1.00  0.00            
ATOM    178  O1  AU0     2      13.190  18.580  25.110  1.00  0.00            
ATOM    179  C10 AU0     2      14.130  19.900  26.890  1.00  0.00            
ATOM    180  H1  AU0     2      15.970  21.330  29.410  1.00  0.00            
ATOM    181  H2  AU0     2      14.410  22.020  28.800  1.00  0.00            
ATOM    182  H3  AU0     2      14.550  20.520  29.740  1.00  0.00            
ATOM    183  H4  AU0     2      17.350  20.740  27.570  1.00  0.00            
ATOM    184  H5  AU0     2      17.620  19.870  25.190  1.00  0.00            
ATOM    185  H6  AU0     2      14.770  18.610  23.000  1.00  0.00            
ATOM    186  H7  AU0     2      17.210  17.510  24.300  1.00  0.00            
ATOM    187  H8  AU0     2      15.680  16.590  24.120  1.00  0.00            
ATOM    188  H9  AU0     2      16.570  17.010  22.640  1.00  0.00            
ATOM    189  H10 AU0     2      16.370  19.130  21.570  1.00  0.00            
ATOM    190  H11 AU0     2      15.820  20.530  22.440  1.00  0.00            
ATOM    191  H12 AU0     2      17.490  19.840  22.790  1.00  0.00            
ATOM    192  H13 AU0     2      12.560  18.620  25.850  1.00  0.00            
ATOM    193  H14 AU0     2      13.210  19.930  27.470  1.00  0.00            
TER
ENDMDL
MODEL        1
ATOM      1  H1  GCD     1      20.080  26.360  29.310  1.00  0.00            
ATOM      2  O1  GCD     1      20.550  25.520  29.330  1.00  0.00            
ATOM      3  C1  GCD     1      21.320  25.470  28.160  1.00  0.00            
ATOM      4  H2  GCD     1      21.800  26.460  28.090  1.00  0.00            
ATOM      5  H3  GCD     1      22.180  24.800  28.280  1.00  0.00            
ATOM      6  C2  GCD     1      20.490  25.170  26.980  1.00  0.00            
ATOM      7  H4  GCD     1      20.130  24.150  27.180  1.00  0.00            
ATOM      8  C3  GCD     1      21.410  25.380  25.720  1.00  0.00            
ATOM      9  H5  GCD     1      21.840  26.390  25.790  1.00  0.00            
ATOM     10  C4  GCD     1      20.650  25.310  24.360  1.00  0.00            
ATOM     11  H6  GCD     1      20.340  24.270  24.170  1.00  0.00            
ATOM     12  O2  GCD     1      21.450  25.780  23.280  1.00  0.00            
ATOM     13  H7  GCD     1      22.270  25.260  23.290  1.00  0.00            
ATOM     14  C5  GCD     1      19.510  26.290  24.490  1.00  0.00            
ATOM     15  H8  GCD     1      20.070  27.240  24.500  1.00  0.00            
ATOM     16  O3  GCD     1      18.550  26.190  23.380  1.00  0.00            
ATOM     17  H9  GCD     1      19.120  26.070  22.610  1.00  0.00            
ATOM     18  C6  GCD     1      18.740  26.210  25.820  1.00  0.00            
ATOM     19  O4  GCD     1      19.540  26.230  26.950  1.00  0.00            
ATOM     20  H10 GCD     1      18.030  27.040  25.840  1.00  0.00            
ATOM     21  O5  GCD     1      18.030  24.940  25.730  1.00  0.00            
ATOM     22  C7  GCD     1      16.640  24.900  26.020  1.00  0.00            
ATOM     23  H11 GCD     1      16.310  25.910  26.330  1.00  0.00            
ATOM     24  C8  GCD     1      15.820  24.430  24.810  1.00  0.00            
ATOM     25  H12 GCD     1      16.270  23.520  24.390  1.00  0.00            
ATOM     26  O6  GCD     1      15.910  25.390  23.790  1.00  0.00            
ATOM     27  H13 GCD     1      16.860  25.500  23.670  1.00  0.00            
ATOM     28  C9  GCD     1      14.420  24.010  25.230  1.00  0.00            
ATOM     29  H14 GCD     1      13.860  24.910  25.500  1.00  0.00            
ATOM     30  O7  GCD     1      13.720  23.460  24.050  1.00  0.00            
ATOM     31  H15 GCD     1      13.910  22.510  24.030  1.00  0.00            
ATOM     32  C10 GCD     1      14.420  23.070  26.420  1.00  0.00            
ATOM     33  H16 GCD     1      13.420  22.930  26.830  1.00  0.00            
ATOM     34  O8  GCD     1      15.190  23.620  27.460  1.00  0.00            
ATOM     35  C11 GCD     1      16.560  23.900  27.170  1.00  0.00            
ATOM     36  H17 GCD     1      17.180  23.020  26.970  1.00  0.00            
ATOM     37  C12 GCD     1      17.230  24.370  28.460  1.00  0.00            
ATOM     38  H18 GCD     1      18.320  24.300  28.360  1.00  0.00            
ATOM     39  H19 GCD     1      16.920  23.690  29.260  1.00  0.00            
ATOM     40  O9  GCD     1      16.810  25.670  28.960  1.00  0.00            
ATOM     41  H20 GCD     1      16.920  25.600  29.910  1.00  0.00            
ATOM     42  O10 GCD     1      14.940  21.880  25.950  1.00  0.00            
ATOM     43  C13 GCD     1      14.090  20.760  26.190  1.00  0.00            
ATOM     44  H21 GCD     1      13.060  21.100  26.360  1.00  0.00            
ATOM     45  C14 GCD     1      14.110  19.930  24.920  1.00  0.00            
ATOM     46  H22 GCD     1      15.100  19.510  24.680  1.00  0.00            
ATOM     47  O11 GCD     1      13.790  20.800  23.780  1.00  0.00            
ATOM     48  H23 GCD     1      13.620  20.250  23.010  1.00  0.00            
ATOM     49  C15 GCD     1      13.120  18.780  25.130  1.00  0.00            
ATOM     50  H24 GCD     1      12.100  19.170  25.270  1.00  0.00            
ATOM     51  O12 GCD     1      13.100  17.940  23.940  1.00  0.00            
ATOM     52  H25 GCD     1      13.930  17.480  23.800  1.00  0.00            
ATOM     53  C16 GCD     1      13.560  17.910  26.320  1.00  0.00            
ATOM     54  H26 GCD     1      12.840  17.120  26.530  1.00  0.00            
ATOM     55  O13 GCD     1      13.590  18.760  27.460  1.00  0.00            
ATOM     56  C17 GCD     1      14.630  19.810  27.370  1.00  0.00            
ATOM     57  H27 GCD     1      15.590  19.390  27.040  1.00  0.00            
ATOM     58  C18 GCD     1      14.730  20.510  28.700  1.00  0.00            
ATOM     59  H28 GCD     1      13.710  20.790  29.020  1.00  0.00            
ATOM     60  H29 GCD     1      15.320  21.420  28.500  1.00  0.00            
ATOM     61  O14 GCD     1      15.390  19.780  29.690  1.00  0.00            
ATOM     62  H30 GCD     1      14.930  18.970  29.930  1.00  0.00            
ATOM     63  O15 GCD     1      14.860  17.380  26.070  1.00  0.00            
ATOM     64  C19 GCD     1      14.830  15.990  25.760  1.00  0.00            
ATOM     65  H31 GCD     1      13.870  15.660  25.330  1.00  0.00            
ATOM     66  C20 GCD     1      15.850  15.820  24.690  1.00  0.00            
ATOM     67  H32 GCD     1      16.800  16.220  25.080  1.00  0.00            
ATOM     68  O16 GCD     1      15.490  16.470  23.470  1.00  0.00            
ATOM     69  H33 GCD     1      16.280  16.280  22.950  1.00  0.00            
ATOM     70  C21 GCD     1      16.080  14.290  24.420  1.00  0.00            
ATOM     71  H34 GCD     1      15.120  13.950  24.010  1.00  0.00            
ATOM     72  O17 GCD     1      17.060  13.970  23.410  1.00  0.00            
ATOM     73  H35 GCD     1      17.920  13.880  23.840  1.00  0.00            
ATOM     74  C22 GCD     1      16.380  13.600  25.730  1.00  0.00            
ATOM     75  H36 GCD     1      16.380  12.520  25.540  1.00  0.00            
ATOM     76  O18 GCD     1      15.420  13.870  26.750  1.00  0.00            
ATOM     77  C23 GCD     1      15.270  15.260  27.060  1.00  0.00            
ATOM     78  H37 GCD     1      16.230  15.650  27.440  1.00  0.00            
ATOM     79  C24 GCD     1      14.300  15.510  28.230  1.00  0.00            
ATOM     80  H38 GCD     1      14.300  16.580  28.450  1.00  0.00            
ATOM     81  H39 GCD     1      14.550  14.860  29.080  1.00  0.00            
ATOM     82  O19 GCD     1      13.000  14.990  27.810  1.00  0.00            
ATOM     83  H40 GCD     1      12.400  15.310  28.490  1.00  0.00            
ATOM     84  O20 GCD     1      17.600  14.120  26.160  1.00  0.00            
ATOM     85  C25 GCD     1      18.580  13.170  26.590  1.00  0.00            
ATOM     86  H41 GCD     1      18.170  12.210  26.910  1.00  0.00            
ATOM     87  C26 GCD     1      19.670  13.120  25.610  1.00  0.00            
ATOM     88  H42 GCD     1      19.890  14.170  25.380  1.00  0.00            
ATOM     89  O21 GCD     1      19.110  12.460  24.480  1.00  0.00            
ATOM     90  H43 GCD     1      19.830  12.480  23.840  1.00  0.00            
ATOM     91  C27 GCD     1      20.850  12.340  26.150  1.00  0.00            
ATOM     92  H44 GCD     1      20.560  11.280  26.230  1.00  0.00            
ATOM     93  O22 GCD     1      21.930  12.340  25.180  1.00  0.00            
ATOM     94  H45 GCD     1      22.450  13.120  25.420  1.00  0.00            
ATOM     95  C28 GCD     1      21.370  12.820  27.490  1.00  0.00            
ATOM     96  H46 GCD     1      22.080  12.100  27.910  1.00  0.00            
ATOM     97  O23 GCD     1      20.280  12.890  28.320  1.00  0.00            
ATOM     98  C29 GCD     1      19.200  13.730  27.920  1.00  0.00            
ATOM     99  H47 GCD     1      19.590  14.730  27.720  1.00  0.00            
ATOM    100  C30 GCD     1      18.230  13.710  29.080  1.00  0.00            
ATOM    101  H48 GCD     1      17.460  14.440  28.800  1.00  0.00            
ATOM    102  H49 GCD     1      18.790  14.120  29.920  1.00  0.00            
ATOM    103  O24 GCD     1      17.740  12.460  29.630  1.00  0.00            
ATOM    104  H50 GCD     1      18.460  11.910  29.950  1.00  0.00            
ATOM    105  O25 GCD     1      21.940  14.100  27.280  1.00  0.00            
ATOM    106  C31 GCD     1      23.100  14.290  28.070  1.00  0.00            
ATOM    107  H51 GCD     1      23.220  13.390  28.690  1.00  0.00            
ATOM    108  C32 GCD     1      24.380  14.410  27.180  1.00  0.00            
ATOM    109  H52 GCD     1      24.030  15.240  26.550  1.00  0.00            
ATOM    110  O26 GCD     1      24.550  13.170  26.460  1.00  0.00            
ATOM    111  H53 GCD     1      25.130  13.400  25.730  1.00  0.00            
ATOM    112  C33 GCD     1      25.550  14.840  27.970  1.00  0.00            
ATOM    113  H54 GCD     1      25.710  13.960  28.610  1.00  0.00            
ATOM    114  O27 GCD     1      26.720  15.060  27.210  1.00  0.00            
ATOM    115  H55 GCD     1      26.800  16.000  26.990  1.00  0.00            
ATOM    116  C34 GCD     1      25.160  16.010  28.900  1.00  0.00            
ATOM    117  H56 GCD     1      26.030  16.050  29.570  1.00  0.00            
ATOM    118  O28 GCD     1      23.980  15.670  29.640  1.00  0.00            
ATOM    119  C35 GCD     1      22.830  15.490  28.890  1.00  0.00            
ATOM    120  H57 GCD     1      22.730  16.310  28.160  1.00  0.00            
ATOM    121  C36 GCD     1      21.650  15.410  29.850  1.00  0.00            
ATOM    122  H58 GCD     1      20.690  15.280  29.340  1.00  0.00            
ATOM    123  H59 GCD     1      21.420  16.410  30.220  1.00  0.00            
ATOM    124  O29 GCD     1      21.780  14.450  30.880  1.00  0.00            
ATOM    125  H60 GCD     1      22.650  14.570  31.270  1.00  0.00            
ATOM    126  O30 GCD     1      24.980  17.150  28.080  1.00  0.00            
ATOM    127  C37 GCD     1      25.800  18.230  28.400  1.00  0.00            
ATOM    128  H61 GCD     1      26.620  17.820  29.000  1.00  0.00            
ATOM    129  C38 GCD     1      26.320  18.840  27.030  1.00  0.00            
ATOM    130  H62 GCD     1      25.430  19.340  26.610  1.00  0.00            
ATOM    131  O31 GCD     1      27.030  17.890  26.210  1.00  0.00            
ATOM    132  H63 GCD     1      27.550  18.410  25.580  1.00  0.00            
ATOM    133  C39 GCD     1      27.210  20.030  27.320  1.00  0.00            
ATOM    134  H64 GCD     1      28.060  19.680  27.920  1.00  0.00            
ATOM    135  O32 GCD     1      27.670  20.640  26.130  1.00  0.00            
ATOM    136  H65 GCD     1      26.990  20.980  25.540  1.00  0.00            
ATOM    137  C40 GCD     1      26.430  21.070  28.170  1.00  0.00            
ATOM    138  H66 GCD     1      27.110  21.900  28.380  1.00  0.00            
ATOM    139  O33 GCD     1      25.950  20.480  29.320  1.00  0.00            
ATOM    140  C41 GCD     1      25.100  19.340  29.210  1.00  0.00            
ATOM    141  H67 GCD     1      24.250  19.560  28.550  1.00  0.00            
ATOM    142  C42 GCD     1      24.580  18.880  30.540  1.00  0.00            
ATOM    143  H68 GCD     1      23.810  18.120  30.410  1.00  0.00            
ATOM    144  H69 GCD     1      24.020  19.620  31.120  1.00  0.00            
ATOM    145  O34 GCD     1      25.610  18.420  31.390  1.00  0.00            
ATOM    146  H70 GCD     1      25.330  18.100  32.250  1.00  0.00            
ATOM    147  O35 GCD     1      25.280  21.550  27.400  1.00  0.00            
ATOM    148  C43 GCD     1      25.400  22.830  26.730  1.00  0.00            
ATOM    149  H71 GCD     1      26.450  23.170  26.750  1.00  0.00            
ATOM    150  C44 GCD     1      24.820  22.700  25.300  1.00  0.00            
ATOM    151  H72 GCD     1      23.810  22.280  25.410  1.00  0.00            
ATOM    152  O36 GCD     1      25.700  21.850  24.580  1.00  0.00            
ATOM    153  H73 GCD     1      25.100  21.450  23.950  1.00  0.00            
ATOM    154  C45 GCD     1      24.720  24.050  24.610  1.00  0.00            
ATOM    155  H74 GCD     1      25.710  24.510  24.510  1.00  0.00            
ATOM    156  O37 GCD     1      24.100  24.020  23.320  1.00  0.00            
ATOM    157  H75 GCD     1      24.740  23.770  22.640  1.00  0.00            
ATOM    158  C46 GCD     1      23.880  24.940  25.520  1.00  0.00            
ATOM    159  H76 GCD     1      23.780  25.970  25.150  1.00  0.00            
ATOM    160  O38 GCD     1      22.510  24.440  25.620  1.00  0.00            
ATOM    161  O39 GCD     1      24.420  25.050  26.910  1.00  0.00            
ATOM    162  C47 GCD     1      24.590  23.800  27.630  1.00  0.00            
ATOM    163  H77 GCD     1      23.620  23.340  27.890  1.00  0.00            
ATOM    164  C48 GCD     1      25.320  24.070  28.970  1.00  0.00            
ATOM    165  H78 GCD     1      25.220  23.160  29.560  1.00  0.00            
ATOM    166  H79 GCD     1      24.820  24.850  29.560  1.00  0.00            
ATOM    167  O40 GCD     1      26.650  24.540  28.830  1.00  0.00            
ATOM    168  H80 GCD     1      26.530  25.370  28.360  1.00  0.00            
ATOM    169  C1  AU0     2      20.980  20.560  30.510  1.00  0.00            
ATOM    170  C2  AU0     2      20.600  19.750  29.280  1.00  0.00            
ATOM    171  C3  AU0     2      21.280  19.970  28.140  1.00  0.00            
ATOM    172  C4  AU0     2      20.970  19.300  26.970  1.00  0.00            
ATOM    173  C5  AU0     2      19.930  18.310  27.060  1.00  0.00            
ATOM    174  C6  AU0     2      19.460  17.580  25.700  1.00  0.00            
ATOM    175  C7  AU0     2      20.600  17.060  24.820  1.00  0.00            
ATOM    176  C8  AU0     2      18.600  18.510  24.820  1.00  0.00            
ATOM    177  C9  AU0     2      19.340  17.970  28.290  1.00  0.00            
ATOM    178  O1  AU0     2      18.480  16.930  28.400  1.00  0.00            
ATOM    179  C10 AU0     2      19.640  18.730  29.380  1.00  0.00            
ATOM    180  H1  AU0     2      21.370  21.580  30.360  1.00  0.00            
ATOM    181  H2  AU0     2      20.100  20.810  31.120  1.00  0.00            
ATOM    182  H3  AU0     2      21.560  20.060  31.290  1.00  0.00            
ATOM    183  H4  AU0     2      22.080  20.690  28.090  1.00  0.00            
ATOM    184  H5  AU0     2      21.520  19.490  26.060  1.00  0.00            
ATOM    185  H6  AU0     2      18.780  16.730  25.840  1.00  0.00            
ATOM    186  H7  AU0     2      21.400  16.680  25.470  1.00  0.00            
ATOM    187  H8  AU0     2      20.250  16.120  24.380  1.00  0.00            
ATOM    188  H9  AU0     2      20.960  17.740  24.040  1.00  0.00            
ATOM    189  H10 AU0     2      18.480  18.190  23.770  1.00  0.00            
ATOM    190  H11 AU0     2      17.590  18.670  25.210  1.00  0.00            
ATOM    191  H12 AU0     2      19.130  19.460  24.920  1.00  0.00            
ATOM    192  H13 AU0     2      18.140  16.990  29.310  1.00  0.00            
ATOM    193  H14 AU0     2      19.280  18.420  30.360  1.00  0.00            
TER
ENDMDL
MODEL        1
ATOM      1  H1  GCD     1      17.410  27.390  25.120  1.00  0.00            
ATOM      2  O1  GCD     1      17.460  26.420  25.090  1.00  0.00            
ATOM      3  C1  GCD     1      18.290  26.310  23.970  1.00  0.00            
ATOM      4  H2  GCD     1      18.540  27.260  23.480  1.00  0.00            
ATOM      5  H3  GCD     1      19.240  25.890  24.320  1.00  0.00            
ATOM      6  C2  GCD     1      17.720  25.360  22.900  1.00  0.00            
ATOM      7  H4  GCD     1      17.470  24.430  23.420  1.00  0.00            
ATOM      8  C3  GCD     1      18.660  24.980  21.760  1.00  0.00            
ATOM      9  H5  GCD     1      19.080  25.900  21.320  1.00  0.00            
ATOM     10  C4  GCD     1      17.930  24.200  20.650  1.00  0.00            
ATOM     11  H6  GCD     1      17.650  23.220  21.070  1.00  0.00            
ATOM     12  O2  GCD     1      18.830  23.960  19.520  1.00  0.00            
ATOM     13  H7  GCD     1      18.450  23.300  18.930  1.00  0.00            
ATOM     14  C5  GCD     1      16.680  24.960  20.200  1.00  0.00            
ATOM     15  H8  GCD     1      17.070  25.910  19.820  1.00  0.00            
ATOM     16  O3  GCD     1      16.020  24.270  19.140  1.00  0.00            
ATOM     17  H9  GCD     1      15.880  23.410  19.550  1.00  0.00            
ATOM     18  C6  GCD     1      15.770  25.180  21.350  1.00  0.00            
ATOM     19  O4  GCD     1      16.530  25.920  22.340  1.00  0.00            
ATOM     20  H10 GCD     1      14.930  25.820  21.080  1.00  0.00            
ATOM     21  O5  GCD     1      15.490  23.860  22.030  1.00  0.00            
ATOM     22  C7  GCD     1      14.270  23.220  21.690  1.00  0.00            
ATOM     23  H11 GCD     1      13.980  23.810  20.810  1.00  0.00            
ATOM     24  C8  GCD     1      14.510  21.760  21.290  1.00  0.00            
ATOM     25  H12 GCD     1      15.090  21.360  22.130  1.00  0.00            
ATOM     26  O6  GCD     1      15.340  21.660  20.090  1.00  0.00            
ATOM     27  H13 GCD     1      15.240  20.730  19.830  1.00  0.00            
ATOM     28  C9  GCD     1      13.140  21.150  21.020  1.00  0.00            
ATOM     29  H14 GCD     1      12.630  21.760  20.270  1.00  0.00            
ATOM     30  O7  GCD     1      13.260  19.730  20.730  1.00  0.00            
ATOM     31  H15 GCD     1      12.590  19.310  21.270  1.00  0.00            
ATOM     32  C10 GCD     1      12.250  21.270  22.280  1.00  0.00            
ATOM     33  H16 GCD     1      11.240  20.870  22.170  1.00  0.00            
ATOM     34  O8  GCD     1      12.110  22.610  22.770  1.00  0.00            
ATOM     35  C11 GCD     1      13.350  23.320  22.930  1.00  0.00            
ATOM     36  H17 GCD     1      13.880  22.950  23.820  1.00  0.00            
ATOM     37  C12 GCD     1      13.070  24.770  23.230  1.00  0.00            
ATOM     38  H18 GCD     1      14.050  25.170  23.550  1.00  0.00            
ATOM     39  H19 GCD     1      12.460  24.850  24.140  1.00  0.00            
ATOM     40  O9  GCD     1      12.530  25.510  22.110  1.00  0.00            
ATOM     41  H20 GCD     1      11.570  25.480  22.050  1.00  0.00            
ATOM     42  O10 GCD     1      12.850  20.540  23.300  1.00  0.00            
ATOM     43  C13 GCD     1      12.040  19.780  24.180  1.00  0.00            
ATOM     44  H21 GCD     1      11.030  20.170  23.980  1.00  0.00            
ATOM     45  C14 GCD     1      11.960  18.320  23.710  1.00  0.00            
ATOM     46  H22 GCD     1      12.990  17.970  23.880  1.00  0.00            
ATOM     47  O11 GCD     1      11.490  18.170  22.370  1.00  0.00            
ATOM     48  H23 GCD     1      10.560  18.440  22.370  1.00  0.00            
ATOM     49  C15 GCD     1      11.150  17.470  24.650  1.00  0.00            
ATOM     50  H24 GCD     1      10.090  17.760  24.670  1.00  0.00            
ATOM     51  O12 GCD     1      11.200  16.050  24.310  1.00  0.00            
ATOM     52  H25 GCD     1      12.120  15.780  24.400  1.00  0.00            
ATOM     53  C16 GCD     1      11.690  17.630  26.150  1.00  0.00            
ATOM     54  H26 GCD     1      11.070  17.090  26.880  1.00  0.00            
ATOM     55  O13 GCD     1      11.660  18.950  26.490  1.00  0.00            
ATOM     56  C17 GCD     1      12.440  19.880  25.690  1.00  0.00            
ATOM     57  H27 GCD     1      13.510  19.760  25.900  1.00  0.00            
ATOM     58  C18 GCD     1      12.090  21.270  26.210  1.00  0.00            
ATOM     59  H28 GCD     1      11.010  21.420  26.150  1.00  0.00            
ATOM     60  H29 GCD     1      12.570  22.040  25.600  1.00  0.00            
ATOM     61  O14 GCD     1      12.470  21.520  27.530  1.00  0.00            
ATOM     62  H30 GCD     1      12.030  20.800  28.010  1.00  0.00            
ATOM     63  O15 GCD     1      13.020  17.260  26.240  1.00  0.00            
ATOM     64  C19 GCD     1      13.090  15.970  26.760  1.00  0.00            
ATOM     65  H31 GCD     1      12.140  15.420  26.810  1.00  0.00            
ATOM     66  C20 GCD     1      14.180  15.150  26.110  1.00  0.00            
ATOM     67  H32 GCD     1      15.050  15.820  26.070  1.00  0.00            
ATOM     68  O16 GCD     1      13.750  14.780  24.770  1.00  0.00            
ATOM     69  H33 GCD     1      14.530  14.450  24.310  1.00  0.00            
ATOM     70  C21 GCD     1      14.490  13.890  26.800  1.00  0.00            
ATOM     71  H34 GCD     1      13.610  13.240  26.860  1.00  0.00            
ATOM     72  O17 GCD     1      15.490  13.140  26.100  1.00  0.00            
ATOM     73  H35 GCD     1      15.820  12.470  26.720  1.00  0.00            
ATOM     74  C22 GCD     1      14.830  14.180  28.200  1.00  0.00            
ATOM     75  H36 GCD     1      14.890  13.220  28.710  1.00  0.00            
ATOM     76  O18 GCD     1      13.780  14.850  28.770  1.00  0.00            
ATOM     77  C23 GCD     1      13.450  16.160  28.240  1.00  0.00            
ATOM     78  H37 GCD     1      14.290  16.870  28.350  1.00  0.00            
ATOM     79  C24 GCD     1      12.290  16.680  29.220  1.00  0.00            
ATOM     80  H38 GCD     1      12.020  17.700  28.950  1.00  0.00            
ATOM     81  H39 GCD     1      12.560  16.700  30.280  1.00  0.00            
ATOM     82  O19 GCD     1      11.060  15.930  29.070  1.00  0.00            
ATOM     83  H40 GCD     1      11.170  15.100  29.550  1.00  0.00            
ATOM     84  O20 GCD     1      16.030  15.010  28.260  1.00  0.00            
ATOM     85  C25 GCD     1      17.120  14.550  29.160  1.00  0.00            
ATOM     86  H41 GCD     1      16.820  13.590  29.600  1.00  0.00            
ATOM     87  C26 GCD     1      18.450  14.330  28.370  1.00  0.00            
ATOM     88  H42 GCD     1      18.720  15.270  27.880  1.00  0.00            
ATOM     89  O21 GCD     1      18.360  13.250  27.460  1.00  0.00            
ATOM     90  H43 GCD     1      18.530  13.710  26.620  1.00  0.00            
ATOM     91  C27 GCD     1      19.530  14.080  29.390  1.00  0.00            
ATOM     92  H44 GCD     1      19.240  13.250  30.050  1.00  0.00            
ATOM     93  O22 GCD     1      20.760  13.880  28.780  1.00  0.00            
ATOM     94  H45 GCD     1      21.370  14.590  29.020  1.00  0.00            
ATOM     95  C28 GCD     1      19.650  15.280  30.350  1.00  0.00            
ATOM     96  H46 GCD     1      20.430  15.000  31.060  1.00  0.00            
ATOM     97  O23 GCD     1      18.450  15.420  31.070  1.00  0.00            
ATOM     98  C29 GCD     1      17.360  15.660  30.250  1.00  0.00            
ATOM     99  H47 GCD     1      17.570  16.590  29.700  1.00  0.00            
ATOM    100  C30 GCD     1      16.270  15.800  31.260  1.00  0.00            
ATOM    101  H48 GCD     1      16.220  14.860  31.830  1.00  0.00            
ATOM    102  H49 GCD     1      15.340  16.030  30.720  1.00  0.00            
ATOM    103  O24 GCD     1      16.520  16.830  32.240  1.00  0.00            
ATOM    104  H50 GCD     1      17.310  16.600  32.750  1.00  0.00            
ATOM    105  O25 GCD     1      19.970  16.490  29.710  1.00  0.00            
ATOM    106  C31 GCD     1      20.900  17.290  30.410  1.00  0.00            
ATOM    107  H51 GCD     1      20.970  16.920  31.440  1.00  0.00            
ATOM    108  C32 GCD     1      22.200  17.240  29.670  1.00  0.00            
ATOM    109  H52 GCD     1      22.070  17.530  28.630  1.00  0.00            
ATOM    110  O26 GCD     1      22.660  15.900  29.650  1.00  0.00            
ATOM    111  H53 GCD     1      23.270  15.860  28.910  1.00  0.00            
ATOM    112  C33 GCD     1      23.220  18.120  30.340  1.00  0.00            
ATOM    113  H54 GCD     1      23.330  17.880  31.400  1.00  0.00            
ATOM    114  O27 GCD     1      24.520  18.070  29.820  1.00  0.00            
ATOM    115  H55 GCD     1      24.550  18.320  28.890  1.00  0.00            
ATOM    116  C34 GCD     1      22.630  19.560  30.350  1.00  0.00            
ATOM    117  H56 GCD     1      23.390  20.190  30.810  1.00  0.00            
ATOM    118  O28 GCD     1      21.450  19.530  31.110  1.00  0.00            
ATOM    119  C35 GCD     1      20.410  18.690  30.550  1.00  0.00            
ATOM    120  H57 GCD     1      20.110  19.040  29.550  1.00  0.00            
ATOM    121  C36 GCD     1      19.270  18.610  31.550  1.00  0.00            
ATOM    122  H58 GCD     1      19.610  18.240  32.530  1.00  0.00            
ATOM    123  H59 GCD     1      18.540  17.910  31.110  1.00  0.00            
ATOM    124  O29 GCD     1      18.610  19.860  31.600  1.00  0.00            
ATOM    125  H60 GCD     1      19.290  20.350  32.070  1.00  0.00            
ATOM    126  O30 GCD     1      22.200  19.990  29.040  1.00  0.00            
ATOM    127  C37 GCD     1      23.120  20.770  28.350  1.00  0.00            
ATOM    128  H61 GCD     1      24.090  20.720  28.850  1.00  0.00            
ATOM    129  C38 GCD     1      23.460  20.200  27.020  1.00  0.00            
ATOM    130  H62 GCD     1      22.500  20.080  26.510  1.00  0.00            
ATOM    131  O31 GCD     1      24.020  18.850  27.230  1.00  0.00            
ATOM    132  H63 GCD     1      23.440  18.200  26.810  1.00  0.00            
ATOM    133  C39 GCD     1      24.370  21.070  26.220  1.00  0.00            
ATOM    134  H64 GCD     1      25.400  21.060  26.610  1.00  0.00            
ATOM    135  O32 GCD     1      24.400  20.550  24.850  1.00  0.00            
ATOM    136  H65 GCD     1      23.640  21.010  24.480  1.00  0.00            
ATOM    137  C40 GCD     1      23.800  22.460  26.080  1.00  0.00            
ATOM    138  H66 GCD     1      24.580  23.090  25.650  1.00  0.00            
ATOM    139  O33 GCD     1      23.620  22.990  27.350  1.00  0.00            
ATOM    140  C41 GCD     1      22.700  22.210  28.220  1.00  0.00            
ATOM    141  H67 GCD     1      21.730  22.110  27.720  1.00  0.00            
ATOM    142  C42 GCD     1      22.570  22.970  29.580  1.00  0.00            
ATOM    143  H68 GCD     1      21.920  22.480  30.310  1.00  0.00            
ATOM    144  H69 GCD     1      22.250  24.010  29.450  1.00  0.00            
ATOM    145  O34 GCD     1      23.850  23.020  30.220  1.00  0.00            
ATOM    146  H70 GCD     1      24.340  23.740  29.810  1.00  0.00            
ATOM    147  O35 GCD     1      22.520  22.460  25.370  1.00  0.00            
ATOM    148  C43 GCD     1      22.520  23.300  24.260  1.00  0.00            
ATOM    149  H71 GCD     1      23.510  23.750  24.080  1.00  0.00            
ATOM    150  C44 GCD     1      22.140  22.620  22.970  1.00  0.00            
ATOM    151  H72 GCD     1      21.170  22.130  23.100  1.00  0.00            
ATOM    152  O36 GCD     1      23.050  21.630  22.710  1.00  0.00            
ATOM    153  H73 GCD     1      22.570  21.060  22.100  1.00  0.00            
ATOM    154  C45 GCD     1      22.130  23.610  21.850  1.00  0.00            
ATOM    155  H74 GCD     1      23.130  24.070  21.770  1.00  0.00            
ATOM    156  O37 GCD     1      21.660  23.060  20.630  1.00  0.00            
ATOM    157  H75 GCD     1      20.710  23.010  20.760  1.00  0.00            
ATOM    158  C46 GCD     1      21.050  24.670  22.220  1.00  0.00            
ATOM    159  H76 GCD     1      21.160  25.400  21.420  1.00  0.00            
ATOM    160  O38 GCD     1      19.690  24.170  22.350  1.00  0.00            
ATOM    161  O39 GCD     1      21.520  25.370  23.400  1.00  0.00            
ATOM    162  C47 GCD     1      21.630  24.510  24.540  1.00  0.00            
ATOM    163  H77 GCD     1      20.630  24.120  24.720  1.00  0.00            
ATOM    164  C48 GCD     1      22.160  25.360  25.740  1.00  0.00            
ATOM    165  H78 GCD     1      23.250  25.260  25.700  1.00  0.00            
ATOM    166  H79 GCD     1      21.990  24.940  26.740  1.00  0.00            
ATOM    167  O40 GCD     1      21.730  26.720  25.650  1.00  0.00            
ATOM    168  H80 GCD     1      22.010  27.170  26.460  1.00  0.00            
ATOM    169  C1  AU0     2      16.000  20.520  28.960  1.00  0.00            
ATOM    170  C2  AU0     2      16.120  20.060  27.570  1.00  0.00            
ATOM    171  C3  AU0     2      16.470  18.760  27.260  1.00  0.00            
ATOM    172  C4  AU0     2      16.710  18.370  25.940  1.00  0.00            
ATOM    173  C5  AU0     2      16.510  19.280  24.870  1.00  0.00            
ATOM    174  C6  AU0     2      16.760  18.810  23.450  1.00  0.00            
ATOM    175  C7  AU0     2      15.650  17.910  22.900  1.00  0.00            
ATOM    176  C8  AU0     2      18.080  18.110  23.220  1.00  0.00            
ATOM    177  C9  AU0     2      16.240  20.570  25.150  1.00  0.00            
ATOM    178  O1  AU0     2      16.480  21.590  24.300  1.00  0.00            
ATOM    179  C10 AU0     2      16.010  21.000  26.470  1.00  0.00            
ATOM    180  H1  AU0     2      14.980  20.880  29.150  1.00  0.00            
ATOM    181  H2  AU0     2      16.230  19.720  29.670  1.00  0.00            
ATOM    182  H3  AU0     2      16.730  21.350  29.000  1.00  0.00            
ATOM    183  H4  AU0     2      16.490  17.980  28.010  1.00  0.00            
ATOM    184  H5  AU0     2      16.980  17.330  25.790  1.00  0.00            
ATOM    185  H6  AU0     2      16.790  19.730  22.850  1.00  0.00            
ATOM    186  H7  AU0     2      14.780  18.560  22.720  1.00  0.00            
ATOM    187  H8  AU0     2      16.050  17.390  22.020  1.00  0.00            
ATOM    188  H9  AU0     2      15.360  17.180  23.660  1.00  0.00            
ATOM    189  H10 AU0     2      18.430  18.210  22.190  1.00  0.00            
ATOM    190  H11 AU0     2      18.770  18.710  23.840  1.00  0.00            
ATOM    191  H12 AU0     2      18.010  17.070  23.550  1.00  0.00            
ATOM    192  H13 AU0     2      16.180  22.440  24.690  1.00  0.00            
ATOM    193  H14 AU0     2      15.870  22.040  26.750  1.00  0.00            
TER
ENDMDL
MODEL        1
ATOM      1  H1  GCD     1      20.980  27.330  31.910  1.00  0.00            
ATOM      2  O1  GCD     1      20.960  28.280  31.710  1.00  0.00            
ATOM      3  C1  GCD     1      21.810  28.740  30.660  1.00  0.00            
ATOM      4  H2  GCD     1      21.770  29.840  30.630  1.00  0.00            
ATOM      5  H3  GCD     1      22.850  28.450  30.820  1.00  0.00            
ATOM      6  C2  GCD     1      21.370  28.290  29.270  1.00  0.00            
ATOM      7  H4  GCD     1      21.210  27.210  29.330  1.00  0.00            
ATOM      8  C3  GCD     1      22.470  28.520  28.240  1.00  0.00            
ATOM      9  H5  GCD     1      22.730  29.580  28.170  1.00  0.00            
ATOM     10  C4  GCD     1      21.930  28.100  26.850  1.00  0.00            
ATOM     11  H6  GCD     1      21.740  27.020  26.850  1.00  0.00            
ATOM     12  O2  GCD     1      22.810  28.550  25.790  1.00  0.00            
ATOM     13  H7  GCD     1      23.360  27.780  25.610  1.00  0.00            
ATOM     14  C5  GCD     1      20.520  28.750  26.570  1.00  0.00            
ATOM     15  H8  GCD     1      20.640  29.840  26.480  1.00  0.00            
ATOM     16  O3  GCD     1      19.970  28.410  25.280  1.00  0.00            
ATOM     17  H9  GCD     1      20.580  28.630  24.570  1.00  0.00            
ATOM     18  C6  GCD     1      19.550  28.550  27.730  1.00  0.00            
ATOM     19  O4  GCD     1      20.120  29.010  28.900  1.00  0.00            
ATOM     20  H10 GCD     1      18.540  28.910  27.520  1.00  0.00            
ATOM     21  O5  GCD     1      19.260  27.140  27.940  1.00  0.00            
ATOM     22  C7  GCD     1      17.820  26.730  27.950  1.00  0.00            
ATOM     23  H11 GCD     1      17.220  27.550  28.370  1.00  0.00            
ATOM     24  C8  GCD     1      17.340  26.250  26.560  1.00  0.00            
ATOM     25  H12 GCD     1      18.010  25.490  26.130  1.00  0.00            
ATOM     26  O6  GCD     1      17.310  27.280  25.610  1.00  0.00            
ATOM     27  H13 GCD     1      18.210  27.490  25.320  1.00  0.00            
ATOM     28  C9  GCD     1      15.980  25.500  26.600  1.00  0.00            
ATOM     29  H14 GCD     1      15.150  26.180  26.830  1.00  0.00            
ATOM     30  O7  GCD     1      15.860  24.890  25.260  1.00  0.00            
ATOM     31  H15 GCD     1      15.960  25.550  24.560  1.00  0.00            
ATOM     32  C10 GCD     1      15.920  24.390  27.670  1.00  0.00            
ATOM     33  H16 GCD     1      14.890  24.090  27.890  1.00  0.00            
ATOM     34  O8  GCD     1      16.330  25.030  28.890  1.00  0.00            
ATOM     35  C11 GCD     1      17.670  25.570  28.980  1.00  0.00            
ATOM     36  H17 GCD     1      18.370  24.820  28.590  1.00  0.00            
ATOM     37  C12 GCD     1      18.010  25.950  30.440  1.00  0.00            
ATOM     38  H18 GCD     1      19.080  26.210  30.490  1.00  0.00            
ATOM     39  H19 GCD     1      17.970  25.040  31.060  1.00  0.00            
ATOM     40  O9  GCD     1      17.080  26.940  30.970  1.00  0.00            
ATOM     41  H20 GCD     1      17.630  27.690  31.210  1.00  0.00            
ATOM     42  O10 GCD     1      16.760  23.240  27.470  1.00  0.00            
ATOM     43  C13 GCD     1      16.030  21.950  27.510  1.00  0.00            
ATOM     44  H21 GCD     1      14.940  22.100  27.600  1.00  0.00            
ATOM     45  C14 GCD     1      16.300  21.250  26.180  1.00  0.00            
ATOM     46  H22 GCD     1      17.390  21.180  26.100  1.00  0.00            
ATOM     47  O11 GCD     1      15.670  22.060  25.130  1.00  0.00            
ATOM     48  H23 GCD     1      15.950  22.950  25.380  1.00  0.00            
ATOM     49  C15 GCD     1      15.720  19.790  26.260  1.00  0.00            
ATOM     50  H24 GCD     1      14.620  19.800  26.310  1.00  0.00            
ATOM     51  O12 GCD     1      16.080  19.030  25.070  1.00  0.00            
ATOM     52  H25 GCD     1      17.030  18.830  25.130  1.00  0.00            
ATOM     53  C16 GCD     1      16.080  19.050  27.490  1.00  0.00            
ATOM     54  H26 GCD     1      15.490  18.140  27.620  1.00  0.00            
ATOM     55  O13 GCD     1      15.690  19.910  28.600  1.00  0.00            
ATOM     56  C17 GCD     1      16.580  21.070  28.630  1.00  0.00            
ATOM     57  H27 GCD     1      17.630  20.770  28.500  1.00  0.00            
ATOM     58  C18 GCD     1      16.350  21.650  30.000  1.00  0.00            
ATOM     59  H28 GCD     1      15.390  22.190  30.030  1.00  0.00            
ATOM     60  H29 GCD     1      17.120  22.420  30.180  1.00  0.00            
ATOM     61  O14 GCD     1      16.470  20.690  30.990  1.00  0.00            
ATOM     62  H30 GCD     1      15.590  20.290  31.020  1.00  0.00            
ATOM     63  O15 GCD     1      17.430  18.560  27.560  1.00  0.00            
ATOM     64  C19 GCD     1      17.740  17.180  27.380  1.00  0.00            
ATOM     65  H31 GCD     1      16.860  16.680  26.950  1.00  0.00            
ATOM     66  C20 GCD     1      18.900  17.010  26.440  1.00  0.00            
ATOM     67  H32 GCD     1      19.720  17.620  26.840  1.00  0.00            
ATOM     68  O16 GCD     1      18.480  17.620  25.180  1.00  0.00            
ATOM     69  H33 GCD     1      19.220  17.690  24.570  1.00  0.00            
ATOM     70  C21 GCD     1      19.280  15.560  26.400  1.00  0.00            
ATOM     71  H34 GCD     1      18.420  15.010  25.990  1.00  0.00            
ATOM     72  O17 GCD     1      20.290  15.220  25.530  1.00  0.00            
ATOM     73  H35 GCD     1      19.930  15.340  24.650  1.00  0.00            
ATOM     74  C22 GCD     1      19.620  15.120  27.850  1.00  0.00            
ATOM     75  H36 GCD     1      19.940  14.080  27.750  1.00  0.00            
ATOM     76  O18 GCD     1      18.440  15.260  28.670  1.00  0.00            
ATOM     77  C23 GCD     1      18.080  16.600  28.760  1.00  0.00            
ATOM     78  H37 GCD     1      18.880  17.210  29.210  1.00  0.00            
ATOM     79  C24 GCD     1      16.850  16.610  29.670  1.00  0.00            
ATOM     80  H38 GCD     1      16.520  17.630  29.900  1.00  0.00            
ATOM     81  H39 GCD     1      17.110  16.160  30.640  1.00  0.00            
ATOM     82  O19 GCD     1      15.720  15.950  29.070  1.00  0.00            
ATOM     83  H40 GCD     1      16.010  15.080  28.800  1.00  0.00            
ATOM     84  O20 GCD     1      20.720  15.880  28.420  1.00  0.00            
ATOM     85  C25 GCD     1      21.720  15.140  29.080  1.00  0.00            
ATOM     86  H41 GCD     1      21.410  14.130  29.350  1.00  0.00            
ATOM     87  C26 GCD     1      22.910  15.100  28.040  1.00  0.00            
ATOM     88  H42 GCD     1      23.110  16.140  27.740  1.00  0.00            
ATOM     89  O21 GCD     1      22.560  14.350  26.890  1.00  0.00            
ATOM     90  H43 GCD     1      21.800  14.750  26.440  1.00  0.00            
ATOM     91  C27 GCD     1      24.220  14.710  28.710  1.00  0.00            
ATOM     92  H44 GCD     1      24.230  13.640  28.960  1.00  0.00            
ATOM     93  O22 GCD     1      25.280  14.870  27.760  1.00  0.00            
ATOM     94  H45 GCD     1      25.580  15.780  27.790  1.00  0.00            
ATOM     95  C28 GCD     1      24.410  15.460  30.000  1.00  0.00            
ATOM     96  H46 GCD     1      25.240  14.890  30.440  1.00  0.00            
ATOM     97  O23 GCD     1      23.300  15.330  30.900  1.00  0.00            
ATOM     98  C29 GCD     1      22.040  15.820  30.440  1.00  0.00            
ATOM     99  H47 GCD     1      22.190  16.890  30.210  1.00  0.00            
ATOM    100  C30 GCD     1      21.000  15.670  31.480  1.00  0.00            
ATOM    101  H48 GCD     1      20.080  16.150  31.130  1.00  0.00            
ATOM    102  H49 GCD     1      21.190  16.280  32.370  1.00  0.00            
ATOM    103  O24 GCD     1      20.920  14.260  31.880  1.00  0.00            
ATOM    104  H50 GCD     1      21.740  13.950  32.280  1.00  0.00            
ATOM    105  O25 GCD     1      24.650  16.860  29.790  1.00  0.00            
ATOM    106  C31 GCD     1      25.670  17.410  30.600  1.00  0.00            
ATOM    107  H51 GCD     1      25.980  16.590  31.270  1.00  0.00            
ATOM    108  C32 GCD     1      26.890  17.840  29.730  1.00  0.00            
ATOM    109  H52 GCD     1      26.510  18.600  29.040  1.00  0.00            
ATOM    110  O26 GCD     1      27.440  16.750  28.950  1.00  0.00            
ATOM    111  H53 GCD     1      28.400  16.840  28.920  1.00  0.00            
ATOM    112  C33 GCD     1      27.940  18.450  30.600  1.00  0.00            
ATOM    113  H54 GCD     1      28.330  17.580  31.160  1.00  0.00            
ATOM    114  O27 GCD     1      29.100  18.890  29.880  1.00  0.00            
ATOM    115  H55 GCD     1      28.990  19.790  29.540  1.00  0.00            
ATOM    116  C34 GCD     1      27.420  19.520  31.540  1.00  0.00            
ATOM    117  H56 GCD     1      28.230  19.690  32.250  1.00  0.00            
ATOM    118  O28 GCD     1      26.340  19.050  32.290  1.00  0.00            
ATOM    119  C35 GCD     1      25.220  18.650  31.480  1.00  0.00            
ATOM    120  H57 GCD     1      24.790  19.480  30.900  1.00  0.00            
ATOM    121  C36 GCD     1      24.090  18.300  32.430  1.00  0.00            
ATOM    122  H58 GCD     1      23.150  18.110  31.890  1.00  0.00            
ATOM    123  H59 GCD     1      23.840  18.980  33.250  1.00  0.00            
ATOM    124  O29 GCD     1      24.240  17.020  33.030  1.00  0.00            
ATOM    125  H60 GCD     1      24.010  16.350  32.380  1.00  0.00            
ATOM    126  O30 GCD     1      27.030  20.640  30.810  1.00  0.00            
ATOM    127  C37 GCD     1      27.840  21.770  31.100  1.00  0.00            
ATOM    128  H61 GCD     1      28.690  21.520  31.740  1.00  0.00            
ATOM    129  C38 GCD     1      28.230  22.460  29.740  1.00  0.00            
ATOM    130  H62 GCD     1      27.280  22.510  29.190  1.00  0.00            
ATOM    131  O31 GCD     1      29.160  21.590  29.100  1.00  0.00            
ATOM    132  H63 GCD     1      29.280  21.740  28.160  1.00  0.00            
ATOM    133  C39 GCD     1      28.850  23.830  29.910  1.00  0.00            
ATOM    134  H64 GCD     1      29.810  23.710  30.430  1.00  0.00            
ATOM    135  O32 GCD     1      29.060  24.580  28.710  1.00  0.00            
ATOM    136  H65 GCD     1      28.260  25.030  28.450  1.00  0.00            
ATOM    137  C40 GCD     1      28.010  24.670  30.810  1.00  0.00            
ATOM    138  H66 GCD     1      28.600  25.560  31.050  1.00  0.00            
ATOM    139  O33 GCD     1      27.660  24.100  32.040  1.00  0.00            
ATOM    140  C41 GCD     1      27.010  22.780  31.960  1.00  0.00            
ATOM    141  H67 GCD     1      25.990  22.850  31.580  1.00  0.00            
ATOM    142  C42 GCD     1      26.750  22.240  33.390  1.00  0.00            
ATOM    143  H68 GCD     1      26.540  21.160  33.420  1.00  0.00            
ATOM    144  H69 GCD     1      25.930  22.810  33.860  1.00  0.00            
ATOM    145  O34 GCD     1      27.960  22.360  34.160  1.00  0.00            
ATOM    146  H70 GCD     1      28.140  23.290  33.950  1.00  0.00            
ATOM    147  O35 GCD     1      26.770  25.110  30.170  1.00  0.00            
ATOM    148  C43 GCD     1      26.660  26.420  29.690  1.00  0.00            
ATOM    149  H71 GCD     1      27.640  26.930  29.730  1.00  0.00            
ATOM    150  C44 GCD     1      26.090  26.420  28.280  1.00  0.00            
ATOM    151  H72 GCD     1      25.130  25.900  28.230  1.00  0.00            
ATOM    152  O36 GCD     1      26.990  25.650  27.390  1.00  0.00            
ATOM    153  H73 GCD     1      27.650  26.240  27.020  1.00  0.00            
ATOM    154  C45 GCD     1      25.990  27.900  27.820  1.00  0.00            
ATOM    155  H74 GCD     1      26.880  28.490  28.060  1.00  0.00            
ATOM    156  O37 GCD     1      25.780  27.990  26.360  1.00  0.00            
ATOM    157  H75 GCD     1      25.170  27.270  26.140  1.00  0.00            
ATOM    158  C46 GCD     1      24.870  28.480  28.730  1.00  0.00            
ATOM    159  H76 GCD     1      24.780  29.550  28.540  1.00  0.00            
ATOM    160  O38 GCD     1      23.670  27.760  28.540  1.00  0.00            
ATOM    161  O39 GCD     1      25.340  28.480  30.100  1.00  0.00            
ATOM    162  C47 GCD     1      25.630  27.130  30.640  1.00  0.00            
ATOM    163  H77 GCD     1      24.670  26.600  30.670  1.00  0.00            
ATOM    164  C48 GCD     1      26.160  27.240  32.080  1.00  0.00            
ATOM    165  H78 GCD     1      26.820  28.120  32.090  1.00  0.00            
ATOM    166  H79 GCD     1      26.740  26.370  32.420  1.00  0.00            
ATOM    167  O40 GCD     1      25.130  27.700  33.060  1.00  0.00            
ATOM    168  H80 GCD     1      24.520  26.950  33.140  1.00  0.00            
ATOM    169  C1  AU0     2      19.460  19.380  32.250  1.00  0.00            
ATOM    170  C2  AU0     2      20.490  20.400  31.870  1.00  0.00            
ATOM    171  C3  AU0     2      20.420  20.800  30.520  1.00  0.00            
ATOM    172  C4  AU0     2      21.250  21.810  30.110  1.00  0.00            
ATOM    173  C5  AU0     2      22.210  22.340  30.910  1.00  0.00            
ATOM    174  C6  AU0     2      23.230  23.380  30.340  1.00  0.00            
ATOM    175  C7  AU0     2      22.440  24.550  29.660  1.00  0.00            
ATOM    176  C8  AU0     2      24.170  22.820  29.370  1.00  0.00            
ATOM    177  C9  AU0     2      22.270  21.930  32.250  1.00  0.00            
ATOM    178  O1  AU0     2      23.420  22.250  32.950  1.00  0.00            
ATOM    179  C10 AU0     2      21.420  20.900  32.720  1.00  0.00            
ATOM    180  H1  AU0     2      19.520  19.240  33.340  1.00  0.00            
ATOM    181  H2  AU0     2      18.500  19.910  32.170  1.00  0.00            
ATOM    182  H3  AU0     2      19.590  18.470  31.650  1.00  0.00            
ATOM    183  H4  AU0     2      19.630  20.420  29.880  1.00  0.00            
ATOM    184  H5  AU0     2      21.170  22.120  29.070  1.00  0.00            
ATOM    185  H6  AU0     2      23.870  23.880  31.080  1.00  0.00            
ATOM    186  H7  AU0     2      21.900  25.100  30.430  1.00  0.00            
ATOM    187  H8  AU0     2      23.200  25.120  29.110  1.00  0.00            
ATOM    188  H9  AU0     2      21.690  24.190  28.940  1.00  0.00            
ATOM    189  H10 AU0     2      25.110  23.390  29.390  1.00  0.00            
ATOM    190  H11 AU0     2      24.460  21.800  29.660  1.00  0.00            
ATOM    191  H12 AU0     2      23.840  22.820  28.320  1.00  0.00            
ATOM    192  H13 AU0     2      23.430  21.570  33.650  1.00  0.00            
ATOM    193  H14 AU0     2      21.510  20.520  33.730  1.00  0.00            
TER
ENDMDL
MODEL        1
ATOM      1  H1  GCD     1      13.590  30.170  29.370  1.00  0.00            
ATOM      2  O1  GCD     1      13.920  29.480  29.960  1.00  0.00            
ATOM      3  C1  GCD     1      15.170  28.940  29.480  1.00  0.00            
ATOM      4  H2  GCD     1      15.920  29.680  29.800  1.00  0.00            
ATOM      5  H3  GCD     1      15.320  27.980  29.980  1.00  0.00            
ATOM      6  C2  GCD     1      15.250  28.730  27.990  1.00  0.00            
ATOM      7  H4  GCD     1      14.680  27.800  27.870  1.00  0.00            
ATOM      8  C3  GCD     1      16.590  28.520  27.400  1.00  0.00            
ATOM      9  H5  GCD     1      17.270  29.340  27.650  1.00  0.00            
ATOM     10  C4  GCD     1      16.600  28.500  25.860  1.00  0.00            
ATOM     11  H6  GCD     1      16.150  27.570  25.480  1.00  0.00            
ATOM     12  O2  GCD     1      17.920  28.480  25.380  1.00  0.00            
ATOM     13  H7  GCD     1      17.960  28.190  24.460  1.00  0.00            
ATOM     14  C5  GCD     1      15.830  29.740  25.310  1.00  0.00            
ATOM     15  H8  GCD     1      16.380  30.640  25.610  1.00  0.00            
ATOM     16  O3  GCD     1      15.850  29.620  23.910  1.00  0.00            
ATOM     17  H9  GCD     1      15.510  28.770  23.640  1.00  0.00            
ATOM     18  C6  GCD     1      14.400  29.730  25.920  1.00  0.00            
ATOM     19  O4  GCD     1      14.580  29.900  27.320  1.00  0.00            
ATOM     20  H10 GCD     1      13.750  30.540  25.580  1.00  0.00            
ATOM     21  O5  GCD     1      13.690  28.550  25.620  1.00  0.00            
ATOM     22  C7  GCD     1      12.880  28.460  24.480  1.00  0.00            
ATOM     23  H11 GCD     1      13.070  29.410  23.960  1.00  0.00            
ATOM     24  C8  GCD     1      13.270  27.260  23.530  1.00  0.00            
ATOM     25  H12 GCD     1      13.260  26.260  24.000  1.00  0.00            
ATOM     26  O6  GCD     1      14.590  27.460  23.020  1.00  0.00            
ATOM     27  H13 GCD     1      15.010  26.610  23.190  1.00  0.00            
ATOM     28  C9  GCD     1      12.300  27.260  22.370  1.00  0.00            
ATOM     29  H14 GCD     1      12.380  28.240  21.890  1.00  0.00            
ATOM     30  O7  GCD     1      12.630  26.260  21.310  1.00  0.00            
ATOM     31  H15 GCD     1      13.220  26.660  20.650  1.00  0.00            
ATOM     32  C10 GCD     1      10.820  27.210  22.820  1.00  0.00            
ATOM     33  H16 GCD     1      10.080  27.310  22.020  1.00  0.00            
ATOM     34  O8  GCD     1      10.600  28.400  23.660  1.00  0.00            
ATOM     35  C11 GCD     1      11.390  28.410  24.880  1.00  0.00            
ATOM     36  H17 GCD     1      11.250  27.430  25.350  1.00  0.00            
ATOM     37  C12 GCD     1      10.930  29.560  25.720  1.00  0.00            
ATOM     38  H18 GCD     1      11.630  29.650  26.560  1.00  0.00            
ATOM     39  H19 GCD     1       9.940  29.410  26.150  1.00  0.00            
ATOM     40  O9  GCD     1      10.920  30.770  24.970  1.00  0.00            
ATOM     41  H20 GCD     1      11.370  31.460  25.460  1.00  0.00            
ATOM     42  O10 GCD     1      10.520  25.990  23.500  1.00  0.00            
ATOM     43  C13 GCD     1       9.420  25.170  23.010  1.00  0.00            
ATOM     44  H21 GCD     1       8.650  25.650  22.390  1.00  0.00            
ATOM     45  C14 GCD     1       9.980  24.010  22.240  1.00  0.00            
ATOM     46  H22 GCD     1      10.750  23.510  22.840  1.00  0.00            
ATOM     47  O11 GCD     1      10.590  24.400  20.980  1.00  0.00            
ATOM     48  H23 GCD     1      11.350  24.970  21.130  1.00  0.00            
ATOM     49  C15 GCD     1       8.800  23.120  21.910  1.00  0.00            
ATOM     50  H24 GCD     1       8.100  23.670  21.260  1.00  0.00            
ATOM     51  O12 GCD     1       9.150  22.020  21.120  1.00  0.00            
ATOM     52  H25 GCD     1       8.710  22.080  20.270  1.00  0.00            
ATOM     53  C16 GCD     1       7.970  22.740  23.180  1.00  0.00            
ATOM     54  H26 GCD     1       7.120  22.120  22.860  1.00  0.00            
ATOM     55  O13 GCD     1       7.580  23.880  23.880  1.00  0.00            
ATOM     56  C17 GCD     1       8.640  24.760  24.320  1.00  0.00            
ATOM     57  H27 GCD     1       9.350  24.170  24.930  1.00  0.00            
ATOM     58  C18 GCD     1       8.230  25.940  25.200  1.00  0.00            
ATOM     59  H28 GCD     1       9.060  26.610  25.440  1.00  0.00            
ATOM     60  H29 GCD     1       7.870  25.540  26.160  1.00  0.00            
ATOM     61  O14 GCD     1       7.220  26.690  24.510  1.00  0.00            
ATOM     62  H30 GCD     1       6.360  26.270  24.690  1.00  0.00            
ATOM     63  O15 GCD     1       8.760  21.930  24.000  1.00  0.00            
ATOM     64  C19 GCD     1       8.130  20.800  24.520  1.00  0.00            
ATOM     65  H31 GCD     1       7.060  20.780  24.280  1.00  0.00            
ATOM     66  C20 GCD     1       8.600  19.440  23.970  1.00  0.00            
ATOM     67  H32 GCD     1       9.680  19.360  24.160  1.00  0.00            
ATOM     68  O16 GCD     1       8.320  19.560  22.570  1.00  0.00            
ATOM     69  H33 GCD     1       8.760  20.390  22.350  1.00  0.00            
ATOM     70  C21 GCD     1       7.960  18.260  24.670  1.00  0.00            
ATOM     71  H34 GCD     1       6.880  18.250  24.480  1.00  0.00            
ATOM     72  O17 GCD     1       8.450  16.950  24.200  1.00  0.00            
ATOM     73  H35 GCD     1       9.410  16.920  24.320  1.00  0.00            
ATOM     74  C22 GCD     1       8.150  18.420  26.110  1.00  0.00            
ATOM     75  H36 GCD     1       7.620  17.650  26.690  1.00  0.00            
ATOM     76  O18 GCD     1       7.670  19.650  26.600  1.00  0.00            
ATOM     77  C23 GCD     1       8.200  20.890  26.060  1.00  0.00            
ATOM     78  H37 GCD     1       9.260  20.790  26.330  1.00  0.00            
ATOM     79  C24 GCD     1       7.650  22.190  26.700  1.00  0.00            
ATOM     80  H38 GCD     1       8.320  23.030  26.480  1.00  0.00            
ATOM     81  H39 GCD     1       7.660  22.110  27.800  1.00  0.00            
ATOM     82  O19 GCD     1       6.370  22.630  26.150  1.00  0.00            
ATOM     83  H40 GCD     1       6.430  22.930  25.230  1.00  0.00            
ATOM     84  O20 GCD     1       9.520  18.460  26.410  1.00  0.00            
ATOM     85  C25 GCD     1      10.140  17.240  26.900  1.00  0.00            
ATOM     86  H41 GCD     1       9.390  16.440  26.780  1.00  0.00            
ATOM     87  C26 GCD     1      11.400  16.820  26.170  1.00  0.00            
ATOM     88  H42 GCD     1      12.130  17.640  26.180  1.00  0.00            
ATOM     89  O21 GCD     1      11.110  16.580  24.770  1.00  0.00            
ATOM     90  H43 GCD     1      11.800  15.970  24.480  1.00  0.00            
ATOM     91  C27 GCD     1      11.960  15.540  26.790  1.00  0.00            
ATOM     92  H44 GCD     1      11.190  14.760  26.770  1.00  0.00            
ATOM     93  O22 GCD     1      13.100  15.020  26.080  1.00  0.00            
ATOM     94  H45 GCD     1      13.860  15.530  26.390  1.00  0.00            
ATOM     95  C28 GCD     1      12.330  15.790  28.200  1.00  0.00            
ATOM     96  H46 GCD     1      12.660  14.860  28.680  1.00  0.00            
ATOM     97  O23 GCD     1      11.170  16.200  28.880  1.00  0.00            
ATOM     98  C29 GCD     1      10.520  17.430  28.390  1.00  0.00            
ATOM     99  H47 GCD     1      11.260  18.250  28.400  1.00  0.00            
ATOM    100  C30 GCD     1       9.400  17.720  29.360  1.00  0.00            
ATOM    101  H48 GCD     1       8.730  16.850  29.410  1.00  0.00            
ATOM    102  H49 GCD     1       8.760  18.570  29.070  1.00  0.00            
ATOM    103  O24 GCD     1      10.060  18.020  30.640  1.00  0.00            
ATOM    104  H50 GCD     1      10.380  17.260  31.140  1.00  0.00            
ATOM    105  O25 GCD     1      13.440  16.790  28.320  1.00  0.00            
ATOM    106  C31 GCD     1      14.590  16.450  29.060  1.00  0.00            
ATOM    107  H51 GCD     1      14.600  15.430  29.470  1.00  0.00            
ATOM    108  C32 GCD     1      15.780  16.460  28.120  1.00  0.00            
ATOM    109  H52 GCD     1      15.820  17.460  27.670  1.00  0.00            
ATOM    110  O26 GCD     1      15.720  15.380  27.160  1.00  0.00            
ATOM    111  H53 GCD     1      16.470  15.490  26.570  1.00  0.00            
ATOM    112  C33 GCD     1      17.120  16.340  28.820  1.00  0.00            
ATOM    113  H54 GCD     1      17.200  15.400  29.370  1.00  0.00            
ATOM    114  O27 GCD     1      18.290  16.430  27.970  1.00  0.00            
ATOM    115  H55 GCD     1      18.380  17.360  27.730  1.00  0.00            
ATOM    116  C34 GCD     1      17.240  17.420  29.870  1.00  0.00            
ATOM    117  H56 GCD     1      18.150  17.200  30.440  1.00  0.00            
ATOM    118  O28 GCD     1      16.150  17.260  30.750  1.00  0.00            
ATOM    119  C35 GCD     1      14.850  17.510  30.150  1.00  0.00            
ATOM    120  H57 GCD     1      14.740  18.510  29.720  1.00  0.00            
ATOM    121  C36 GCD     1      13.800  17.430  31.070  1.00  0.00            
ATOM    122  H58 GCD     1      13.700  16.450  31.550  1.00  0.00            
ATOM    123  H59 GCD     1      12.920  17.600  30.430  1.00  0.00            
ATOM    124  O29 GCD     1      13.860  18.460  32.060  1.00  0.00            
ATOM    125  H60 GCD     1      12.960  18.570  32.390  1.00  0.00            
ATOM    126  O30 GCD     1      17.150  18.770  29.370  1.00  0.00            
ATOM    127  C37 GCD     1      18.310  19.570  29.760  1.00  0.00            
ATOM    128  H61 GCD     1      19.160  18.960  30.090  1.00  0.00            
ATOM    129  C38 GCD     1      18.780  20.160  28.450  1.00  0.00            
ATOM    130  H62 GCD     1      17.920  20.680  28.010  1.00  0.00            
ATOM    131  O31 GCD     1      19.270  19.160  27.540  1.00  0.00            
ATOM    132  H63 GCD     1      19.480  19.600  26.710  1.00  0.00            
ATOM    133  C39 GCD     1      19.940  21.140  28.730  1.00  0.00            
ATOM    134  H64 GCD     1      20.750  20.620  29.250  1.00  0.00            
ATOM    135  O32 GCD     1      20.260  21.670  27.430  1.00  0.00            
ATOM    136  H65 GCD     1      20.130  22.630  27.490  1.00  0.00            
ATOM    137  C40 GCD     1      19.530  22.180  29.690  1.00  0.00            
ATOM    138  H66 GCD     1      20.400  22.690  30.120  1.00  0.00            
ATOM    139  O33 GCD     1      18.980  21.610  30.910  1.00  0.00            
ATOM    140  C41 GCD     1      17.880  20.700  30.730  1.00  0.00            
ATOM    141  H67 GCD     1      17.050  21.240  30.270  1.00  0.00            
ATOM    142  C42 GCD     1      17.430  20.110  32.080  1.00  0.00            
ATOM    143  H68 GCD     1      16.510  19.550  31.840  1.00  0.00            
ATOM    144  H69 GCD     1      17.310  20.940  32.790  1.00  0.00            
ATOM    145  O34 GCD     1      18.280  19.030  32.530  1.00  0.00            
ATOM    146  H70 GCD     1      17.770  18.420  33.070  1.00  0.00            
ATOM    147  O35 GCD     1      18.510  23.120  29.130  1.00  0.00            
ATOM    148  C43 GCD     1      18.720  24.540  29.280  1.00  0.00            
ATOM    149  H71 GCD     1      19.540  24.690  29.990  1.00  0.00            
ATOM    150  C44 GCD     1      19.140  25.250  27.990  1.00  0.00            
ATOM    151  H72 GCD     1      18.380  25.040  27.230  1.00  0.00            
ATOM    152  O36 GCD     1      20.350  24.690  27.460  1.00  0.00            
ATOM    153  H73 GCD     1      20.620  25.200  26.680  1.00  0.00            
ATOM    154  C45 GCD     1      19.410  26.750  28.160  1.00  0.00            
ATOM    155  H74 GCD     1      20.190  26.830  28.930  1.00  0.00            
ATOM    156  O37 GCD     1      19.890  27.350  26.950  1.00  0.00            
ATOM    157  H75 GCD     1      19.090  27.500  26.430  1.00  0.00            
ATOM    158  C46 GCD     1      18.110  27.340  28.760  1.00  0.00            
ATOM    159  H76 GCD     1      18.320  28.350  29.130  1.00  0.00            
ATOM    160  O38 GCD     1      17.120  27.260  27.780  1.00  0.00            
ATOM    161  O39 GCD     1      17.730  26.600  29.900  1.00  0.00            
ATOM    162  C47 GCD     1      17.440  25.260  29.750  1.00  0.00            
ATOM    163  H77 GCD     1      16.620  25.130  29.030  1.00  0.00            
ATOM    164  C48 GCD     1      16.960  24.710  31.130  1.00  0.00            
ATOM    165  H78 GCD     1      17.760  24.720  31.880  1.00  0.00            
ATOM    166  H79 GCD     1      16.740  23.640  31.130  1.00  0.00            
ATOM    167  O40 GCD     1      15.710  25.370  31.570  1.00  0.00            
ATOM    168  H80 GCD     1      15.030  25.130  30.940  1.00  0.00            
ATOM    169  C1  AU0     2       9.310  22.370  30.420  1.00  0.00            
ATOM    170  C2  AU0     2      10.300  22.560  29.270  1.00  0.00            
ATOM    171  C3  AU0     2      10.840  21.400  28.690  1.00  0.00            
ATOM    172  C4  AU0     2      11.490  21.520  27.410  1.00  0.00            
ATOM    173  C5  AU0     2      11.690  22.770  26.770  1.00  0.00            
ATOM    174  C6  AU0     2      12.390  22.940  25.360  1.00  0.00            
ATOM    175  C7  AU0     2      12.280  21.620  24.500  1.00  0.00            
ATOM    176  C8  AU0     2      13.840  23.280  25.580  1.00  0.00            
ATOM    177  C9  AU0     2      11.110  23.890  27.430  1.00  0.00            
ATOM    178  O1  AU0     2      11.240  25.150  26.930  1.00  0.00            
ATOM    179  C10 AU0     2      10.490  23.830  28.680  1.00  0.00            
ATOM    180  H1  AU0     2       8.890  21.360  30.500  1.00  0.00            
ATOM    181  H2  AU0     2       9.830  22.490  31.380  1.00  0.00            
ATOM    182  H3  AU0     2       8.530  23.130  30.490  1.00  0.00            
ATOM    183  H4  AU0     2      10.670  20.430  29.130  1.00  0.00            
ATOM    184  H5  AU0     2      11.800  20.570  26.970  1.00  0.00            
ATOM    185  H6  AU0     2      11.890  23.790  24.890  1.00  0.00            
ATOM    186  H7  AU0     2      11.250  21.280  24.360  1.00  0.00            
ATOM    187  H8  AU0     2      12.750  21.810  23.520  1.00  0.00            
ATOM    188  H9  AU0     2      12.850  20.800  24.960  1.00  0.00            
ATOM    189  H10 AU0     2      14.430  22.410  25.910  1.00  0.00            
ATOM    190  H11 AU0     2      14.210  23.760  24.660  1.00  0.00            
ATOM    191  H12 AU0     2      13.880  24.050  26.360  1.00  0.00            
ATOM    192  H13 AU0     2      10.560  25.650  27.410  1.00  0.00            
ATOM    193  H14 AU0     2      10.280  24.800  29.130  1.00  0.00            
TER
ENDMDL
MODEL        1
ATOM      1  H1  GCD     1      17.760  18.790  32.500  1.00  0.00            
ATOM      2  O1  GCD     1      17.240  18.100  32.080  1.00  0.00            
ATOM      3  C1  GCD     1      16.050  17.930  32.900  1.00  0.00            
ATOM      4  H2  GCD     1      16.440  18.350  33.840  1.00  0.00            
ATOM      5  H3  GCD     1      15.180  18.410  32.420  1.00  0.00            
ATOM      6  C2  GCD     1      15.690  16.490  33.270  1.00  0.00            
ATOM      7  H4  GCD     1      14.820  16.590  33.940  1.00  0.00            
ATOM      8  C3  GCD     1      16.780  15.730  33.920  1.00  0.00            
ATOM      9  H5  GCD     1      17.610  15.830  33.200  1.00  0.00            
ATOM     10  C4  GCD     1      16.480  14.250  34.170  1.00  0.00            
ATOM     11  H6  GCD     1      15.640  14.190  34.880  1.00  0.00            
ATOM     12  O2  GCD     1      17.560  13.610  34.830  1.00  0.00            
ATOM     13  H7  GCD     1      17.280  12.760  35.200  1.00  0.00            
ATOM     14  C5  GCD     1      16.170  13.620  32.790  1.00  0.00            
ATOM     15  H8  GCD     1      17.050  13.760  32.160  1.00  0.00            
ATOM     16  O3  GCD     1      15.840  12.200  32.860  1.00  0.00            
ATOM     17  H9  GCD     1      16.500  11.640  33.280  1.00  0.00            
ATOM     18  C6  GCD     1      14.960  14.400  32.220  1.00  0.00            
ATOM     19  O4  GCD     1      15.360  15.770  32.040  1.00  0.00            
ATOM     20  H10 GCD     1      14.620  14.010  31.260  1.00  0.00            
ATOM     21  O5  GCD     1      13.810  14.390  33.110  1.00  0.00            
ATOM     22  C7  GCD     1      12.550  13.920  32.540  1.00  0.00            
ATOM     23  H11 GCD     1      12.710  13.770  31.460  1.00  0.00            
ATOM     24  C8  GCD     1      12.060  12.620  33.210  1.00  0.00            
ATOM     25  H12 GCD     1      11.860  12.770  34.280  1.00  0.00            
ATOM     26  O6  GCD     1      13.060  11.610  33.060  1.00  0.00            
ATOM     27  H13 GCD     1      13.880  12.110  33.170  1.00  0.00            
ATOM     28  C9  GCD     1      10.640  12.350  32.640  1.00  0.00            
ATOM     29  H14 GCD     1      10.660  12.070  31.580  1.00  0.00            
ATOM     30  O7  GCD     1      10.100  11.270  33.310  1.00  0.00            
ATOM     31  H15 GCD     1       9.830  11.370  34.240  1.00  0.00            
ATOM     32  C10 GCD     1       9.790  13.540  32.880  1.00  0.00            
ATOM     33  H16 GCD     1       8.820  13.360  32.410  1.00  0.00            
ATOM     34  O8  GCD     1      10.250  14.660  32.190  1.00  0.00            
ATOM     35  C11 GCD     1      11.590  15.070  32.670  1.00  0.00            
ATOM     36  H17 GCD     1      11.640  15.360  33.730  1.00  0.00            
ATOM     37  C12 GCD     1      11.950  16.360  31.860  1.00  0.00            
ATOM     38  H18 GCD     1      12.960  16.640  32.170  1.00  0.00            
ATOM     39  H19 GCD     1      11.270  17.150  32.200  1.00  0.00            
ATOM     40  O9  GCD     1      11.930  16.270  30.390  1.00  0.00            
ATOM     41  H20 GCD     1      10.990  16.160  30.210  1.00  0.00            
ATOM     42  O10 GCD     1       9.670  13.830  34.270  1.00  0.00            
ATOM     43  C13 GCD     1       8.400  13.730  34.880  1.00  0.00            
ATOM     44  H21 GCD     1       7.610  13.320  34.240  1.00  0.00            
ATOM     45  C14 GCD     1       8.610  12.930  36.150  1.00  0.00            
ATOM     46  H22 GCD     1       9.500  13.190  36.730  1.00  0.00            
ATOM     47  O11 GCD     1       8.610  11.550  35.760  1.00  0.00            
ATOM     48  H23 GCD     1       8.430  10.990  36.520  1.00  0.00            
ATOM     49  C15 GCD     1       7.440  13.050  37.060  1.00  0.00            
ATOM     50  H24 GCD     1       6.610  12.590  36.510  1.00  0.00            
ATOM     51  O12 GCD     1       7.500  12.340  38.240  1.00  0.00            
ATOM     52  H25 GCD     1       8.100  12.700  38.900  1.00  0.00            
ATOM     53  C16 GCD     1       6.900  14.520  37.180  1.00  0.00            
ATOM     54  H26 GCD     1       5.940  14.510  37.710  1.00  0.00            
ATOM     55  O13 GCD     1       6.740  14.990  35.850  1.00  0.00            
ATOM     56  C17 GCD     1       7.960  15.160  35.140  1.00  0.00            
ATOM     57  H27 GCD     1       8.660  15.640  35.830  1.00  0.00            
ATOM     58  C18 GCD     1       7.790  16.070  33.980  1.00  0.00            
ATOM     59  H28 GCD     1       7.110  16.890  34.260  1.00  0.00            
ATOM     60  H29 GCD     1       7.490  15.490  33.090  1.00  0.00            
ATOM     61  O14 GCD     1       9.020  16.620  33.620  1.00  0.00            
ATOM     62  H30 GCD     1       9.590  15.940  33.250  1.00  0.00            
ATOM     63  O15 GCD     1       7.880  15.190  37.920  1.00  0.00            
ATOM     64  C19 GCD     1       7.710  15.350  39.330  1.00  0.00            
ATOM     65  H31 GCD     1       6.800  14.830  39.640  1.00  0.00            
ATOM     66  C20 GCD     1       8.880  14.820  40.170  1.00  0.00            
ATOM     67  H32 GCD     1       9.810  15.350  39.940  1.00  0.00            
ATOM     68  O16 GCD     1       9.110  13.440  40.000  1.00  0.00            
ATOM     69  H33 GCD     1      10.030  13.210  40.180  1.00  0.00            
ATOM     70  C21 GCD     1       8.620  15.110  41.620  1.00  0.00            
ATOM     71  H34 GCD     1       7.740  14.560  41.970  1.00  0.00            
ATOM     72  O17 GCD     1       9.750  14.830  42.410  1.00  0.00            
ATOM     73  H35 GCD     1       9.780  13.890  42.580  1.00  0.00            
ATOM     74  C22 GCD     1       8.290  16.650  41.840  1.00  0.00            
ATOM     75  H36 GCD     1       7.930  16.660  42.870  1.00  0.00            
ATOM     76  O18 GCD     1       7.230  17.020  40.920  1.00  0.00            
ATOM     77  C23 GCD     1       7.530  16.860  39.550  1.00  0.00            
ATOM     78  H37 GCD     1       8.440  17.390  39.250  1.00  0.00            
ATOM     79  C24 GCD     1       6.470  17.590  38.860  1.00  0.00            
ATOM     80  H38 GCD     1       6.690  17.660  37.790  1.00  0.00            
ATOM     81  H39 GCD     1       6.530  18.640  39.170  1.00  0.00            
ATOM     82  O19 GCD     1       5.120  16.970  39.050  1.00  0.00            
ATOM     83  H40 GCD     1       4.660  17.000  38.210  1.00  0.00            
ATOM     84  O20 GCD     1       9.420  17.490  41.660  1.00  0.00            
ATOM     85  C25 GCD     1       9.780  18.460  42.650  1.00  0.00            
ATOM     86  H41 GCD     1       8.980  18.580  43.390  1.00  0.00            
ATOM     87  C26 GCD     1      11.070  18.070  43.420  1.00  0.00            
ATOM     88  H42 GCD     1      11.900  18.080  42.700  1.00  0.00            
ATOM     89  O21 GCD     1      10.840  16.720  43.950  1.00  0.00            
ATOM     90  H43 GCD     1      10.710  16.050  43.270  1.00  0.00            
ATOM     91  C27 GCD     1      11.350  19.140  44.480  1.00  0.00            
ATOM     92  H44 GCD     1      10.560  19.140  45.250  1.00  0.00            
ATOM     93  O22 GCD     1      12.630  19.000  45.160  1.00  0.00            
ATOM     94  H45 GCD     1      12.540  18.080  45.440  1.00  0.00            
ATOM     95  C28 GCD     1      11.300  20.600  43.890  1.00  0.00            
ATOM     96  H46 GCD     1      11.410  21.270  44.750  1.00  0.00            
ATOM     97  O23 GCD     1      10.100  20.770  43.170  1.00  0.00            
ATOM     98  C29 GCD     1       9.910  19.880  42.030  1.00  0.00            
ATOM     99  H47 GCD     1      10.700  20.000  41.270  1.00  0.00            
ATOM    100  C30 GCD     1       8.560  20.310  41.320  1.00  0.00            
ATOM    101  H48 GCD     1       7.820  20.180  42.120  1.00  0.00            
ATOM    102  H49 GCD     1       8.320  19.550  40.580  1.00  0.00            
ATOM    103  O24 GCD     1       8.550  21.590  40.770  1.00  0.00            
ATOM    104  H50 GCD     1       8.650  22.170  41.530  1.00  0.00            
ATOM    105  O25 GCD     1      12.470  20.640  43.060  1.00  0.00            
ATOM    106  C31 GCD     1      13.290  21.790  43.070  1.00  0.00            
ATOM    107  H51 GCD     1      12.820  22.530  43.720  1.00  0.00            
ATOM    108  C32 GCD     1      14.590  21.330  43.600  1.00  0.00            
ATOM    109  H52 GCD     1      14.830  20.520  42.900  1.00  0.00            
ATOM    110  O26 GCD     1      14.390  21.030  44.960  1.00  0.00            
ATOM    111  H53 GCD     1      13.750  20.320  45.060  1.00  0.00            
ATOM    112  C33 GCD     1      15.720  22.410  43.330  1.00  0.00            
ATOM    113  H54 GCD     1      15.330  23.270  43.890  1.00  0.00            
ATOM    114  O27 GCD     1      17.050  21.940  43.750  1.00  0.00            
ATOM    115  H55 GCD     1      17.590  21.550  43.060  1.00  0.00            
ATOM    116  C34 GCD     1      15.760  22.920  41.860  1.00  0.00            
ATOM    117  H56 GCD     1      16.450  23.760  41.780  1.00  0.00            
ATOM    118  O28 GCD     1      14.450  23.370  41.450  1.00  0.00            
ATOM    119  C35 GCD     1      13.440  22.300  41.560  1.00  0.00            
ATOM    120  H57 GCD     1      13.830  21.520  40.910  1.00  0.00            
ATOM    121  C36 GCD     1      12.200  22.990  41.030  1.00  0.00            
ATOM    122  H58 GCD     1      11.960  23.830  41.700  1.00  0.00            
ATOM    123  H59 GCD     1      11.220  22.500  41.110  1.00  0.00            
ATOM    124  O29 GCD     1      12.380  23.390  39.700  1.00  0.00            
ATOM    125  H60 GCD     1      12.650  22.610  39.200  1.00  0.00            
ATOM    126  O30 GCD     1      16.160  21.840  41.010  1.00  0.00            
ATOM    127  C37 GCD     1      17.380  21.900  40.340  1.00  0.00            
ATOM    128  H61 GCD     1      18.010  22.660  40.820  1.00  0.00            
ATOM    129  C38 GCD     1      18.100  20.580  40.520  1.00  0.00            
ATOM    130  H62 GCD     1      17.510  19.670  40.350  1.00  0.00            
ATOM    131  O31 GCD     1      18.480  20.450  41.970  1.00  0.00            
ATOM    132  H63 GCD     1      19.060  19.690  42.060  1.00  0.00            
ATOM    133  C39 GCD     1      19.360  20.690  39.610  1.00  0.00            
ATOM    134  H64 GCD     1      19.960  21.540  39.960  1.00  0.00            
ATOM    135  O32 GCD     1      20.160  19.500  39.780  1.00  0.00            
ATOM    136  H65 GCD     1      19.660  18.780  39.380  1.00  0.00            
ATOM    137  C40 GCD     1      19.040  20.950  38.130  1.00  0.00            
ATOM    138  H66 GCD     1      19.960  21.030  37.540  1.00  0.00            
ATOM    139  O33 GCD     1      18.320  22.150  38.080  1.00  0.00            
ATOM    140  C41 GCD     1      17.070  22.250  38.830  1.00  0.00            
ATOM    141  H67 GCD     1      16.390  21.530  38.360  1.00  0.00            
ATOM    142  C42 GCD     1      16.470  23.600  38.600  1.00  0.00            
ATOM    143  H68 GCD     1      15.420  23.660  38.890  1.00  0.00            
ATOM    144  H69 GCD     1      16.570  23.760  37.510  1.00  0.00            
ATOM    145  O34 GCD     1      17.210  24.590  39.330  1.00  0.00            
ATOM    146  H70 GCD     1      16.630  25.350  39.190  1.00  0.00            
ATOM    147  O35 GCD     1      18.270  19.860  37.620  1.00  0.00            
ATOM    148  C43 GCD     1      19.020  18.750  36.990  1.00  0.00            
ATOM    149  H71 GCD     1      20.090  18.800  37.200  1.00  0.00            
ATOM    150  C44 GCD     1      18.530  17.420  37.490  1.00  0.00            
ATOM    151  H72 GCD     1      17.440  17.380  37.380  1.00  0.00            
ATOM    152  O36 GCD     1      18.920  17.380  38.830  1.00  0.00            
ATOM    153  H73 GCD     1      18.650  16.490  39.090  1.00  0.00            
ATOM    154  C45 GCD     1      19.060  16.270  36.650  1.00  0.00            
ATOM    155  H74 GCD     1      20.150  16.330  36.580  1.00  0.00            
ATOM    156  O37 GCD     1      18.720  15.050  37.230  1.00  0.00            
ATOM    157  H75 GCD     1      17.790  14.840  37.070  1.00  0.00            
ATOM    158  C46 GCD     1      18.670  16.430  35.220  1.00  0.00            
ATOM    159  H76 GCD     1      19.120  15.650  34.600  1.00  0.00            
ATOM    160  O38 GCD     1      17.220  16.410  35.110  1.00  0.00            
ATOM    161  O39 GCD     1      19.140  17.700  34.750  1.00  0.00            
ATOM    162  C47 GCD     1      18.660  18.840  35.450  1.00  0.00            
ATOM    163  H77 GCD     1      17.590  18.990  35.250  1.00  0.00            
ATOM    164  C48 GCD     1      19.310  20.050  34.780  1.00  0.00            
ATOM    165  H78 GCD     1      20.390  19.950  34.920  1.00  0.00            
ATOM    166  H79 GCD     1      18.970  20.960  35.280  1.00  0.00            
ATOM    167  O40 GCD     1      18.800  20.120  33.440  1.00  0.00            
ATOM    168  H80 GCD     1      18.910  20.980  33.020  1.00  0.00            
ATOM    169  C1  AU0     2      10.250  18.710  36.860  1.00  0.00            
ATOM    170  C2  AU0     2      11.150  17.520  37.180  1.00  0.00            
ATOM    171  C3  AU0     2      11.820  16.830  36.110  1.00  0.00            
ATOM    172  C4  AU0     2      12.710  15.860  36.320  1.00  0.00            
ATOM    173  C5  AU0     2      13.080  15.570  37.640  1.00  0.00            
ATOM    174  C6  AU0     2      13.930  14.370  37.870  1.00  0.00            
ATOM    175  C7  AU0     2      15.410  14.720  37.780  1.00  0.00            
ATOM    176  C8  AU0     2      13.670  13.180  36.870  1.00  0.00            
ATOM    177  C9  AU0     2      12.550  16.300  38.740  1.00  0.00            
ATOM    178  O1  AU0     2      12.900  16.170  40.050  1.00  0.00            
ATOM    179  C10 AU0     2      11.530  17.240  38.510  1.00  0.00            
ATOM    180  H1  AU0     2       9.700  19.050  37.740  1.00  0.00            
ATOM    181  H2  AU0     2      11.020  19.420  36.540  1.00  0.00            
ATOM    182  H3  AU0     2       9.500  18.460  36.100  1.00  0.00            
ATOM    183  H4  AU0     2      11.580  17.200  35.120  1.00  0.00            
ATOM    184  H5  AU0     2      13.060  15.300  35.460  1.00  0.00            
ATOM    185  H6  AU0     2      13.730  13.970  38.870  1.00  0.00            
ATOM    186  H7  AU0     2      16.100  13.890  37.580  1.00  0.00            
ATOM    187  H8  AU0     2      15.540  15.500  37.020  1.00  0.00            
ATOM    188  H9  AU0     2      15.740  15.270  38.670  1.00  0.00            
ATOM    189  H10 AU0     2      13.970  13.460  35.850  1.00  0.00            
ATOM    190  H11 AU0     2      14.330  12.320  37.040  1.00  0.00            
ATOM    191  H12 AU0     2      12.610  13.010  36.660  1.00  0.00            
ATOM    192  H13 AU0     2      13.050  17.090  40.300  1.00  0.00            
ATOM    193  H14 AU0     2      10.950  17.670  39.320  1.00  0.00            
TER
ENDMDL
MODEL        1
ATOM      1  H1  GCD     1      18.000  28.890  29.150  1.00  0.00            
ATOM      2  O1  GCD     1      17.940  29.750  28.730  1.00  0.00            
ATOM      3  C1  GCD     1      19.060  30.150  27.900  1.00  0.00            
ATOM      4  H2  GCD     1      19.100  31.240  27.780  1.00  0.00            
ATOM      5  H3  GCD     1      19.960  29.910  28.490  1.00  0.00            
ATOM      6  C2  GCD     1      19.190  29.490  26.570  1.00  0.00            
ATOM      7  H4  GCD     1      19.060  28.410  26.700  1.00  0.00            
ATOM      8  C3  GCD     1      20.520  29.720  25.920  1.00  0.00            
ATOM      9  H5  GCD     1      20.630  30.820  25.930  1.00  0.00            
ATOM     10  C4  GCD     1      20.470  29.160  24.530  1.00  0.00            
ATOM     11  H6  GCD     1      20.540  28.070  24.600  1.00  0.00            
ATOM     12  O2  GCD     1      21.590  29.590  23.710  1.00  0.00            
ATOM     13  H7  GCD     1      22.050  28.810  23.390  1.00  0.00            
ATOM     14  C5  GCD     1      19.160  29.440  23.790  1.00  0.00            
ATOM     15  H8  GCD     1      19.260  30.520  23.610  1.00  0.00            
ATOM     16  O3  GCD     1      19.120  28.670  22.530  1.00  0.00            
ATOM     17  H9  GCD     1      19.680  29.160  21.920  1.00  0.00            
ATOM     18  C6  GCD     1      17.910  29.200  24.560  1.00  0.00            
ATOM     19  O4  GCD     1      18.110  29.940  25.760  1.00  0.00            
ATOM     20  H10 GCD     1      17.020  29.620  24.090  1.00  0.00            
ATOM     21  O5  GCD     1      17.740  27.750  24.800  1.00  0.00            
ATOM     22  C7  GCD     1      16.900  26.980  23.930  1.00  0.00            
ATOM     23  H11 GCD     1      16.750  27.660  23.080  1.00  0.00            
ATOM     24  C8  GCD     1      17.600  25.710  23.560  1.00  0.00            
ATOM     25  H12 GCD     1      17.750  25.180  24.510  1.00  0.00            
ATOM     26  O6  GCD     1      18.860  26.000  22.870  1.00  0.00            
ATOM     27  H13 GCD     1      19.010  26.920  23.100  1.00  0.00            
ATOM     28  C9  GCD     1      16.780  24.800  22.740  1.00  0.00            
ATOM     29  H14 GCD     1      16.660  25.350  21.800  1.00  0.00            
ATOM     30  O7  GCD     1      17.450  23.560  22.420  1.00  0.00            
ATOM     31  H15 GCD     1      18.100  23.890  21.790  1.00  0.00            
ATOM     32  C10 GCD     1      15.430  24.550  23.280  1.00  0.00            
ATOM     33  H16 GCD     1      14.810  24.020  22.550  1.00  0.00            
ATOM     34  O8  GCD     1      14.830  25.730  23.620  1.00  0.00            
ATOM     35  C11 GCD     1      15.560  26.670  24.470  1.00  0.00            
ATOM     36  H17 GCD     1      15.630  26.210  25.460  1.00  0.00            
ATOM     37  C12 GCD     1      14.660  27.890  24.770  1.00  0.00            
ATOM     38  H18 GCD     1      14.870  28.290  25.770  1.00  0.00            
ATOM     39  H19 GCD     1      13.640  27.510  24.920  1.00  0.00            
ATOM     40  O9  GCD     1      14.730  28.990  23.890  1.00  0.00            
ATOM     41  H20 GCD     1      14.290  28.630  23.110  1.00  0.00            
ATOM     42  O10 GCD     1      15.540  23.750  24.520  1.00  0.00            
ATOM     43  C13 GCD     1      14.730  22.540  24.670  1.00  0.00            
ATOM     44  H21 GCD     1      13.670  22.710  24.430  1.00  0.00            
ATOM     45  C14 GCD     1      15.270  21.400  23.830  1.00  0.00            
ATOM     46  H22 GCD     1      16.350  21.460  24.010  1.00  0.00            
ATOM     47  O11 GCD     1      15.140  21.690  22.480  1.00  0.00            
ATOM     48  H23 GCD     1      15.820  22.300  22.160  1.00  0.00            
ATOM     49  C15 GCD     1      14.620  20.100  24.250  1.00  0.00            
ATOM     50  H24 GCD     1      13.570  20.220  23.940  1.00  0.00            
ATOM     51  O12 GCD     1      15.180  19.010  23.530  1.00  0.00            
ATOM     52  H25 GCD     1      15.880  18.680  24.110  1.00  0.00            
ATOM     53  C16 GCD     1      14.710  19.810  25.680  1.00  0.00            
ATOM     54  H26 GCD     1      14.150  18.900  25.900  1.00  0.00            
ATOM     55  O13 GCD     1      14.060  20.830  26.410  1.00  0.00            
ATOM     56  C17 GCD     1      14.680  22.150  26.130  1.00  0.00            
ATOM     57  H27 GCD     1      15.700  22.110  26.510  1.00  0.00            
ATOM     58  C18 GCD     1      13.940  23.220  27.020  1.00  0.00            
ATOM     59  H28 GCD     1      12.860  23.150  26.840  1.00  0.00            
ATOM     60  H29 GCD     1      14.270  24.210  26.690  1.00  0.00            
ATOM     61  O14 GCD     1      14.190  23.070  28.380  1.00  0.00            
ATOM     62  H30 GCD     1      13.810  22.260  28.730  1.00  0.00            
ATOM     63  O15 GCD     1      16.020  19.780  26.100  1.00  0.00            
ATOM     64  C19 GCD     1      16.410  18.630  26.850  1.00  0.00            
ATOM     65  H31 GCD     1      15.580  17.990  27.180  1.00  0.00            
ATOM     66  C20 GCD     1      17.270  17.660  26.030  1.00  0.00            
ATOM     67  H32 GCD     1      18.160  18.210  25.680  1.00  0.00            
ATOM     68  O16 GCD     1      16.490  17.110  24.980  1.00  0.00            
ATOM     69  H33 GCD     1      15.770  16.560  25.320  1.00  0.00            
ATOM     70  C21 GCD     1      17.810  16.520  26.890  1.00  0.00            
ATOM     71  H34 GCD     1      16.920  15.950  27.180  1.00  0.00            
ATOM     72  O17 GCD     1      18.630  15.600  26.210  1.00  0.00            
ATOM     73  H35 GCD     1      19.490  16.010  26.070  1.00  0.00            
ATOM     74  C22 GCD     1      18.500  16.900  28.180  1.00  0.00            
ATOM     75  H36 GCD     1      18.760  16.040  28.790  1.00  0.00            
ATOM     76  O18 GCD     1      17.610  17.760  28.850  1.00  0.00            
ATOM     77  C23 GCD     1      17.200  18.970  28.130  1.00  0.00            
ATOM     78  H37 GCD     1      18.030  19.580  27.760  1.00  0.00            
ATOM     79  C24 GCD     1      16.480  19.920  29.090  1.00  0.00            
ATOM     80  H38 GCD     1      16.030  20.780  28.560  1.00  0.00            
ATOM     81  H39 GCD     1      17.270  20.360  29.710  1.00  0.00            
ATOM     82  O19 GCD     1      15.480  19.220  29.920  1.00  0.00            
ATOM     83  H40 GCD     1      15.930  18.710  30.600  1.00  0.00            
ATOM     84  O20 GCD     1      19.730  17.570  27.900  1.00  0.00            
ATOM     85  C25 GCD     1      20.940  16.710  28.040  1.00  0.00            
ATOM     86  H41 GCD     1      20.600  15.660  28.070  1.00  0.00            
ATOM     87  C26 GCD     1      21.850  16.880  26.900  1.00  0.00            
ATOM     88  H42 GCD     1      21.900  17.950  26.680  1.00  0.00            
ATOM     89  O21 GCD     1      21.190  16.230  25.790  1.00  0.00            
ATOM     90  H43 GCD     1      21.790  16.320  25.040  1.00  0.00            
ATOM     91  C27 GCD     1      23.250  16.390  27.210  1.00  0.00            
ATOM     92  H44 GCD     1      23.300  15.310  27.380  1.00  0.00            
ATOM     93  O22 GCD     1      24.160  16.570  26.040  1.00  0.00            
ATOM     94  H45 GCD     1      24.710  17.350  26.150  1.00  0.00            
ATOM     95  C28 GCD     1      23.760  17.080  28.440  1.00  0.00            
ATOM     96  H46 GCD     1      24.730  16.630  28.660  1.00  0.00            
ATOM     97  O23 GCD     1      22.850  16.580  29.400  1.00  0.00            
ATOM     98  C29 GCD     1      21.550  17.070  29.380  1.00  0.00            
ATOM     99  H47 GCD     1      21.490  18.160  29.440  1.00  0.00            
ATOM    100  C30 GCD     1      20.790  16.600  30.640  1.00  0.00            
ATOM    101  H48 GCD     1      19.870  17.170  30.820  1.00  0.00            
ATOM    102  H49 GCD     1      21.390  16.660  31.560  1.00  0.00            
ATOM    103  O24 GCD     1      20.490  15.190  30.480  1.00  0.00            
ATOM    104  H50 GCD     1      21.220  14.760  30.030  1.00  0.00            
ATOM    105  O25 GCD     1      23.800  18.500  28.480  1.00  0.00            
ATOM    106  C31 GCD     1      25.030  19.120  28.900  1.00  0.00            
ATOM    107  H51 GCD     1      25.830  18.420  29.190  1.00  0.00            
ATOM    108  C32 GCD     1      25.650  19.900  27.730  1.00  0.00            
ATOM    109  H52 GCD     1      24.890  20.620  27.400  1.00  0.00            
ATOM    110  O26 GCD     1      26.150  18.980  26.780  1.00  0.00            
ATOM    111  H53 GCD     1      26.370  19.660  26.130  1.00  0.00            
ATOM    112  C33 GCD     1      26.910  20.650  28.260  1.00  0.00            
ATOM    113  H54 GCD     1      27.660  19.880  28.460  1.00  0.00            
ATOM    114  O27 GCD     1      27.360  21.640  27.340  1.00  0.00            
ATOM    115  H55 GCD     1      27.100  22.490  27.700  1.00  0.00            
ATOM    116  C34 GCD     1      26.540  21.440  29.530  1.00  0.00            
ATOM    117  H56 GCD     1      27.450  21.890  29.920  1.00  0.00            
ATOM    118  O28 GCD     1      25.970  20.600  30.540  1.00  0.00            
ATOM    119  C35 GCD     1      24.760  19.930  30.160  1.00  0.00            
ATOM    120  H57 GCD     1      23.990  20.670  29.930  1.00  0.00            
ATOM    121  C36 GCD     1      24.370  19.080  31.340  1.00  0.00            
ATOM    122  H58 GCD     1      25.110  18.300  31.560  1.00  0.00            
ATOM    123  H59 GCD     1      23.430  18.590  31.060  1.00  0.00            
ATOM    124  O29 GCD     1      24.000  19.770  32.510  1.00  0.00            
ATOM    125  H60 GCD     1      24.770  20.340  32.600  1.00  0.00            
ATOM    126  O30 GCD     1      25.580  22.500  29.200  1.00  0.00            
ATOM    127  C37 GCD     1      25.720  23.680  29.960  1.00  0.00            
ATOM    128  H61 GCD     1      26.420  23.540  30.790  1.00  0.00            
ATOM    129  C38 GCD     1      26.440  24.760  29.120  1.00  0.00            
ATOM    130  H62 GCD     1      25.940  24.980  28.170  1.00  0.00            
ATOM    131  O31 GCD     1      27.740  24.290  28.900  1.00  0.00            
ATOM    132  H63 GCD     1      28.270  24.930  28.420  1.00  0.00            
ATOM    133  C39 GCD     1      26.540  26.070  29.930  1.00  0.00            
ATOM    134  H64 GCD     1      27.160  25.890  30.820  1.00  0.00            
ATOM    135  O32 GCD     1      27.110  27.080  29.210  1.00  0.00            
ATOM    136  H65 GCD     1      26.620  27.060  28.380  1.00  0.00            
ATOM    137  C40 GCD     1      25.150  26.460  30.390  1.00  0.00            
ATOM    138  H66 GCD     1      25.100  27.410  30.920  1.00  0.00            
ATOM    139  O33 GCD     1      24.600  25.420  31.140  1.00  0.00            
ATOM    140  C41 GCD     1      24.380  24.210  30.470  1.00  0.00            
ATOM    141  H67 GCD     1      23.740  24.370  29.590  1.00  0.00            
ATOM    142  C42 GCD     1      23.700  23.300  31.450  1.00  0.00            
ATOM    143  H68 GCD     1      23.490  22.400  30.850  1.00  0.00            
ATOM    144  H69 GCD     1      22.730  23.730  31.750  1.00  0.00            
ATOM    145  O34 GCD     1      24.510  22.940  32.570  1.00  0.00            
ATOM    146  H70 GCD     1      23.930  22.630  33.270  1.00  0.00            
ATOM    147  O35 GCD     1      24.220  26.640  29.270  1.00  0.00            
ATOM    148  C43 GCD     1      24.040  27.950  28.840  1.00  0.00            
ATOM    149  H71 GCD     1      24.670  28.650  29.410  1.00  0.00            
ATOM    150  C44 GCD     1      24.230  28.170  27.350  1.00  0.00            
ATOM    151  H72 GCD     1      23.530  27.510  26.830  1.00  0.00            
ATOM    152  O36 GCD     1      25.580  27.740  27.010  1.00  0.00            
ATOM    153  H73 GCD     1      25.550  27.260  26.180  1.00  0.00            
ATOM    154  C45 GCD     1      23.890  29.610  26.910  1.00  0.00            
ATOM    155  H74 GCD     1      24.680  30.200  27.390  1.00  0.00            
ATOM    156  O37 GCD     1      23.920  29.830  25.500  1.00  0.00            
ATOM    157  H75 GCD     1      23.120  29.410  25.150  1.00  0.00            
ATOM    158  C46 GCD     1      22.470  29.960  27.450  1.00  0.00            
ATOM    159  H76 GCD     1      22.330  31.000  27.170  1.00  0.00            
ATOM    160  O38 GCD     1      21.600  29.150  26.640  1.00  0.00            
ATOM    161  O39 GCD     1      22.450  29.660  28.830  1.00  0.00            
ATOM    162  C47 GCD     1      22.620  28.330  29.220  1.00  0.00            
ATOM    163  H77 GCD     1      21.850  27.760  28.680  1.00  0.00            
ATOM    164  C48 GCD     1      22.340  28.280  30.660  1.00  0.00            
ATOM    165  H78 GCD     1      23.050  28.960  31.140  1.00  0.00            
ATOM    166  H79 GCD     1      22.630  27.300  31.060  1.00  0.00            
ATOM    167  O40 GCD     1      20.950  28.370  31.000  1.00  0.00            
ATOM    168  H80 GCD     1      20.710  29.290  30.840  1.00  0.00            
ATOM    169  C1  AU0     2      20.610  20.230  30.560  1.00  0.00            
ATOM    170  C2  AU0     2      20.960  21.410  29.700  1.00  0.00            
ATOM    171  C3  AU0     2      21.710  21.260  28.550  1.00  0.00            
ATOM    172  C4  AU0     2      21.960  22.370  27.690  1.00  0.00            
ATOM    173  C5  AU0     2      21.430  23.650  27.950  1.00  0.00            
ATOM    174  C6  AU0     2      21.730  24.910  27.130  1.00  0.00            
ATOM    175  C7  AU0     2      20.430  25.300  26.430  1.00  0.00            
ATOM    176  C8  AU0     2      22.830  24.680  26.140  1.00  0.00            
ATOM    177  C9  AU0     2      20.870  23.800  29.270  1.00  0.00            
ATOM    178  O1  AU0     2      20.220  24.940  29.590  1.00  0.00            
ATOM    179  C10 AU0     2      20.470  22.700  30.030  1.00  0.00            
ATOM    180  H1  AU0     2      19.970  20.520  31.400  1.00  0.00            
ATOM    181  H2  AU0     2      19.940  19.530  30.050  1.00  0.00            
ATOM    182  H3  AU0     2      21.550  19.810  30.940  1.00  0.00            
ATOM    183  H4  AU0     2      22.010  20.280  28.170  1.00  0.00            
ATOM    184  H5  AU0     2      22.450  22.200  26.730  1.00  0.00            
ATOM    185  H6  AU0     2      21.950  25.720  27.840  1.00  0.00            
ATOM    186  H7  AU0     2      20.460  26.310  26.000  1.00  0.00            
ATOM    187  H8  AU0     2      20.180  24.620  25.600  1.00  0.00            
ATOM    188  H9  AU0     2      19.530  25.170  27.040  1.00  0.00            
ATOM    189  H10 AU0     2      23.140  25.620  25.670  1.00  0.00            
ATOM    190  H11 AU0     2      23.720  24.220  26.600  1.00  0.00            
ATOM    191  H12 AU0     2      22.600  24.000  25.310  1.00  0.00            
ATOM    192  H13 AU0     2      20.700  25.260  30.370  1.00  0.00            
ATOM    193  H14 AU0     2      19.940  22.970  30.930  1.00  0.00            
TER
ENDMDL
MODEL        1
ATOM      1  H1  GCD     1       8.470  36.730  23.510  1.00  0.00            
ATOM      2  O1  GCD     1       9.140  37.420  23.560  1.00  0.00            
ATOM      3  C1  GCD     1      10.140  37.180  22.550  1.00  0.00            
ATOM      4  H2  GCD     1       9.960  37.830  21.680  1.00  0.00            
ATOM      5  H3  GCD     1      11.150  37.350  22.950  1.00  0.00            
ATOM      6  C2  GCD     1      10.190  35.770  22.000  1.00  0.00            
ATOM      7  H4  GCD     1      10.230  35.090  22.860  1.00  0.00            
ATOM      8  C3  GCD     1      11.310  35.560  21.020  1.00  0.00            
ATOM      9  H5  GCD     1      11.230  36.430  20.360  1.00  0.00            
ATOM     10  C4  GCD     1      11.200  34.240  20.250  1.00  0.00            
ATOM     11  H6  GCD     1      11.270  33.470  21.040  1.00  0.00            
ATOM     12  O2  GCD     1      12.250  34.170  19.240  1.00  0.00            
ATOM     13  H7  GCD     1      13.020  34.720  19.450  1.00  0.00            
ATOM     14  C5  GCD     1       9.810  34.090  19.570  1.00  0.00            
ATOM     15  H8  GCD     1       9.550  34.860  18.840  1.00  0.00            
ATOM     16  O3  GCD     1       9.680  32.860  18.860  1.00  0.00            
ATOM     17  H9  GCD     1       8.910  32.440  19.260  1.00  0.00            
ATOM     18  C6  GCD     1       8.790  34.300  20.690  1.00  0.00            
ATOM     19  O4  GCD     1       8.970  35.580  21.280  1.00  0.00            
ATOM     20  H10 GCD     1       7.770  34.270  20.310  1.00  0.00            
ATOM     21  O5  GCD     1       8.830  33.300  21.810  1.00  0.00            
ATOM     22  C7  GCD     1       7.590  32.760  22.140  1.00  0.00            
ATOM     23  H11 GCD     1       6.800  33.480  21.900  1.00  0.00            
ATOM     24  C8  GCD     1       7.340  31.400  21.410  1.00  0.00            
ATOM     25  H12 GCD     1       8.070  30.600  21.580  1.00  0.00            
ATOM     26  O6  GCD     1       7.320  31.590  19.990  1.00  0.00            
ATOM     27  H13 GCD     1       6.730  30.960  19.560  1.00  0.00            
ATOM     28  C9  GCD     1       6.030  30.830  21.870  1.00  0.00            
ATOM     29  H14 GCD     1       5.230  31.520  21.560  1.00  0.00            
ATOM     30  O7  GCD     1       5.800  29.490  21.340  1.00  0.00            
ATOM     31  H15 GCD     1       5.390  29.620  20.470  1.00  0.00            
ATOM     32  C10 GCD     1       5.880  30.750  23.370  1.00  0.00            
ATOM     33  H16 GCD     1       4.840  30.510  23.630  1.00  0.00            
ATOM     34  O8  GCD     1       6.270  31.970  24.020  1.00  0.00            
ATOM     35  C11 GCD     1       7.570  32.610  23.620  1.00  0.00            
ATOM     36  H17 GCD     1       8.380  31.960  23.960  1.00  0.00            
ATOM     37  C12 GCD     1       7.680  33.980  24.400  1.00  0.00            
ATOM     38  H18 GCD     1       8.650  34.460  24.210  1.00  0.00            
ATOM     39  H19 GCD     1       7.550  33.820  25.470  1.00  0.00            
ATOM     40  O9  GCD     1       6.780  35.010  23.990  1.00  0.00            
ATOM     41  H20 GCD     1       5.880  34.760  24.230  1.00  0.00            
ATOM     42  O10 GCD     1       6.740  29.780  23.900  1.00  0.00            
ATOM     43  C13 GCD     1       6.210  28.890  24.800  1.00  0.00            
ATOM     44  H21 GCD     1       5.120  28.950  24.870  1.00  0.00            
ATOM     45  C14 GCD     1       6.480  27.580  24.210  1.00  0.00            
ATOM     46  H22 GCD     1       7.480  27.670  23.760  1.00  0.00            
ATOM     47  O11 GCD     1       5.600  27.300  23.130  1.00  0.00            
ATOM     48  H23 GCD     1       5.850  27.900  22.420  1.00  0.00            
ATOM     49  C15 GCD     1       6.490  26.420  25.170  1.00  0.00            
ATOM     50  H24 GCD     1       5.460  26.100  25.410  1.00  0.00            
ATOM     51  O12 GCD     1       7.050  25.290  24.540  1.00  0.00            
ATOM     52  H25 GCD     1       6.500  24.970  23.820  1.00  0.00            
ATOM     53  C16 GCD     1       7.190  26.700  26.380  1.00  0.00            
ATOM     54  H26 GCD     1       6.930  25.920  27.090  1.00  0.00            
ATOM     55  O13 GCD     1       6.670  27.920  26.890  1.00  0.00            
ATOM     56  C17 GCD     1       6.940  29.070  26.080  1.00  0.00            
ATOM     57  H27 GCD     1       8.020  29.160  25.930  1.00  0.00            
ATOM     58  C18 GCD     1       6.510  30.260  26.910  1.00  0.00            
ATOM     59  H28 GCD     1       6.760  31.180  26.370  1.00  0.00            
ATOM     60  H29 GCD     1       7.070  30.270  27.850  1.00  0.00            
ATOM     61  O14 GCD     1       5.090  30.300  27.170  1.00  0.00            
ATOM     62  H30 GCD     1       4.840  31.070  26.650  1.00  0.00            
ATOM     63  O15 GCD     1       8.610  26.860  26.230  1.00  0.00            
ATOM     64  C19 GCD     1       9.420  25.850  26.790  1.00  0.00            
ATOM     65  H31 GCD     1       8.810  24.950  26.920  1.00  0.00            
ATOM     66  C20 GCD     1      10.490  25.670  25.750  1.00  0.00            
ATOM     67  H32 GCD     1      10.910  26.670  25.580  1.00  0.00            
ATOM     68  O16 GCD     1      10.010  25.110  24.490  1.00  0.00            
ATOM     69  H33 GCD     1       9.090  25.370  24.370  1.00  0.00            
ATOM     70  C21 GCD     1      11.580  24.780  26.290  1.00  0.00            
ATOM     71  H34 GCD     1      11.140  23.770  26.370  1.00  0.00            
ATOM     72  O17 GCD     1      12.700  24.800  25.390  1.00  0.00            
ATOM     73  H35 GCD     1      12.500  24.480  24.500  1.00  0.00            
ATOM     74  C22 GCD     1      12.040  25.150  27.700  1.00  0.00            
ATOM     75  H36 GCD     1      12.650  24.330  28.100  1.00  0.00            
ATOM     76  O18 GCD     1      10.950  25.360  28.600  1.00  0.00            
ATOM     77  C23 GCD     1       9.990  26.360  28.150  1.00  0.00            
ATOM     78  H37 GCD     1      10.580  27.280  28.030  1.00  0.00            
ATOM     79  C24 GCD     1       8.920  26.530  29.230  1.00  0.00            
ATOM     80  H38 GCD     1       8.290  27.390  28.960  1.00  0.00            
ATOM     81  H39 GCD     1       9.440  26.950  30.100  1.00  0.00            
ATOM     82  O19 GCD     1       8.280  25.250  29.570  1.00  0.00            
ATOM     83  H40 GCD     1       8.460  25.040  30.490  1.00  0.00            
ATOM     84  O20 GCD     1      12.820  26.320  27.590  1.00  0.00            
ATOM     85  C25 GCD     1      13.950  26.250  28.370  1.00  0.00            
ATOM     86  H41 GCD     1      13.770  25.650  29.270  1.00  0.00            
ATOM     87  C26 GCD     1      15.130  25.740  27.520  1.00  0.00            
ATOM     88  H42 GCD     1      15.300  26.440  26.700  1.00  0.00            
ATOM     89  O21 GCD     1      14.870  24.490  26.940  1.00  0.00            
ATOM     90  H43 GCD     1      14.080  24.470  26.400  1.00  0.00            
ATOM     91  C27 GCD     1      16.380  25.760  28.440  1.00  0.00            
ATOM     92  H44 GCD     1      16.310  24.980  29.210  1.00  0.00            
ATOM     93  O22 GCD     1      17.510  25.430  27.670  1.00  0.00            
ATOM     94  H45 GCD     1      17.760  26.220  27.180  1.00  0.00            
ATOM     95  C28 GCD     1      16.560  27.130  29.100  1.00  0.00            
ATOM     96  H46 GCD     1      17.380  27.070  29.820  1.00  0.00            
ATOM     97  O23 GCD     1      15.350  27.440  29.820  1.00  0.00            
ATOM     98  C29 GCD     1      14.220  27.620  28.960  1.00  0.00            
ATOM     99  H47 GCD     1      14.520  28.320  28.160  1.00  0.00            
ATOM    100  C30 GCD     1      13.010  28.230  29.710  1.00  0.00            
ATOM    101  H48 GCD     1      12.300  28.670  29.000  1.00  0.00            
ATOM    102  H49 GCD     1      13.350  29.090  30.300  1.00  0.00            
ATOM    103  O24 GCD     1      12.430  27.330  30.670  1.00  0.00            
ATOM    104  H50 GCD     1      11.730  27.780  31.160  1.00  0.00            
ATOM    105  O25 GCD     1      16.700  28.140  28.030  1.00  0.00            
ATOM    106  C31 GCD     1      17.980  28.840  28.000  1.00  0.00            
ATOM    107  H51 GCD     1      18.680  28.280  28.630  1.00  0.00            
ATOM    108  C32 GCD     1      18.500  28.650  26.520  1.00  0.00            
ATOM    109  H52 GCD     1      17.640  28.960  25.920  1.00  0.00            
ATOM    110  O26 GCD     1      18.780  27.290  26.250  1.00  0.00            
ATOM    111  H53 GCD     1      18.740  27.190  25.290  1.00  0.00            
ATOM    112  C33 GCD     1      19.640  29.530  26.160  1.00  0.00            
ATOM    113  H54 GCD     1      20.500  29.100  26.700  1.00  0.00            
ATOM    114  O27 GCD     1      19.960  29.430  24.820  1.00  0.00            
ATOM    115  H55 GCD     1      19.650  30.230  24.370  1.00  0.00            
ATOM    116  C34 GCD     1      19.430  30.920  26.640  1.00  0.00            
ATOM    117  H56 GCD     1      20.360  31.500  26.680  1.00  0.00            
ATOM    118  O28 GCD     1      19.030  30.970  27.990  1.00  0.00            
ATOM    119  C35 GCD     1      17.820  30.330  28.300  1.00  0.00            
ATOM    120  H57 GCD     1      17.010  30.710  27.660  1.00  0.00            
ATOM    121  C36 GCD     1      17.560  30.560  29.790  1.00  0.00            
ATOM    122  H58 GCD     1      16.490  30.390  29.950  1.00  0.00            
ATOM    123  H59 GCD     1      17.700  31.610  30.080  1.00  0.00            
ATOM    124  O29 GCD     1      18.390  29.830  30.600  1.00  0.00            
ATOM    125  H60 GCD     1      19.320  30.040  30.520  1.00  0.00            
ATOM    126  O30 GCD     1      18.480  31.580  25.800  1.00  0.00            
ATOM    127  C37 GCD     1      18.900  32.830  25.160  1.00  0.00            
ATOM    128  H61 GCD     1      19.930  33.100  25.430  1.00  0.00            
ATOM    129  C38 GCD     1      18.720  32.570  23.700  1.00  0.00            
ATOM    130  H62 GCD     1      17.690  32.290  23.470  1.00  0.00            
ATOM    131  O31 GCD     1      19.700  31.610  23.160  1.00  0.00            
ATOM    132  H63 GCD     1      19.330  31.360  22.310  1.00  0.00            
ATOM    133  C39 GCD     1      18.980  33.810  22.880  1.00  0.00            
ATOM    134  H64 GCD     1      19.980  34.170  23.140  1.00  0.00            
ATOM    135  O32 GCD     1      19.000  33.650  21.460  1.00  0.00            
ATOM    136  H65 GCD     1      18.110  33.940  21.210  1.00  0.00            
ATOM    137  C40 GCD     1      18.170  34.980  23.380  1.00  0.00            
ATOM    138  H66 GCD     1      18.440  35.920  22.890  1.00  0.00            
ATOM    139  O33 GCD     1      18.370  35.120  24.750  1.00  0.00            
ATOM    140  C41 GCD     1      17.990  34.000  25.560  1.00  0.00            
ATOM    141  H67 GCD     1      16.970  33.670  25.340  1.00  0.00            
ATOM    142  C42 GCD     1      18.290  34.450  27.010  1.00  0.00            
ATOM    143  H68 GCD     1      19.380  34.590  27.100  1.00  0.00            
ATOM    144  H69 GCD     1      18.100  33.600  27.680  1.00  0.00            
ATOM    145  O34 GCD     1      17.410  35.540  27.400  1.00  0.00            
ATOM    146  H70 GCD     1      17.050  35.150  28.200  1.00  0.00            
ATOM    147  O35 GCD     1      16.760  34.720  23.170  1.00  0.00            
ATOM    148  C43 GCD     1      15.930  35.840  22.750  1.00  0.00            
ATOM    149  H71 GCD     1      16.470  36.790  22.830  1.00  0.00            
ATOM    150  C44 GCD     1      15.490  35.510  21.340  1.00  0.00            
ATOM    151  H72 GCD     1      14.900  34.590  21.370  1.00  0.00            
ATOM    152  O36 GCD     1      16.620  35.390  20.460  1.00  0.00            
ATOM    153  H73 GCD     1      16.330  35.110  19.590  1.00  0.00            
ATOM    154  C45 GCD     1      14.620  36.630  20.830  1.00  0.00            
ATOM    155  H74 GCD     1      15.240  37.530  20.950  1.00  0.00            
ATOM    156  O37 GCD     1      14.260  36.560  19.450  1.00  0.00            
ATOM    157  H75 GCD     1      15.000  36.870  18.920  1.00  0.00            
ATOM    158  C46 GCD     1      13.390  36.750  21.700  1.00  0.00            
ATOM    159  H76 GCD     1      12.820  37.590  21.310  1.00  0.00            
ATOM    160  O38 GCD     1      12.640  35.530  21.670  1.00  0.00            
ATOM    161  O39 GCD     1      13.770  37.040  23.050  1.00  0.00            
ATOM    162  C47 GCD     1      14.650  36.010  23.570  1.00  0.00            
ATOM    163  H77 GCD     1      14.120  35.050  23.600  1.00  0.00            
ATOM    164  C48 GCD     1      14.950  36.360  25.010  1.00  0.00            
ATOM    165  H78 GCD     1      15.550  37.280  25.070  1.00  0.00            
ATOM    166  H79 GCD     1      15.580  35.530  25.350  1.00  0.00            
ATOM    167  O40 GCD     1      13.840  36.460  25.890  1.00  0.00            
ATOM    168  H80 GCD     1      13.390  37.240  25.540  1.00  0.00            
ATOM    169  C1  AU0     2      10.580  35.550  26.190  1.00  0.00            
ATOM    170  C2  AU0     2      10.780  34.100  25.980  1.00  0.00            
ATOM    171  C3  AU0     2      11.380  33.640  24.800  1.00  0.00            
ATOM    172  C4  AU0     2      11.490  32.220  24.570  1.00  0.00            
ATOM    173  C5  AU0     2      11.010  31.310  25.550  1.00  0.00            
ATOM    174  C6  AU0     2      11.060  29.830  25.280  1.00  0.00            
ATOM    175  C7  AU0     2      12.540  29.340  25.260  1.00  0.00            
ATOM    176  C8  AU0     2      10.320  29.490  23.970  1.00  0.00            
ATOM    177  C9  AU0     2      10.300  31.830  26.620  1.00  0.00            
ATOM    178  O1  AU0     2       9.800  31.040  27.610  1.00  0.00            
ATOM    179  C10 AU0     2      10.180  33.210  26.840  1.00  0.00            
ATOM    180  H1  AU0     2      10.760  36.190  25.320  1.00  0.00            
ATOM    181  H2  AU0     2       9.560  35.820  26.500  1.00  0.00            
ATOM    182  H3  AU0     2      11.360  35.820  26.910  1.00  0.00            
ATOM    183  H4  AU0     2      11.810  34.280  24.040  1.00  0.00            
ATOM    184  H5  AU0     2      11.860  31.820  23.630  1.00  0.00            
ATOM    185  H6  AU0     2      10.600  29.300  26.120  1.00  0.00            
ATOM    186  H7  AU0     2      12.960  29.550  24.270  1.00  0.00            
ATOM    187  H8  AU0     2      13.140  29.830  26.030  1.00  0.00            
ATOM    188  H9  AU0     2      12.690  28.290  25.550  1.00  0.00            
ATOM    189  H10 AU0     2       9.300  29.870  23.930  1.00  0.00            
ATOM    190  H11 AU0     2      10.790  29.820  23.030  1.00  0.00            
ATOM    191  H12 AU0     2      10.120  28.420  23.900  1.00  0.00            
ATOM    192  H13 AU0     2      10.500  31.090  28.290  1.00  0.00            
ATOM    193  H14 AU0     2       9.590  33.600  27.660  1.00  0.00            
TER
ENDMDL
MODEL        1
ATOM      1  H1  GCD     1      22.290  34.590  20.120  1.00  0.00            
ATOM      2  O1  GCD     1      22.350  33.910  20.800  1.00  0.00            
ATOM      3  C1  GCD     1      23.560  33.330  20.530  1.00  0.00            
ATOM      4  H2  GCD     1      24.300  34.120  20.380  1.00  0.00            
ATOM      5  H3  GCD     1      23.890  32.630  21.310  1.00  0.00            
ATOM      6  C2  GCD     1      23.530  32.580  19.220  1.00  0.00            
ATOM      7  H4  GCD     1      22.790  31.770  19.270  1.00  0.00            
ATOM      8  C3  GCD     1      24.820  31.910  18.990  1.00  0.00            
ATOM      9  H5  GCD     1      25.620  32.660  19.100  1.00  0.00            
ATOM     10  C4  GCD     1      24.880  31.290  17.650  1.00  0.00            
ATOM     11  H6  GCD     1      24.120  30.500  17.680  1.00  0.00            
ATOM     12  O2  GCD     1      26.180  30.880  17.420  1.00  0.00            
ATOM     13  H7  GCD     1      26.450  30.420  18.220  1.00  0.00            
ATOM     14  C5  GCD     1      24.400  32.290  16.550  1.00  0.00            
ATOM     15  H8  GCD     1      25.190  33.050  16.440  1.00  0.00            
ATOM     16  O3  GCD     1      24.340  31.680  15.290  1.00  0.00            
ATOM     17  H9  GCD     1      23.440  31.940  15.040  1.00  0.00            
ATOM     18  C6  GCD     1      23.120  33.000  16.920  1.00  0.00            
ATOM     19  O4  GCD     1      23.340  33.540  18.170  1.00  0.00            
ATOM     20  H10 GCD     1      22.930  33.830  16.230  1.00  0.00            
ATOM     21  O5  GCD     1      22.060  32.120  16.900  1.00  0.00            
ATOM     22  C7  GCD     1      20.960  32.470  16.050  1.00  0.00            
ATOM     23  H11 GCD     1      20.840  33.570  16.050  1.00  0.00            
ATOM     24  C8  GCD     1      21.180  31.890  14.640  1.00  0.00            
ATOM     25  H12 GCD     1      21.420  30.820  14.680  1.00  0.00            
ATOM     26  O6  GCD     1      22.280  32.510  13.910  1.00  0.00            
ATOM     27  H13 GCD     1      22.080  32.350  12.980  1.00  0.00            
ATOM     28  C9  GCD     1      19.850  32.060  13.870  1.00  0.00            
ATOM     29  H14 GCD     1      19.580  33.130  13.920  1.00  0.00            
ATOM     30  O7  GCD     1      19.950  31.620  12.500  1.00  0.00            
ATOM     31  H15 GCD     1      20.150  30.680  12.560  1.00  0.00            
ATOM     32  C10 GCD     1      18.740  31.460  14.670  1.00  0.00            
ATOM     33  H16 GCD     1      17.790  31.580  14.150  1.00  0.00            
ATOM     34  O8  GCD     1      18.660  32.110  15.940  1.00  0.00            
ATOM     35  C11 GCD     1      19.800  31.810  16.770  1.00  0.00            
ATOM     36  H17 GCD     1      19.910  30.720  16.750  1.00  0.00            
ATOM     37  C12 GCD     1      19.600  32.320  18.150  1.00  0.00            
ATOM     38  H18 GCD     1      20.330  31.950  18.870  1.00  0.00            
ATOM     39  H19 GCD     1      18.660  32.010  18.620  1.00  0.00            
ATOM     40  O9  GCD     1      19.580  33.740  18.250  1.00  0.00            
ATOM     41  H20 GCD     1      18.800  33.920  17.710  1.00  0.00            
ATOM     42  O10 GCD     1      18.880  30.070  14.870  1.00  0.00            
ATOM     43  C13 GCD     1      17.690  29.270  14.710  1.00  0.00            
ATOM     44  H21 GCD     1      16.980  29.860  14.120  1.00  0.00            
ATOM     45  C14 GCD     1      18.010  28.110  13.820  1.00  0.00            
ATOM     46  H22 GCD     1      18.800  27.540  14.320  1.00  0.00            
ATOM     47  O11 GCD     1      18.470  28.620  12.550  1.00  0.00            
ATOM     48  H23 GCD     1      19.270  29.110  12.760  1.00  0.00            
ATOM     49  C15 GCD     1      16.720  27.190  13.640  1.00  0.00            
ATOM     50  H24 GCD     1      15.960  27.930  13.350  1.00  0.00            
ATOM     51  O12 GCD     1      16.800  26.210  12.540  1.00  0.00            
ATOM     52  H25 GCD     1      17.550  25.600  12.630  1.00  0.00            
ATOM     53  C16 GCD     1      16.270  26.670  14.940  1.00  0.00            
ATOM     54  H26 GCD     1      15.280  26.210  14.800  1.00  0.00            
ATOM     55  O13 GCD     1      16.080  27.820  15.800  1.00  0.00            
ATOM     56  C17 GCD     1      17.170  28.690  16.030  1.00  0.00            
ATOM     57  H27 GCD     1      17.990  28.090  16.430  1.00  0.00            
ATOM     58  C18 GCD     1      16.680  29.740  17.050  1.00  0.00            
ATOM     59  H28 GCD     1      17.530  30.360  17.360  1.00  0.00            
ATOM     60  H29 GCD     1      16.430  29.320  18.030  1.00  0.00            
ATOM     61  O14 GCD     1      15.690  30.550  16.450  1.00  0.00            
ATOM     62  H30 GCD     1      15.520  31.270  17.070  1.00  0.00            
ATOM     63  O15 GCD     1      17.190  25.790  15.510  1.00  0.00            
ATOM     64  C19 GCD     1      17.070  24.390  15.030  1.00  0.00            
ATOM     65  H31 GCD     1      16.360  24.340  14.200  1.00  0.00            
ATOM     66  C20 GCD     1      18.410  23.840  14.600  1.00  0.00            
ATOM     67  H32 GCD     1      19.070  24.090  15.440  1.00  0.00            
ATOM     68  O16 GCD     1      18.910  24.420  13.430  1.00  0.00            
ATOM     69  H33 GCD     1      19.440  23.730  13.010  1.00  0.00            
ATOM     70  C21 GCD     1      18.250  22.300  14.440  1.00  0.00            
ATOM     71  H34 GCD     1      17.530  22.120  13.630  1.00  0.00            
ATOM     72  O17 GCD     1      19.490  21.630  14.100  1.00  0.00            
ATOM     73  H35 GCD     1      19.790  21.200  14.910  1.00  0.00            
ATOM     74  C22 GCD     1      17.800  21.720  15.750  1.00  0.00            
ATOM     75  H36 GCD     1      17.630  20.640  15.700  1.00  0.00            
ATOM     76  O18 GCD     1      16.510  22.220  16.090  1.00  0.00            
ATOM     77  C23 GCD     1      16.490  23.650  16.240  1.00  0.00            
ATOM     78  H37 GCD     1      17.130  23.910  17.090  1.00  0.00            
ATOM     79  C24 GCD     1      15.050  24.050  16.580  1.00  0.00            
ATOM     80  H38 GCD     1      14.900  25.090  16.900  1.00  0.00            
ATOM     81  H39 GCD     1      14.730  23.440  17.440  1.00  0.00            
ATOM     82  O19 GCD     1      14.270  23.810  15.400  1.00  0.00            
ATOM     83  H40 GCD     1      13.350  23.890  15.670  1.00  0.00            
ATOM     84  O20 GCD     1      18.760  21.910  16.810  1.00  0.00            
ATOM     85  C25 GCD     1      18.900  20.800  17.700  1.00  0.00            
ATOM     86  H41 GCD     1      18.280  19.910  17.540  1.00  0.00            
ATOM     87  C26 GCD     1      20.360  20.330  17.510  1.00  0.00            
ATOM     88  H42 GCD     1      20.980  21.230  17.610  1.00  0.00            
ATOM     89  O21 GCD     1      20.400  19.850  16.170  1.00  0.00            
ATOM     90  H43 GCD     1      21.320  19.560  16.050  1.00  0.00            
ATOM     91  C27 GCD     1      20.730  19.270  18.540  1.00  0.00            
ATOM     92  H44 GCD     1      20.060  18.420  18.310  1.00  0.00            
ATOM     93  O22 GCD     1      22.100  18.860  18.380  1.00  0.00            
ATOM     94  H45 GCD     1      22.610  19.350  19.030  1.00  0.00            
ATOM     95  C28 GCD     1      20.320  19.800  19.950  1.00  0.00            
ATOM     96  H46 GCD     1      20.480  19.050  20.730  1.00  0.00            
ATOM     97  O23 GCD     1      18.960  20.250  20.080  1.00  0.00            
ATOM     98  C29 GCD     1      18.550  21.280  19.090  1.00  0.00            
ATOM     99  H47 GCD     1      19.210  22.160  19.160  1.00  0.00            
ATOM    100  C30 GCD     1      17.070  21.650  19.340  1.00  0.00            
ATOM    101  H48 GCD     1      16.870  22.550  18.760  1.00  0.00            
ATOM    102  H49 GCD     1      16.980  21.950  20.390  1.00  0.00            
ATOM    103  O24 GCD     1      16.200  20.610  19.080  1.00  0.00            
ATOM    104  H50 GCD     1      15.370  21.030  19.330  1.00  0.00            
ATOM    105  O25 GCD     1      21.130  20.910  20.150  1.00  0.00            
ATOM    106  C31 GCD     1      21.890  20.960  21.360  1.00  0.00            
ATOM    107  H51 GCD     1      21.880  20.010  21.910  1.00  0.00            
ATOM    108  C32 GCD     1      23.370  20.990  21.050  1.00  0.00            
ATOM    109  H52 GCD     1      23.560  21.970  20.610  1.00  0.00            
ATOM    110  O26 GCD     1      23.770  19.880  20.280  1.00  0.00            
ATOM    111  H53 GCD     1      24.680  19.720  20.540  1.00  0.00            
ATOM    112  C33 GCD     1      24.290  21.050  22.350  1.00  0.00            
ATOM    113  H54 GCD     1      24.180  20.090  22.880  1.00  0.00            
ATOM    114  O27 GCD     1      25.690  21.380  22.190  1.00  0.00            
ATOM    115  H55 GCD     1      25.860  22.280  22.490  1.00  0.00            
ATOM    116  C34 GCD     1      23.750  22.000  23.350  1.00  0.00            
ATOM    117  H56 GCD     1      24.410  21.870  24.210  1.00  0.00            
ATOM    118  O28 GCD     1      22.350  21.810  23.600  1.00  0.00            
ATOM    119  C35 GCD     1      21.450  21.960  22.440  1.00  0.00            
ATOM    120  H57 GCD     1      21.770  22.930  22.050  1.00  0.00            
ATOM    121  C36 GCD     1      20.010  21.860  22.780  1.00  0.00            
ATOM    122  H58 GCD     1      19.820  20.800  23.000  1.00  0.00            
ATOM    123  H59 GCD     1      19.480  22.150  21.860  1.00  0.00            
ATOM    124  O29 GCD     1      19.530  22.700  23.860  1.00  0.00            
ATOM    125  H60 GCD     1      19.270  22.100  24.570  1.00  0.00            
ATOM    126  O30 GCD     1      23.980  23.290  22.780  1.00  0.00            
ATOM    127  C37 GCD     1      24.500  24.350  23.670  1.00  0.00            
ATOM    128  H61 GCD     1      24.550  23.910  24.680  1.00  0.00            
ATOM    129  C38 GCD     1      25.870  24.800  23.230  1.00  0.00            
ATOM    130  H62 GCD     1      25.820  25.150  22.190  1.00  0.00            
ATOM    131  O31 GCD     1      26.740  23.670  23.290  1.00  0.00            
ATOM    132  H63 GCD     1      26.720  23.270  24.170  1.00  0.00            
ATOM    133  C39 GCD     1      26.370  26.030  24.100  1.00  0.00            
ATOM    134  H64 GCD     1      26.480  25.700  25.150  1.00  0.00            
ATOM    135  O32 GCD     1      27.650  26.590  23.760  1.00  0.00            
ATOM    136  H65 GCD     1      27.540  26.910  22.850  1.00  0.00            
ATOM    137  C40 GCD     1      25.280  27.080  24.160  1.00  0.00            
ATOM    138  H66 GCD     1      25.540  27.930  24.800  1.00  0.00            
ATOM    139  O33 GCD     1      24.090  26.440  24.680  1.00  0.00            
ATOM    140  C41 GCD     1      23.520  25.450  23.910  1.00  0.00            
ATOM    141  H67 GCD     1      23.330  25.920  22.940  1.00  0.00            
ATOM    142  C42 GCD     1      22.330  25.030  24.650  1.00  0.00            
ATOM    143  H68 GCD     1      22.720  24.630  25.590  1.00  0.00            
ATOM    144  H69 GCD     1      21.680  24.270  24.190  1.00  0.00            
ATOM    145  O34 GCD     1      21.560  26.170  25.070  1.00  0.00            
ATOM    146  H70 GCD     1      21.790  26.880  24.460  1.00  0.00            
ATOM    147  O35 GCD     1      24.960  27.660  22.910  1.00  0.00            
ATOM    148  C43 GCD     1      25.800  28.810  22.610  1.00  0.00            
ATOM    149  H71 GCD     1      26.670  28.950  23.270  1.00  0.00            
ATOM    150  C44 GCD     1      26.400  28.630  21.220  1.00  0.00            
ATOM    151  H72 GCD     1      25.680  28.290  20.470  1.00  0.00            
ATOM    152  O36 GCD     1      27.350  27.600  21.260  1.00  0.00            
ATOM    153  H73 GCD     1      27.790  27.340  20.440  1.00  0.00            
ATOM    154  C45 GCD     1      27.120  29.890  20.780  1.00  0.00            
ATOM    155  H74 GCD     1      27.940  30.020  21.500  1.00  0.00            
ATOM    156  O37 GCD     1      27.640  29.810  19.420  1.00  0.00            
ATOM    157  H75 GCD     1      28.300  29.110  19.400  1.00  0.00            
ATOM    158  C46 GCD     1      26.190  31.060  20.910  1.00  0.00            
ATOM    159  H76 GCD     1      26.810  31.940  20.690  1.00  0.00            
ATOM    160  O38 GCD     1      25.040  30.930  19.960  1.00  0.00            
ATOM    161  O39 GCD     1      25.760  31.100  22.260  1.00  0.00            
ATOM    162  C47 GCD     1      24.870  30.050  22.670  1.00  0.00            
ATOM    163  H77 GCD     1      24.160  29.890  21.850  1.00  0.00            
ATOM    164  C48 GCD     1      24.110  30.330  23.980  1.00  0.00            
ATOM    165  H78 GCD     1      23.310  29.590  24.120  1.00  0.00            
ATOM    166  H79 GCD     1      23.760  31.360  23.850  1.00  0.00            
ATOM    167  O40 GCD     1      24.960  30.460  25.120  1.00  0.00            
ATOM    168  H80 GCD     1      25.380  31.330  25.050  1.00  0.00            
ATOM    169  C1  AU0     2      20.670  29.810  22.240  1.00  0.00            
ATOM    170  C2  AU0     2      21.020  28.450  21.600  1.00  0.00            
ATOM    171  C3  AU0     2      21.880  28.480  20.530  1.00  0.00            
ATOM    172  C4  AU0     2      22.310  27.300  19.880  1.00  0.00            
ATOM    173  C5  AU0     2      21.750  26.050  20.310  1.00  0.00            
ATOM    174  C6  AU0     2      21.920  24.770  19.480  1.00  0.00            
ATOM    175  C7  AU0     2      23.160  24.530  18.690  1.00  0.00            
ATOM    176  C8  AU0     2      20.730  24.540  18.480  1.00  0.00            
ATOM    177  C9  AU0     2      20.860  26.060  21.430  1.00  0.00            
ATOM    178  O1  AU0     2      20.310  24.980  21.950  1.00  0.00            
ATOM    179  C10 AU0     2      20.470  27.280  22.000  1.00  0.00            
ATOM    180  H1  AU0     2      21.600  30.330  22.510  1.00  0.00            
ATOM    181  H2  AU0     2      20.060  30.310  21.490  1.00  0.00            
ATOM    182  H3  AU0     2      20.020  29.610  23.100  1.00  0.00            
ATOM    183  H4  AU0     2      22.150  29.480  20.200  1.00  0.00            
ATOM    184  H5  AU0     2      22.940  27.280  19.000  1.00  0.00            
ATOM    185  H6  AU0     2      21.800  23.900  20.140  1.00  0.00            
ATOM    186  H7  AU0     2      23.240  25.260  17.880  1.00  0.00            
ATOM    187  H8  AU0     2      24.050  24.750  19.290  1.00  0.00            
ATOM    188  H9  AU0     2      23.210  23.520  18.260  1.00  0.00            
ATOM    189  H10 AU0     2      20.590  25.450  17.880  1.00  0.00            
ATOM    190  H11 AU0     2      20.880  23.630  17.880  1.00  0.00            
ATOM    191  H12 AU0     2      19.820  24.440  19.090  1.00  0.00            
ATOM    192  H13 AU0     2      19.760  25.230  22.720  1.00  0.00            
ATOM    193  H14 AU0     2      19.720  27.380  22.780  1.00  0.00            
TER
ENDMDL
MODEL        1
ATOM      1  H1  GCD     1      13.140  36.470  24.790  1.00  0.00            
ATOM      2  O1  GCD     1      13.740  35.760  25.040  1.00  0.00            
ATOM      3  C1  GCD     1      13.830  34.920  23.870  1.00  0.00            
ATOM      4  H2  GCD     1      13.970  33.900  24.230  1.00  0.00            
ATOM      5  H3  GCD     1      12.930  35.020  23.250  1.00  0.00            
ATOM      6  C2  GCD     1      15.020  35.140  22.950  1.00  0.00            
ATOM      7  H4  GCD     1      15.090  34.400  22.140  1.00  0.00            
ATOM      8  C3  GCD     1      16.350  35.200  23.780  1.00  0.00            
ATOM      9  H5  GCD     1      16.210  35.940  24.580  1.00  0.00            
ATOM     10  C4  GCD     1      17.510  35.660  22.920  1.00  0.00            
ATOM     11  H6  GCD     1      17.810  34.950  22.130  1.00  0.00            
ATOM     12  O2  GCD     1      18.730  35.870  23.620  1.00  0.00            
ATOM     13  H7  GCD     1      19.150  35.010  23.670  1.00  0.00            
ATOM     14  C5  GCD     1      17.230  36.990  22.170  1.00  0.00            
ATOM     15  H8  GCD     1      17.170  37.740  22.980  1.00  0.00            
ATOM     16  O3  GCD     1      18.340  37.440  21.380  1.00  0.00            
ATOM     17  H9  GCD     1      19.130  37.460  21.930  1.00  0.00            
ATOM     18  C6  GCD     1      15.920  36.860  21.420  1.00  0.00            
ATOM     19  O4  GCD     1      14.910  36.440  22.330  1.00  0.00            
ATOM     20  H10 GCD     1      15.580  37.830  21.040  1.00  0.00            
ATOM     21  O5  GCD     1      15.930  35.900  20.400  1.00  0.00            
ATOM     22  C7  GCD     1      16.030  36.390  19.030  1.00  0.00            
ATOM     23  H11 GCD     1      16.270  37.460  18.950  1.00  0.00            
ATOM     24  C8  GCD     1      17.150  35.680  18.360  1.00  0.00            
ATOM     25  H12 GCD     1      16.900  34.620  18.520  1.00  0.00            
ATOM     26  O6  GCD     1      18.360  36.070  19.010  1.00  0.00            
ATOM     27  H13 GCD     1      18.050  36.090  19.920  1.00  0.00            
ATOM     28  C9  GCD     1      17.080  35.970  16.840  1.00  0.00            
ATOM     29  H14 GCD     1      17.380  37.020  16.700  1.00  0.00            
ATOM     30  O7  GCD     1      17.980  35.120  16.140  1.00  0.00            
ATOM     31  H15 GCD     1      18.780  35.070  16.670  1.00  0.00            
ATOM     32  C10 GCD     1      15.690  35.860  16.240  1.00  0.00            
ATOM     33  H16 GCD     1      15.610  36.230  15.210  1.00  0.00            
ATOM     34  O8  GCD     1      14.780  36.600  17.000  1.00  0.00            
ATOM     35  C11 GCD     1      14.730  36.160  18.370  1.00  0.00            
ATOM     36  H17 GCD     1      14.420  35.120  18.510  1.00  0.00            
ATOM     37  C12 GCD     1      13.580  36.800  19.030  1.00  0.00            
ATOM     38  H18 GCD     1      13.540  36.420  20.060  1.00  0.00            
ATOM     39  H19 GCD     1      12.670  36.420  18.550  1.00  0.00            
ATOM     40  O9  GCD     1      13.580  38.250  19.010  1.00  0.00            
ATOM     41  H20 GCD     1      13.650  38.530  18.090  1.00  0.00            
ATOM     42  O10 GCD     1      15.250  34.500  16.350  1.00  0.00            
ATOM     43  C13 GCD     1      14.880  33.840  15.130  1.00  0.00            
ATOM     44  H21 GCD     1      14.910  34.570  14.310  1.00  0.00            
ATOM     45  C14 GCD     1      15.810  32.700  14.790  1.00  0.00            
ATOM     46  H22 GCD     1      15.710  31.960  15.590  1.00  0.00            
ATOM     47  O11 GCD     1      17.190  32.980  14.590  1.00  0.00            
ATOM     48  H23 GCD     1      17.440  33.760  15.100  1.00  0.00            
ATOM     49  C15 GCD     1      15.270  32.030  13.500  1.00  0.00            
ATOM     50  H24 GCD     1      15.190  32.780  12.700  1.00  0.00            
ATOM     51  O12 GCD     1      16.190  30.980  13.070  1.00  0.00            
ATOM     52  H25 GCD     1      16.900  31.390  12.570  1.00  0.00            
ATOM     53  C16 GCD     1      13.880  31.490  13.760  1.00  0.00            
ATOM     54  H26 GCD     1      13.600  30.930  12.860  1.00  0.00            
ATOM     55  O13 GCD     1      13.020  32.550  14.120  1.00  0.00            
ATOM     56  C17 GCD     1      13.490  33.280  15.280  1.00  0.00            
ATOM     57  H27 GCD     1      13.550  32.600  16.140  1.00  0.00            
ATOM     58  C18 GCD     1      12.540  34.470  15.590  1.00  0.00            
ATOM     59  H28 GCD     1      12.690  34.780  16.640  1.00  0.00            
ATOM     60  H29 GCD     1      11.480  34.210  15.700  1.00  0.00            
ATOM     61  O14 GCD     1      12.570  35.500  14.620  1.00  0.00            
ATOM     62  H30 GCD     1      12.180  36.270  15.060  1.00  0.00            
ATOM     63  O15 GCD     1      13.950  30.530  14.870  1.00  0.00            
ATOM     64  C19 GCD     1      13.460  29.250  14.550  1.00  0.00            
ATOM     65  H31 GCD     1      13.430  29.130  13.460  1.00  0.00            
ATOM     66  C20 GCD     1      14.510  28.320  15.080  1.00  0.00            
ATOM     67  H32 GCD     1      14.620  28.610  16.130  1.00  0.00            
ATOM     68  O16 GCD     1      15.800  28.460  14.390  1.00  0.00            
ATOM     69  H33 GCD     1      15.890  29.420  14.280  1.00  0.00            
ATOM     70  C21 GCD     1      14.110  26.910  15.170  1.00  0.00            
ATOM     71  H34 GCD     1      13.990  26.620  14.110  1.00  0.00            
ATOM     72  O17 GCD     1      15.180  26.120  15.790  1.00  0.00            
ATOM     73  H35 GCD     1      14.940  25.800  16.670  1.00  0.00            
ATOM     74  C22 GCD     1      12.780  26.690  15.810  1.00  0.00            
ATOM     75  H36 GCD     1      12.400  25.660  15.740  1.00  0.00            
ATOM     76  O18 GCD     1      11.810  27.610  15.170  1.00  0.00            
ATOM     77  C23 GCD     1      12.170  28.930  15.360  1.00  0.00            
ATOM     78  H37 GCD     1      12.470  29.100  16.410  1.00  0.00            
ATOM     79  C24 GCD     1      10.940  29.750  14.980  1.00  0.00            
ATOM     80  H38 GCD     1      10.860  29.600  13.890  1.00  0.00            
ATOM     81  H39 GCD     1      11.250  30.800  15.030  1.00  0.00            
ATOM     82  O19 GCD     1       9.820  29.420  15.750  1.00  0.00            
ATOM     83  H40 GCD     1       9.690  28.480  15.610  1.00  0.00            
ATOM     84  O20 GCD     1      12.890  27.010  17.200  1.00  0.00            
ATOM     85  C25 GCD     1      12.550  25.950  18.110  1.00  0.00            
ATOM     86  H41 GCD     1      12.310  25.030  17.560  1.00  0.00            
ATOM     87  C26 GCD     1      13.750  25.570  18.960  1.00  0.00            
ATOM     88  H42 GCD     1      14.110  26.440  19.540  1.00  0.00            
ATOM     89  O21 GCD     1      14.840  25.090  18.170  1.00  0.00            
ATOM     90  H43 GCD     1      15.390  24.710  18.870  1.00  0.00            
ATOM     91  C27 GCD     1      13.280  24.560  19.960  1.00  0.00            
ATOM     92  H44 GCD     1      13.060  23.630  19.420  1.00  0.00            
ATOM     93  O22 GCD     1      14.330  24.230  20.900  1.00  0.00            
ATOM     94  H45 GCD     1      14.280  24.810  21.670  1.00  0.00            
ATOM     95  C28 GCD     1      12.030  24.950  20.650  1.00  0.00            
ATOM     96  H46 GCD     1      11.650  24.080  21.190  1.00  0.00            
ATOM     97  O23 GCD     1      11.010  25.360  19.760  1.00  0.00            
ATOM     98  C29 GCD     1      11.400  26.460  18.970  1.00  0.00            
ATOM     99  H47 GCD     1      11.830  27.260  19.580  1.00  0.00            
ATOM    100  C30 GCD     1      10.220  26.890  18.150  1.00  0.00            
ATOM    101  H48 GCD     1      10.090  26.110  17.390  1.00  0.00            
ATOM    102  H49 GCD     1      10.560  27.750  17.560  1.00  0.00            
ATOM    103  O24 GCD     1       9.090  27.250  18.930  1.00  0.00            
ATOM    104  H50 GCD     1       9.340  26.780  19.730  1.00  0.00            
ATOM    105  O25 GCD     1      12.230  25.980  21.580  1.00  0.00            
ATOM    106  C31 GCD     1      11.530  25.910  22.850  1.00  0.00            
ATOM    107  H51 GCD     1      10.630  25.300  22.710  1.00  0.00            
ATOM    108  C32 GCD     1      12.410  25.180  23.890  1.00  0.00            
ATOM    109  H52 GCD     1      13.420  25.610  23.940  1.00  0.00            
ATOM    110  O26 GCD     1      12.360  23.790  23.660  1.00  0.00            
ATOM    111  H53 GCD     1      12.880  23.550  24.440  1.00  0.00            
ATOM    112  C33 GCD     1      11.750  25.460  25.250  1.00  0.00            
ATOM    113  H54 GCD     1      10.790  24.930  25.130  1.00  0.00            
ATOM    114  O27 GCD     1      12.590  24.890  26.290  1.00  0.00            
ATOM    115  H55 GCD     1      13.490  25.200  26.190  1.00  0.00            
ATOM    116  C34 GCD     1      11.540  26.910  25.500  1.00  0.00            
ATOM    117  H56 GCD     1      10.930  27.130  26.380  1.00  0.00            
ATOM    118  O28 GCD     1      10.650  27.390  24.430  1.00  0.00            
ATOM    119  C35 GCD     1      11.330  27.300  23.170  1.00  0.00            
ATOM    120  H57 GCD     1      12.320  27.760  23.320  1.00  0.00            
ATOM    121  C36 GCD     1      10.530  28.090  22.130  1.00  0.00            
ATOM    122  H58 GCD     1      10.890  27.910  21.110  1.00  0.00            
ATOM    123  H59 GCD     1      10.630  29.160  22.340  1.00  0.00            
ATOM    124  O29 GCD     1       9.140  27.640  22.110  1.00  0.00            
ATOM    125  H60 GCD     1       8.590  28.210  22.670  1.00  0.00            
ATOM    126  O30 GCD     1      12.810  27.550  25.520  1.00  0.00            
ATOM    127  C37 GCD     1      13.310  27.910  26.780  1.00  0.00            
ATOM    128  H61 GCD     1      12.920  27.300  27.600  1.00  0.00            
ATOM    129  C38 GCD     1      14.860  27.680  26.760  1.00  0.00            
ATOM    130  H62 GCD     1      15.080  28.210  25.820  1.00  0.00            
ATOM    131  O31 GCD     1      15.130  26.230  26.850  1.00  0.00            
ATOM    132  H63 GCD     1      16.050  25.950  26.920  1.00  0.00            
ATOM    133  C39 GCD     1      15.510  28.340  27.950  1.00  0.00            
ATOM    134  H64 GCD     1      15.340  27.750  28.870  1.00  0.00            
ATOM    135  O32 GCD     1      16.920  28.340  27.760  1.00  0.00            
ATOM    136  H65 GCD     1      17.160  27.440  28.010  1.00  0.00            
ATOM    137  C40 GCD     1      15.060  29.800  28.040  1.00  0.00            
ATOM    138  H66 GCD     1      15.510  30.300  28.900  1.00  0.00            
ATOM    139  O33 GCD     1      13.630  29.880  28.170  1.00  0.00            
ATOM    140  C41 GCD     1      12.970  29.430  27.020  1.00  0.00            
ATOM    141  H67 GCD     1      13.230  29.970  26.100  1.00  0.00            
ATOM    142  C42 GCD     1      11.490  29.610  27.310  1.00  0.00            
ATOM    143  H68 GCD     1      10.930  29.290  26.410  1.00  0.00            
ATOM    144  H69 GCD     1      11.290  30.640  27.630  1.00  0.00            
ATOM    145  O34 GCD     1      11.010  28.670  28.330  1.00  0.00            
ATOM    146  H70 GCD     1      11.570  28.690  29.120  1.00  0.00            
ATOM    147  O35 GCD     1      15.480  30.500  26.860  1.00  0.00            
ATOM    148  C43 GCD     1      16.330  31.610  27.060  1.00  0.00            
ATOM    149  H71 GCD     1      16.770  31.610  28.060  1.00  0.00            
ATOM    150  C44 GCD     1      17.480  31.450  26.040  1.00  0.00            
ATOM    151  H72 GCD     1      16.950  31.180  25.120  1.00  0.00            
ATOM    152  O36 GCD     1      18.300  30.340  26.480  1.00  0.00            
ATOM    153  H73 GCD     1      17.830  29.570  26.830  1.00  0.00            
ATOM    154  C45 GCD     1      18.200  32.810  25.870  1.00  0.00            
ATOM    155  H74 GCD     1      18.690  33.100  26.810  1.00  0.00            
ATOM    156  O37 GCD     1      19.210  32.770  24.870  1.00  0.00            
ATOM    157  H75 GCD     1      18.780  32.190  24.230  1.00  0.00            
ATOM    158  C46 GCD     1      17.300  33.940  25.520  1.00  0.00            
ATOM    159  H76 GCD     1      17.930  34.830  25.610  1.00  0.00            
ATOM    160  O38 GCD     1      16.630  33.880  24.300  1.00  0.00            
ATOM    161  O39 GCD     1      16.330  33.950  26.600  1.00  0.00            
ATOM    162  C47 GCD     1      15.420  32.870  26.890  1.00  0.00            
ATOM    163  H77 GCD     1      14.820  32.720  25.980  1.00  0.00            
ATOM    164  C48 GCD     1      14.560  33.130  28.100  1.00  0.00            
ATOM    165  H78 GCD     1      13.730  32.420  27.980  1.00  0.00            
ATOM    166  H79 GCD     1      14.050  34.100  28.110  1.00  0.00            
ATOM    167  O40 GCD     1      15.090  32.800  29.310  1.00  0.00            
ATOM    168  H80 GCD     1      14.530  32.080  29.620  1.00  0.00            
ATOM    169  C1  AU0     2      12.130  31.270  23.470  1.00  0.00            
ATOM    170  C2  AU0     2      13.010  31.040  22.230  1.00  0.00            
ATOM    171  C3  AU0     2      14.380  31.310  22.270  1.00  0.00            
ATOM    172  C4  AU0     2      15.190  31.080  21.150  1.00  0.00            
ATOM    173  C5  AU0     2      14.640  30.770  19.860  1.00  0.00            
ATOM    174  C6  AU0     2      15.480  30.610  18.550  1.00  0.00            
ATOM    175  C7  AU0     2      15.900  29.150  18.570  1.00  0.00            
ATOM    176  C8  AU0     2      16.730  31.560  18.420  1.00  0.00            
ATOM    177  C9  AU0     2      13.240  30.570  19.870  1.00  0.00            
ATOM    178  O1  AU0     2      12.560  30.260  18.760  1.00  0.00            
ATOM    179  C10 AU0     2      12.460  30.790  21.000  1.00  0.00            
ATOM    180  H1  AU0     2      11.250  31.850  23.180  1.00  0.00            
ATOM    181  H2  AU0     2      11.820  30.310  23.900  1.00  0.00            
ATOM    182  H3  AU0     2      12.570  31.830  24.310  1.00  0.00            
ATOM    183  H4  AU0     2      14.910  31.690  23.140  1.00  0.00            
ATOM    184  H5  AU0     2      16.260  31.260  21.160  1.00  0.00            
ATOM    185  H6  AU0     2      14.840  30.640  17.670  1.00  0.00            
ATOM    186  H7  AU0     2      16.650  28.960  17.800  1.00  0.00            
ATOM    187  H8  AU0     2      16.380  28.950  19.540  1.00  0.00            
ATOM    188  H9  AU0     2      15.050  28.470  18.410  1.00  0.00            
ATOM    189  H10 AU0     2      16.370  32.600  18.410  1.00  0.00            
ATOM    190  H11 AU0     2      17.340  31.540  19.330  1.00  0.00            
ATOM    191  H12 AU0     2      17.380  31.400  17.560  1.00  0.00            
ATOM    192  H13 AU0     2      11.640  30.210  19.070  1.00  0.00            
ATOM    193  H14 AU0     2      11.370  30.800  20.920  1.00  0.00            
TER
ENDMDL
MODEL        1
ATOM      1  H1  GCD     1      27.510  21.750  33.570  1.00  0.00            
ATOM      2  O1  GCD     1      26.690  21.290  33.770  1.00  0.00            
ATOM      3  C1  GCD     1      26.820  19.890  33.560  1.00  0.00            
ATOM      4  H2  GCD     1      26.580  19.720  32.500  1.00  0.00            
ATOM      5  H3  GCD     1      27.870  19.650  33.760  1.00  0.00            
ATOM      6  C2  GCD     1      25.880  18.980  34.310  1.00  0.00            
ATOM      7  H4  GCD     1      26.030  17.930  34.050  1.00  0.00            
ATOM      8  C3  GCD     1      24.430  19.380  34.060  1.00  0.00            
ATOM      9  H5  GCD     1      24.150  20.360  34.450  1.00  0.00            
ATOM     10  C4  GCD     1      23.570  18.330  34.810  1.00  0.00            
ATOM     11  H6  GCD     1      23.750  17.310  34.440  1.00  0.00            
ATOM     12  O2  GCD     1      22.170  18.590  34.650  1.00  0.00            
ATOM     13  H7  GCD     1      22.060  18.920  33.750  1.00  0.00            
ATOM     14  C5  GCD     1      23.950  18.330  36.300  1.00  0.00            
ATOM     15  H8  GCD     1      23.820  19.380  36.600  1.00  0.00            
ATOM     16  O3  GCD     1      23.190  17.440  37.140  1.00  0.00            
ATOM     17  H9  GCD     1      23.540  16.580  36.890  1.00  0.00            
ATOM     18  C6  GCD     1      25.470  18.000  36.420  1.00  0.00            
ATOM     19  O4  GCD     1      26.160  18.980  35.670  1.00  0.00            
ATOM     20  H10 GCD     1      25.930  18.150  37.400  1.00  0.00            
ATOM     21  O5  GCD     1      25.740  16.690  35.890  1.00  0.00            
ATOM     22  C7  GCD     1      25.940  15.640  36.810  1.00  0.00            
ATOM     23  H11 GCD     1      25.690  15.940  37.830  1.00  0.00            
ATOM     24  C8  GCD     1      25.130  14.360  36.320  1.00  0.00            
ATOM     25  H12 GCD     1      25.320  14.170  35.250  1.00  0.00            
ATOM     26  O6  GCD     1      23.750  14.530  36.590  1.00  0.00            
ATOM     27  H13 GCD     1      23.320  13.680  36.450  1.00  0.00            
ATOM     28  C9  GCD     1      25.730  13.210  37.120  1.00  0.00            
ATOM     29  H14 GCD     1      25.470  13.290  38.180  1.00  0.00            
ATOM     30  O7  GCD     1      25.160  11.990  36.700  1.00  0.00            
ATOM     31  H15 GCD     1      24.200  12.080  36.710  1.00  0.00            
ATOM     32  C10 GCD     1      27.220  13.060  37.030  1.00  0.00            
ATOM     33  H16 GCD     1      27.310  12.250  37.760  1.00  0.00            
ATOM     34  O8  GCD     1      27.800  14.280  37.470  1.00  0.00            
ATOM     35  C11 GCD     1      27.470  15.430  36.670  1.00  0.00            
ATOM     36  H17 GCD     1      27.700  15.200  35.630  1.00  0.00            
ATOM     37  C12 GCD     1      28.390  16.530  37.200  1.00  0.00            
ATOM     38  H18 GCD     1      28.360  16.600  38.290  1.00  0.00            
ATOM     39  H19 GCD     1      28.050  17.500  36.810  1.00  0.00            
ATOM     40  O9  GCD     1      29.830  16.340  36.820  1.00  0.00            
ATOM     41  H20 GCD     1      30.170  15.790  37.530  1.00  0.00            
ATOM     42  O10 GCD     1      27.710  12.670  35.760  1.00  0.00            
ATOM     43  C13 GCD     1      28.510  11.450  35.620  1.00  0.00            
ATOM     44  H21 GCD     1      28.720  11.020  36.610  1.00  0.00            
ATOM     45  C14 GCD     1      27.720  10.450  34.710  1.00  0.00            
ATOM     46  H22 GCD     1      27.580  10.950  33.740  1.00  0.00            
ATOM     47  O11 GCD     1      26.470   9.990  35.230  1.00  0.00            
ATOM     48  H23 GCD     1      25.880  10.740  35.120  1.00  0.00            
ATOM     49  C15 GCD     1      28.670   9.180  34.470  1.00  0.00            
ATOM     50  H24 GCD     1      28.930   8.700  35.420  1.00  0.00            
ATOM     51  O12 GCD     1      28.000   8.210  33.610  1.00  0.00            
ATOM     52  H25 GCD     1      27.110   8.010  33.930  1.00  0.00            
ATOM     53  C16 GCD     1      29.970   9.630  33.880  1.00  0.00            
ATOM     54  H26 GCD     1      30.560   8.710  33.810  1.00  0.00            
ATOM     55  O13 GCD     1      30.520  10.560  34.780  1.00  0.00            
ATOM     56  C17 GCD     1      29.860  11.860  35.080  1.00  0.00            
ATOM     57  H27 GCD     1      29.690  12.400  34.140  1.00  0.00            
ATOM     58  C18 GCD     1      30.800  12.590  36.010  1.00  0.00            
ATOM     59  H28 GCD     1      31.250  11.780  36.590  1.00  0.00            
ATOM     60  H29 GCD     1      30.200  13.260  36.640  1.00  0.00            
ATOM     61  O14 GCD     1      31.920  13.350  35.290  1.00  0.00            
ATOM     62  H30 GCD     1      32.760  13.000  35.590  1.00  0.00            
ATOM     63  O15 GCD     1      29.740  10.240  32.650  1.00  0.00            
ATOM     64  C19 GCD     1      30.700   9.920  31.670  1.00  0.00            
ATOM     65  H31 GCD     1      31.570   9.570  32.240  1.00  0.00            
ATOM     66  C20 GCD     1      30.210   8.750  30.800  1.00  0.00            
ATOM     67  H32 GCD     1      29.400   9.110  30.140  1.00  0.00            
ATOM     68  O16 GCD     1      29.740   7.560  31.530  1.00  0.00            
ATOM     69  H33 GCD     1      29.200   7.990  32.200  1.00  0.00            
ATOM     70  C21 GCD     1      31.310   8.330  29.800  1.00  0.00            
ATOM     71  H34 GCD     1      32.270   8.020  30.220  1.00  0.00            
ATOM     72  O17 GCD     1      30.830   7.300  28.860  1.00  0.00            
ATOM     73  H35 GCD     1      30.140   6.870  29.370  1.00  0.00            
ATOM     74  C22 GCD     1      31.700   9.610  29.060  1.00  0.00            
ATOM     75  H36 GCD     1      32.490   9.260  28.400  1.00  0.00            
ATOM     76  O18 GCD     1      32.090  10.650  29.890  1.00  0.00            
ATOM     77  C23 GCD     1      31.110  11.090  30.800  1.00  0.00            
ATOM     78  H37 GCD     1      30.220  11.380  30.210  1.00  0.00            
ATOM     79  C24 GCD     1      31.630  12.330  31.560  1.00  0.00            
ATOM     80  H38 GCD     1      32.510  12.090  32.170  1.00  0.00            
ATOM     81  H39 GCD     1      30.830  12.610  32.260  1.00  0.00            
ATOM     82  O19 GCD     1      32.140  13.380  30.700  1.00  0.00            
ATOM     83  H40 GCD     1      31.390  13.700  30.200  1.00  0.00            
ATOM     84  O20 GCD     1      30.590  10.040  28.190  1.00  0.00            
ATOM     85  C25 GCD     1      30.890   9.990  26.770  1.00  0.00            
ATOM     86  H41 GCD     1      31.800   9.410  26.550  1.00  0.00            
ATOM     87  C26 GCD     1      29.700   9.260  26.160  1.00  0.00            
ATOM     88  H42 GCD     1      28.730   9.580  26.560  1.00  0.00            
ATOM     89  O21 GCD     1      29.870   7.830  26.410  1.00  0.00            
ATOM     90  H43 GCD     1      30.120   7.600  27.310  1.00  0.00            
ATOM     91  C27 GCD     1      29.640   9.520  24.680  1.00  0.00            
ATOM     92  H44 GCD     1      30.580   9.150  24.250  1.00  0.00            
ATOM     93  O22 GCD     1      28.520   8.850  24.050  1.00  0.00            
ATOM     94  H45 GCD     1      27.770   9.450  23.920  1.00  0.00            
ATOM     95  C28 GCD     1      29.670  11.010  24.340  1.00  0.00            
ATOM     96  H46 GCD     1      29.700  11.320  23.290  1.00  0.00            
ATOM     97  O23 GCD     1      30.920  11.480  24.900  1.00  0.00            
ATOM     98  C29 GCD     1      30.970  11.480  26.310  1.00  0.00            
ATOM     99  H47 GCD     1      30.090  11.980  26.730  1.00  0.00            
ATOM    100  C30 GCD     1      32.190  12.220  26.730  1.00  0.00            
ATOM    101  H48 GCD     1      32.070  12.460  27.800  1.00  0.00            
ATOM    102  H49 GCD     1      32.180  13.180  26.190  1.00  0.00            
ATOM    103  O24 GCD     1      33.420  11.520  26.580  1.00  0.00            
ATOM    104  H50 GCD     1      34.110  11.900  27.140  1.00  0.00            
ATOM    105  O25 GCD     1      28.540  11.630  24.950  1.00  0.00            
ATOM    106  C31 GCD     1      27.650  12.530  24.220  1.00  0.00            
ATOM    107  H51 GCD     1      27.960  12.520  23.160  1.00  0.00            
ATOM    108  C32 GCD     1      26.180  12.040  24.370  1.00  0.00            
ATOM    109  H52 GCD     1      25.990  11.920  25.450  1.00  0.00            
ATOM    110  O26 GCD     1      26.130  10.750  23.710  1.00  0.00            
ATOM    111  H53 GCD     1      25.940  10.990  22.800  1.00  0.00            
ATOM    112  C33 GCD     1      25.190  13.070  23.900  1.00  0.00            
ATOM    113  H54 GCD     1      25.200  13.020  22.810  1.00  0.00            
ATOM    114  O27 GCD     1      23.840  12.690  24.370  1.00  0.00            
ATOM    115  H55 GCD     1      23.670  13.060  25.240  1.00  0.00            
ATOM    116  C34 GCD     1      25.500  14.520  24.190  1.00  0.00            
ATOM    117  H56 GCD     1      24.940  15.140  23.480  1.00  0.00            
ATOM    118  O28 GCD     1      26.910  14.820  24.060  1.00  0.00            
ATOM    119  C35 GCD     1      27.800  13.950  24.770  1.00  0.00            
ATOM    120  H57 GCD     1      27.560  13.990  25.840  1.00  0.00            
ATOM    121  C36 GCD     1      29.180  14.590  24.630  1.00  0.00            
ATOM    122  H58 GCD     1      29.870  13.940  25.190  1.00  0.00            
ATOM    123  H59 GCD     1      29.260  15.620  25.010  1.00  0.00            
ATOM    124  O29 GCD     1      29.530  14.560  23.230  1.00  0.00            
ATOM    125  H60 GCD     1      28.880  15.010  22.670  1.00  0.00            
ATOM    126  O30 GCD     1      25.190  14.790  25.590  1.00  0.00            
ATOM    127  C37 GCD     1      24.120  15.660  25.830  1.00  0.00            
ATOM    128  H61 GCD     1      23.510  15.700  24.920  1.00  0.00            
ATOM    129  C38 GCD     1      23.410  15.150  27.080  1.00  0.00            
ATOM    130  H62 GCD     1      24.070  15.240  27.950  1.00  0.00            
ATOM    131  O31 GCD     1      22.990  13.860  26.930  1.00  0.00            
ATOM    132  H63 GCD     1      22.710  13.560  27.800  1.00  0.00            
ATOM    133  C39 GCD     1      22.210  16.080  27.370  1.00  0.00            
ATOM    134  H64 GCD     1      21.630  16.070  26.430  1.00  0.00            
ATOM    135  O32 GCD     1      21.490  15.630  28.520  1.00  0.00            
ATOM    136  H65 GCD     1      22.130  15.760  29.230  1.00  0.00            
ATOM    137  C40 GCD     1      22.620  17.570  27.470  1.00  0.00            
ATOM    138  H66 GCD     1      21.730  18.210  27.480  1.00  0.00            
ATOM    139  O33 GCD     1      23.570  18.010  26.430  1.00  0.00            
ATOM    140  C41 GCD     1      24.660  17.090  26.130  1.00  0.00            
ATOM    141  H67 GCD     1      25.260  16.880  27.030  1.00  0.00            
ATOM    142  C42 GCD     1      25.530  17.630  25.060  1.00  0.00            
ATOM    143  H68 GCD     1      26.430  17.020  24.960  1.00  0.00            
ATOM    144  H69 GCD     1      25.910  18.620  25.370  1.00  0.00            
ATOM    145  O34 GCD     1      24.930  17.730  23.770  1.00  0.00            
ATOM    146  H70 GCD     1      25.480  18.260  23.190  1.00  0.00            
ATOM    147  O35 GCD     1      23.300  17.610  28.700  1.00  0.00            
ATOM    148  C43 GCD     1      23.340  18.900  29.300  1.00  0.00            
ATOM    149  H71 GCD     1      23.160  19.620  28.490  1.00  0.00            
ATOM    150  C44 GCD     1      22.150  18.920  30.300  1.00  0.00            
ATOM    151  H72 GCD     1      22.200  18.010  30.920  1.00  0.00            
ATOM    152  O36 GCD     1      20.890  18.890  29.620  1.00  0.00            
ATOM    153  H73 GCD     1      20.510  18.010  29.570  1.00  0.00            
ATOM    154  C45 GCD     1      22.240  20.020  31.330  1.00  0.00            
ATOM    155  H74 GCD     1      21.990  20.950  30.800  1.00  0.00            
ATOM    156  O37 GCD     1      21.280  19.810  32.350  1.00  0.00            
ATOM    157  H75 GCD     1      20.540  20.420  32.250  1.00  0.00            
ATOM    158  C46 GCD     1      23.690  20.240  31.880  1.00  0.00            
ATOM    159  H76 GCD     1      23.830  21.180  32.430  1.00  0.00            
ATOM    160  O38 GCD     1      24.020  19.110  32.710  1.00  0.00            
ATOM    161  O39 GCD     1      24.640  20.360  30.780  1.00  0.00            
ATOM    162  C47 GCD     1      24.750  19.160  29.900  1.00  0.00            
ATOM    163  H77 GCD     1      25.100  18.350  30.560  1.00  0.00            
ATOM    164  C48 GCD     1      25.710  19.470  28.730  1.00  0.00            
ATOM    165  H78 GCD     1      25.200  19.920  27.870  1.00  0.00            
ATOM    166  H79 GCD     1      26.200  18.590  28.290  1.00  0.00            
ATOM    167  O40 GCD     1      26.790  20.250  29.150  1.00  0.00            
ATOM    168  H80 GCD     1      26.380  21.050  29.500  1.00  0.00            
ATOM    169  C1  AU0     2      29.710  16.030  33.380  1.00  0.00            
ATOM    170  C2  AU0     2      29.330  15.110  32.200  1.00  0.00            
ATOM    171  C3  AU0     2      28.350  14.130  32.390  1.00  0.00            
ATOM    172  C4  AU0     2      27.810  13.420  31.330  1.00  0.00            
ATOM    173  C5  AU0     2      28.210  13.690  30.030  1.00  0.00            
ATOM    174  C6  AU0     2      27.550  12.890  28.920  1.00  0.00            
ATOM    175  C7  AU0     2      26.210  13.600  28.640  1.00  0.00            
ATOM    176  C8  AU0     2      27.260  11.400  29.230  1.00  0.00            
ATOM    177  C9  AU0     2      29.180  14.640  29.780  1.00  0.00            
ATOM    178  O1  AU0     2      29.720  14.880  28.560  1.00  0.00            
ATOM    179  C10 AU0     2      29.790  15.370  30.850  1.00  0.00            
ATOM    180  H1  AU0     2      30.740  16.390  33.290  1.00  0.00            
ATOM    181  H2  AU0     2      29.030  16.880  33.460  1.00  0.00            
ATOM    182  H3  AU0     2      29.640  15.390  34.270  1.00  0.00            
ATOM    183  H4  AU0     2      28.030  14.020  33.420  1.00  0.00            
ATOM    184  H5  AU0     2      27.050  12.670  31.520  1.00  0.00            
ATOM    185  H6  AU0     2      28.130  12.890  27.990  1.00  0.00            
ATOM    186  H7  AU0     2      26.420  14.610  28.280  1.00  0.00            
ATOM    187  H8  AU0     2      25.660  13.110  27.830  1.00  0.00            
ATOM    188  H9  AU0     2      25.560  13.620  29.520  1.00  0.00            
ATOM    189  H10 AU0     2      28.160  10.840  29.510  1.00  0.00            
ATOM    190  H11 AU0     2      26.450  11.290  29.960  1.00  0.00            
ATOM    191  H12 AU0     2      27.070  10.840  28.310  1.00  0.00            
ATOM    192  H13 AU0     2      30.350  15.620  28.610  1.00  0.00            
ATOM    193  H14 AU0     2      30.630  16.050  30.720  1.00  0.00            
TER
ENDMDL
MODEL        1
ATOM      1  H1  GCD     1       8.240  23.650  26.400  1.00  0.00            
ATOM      2  O1  GCD     1       8.600  22.780  26.220  1.00  0.00            
ATOM      3  C1  GCD     1       9.560  22.970  25.200  1.00  0.00            
ATOM      4  H2  GCD     1      10.540  23.330  25.550  1.00  0.00            
ATOM      5  H3  GCD     1       9.780  22.070  24.620  1.00  0.00            
ATOM      6  C2  GCD     1       9.040  23.920  24.200  1.00  0.00            
ATOM      7  H4  GCD     1       8.110  23.480  23.810  1.00  0.00            
ATOM      8  C3  GCD     1      10.070  24.200  22.990  1.00  0.00            
ATOM      9  H5  GCD     1      10.980  24.690  23.350  1.00  0.00            
ATOM     10  C4  GCD     1       9.400  25.160  21.990  1.00  0.00            
ATOM     11  H6  GCD     1       8.480  24.700  21.610  1.00  0.00            
ATOM     12  O2  GCD     1      10.340  25.500  20.920  1.00  0.00            
ATOM     13  H7  GCD     1      11.180  25.570  21.380  1.00  0.00            
ATOM     14  C5  GCD     1       8.990  26.420  22.730  1.00  0.00            
ATOM     15  H8  GCD     1       9.880  26.970  23.050  1.00  0.00            
ATOM     16  O3  GCD     1       8.360  27.490  21.970  1.00  0.00            
ATOM     17  H9  GCD     1       7.540  27.080  21.680  1.00  0.00            
ATOM     18  C6  GCD     1       8.210  26.110  23.950  1.00  0.00            
ATOM     19  O4  GCD     1       8.810  25.160  24.770  1.00  0.00            
ATOM     20  H10 GCD     1       8.160  27.060  24.480  1.00  0.00            
ATOM     21  O5  GCD     1       6.930  25.600  23.570  1.00  0.00            
ATOM     22  C7  GCD     1       5.890  26.520  23.780  1.00  0.00            
ATOM     23  H11 GCD     1       6.310  27.530  23.860  1.00  0.00            
ATOM     24  C8  GCD     1       5.020  26.510  22.620  1.00  0.00            
ATOM     25  H12 GCD     1       4.830  25.430  22.480  1.00  0.00            
ATOM     26  O6  GCD     1       5.650  26.960  21.380  1.00  0.00            
ATOM     27  H13 GCD     1       5.290  26.530  20.600  1.00  0.00            
ATOM     28  C9  GCD     1       3.750  27.320  22.910  1.00  0.00            
ATOM     29  H14 GCD     1       4.030  28.380  23.050  1.00  0.00            
ATOM     30  O7  GCD     1       2.890  27.300  21.850  1.00  0.00            
ATOM     31  H15 GCD     1       3.430  27.560  21.100  1.00  0.00            
ATOM     32  C10 GCD     1       3.050  26.750  24.150  1.00  0.00            
ATOM     33  H16 GCD     1       2.180  27.340  24.460  1.00  0.00            
ATOM     34  O8  GCD     1       3.980  26.880  25.220  1.00  0.00            
ATOM     35  C11 GCD     1       5.140  26.090  25.130  1.00  0.00            
ATOM     36  H17 GCD     1       4.830  25.030  25.110  1.00  0.00            
ATOM     37  C12 GCD     1       5.900  26.330  26.440  1.00  0.00            
ATOM     38  H18 GCD     1       6.730  25.630  26.320  1.00  0.00            
ATOM     39  H19 GCD     1       5.330  26.090  27.340  1.00  0.00            
ATOM     40  O9  GCD     1       6.270  27.660  26.550  1.00  0.00            
ATOM     41  H20 GCD     1       5.490  28.220  26.430  1.00  0.00            
ATOM     42  O10 GCD     1       2.680  25.380  23.970  1.00  0.00            
ATOM     43  C13 GCD     1       1.270  24.980  23.910  1.00  0.00            
ATOM     44  H21 GCD     1       0.600  25.830  24.030  1.00  0.00            
ATOM     45  C14 GCD     1       0.980  24.290  22.560  1.00  0.00            
ATOM     46  H22 GCD     1       1.800  23.590  22.360  1.00  0.00            
ATOM     47  O11 GCD     1       1.130  25.220  21.530  1.00  0.00            
ATOM     48  H23 GCD     1       1.720  25.900  21.860  1.00  0.00            
ATOM     49  C15 GCD     1      -0.370  23.580  22.510  1.00  0.00            
ATOM     50  H24 GCD     1      -1.070  24.420  22.470  1.00  0.00            
ATOM     51  O12 GCD     1      -0.620  22.670  21.430  1.00  0.00            
ATOM     52  H25 GCD     1      -0.800  23.220  20.660  1.00  0.00            
ATOM     53  C16 GCD     1      -0.670  22.790  23.830  1.00  0.00            
ATOM     54  H26 GCD     1      -1.710  22.460  23.910  1.00  0.00            
ATOM     55  O13 GCD     1      -0.380  23.710  24.870  1.00  0.00            
ATOM     56  C17 GCD     1       0.960  24.040  25.050  1.00  0.00            
ATOM     57  H27 GCD     1       1.650  23.190  24.930  1.00  0.00            
ATOM     58  C18 GCD     1       1.240  24.820  26.240  1.00  0.00            
ATOM     59  H28 GCD     1       2.300  25.080  26.250  1.00  0.00            
ATOM     60  H29 GCD     1       1.030  24.200  27.120  1.00  0.00            
ATOM     61  O14 GCD     1       0.370  25.990  26.460  1.00  0.00            
ATOM     62  H30 GCD     1       0.600  26.490  27.260  1.00  0.00            
ATOM     63  O15 GCD     1       0.110  21.700  23.950  1.00  0.00            
ATOM     64  C19 GCD     1      -0.530  20.500  24.430  1.00  0.00            
ATOM     65  H31 GCD     1      -1.580  20.630  24.710  1.00  0.00            
ATOM     66  C20 GCD     1      -0.480  19.480  23.290  1.00  0.00            
ATOM     67  H32 GCD     1       0.570  19.310  23.010  1.00  0.00            
ATOM     68  O16 GCD     1      -1.340  19.950  22.220  1.00  0.00            
ATOM     69  H33 GCD     1      -0.930  20.700  21.780  1.00  0.00            
ATOM     70  C21 GCD     1      -0.910  18.130  23.910  1.00  0.00            
ATOM     71  H34 GCD     1      -1.970  18.310  24.130  1.00  0.00            
ATOM     72  O17 GCD     1      -0.810  17.030  22.910  1.00  0.00            
ATOM     73  H35 GCD     1      -1.340  16.270  23.160  1.00  0.00            
ATOM     74  C22 GCD     1      -0.110  17.740  25.170  1.00  0.00            
ATOM     75  H36 GCD     1      -0.470  16.810  25.610  1.00  0.00            
ATOM     76  O18 GCD     1      -0.310  18.790  26.050  1.00  0.00            
ATOM     77  C23 GCD     1       0.220  20.060  25.730  1.00  0.00            
ATOM     78  H37 GCD     1       1.300  20.000  25.540  1.00  0.00            
ATOM     79  C24 GCD     1       0.120  21.020  26.900  1.00  0.00            
ATOM     80  H38 GCD     1      -0.950  21.210  27.110  1.00  0.00            
ATOM     81  H39 GCD     1       0.620  21.970  26.680  1.00  0.00            
ATOM     82  O19 GCD     1       0.690  20.470  28.090  1.00  0.00            
ATOM     83  H40 GCD     1       0.610  19.520  28.020  1.00  0.00            
ATOM     84  O20 GCD     1       1.280  17.530  24.840  1.00  0.00            
ATOM     85  C25 GCD     1       1.920  16.430  25.610  1.00  0.00            
ATOM     86  H41 GCD     1       1.220  16.060  26.370  1.00  0.00            
ATOM     87  C26 GCD     1       2.300  15.260  24.740  1.00  0.00            
ATOM     88  H42 GCD     1       3.120  15.580  24.090  1.00  0.00            
ATOM     89  O21 GCD     1       1.140  14.840  24.000  1.00  0.00            
ATOM     90  H43 GCD     1       0.740  15.590  23.550  1.00  0.00            
ATOM     91  C27 GCD     1       2.900  14.140  25.610  1.00  0.00            
ATOM     92  H44 GCD     1       2.180  13.830  26.380  1.00  0.00            
ATOM     93  O22 GCD     1       3.310  13.060  24.770  1.00  0.00            
ATOM     94  H45 GCD     1       4.120  13.390  24.360  1.00  0.00            
ATOM     95  C28 GCD     1       4.100  14.730  26.370  1.00  0.00            
ATOM     96  H46 GCD     1       4.500  13.970  27.040  1.00  0.00            
ATOM     97  O23 GCD     1       3.680  15.890  27.140  1.00  0.00            
ATOM     98  C29 GCD     1       3.130  16.930  26.330  1.00  0.00            
ATOM     99  H47 GCD     1       3.830  17.410  25.630  1.00  0.00            
ATOM    100  C30 GCD     1       2.810  18.060  27.310  1.00  0.00            
ATOM    101  H48 GCD     1       2.780  19.010  26.760  1.00  0.00            
ATOM    102  H49 GCD     1       3.700  18.130  27.940  1.00  0.00            
ATOM    103  O24 GCD     1       1.670  17.780  28.050  1.00  0.00            
ATOM    104  H50 GCD     1       1.760  16.870  28.380  1.00  0.00            
ATOM    105  O25 GCD     1       5.170  15.140  25.490  1.00  0.00            
ATOM    106  C31 GCD     1       6.290  14.220  25.330  1.00  0.00            
ATOM    107  H51 GCD     1       5.980  13.220  25.690  1.00  0.00            
ATOM    108  C32 GCD     1       6.560  14.080  23.850  1.00  0.00            
ATOM    109  H52 GCD     1       6.780  15.040  23.370  1.00  0.00            
ATOM    110  O26 GCD     1       5.410  13.420  23.230  1.00  0.00            
ATOM    111  H53 GCD     1       5.840  12.850  22.590  1.00  0.00            
ATOM    112  C33 GCD     1       7.810  13.200  23.650  1.00  0.00            
ATOM    113  H54 GCD     1       7.690  12.290  24.250  1.00  0.00            
ATOM    114  O27 GCD     1       7.930  12.790  22.290  1.00  0.00            
ATOM    115  H55 GCD     1       8.150  13.610  21.840  1.00  0.00            
ATOM    116  C34 GCD     1       8.960  13.830  24.290  1.00  0.00            
ATOM    117  H56 GCD     1       9.850  13.200  24.370  1.00  0.00            
ATOM    118  O28 GCD     1       8.680  14.050  25.670  1.00  0.00            
ATOM    119  C35 GCD     1       7.540  14.800  26.040  1.00  0.00            
ATOM    120  H57 GCD     1       7.590  15.840  25.710  1.00  0.00            
ATOM    121  C36 GCD     1       7.470  14.680  27.560  1.00  0.00            
ATOM    122  H58 GCD     1       6.750  15.440  27.890  1.00  0.00            
ATOM    123  H59 GCD     1       8.460  14.980  27.940  1.00  0.00            
ATOM    124  O29 GCD     1       7.080  13.350  28.020  1.00  0.00            
ATOM    125  H60 GCD     1       6.880  13.440  28.960  1.00  0.00            
ATOM    126  O30 GCD     1       9.240  15.140  23.730  1.00  0.00            
ATOM    127  C37 GCD     1      10.470  15.370  23.060  1.00  0.00            
ATOM    128  H61 GCD     1      11.030  14.430  23.010  1.00  0.00            
ATOM    129  C38 GCD     1      10.120  15.910  21.750  1.00  0.00            
ATOM    130  H62 GCD     1       9.380  16.720  21.890  1.00  0.00            
ATOM    131  O31 GCD     1       9.430  14.940  20.980  1.00  0.00            
ATOM    132  H63 GCD     1       9.070  15.470  20.260  1.00  0.00            
ATOM    133  C39 GCD     1      11.320  16.510  21.000  1.00  0.00            
ATOM    134  H64 GCD     1      11.910  15.640  20.650  1.00  0.00            
ATOM    135  O32 GCD     1      10.940  17.160  19.800  1.00  0.00            
ATOM    136  H65 GCD     1      11.210  18.080  19.800  1.00  0.00            
ATOM    137  C40 GCD     1      12.150  17.420  21.920  1.00  0.00            
ATOM    138  H66 GCD     1      13.120  17.550  21.430  1.00  0.00            
ATOM    139  O33 GCD     1      12.480  16.770  23.160  1.00  0.00            
ATOM    140  C41 GCD     1      11.280  16.400  23.910  1.00  0.00            
ATOM    141  H67 GCD     1      10.700  17.260  24.270  1.00  0.00            
ATOM    142  C42 GCD     1      11.740  15.740  25.220  1.00  0.00            
ATOM    143  H68 GCD     1      12.580  15.070  24.990  1.00  0.00            
ATOM    144  H69 GCD     1      11.040  14.990  25.620  1.00  0.00            
ATOM    145  O34 GCD     1      12.150  16.500  26.310  1.00  0.00            
ATOM    146  H70 GCD     1      12.990  16.810  25.940  1.00  0.00            
ATOM    147  O35 GCD     1      11.440  18.660  22.130  1.00  0.00            
ATOM    148  C43 GCD     1      12.180  19.910  22.050  1.00  0.00            
ATOM    149  H71 GCD     1      13.260  19.720  21.930  1.00  0.00            
ATOM    150  C44 GCD     1      11.670  20.570  20.760  1.00  0.00            
ATOM    151  H72 GCD     1      10.570  20.510  20.730  1.00  0.00            
ATOM    152  O36 GCD     1      12.150  19.790  19.670  1.00  0.00            
ATOM    153  H73 GCD     1      13.110  19.700  19.700  1.00  0.00            
ATOM    154  C45 GCD     1      12.000  22.020  20.590  1.00  0.00            
ATOM    155  H74 GCD     1      13.100  22.070  20.530  1.00  0.00            
ATOM    156  O37 GCD     1      11.190  22.640  19.680  1.00  0.00            
ATOM    157  H75 GCD     1      11.010  23.520  20.020  1.00  0.00            
ATOM    158  C46 GCD     1      11.820  22.770  21.920  1.00  0.00            
ATOM    159  H76 GCD     1      12.280  23.760  21.830  1.00  0.00            
ATOM    160  O38 GCD     1      10.420  22.970  22.270  1.00  0.00            
ATOM    161  O39 GCD     1      12.530  22.110  22.940  1.00  0.00            
ATOM    162  C47 GCD     1      11.930  20.880  23.230  1.00  0.00            
ATOM    163  H77 GCD     1      10.830  20.960  23.270  1.00  0.00            
ATOM    164  C48 GCD     1      12.520  20.230  24.510  1.00  0.00            
ATOM    165  H78 GCD     1      13.600  20.190  24.320  1.00  0.00            
ATOM    166  H79 GCD     1      12.150  19.210  24.610  1.00  0.00            
ATOM    167  O40 GCD     1      12.140  20.880  25.760  1.00  0.00            
ATOM    168  H80 GCD     1      12.680  21.680  25.790  1.00  0.00            
ATOM    169  C1  AU0     2       3.950  22.400  27.150  1.00  0.00            
ATOM    170  C2  AU0     2       4.540  21.460  26.130  1.00  0.00            
ATOM    171  C3  AU0     2       5.200  20.240  26.520  1.00  0.00            
ATOM    172  C4  AU0     2       5.840  19.460  25.560  1.00  0.00            
ATOM    173  C5  AU0     2       5.810  19.870  24.190  1.00  0.00            
ATOM    174  C6  AU0     2       6.650  19.110  23.200  1.00  0.00            
ATOM    175  C7  AU0     2       6.400  17.560  23.410  1.00  0.00            
ATOM    176  C8  AU0     2       8.080  19.410  23.190  1.00  0.00            
ATOM    177  C9  AU0     2       5.170  21.040  23.810  1.00  0.00            
ATOM    178  O1  AU0     2       5.200  21.520  22.530  1.00  0.00            
ATOM    179  C10 AU0     2       4.560  21.830  24.740  1.00  0.00            
ATOM    180  H1  AU0     2       4.020  21.830  28.080  1.00  0.00            
ATOM    181  H2  AU0     2       4.660  23.230  27.250  1.00  0.00            
ATOM    182  H3  AU0     2       2.980  22.820  26.850  1.00  0.00            
ATOM    183  H4  AU0     2       5.140  19.870  27.530  1.00  0.00            
ATOM    184  H5  AU0     2       6.300  18.540  25.900  1.00  0.00            
ATOM    185  H6  AU0     2       6.420  19.230  22.140  1.00  0.00            
ATOM    186  H7  AU0     2       6.670  17.050  22.470  1.00  0.00            
ATOM    187  H8  AU0     2       7.110  17.180  24.150  1.00  0.00            
ATOM    188  H9  AU0     2       5.400  17.300  23.790  1.00  0.00            
ATOM    189  H10 AU0     2       8.560  18.940  22.320  1.00  0.00            
ATOM    190  H11 AU0     2       8.280  20.490  23.190  1.00  0.00            
ATOM    191  H12 AU0     2       8.530  19.010  24.110  1.00  0.00            
ATOM    192  H13 AU0     2       6.070  21.220  22.210  1.00  0.00            
ATOM    193  H14 AU0     2       4.080  22.750  24.420  1.00  0.00            
TER
ENDMDL
MODEL        1
ATOM      1  H1  GCD     1      20.060  20.290  32.640  1.00  0.00            
ATOM      2  O1  GCD     1      20.350  21.010  32.060  1.00  0.00            
ATOM      3  C1  GCD     1      19.850  20.610  30.780  1.00  0.00            
ATOM      4  H2  GCD     1      18.760  20.550  30.830  1.00  0.00            
ATOM      5  H3  GCD     1      20.180  21.380  30.070  1.00  0.00            
ATOM      6  C2  GCD     1      20.420  19.340  30.260  1.00  0.00            
ATOM      7  H4  GCD     1      21.500  19.330  30.460  1.00  0.00            
ATOM      8  C3  GCD     1      20.180  19.120  28.670  1.00  0.00            
ATOM      9  H5  GCD     1      19.130  19.170  28.380  1.00  0.00            
ATOM     10  C4  GCD     1      20.730  17.760  28.220  1.00  0.00            
ATOM     11  H6  GCD     1      21.830  17.820  28.250  1.00  0.00            
ATOM     12  O2  GCD     1      20.440  17.540  26.850  1.00  0.00            
ATOM     13  H7  GCD     1      20.700  18.220  26.220  1.00  0.00            
ATOM     14  C5  GCD     1      20.200  16.670  29.100  1.00  0.00            
ATOM     15  H8  GCD     1      19.130  16.680  28.850  1.00  0.00            
ATOM     16  O3  GCD     1      20.760  15.440  28.780  1.00  0.00            
ATOM     17  H9  GCD     1      21.630  15.390  29.180  1.00  0.00            
ATOM     18  C6  GCD     1      20.400  16.930  30.630  1.00  0.00            
ATOM     19  O4  GCD     1      19.830  18.160  30.960  1.00  0.00            
ATOM     20  H10 GCD     1      19.900  16.170  31.240  1.00  0.00            
ATOM     21  O5  GCD     1      21.760  16.960  31.060  1.00  0.00            
ATOM     22  C7  GCD     1      22.320  15.750  31.550  1.00  0.00            
ATOM     23  H11 GCD     1      21.640  14.900  31.500  1.00  0.00            
ATOM     24  C8  GCD     1      23.620  15.500  30.920  1.00  0.00            
ATOM     25  H12 GCD     1      24.250  16.400  30.950  1.00  0.00            
ATOM     26  O6  GCD     1      23.500  15.140  29.580  1.00  0.00            
ATOM     27  H13 GCD     1      24.380  14.900  29.270  1.00  0.00            
ATOM     28  C9  GCD     1      24.430  14.360  31.570  1.00  0.00            
ATOM     29  H14 GCD     1      23.780  13.480  31.450  1.00  0.00            
ATOM     30  O7  GCD     1      25.710  14.010  31.130  1.00  0.00            
ATOM     31  H15 GCD     1      26.300  14.610  31.580  1.00  0.00            
ATOM     32  C10 GCD     1      24.540  14.630  33.040  1.00  0.00            
ATOM     33  H16 GCD     1      24.810  13.700  33.550  1.00  0.00            
ATOM     34  O8  GCD     1      23.190  14.900  33.550  1.00  0.00            
ATOM     35  C11 GCD     1      22.570  16.050  33.010  1.00  0.00            
ATOM     36  H17 GCD     1      23.210  16.940  33.110  1.00  0.00            
ATOM     37  C12 GCD     1      21.200  16.320  33.720  1.00  0.00            
ATOM     38  H18 GCD     1      20.930  17.360  33.500  1.00  0.00            
ATOM     39  H19 GCD     1      21.420  16.460  34.790  1.00  0.00            
ATOM     40  O9  GCD     1      20.210  15.340  33.550  1.00  0.00            
ATOM     41  H20 GCD     1      20.670  14.600  33.960  1.00  0.00            
ATOM     42  O10 GCD     1      25.440  15.700  33.300  1.00  0.00            
ATOM     43  C13 GCD     1      26.570  15.470  34.140  1.00  0.00            
ATOM     44  H21 GCD     1      26.750  14.410  34.340  1.00  0.00            
ATOM     45  C14 GCD     1      27.830  15.950  33.400  1.00  0.00            
ATOM     46  H22 GCD     1      27.600  16.940  33.000  1.00  0.00            
ATOM     47  O11 GCD     1      28.110  15.100  32.270  1.00  0.00            
ATOM     48  H23 GCD     1      28.870  15.430  31.780  1.00  0.00            
ATOM     49  C15 GCD     1      29.040  16.000  34.330  1.00  0.00            
ATOM     50  H24 GCD     1      29.350  14.970  34.530  1.00  0.00            
ATOM     51  O12 GCD     1      30.080  16.670  33.740  1.00  0.00            
ATOM     52  H25 GCD     1      30.640  17.240  34.280  1.00  0.00            
ATOM     53  C16 GCD     1      28.620  16.740  35.660  1.00  0.00            
ATOM     54  H26 GCD     1      29.390  16.670  36.440  1.00  0.00            
ATOM     55  O13 GCD     1      27.520  16.130  36.250  1.00  0.00            
ATOM     56  C17 GCD     1      26.380  16.300  35.490  1.00  0.00            
ATOM     57  H27 GCD     1      26.240  17.340  35.180  1.00  0.00            
ATOM     58  C18 GCD     1      25.110  15.850  36.260  1.00  0.00            
ATOM     59  H28 GCD     1      25.240  14.760  36.310  1.00  0.00            
ATOM     60  H29 GCD     1      24.250  16.080  35.620  1.00  0.00            
ATOM     61  O14 GCD     1      25.090  16.360  37.590  1.00  0.00            
ATOM     62  H30 GCD     1      25.930  16.010  37.930  1.00  0.00            
ATOM     63  O15 GCD     1      28.380  18.140  35.490  1.00  0.00            
ATOM     64  C19 GCD     1      28.920  19.040  36.470  1.00  0.00            
ATOM     65  H31 GCD     1      29.000  18.570  37.460  1.00  0.00            
ATOM     66  C20 GCD     1      30.260  19.590  35.980  1.00  0.00            
ATOM     67  H32 GCD     1      30.160  20.050  34.990  1.00  0.00            
ATOM     68  O16 GCD     1      31.260  18.550  36.010  1.00  0.00            
ATOM     69  H33 GCD     1      31.860  18.820  35.310  1.00  0.00            
ATOM     70  C21 GCD     1      30.720  20.800  36.910  1.00  0.00            
ATOM     71  H34 GCD     1      30.920  20.380  37.910  1.00  0.00            
ATOM     72  O17 GCD     1      31.950  21.350  36.420  1.00  0.00            
ATOM     73  H35 GCD     1      31.820  21.620  35.500  1.00  0.00            
ATOM     74  C22 GCD     1      29.600  21.870  36.890  1.00  0.00            
ATOM     75  H36 GCD     1      29.790  22.740  37.530  1.00  0.00            
ATOM     76  O18 GCD     1      28.450  21.270  37.380  1.00  0.00            
ATOM     77  C23 GCD     1      27.960  20.220  36.570  1.00  0.00            
ATOM     78  H37 GCD     1      27.790  20.680  35.590  1.00  0.00            
ATOM     79  C24 GCD     1      26.590  19.790  37.070  1.00  0.00            
ATOM     80  H38 GCD     1      26.720  19.520  38.120  1.00  0.00            
ATOM     81  H39 GCD     1      26.270  18.890  36.530  1.00  0.00            
ATOM     82  O19 GCD     1      25.690  20.870  36.950  1.00  0.00            
ATOM     83  H40 GCD     1      24.820  20.500  37.150  1.00  0.00            
ATOM     84  O20 GCD     1      29.360  22.370  35.540  1.00  0.00            
ATOM     85  C25 GCD     1      30.100  23.470  35.040  1.00  0.00            
ATOM     86  H41 GCD     1      30.840  23.900  35.720  1.00  0.00            
ATOM     87  C26 GCD     1      30.580  23.090  33.640  1.00  0.00            
ATOM     88  H42 GCD     1      29.720  22.850  33.010  1.00  0.00            
ATOM     89  O21 GCD     1      31.450  21.990  33.710  1.00  0.00            
ATOM     90  H43 GCD     1      31.460  21.560  32.840  1.00  0.00            
ATOM     91  C27 GCD     1      31.150  24.370  33.030  1.00  0.00            
ATOM     92  H44 GCD     1      31.950  24.730  33.690  1.00  0.00            
ATOM     93  O22 GCD     1      31.710  24.290  31.750  1.00  0.00            
ATOM     94  H45 GCD     1      30.940  24.440  31.190  1.00  0.00            
ATOM     95  C28 GCD     1      30.090  25.550  33.030  1.00  0.00            
ATOM     96  H46 GCD     1      30.610  26.470  32.730  1.00  0.00            
ATOM     97  O23 GCD     1      29.740  25.730  34.360  1.00  0.00            
ATOM     98  C29 GCD     1      29.100  24.620  35.010  1.00  0.00            
ATOM     99  H47 GCD     1      28.270  24.150  34.470  1.00  0.00            
ATOM    100  C30 GCD     1      28.520  24.980  36.370  1.00  0.00            
ATOM    101  H48 GCD     1      27.990  24.130  36.810  1.00  0.00            
ATOM    102  H49 GCD     1      27.870  25.850  36.230  1.00  0.00            
ATOM    103  O24 GCD     1      29.490  25.300  37.330  1.00  0.00            
ATOM    104  H50 GCD     1      30.010  26.030  36.980  1.00  0.00            
ATOM    105  O25 GCD     1      28.990  25.350  32.180  1.00  0.00            
ATOM    106  C31 GCD     1      28.720  26.370  31.250  1.00  0.00            
ATOM    107  H51 GCD     1      29.200  27.330  31.490  1.00  0.00            
ATOM    108  C32 GCD     1      29.150  26.000  29.750  1.00  0.00            
ATOM    109  H52 GCD     1      28.610  25.070  29.550  1.00  0.00            
ATOM    110  O26 GCD     1      30.560  25.800  29.640  1.00  0.00            
ATOM    111  H53 GCD     1      30.980  26.660  29.760  1.00  0.00            
ATOM    112  C33 GCD     1      28.670  27.070  28.780  1.00  0.00            
ATOM    113  H54 GCD     1      29.200  28.010  28.990  1.00  0.00            
ATOM    114  O27 GCD     1      29.010  26.730  27.430  1.00  0.00            
ATOM    115  H55 GCD     1      28.350  26.080  27.170  1.00  0.00            
ATOM    116  C34 GCD     1      27.170  27.420  28.960  1.00  0.00            
ATOM    117  H56 GCD     1      26.900  28.300  28.370  1.00  0.00            
ATOM    118  O28 GCD     1      27.020  27.780  30.280  1.00  0.00            
ATOM    119  C35 GCD     1      27.250  26.740  31.260  1.00  0.00            
ATOM    120  H57 GCD     1      26.670  25.860  30.950  1.00  0.00            
ATOM    121  C36 GCD     1      26.900  27.100  32.670  1.00  0.00            
ATOM    122  H58 GCD     1      27.390  28.010  33.030  1.00  0.00            
ATOM    123  H59 GCD     1      27.210  26.240  33.280  1.00  0.00            
ATOM    124  O29 GCD     1      25.430  27.210  32.740  1.00  0.00            
ATOM    125  H60 GCD     1      25.210  27.890  32.100  1.00  0.00            
ATOM    126  O30 GCD     1      26.350  26.290  28.620  1.00  0.00            
ATOM    127  C37 GCD     1      25.840  26.010  27.400  1.00  0.00            
ATOM    128  H61 GCD     1      26.330  26.650  26.660  1.00  0.00            
ATOM    129  C38 GCD     1      26.130  24.540  27.080  1.00  0.00            
ATOM    130  H62 GCD     1      25.770  23.900  27.900  1.00  0.00            
ATOM    131  O31 GCD     1      27.570  24.380  26.890  1.00  0.00            
ATOM    132  H63 GCD     1      27.820  23.450  26.970  1.00  0.00            
ATOM    133  C39 GCD     1      25.390  24.290  25.770  1.00  0.00            
ATOM    134  H64 GCD     1      25.930  24.870  25.020  1.00  0.00            
ATOM    135  O32 GCD     1      25.610  22.940  25.470  1.00  0.00            
ATOM    136  H65 GCD     1      24.700  22.650  25.380  1.00  0.00            
ATOM    137  C40 GCD     1      23.900  24.600  25.850  1.00  0.00            
ATOM    138  H66 GCD     1      23.550  24.430  24.830  1.00  0.00            
ATOM    139  O33 GCD     1      23.590  25.900  26.380  1.00  0.00            
ATOM    140  C41 GCD     1      24.330  26.230  27.560  1.00  0.00            
ATOM    141  H67 GCD     1      23.870  25.550  28.290  1.00  0.00            
ATOM    142  C42 GCD     1      23.930  27.650  28.010  1.00  0.00            
ATOM    143  H68 GCD     1      24.390  27.850  28.990  1.00  0.00            
ATOM    144  H69 GCD     1      22.840  27.670  28.040  1.00  0.00            
ATOM    145  O34 GCD     1      24.440  28.720  27.150  1.00  0.00            
ATOM    146  H70 GCD     1      24.080  29.560  27.460  1.00  0.00            
ATOM    147  O35 GCD     1      23.290  23.690  26.710  1.00  0.00            
ATOM    148  C43 GCD     1      22.070  23.060  26.340  1.00  0.00            
ATOM    149  H71 GCD     1      21.510  23.620  25.580  1.00  0.00            
ATOM    150  C44 GCD     1      22.290  21.710  25.830  1.00  0.00            
ATOM    151  H72 GCD     1      22.750  21.110  26.630  1.00  0.00            
ATOM    152  O36 GCD     1      23.200  21.740  24.700  1.00  0.00            
ATOM    153  H73 GCD     1      22.760  21.910  23.860  1.00  0.00            
ATOM    154  C45 GCD     1      20.960  20.870  25.570  1.00  0.00            
ATOM    155  H74 GCD     1      20.360  21.300  24.760  1.00  0.00            
ATOM    156  O37 GCD     1      21.200  19.490  25.130  1.00  0.00            
ATOM    157  H75 GCD     1      21.380  19.650  24.200  1.00  0.00            
ATOM    158  C46 GCD     1      20.170  20.750  26.890  1.00  0.00            
ATOM    159  H76 GCD     1      19.160  20.380  26.720  1.00  0.00            
ATOM    160  O38 GCD     1      20.880  20.180  27.970  1.00  0.00            
ATOM    161  O39 GCD     1      20.000  22.150  27.280  1.00  0.00            
ATOM    162  C47 GCD     1      21.190  22.890  27.640  1.00  0.00            
ATOM    163  H77 GCD     1      21.700  22.400  28.480  1.00  0.00            
ATOM    164  C48 GCD     1      20.710  24.210  28.320  1.00  0.00            
ATOM    165  H78 GCD     1      20.370  24.980  27.620  1.00  0.00            
ATOM    166  H79 GCD     1      21.620  24.560  28.820  1.00  0.00            
ATOM    167  O40 GCD     1      19.790  24.010  29.370  1.00  0.00            
ATOM    168  H80 GCD     1      19.110  23.480  28.940  1.00  0.00            
ATOM    169  C1  AU0     2      24.810  19.950  33.930  1.00  0.00            
ATOM    170  C2  AU0     2      25.000  19.760  32.450  1.00  0.00            
ATOM    171  C3  AU0     2      24.000  20.060  31.530  1.00  0.00            
ATOM    172  C4  AU0     2      24.150  19.840  30.130  1.00  0.00            
ATOM    173  C5  AU0     2      25.370  19.370  29.680  1.00  0.00            
ATOM    174  C6  AU0     2      25.550  19.110  28.210  1.00  0.00            
ATOM    175  C7  AU0     2      26.010  20.470  27.570  1.00  0.00            
ATOM    176  C8  AU0     2      24.370  18.450  27.510  1.00  0.00            
ATOM    177  C9  AU0     2      26.450  19.180  30.610  1.00  0.00            
ATOM    178  O1  AU0     2      27.690  18.800  30.230  1.00  0.00            
ATOM    179  C10 AU0     2      26.250  19.390  31.970  1.00  0.00            
ATOM    180  H1  AU0     2      24.470  20.940  34.250  1.00  0.00            
ATOM    181  H2  AU0     2      24.180  19.200  34.420  1.00  0.00            
ATOM    182  H3  AU0     2      25.800  19.750  34.370  1.00  0.00            
ATOM    183  H4  AU0     2      23.110  20.540  31.940  1.00  0.00            
ATOM    184  H5  AU0     2      23.330  20.100  29.470  1.00  0.00            
ATOM    185  H6  AU0     2      26.490  18.560  28.030  1.00  0.00            
ATOM    186  H7  AU0     2      26.330  20.220  26.560  1.00  0.00            
ATOM    187  H8  AU0     2      25.150  21.150  27.440  1.00  0.00            
ATOM    188  H9  AU0     2      26.730  21.030  28.180  1.00  0.00            
ATOM    189  H10 AU0     2      23.530  19.160  27.420  1.00  0.00            
ATOM    190  H11 AU0     2      24.710  17.970  26.590  1.00  0.00            
ATOM    191  H12 AU0     2      23.930  17.610  28.070  1.00  0.00            
ATOM    192  H13 AU0     2      28.410  19.020  30.860  1.00  0.00            
ATOM    193  H14 AU0     2      27.090  19.290  32.660  1.00  0.00            
TER
ENDMDL
MODEL        1
ATOM      1  H1  GCD     1      19.450   0.620  40.620  1.00  0.00            
ATOM      2  O1  GCD     1      19.170   0.280  39.760  1.00  0.00            
ATOM      3  C1  GCD     1      18.790   1.460  39.010  1.00  0.00            
ATOM      4  H2  GCD     1      19.160   2.340  39.550  1.00  0.00            
ATOM      5  H3  GCD     1      19.280   1.530  38.030  1.00  0.00            
ATOM      6  C2  GCD     1      17.260   1.580  38.850  1.00  0.00            
ATOM      7  H4  GCD     1      16.970   2.450  38.250  1.00  0.00            
ATOM      8  C3  GCD     1      16.650   1.710  40.210  1.00  0.00            
ATOM      9  H5  GCD     1      17.000   0.970  40.940  1.00  0.00            
ATOM     10  C4  GCD     1      15.180   1.700  40.080  1.00  0.00            
ATOM     11  H6  GCD     1      14.940   2.550  39.420  1.00  0.00            
ATOM     12  O2  GCD     1      14.510   1.960  41.340  1.00  0.00            
ATOM     13  H7  GCD     1      13.590   1.760  41.110  1.00  0.00            
ATOM     14  C5  GCD     1      14.840   0.340  39.440  1.00  0.00            
ATOM     15  H8  GCD     1      15.200  -0.430  40.130  1.00  0.00            
ATOM     16  O3  GCD     1      13.390   0.170  39.390  1.00  0.00            
ATOM     17  H9  GCD     1      12.960   0.920  38.970  1.00  0.00            
ATOM     18  C6  GCD     1      15.490   0.150  38.060  1.00  0.00            
ATOM     19  O4  GCD     1      16.900   0.400  38.080  1.00  0.00            
ATOM     20  H10 GCD     1      15.340  -0.880  37.720  1.00  0.00            
ATOM     21  O5  GCD     1      14.930   1.140  37.130  1.00  0.00            
ATOM     22  C7  GCD     1      14.560   0.680  35.800  1.00  0.00            
ATOM     23  H11 GCD     1      15.130  -0.250  35.680  1.00  0.00            
ATOM     24  C8  GCD     1      13.040   0.450  35.720  1.00  0.00            
ATOM     25  H12 GCD     1      12.470   1.280  36.150  1.00  0.00            
ATOM     26  O6  GCD     1      12.820  -0.630  36.600  1.00  0.00            
ATOM     27  H13 GCD     1      13.080  -0.330  37.470  1.00  0.00            
ATOM     28  C9  GCD     1      12.590   0.300  34.290  1.00  0.00            
ATOM     29  H14 GCD     1      13.070  -0.600  33.880  1.00  0.00            
ATOM     30  O7  GCD     1      11.190   0.120  34.200  1.00  0.00            
ATOM     31  H15 GCD     1      10.740   0.960  34.370  1.00  0.00            
ATOM     32  C10 GCD     1      12.980   1.510  33.470  1.00  0.00            
ATOM     33  H16 GCD     1      12.680   1.380  32.420  1.00  0.00            
ATOM     34  O8  GCD     1      14.410   1.510  33.520  1.00  0.00            
ATOM     35  C11 GCD     1      14.990   1.740  34.850  1.00  0.00            
ATOM     36  H17 GCD     1      14.540   2.670  35.210  1.00  0.00            
ATOM     37  C12 GCD     1      16.490   1.760  34.710  1.00  0.00            
ATOM     38  H18 GCD     1      16.900   0.840  34.270  1.00  0.00            
ATOM     39  H19 GCD     1      16.950   1.850  35.710  1.00  0.00            
ATOM     40  O9  GCD     1      16.940   2.770  33.810  1.00  0.00            
ATOM     41  H20 GCD     1      16.690   2.520  32.910  1.00  0.00            
ATOM     42  O10 GCD     1      12.360   2.710  33.940  1.00  0.00            
ATOM     43  C13 GCD     1      11.160   3.150  33.360  1.00  0.00            
ATOM     44  H21 GCD     1      10.780   2.360  32.690  1.00  0.00            
ATOM     45  C14 GCD     1      10.100   3.430  34.460  1.00  0.00            
ATOM     46  H22 GCD     1      10.620   4.150  35.100  1.00  0.00            
ATOM     47  O11 GCD     1       9.860   2.210  35.270  1.00  0.00            
ATOM     48  H23 GCD     1       9.250   2.380  36.000  1.00  0.00            
ATOM     49  C15 GCD     1       8.850   4.030  33.830  1.00  0.00            
ATOM     50  H24 GCD     1       8.400   3.430  33.030  1.00  0.00            
ATOM     51  O12 GCD     1       7.740   4.320  34.710  1.00  0.00            
ATOM     52  H25 GCD     1       8.110   4.890  35.390  1.00  0.00            
ATOM     53  C16 GCD     1       9.230   5.250  33.030  1.00  0.00            
ATOM     54  H26 GCD     1       8.360   5.570  32.460  1.00  0.00            
ATOM     55  O13 GCD     1      10.240   4.940  32.060  1.00  0.00            
ATOM     56  C17 GCD     1      11.480   4.390  32.560  1.00  0.00            
ATOM     57  H27 GCD     1      11.850   5.150  33.260  1.00  0.00            
ATOM     58  C18 GCD     1      12.610   4.210  31.540  1.00  0.00            
ATOM     59  H28 GCD     1      12.140   3.820  30.630  1.00  0.00            
ATOM     60  H29 GCD     1      13.350   3.470  31.850  1.00  0.00            
ATOM     61  O14 GCD     1      13.300   5.400  31.110  1.00  0.00            
ATOM     62  H30 GCD     1      12.740   6.180  31.020  1.00  0.00            
ATOM     63  O15 GCD     1       9.720   6.390  33.810  1.00  0.00            
ATOM     64  C19 GCD     1       9.260   7.660  33.360  1.00  0.00            
ATOM     65  H31 GCD     1       8.820   7.590  32.360  1.00  0.00            
ATOM     66  C20 GCD     1       8.290   8.190  34.340  1.00  0.00            
ATOM     67  H32 GCD     1       8.740   8.200  35.340  1.00  0.00            
ATOM     68  O16 GCD     1       7.140   7.390  34.420  1.00  0.00            
ATOM     69  H33 GCD     1       6.820   7.390  35.330  1.00  0.00            
ATOM     70  C21 GCD     1       7.850   9.590  34.060  1.00  0.00            
ATOM     71  H34 GCD     1       7.370   9.620  33.080  1.00  0.00            
ATOM     72  O17 GCD     1       7.040   9.940  35.180  1.00  0.00            
ATOM     73  H35 GCD     1       7.590  10.460  35.780  1.00  0.00            
ATOM     74  C22 GCD     1       9.130  10.450  33.990  1.00  0.00            
ATOM     75  H36 GCD     1       8.980  11.470  33.640  1.00  0.00            
ATOM     76  O18 GCD     1       9.990   9.800  33.040  1.00  0.00            
ATOM     77  C23 GCD     1      10.510   8.540  33.480  1.00  0.00            
ATOM     78  H37 GCD     1      10.810   8.560  34.540  1.00  0.00            
ATOM     79  C24 GCD     1      11.750   8.120  32.600  1.00  0.00            
ATOM     80  H38 GCD     1      12.250   7.220  32.980  1.00  0.00            
ATOM     81  H39 GCD     1      12.400   8.990  32.750  1.00  0.00            
ATOM     82  O19 GCD     1      11.430   7.850  31.280  1.00  0.00            
ATOM     83  H40 GCD     1      11.030   8.650  30.920  1.00  0.00            
ATOM     84  O20 GCD     1       9.740  10.490  35.270  1.00  0.00            
ATOM     85  C25 GCD     1      10.150  11.760  35.790  1.00  0.00            
ATOM     86  H41 GCD     1       9.910  12.580  35.110  1.00  0.00            
ATOM     87  C26 GCD     1       9.330  12.160  37.020  1.00  0.00            
ATOM     88  H42 GCD     1       9.420  11.340  37.750  1.00  0.00            
ATOM     89  O21 GCD     1       7.910  12.350  36.840  1.00  0.00            
ATOM     90  H43 GCD     1       7.510  12.370  37.720  1.00  0.00            
ATOM     91  C27 GCD     1       9.860  13.450  37.680  1.00  0.00            
ATOM     92  H44 GCD     1       9.690  14.370  37.110  1.00  0.00            
ATOM     93  O22 GCD     1       9.130  13.750  38.890  1.00  0.00            
ATOM     94  H45 GCD     1       8.220  14.030  38.750  1.00  0.00            
ATOM     95  C28 GCD     1      11.390  13.290  37.810  1.00  0.00            
ATOM     96  H46 GCD     1      11.900  14.200  38.130  1.00  0.00            
ATOM     97  O23 GCD     1      12.040  13.060  36.570  1.00  0.00            
ATOM     98  C29 GCD     1      11.720  11.730  36.000  1.00  0.00            
ATOM     99  H47 GCD     1      12.000  10.970  36.740  1.00  0.00            
ATOM    100  C30 GCD     1      12.480  11.510  34.740  1.00  0.00            
ATOM    101  H48 GCD     1      11.960  10.740  34.150  1.00  0.00            
ATOM    102  H49 GCD     1      13.540  11.280  34.920  1.00  0.00            
ATOM    103  O24 GCD     1      12.300  12.580  33.800  1.00  0.00            
ATOM    104  H50 GCD     1      12.830  12.320  33.040  1.00  0.00            
ATOM    105  O25 GCD     1      11.620  12.310  38.770  1.00  0.00            
ATOM    106  C31 GCD     1      12.060  12.730  40.040  1.00  0.00            
ATOM    107  H51 GCD     1      11.890  13.810  40.090  1.00  0.00            
ATOM    108  C32 GCD     1      11.320  11.940  41.170  1.00  0.00            
ATOM    109  H52 GCD     1      11.560  10.880  41.070  1.00  0.00            
ATOM    110  O26 GCD     1       9.930  12.210  41.150  1.00  0.00            
ATOM    111  H53 GCD     1       9.740  12.330  40.210  1.00  0.00            
ATOM    112  C33 GCD     1      11.880  12.210  42.540  1.00  0.00            
ATOM    113  H54 GCD     1      11.810  13.290  42.740  1.00  0.00            
ATOM    114  O27 GCD     1      11.250  11.550  43.660  1.00  0.00            
ATOM    115  H55 GCD     1      11.390  12.140  44.410  1.00  0.00            
ATOM    116  C34 GCD     1      13.340  11.830  42.530  1.00  0.00            
ATOM    117  H56 GCD     1      13.820  12.130  43.470  1.00  0.00            
ATOM    118  O28 GCD     1      13.930  12.710  41.580  1.00  0.00            
ATOM    119  C35 GCD     1      13.570  12.430  40.210  1.00  0.00            
ATOM    120  H57 GCD     1      13.750  11.370  39.980  1.00  0.00            
ATOM    121  C36 GCD     1      14.400  13.310  39.250  1.00  0.00            
ATOM    122  H58 GCD     1      14.140  13.160  38.190  1.00  0.00            
ATOM    123  H59 GCD     1      15.450  13.000  39.330  1.00  0.00            
ATOM    124  O29 GCD     1      14.240  14.690  39.630  1.00  0.00            
ATOM    125  H60 GCD     1      14.100  14.790  40.580  1.00  0.00            
ATOM    126  O30 GCD     1      13.640  10.480  42.260  1.00  0.00            
ATOM    127  C37 GCD     1      14.190   9.800  43.400  1.00  0.00            
ATOM    128  H61 GCD     1      14.070  10.350  44.340  1.00  0.00            
ATOM    129  C38 GCD     1      13.450   8.530  43.570  1.00  0.00            
ATOM    130  H62 GCD     1      13.460   7.930  42.650  1.00  0.00            
ATOM    131  O31 GCD     1      12.120   8.790  43.850  1.00  0.00            
ATOM    132  H63 GCD     1      11.890   9.630  43.440  1.00  0.00            
ATOM    133  C39 GCD     1      14.150   7.740  44.730  1.00  0.00            
ATOM    134  H64 GCD     1      14.110   8.300  45.670  1.00  0.00            
ATOM    135  O32 GCD     1      13.470   6.490  44.940  1.00  0.00            
ATOM    136  H65 GCD     1      13.920   5.780  44.480  1.00  0.00            
ATOM    137  C40 GCD     1      15.640   7.530  44.390  1.00  0.00            
ATOM    138  H66 GCD     1      16.160   7.100  45.250  1.00  0.00            
ATOM    139  O33 GCD     1      16.340   8.700  44.100  1.00  0.00            
ATOM    140  C41 GCD     1      15.680   9.550  43.100  1.00  0.00            
ATOM    141  H67 GCD     1      15.680   9.040  42.130  1.00  0.00            
ATOM    142  C42 GCD     1      16.490  10.880  43.010  1.00  0.00            
ATOM    143  H68 GCD     1      16.180  11.540  42.190  1.00  0.00            
ATOM    144  H69 GCD     1      17.480  10.470  42.750  1.00  0.00            
ATOM    145  O34 GCD     1      16.550  11.530  44.270  1.00  0.00            
ATOM    146  H70 GCD     1      17.460  11.790  44.470  1.00  0.00            
ATOM    147  O35 GCD     1      15.670   6.590  43.300  1.00  0.00            
ATOM    148  C43 GCD     1      16.570   5.440  43.360  1.00  0.00            
ATOM    149  H71 GCD     1      17.210   5.420  44.250  1.00  0.00            
ATOM    150  C44 GCD     1      15.850   4.130  43.230  1.00  0.00            
ATOM    151  H72 GCD     1      15.330   4.180  42.260  1.00  0.00            
ATOM    152  O36 GCD     1      14.820   4.040  44.240  1.00  0.00            
ATOM    153  H73 GCD     1      14.110   3.540  43.800  1.00  0.00            
ATOM    154  C45 GCD     1      16.850   2.990  43.210  1.00  0.00            
ATOM    155  H74 GCD     1      17.440   3.180  44.120  1.00  0.00            
ATOM    156  O37 GCD     1      16.250   1.730  43.250  1.00  0.00            
ATOM    157  H75 GCD     1      15.660   1.740  42.490  1.00  0.00            
ATOM    158  C46 GCD     1      17.740   3.110  41.990  1.00  0.00            
ATOM    159  H76 GCD     1      18.470   2.300  41.960  1.00  0.00            
ATOM    160  O38 GCD     1      17.030   3.010  40.750  1.00  0.00            
ATOM    161  O39 GCD     1      18.410   4.380  42.080  1.00  0.00            
ATOM    162  C47 GCD     1      17.620   5.570  42.200  1.00  0.00            
ATOM    163  H77 GCD     1      17.010   5.600  41.280  1.00  0.00            
ATOM    164  C48 GCD     1      18.460   6.800  42.290  1.00  0.00            
ATOM    165  H78 GCD     1      18.990   6.930  43.240  1.00  0.00            
ATOM    166  H79 GCD     1      17.740   7.640  42.290  1.00  0.00            
ATOM    167  O40 GCD     1      19.320   6.990  41.200  1.00  0.00            
ATOM    168  H80 GCD     1      19.610   7.900  41.260  1.00  0.00            
ATOM    169  C1  AU0     2      15.250   7.300  34.000  1.00  0.00            
ATOM    170  C2  AU0     2      14.270   7.330  35.190  1.00  0.00            
ATOM    171  C3  AU0     2      14.130   8.520  36.000  1.00  0.00            
ATOM    172  C4  AU0     2      13.160   8.670  37.070  1.00  0.00            
ATOM    173  C5  AU0     2      12.380   7.570  37.400  1.00  0.00            
ATOM    174  C6  AU0     2      11.420   7.760  38.610  1.00  0.00            
ATOM    175  C7  AU0     2      10.120   8.590  38.240  1.00  0.00            
ATOM    176  C8  AU0     2      12.200   8.380  39.760  1.00  0.00            
ATOM    177  C9  AU0     2      12.450   6.440  36.650  1.00  0.00            
ATOM    178  O1  AU0     2      11.620   5.370  36.840  1.00  0.00            
ATOM    179  C10 AU0     2      13.380   6.280  35.540  1.00  0.00            
ATOM    180  H1  AU0     2      15.440   8.330  33.680  1.00  0.00            
ATOM    181  H2  AU0     2      16.150   6.750  34.300  1.00  0.00            
ATOM    182  H3  AU0     2      14.960   6.820  33.060  1.00  0.00            
ATOM    183  H4  AU0     2      14.710   9.400  35.760  1.00  0.00            
ATOM    184  H5  AU0     2      13.100   9.570  37.670  1.00  0.00            
ATOM    185  H6  AU0     2      11.010   6.860  39.070  1.00  0.00            
ATOM    186  H7  AU0     2       9.580   7.850  37.630  1.00  0.00            
ATOM    187  H8  AU0     2       9.570   8.810  39.160  1.00  0.00            
ATOM    188  H9  AU0     2      10.370   9.540  37.740  1.00  0.00            
ATOM    189  H10 AU0     2      13.230   8.020  39.680  1.00  0.00            
ATOM    190  H11 AU0     2      12.200   9.450  39.550  1.00  0.00            
ATOM    191  H12 AU0     2      11.720   8.160  40.720  1.00  0.00            
ATOM    192  H13 AU0     2      10.740   5.750  37.010  1.00  0.00            
ATOM    193  H14 AU0     2      13.380   5.380  34.940  1.00  0.00            
TER
ENDMDL
MODEL        1
ATOM      1  H1  GCD     1      17.450   2.830  39.430  1.00  0.00            
ATOM      2  O1  GCD     1      17.850   3.570  39.890  1.00  0.00            
ATOM      3  C1  GCD     1      16.900   4.600  39.770  1.00  0.00            
ATOM      4  H2  GCD     1      17.020   5.310  40.600  1.00  0.00            
ATOM      5  H3  GCD     1      17.020   5.110  38.810  1.00  0.00            
ATOM      6  C2  GCD     1      15.480   3.900  39.830  1.00  0.00            
ATOM      7  H4  GCD     1      14.650   4.600  39.710  1.00  0.00            
ATOM      8  C3  GCD     1      15.370   3.130  41.140  1.00  0.00            
ATOM      9  H5  GCD     1      16.180   2.400  41.260  1.00  0.00            
ATOM     10  C4  GCD     1      14.020   2.360  41.110  1.00  0.00            
ATOM     11  H6  GCD     1      13.190   3.080  41.170  1.00  0.00            
ATOM     12  O2  GCD     1      13.840   1.680  42.370  1.00  0.00            
ATOM     13  H7  GCD     1      12.930   1.500  42.650  1.00  0.00            
ATOM     14  C5  GCD     1      13.980   1.450  39.930  1.00  0.00            
ATOM     15  H8  GCD     1      14.870   0.820  39.990  1.00  0.00            
ATOM     16  O3  GCD     1      12.790   0.670  39.750  1.00  0.00            
ATOM     17  H9  GCD     1      12.110   1.260  39.400  1.00  0.00            
ATOM     18  C6  GCD     1      14.360   2.190  38.630  1.00  0.00            
ATOM     19  O4  GCD     1      15.520   2.970  38.740  1.00  0.00            
ATOM     20  H10 GCD     1      14.430   1.430  37.840  1.00  0.00            
ATOM     21  O5  GCD     1      13.380   3.110  38.310  1.00  0.00            
ATOM     22  C7  GCD     1      12.400   2.680  37.310  1.00  0.00            
ATOM     23  H11 GCD     1      12.320   1.580  37.270  1.00  0.00            
ATOM     24  C8  GCD     1      10.990   3.070  37.800  1.00  0.00            
ATOM     25  H12 GCD     1      10.950   4.120  38.120  1.00  0.00            
ATOM     26  O6  GCD     1      10.770   2.250  38.930  1.00  0.00            
ATOM     27  H13 GCD     1       9.920   2.390  39.360  1.00  0.00            
ATOM     28  C9  GCD     1       9.930   2.860  36.720  1.00  0.00            
ATOM     29  H14 GCD     1       9.860   1.780  36.530  1.00  0.00            
ATOM     30  O7  GCD     1       8.750   3.380  37.230  1.00  0.00            
ATOM     31  H15 GCD     1       8.690   4.310  36.990  1.00  0.00            
ATOM     32  C10 GCD     1      10.390   3.640  35.500  1.00  0.00            
ATOM     33  H16 GCD     1       9.630   3.440  34.750  1.00  0.00            
ATOM     34  O8  GCD     1      11.530   3.030  35.130  1.00  0.00            
ATOM     35  C11 GCD     1      12.690   3.300  35.950  1.00  0.00            
ATOM     36  H17 GCD     1      12.960   4.350  36.110  1.00  0.00            
ATOM     37  C12 GCD     1      13.940   2.650  35.440  1.00  0.00            
ATOM     38  H18 GCD     1      13.920   1.550  35.470  1.00  0.00            
ATOM     39  H19 GCD     1      14.720   2.960  36.140  1.00  0.00            
ATOM     40  O9  GCD     1      14.270   2.980  34.060  1.00  0.00            
ATOM     41  H20 GCD     1      15.170   2.750  33.790  1.00  0.00            
ATOM     42  O10 GCD     1      10.610   5.000  35.820  1.00  0.00            
ATOM     43  C13 GCD     1       9.790   5.940  35.110  1.00  0.00            
ATOM     44  H21 GCD     1       9.180   5.420  34.360  1.00  0.00            
ATOM     45  C14 GCD     1       8.930   6.810  35.930  1.00  0.00            
ATOM     46  H22 GCD     1       9.670   7.190  36.650  1.00  0.00            
ATOM     47  O11 GCD     1       7.980   6.030  36.700  1.00  0.00            
ATOM     48  H23 GCD     1       7.500   6.630  37.280  1.00  0.00            
ATOM     49  C15 GCD     1       8.270   7.870  35.100  1.00  0.00            
ATOM     50  H24 GCD     1       7.720   7.260  34.370  1.00  0.00            
ATOM     51  O12 GCD     1       7.290   8.690  35.730  1.00  0.00            
ATOM     52  H25 GCD     1       7.590   9.310  36.410  1.00  0.00            
ATOM     53  C16 GCD     1       9.320   8.680  34.360  1.00  0.00            
ATOM     54  H26 GCD     1       8.890   9.290  33.560  1.00  0.00            
ATOM     55  O13 GCD     1      10.140   7.850  33.650  1.00  0.00            
ATOM     56  C17 GCD     1      10.820   6.810  34.350  1.00  0.00            
ATOM     57  H27 GCD     1      11.590   7.240  35.010  1.00  0.00            
ATOM     58  C18 GCD     1      11.510   5.970  33.300  1.00  0.00            
ATOM     59  H28 GCD     1      10.680   5.530  32.730  1.00  0.00            
ATOM     60  H29 GCD     1      11.990   5.140  33.840  1.00  0.00            
ATOM     61  O14 GCD     1      12.340   6.690  32.400  1.00  0.00            
ATOM     62  H30 GCD     1      11.860   7.060  31.650  1.00  0.00            
ATOM     63  O15 GCD     1      10.110   9.530  35.160  1.00  0.00            
ATOM     64  C19 GCD     1      10.490  10.690  34.540  1.00  0.00            
ATOM     65  H31 GCD     1      10.390  10.580  33.450  1.00  0.00            
ATOM     66  C20 GCD     1       9.600  11.760  35.060  1.00  0.00            
ATOM     67  H32 GCD     1       9.630  11.640  36.150  1.00  0.00            
ATOM     68  O16 GCD     1       8.250  11.660  34.600  1.00  0.00            
ATOM     69  H33 GCD     1       7.710  12.420  34.840  1.00  0.00            
ATOM     70  C21 GCD     1      10.140  13.080  34.710  1.00  0.00            
ATOM     71  H34 GCD     1      10.060  13.180  33.620  1.00  0.00            
ATOM     72  O17 GCD     1       9.360  14.120  35.350  1.00  0.00            
ATOM     73  H35 GCD     1       9.600  14.140  36.280  1.00  0.00            
ATOM     74  C22 GCD     1      11.590  13.210  35.110  1.00  0.00            
ATOM     75  H36 GCD     1      11.970  14.110  34.630  1.00  0.00            
ATOM     76  O18 GCD     1      12.410  12.140  34.480  1.00  0.00            
ATOM     77  C23 GCD     1      12.000  10.800  34.830  1.00  0.00            
ATOM     78  H37 GCD     1      12.180  10.730  35.910  1.00  0.00            
ATOM     79  C24 GCD     1      12.830   9.800  34.060  1.00  0.00            
ATOM     80  H38 GCD     1      12.720   8.730  34.300  1.00  0.00            
ATOM     81  H39 GCD     1      13.900   9.950  34.270  1.00  0.00            
ATOM     82  O19 GCD     1      12.640   9.900  32.640  1.00  0.00            
ATOM     83  H40 GCD     1      13.230   9.210  32.320  1.00  0.00            
ATOM     84  O20 GCD     1      11.710  13.280  36.570  1.00  0.00            
ATOM     85  C25 GCD     1      12.170  14.450  37.220  1.00  0.00            
ATOM     86  H41 GCD     1      12.070  15.310  36.550  1.00  0.00            
ATOM     87  C26 GCD     1      11.260  14.720  38.400  1.00  0.00            
ATOM     88  H42 GCD     1      11.310  13.820  39.010  1.00  0.00            
ATOM     89  O21 GCD     1       9.890  14.950  38.000  1.00  0.00            
ATOM     90  H43 GCD     1       9.710  15.790  38.430  1.00  0.00            
ATOM     91  C27 GCD     1      11.800  15.990  39.140  1.00  0.00            
ATOM     92  H44 GCD     1      11.760  16.740  38.350  1.00  0.00            
ATOM     93  O22 GCD     1      11.050  16.530  40.300  1.00  0.00            
ATOM     94  H45 GCD     1      11.300  15.920  41.000  1.00  0.00            
ATOM     95  C28 GCD     1      13.210  15.700  39.580  1.00  0.00            
ATOM     96  H46 GCD     1      13.640  16.540  40.130  1.00  0.00            
ATOM     97  O23 GCD     1      14.030  15.420  38.450  1.00  0.00            
ATOM     98  C29 GCD     1      13.590  14.200  37.740  1.00  0.00            
ATOM     99  H47 GCD     1      13.530  13.370  38.450  1.00  0.00            
ATOM    100  C30 GCD     1      14.700  13.880  36.750  1.00  0.00            
ATOM    101  H48 GCD     1      14.540  12.900  36.270  1.00  0.00            
ATOM    102  H49 GCD     1      15.660  13.690  37.260  1.00  0.00            
ATOM    103  O24 GCD     1      14.860  14.900  35.770  1.00  0.00            
ATOM    104  H50 GCD     1      14.930  14.430  34.940  1.00  0.00            
ATOM    105  O25 GCD     1      13.110  14.650  40.520  1.00  0.00            
ATOM    106  C31 GCD     1      13.790  14.780  41.780  1.00  0.00            
ATOM    107  H51 GCD     1      14.010  15.830  42.010  1.00  0.00            
ATOM    108  C32 GCD     1      12.840  14.270  42.820  1.00  0.00            
ATOM    109  H52 GCD     1      12.540  13.260  42.520  1.00  0.00            
ATOM    110  O26 GCD     1      11.670  15.120  42.950  1.00  0.00            
ATOM    111  H53 GCD     1      11.090  14.650  43.550  1.00  0.00            
ATOM    112  C33 GCD     1      13.550  14.160  44.200  1.00  0.00            
ATOM    113  H54 GCD     1      13.980  15.100  44.560  1.00  0.00            
ATOM    114  O27 GCD     1      12.710  13.580  45.180  1.00  0.00            
ATOM    115  H55 GCD     1      12.580  12.630  45.120  1.00  0.00            
ATOM    116  C34 GCD     1      14.750  13.280  44.130  1.00  0.00            
ATOM    117  H56 GCD     1      15.370  13.310  45.020  1.00  0.00            
ATOM    118  O28 GCD     1      15.600  13.870  43.170  1.00  0.00            
ATOM    119  C35 GCD     1      15.060  13.970  41.790  1.00  0.00            
ATOM    120  H57 GCD     1      14.910  12.910  41.510  1.00  0.00            
ATOM    121  C36 GCD     1      16.180  14.550  40.890  1.00  0.00            
ATOM    122  H58 GCD     1      15.750  14.690  39.890  1.00  0.00            
ATOM    123  H59 GCD     1      17.020  13.860  40.780  1.00  0.00            
ATOM    124  O29 GCD     1      16.670  15.820  41.440  1.00  0.00            
ATOM    125  H60 GCD     1      17.540  15.940  41.020  1.00  0.00            
ATOM    126  O30 GCD     1      14.410  11.950  43.820  1.00  0.00            
ATOM    127  C37 GCD     1      14.680  11.050  44.900  1.00  0.00            
ATOM    128  H61 GCD     1      14.810  11.580  45.840  1.00  0.00            
ATOM    129  C38 GCD     1      13.410  10.120  45.150  1.00  0.00            
ATOM    130  H62 GCD     1      13.290   9.500  44.250  1.00  0.00            
ATOM    131  O31 GCD     1      12.220  10.910  45.440  1.00  0.00            
ATOM    132  H63 GCD     1      11.460  10.380  45.710  1.00  0.00            
ATOM    133  C39 GCD     1      13.710   9.010  46.170  1.00  0.00            
ATOM    134  H64 GCD     1      13.880   9.470  47.150  1.00  0.00            
ATOM    135  O32 GCD     1      12.630   8.040  46.260  1.00  0.00            
ATOM    136  H65 GCD     1      12.560   7.750  45.350  1.00  0.00            
ATOM    137  C40 GCD     1      15.110   8.380  45.890  1.00  0.00            
ATOM    138  H66 GCD     1      15.590   7.780  46.670  1.00  0.00            
ATOM    139  O33 GCD     1      16.110   9.280  45.680  1.00  0.00            
ATOM    140  C41 GCD     1      15.860  10.130  44.580  1.00  0.00            
ATOM    141  H67 GCD     1      15.740   9.530  43.670  1.00  0.00            
ATOM    142  C42 GCD     1      17.140  10.860  44.240  1.00  0.00            
ATOM    143  H68 GCD     1      17.070  11.290  43.230  1.00  0.00            
ATOM    144  H69 GCD     1      18.020  10.210  44.180  1.00  0.00            
ATOM    145  O34 GCD     1      17.400  12.030  45.040  1.00  0.00            
ATOM    146  H70 GCD     1      17.890  11.690  45.790  1.00  0.00            
ATOM    147  O35 GCD     1      14.990   7.510  44.720  1.00  0.00            
ATOM    148  C43 GCD     1      15.800   6.330  44.780  1.00  0.00            
ATOM    149  H71 GCD     1      16.460   6.380  45.650  1.00  0.00            
ATOM    150  C44 GCD     1      14.850   5.100  44.920  1.00  0.00            
ATOM    151  H72 GCD     1      14.080   5.020  44.140  1.00  0.00            
ATOM    152  O36 GCD     1      14.150   4.990  46.230  1.00  0.00            
ATOM    153  H73 GCD     1      13.420   5.610  46.230  1.00  0.00            
ATOM    154  C45 GCD     1      15.600   3.810  44.600  1.00  0.00            
ATOM    155  H74 GCD     1      16.460   3.690  45.280  1.00  0.00            
ATOM    156  O37 GCD     1      14.770   2.680  44.860  1.00  0.00            
ATOM    157  H75 GCD     1      14.180   2.520  44.110  1.00  0.00            
ATOM    158  C46 GCD     1      16.280   3.840  43.220  1.00  0.00            
ATOM    159  H76 GCD     1      16.780   2.870  43.060  1.00  0.00            
ATOM    160  O38 GCD     1      15.380   4.070  42.210  1.00  0.00            
ATOM    161  O39 GCD     1      17.220   4.800  43.300  1.00  0.00            
ATOM    162  C47 GCD     1      16.710   6.120  43.480  1.00  0.00            
ATOM    163  H77 GCD     1      16.120   6.350  42.590  1.00  0.00            
ATOM    164  C48 GCD     1      17.870   7.140  43.540  1.00  0.00            
ATOM    165  H78 GCD     1      18.460   6.740  44.370  1.00  0.00            
ATOM    166  H79 GCD     1      17.560   8.190  43.600  1.00  0.00            
ATOM    167  O40 GCD     1      18.730   7.110  42.480  1.00  0.00            
ATOM    168  H80 GCD     1      19.100   6.240  42.300  1.00  0.00            
ATOM    169  C1  AU0     2      14.630   6.810  36.280  1.00  0.00            
ATOM    170  C2  AU0     2      13.720   7.570  37.260  1.00  0.00            
ATOM    171  C3  AU0     2      14.080   8.910  37.520  1.00  0.00            
ATOM    172  C4  AU0     2      13.370   9.750  38.330  1.00  0.00            
ATOM    173  C5  AU0     2      12.240   9.210  38.960  1.00  0.00            
ATOM    174  C6  AU0     2      11.490  10.150  39.860  1.00  0.00            
ATOM    175  C7  AU0     2      10.600  11.070  39.030  1.00  0.00            
ATOM    176  C8  AU0     2      12.240  10.940  40.900  1.00  0.00            
ATOM    177  C9  AU0     2      11.890   7.850  38.850  1.00  0.00            
ATOM    178  O1  AU0     2      10.740   7.320  39.460  1.00  0.00            
ATOM    179  C10 AU0     2      12.610   7.060  37.940  1.00  0.00            
ATOM    180  H1  AU0     2      14.600   5.720  36.320  1.00  0.00            
ATOM    181  H2  AU0     2      14.590   7.070  35.210  1.00  0.00            
ATOM    182  H3  AU0     2      15.680   7.040  36.480  1.00  0.00            
ATOM    183  H4  AU0     2      14.970   9.360  37.100  1.00  0.00            
ATOM    184  H5  AU0     2      13.660  10.790  38.430  1.00  0.00            
ATOM    185  H6  AU0     2      10.780   9.520  40.420  1.00  0.00            
ATOM    186  H7  AU0     2      11.300  11.720  38.500  1.00  0.00            
ATOM    187  H8  AU0     2       9.980  10.580  38.270  1.00  0.00            
ATOM    188  H9  AU0     2      10.000  11.720  39.690  1.00  0.00            
ATOM    189  H10 AU0     2      12.690  10.270  41.650  1.00  0.00            
ATOM    190  H11 AU0     2      12.990  11.630  40.490  1.00  0.00            
ATOM    191  H12 AU0     2      11.490  11.580  41.370  1.00  0.00            
ATOM    192  H13 AU0     2      10.950   6.400  39.700  1.00  0.00            
ATOM    193  H14 AU0     2      12.350   6.010  37.860  1.00  0.00            
TER
ENDMDL
MODEL        1
ATOM      1  H1  GCD     1      22.350  33.830  36.470  1.00  0.00            
ATOM      2  O1  GCD     1      22.390  33.390  37.330  1.00  0.00            
ATOM      3  C1  GCD     1      22.030  32.010  37.190  1.00  0.00            
ATOM      4  H2  GCD     1      22.210  31.680  36.160  1.00  0.00            
ATOM      5  H3  GCD     1      22.700  31.400  37.820  1.00  0.00            
ATOM      6  C2  GCD     1      20.580  31.720  37.290  1.00  0.00            
ATOM      7  H4  GCD     1      20.450  30.760  36.760  1.00  0.00            
ATOM      8  C3  GCD     1      19.710  32.810  36.760  1.00  0.00            
ATOM      9  H5  GCD     1      19.980  33.770  37.210  1.00  0.00            
ATOM     10  C4  GCD     1      18.220  32.470  36.960  1.00  0.00            
ATOM     11  H6  GCD     1      17.980  31.670  36.250  1.00  0.00            
ATOM     12  O2  GCD     1      17.410  33.580  36.680  1.00  0.00            
ATOM     13  H7  GCD     1      17.600  33.660  35.740  1.00  0.00            
ATOM     14  C5  GCD     1      17.890  31.970  38.400  1.00  0.00            
ATOM     15  H8  GCD     1      17.770  32.990  38.780  1.00  0.00            
ATOM     16  O3  GCD     1      16.620  31.340  38.440  1.00  0.00            
ATOM     17  H9  GCD     1      15.900  31.840  38.030  1.00  0.00            
ATOM     18  C6  GCD     1      19.040  31.120  39.000  1.00  0.00            
ATOM     19  O4  GCD     1      20.320  31.590  38.690  1.00  0.00            
ATOM     20  H10 GCD     1      18.820  31.120  40.070  1.00  0.00            
ATOM     21  O5  GCD     1      18.920  29.820  38.490  1.00  0.00            
ATOM     22  C7  GCD     1      19.060  28.800  39.480  1.00  0.00            
ATOM     23  H11 GCD     1      19.540  29.270  40.350  1.00  0.00            
ATOM     24  C8  GCD     1      17.690  28.230  39.700  1.00  0.00            
ATOM     25  H12 GCD     1      17.390  27.920  38.690  1.00  0.00            
ATOM     26  O6  GCD     1      16.880  29.240  40.180  1.00  0.00            
ATOM     27  H13 GCD     1      16.900  30.010  39.600  1.00  0.00            
ATOM     28  C9  GCD     1      17.640  26.950  40.540  1.00  0.00            
ATOM     29  H14 GCD     1      17.920  27.200  41.570  1.00  0.00            
ATOM     30  O7  GCD     1      16.320  26.410  40.590  1.00  0.00            
ATOM     31  H15 GCD     1      15.770  27.130  40.270  1.00  0.00            
ATOM     32  C10 GCD     1      18.730  26.000  40.140  1.00  0.00            
ATOM     33  H16 GCD     1      18.900  25.170  40.830  1.00  0.00            
ATOM     34  O8  GCD     1      19.980  26.700  40.080  1.00  0.00            
ATOM     35  C11 GCD     1      20.070  27.770  39.120  1.00  0.00            
ATOM     36  H17 GCD     1      19.870  27.310  38.140  1.00  0.00            
ATOM     37  C12 GCD     1      21.410  28.260  39.030  1.00  0.00            
ATOM     38  H18 GCD     1      21.450  29.120  38.340  1.00  0.00            
ATOM     39  H19 GCD     1      21.920  27.410  38.560  1.00  0.00            
ATOM     40  O9  GCD     1      21.980  28.580  40.280  1.00  0.00            
ATOM     41  H20 GCD     1      21.980  27.780  40.820  1.00  0.00            
ATOM     42  O10 GCD     1      18.400  25.510  38.820  1.00  0.00            
ATOM     43  C13 GCD     1      18.180  24.160  38.760  1.00  0.00            
ATOM     44  H21 GCD     1      17.930  23.670  39.710  1.00  0.00            
ATOM     45  C14 GCD     1      17.010  23.910  37.740  1.00  0.00            
ATOM     46  H22 GCD     1      17.290  24.510  36.860  1.00  0.00            
ATOM     47  O11 GCD     1      15.720  24.260  38.300  1.00  0.00            
ATOM     48  H23 GCD     1      15.860  25.080  38.780  1.00  0.00            
ATOM     49  C15 GCD     1      16.980  22.440  37.210  1.00  0.00            
ATOM     50  H24 GCD     1      16.780  21.810  38.080  1.00  0.00            
ATOM     51  O12 GCD     1      15.960  22.140  36.220  1.00  0.00            
ATOM     52  H25 GCD     1      15.560  21.280  36.400  1.00  0.00            
ATOM     53  C16 GCD     1      18.340  22.140  36.710  1.00  0.00            
ATOM     54  H26 GCD     1      18.270  21.100  36.350  1.00  0.00            
ATOM     55  O13 GCD     1      19.240  22.280  37.720  1.00  0.00            
ATOM     56  C17 GCD     1      19.480  23.590  38.180  1.00  0.00            
ATOM     57  H27 GCD     1      19.770  24.220  37.320  1.00  0.00            
ATOM     58  C18 GCD     1      20.740  23.660  39.080  1.00  0.00            
ATOM     59  H28 GCD     1      21.120  24.670  39.260  1.00  0.00            
ATOM     60  H29 GCD     1      21.530  23.210  38.470  1.00  0.00            
ATOM     61  O14 GCD     1      20.620  22.920  40.280  1.00  0.00            
ATOM     62  H30 GCD     1      20.410  22.050  39.920  1.00  0.00            
ATOM     63  O15 GCD     1      18.620  23.000  35.620  1.00  0.00            
ATOM     64  C19 GCD     1      18.880  22.470  34.310  1.00  0.00            
ATOM     65  H31 GCD     1      18.650  21.400  34.370  1.00  0.00            
ATOM     66  C20 GCD     1      18.150  23.240  33.200  1.00  0.00            
ATOM     67  H32 GCD     1      18.460  24.290  33.240  1.00  0.00            
ATOM     68  O16 GCD     1      16.720  23.220  33.550  1.00  0.00            
ATOM     69  H33 GCD     1      16.590  22.900  34.450  1.00  0.00            
ATOM     70  C21 GCD     1      18.380  22.580  31.820  1.00  0.00            
ATOM     71  H34 GCD     1      17.920  21.580  31.770  1.00  0.00            
ATOM     72  O17 GCD     1      17.780  23.380  30.790  1.00  0.00            
ATOM     73  H35 GCD     1      18.040  23.150  29.890  1.00  0.00            
ATOM     74  C22 GCD     1      19.890  22.450  31.580  1.00  0.00            
ATOM     75  H36 GCD     1      20.060  21.800  30.710  1.00  0.00            
ATOM     76  O18 GCD     1      20.560  21.860  32.690  1.00  0.00            
ATOM     77  C23 GCD     1      20.300  22.580  33.950  1.00  0.00            
ATOM     78  H37 GCD     1      20.470  23.660  33.860  1.00  0.00            
ATOM     79  C24 GCD     1      21.280  22.030  34.990  1.00  0.00            
ATOM     80  H38 GCD     1      20.920  21.100  35.430  1.00  0.00            
ATOM     81  H39 GCD     1      21.160  22.610  35.910  1.00  0.00            
ATOM     82  O19 GCD     1      22.560  21.830  34.450  1.00  0.00            
ATOM     83  H40 GCD     1      23.130  21.260  34.970  1.00  0.00            
ATOM     84  O20 GCD     1      20.560  23.680  31.270  1.00  0.00            
ATOM     85  C25 GCD     1      21.550  23.520  30.250  1.00  0.00            
ATOM     86  H41 GCD     1      21.730  22.430  30.200  1.00  0.00            
ATOM     87  C26 GCD     1      20.970  24.140  28.970  1.00  0.00            
ATOM     88  H42 GCD     1      20.860  25.220  29.140  1.00  0.00            
ATOM     89  O21 GCD     1      19.690  23.510  28.490  1.00  0.00            
ATOM     90  H43 GCD     1      19.820  22.570  28.300  1.00  0.00            
ATOM     91  C27 GCD     1      22.090  24.020  27.910  1.00  0.00            
ATOM     92  H44 GCD     1      22.330  22.950  27.790  1.00  0.00            
ATOM     93  O22 GCD     1      21.640  24.500  26.570  1.00  0.00            
ATOM     94  H45 GCD     1      20.840  24.050  26.300  1.00  0.00            
ATOM     95  C28 GCD     1      23.370  24.700  28.340  1.00  0.00            
ATOM     96  H46 GCD     1      24.130  24.590  27.560  1.00  0.00            
ATOM     97  O23 GCD     1      23.740  24.120  29.610  1.00  0.00            
ATOM     98  C29 GCD     1      22.780  24.240  30.720  1.00  0.00            
ATOM     99  H47 GCD     1      22.560  25.310  30.780  1.00  0.00            
ATOM    100  C30 GCD     1      23.460  23.770  32.010  1.00  0.00            
ATOM    101  H48 GCD     1      22.960  24.190  32.890  1.00  0.00            
ATOM    102  H49 GCD     1      24.440  24.260  32.110  1.00  0.00            
ATOM    103  O24 GCD     1      23.710  22.400  32.200  1.00  0.00            
ATOM    104  H50 GCD     1      23.260  22.270  33.040  1.00  0.00            
ATOM    105  O25 GCD     1      23.240  26.030  28.630  1.00  0.00            
ATOM    106  C31 GCD     1      24.220  26.880  28.010  1.00  0.00            
ATOM    107  H51 GCD     1      24.920  26.290  27.410  1.00  0.00            
ATOM    108  C32 GCD     1      23.470  27.850  27.110  1.00  0.00            
ATOM    109  H52 GCD     1      22.650  28.340  27.640  1.00  0.00            
ATOM    110  O26 GCD     1      23.030  27.190  25.970  1.00  0.00            
ATOM    111  H53 GCD     1      22.550  26.380  26.190  1.00  0.00            
ATOM    112  C33 GCD     1      24.490  28.890  26.690  1.00  0.00            
ATOM    113  H54 GCD     1      25.290  28.470  26.060  1.00  0.00            
ATOM    114  O27 GCD     1      23.920  29.880  25.740  1.00  0.00            
ATOM    115  H55 GCD     1      23.860  29.330  24.950  1.00  0.00            
ATOM    116  C34 GCD     1      24.980  29.560  27.980  1.00  0.00            
ATOM    117  H56 GCD     1      25.640  30.390  27.700  1.00  0.00            
ATOM    118  O28 GCD     1      25.760  28.510  28.630  1.00  0.00            
ATOM    119  C35 GCD     1      25.020  27.480  29.170  1.00  0.00            
ATOM    120  H57 GCD     1      24.340  27.900  29.930  1.00  0.00            
ATOM    121  C36 GCD     1      26.090  26.480  29.730  1.00  0.00            
ATOM    122  H58 GCD     1      26.750  26.290  28.870  1.00  0.00            
ATOM    123  H59 GCD     1      25.520  25.660  30.190  1.00  0.00            
ATOM    124  O29 GCD     1      26.900  27.070  30.810  1.00  0.00            
ATOM    125  H60 GCD     1      27.120  26.330  31.380  1.00  0.00            
ATOM    126  O30 GCD     1      23.970  30.050  28.880  1.00  0.00            
ATOM    127  C37 GCD     1      24.030  31.500  28.990  1.00  0.00            
ATOM    128  H61 GCD     1      24.650  31.900  28.170  1.00  0.00            
ATOM    129  C38 GCD     1      22.660  32.060  28.680  1.00  0.00            
ATOM    130  H62 GCD     1      21.980  31.610  29.420  1.00  0.00            
ATOM    131  O31 GCD     1      22.330  31.830  27.260  1.00  0.00            
ATOM    132  H63 GCD     1      22.780  31.000  27.070  1.00  0.00            
ATOM    133  C39 GCD     1      22.630  33.590  29.040  1.00  0.00            
ATOM    134  H64 GCD     1      23.360  34.000  28.320  1.00  0.00            
ATOM    135  O32 GCD     1      21.310  34.170  28.790  1.00  0.00            
ATOM    136  H65 GCD     1      21.100  34.200  27.850  1.00  0.00            
ATOM    137  C40 GCD     1      23.150  33.830  30.490  1.00  0.00            
ATOM    138  H66 GCD     1      23.270  34.900  30.710  1.00  0.00            
ATOM    139  O33 GCD     1      24.470  33.250  30.660  1.00  0.00            
ATOM    140  C41 GCD     1      24.580  31.890  30.360  1.00  0.00            
ATOM    141  H67 GCD     1      24.020  31.210  31.020  1.00  0.00            
ATOM    142  C42 GCD     1      26.070  31.620  30.510  1.00  0.00            
ATOM    143  H68 GCD     1      26.300  30.600  30.180  1.00  0.00            
ATOM    144  H69 GCD     1      26.350  31.760  31.560  1.00  0.00            
ATOM    145  O34 GCD     1      26.880  32.560  29.740  1.00  0.00            
ATOM    146  H70 GCD     1      26.370  33.380  29.830  1.00  0.00            
ATOM    147  O35 GCD     1      22.190  33.170  31.340  1.00  0.00            
ATOM    148  C43 GCD     1      21.660  33.980  32.340  1.00  0.00            
ATOM    149  H71 GCD     1      21.890  35.040  32.150  1.00  0.00            
ATOM    150  C44 GCD     1      20.170  33.840  32.380  1.00  0.00            
ATOM    151  H72 GCD     1      19.880  32.790  32.510  1.00  0.00            
ATOM    152  O36 GCD     1      19.780  34.310  31.120  1.00  0.00            
ATOM    153  H73 GCD     1      20.260  33.870  30.410  1.00  0.00            
ATOM    154  C45 GCD     1      19.570  34.590  33.540  1.00  0.00            
ATOM    155  H74 GCD     1      19.690  35.670  33.370  1.00  0.00            
ATOM    156  O37 GCD     1      18.130  34.300  33.820  1.00  0.00            
ATOM    157  H75 GCD     1      17.900  33.380  33.660  1.00  0.00            
ATOM    158  C46 GCD     1      20.310  34.200  34.890  1.00  0.00            
ATOM    159  H76 GCD     1      20.060  34.950  35.650  1.00  0.00            
ATOM    160  O38 GCD     1      19.980  32.810  35.340  1.00  0.00            
ATOM    161  O39 GCD     1      21.700  34.340  34.660  1.00  0.00            
ATOM    162  C47 GCD     1      22.210  33.520  33.670  1.00  0.00            
ATOM    163  H77 GCD     1      22.020  32.450  33.830  1.00  0.00            
ATOM    164  C48 GCD     1      23.720  33.590  33.810  1.00  0.00            
ATOM    165  H78 GCD     1      24.220  32.890  33.130  1.00  0.00            
ATOM    166  H79 GCD     1      24.030  33.190  34.790  1.00  0.00            
ATOM    167  O40 GCD     1      24.250  34.930  33.610  1.00  0.00            
ATOM    168  H80 GCD     1      24.290  35.270  34.510  1.00  0.00            
ATOM    169  C1  AU0     2      22.970  25.680  36.140  1.00  0.00            
ATOM    170  C2  AU0     2      22.310  26.450  35.020  1.00  0.00            
ATOM    171  C3  AU0     2      23.110  27.110  34.070  1.00  0.00            
ATOM    172  C4  AU0     2      22.560  27.730  32.860  1.00  0.00            
ATOM    173  C5  AU0     2      21.140  27.700  32.670  1.00  0.00            
ATOM    174  C6  AU0     2      20.470  28.400  31.430  1.00  0.00            
ATOM    175  C7  AU0     2      21.370  28.540  30.210  1.00  0.00            
ATOM    176  C8  AU0     2      19.860  29.740  31.740  1.00  0.00            
ATOM    177  C9  AU0     2      20.400  27.020  33.670  1.00  0.00            
ATOM    178  O1  AU0     2      19.040  26.990  33.690  1.00  0.00            
ATOM    179  C10 AU0     2      20.930  26.510  34.850  1.00  0.00            
ATOM    180  H1  AU0     2      23.120  24.610  35.980  1.00  0.00            
ATOM    181  H2  AU0     2      23.950  26.020  36.490  1.00  0.00            
ATOM    182  H3  AU0     2      22.240  25.740  36.960  1.00  0.00            
ATOM    183  H4  AU0     2      24.190  27.070  34.110  1.00  0.00            
ATOM    184  H5  AU0     2      23.210  28.190  32.130  1.00  0.00            
ATOM    185  H6  AU0     2      19.620  27.750  31.180  1.00  0.00            
ATOM    186  H7  AU0     2      21.930  27.620  30.030  1.00  0.00            
ATOM    187  H8  AU0     2      20.830  28.700  29.270  1.00  0.00            
ATOM    188  H9  AU0     2      22.160  29.290  30.340  1.00  0.00            
ATOM    189  H10 AU0     2      20.530  30.570  31.990  1.00  0.00            
ATOM    190  H11 AU0     2      19.190  30.080  30.930  1.00  0.00            
ATOM    191  H12 AU0     2      19.200  29.630  32.610  1.00  0.00            
ATOM    192  H13 AU0     2      18.720  27.000  34.610  1.00  0.00            
ATOM    193  H14 AU0     2      20.320  25.950  35.540  1.00  0.00            
TER
ENDMDL
MODEL        1
ATOM      1  H1  GCD     1      22.930  14.890  20.900  1.00  0.00            
ATOM      2  O1  GCD     1      22.930  14.520  20.010  1.00  0.00            
ATOM      3  C1  GCD     1      21.600  14.180  19.780  1.00  0.00            
ATOM      4  H2  GCD     1      21.480  13.140  19.440  1.00  0.00            
ATOM      5  H3  GCD     1      21.160  14.080  20.780  1.00  0.00            
ATOM      6  C2  GCD     1      20.720  15.120  18.920  1.00  0.00            
ATOM      7  H4  GCD     1      19.780  14.560  18.820  1.00  0.00            
ATOM      8  C3  GCD     1      21.330  15.510  17.570  1.00  0.00            
ATOM      9  H5  GCD     1      22.260  16.080  17.710  1.00  0.00            
ATOM     10  C4  GCD     1      20.260  16.280  16.830  1.00  0.00            
ATOM     11  H6  GCD     1      19.280  15.820  16.700  1.00  0.00            
ATOM     12  O2  GCD     1      20.730  16.600  15.490  1.00  0.00            
ATOM     13  H7  GCD     1      20.750  15.790  14.960  1.00  0.00            
ATOM     14  C5  GCD     1      19.960  17.590  17.620  1.00  0.00            
ATOM     15  H8  GCD     1      20.930  18.080  17.720  1.00  0.00            
ATOM     16  O3  GCD     1      19.070  18.440  16.900  1.00  0.00            
ATOM     17  H9  GCD     1      18.260  18.010  16.580  1.00  0.00            
ATOM     18  C6  GCD     1      19.440  17.300  19.070  1.00  0.00            
ATOM     19  O4  GCD     1      20.410  16.380  19.580  1.00  0.00            
ATOM     20  H10 GCD     1      19.330  18.160  19.730  1.00  0.00            
ATOM     21  O5  GCD     1      18.170  16.600  19.150  1.00  0.00            
ATOM     22  C7  GCD     1      16.960  17.390  18.770  1.00  0.00            
ATOM     23  H11 GCD     1      17.190  18.330  18.250  1.00  0.00            
ATOM     24  C8  GCD     1      16.190  16.480  17.740  1.00  0.00            
ATOM     25  H12 GCD     1      16.150  15.430  18.070  1.00  0.00            
ATOM     26  O6  GCD     1      16.890  16.570  16.470  1.00  0.00            
ATOM     27  H13 GCD     1      16.710  15.780  15.940  1.00  0.00            
ATOM     28  C9  GCD     1      14.760  16.880  17.570  1.00  0.00            
ATOM     29  H14 GCD     1      14.700  17.910  17.210  1.00  0.00            
ATOM     30  O7  GCD     1      14.120  16.060  16.550  1.00  0.00            
ATOM     31  H15 GCD     1      14.320  15.180  16.900  1.00  0.00            
ATOM     32  C10 GCD     1      13.960  16.840  18.910  1.00  0.00            
ATOM     33  H16 GCD     1      12.920  17.150  18.760  1.00  0.00            
ATOM     34  O8  GCD     1      14.690  17.810  19.710  1.00  0.00            
ATOM     35  C11 GCD     1      16.080  17.560  19.990  1.00  0.00            
ATOM     36  H17 GCD     1      16.130  16.620  20.570  1.00  0.00            
ATOM     37  C12 GCD     1      16.660  18.740  20.850  1.00  0.00            
ATOM     38  H18 GCD     1      17.580  18.490  21.380  1.00  0.00            
ATOM     39  H19 GCD     1      16.020  18.930  21.720  1.00  0.00            
ATOM     40  O9  GCD     1      16.790  19.980  20.110  1.00  0.00            
ATOM     41  H20 GCD     1      16.000  20.060  19.570  1.00  0.00            
ATOM     42  O10 GCD     1      14.100  15.510  19.440  1.00  0.00            
ATOM     43  C13 GCD     1      12.940  15.020  20.180  1.00  0.00            
ATOM     44  H21 GCD     1      12.050  15.600  19.930  1.00  0.00            
ATOM     45  C14 GCD     1      12.550  13.610  19.620  1.00  0.00            
ATOM     46  H22 GCD     1      13.470  13.010  19.710  1.00  0.00            
ATOM     47  O11 GCD     1      12.240  13.730  18.280  1.00  0.00            
ATOM     48  H23 GCD     1      12.960  14.220  17.860  1.00  0.00            
ATOM     49  C15 GCD     1      11.470  12.930  20.440  1.00  0.00            
ATOM     50  H24 GCD     1      10.510  13.450  20.330  1.00  0.00            
ATOM     51  O12 GCD     1      11.330  11.650  19.890  1.00  0.00            
ATOM     52  H25 GCD     1      11.120  11.830  18.960  1.00  0.00            
ATOM     53  C16 GCD     1      11.850  12.960  21.970  1.00  0.00            
ATOM     54  H26 GCD     1      10.980  12.550  22.490  1.00  0.00            
ATOM     55  O13 GCD     1      11.970  14.380  22.260  1.00  0.00            
ATOM     56  C17 GCD     1      13.160  15.010  21.760  1.00  0.00            
ATOM     57  H27 GCD     1      14.080  14.480  22.060  1.00  0.00            
ATOM     58  C18 GCD     1      13.220  16.370  22.330  1.00  0.00            
ATOM     59  H28 GCD     1      12.290  16.890  22.060  1.00  0.00            
ATOM     60  H29 GCD     1      14.010  16.940  21.820  1.00  0.00            
ATOM     61  O14 GCD     1      13.450  16.300  23.720  1.00  0.00            
ATOM     62  H30 GCD     1      14.400  16.330  23.860  1.00  0.00            
ATOM     63  O15 GCD     1      12.990  12.170  22.170  1.00  0.00            
ATOM     64  C19 GCD     1      12.930  11.200  23.200  1.00  0.00            
ATOM     65  H31 GCD     1      11.940  11.310  23.670  1.00  0.00            
ATOM     66  C20 GCD     1      13.110   9.840  22.630  1.00  0.00            
ATOM     67  H32 GCD     1      14.030   9.910  22.040  1.00  0.00            
ATOM     68  O16 GCD     1      12.030   9.540  21.810  1.00  0.00            
ATOM     69  H33 GCD     1      11.750  10.400  21.470  1.00  0.00            
ATOM     70  C21 GCD     1      13.210   8.800  23.750  1.00  0.00            
ATOM     71  H34 GCD     1      12.220   8.830  24.220  1.00  0.00            
ATOM     72  O17 GCD     1      13.570   7.530  23.220  1.00  0.00            
ATOM     73  H35 GCD     1      14.480   7.310  23.430  1.00  0.00            
ATOM     74  C22 GCD     1      14.280   9.130  24.780  1.00  0.00            
ATOM     75  H36 GCD     1      14.300   8.420  25.610  1.00  0.00            
ATOM     76  O18 GCD     1      14.040  10.490  25.240  1.00  0.00            
ATOM     77  C23 GCD     1      13.980  11.460  24.250  1.00  0.00            
ATOM     78  H37 GCD     1      14.930  11.480  23.700  1.00  0.00            
ATOM     79  C24 GCD     1      13.840  12.850  24.930  1.00  0.00            
ATOM     80  H38 GCD     1      12.840  13.090  25.320  1.00  0.00            
ATOM     81  H39 GCD     1      14.130  13.530  24.120  1.00  0.00            
ATOM     82  O19 GCD     1      14.800  12.890  25.990  1.00  0.00            
ATOM     83  H40 GCD     1      14.710  12.070  26.500  1.00  0.00            
ATOM     84  O20 GCD     1      15.510   9.140  24.070  1.00  0.00            
ATOM     85  C25 GCD     1      16.580   8.520  24.790  1.00  0.00            
ATOM     86  H41 GCD     1      16.330   8.610  25.850  1.00  0.00            
ATOM     87  C26 GCD     1      16.710   7.100  24.380  1.00  0.00            
ATOM     88  H42 GCD     1      16.690   7.020  23.290  1.00  0.00            
ATOM     89  O21 GCD     1      15.650   6.320  24.840  1.00  0.00            
ATOM     90  H43 GCD     1      15.740   6.050  25.760  1.00  0.00            
ATOM     91  C27 GCD     1      18.040   6.520  24.960  1.00  0.00            
ATOM     92  H44 GCD     1      18.050   6.660  26.050  1.00  0.00            
ATOM     93  O22 GCD     1      18.190   5.110  24.620  1.00  0.00            
ATOM     94  H45 GCD     1      17.580   4.550  25.120  1.00  0.00            
ATOM     95  C28 GCD     1      19.300   7.400  24.590  1.00  0.00            
ATOM     96  H46 GCD     1      20.280   7.090  24.960  1.00  0.00            
ATOM     97  O23 GCD     1      19.000   8.720  25.080  1.00  0.00            
ATOM     98  C29 GCD     1      17.880   9.270  24.520  1.00  0.00            
ATOM     99  H47 GCD     1      18.040   9.390  23.440  1.00  0.00            
ATOM    100  C30 GCD     1      17.740  10.670  25.120  1.00  0.00            
ATOM    101  H48 GCD     1      17.620  10.680  26.210  1.00  0.00            
ATOM    102  H49 GCD     1      16.810  11.180  24.830  1.00  0.00            
ATOM    103  O24 GCD     1      18.820  11.560  24.830  1.00  0.00            
ATOM    104  H50 GCD     1      18.470  12.460  24.800  1.00  0.00            
ATOM    105  O25 GCD     1      19.370   7.530  23.160  1.00  0.00            
ATOM    106  C31 GCD     1      20.310   6.670  22.550  1.00  0.00            
ATOM    107  H51 GCD     1      20.600   5.880  23.260  1.00  0.00            
ATOM    108  C32 GCD     1      19.650   6.020  21.340  1.00  0.00            
ATOM    109  H52 GCD     1      19.200   6.860  20.800  1.00  0.00            
ATOM    110  O26 GCD     1      18.620   5.190  21.770  1.00  0.00            
ATOM    111  H53 GCD     1      18.300   5.540  22.610  1.00  0.00            
ATOM    112  C33 GCD     1      20.620   5.370  20.380  1.00  0.00            
ATOM    113  H54 GCD     1      21.070   4.590  21.010  1.00  0.00            
ATOM    114  O27 GCD     1      19.970   4.900  19.220  1.00  0.00            
ATOM    115  H55 GCD     1      19.280   4.260  19.450  1.00  0.00            
ATOM    116  C34 GCD     1      21.780   6.290  20.090  1.00  0.00            
ATOM    117  H56 GCD     1      22.570   5.760  19.560  1.00  0.00            
ATOM    118  O28 GCD     1      22.360   6.710  21.360  1.00  0.00            
ATOM    119  C35 GCD     1      21.510   7.510  22.190  1.00  0.00            
ATOM    120  H57 GCD     1      21.180   8.390  21.620  1.00  0.00            
ATOM    121  C36 GCD     1      22.330   8.110  23.310  1.00  0.00            
ATOM    122  H58 GCD     1      22.460   7.390  24.130  1.00  0.00            
ATOM    123  H59 GCD     1      21.810   8.890  23.870  1.00  0.00            
ATOM    124  O29 GCD     1      23.580   8.590  22.910  1.00  0.00            
ATOM    125  H60 GCD     1      24.200   8.220  23.550  1.00  0.00            
ATOM    126  O30 GCD     1      21.350   7.380  19.330  1.00  0.00            
ATOM    127  C37 GCD     1      21.910   7.260  18.000  1.00  0.00            
ATOM    128  H61 GCD     1      22.050   6.210  17.710  1.00  0.00            
ATOM    129  C38 GCD     1      20.900   7.820  17.040  1.00  0.00            
ATOM    130  H62 GCD     1      20.530   8.790  17.400  1.00  0.00            
ATOM    131  O31 GCD     1      19.760   6.940  17.040  1.00  0.00            
ATOM    132  H63 GCD     1      19.550   6.730  17.960  1.00  0.00            
ATOM    133  C39 GCD     1      21.490   8.070  15.640  1.00  0.00            
ATOM    134  H64 GCD     1      21.820   7.140  15.180  1.00  0.00            
ATOM    135  O32 GCD     1      20.510   8.670  14.790  1.00  0.00            
ATOM    136  H65 GCD     1      20.510   9.610  14.980  1.00  0.00            
ATOM    137  C40 GCD     1      22.690   9.000  15.810  1.00  0.00            
ATOM    138  H66 GCD     1      22.980   9.090  14.760  1.00  0.00            
ATOM    139  O33 GCD     1      23.660   8.400  16.620  1.00  0.00            
ATOM    140  C41 GCD     1      23.260   8.100  17.970  1.00  0.00            
ATOM    141  H67 GCD     1      23.020   9.090  18.370  1.00  0.00            
ATOM    142  C42 GCD     1      24.370   7.580  18.910  1.00  0.00            
ATOM    143  H68 GCD     1      24.070   7.440  19.960  1.00  0.00            
ATOM    144  H69 GCD     1      25.130   8.370  18.990  1.00  0.00            
ATOM    145  O34 GCD     1      25.020   6.510  18.330  1.00  0.00            
ATOM    146  H70 GCD     1      25.920   6.540  18.670  1.00  0.00            
ATOM    147  O35 GCD     1      22.240  10.260  16.380  1.00  0.00            
ATOM    148  C43 GCD     1      22.710  11.410  15.710  1.00  0.00            
ATOM    149  H71 GCD     1      23.370  11.180  14.870  1.00  0.00            
ATOM    150  C44 GCD     1      21.440  12.050  15.190  1.00  0.00            
ATOM    151  H72 GCD     1      20.770  12.120  16.060  1.00  0.00            
ATOM    152  O36 GCD     1      20.860  11.350  14.120  1.00  0.00            
ATOM    153  H73 GCD     1      21.620  11.170  13.560  1.00  0.00            
ATOM    154  C45 GCD     1      21.720  13.480  14.780  1.00  0.00            
ATOM    155  H74 GCD     1      22.390  13.450  13.910  1.00  0.00            
ATOM    156  O37 GCD     1      20.480  14.110  14.340  1.00  0.00            
ATOM    157  H75 GCD     1      19.720  13.830  14.860  1.00  0.00            
ATOM    158  C46 GCD     1      22.370  14.280  15.850  1.00  0.00            
ATOM    159  H76 GCD     1      22.520  15.300  15.470  1.00  0.00            
ATOM    160  O38 GCD     1      21.500  14.290  16.880  1.00  0.00            
ATOM    161  O39 GCD     1      23.630  13.640  16.210  1.00  0.00            
ATOM    162  C47 GCD     1      23.480  12.310  16.690  1.00  0.00            
ATOM    163  H77 GCD     1      22.850  12.410  17.590  1.00  0.00            
ATOM    164  C48 GCD     1      24.820  11.600  17.050  1.00  0.00            
ATOM    165  H78 GCD     1      24.680  10.700  17.660  1.00  0.00            
ATOM    166  H79 GCD     1      25.430  12.290  17.640  1.00  0.00            
ATOM    167  O40 GCD     1      25.650  11.200  15.900  1.00  0.00            
ATOM    168  H80 GCD     1      26.500  10.890  16.240  1.00  0.00            
ATOM    169  C1  AU0     2      17.170  13.930  21.140  1.00  0.00            
ATOM    170  C2  AU0     2      16.990  12.620  20.470  1.00  0.00            
ATOM    171  C3  AU0     2      17.510  11.420  21.010  1.00  0.00            
ATOM    172  C4  AU0     2      17.150  10.200  20.540  1.00  0.00            
ATOM    173  C5  AU0     2      16.200  10.050  19.470  1.00  0.00            
ATOM    174  C6  AU0     2      15.940   8.750  18.720  1.00  0.00            
ATOM    175  C7  AU0     2      16.070   7.600  19.680  1.00  0.00            
ATOM    176  C8  AU0     2      16.870   8.630  17.520  1.00  0.00            
ATOM    177  C9  AU0     2      15.680  11.330  18.910  1.00  0.00            
ATOM    178  O1  AU0     2      14.750  11.280  17.880  1.00  0.00            
ATOM    179  C10 AU0     2      16.140  12.550  19.400  1.00  0.00            
ATOM    180  H1  AU0     2      17.850  13.710  21.960  1.00  0.00            
ATOM    181  H2  AU0     2      17.580  14.640  20.400  1.00  0.00            
ATOM    182  H3  AU0     2      16.310  14.290  21.720  1.00  0.00            
ATOM    183  H4  AU0     2      18.090  11.430  21.930  1.00  0.00            
ATOM    184  H5  AU0     2      17.620   9.330  20.990  1.00  0.00            
ATOM    185  H6  AU0     2      14.870   8.810  18.460  1.00  0.00            
ATOM    186  H7  AU0     2      15.530   6.790  19.190  1.00  0.00            
ATOM    187  H8  AU0     2      17.070   7.170  19.790  1.00  0.00            
ATOM    188  H9  AU0     2      15.670   7.740  20.690  1.00  0.00            
ATOM    189  H10 AU0     2      16.740   7.740  16.900  1.00  0.00            
ATOM    190  H11 AU0     2      16.640   9.410  16.790  1.00  0.00            
ATOM    191  H12 AU0     2      17.910   8.650  17.880  1.00  0.00            
ATOM    192  H13 AU0     2      14.850  12.110  17.390  1.00  0.00            
ATOM    193  H14 AU0     2      15.680  13.460  19.040  1.00  0.00            
TER
ENDMDL
MODEL        1
ATOM      1  H1  GCD     1      17.890  -1.190  37.540  1.00  0.00            
ATOM      2  O1  GCD     1      18.250  -0.780  38.330  1.00  0.00            
ATOM      3  C1  GCD     1      18.180   0.650  38.070  1.00  0.00            
ATOM      4  H2  GCD     1      18.780   1.160  38.830  1.00  0.00            
ATOM      5  H3  GCD     1      18.600   0.810  37.070  1.00  0.00            
ATOM      6  C2  GCD     1      16.780   1.220  38.120  1.00  0.00            
ATOM      7  H4  GCD     1      16.900   2.300  38.000  1.00  0.00            
ATOM      8  C3  GCD     1      16.050   0.900  39.390  1.00  0.00            
ATOM      9  H5  GCD     1      16.180  -0.160  39.660  1.00  0.00            
ATOM     10  C4  GCD     1      14.580   1.260  39.300  1.00  0.00            
ATOM     11  H6  GCD     1      14.470   2.340  39.130  1.00  0.00            
ATOM     12  O2  GCD     1      13.990   0.890  40.570  1.00  0.00            
ATOM     13  H7  GCD     1      13.280   0.250  40.390  1.00  0.00            
ATOM     14  C5  GCD     1      13.960   0.470  38.210  1.00  0.00            
ATOM     15  H8  GCD     1      14.200  -0.600  38.330  1.00  0.00            
ATOM     16  O3  GCD     1      12.500   0.600  38.140  1.00  0.00            
ATOM     17  H9  GCD     1      12.240   1.520  38.270  1.00  0.00            
ATOM     18  C6  GCD     1      14.660   0.990  36.920  1.00  0.00            
ATOM     19  O4  GCD     1      16.050   0.720  36.930  1.00  0.00            
ATOM     20  H10 GCD     1      14.260   0.400  36.090  1.00  0.00            
ATOM     21  O5  GCD     1      14.420   2.360  36.740  1.00  0.00            
ATOM     22  C7  GCD     1      13.220   2.750  36.000  1.00  0.00            
ATOM     23  H11 GCD     1      12.500   1.950  35.780  1.00  0.00            
ATOM     24  C8  GCD     1      12.580   3.760  36.860  1.00  0.00            
ATOM     25  H12 GCD     1      13.380   4.430  37.160  1.00  0.00            
ATOM     26  O6  GCD     1      12.030   3.220  38.050  1.00  0.00            
ATOM     27  H13 GCD     1      11.800   3.940  38.640  1.00  0.00            
ATOM     28  C9  GCD     1      11.550   4.660  36.220  1.00  0.00            
ATOM     29  H14 GCD     1      10.750   4.020  35.840  1.00  0.00            
ATOM     30  O7  GCD     1      11.090   5.710  37.070  1.00  0.00            
ATOM     31  H15 GCD     1      11.690   6.450  36.940  1.00  0.00            
ATOM     32  C10 GCD     1      12.160   5.230  34.880  1.00  0.00            
ATOM     33  H16 GCD     1      11.400   5.670  34.240  1.00  0.00            
ATOM     34  O8  GCD     1      12.530   4.160  34.120  1.00  0.00            
ATOM     35  C11 GCD     1      13.690   3.380  34.680  1.00  0.00            
ATOM     36  H17 GCD     1      14.550   4.040  34.850  1.00  0.00            
ATOM     37  C12 GCD     1      14.000   2.300  33.730  1.00  0.00            
ATOM     38  H18 GCD     1      13.030   1.910  33.380  1.00  0.00            
ATOM     39  H19 GCD     1      14.610   1.530  34.210  1.00  0.00            
ATOM     40  O9  GCD     1      14.690   2.860  32.600  1.00  0.00            
ATOM     41  H20 GCD     1      15.520   3.180  32.970  1.00  0.00            
ATOM     42  O10 GCD     1      13.270   6.110  35.140  1.00  0.00            
ATOM     43  C13 GCD     1      13.190   7.480  34.580  1.00  0.00            
ATOM     44  H21 GCD     1      12.220   7.520  34.070  1.00  0.00            
ATOM     45  C14 GCD     1      12.950   8.540  35.720  1.00  0.00            
ATOM     46  H22 GCD     1      13.900   8.630  36.260  1.00  0.00            
ATOM     47  O11 GCD     1      11.790   8.240  36.570  1.00  0.00            
ATOM     48  H23 GCD     1      11.400   9.030  36.970  1.00  0.00            
ATOM     49  C15 GCD     1      12.660   9.840  34.910  1.00  0.00            
ATOM     50  H24 GCD     1      11.810   9.560  34.280  1.00  0.00            
ATOM     51  O12 GCD     1      12.470  10.900  35.860  1.00  0.00            
ATOM     52  H25 GCD     1      13.350  11.290  35.800  1.00  0.00            
ATOM     53  C16 GCD     1      13.840  10.180  34.010  1.00  0.00            
ATOM     54  H26 GCD     1      13.510  11.040  33.420  1.00  0.00            
ATOM     55  O13 GCD     1      14.140   9.120  33.120  1.00  0.00            
ATOM     56  C17 GCD     1      14.400   7.860  33.700  1.00  0.00            
ATOM     57  H27 GCD     1      15.270   8.030  34.350  1.00  0.00            
ATOM     58  C18 GCD     1      14.720   6.800  32.630  1.00  0.00            
ATOM     59  H28 GCD     1      13.950   6.440  31.940  1.00  0.00            
ATOM     60  H29 GCD     1      15.000   5.900  33.180  1.00  0.00            
ATOM     61  O14 GCD     1      15.890   7.230  31.990  1.00  0.00            
ATOM     62  H30 GCD     1      15.960   8.190  31.870  1.00  0.00            
ATOM     63  O15 GCD     1      14.920  10.600  34.750  1.00  0.00            
ATOM     64  C19 GCD     1      15.600  11.770  34.300  1.00  0.00            
ATOM     65  H31 GCD     1      15.290  12.090  33.300  1.00  0.00            
ATOM     66  C20 GCD     1      15.280  12.860  35.260  1.00  0.00            
ATOM     67  H32 GCD     1      15.530  12.590  36.290  1.00  0.00            
ATOM     68  O16 GCD     1      13.840  13.140  35.200  1.00  0.00            
ATOM     69  H33 GCD     1      13.520  13.850  35.760  1.00  0.00            
ATOM     70  C21 GCD     1      16.090  14.100  34.910  1.00  0.00            
ATOM     71  H34 GCD     1      15.890  14.310  33.850  1.00  0.00            
ATOM     72  O17 GCD     1      15.680  15.180  35.780  1.00  0.00            
ATOM     73  H35 GCD     1      16.250  15.210  36.560  1.00  0.00            
ATOM     74  C22 GCD     1      17.560  13.760  34.940  1.00  0.00            
ATOM     75  H36 GCD     1      18.120  14.650  34.640  1.00  0.00            
ATOM     76  O18 GCD     1      17.750  12.710  34.080  1.00  0.00            
ATOM     77  C23 GCD     1      17.110  11.530  34.410  1.00  0.00            
ATOM     78  H37 GCD     1      17.360  11.190  35.430  1.00  0.00            
ATOM     79  C24 GCD     1      17.570  10.380  33.570  1.00  0.00            
ATOM     80  H38 GCD     1      16.950   9.520  33.850  1.00  0.00            
ATOM     81  H39 GCD     1      18.630  10.190  33.780  1.00  0.00            
ATOM     82  O19 GCD     1      17.350  10.600  32.140  1.00  0.00            
ATOM     83  H40 GCD     1      17.580  11.510  31.920  1.00  0.00            
ATOM     84  O20 GCD     1      17.800  13.420  36.310  1.00  0.00            
ATOM     85  C25 GCD     1      18.930  14.050  37.000  1.00  0.00            
ATOM     86  H41 GCD     1      19.300  14.890  36.410  1.00  0.00            
ATOM     87  C26 GCD     1      18.340  14.430  38.340  1.00  0.00            
ATOM     88  H42 GCD     1      17.900  13.530  38.780  1.00  0.00            
ATOM     89  O21 GCD     1      17.360  15.410  38.280  1.00  0.00            
ATOM     90  H43 GCD     1      17.140  15.760  39.150  1.00  0.00            
ATOM     91  C27 GCD     1      19.440  14.940  39.230  1.00  0.00            
ATOM     92  H44 GCD     1      19.890  15.890  38.920  1.00  0.00            
ATOM     93  O22 GCD     1      18.980  15.100  40.640  1.00  0.00            
ATOM     94  H45 GCD     1      19.020  14.270  41.130  1.00  0.00            
ATOM     95  C28 GCD     1      20.590  13.910  39.280  1.00  0.00            
ATOM     96  H46 GCD     1      21.450  14.370  39.770  1.00  0.00            
ATOM     97  O23 GCD     1      21.030  13.480  37.970  1.00  0.00            
ATOM     98  C29 GCD     1      20.040  13.020  37.070  1.00  0.00            
ATOM     99  H47 GCD     1      19.770  12.100  37.610  1.00  0.00            
ATOM    100  C30 GCD     1      20.590  12.630  35.740  1.00  0.00            
ATOM    101  H48 GCD     1      19.900  12.120  35.050  1.00  0.00            
ATOM    102  H49 GCD     1      21.340  11.860  35.960  1.00  0.00            
ATOM    103  O24 GCD     1      21.250  13.760  35.110  1.00  0.00            
ATOM    104  H50 GCD     1      21.980  14.120  35.630  1.00  0.00            
ATOM    105  O25 GCD     1      20.150  12.750  39.970  1.00  0.00            
ATOM    106  C31 GCD     1      21.080  12.220  40.890  1.00  0.00            
ATOM    107  H51 GCD     1      21.900  12.940  41.030  1.00  0.00            
ATOM    108  C32 GCD     1      20.260  12.150  42.260  1.00  0.00            
ATOM    109  H52 GCD     1      19.390  11.480  42.170  1.00  0.00            
ATOM    110  O26 GCD     1      19.830  13.460  42.600  1.00  0.00            
ATOM    111  H53 GCD     1      19.280  13.240  43.350  1.00  0.00            
ATOM    112  C33 GCD     1      21.220  11.530  43.230  1.00  0.00            
ATOM    113  H54 GCD     1      22.060  12.210  43.430  1.00  0.00            
ATOM    114  O27 GCD     1      20.460  11.330  44.440  1.00  0.00            
ATOM    115  H55 GCD     1      20.150  12.180  44.790  1.00  0.00            
ATOM    116  C34 GCD     1      21.820  10.260  42.760  1.00  0.00            
ATOM    117  H56 GCD     1      22.610   9.940  43.430  1.00  0.00            
ATOM    118  O28 GCD     1      22.490  10.490  41.530  1.00  0.00            
ATOM    119  C35 GCD     1      21.590  10.860  40.510  1.00  0.00            
ATOM    120  H57 GCD     1      20.690  10.240  40.480  1.00  0.00            
ATOM    121  C36 GCD     1      22.310  10.850  39.190  1.00  0.00            
ATOM    122  H58 GCD     1      21.630  11.010  38.350  1.00  0.00            
ATOM    123  H59 GCD     1      22.670   9.810  39.160  1.00  0.00            
ATOM    124  O29 GCD     1      23.410  11.820  38.950  1.00  0.00            
ATOM    125  H60 GCD     1      22.960  12.550  38.520  1.00  0.00            
ATOM    126  O30 GCD     1      20.790   9.250  42.560  1.00  0.00            
ATOM    127  C37 GCD     1      20.540   8.140  43.470  1.00  0.00            
ATOM    128  H61 GCD     1      21.070   8.310  44.420  1.00  0.00            
ATOM    129  C38 GCD     1      19.010   7.940  43.670  1.00  0.00            
ATOM    130  H62 GCD     1      18.460   7.970  42.720  1.00  0.00            
ATOM    131  O31 GCD     1      18.660   9.080  44.450  1.00  0.00            
ATOM    132  H63 GCD     1      19.250   9.840  44.390  1.00  0.00            
ATOM    133  C39 GCD     1      18.640   6.700  44.410  1.00  0.00            
ATOM    134  H64 GCD     1      19.060   6.880  45.410  1.00  0.00            
ATOM    135  O32 GCD     1      17.240   6.530  44.430  1.00  0.00            
ATOM    136  H65 GCD     1      16.960   5.920  43.740  1.00  0.00            
ATOM    137  C40 GCD     1      19.380   5.470  43.930  1.00  0.00            
ATOM    138  H66 GCD     1      19.330   4.730  44.730  1.00  0.00            
ATOM    139  O33 GCD     1      20.760   5.790  43.740  1.00  0.00            
ATOM    140  C41 GCD     1      21.130   6.880  42.860  1.00  0.00            
ATOM    141  H67 GCD     1      20.580   6.670  41.930  1.00  0.00            
ATOM    142  C42 GCD     1      22.620   6.960  42.700  1.00  0.00            
ATOM    143  H68 GCD     1      22.750   7.740  41.950  1.00  0.00            
ATOM    144  H69 GCD     1      22.910   5.970  42.320  1.00  0.00            
ATOM    145  O34 GCD     1      23.390   7.270  43.950  1.00  0.00            
ATOM    146  H70 GCD     1      23.030   6.770  44.690  1.00  0.00            
ATOM    147  O35 GCD     1      18.890   5.010  42.720  1.00  0.00            
ATOM    148  C43 GCD     1      18.680   3.590  42.640  1.00  0.00            
ATOM    149  H71 GCD     1      19.330   3.050  43.350  1.00  0.00            
ATOM    150  C44 GCD     1      17.300   3.200  43.090  1.00  0.00            
ATOM    151  H72 GCD     1      16.700   3.790  42.380  1.00  0.00            
ATOM    152  O36 GCD     1      17.000   3.540  44.440  1.00  0.00            
ATOM    153  H73 GCD     1      16.130   3.180  44.600  1.00  0.00            
ATOM    154  C45 GCD     1      17.070   1.680  42.780  1.00  0.00            
ATOM    155  H74 GCD     1      17.740   1.190  43.490  1.00  0.00            
ATOM    156  O37 GCD     1      15.770   1.180  42.990  1.00  0.00            
ATOM    157  H75 GCD     1      15.140   1.390  42.290  1.00  0.00            
ATOM    158  C46 GCD     1      17.550   1.220  41.390  1.00  0.00            
ATOM    159  H76 GCD     1      17.620   0.130  41.340  1.00  0.00            
ATOM    160  O38 GCD     1      16.630   1.790  40.400  1.00  0.00            
ATOM    161  O39 GCD     1      18.870   1.670  41.150  1.00  0.00            
ATOM    162  C47 GCD     1      19.110   3.060  41.240  1.00  0.00            
ATOM    163  H77 GCD     1      18.470   3.630  40.550  1.00  0.00            
ATOM    164  C48 GCD     1      20.530   3.390  40.900  1.00  0.00            
ATOM    165  H78 GCD     1      21.250   2.860  41.530  1.00  0.00            
ATOM    166  H79 GCD     1      20.640   4.470  41.040  1.00  0.00            
ATOM    167  O40 GCD     1      20.830   2.920  39.570  1.00  0.00            
ATOM    168  H80 GCD     1      20.180   3.180  38.910  1.00  0.00            
ATOM    169  C1  AU0     2      16.190   5.610  36.980  1.00  0.00            
ATOM    170  C2  AU0     2      16.090   6.900  37.790  1.00  0.00            
ATOM    171  C3  AU0     2      17.160   7.830  37.810  1.00  0.00            
ATOM    172  C4  AU0     2      17.140   9.070  38.490  1.00  0.00            
ATOM    173  C5  AU0     2      15.940   9.350  39.250  1.00  0.00            
ATOM    174  C6  AU0     2      15.800  10.660  40.060  1.00  0.00            
ATOM    175  C7  AU0     2      15.390  11.800  39.100  1.00  0.00            
ATOM    176  C8  AU0     2      17.090  11.100  40.850  1.00  0.00            
ATOM    177  C9  AU0     2      14.810   8.480  39.110  1.00  0.00            
ATOM    178  O1  AU0     2      13.600   8.820  39.560  1.00  0.00            
ATOM    179  C10 AU0     2      14.870   7.310  38.320  1.00  0.00            
ATOM    180  H1  AU0     2      15.410   5.590  36.210  1.00  0.00            
ATOM    181  H2  AU0     2      17.110   5.690  36.380  1.00  0.00            
ATOM    182  H3  AU0     2      16.060   4.750  37.640  1.00  0.00            
ATOM    183  H4  AU0     2      18.120   7.650  37.340  1.00  0.00            
ATOM    184  H5  AU0     2      18.000   9.740  38.430  1.00  0.00            
ATOM    185  H6  AU0     2      15.040  10.490  40.830  1.00  0.00            
ATOM    186  H7  AU0     2      14.520  11.550  38.480  1.00  0.00            
ATOM    187  H8  AU0     2      15.110  12.690  39.670  1.00  0.00            
ATOM    188  H9  AU0     2      16.210  12.040  38.410  1.00  0.00            
ATOM    189  H10 AU0     2      17.450  10.200  41.360  1.00  0.00            
ATOM    190  H11 AU0     2      17.890  11.410  40.170  1.00  0.00            
ATOM    191  H12 AU0     2      16.960  11.940  41.540  1.00  0.00            
ATOM    192  H13 AU0     2      12.940   8.140  39.320  1.00  0.00            
ATOM    193  H14 AU0     2      13.980   6.730  38.090  1.00  0.00            
TER
ENDMDL
MODEL        1
ATOM      1  H1  GCD     1      20.760  18.140  18.540  1.00  0.00            
ATOM      2  O1  GCD     1      20.280  18.930  18.810  1.00  0.00            
ATOM      3  C1  GCD     1      19.050  18.380  19.330  1.00  0.00            
ATOM      4  H2  GCD     1      19.220  17.380  19.750  1.00  0.00            
ATOM      5  H3  GCD     1      18.760  18.890  20.260  1.00  0.00            
ATOM      6  C2  GCD     1      17.830  18.350  18.330  1.00  0.00            
ATOM      7  H4  GCD     1      17.120  17.560  18.630  1.00  0.00            
ATOM      8  C3  GCD     1      18.230  17.920  16.950  1.00  0.00            
ATOM      9  H5  GCD     1      18.940  18.640  16.530  1.00  0.00            
ATOM     10  C4  GCD     1      17.020  17.980  16.000  1.00  0.00            
ATOM     11  H6  GCD     1      16.300  17.260  16.400  1.00  0.00            
ATOM     12  O2  GCD     1      17.420  17.620  14.780  1.00  0.00            
ATOM     13  H7  GCD     1      18.030  16.880  14.880  1.00  0.00            
ATOM     14  C5  GCD     1      16.330  19.290  16.040  1.00  0.00            
ATOM     15  H8  GCD     1      17.120  19.940  15.630  1.00  0.00            
ATOM     16  O3  GCD     1      15.190  19.300  15.170  1.00  0.00            
ATOM     17  H9  GCD     1      14.580  18.750  15.670  1.00  0.00            
ATOM     18  C6  GCD     1      15.970  19.710  17.410  1.00  0.00            
ATOM     19  O4  GCD     1      17.210  19.640  18.160  1.00  0.00            
ATOM     20  H10 GCD     1      15.570  20.730  17.490  1.00  0.00            
ATOM     21  O5  GCD     1      14.990  18.880  18.020  1.00  0.00            
ATOM     22  C7  GCD     1      13.650  19.340  18.100  1.00  0.00            
ATOM     23  H11 GCD     1      13.600  20.350  17.690  1.00  0.00            
ATOM     24  C8  GCD     1      12.640  18.410  17.490  1.00  0.00            
ATOM     25  H12 GCD     1      12.810  17.400  17.890  1.00  0.00            
ATOM     26  O6  GCD     1      12.920  18.280  16.050  1.00  0.00            
ATOM     27  H13 GCD     1      12.230  17.810  15.580  1.00  0.00            
ATOM     28  C9  GCD     1      11.150  18.860  17.750  1.00  0.00            
ATOM     29  H14 GCD     1      11.090  19.860  17.300  1.00  0.00            
ATOM     30  O7  GCD     1      10.110  17.980  17.260  1.00  0.00            
ATOM     31  H15 GCD     1      10.020  17.220  17.830  1.00  0.00            
ATOM     32  C10 GCD     1      11.010  19.110  19.220  1.00  0.00            
ATOM     33  H16 GCD     1      10.080  19.640  19.400  1.00  0.00            
ATOM     34  O8  GCD     1      11.920  20.070  19.720  1.00  0.00            
ATOM     35  C11 GCD     1      13.280  19.640  19.550  1.00  0.00            
ATOM     36  H17 GCD     1      13.450  18.690  20.080  1.00  0.00            
ATOM     37  C12 GCD     1      14.130  20.720  20.210  1.00  0.00            
ATOM     38  H18 GCD     1      15.190  20.440  20.140  1.00  0.00            
ATOM     39  H19 GCD     1      13.850  20.750  21.270  1.00  0.00            
ATOM     40  O9  GCD     1      14.140  22.030  19.620  1.00  0.00            
ATOM     41  H20 GCD     1      13.200  22.190  19.480  1.00  0.00            
ATOM     42  O10 GCD     1      11.080  17.870  19.900  1.00  0.00            
ATOM     43  C13 GCD     1       9.970  17.440  20.680  1.00  0.00            
ATOM     44  H21 GCD     1       9.190  18.210  20.630  1.00  0.00            
ATOM     45  C14 GCD     1       9.650  16.030  20.220  1.00  0.00            
ATOM     46  H22 GCD     1      10.580  15.460  20.290  1.00  0.00            
ATOM     47  O11 GCD     1       9.340  16.020  18.840  1.00  0.00            
ATOM     48  H23 GCD     1       8.710  15.310  18.710  1.00  0.00            
ATOM     49  C15 GCD     1       8.610  15.340  21.140  1.00  0.00            
ATOM     50  H24 GCD     1       7.630  15.840  21.120  1.00  0.00            
ATOM     51  O12 GCD     1       8.490  13.990  20.720  1.00  0.00            
ATOM     52  H25 GCD     1       9.150  13.590  21.300  1.00  0.00            
ATOM     53  C16 GCD     1       9.220  15.420  22.520  1.00  0.00            
ATOM     54  H26 GCD     1       8.420  15.130  23.210  1.00  0.00            
ATOM     55  O13 GCD     1       9.380  16.760  22.830  1.00  0.00            
ATOM     56  C17 GCD     1      10.410  17.400  22.110  1.00  0.00            
ATOM     57  H27 GCD     1      11.350  16.850  22.190  1.00  0.00            
ATOM     58  C18 GCD     1      10.570  18.800  22.690  1.00  0.00            
ATOM     59  H28 GCD     1       9.590  19.280  22.560  1.00  0.00            
ATOM     60  H29 GCD     1      11.300  19.450  22.190  1.00  0.00            
ATOM     61  O14 GCD     1      10.830  18.840  24.070  1.00  0.00            
ATOM     62  H30 GCD     1      10.060  19.240  24.480  1.00  0.00            
ATOM     63  O15 GCD     1      10.430  14.660  22.720  1.00  0.00            
ATOM     64  C19 GCD     1      10.390  13.910  23.940  1.00  0.00            
ATOM     65  H31 GCD     1       9.410  14.020  24.430  1.00  0.00            
ATOM     66  C20 GCD     1      10.660  12.510  23.610  1.00  0.00            
ATOM     67  H32 GCD     1      11.570  12.400  23.020  1.00  0.00            
ATOM     68  O16 GCD     1       9.630  11.990  22.850  1.00  0.00            
ATOM     69  H33 GCD     1       9.960  11.170  22.470  1.00  0.00            
ATOM     70  C21 GCD     1      10.790  11.610  24.860  1.00  0.00            
ATOM     71  H34 GCD     1       9.840  11.770  25.380  1.00  0.00            
ATOM     72  O17 GCD     1      10.970  10.240  24.660  1.00  0.00            
ATOM     73  H35 GCD     1      10.190   9.780  24.340  1.00  0.00            
ATOM     74  C22 GCD     1      11.800  12.260  25.880  1.00  0.00            
ATOM     75  H36 GCD     1      11.750  11.550  26.720  1.00  0.00            
ATOM     76  O18 GCD     1      11.390  13.560  26.160  1.00  0.00            
ATOM     77  C23 GCD     1      11.440  14.430  24.980  1.00  0.00            
ATOM     78  H37 GCD     1      12.440  14.380  24.530  1.00  0.00            
ATOM     79  C24 GCD     1      11.110  15.820  25.480  1.00  0.00            
ATOM     80  H38 GCD     1      10.930  15.710  26.550  1.00  0.00            
ATOM     81  H39 GCD     1      10.140  16.250  25.210  1.00  0.00            
ATOM     82  O19 GCD     1      12.220  16.710  25.320  1.00  0.00            
ATOM     83  H40 GCD     1      11.860  17.560  25.080  1.00  0.00            
ATOM     84  O20 GCD     1      13.130  12.200  25.350  1.00  0.00            
ATOM     85  C25 GCD     1      14.110  11.470  26.130  1.00  0.00            
ATOM     86  H41 GCD     1      13.840  11.510  27.190  1.00  0.00            
ATOM     87  C26 GCD     1      14.250   9.990  25.710  1.00  0.00            
ATOM     88  H42 GCD     1      14.440  10.110  24.640  1.00  0.00            
ATOM     89  O21 GCD     1      13.100   9.280  25.990  1.00  0.00            
ATOM     90  H43 GCD     1      12.610   9.420  25.170  1.00  0.00            
ATOM     91  C27 GCD     1      15.340   9.290  26.330  1.00  0.00            
ATOM     92  H44 GCD     1      15.170   9.210  27.410  1.00  0.00            
ATOM     93  O22 GCD     1      15.440   7.940  25.840  1.00  0.00            
ATOM     94  H45 GCD     1      14.690   7.370  26.030  1.00  0.00            
ATOM     95  C28 GCD     1      16.630  10.050  26.030  1.00  0.00            
ATOM     96  H46 GCD     1      17.460   9.560  26.540  1.00  0.00            
ATOM     97  O23 GCD     1      16.510  11.340  26.480  1.00  0.00            
ATOM     98  C29 GCD     1      15.460  12.140  25.930  1.00  0.00            
ATOM     99  H47 GCD     1      15.620  12.310  24.850  1.00  0.00            
ATOM    100  C30 GCD     1      15.480  13.470  26.620  1.00  0.00            
ATOM    101  H48 GCD     1      15.280  13.270  27.680  1.00  0.00            
ATOM    102  H49 GCD     1      14.630  14.050  26.240  1.00  0.00            
ATOM    103  O24 GCD     1      16.720  14.120  26.450  1.00  0.00            
ATOM    104  H50 GCD     1      17.450  13.530  26.670  1.00  0.00            
ATOM    105  O25 GCD     1      16.910  10.140  24.610  1.00  0.00            
ATOM    106  C31 GCD     1      17.690   9.080  24.130  1.00  0.00            
ATOM    107  H51 GCD     1      17.900   8.340  24.910  1.00  0.00            
ATOM    108  C32 GCD     1      16.990   8.430  22.860  1.00  0.00            
ATOM    109  H52 GCD     1      16.610   9.210  22.180  1.00  0.00            
ATOM    110  O26 GCD     1      16.020   7.500  23.390  1.00  0.00            
ATOM    111  H53 GCD     1      15.630   7.930  24.160  1.00  0.00            
ATOM    112  C33 GCD     1      17.900   7.620  22.030  1.00  0.00            
ATOM    113  H54 GCD     1      18.080   6.710  22.620  1.00  0.00            
ATOM    114  O27 GCD     1      17.260   7.280  20.830  1.00  0.00            
ATOM    115  H55 GCD     1      16.480   6.810  21.140  1.00  0.00            
ATOM    116  C34 GCD     1      19.190   8.350  21.690  1.00  0.00            
ATOM    117  H56 GCD     1      19.840   7.600  21.220  1.00  0.00            
ATOM    118  O28 GCD     1      19.860   8.680  22.910  1.00  0.00            
ATOM    119  C35 GCD     1      19.090   9.690  23.610  1.00  0.00            
ATOM    120  H57 GCD     1      18.930  10.580  22.990  1.00  0.00            
ATOM    121  C36 GCD     1      19.860  10.210  24.770  1.00  0.00            
ATOM    122  H58 GCD     1      20.170   9.330  25.350  1.00  0.00            
ATOM    123  H59 GCD     1      19.180  10.840  25.370  1.00  0.00            
ATOM    124  O29 GCD     1      21.060  10.920  24.380  1.00  0.00            
ATOM    125  H60 GCD     1      21.790  10.310  24.200  1.00  0.00            
ATOM    126  O30 GCD     1      19.010   9.490  20.920  1.00  0.00            
ATOM    127  C37 GCD     1      19.790   9.570  19.750  1.00  0.00            
ATOM    128  H61 GCD     1      20.310   8.640  19.520  1.00  0.00            
ATOM    129  C38 GCD     1      18.850   9.900  18.620  1.00  0.00            
ATOM    130  H62 GCD     1      18.240  10.760  18.940  1.00  0.00            
ATOM    131  O31 GCD     1      18.140   8.690  18.420  1.00  0.00            
ATOM    132  H63 GCD     1      17.680   8.530  19.250  1.00  0.00            
ATOM    133  C39 GCD     1      19.610  10.110  17.280  1.00  0.00            
ATOM    134  H64 GCD     1      20.250   9.250  17.030  1.00  0.00            
ATOM    135  O32 GCD     1      18.840  10.470  16.150  1.00  0.00            
ATOM    136  H65 GCD     1      18.150   9.810  16.000  1.00  0.00            
ATOM    137  C40 GCD     1      20.550  11.180  17.480  1.00  0.00            
ATOM    138  H66 GCD     1      21.160  11.230  16.570  1.00  0.00            
ATOM    139  O33 GCD     1      21.440  10.910  18.540  1.00  0.00            
ATOM    140  C41 GCD     1      20.770  10.730  19.810  1.00  0.00            
ATOM    141  H67 GCD     1      20.130  11.590  20.050  1.00  0.00            
ATOM    142  C42 GCD     1      21.760  10.490  20.830  1.00  0.00            
ATOM    143  H68 GCD     1      22.320   9.560  20.690  1.00  0.00            
ATOM    144  H69 GCD     1      21.250  10.450  21.800  1.00  0.00            
ATOM    145  O34 GCD     1      22.680  11.570  20.900  1.00  0.00            
ATOM    146  H70 GCD     1      23.150  11.560  20.060  1.00  0.00            
ATOM    147  O35 GCD     1      19.930  12.450  17.740  1.00  0.00            
ATOM    148  C43 GCD     1      20.570  13.570  17.120  1.00  0.00            
ATOM    149  H71 GCD     1      21.590  13.270  16.870  1.00  0.00            
ATOM    150  C44 GCD     1      19.770  13.790  15.870  1.00  0.00            
ATOM    151  H72 GCD     1      18.690  13.790  16.030  1.00  0.00            
ATOM    152  O36 GCD     1      20.080  12.700  14.960  1.00  0.00            
ATOM    153  H73 GCD     1      19.540  11.960  15.250  1.00  0.00            
ATOM    154  C45 GCD     1      20.050  15.160  15.260  1.00  0.00            
ATOM    155  H74 GCD     1      21.110  15.000  15.000  1.00  0.00            
ATOM    156  O37 GCD     1      19.290  15.430  14.070  1.00  0.00            
ATOM    157  H75 GCD     1      19.150  14.610  13.580  1.00  0.00            
ATOM    158  C46 GCD     1      20.040  16.310  16.290  1.00  0.00            
ATOM    159  H76 GCD     1      20.460  17.160  15.760  1.00  0.00            
ATOM    160  O38 GCD     1      18.730  16.630  16.830  1.00  0.00            
ATOM    161  O39 GCD     1      20.900  15.940  17.340  1.00  0.00            
ATOM    162  C47 GCD     1      20.490  14.780  18.070  1.00  0.00            
ATOM    163  H77 GCD     1      19.480  14.930  18.480  1.00  0.00            
ATOM    164  C48 GCD     1      21.460  14.600  19.280  1.00  0.00            
ATOM    165  H78 GCD     1      20.980  13.740  19.770  1.00  0.00            
ATOM    166  H79 GCD     1      21.380  15.470  19.950  1.00  0.00            
ATOM    167  O40 GCD     1      22.780  14.490  18.910  1.00  0.00            
ATOM    168  H80 GCD     1      23.330  14.120  19.610  1.00  0.00            
ATOM    169  C1  AU0     2      14.360  17.140  22.520  1.00  0.00            
ATOM    170  C2  AU0     2      14.370  15.670  22.130  1.00  0.00            
ATOM    171  C3  AU0     2      15.340  14.870  22.700  1.00  0.00            
ATOM    172  C4  AU0     2      15.450  13.580  22.180  1.00  0.00            
ATOM    173  C5  AU0     2      14.510  13.080  21.270  1.00  0.00            
ATOM    174  C6  AU0     2      14.640  11.670  20.870  1.00  0.00            
ATOM    175  C7  AU0     2      14.320  10.780  22.130  1.00  0.00            
ATOM    176  C8  AU0     2      15.990  11.320  20.250  1.00  0.00            
ATOM    177  C9  AU0     2      13.550  13.950  20.750  1.00  0.00            
ATOM    178  O1  AU0     2      12.630  13.560  19.830  1.00  0.00            
ATOM    179  C10 AU0     2      13.530  15.260  21.120  1.00  0.00            
ATOM    180  H1  AU0     2      14.960  17.810  21.910  1.00  0.00            
ATOM    181  H2  AU0     2      13.330  17.520  22.530  1.00  0.00            
ATOM    182  H3  AU0     2      14.740  17.350  23.530  1.00  0.00            
ATOM    183  H4  AU0     2      15.990  15.130  23.530  1.00  0.00            
ATOM    184  H5  AU0     2      16.190  12.920  22.590  1.00  0.00            
ATOM    185  H6  AU0     2      13.920  11.400  20.090  1.00  0.00            
ATOM    186  H7  AU0     2      14.290   9.720  21.840  1.00  0.00            
ATOM    187  H8  AU0     2      14.990  11.030  22.970  1.00  0.00            
ATOM    188  H9  AU0     2      13.290  11.070  22.380  1.00  0.00            
ATOM    189  H10 AU0     2      16.110  10.230  20.310  1.00  0.00            
ATOM    190  H11 AU0     2      16.210  11.510  19.190  1.00  0.00            
ATOM    191  H12 AU0     2      16.780  11.830  20.820  1.00  0.00            
ATOM    192  H13 AU0     2      12.750  14.210  19.120  1.00  0.00            
ATOM    193  H14 AU0     2      12.780  15.930  20.710  1.00  0.00            
TER
ENDMDL
MODEL        1
ATOM      1  H1  GCD     1      17.850  41.850  33.860  1.00  0.00            
ATOM      2  O1  GCD     1      17.490  41.040  34.240  1.00  0.00            
ATOM      3  C1  GCD     1      17.980  40.010  33.350  1.00  0.00            
ATOM      4  H2  GCD     1      17.780  39.010  33.750  1.00  0.00            
ATOM      5  H3  GCD     1      17.330  40.080  32.470  1.00  0.00            
ATOM      6  C2  GCD     1      19.430  40.090  32.930  1.00  0.00            
ATOM      7  H4  GCD     1      19.760  39.050  32.830  1.00  0.00            
ATOM      8  C3  GCD     1      20.500  40.760  33.870  1.00  0.00            
ATOM      9  H5  GCD     1      20.280  41.780  34.230  1.00  0.00            
ATOM     10  C4  GCD     1      21.820  40.770  33.160  1.00  0.00            
ATOM     11  H6  GCD     1      22.190  39.750  32.970  1.00  0.00            
ATOM     12  O2  GCD     1      22.730  41.330  34.020  1.00  0.00            
ATOM     13  H7  GCD     1      22.440  41.010  34.890  1.00  0.00            
ATOM     14  C5  GCD     1      21.840  41.530  31.820  1.00  0.00            
ATOM     15  H8  GCD     1      21.570  42.570  32.010  1.00  0.00            
ATOM     16  O3  GCD     1      23.090  41.370  31.130  1.00  0.00            
ATOM     17  H9  GCD     1      23.140  40.520  30.690  1.00  0.00            
ATOM     18  C6  GCD     1      20.710  40.990  30.940  1.00  0.00            
ATOM     19  O4  GCD     1      19.480  40.880  31.710  1.00  0.00            
ATOM     20  H10 GCD     1      20.600  41.530  30.000  1.00  0.00            
ATOM     21  O5  GCD     1      21.030  39.680  30.460  1.00  0.00            
ATOM     22  C7  GCD     1      21.400  39.610  29.070  1.00  0.00            
ATOM     23  H11 GCD     1      21.700  40.600  28.680  1.00  0.00            
ATOM     24  C8  GCD     1      22.590  38.670  28.920  1.00  0.00            
ATOM     25  H12 GCD     1      22.310  37.760  29.480  1.00  0.00            
ATOM     26  O6  GCD     1      23.710  39.260  29.580  1.00  0.00            
ATOM     27  H13 GCD     1      24.210  38.520  29.950  1.00  0.00            
ATOM     28  C9  GCD     1      22.900  38.320  27.470  1.00  0.00            
ATOM     29  H14 GCD     1      23.040  39.280  26.960  1.00  0.00            
ATOM     30  O7  GCD     1      24.070  37.420  27.280  1.00  0.00            
ATOM     31  H15 GCD     1      23.760  36.510  27.320  1.00  0.00            
ATOM     32  C10 GCD     1      21.570  37.890  26.740  1.00  0.00            
ATOM     33  H16 GCD     1      21.760  37.740  25.670  1.00  0.00            
ATOM     34  O8  GCD     1      20.530  38.830  26.950  1.00  0.00            
ATOM     35  C11 GCD     1      20.210  39.050  28.290  1.00  0.00            
ATOM     36  H17 GCD     1      19.790  38.170  28.790  1.00  0.00            
ATOM     37  C12 GCD     1      19.120  40.130  28.280  1.00  0.00            
ATOM     38  H18 GCD     1      18.720  40.290  29.300  1.00  0.00            
ATOM     39  H19 GCD     1      18.310  39.770  27.630  1.00  0.00            
ATOM     40  O9  GCD     1      19.620  41.330  27.800  1.00  0.00            
ATOM     41  H20 GCD     1      20.240  41.090  27.110  1.00  0.00            
ATOM     42  O10 GCD     1      21.230  36.580  27.160  1.00  0.00            
ATOM     43  C13 GCD     1      20.910  35.670  26.160  1.00  0.00            
ATOM     44  H21 GCD     1      21.150  35.950  25.120  1.00  0.00            
ATOM     45  C14 GCD     1      21.880  34.490  26.320  1.00  0.00            
ATOM     46  H22 GCD     1      21.860  34.170  27.370  1.00  0.00            
ATOM     47  O11 GCD     1      23.270  34.950  26.060  1.00  0.00            
ATOM     48  H23 GCD     1      23.360  35.120  25.120  1.00  0.00            
ATOM     49  C15 GCD     1      21.500  33.300  25.420  1.00  0.00            
ATOM     50  H24 GCD     1      21.460  33.670  24.390  1.00  0.00            
ATOM     51  O12 GCD     1      22.350  32.250  25.550  1.00  0.00            
ATOM     52  H25 GCD     1      23.140  32.500  25.060  1.00  0.00            
ATOM     53  C16 GCD     1      20.070  32.960  25.620  1.00  0.00            
ATOM     54  H26 GCD     1      19.750  32.120  24.990  1.00  0.00            
ATOM     55  O13 GCD     1      19.330  34.060  25.260  1.00  0.00            
ATOM     56  C17 GCD     1      19.470  35.260  26.080  1.00  0.00            
ATOM     57  H27 GCD     1      19.010  35.140  27.070  1.00  0.00            
ATOM     58  C18 GCD     1      18.550  36.280  25.450  1.00  0.00            
ATOM     59  H28 GCD     1      18.380  37.090  26.160  1.00  0.00            
ATOM     60  H29 GCD     1      17.520  35.930  25.300  1.00  0.00            
ATOM     61  O14 GCD     1      19.060  36.700  24.190  1.00  0.00            
ATOM     62  H30 GCD     1      18.660  37.570  24.070  1.00  0.00            
ATOM     63  O15 GCD     1      19.980  32.580  27.010  1.00  0.00            
ATOM     64  C19 GCD     1      19.410  31.300  27.290  1.00  0.00            
ATOM     65  H31 GCD     1      19.010  30.900  26.340  1.00  0.00            
ATOM     66  C20 GCD     1      20.420  30.370  27.870  1.00  0.00            
ATOM     67  H32 GCD     1      20.840  30.780  28.810  1.00  0.00            
ATOM     68  O16 GCD     1      21.500  30.080  27.000  1.00  0.00            
ATOM     69  H33 GCD     1      21.810  30.850  26.520  1.00  0.00            
ATOM     70  C21 GCD     1      19.690  29.080  28.310  1.00  0.00            
ATOM     71  H34 GCD     1      19.360  28.620  27.370  1.00  0.00            
ATOM     72  O17 GCD     1      20.650  28.100  28.860  1.00  0.00            
ATOM     73  H35 GCD     1      21.570  28.360  28.690  1.00  0.00            
ATOM     74  C22 GCD     1      18.550  29.400  29.220  1.00  0.00            
ATOM     75  H36 GCD     1      17.900  28.540  29.410  1.00  0.00            
ATOM     76  O18 GCD     1      17.670  30.330  28.650  1.00  0.00            
ATOM     77  C23 GCD     1      18.200  31.490  28.230  1.00  0.00            
ATOM     78  H37 GCD     1      18.510  31.980  29.160  1.00  0.00            
ATOM     79  C24 GCD     1      17.180  32.380  27.600  1.00  0.00            
ATOM     80  H38 GCD     1      17.560  33.400  27.440  1.00  0.00            
ATOM     81  H39 GCD     1      16.410  32.550  28.360  1.00  0.00            
ATOM     82  O19 GCD     1      16.600  31.880  26.420  1.00  0.00            
ATOM     83  H40 GCD     1      15.920  32.390  25.990  1.00  0.00            
ATOM     84  O20 GCD     1      19.020  29.810  30.490  1.00  0.00            
ATOM     85  C25 GCD     1      18.710  28.970  31.580  1.00  0.00            
ATOM     86  H41 GCD     1      18.380  27.990  31.220  1.00  0.00            
ATOM     87  C26 GCD     1      19.930  28.840  32.470  1.00  0.00            
ATOM     88  H42 GCD     1      20.180  29.830  32.870  1.00  0.00            
ATOM     89  O21 GCD     1      20.970  28.270  31.600  1.00  0.00            
ATOM     90  H43 GCD     1      20.740  28.400  30.670  1.00  0.00            
ATOM     91  C27 GCD     1      19.550  27.930  33.650  1.00  0.00            
ATOM     92  H44 GCD     1      19.320  26.920  33.270  1.00  0.00            
ATOM     93  O22 GCD     1      20.680  27.820  34.570  1.00  0.00            
ATOM     94  H45 GCD     1      21.510  27.530  34.170  1.00  0.00            
ATOM     95  C28 GCD     1      18.340  28.440  34.420  1.00  0.00            
ATOM     96  H46 GCD     1      18.120  27.660  35.160  1.00  0.00            
ATOM     97  O23 GCD     1      17.230  28.680  33.470  1.00  0.00            
ATOM     98  C29 GCD     1      17.530  29.620  32.410  1.00  0.00            
ATOM     99  H47 GCD     1      17.930  30.530  32.860  1.00  0.00            
ATOM    100  C30 GCD     1      16.170  29.750  31.640  1.00  0.00            
ATOM    101  H48 GCD     1      16.000  28.740  31.240  1.00  0.00            
ATOM    102  H49 GCD     1      16.290  30.490  30.840  1.00  0.00            
ATOM    103  O24 GCD     1      15.050  30.120  32.460  1.00  0.00            
ATOM    104  H50 GCD     1      14.860  29.400  33.080  1.00  0.00            
ATOM    105  O25 GCD     1      18.580  29.670  35.100  1.00  0.00            
ATOM    106  C31 GCD     1      18.200  29.800  36.480  1.00  0.00            
ATOM    107  H51 GCD     1      17.690  28.890  36.850  1.00  0.00            
ATOM    108  C32 GCD     1      19.460  30.040  37.310  1.00  0.00            
ATOM    109  H52 GCD     1      19.860  30.980  36.920  1.00  0.00            
ATOM    110  O26 GCD     1      20.450  29.020  37.160  1.00  0.00            
ATOM    111  H53 GCD     1      20.420  28.810  36.210  1.00  0.00            
ATOM    112  C33 GCD     1      19.110  30.170  38.810  1.00  0.00            
ATOM    113  H54 GCD     1      18.600  29.260  39.140  1.00  0.00            
ATOM    114  O27 GCD     1      20.240  30.420  39.730  1.00  0.00            
ATOM    115  H55 GCD     1      20.650  29.550  39.800  1.00  0.00            
ATOM    116  C34 GCD     1      18.020  31.270  39.000  1.00  0.00            
ATOM    117  H56 GCD     1      17.540  31.190  39.980  1.00  0.00            
ATOM    118  O28 GCD     1      16.910  31.010  38.070  1.00  0.00            
ATOM    119  C35 GCD     1      17.220  30.950  36.660  1.00  0.00            
ATOM    120  H57 GCD     1      17.670  31.920  36.410  1.00  0.00            
ATOM    121  C36 GCD     1      15.900  30.910  35.830  1.00  0.00            
ATOM    122  H58 GCD     1      16.070  30.860  34.750  1.00  0.00            
ATOM    123  H59 GCD     1      15.270  31.760  36.150  1.00  0.00            
ATOM    124  O29 GCD     1      15.240  29.710  36.160  1.00  0.00            
ATOM    125  H60 GCD     1      15.340  29.510  37.090  1.00  0.00            
ATOM    126  O30 GCD     1      18.470  32.610  38.590  1.00  0.00            
ATOM    127  C37 GCD     1      18.570  33.710  39.450  1.00  0.00            
ATOM    128  H61 GCD     1      18.270  33.280  40.410  1.00  0.00            
ATOM    129  C38 GCD     1      20.060  34.040  39.570  1.00  0.00            
ATOM    130  H62 GCD     1      20.520  33.960  38.580  1.00  0.00            
ATOM    131  O31 GCD     1      20.700  33.090  40.340  1.00  0.00            
ATOM    132  H63 GCD     1      20.380  32.240  40.020  1.00  0.00            
ATOM    133  C39 GCD     1      20.170  35.440  40.270  1.00  0.00            
ATOM    134  H64 GCD     1      19.860  35.370  41.320  1.00  0.00            
ATOM    135  O32 GCD     1      21.540  35.810  40.100  1.00  0.00            
ATOM    136  H65 GCD     1      22.110  35.100  40.430  1.00  0.00            
ATOM    137  C40 GCD     1      19.220  36.440  39.590  1.00  0.00            
ATOM    138  H66 GCD     1      19.220  37.340  40.220  1.00  0.00            
ATOM    139  O33 GCD     1      17.870  36.060  39.530  1.00  0.00            
ATOM    140  C41 GCD     1      17.670  34.810  38.860  1.00  0.00            
ATOM    141  H67 GCD     1      17.990  34.990  37.830  1.00  0.00            
ATOM    142  C42 GCD     1      16.210  34.460  38.760  1.00  0.00            
ATOM    143  H68 GCD     1      16.040  33.540  38.180  1.00  0.00            
ATOM    144  H69 GCD     1      15.760  35.300  38.220  1.00  0.00            
ATOM    145  O34 GCD     1      15.610  34.240  40.010  1.00  0.00            
ATOM    146  H70 GCD     1      15.720  35.040  40.530  1.00  0.00            
ATOM    147  O35 GCD     1      19.520  36.750  38.200  1.00  0.00            
ATOM    148  C43 GCD     1      19.650  38.160  38.010  1.00  0.00            
ATOM    149  H71 GCD     1      19.270  38.780  38.830  1.00  0.00            
ATOM    150  C44 GCD     1      21.120  38.580  37.850  1.00  0.00            
ATOM    151  H72 GCD     1      21.510  38.000  37.000  1.00  0.00            
ATOM    152  O36 GCD     1      21.910  38.350  39.040  1.00  0.00            
ATOM    153  H73 GCD     1      21.780  37.420  39.270  1.00  0.00            
ATOM    154  C45 GCD     1      21.240  40.050  37.390  1.00  0.00            
ATOM    155  H74 GCD     1      21.160  40.660  38.300  1.00  0.00            
ATOM    156  O37 GCD     1      22.600  40.400  37.060  1.00  0.00            
ATOM    157  H75 GCD     1      22.990  40.340  37.940  1.00  0.00            
ATOM    158  C46 GCD     1      20.300  40.410  36.250  1.00  0.00            
ATOM    159  H76 GCD     1      20.350  41.490  36.150  1.00  0.00            
ATOM    160  O38 GCD     1      20.640  39.850  34.980  1.00  0.00            
ATOM    161  O39 GCD     1      18.930  40.030  36.580  1.00  0.00            
ATOM    162  C47 GCD     1      18.750  38.600  36.820  1.00  0.00            
ATOM    163  H77 GCD     1      19.030  37.990  35.950  1.00  0.00            
ATOM    164  C48 GCD     1      17.300  38.330  37.100  1.00  0.00            
ATOM    165  H78 GCD     1      17.220  37.240  37.160  1.00  0.00            
ATOM    166  H79 GCD     1      16.690  38.750  36.290  1.00  0.00            
ATOM    167  O40 GCD     1      16.780  38.880  38.300  1.00  0.00            
ATOM    168  H80 GCD     1      17.320  39.650  38.520  1.00  0.00            
ATOM    169  C1  AU0     2      15.980  34.010  31.320  1.00  0.00            
ATOM    170  C2  AU0     2      17.490  33.930  31.380  1.00  0.00            
ATOM    171  C3  AU0     2      18.270  34.440  30.290  1.00  0.00            
ATOM    172  C4  AU0     2      19.690  34.360  30.410  1.00  0.00            
ATOM    173  C5  AU0     2      20.300  33.650  31.450  1.00  0.00            
ATOM    174  C6  AU0     2      21.850  33.610  31.440  1.00  0.00            
ATOM    175  C7  AU0     2      22.620  34.890  31.600  1.00  0.00            
ATOM    176  C8  AU0     2      22.240  32.750  30.260  1.00  0.00            
ATOM    177  C9  AU0     2      19.480  33.040  32.420  1.00  0.00            
ATOM    178  O1  AU0     2      20.010  32.490  33.610  1.00  0.00            
ATOM    179  C10 AU0     2      18.100  33.240  32.440  1.00  0.00            
ATOM    180  H1  AU0     2      15.540  33.010  31.210  1.00  0.00            
ATOM    181  H2  AU0     2      15.790  34.420  32.330  1.00  0.00            
ATOM    182  H3  AU0     2      15.490  34.730  30.660  1.00  0.00            
ATOM    183  H4  AU0     2      17.880  35.080  29.510  1.00  0.00            
ATOM    184  H5  AU0     2      20.340  34.860  29.700  1.00  0.00            
ATOM    185  H6  AU0     2      22.220  32.950  32.230  1.00  0.00            
ATOM    186  H7  AU0     2      22.390  35.570  30.770  1.00  0.00            
ATOM    187  H8  AU0     2      22.270  35.380  32.510  1.00  0.00            
ATOM    188  H9  AU0     2      23.710  34.750  31.620  1.00  0.00            
ATOM    189  H10 AU0     2      22.170  33.470  29.430  1.00  0.00            
ATOM    190  H11 AU0     2      23.290  32.450  30.330  1.00  0.00            
ATOM    191  H12 AU0     2      21.620  31.860  30.160  1.00  0.00            
ATOM    192  H13 AU0     2      19.600  32.960  34.350  1.00  0.00            
ATOM    193  H14 AU0     2      17.440  32.850  33.210  1.00  0.00            
TER
ENDMDL
MODEL        1
ATOM      1  H1  GCD     1      15.290  42.590  35.760  1.00  0.00            
ATOM      2  O1  GCD     1      15.580  41.900  36.370  1.00  0.00            
ATOM      3  C1  GCD     1      16.300  40.850  35.660  1.00  0.00            
ATOM      4  H2  GCD     1      16.680  40.100  36.370  1.00  0.00            
ATOM      5  H3  GCD     1      15.560  40.280  35.100  1.00  0.00            
ATOM      6  C2  GCD     1      17.470  41.270  34.770  1.00  0.00            
ATOM      7  H4  GCD     1      17.900  40.340  34.380  1.00  0.00            
ATOM      8  C3  GCD     1      18.640  41.890  35.560  1.00  0.00            
ATOM      9  H5  GCD     1      18.190  42.770  36.030  1.00  0.00            
ATOM     10  C4  GCD     1      19.710  42.400  34.640  1.00  0.00            
ATOM     11  H6  GCD     1      20.240  41.530  34.230  1.00  0.00            
ATOM     12  O2  GCD     1      20.570  43.220  35.460  1.00  0.00            
ATOM     13  H7  GCD     1      20.920  42.580  36.090  1.00  0.00            
ATOM     14  C5  GCD     1      19.050  43.250  33.470  1.00  0.00            
ATOM     15  H8  GCD     1      18.520  44.130  33.850  1.00  0.00            
ATOM     16  O3  GCD     1      20.040  43.600  32.520  1.00  0.00            
ATOM     17  H9  GCD     1      20.360  42.770  32.150  1.00  0.00            
ATOM     18  C6  GCD     1      17.960  42.430  32.810  1.00  0.00            
ATOM     19  O4  GCD     1      16.930  42.120  33.740  1.00  0.00            
ATOM     20  H10 GCD     1      17.510  42.910  31.940  1.00  0.00            
ATOM     21  O5  GCD     1      18.500  41.180  32.260  1.00  0.00            
ATOM     22  C7  GCD     1      18.770  41.100  30.870  1.00  0.00            
ATOM     23  H11 GCD     1      18.620  42.080  30.400  1.00  0.00            
ATOM     24  C8  GCD     1      20.170  40.710  30.520  1.00  0.00            
ATOM     25  H12 GCD     1      20.420  39.750  30.970  1.00  0.00            
ATOM     26  O6  GCD     1      21.150  41.590  31.020  1.00  0.00            
ATOM     27  H13 GCD     1      22.050  41.340  30.780  1.00  0.00            
ATOM     28  C9  GCD     1      20.430  40.560  29.050  1.00  0.00            
ATOM     29  H14 GCD     1      20.220  41.500  28.530  1.00  0.00            
ATOM     30  O7  GCD     1      21.770  40.160  28.720  1.00  0.00            
ATOM     31  H15 GCD     1      21.760  39.200  28.790  1.00  0.00            
ATOM     32  C10 GCD     1      19.420  39.610  28.480  1.00  0.00            
ATOM     33  H16 GCD     1      19.450  39.630  27.390  1.00  0.00            
ATOM     34  O8  GCD     1      18.090  40.040  28.840  1.00  0.00            
ATOM     35  C11 GCD     1      17.750  40.170  30.260  1.00  0.00            
ATOM     36  H17 GCD     1      17.710  39.150  30.690  1.00  0.00            
ATOM     37  C12 GCD     1      16.410  40.700  30.250  1.00  0.00            
ATOM     38  H18 GCD     1      15.920  40.440  31.200  1.00  0.00            
ATOM     39  H19 GCD     1      15.890  40.210  29.420  1.00  0.00            
ATOM     40  O9  GCD     1      16.190  42.090  30.040  1.00  0.00            
ATOM     41  H20 GCD     1      16.210  42.380  29.120  1.00  0.00            
ATOM     42  O10 GCD     1      19.640  38.250  28.930  1.00  0.00            
ATOM     43  C13 GCD     1      20.270  37.330  27.980  1.00  0.00            
ATOM     44  H21 GCD     1      20.430  37.890  27.050  1.00  0.00            
ATOM     45  C14 GCD     1      21.580  36.730  28.450  1.00  0.00            
ATOM     46  H22 GCD     1      21.390  36.450  29.490  1.00  0.00            
ATOM     47  O11 GCD     1      22.620  37.750  28.640  1.00  0.00            
ATOM     48  H23 GCD     1      22.950  37.920  27.750  1.00  0.00            
ATOM     49  C15 GCD     1      22.140  35.540  27.630  1.00  0.00            
ATOM     50  H24 GCD     1      22.410  35.940  26.640  1.00  0.00            
ATOM     51  O12 GCD     1      23.310  35.080  28.250  1.00  0.00            
ATOM     52  H25 GCD     1      24.050  35.660  28.060  1.00  0.00            
ATOM     53  C16 GCD     1      21.010  34.520  27.600  1.00  0.00            
ATOM     54  H26 GCD     1      21.390  33.690  26.990  1.00  0.00            
ATOM     55  O13 GCD     1      19.880  35.120  26.960  1.00  0.00            
ATOM     56  C17 GCD     1      19.290  36.190  27.710  1.00  0.00            
ATOM     57  H27 GCD     1      19.220  35.730  28.700  1.00  0.00            
ATOM     58  C18 GCD     1      17.950  36.700  27.150  1.00  0.00            
ATOM     59  H28 GCD     1      17.410  37.300  27.890  1.00  0.00            
ATOM     60  H29 GCD     1      17.250  35.880  26.930  1.00  0.00            
ATOM     61  O14 GCD     1      18.150  37.450  25.990  1.00  0.00            
ATOM     62  H30 GCD     1      18.300  36.760  25.330  1.00  0.00            
ATOM     63  O15 GCD     1      20.630  34.080  28.880  1.00  0.00            
ATOM     64  C19 GCD     1      20.660  32.630  29.020  1.00  0.00            
ATOM     65  H31 GCD     1      20.700  32.200  28.010  1.00  0.00            
ATOM     66  C20 GCD     1      21.930  32.160  29.760  1.00  0.00            
ATOM     67  H32 GCD     1      21.830  32.700  30.710  1.00  0.00            
ATOM     68  O16 GCD     1      23.160  32.500  29.100  1.00  0.00            
ATOM     69  H33 GCD     1      23.250  33.440  28.870  1.00  0.00            
ATOM     70  C21 GCD     1      21.800  30.630  30.020  1.00  0.00            
ATOM     71  H34 GCD     1      21.870  30.190  29.010  1.00  0.00            
ATOM     72  O17 GCD     1      22.920  30.200  30.910  1.00  0.00            
ATOM     73  H35 GCD     1      23.700  30.580  30.480  1.00  0.00            
ATOM     74  C22 GCD     1      20.420  30.310  30.640  1.00  0.00            
ATOM     75  H36 GCD     1      20.380  29.220  30.670  1.00  0.00            
ATOM     76  O18 GCD     1      19.350  30.830  29.880  1.00  0.00            
ATOM     77  C23 GCD     1      19.420  32.320  29.720  1.00  0.00            
ATOM     78  H37 GCD     1      19.420  32.780  30.720  1.00  0.00            
ATOM     79  C24 GCD     1      18.190  32.880  29.010  1.00  0.00            
ATOM     80  H38 GCD     1      18.110  33.970  29.140  1.00  0.00            
ATOM     81  H39 GCD     1      17.280  32.390  29.370  1.00  0.00            
ATOM     82  O19 GCD     1      18.210  32.610  27.570  1.00  0.00            
ATOM     83  H40 GCD     1      18.890  33.200  27.230  1.00  0.00            
ATOM     84  O20 GCD     1      20.430  30.880  32.000  1.00  0.00            
ATOM     85  C25 GCD     1      19.980  30.070  33.070  1.00  0.00            
ATOM     86  H41 GCD     1      19.440  29.200  32.650  1.00  0.00            
ATOM     87  C26 GCD     1      21.100  29.810  34.040  1.00  0.00            
ATOM     88  H42 GCD     1      21.400  30.790  34.430  1.00  0.00            
ATOM     89  O21 GCD     1      22.170  29.070  33.400  1.00  0.00            
ATOM     90  H43 GCD     1      22.460  29.720  32.740  1.00  0.00            
ATOM     91  C27 GCD     1      20.660  29.000  35.260  1.00  0.00            
ATOM     92  H44 GCD     1      20.330  28.060  34.800  1.00  0.00            
ATOM     93  O22 GCD     1      21.700  28.860  36.170  1.00  0.00            
ATOM     94  H45 GCD     1      22.300  28.190  35.810  1.00  0.00            
ATOM     95  C28 GCD     1      19.480  29.660  35.920  1.00  0.00            
ATOM     96  H46 GCD     1      19.060  28.930  36.610  1.00  0.00            
ATOM     97  O23 GCD     1      18.460  29.980  34.900  1.00  0.00            
ATOM     98  C29 GCD     1      18.820  30.770  33.760  1.00  0.00            
ATOM     99  H47 GCD     1      19.120  31.720  34.230  1.00  0.00            
ATOM    100  C30 GCD     1      17.520  30.820  32.880  1.00  0.00            
ATOM    101  H48 GCD     1      17.410  29.880  32.310  1.00  0.00            
ATOM    102  H49 GCD     1      17.640  31.570  32.090  1.00  0.00            
ATOM    103  O24 GCD     1      16.380  31.190  33.630  1.00  0.00            
ATOM    104  H50 GCD     1      16.100  30.400  34.110  1.00  0.00            
ATOM    105  O25 GCD     1      19.900  30.830  36.710  1.00  0.00            
ATOM    106  C31 GCD     1      19.390  30.930  38.050  1.00  0.00            
ATOM    107  H51 GCD     1      18.890  30.010  38.380  1.00  0.00            
ATOM    108  C32 GCD     1      20.660  31.270  38.960  1.00  0.00            
ATOM    109  H52 GCD     1      21.030  32.210  38.550  1.00  0.00            
ATOM    110  O26 GCD     1      21.610  30.220  38.860  1.00  0.00            
ATOM    111  H53 GCD     1      21.710  30.070  37.910  1.00  0.00            
ATOM    112  C33 GCD     1      20.240  31.440  40.440  1.00  0.00            
ATOM    113  H54 GCD     1      19.730  30.580  40.890  1.00  0.00            
ATOM    114  O27 GCD     1      21.330  31.760  41.300  1.00  0.00            
ATOM    115  H55 GCD     1      21.070  31.950  42.200  1.00  0.00            
ATOM    116  C34 GCD     1      19.110  32.490  40.420  1.00  0.00            
ATOM    117  H56 GCD     1      18.700  32.550  41.430  1.00  0.00            
ATOM    118  O28 GCD     1      18.070  32.140  39.480  1.00  0.00            
ATOM    119  C35 GCD     1      18.440  32.100  38.080  1.00  0.00            
ATOM    120  H57 GCD     1      18.960  33.000  37.730  1.00  0.00            
ATOM    121  C36 GCD     1      17.140  31.970  37.250  1.00  0.00            
ATOM    122  H58 GCD     1      17.470  31.590  36.270  1.00  0.00            
ATOM    123  H59 GCD     1      16.720  32.970  37.090  1.00  0.00            
ATOM    124  O29 GCD     1      16.250  31.030  37.800  1.00  0.00            
ATOM    125  H60 GCD     1      16.000  31.250  38.710  1.00  0.00            
ATOM    126  O30 GCD     1      19.680  33.730  40.140  1.00  0.00            
ATOM    127  C37 GCD     1      19.350  34.710  41.070  1.00  0.00            
ATOM    128  H61 GCD     1      19.020  34.360  42.060  1.00  0.00            
ATOM    129  C38 GCD     1      20.620  35.540  41.260  1.00  0.00            
ATOM    130  H62 GCD     1      21.080  35.790  40.290  1.00  0.00            
ATOM    131  O31 GCD     1      21.510  34.720  42.030  1.00  0.00            
ATOM    132  H63 GCD     1      21.590  33.980  41.410  1.00  0.00            
ATOM    133  C39 GCD     1      20.430  36.850  41.980  1.00  0.00            
ATOM    134  H64 GCD     1      20.120  36.660  43.010  1.00  0.00            
ATOM    135  O32 GCD     1      21.640  37.630  42.070  1.00  0.00            
ATOM    136  H65 GCD     1      21.470  38.440  42.570  1.00  0.00            
ATOM    137  C40 GCD     1      19.360  37.640  41.200  1.00  0.00            
ATOM    138  H66 GCD     1      19.170  38.570  41.740  1.00  0.00            
ATOM    139  O33 GCD     1      18.160  36.870  41.140  1.00  0.00            
ATOM    140  C41 GCD     1      18.210  35.560  40.500  1.00  0.00            
ATOM    141  H67 GCD     1      18.370  35.720  39.430  1.00  0.00            
ATOM    142  C42 GCD     1      16.890  34.870  40.900  1.00  0.00            
ATOM    143  H68 GCD     1      16.830  33.790  40.700  1.00  0.00            
ATOM    144  H69 GCD     1      16.070  35.380  40.370  1.00  0.00            
ATOM    145  O34 GCD     1      16.710  34.950  42.250  1.00  0.00            
ATOM    146  H70 GCD     1      17.020  35.850  42.410  1.00  0.00            
ATOM    147  O35 GCD     1      19.730  38.000  39.880  1.00  0.00            
ATOM    148  C43 GCD     1      19.680  39.430  39.600  1.00  0.00            
ATOM    149  H71 GCD     1      19.750  40.030  40.520  1.00  0.00            
ATOM    150  C44 GCD     1      20.880  39.750  38.780  1.00  0.00            
ATOM    151  H72 GCD     1      20.850  39.150  37.860  1.00  0.00            
ATOM    152  O36 GCD     1      22.130  39.450  39.440  1.00  0.00            
ATOM    153  H73 GCD     1      22.140  38.520  39.690  1.00  0.00            
ATOM    154  C45 GCD     1      20.750  41.220  38.320  1.00  0.00            
ATOM    155  H74 GCD     1      20.850  41.840  39.220  1.00  0.00            
ATOM    156  O37 GCD     1      21.650  41.610  37.330  1.00  0.00            
ATOM    157  H75 GCD     1      22.440  41.070  37.460  1.00  0.00            
ATOM    158  C46 GCD     1      19.440  41.590  37.810  1.00  0.00            
ATOM    159  H76 GCD     1      19.310  42.670  37.720  1.00  0.00            
ATOM    160  O38 GCD     1      19.160  41.070  36.560  1.00  0.00            
ATOM    161  O39 GCD     1      18.490  41.150  38.650  1.00  0.00            
ATOM    162  C47 GCD     1      18.370  39.820  38.920  1.00  0.00            
ATOM    163  H77 GCD     1      18.230  39.210  38.010  1.00  0.00            
ATOM    164  C48 GCD     1      17.090  39.640  39.790  1.00  0.00            
ATOM    165  H78 GCD     1      16.880  38.580  39.950  1.00  0.00            
ATOM    166  H79 GCD     1      16.280  40.180  39.280  1.00  0.00            
ATOM    167  O40 GCD     1      17.250  40.140  41.080  1.00  0.00            
ATOM    168  H80 GCD     1      17.400  41.070  40.870  1.00  0.00            
ATOM    169  C1  AU0     2      17.850  34.560  33.210  1.00  0.00            
ATOM    170  C2  AU0     2      19.360  34.490  33.190  1.00  0.00            
ATOM    171  C3  AU0     2      20.090  34.940  32.080  1.00  0.00            
ATOM    172  C4  AU0     2      21.490  34.950  32.130  1.00  0.00            
ATOM    173  C5  AU0     2      22.180  34.740  33.340  1.00  0.00            
ATOM    174  C6  AU0     2      23.670  34.730  33.390  1.00  0.00            
ATOM    175  C7  AU0     2      24.260  36.140  33.540  1.00  0.00            
ATOM    176  C8  AU0     2      24.360  34.030  32.190  1.00  0.00            
ATOM    177  C9  AU0     2      21.450  34.510  34.480  1.00  0.00            
ATOM    178  O1  AU0     2      21.980  34.450  35.730  1.00  0.00            
ATOM    179  C10 AU0     2      20.060  34.300  34.400  1.00  0.00            
ATOM    180  H1  AU0     2      17.520  35.600  33.360  1.00  0.00            
ATOM    181  H2  AU0     2      17.420  34.190  32.270  1.00  0.00            
ATOM    182  H3  AU0     2      17.310  34.070  34.030  1.00  0.00            
ATOM    183  H4  AU0     2      19.620  35.150  31.130  1.00  0.00            
ATOM    184  H5  AU0     2      22.070  35.140  31.230  1.00  0.00            
ATOM    185  H6  AU0     2      24.030  34.270  34.310  1.00  0.00            
ATOM    186  H7  AU0     2      23.870  36.870  32.820  1.00  0.00            
ATOM    187  H8  AU0     2      23.930  36.610  34.480  1.00  0.00            
ATOM    188  H9  AU0     2      25.360  36.100  33.510  1.00  0.00            
ATOM    189  H10 AU0     2      25.440  33.900  32.360  1.00  0.00            
ATOM    190  H11 AU0     2      24.000  33.000  32.160  1.00  0.00            
ATOM    191  H12 AU0     2      24.210  34.590  31.260  1.00  0.00            
ATOM    192  H13 AU0     2      21.240  34.750  36.290  1.00  0.00            
ATOM    193  H14 AU0     2      19.460  34.270  35.310  1.00  0.00            
TER
ENDMDL
MODEL        1
ATOM      1  H1  GCD     1      19.430  45.450  35.100  1.00  0.00            
ATOM      2  O1  GCD     1      19.640  45.040  35.950  1.00  0.00            
ATOM      3  C1  GCD     1      19.220  43.670  35.800  1.00  0.00            
ATOM      4  H2  GCD     1      19.290  43.010  36.680  1.00  0.00            
ATOM      5  H3  GCD     1      18.180  43.550  35.490  1.00  0.00            
ATOM      6  C2  GCD     1      20.040  42.920  34.740  1.00  0.00            
ATOM      7  H4  GCD     1      19.560  41.940  34.820  1.00  0.00            
ATOM      8  C3  GCD     1      21.600  42.940  35.060  1.00  0.00            
ATOM      9  H5  GCD     1      21.920  43.990  35.020  1.00  0.00            
ATOM     10  C4  GCD     1      22.300  42.180  33.930  1.00  0.00            
ATOM     11  H6  GCD     1      21.990  41.130  33.940  1.00  0.00            
ATOM     12  O2  GCD     1      23.730  42.250  34.180  1.00  0.00            
ATOM     13  H7  GCD     1      23.840  42.140  35.130  1.00  0.00            
ATOM     14  C5  GCD     1      21.880  42.760  32.540  1.00  0.00            
ATOM     15  H8  GCD     1      22.140  43.830  32.520  1.00  0.00            
ATOM     16  O3  GCD     1      22.490  42.150  31.380  1.00  0.00            
ATOM     17  H9  GCD     1      22.330  41.190  31.420  1.00  0.00            
ATOM     18  C6  GCD     1      20.370  42.670  32.400  1.00  0.00            
ATOM     19  O4  GCD     1      19.740  43.380  33.420  1.00  0.00            
ATOM     20  H10 GCD     1      20.140  43.090  31.420  1.00  0.00            
ATOM     21  O5  GCD     1      20.060  41.220  32.440  1.00  0.00            
ATOM     22  C7  GCD     1      19.030  40.760  31.540  1.00  0.00            
ATOM     23  H11 GCD     1      18.290  41.570  31.460  1.00  0.00            
ATOM     24  C8  GCD     1      19.630  40.500  30.100  1.00  0.00            
ATOM     25  H12 GCD     1      20.590  39.980  30.220  1.00  0.00            
ATOM     26  O6  GCD     1      19.820  41.770  29.470  1.00  0.00            
ATOM     27  H13 GCD     1      20.400  41.440  28.770  1.00  0.00            
ATOM     28  C9  GCD     1      18.660  39.600  29.330  1.00  0.00            
ATOM     29  H14 GCD     1      17.830  40.260  29.070  1.00  0.00            
ATOM     30  O7  GCD     1      19.170  39.050  28.130  1.00  0.00            
ATOM     31  H15 GCD     1      19.850  38.400  28.330  1.00  0.00            
ATOM     32  C10 GCD     1      18.020  38.510  30.180  1.00  0.00            
ATOM     33  H16 GCD     1      17.220  37.990  29.630  1.00  0.00            
ATOM     34  O8  GCD     1      17.380  39.060  31.360  1.00  0.00            
ATOM     35  C11 GCD     1      18.420  39.540  32.210  1.00  0.00            
ATOM     36  H17 GCD     1      19.190  38.770  32.320  1.00  0.00            
ATOM     37  C12 GCD     1      17.730  39.830  33.500  1.00  0.00            
ATOM     38  H18 GCD     1      18.470  40.220  34.210  1.00  0.00            
ATOM     39  H19 GCD     1      17.330  38.840  33.750  1.00  0.00            
ATOM     40  O9  GCD     1      16.630  40.720  33.480  1.00  0.00            
ATOM     41  H20 GCD     1      16.310  40.960  34.350  1.00  0.00            
ATOM     42  O10 GCD     1      19.010  37.520  30.490  1.00  0.00            
ATOM     43  C13 GCD     1      19.160  36.360  29.680  1.00  0.00            
ATOM     44  H21 GCD     1      18.700  36.520  28.690  1.00  0.00            
ATOM     45  C14 GCD     1      20.550  36.000  29.260  1.00  0.00            
ATOM     46  H22 GCD     1      20.950  35.530  30.170  1.00  0.00            
ATOM     47  O11 GCD     1      21.290  37.100  28.830  1.00  0.00            
ATOM     48  H23 GCD     1      22.110  36.610  28.690  1.00  0.00            
ATOM     49  C15 GCD     1      20.570  34.850  28.200  1.00  0.00            
ATOM     50  H24 GCD     1      20.050  35.290  27.340  1.00  0.00            
ATOM     51  O12 GCD     1      21.860  34.320  27.840  1.00  0.00            
ATOM     52  H25 GCD     1      22.340  33.910  28.570  1.00  0.00            
ATOM     53  C16 GCD     1      19.730  33.690  28.710  1.00  0.00            
ATOM     54  H26 GCD     1      19.490  32.920  27.980  1.00  0.00            
ATOM     55  O13 GCD     1      18.420  34.140  29.260  1.00  0.00            
ATOM     56  C17 GCD     1      18.450  35.120  30.280  1.00  0.00            
ATOM     57  H27 GCD     1      19.010  34.790  31.160  1.00  0.00            
ATOM     58  C18 GCD     1      16.990  35.340  30.590  1.00  0.00            
ATOM     59  H28 GCD     1      16.890  36.210  31.250  1.00  0.00            
ATOM     60  H29 GCD     1      16.600  34.500  31.190  1.00  0.00            
ATOM     61  O14 GCD     1      16.110  35.590  29.410  1.00  0.00            
ATOM     62  H30 GCD     1      16.600  35.710  28.590  1.00  0.00            
ATOM     63  O15 GCD     1      20.290  33.130  29.910  1.00  0.00            
ATOM     64  C19 GCD     1      20.780  31.820  29.900  1.00  0.00            
ATOM     65  H31 GCD     1      20.980  31.580  28.840  1.00  0.00            
ATOM     66  C20 GCD     1      22.110  31.870  30.660  1.00  0.00            
ATOM     67  H32 GCD     1      21.890  32.410  31.590  1.00  0.00            
ATOM     68  O16 GCD     1      23.040  32.520  29.800  1.00  0.00            
ATOM     69  H33 GCD     1      23.040  31.990  29.000  1.00  0.00            
ATOM     70  C21 GCD     1      22.480  30.460  31.140  1.00  0.00            
ATOM     71  H34 GCD     1      22.730  29.750  30.340  1.00  0.00            
ATOM     72  O17 GCD     1      23.650  30.620  31.920  1.00  0.00            
ATOM     73  H35 GCD     1      24.360  31.110  31.470  1.00  0.00            
ATOM     74  C22 GCD     1      21.380  29.810  31.940  1.00  0.00            
ATOM     75  H36 GCD     1      21.580  28.790  32.260  1.00  0.00            
ATOM     76  O18 GCD     1      20.300  29.690  31.050  1.00  0.00            
ATOM     77  C23 GCD     1      19.780  30.960  30.680  1.00  0.00            
ATOM     78  H37 GCD     1      19.430  31.440  31.600  1.00  0.00            
ATOM     79  C24 GCD     1      18.550  30.700  29.820  1.00  0.00            
ATOM     80  H38 GCD     1      18.170  31.640  29.400  1.00  0.00            
ATOM     81  H39 GCD     1      17.800  30.160  30.410  1.00  0.00            
ATOM     82  O19 GCD     1      18.930  29.910  28.650  1.00  0.00            
ATOM     83  H40 GCD     1      19.180  29.020  28.920  1.00  0.00            
ATOM     84  O20 GCD     1      21.020  30.510  33.100  1.00  0.00            
ATOM     85  C25 GCD     1      20.990  29.770  34.320  1.00  0.00            
ATOM     86  H41 GCD     1      20.980  28.700  34.090  1.00  0.00            
ATOM     87  C26 GCD     1      22.260  30.090  35.110  1.00  0.00            
ATOM     88  H42 GCD     1      22.390  31.180  35.140  1.00  0.00            
ATOM     89  O21 GCD     1      23.410  29.570  34.450  1.00  0.00            
ATOM     90  H43 GCD     1      23.530  30.080  33.640  1.00  0.00            
ATOM     91  C27 GCD     1      22.020  29.660  36.570  1.00  0.00            
ATOM     92  H44 GCD     1      21.890  28.570  36.520  1.00  0.00            
ATOM     93  O22 GCD     1      23.140  30.060  37.320  1.00  0.00            
ATOM     94  H45 GCD     1      23.450  30.840  36.840  1.00  0.00            
ATOM     95  C28 GCD     1      20.770  30.200  37.130  1.00  0.00            
ATOM     96  H46 GCD     1      20.630  29.780  38.140  1.00  0.00            
ATOM     97  O23 GCD     1      19.720  29.770  36.280  1.00  0.00            
ATOM     98  C29 GCD     1      19.780  30.300  34.950  1.00  0.00            
ATOM     99  H47 GCD     1      19.830  31.400  35.030  1.00  0.00            
ATOM    100  C30 GCD     1      18.540  29.870  34.230  1.00  0.00            
ATOM    101  H48 GCD     1      18.820  28.830  34.000  1.00  0.00            
ATOM    102  H49 GCD     1      18.520  30.390  33.270  1.00  0.00            
ATOM    103  O24 GCD     1      17.390  30.170  34.940  1.00  0.00            
ATOM    104  H50 GCD     1      17.750  30.140  35.830  1.00  0.00            
ATOM    105  O25 GCD     1      20.730  31.660  37.270  1.00  0.00            
ATOM    106  C31 GCD     1      20.020  32.050  38.430  1.00  0.00            
ATOM    107  H51 GCD     1      19.330  31.300  38.850  1.00  0.00            
ATOM    108  C32 GCD     1      21.000  32.440  39.540  1.00  0.00            
ATOM    109  H52 GCD     1      21.790  33.090  39.140  1.00  0.00            
ATOM    110  O26 GCD     1      21.570  31.140  39.960  1.00  0.00            
ATOM    111  H53 GCD     1      22.340  31.050  39.390  1.00  0.00            
ATOM    112  C33 GCD     1      20.300  33.160  40.690  1.00  0.00            
ATOM    113  H54 GCD     1      19.610  32.450  41.170  1.00  0.00            
ATOM    114  O27 GCD     1      21.300  33.570  41.680  1.00  0.00            
ATOM    115  H55 GCD     1      21.870  34.280  41.380  1.00  0.00            
ATOM    116  C34 GCD     1      19.470  34.320  40.200  1.00  0.00            
ATOM    117  H56 GCD     1      18.830  34.720  40.990  1.00  0.00            
ATOM    118  O28 GCD     1      18.540  33.890  39.200  1.00  0.00            
ATOM    119  C35 GCD     1      19.170  33.270  38.100  1.00  0.00            
ATOM    120  H57 GCD     1      19.750  34.090  37.660  1.00  0.00            
ATOM    121  C36 GCD     1      18.020  32.920  37.150  1.00  0.00            
ATOM    122  H58 GCD     1      18.440  32.530  36.220  1.00  0.00            
ATOM    123  H59 GCD     1      17.530  33.850  36.830  1.00  0.00            
ATOM    124  O29 GCD     1      17.100  32.050  37.740  1.00  0.00            
ATOM    125  H60 GCD     1      16.690  32.450  38.510  1.00  0.00            
ATOM    126  O30 GCD     1      20.250  35.390  39.700  1.00  0.00            
ATOM    127  C37 GCD     1      20.670  36.460  40.580  1.00  0.00            
ATOM    128  H61 GCD     1      20.570  36.200  41.640  1.00  0.00            
ATOM    129  C38 GCD     1      22.180  36.700  40.340  1.00  0.00            
ATOM    130  H62 GCD     1      22.370  36.900  39.270  1.00  0.00            
ATOM    131  O31 GCD     1      22.960  35.620  40.630  1.00  0.00            
ATOM    132  H63 GCD     1      23.230  35.680  41.550  1.00  0.00            
ATOM    133  C39 GCD     1      22.620  37.890  41.140  1.00  0.00            
ATOM    134  H64 GCD     1      22.560  37.740  42.230  1.00  0.00            
ATOM    135  O32 GCD     1      24.010  38.140  41.030  1.00  0.00            
ATOM    136  H65 GCD     1      24.430  38.530  41.810  1.00  0.00            
ATOM    137  C40 GCD     1      21.720  39.110  40.820  1.00  0.00            
ATOM    138  H66 GCD     1      21.860  39.920  41.540  1.00  0.00            
ATOM    139  O33 GCD     1      20.360  38.710  41.050  1.00  0.00            
ATOM    140  C41 GCD     1      19.890  37.670  40.180  1.00  0.00            
ATOM    141  H67 GCD     1      20.020  37.920  39.120  1.00  0.00            
ATOM    142  C42 GCD     1      18.390  37.490  40.410  1.00  0.00            
ATOM    143  H68 GCD     1      18.080  36.560  39.920  1.00  0.00            
ATOM    144  H69 GCD     1      17.830  38.380  40.090  1.00  0.00            
ATOM    145  O34 GCD     1      17.990  37.220  41.770  1.00  0.00            
ATOM    146  H70 GCD     1      18.170  37.970  42.350  1.00  0.00            
ATOM    147  O35 GCD     1      21.840  39.580  39.480  1.00  0.00            
ATOM    148  C43 GCD     1      22.130  40.900  39.330  1.00  0.00            
ATOM    149  H71 GCD     1      22.470  41.410  40.240  1.00  0.00            
ATOM    150  C44 GCD     1      23.380  40.930  38.370  1.00  0.00            
ATOM    151  H72 GCD     1      23.080  40.290  37.530  1.00  0.00            
ATOM    152  O36 GCD     1      24.430  40.210  39.130  1.00  0.00            
ATOM    153  H73 GCD     1      24.020  39.470  39.600  1.00  0.00            
ATOM    154  C45 GCD     1      23.740  42.290  37.820  1.00  0.00            
ATOM    155  H74 GCD     1      24.050  42.840  38.720  1.00  0.00            
ATOM    156  O37 GCD     1      24.780  42.330  36.850  1.00  0.00            
ATOM    157  H75 GCD     1      24.920  43.260  36.630  1.00  0.00            
ATOM    158  C46 GCD     1      22.420  42.960  37.330  1.00  0.00            
ATOM    159  H76 GCD     1      22.620  44.010  37.100  1.00  0.00            
ATOM    160  O38 GCD     1      21.930  42.220  36.240  1.00  0.00            
ATOM    161  O39 GCD     1      21.430  42.920  38.310  1.00  0.00            
ATOM    162  C47 GCD     1      20.910  41.670  38.770  1.00  0.00            
ATOM    163  H77 GCD     1      20.500  41.160  37.880  1.00  0.00            
ATOM    164  C48 GCD     1      19.760  41.780  39.810  1.00  0.00            
ATOM    165  H78 GCD     1      19.480  40.760  40.120  1.00  0.00            
ATOM    166  H79 GCD     1      18.890  42.190  39.280  1.00  0.00            
ATOM    167  O40 GCD     1      20.100  42.710  40.840  1.00  0.00            
ATOM    168  H80 GCD     1      20.780  42.440  41.470  1.00  0.00            
ATOM    169  C1  AU0     2      16.090  33.630  33.800  1.00  0.00            
ATOM    170  C2  AU0     2      17.440  34.210  33.940  1.00  0.00            
ATOM    171  C3  AU0     2      18.560  33.470  33.560  1.00  0.00            
ATOM    172  C4  AU0     2      19.840  33.950  33.690  1.00  0.00            
ATOM    173  C5  AU0     2      20.090  35.230  34.250  1.00  0.00            
ATOM    174  C6  AU0     2      21.530  35.850  34.200  1.00  0.00            
ATOM    175  C7  AU0     2      21.970  36.290  32.870  1.00  0.00            
ATOM    176  C8  AU0     2      22.550  34.860  34.760  1.00  0.00            
ATOM    177  C9  AU0     2      18.940  35.960  34.660  1.00  0.00            
ATOM    178  O1  AU0     2      18.960  37.180  35.290  1.00  0.00            
ATOM    179  C10 AU0     2      17.630  35.450  34.450  1.00  0.00            
ATOM    180  H1  AU0     2      16.000  32.840  34.550  1.00  0.00            
ATOM    181  H2  AU0     2      15.250  34.340  33.810  1.00  0.00            
ATOM    182  H3  AU0     2      16.080  33.010  32.890  1.00  0.00            
ATOM    183  H4  AU0     2      18.420  32.490  33.110  1.00  0.00            
ATOM    184  H5  AU0     2      20.670  33.410  33.230  1.00  0.00            
ATOM    185  H6  AU0     2      21.670  36.660  34.930  1.00  0.00            
ATOM    186  H7  AU0     2      21.350  37.120  32.510  1.00  0.00            
ATOM    187  H8  AU0     2      23.030  36.570  32.890  1.00  0.00            
ATOM    188  H9  AU0     2      21.730  35.550  32.090  1.00  0.00            
ATOM    189  H10 AU0     2      23.580  35.070  34.470  1.00  0.00            
ATOM    190  H11 AU0     2      22.450  34.870  35.850  1.00  0.00            
ATOM    191  H12 AU0     2      22.430  33.810  34.500  1.00  0.00            
ATOM    192  H13 AU0     2      18.200  37.270  35.900  1.00  0.00            
ATOM    193  H14 AU0     2      16.700  35.890  34.800  1.00  0.00            
TER
ENDMDL
MODEL        1
ATOM      1  H1  GCD     1       5.610  11.880  19.050  1.00  0.00            
ATOM      2  O1  GCD     1       6.570  11.940  18.970  1.00  0.00            
ATOM      3  C1  GCD     1       7.030  13.340  19.110  1.00  0.00            
ATOM      4  H2  GCD     1       6.950  13.600  20.170  1.00  0.00            
ATOM      5  H3  GCD     1       8.110  13.310  18.930  1.00  0.00            
ATOM      6  C2  GCD     1       6.400  14.320  18.170  1.00  0.00            
ATOM      7  H4  GCD     1       6.660  14.090  17.130  1.00  0.00            
ATOM      8  C3  GCD     1       6.910  15.760  18.460  1.00  0.00            
ATOM      9  H5  GCD     1       6.660  15.980  19.510  1.00  0.00            
ATOM     10  C4  GCD     1       6.190  16.920  17.780  1.00  0.00            
ATOM     11  H6  GCD     1       6.530  16.870  16.740  1.00  0.00            
ATOM     12  O2  GCD     1       6.740  18.110  18.350  1.00  0.00            
ATOM     13  H7  GCD     1       6.600  18.820  17.720  1.00  0.00            
ATOM     14  C5  GCD     1       4.680  16.750  18.040  1.00  0.00            
ATOM     15  H8  GCD     1       4.640  16.760  19.130  1.00  0.00            
ATOM     16  O3  GCD     1       3.960  17.780  17.400  1.00  0.00            
ATOM     17  H9  GCD     1       4.190  17.770  16.470  1.00  0.00            
ATOM     18  C6  GCD     1       4.300  15.320  17.660  1.00  0.00            
ATOM     19  O4  GCD     1       5.010  14.440  18.430  1.00  0.00            
ATOM     20  H10 GCD     1       3.250  15.120  17.910  1.00  0.00            
ATOM     21  O5  GCD     1       4.470  15.160  16.290  1.00  0.00            
ATOM     22  C7  GCD     1       3.310  15.220  15.460  1.00  0.00            
ATOM     23  H11 GCD     1       2.450  15.550  16.050  1.00  0.00            
ATOM     24  C8  GCD     1       3.610  16.180  14.280  1.00  0.00            
ATOM     25  H12 GCD     1       4.430  15.920  13.590  1.00  0.00            
ATOM     26  O6  GCD     1       3.880  17.480  14.830  1.00  0.00            
ATOM     27  H13 GCD     1       4.220  17.970  14.070  1.00  0.00            
ATOM     28  C9  GCD     1       2.220  16.180  13.650  1.00  0.00            
ATOM     29  H14 GCD     1       1.530  16.350  14.490  1.00  0.00            
ATOM     30  O7  GCD     1       2.070  17.180  12.670  1.00  0.00            
ATOM     31  H15 GCD     1       2.330  16.830  11.810  1.00  0.00            
ATOM     32  C10 GCD     1       1.880  14.810  13.120  1.00  0.00            
ATOM     33  H16 GCD     1       0.940  14.770  12.560  1.00  0.00            
ATOM     34  O8  GCD     1       1.810  13.940  14.230  1.00  0.00            
ATOM     35  C11 GCD     1       2.910  13.790  15.030  1.00  0.00            
ATOM     36  H17 GCD     1       3.720  13.320  14.450  1.00  0.00            
ATOM     37  C12 GCD     1       2.490  12.900  16.170  1.00  0.00            
ATOM     38  H18 GCD     1       1.580  13.180  16.710  1.00  0.00            
ATOM     39  H19 GCD     1       3.250  12.880  16.970  1.00  0.00            
ATOM     40  O9  GCD     1       2.150  11.580  15.710  1.00  0.00            
ATOM     41  H20 GCD     1       1.580  11.750  14.950  1.00  0.00            
ATOM     42  O10 GCD     1       2.910  14.360  12.350  1.00  0.00            
ATOM     43  C13 GCD     1       2.590  14.080  11.020  1.00  0.00            
ATOM     44  H21 GCD     1       1.510  14.080  10.840  1.00  0.00            
ATOM     45  C14 GCD     1       3.180  15.060  10.030  1.00  0.00            
ATOM     46  H22 GCD     1       4.270  15.010  10.180  1.00  0.00            
ATOM     47  O11 GCD     1       2.700  16.390  10.330  1.00  0.00            
ATOM     48  H23 GCD     1       2.880  16.980   9.590  1.00  0.00            
ATOM     49  C15 GCD     1       2.820  14.640   8.660  1.00  0.00            
ATOM     50  H24 GCD     1       1.740  14.550   8.510  1.00  0.00            
ATOM     51  O12 GCD     1       3.350  15.430   7.640  1.00  0.00            
ATOM     52  H25 GCD     1       4.130  15.070   7.200  1.00  0.00            
ATOM     53  C16 GCD     1       3.330  13.160   8.440  1.00  0.00            
ATOM     54  H26 GCD     1       2.930  12.850   7.480  1.00  0.00            
ATOM     55  O13 GCD     1       2.740  12.290   9.320  1.00  0.00            
ATOM     56  C17 GCD     1       3.010  12.610  10.710  1.00  0.00            
ATOM     57  H27 GCD     1       4.080  12.520  10.960  1.00  0.00            
ATOM     58  C18 GCD     1       2.390  11.560  11.640  1.00  0.00            
ATOM     59  H28 GCD     1       2.720  11.780  12.660  1.00  0.00            
ATOM     60  H29 GCD     1       2.790  10.570  11.380  1.00  0.00            
ATOM     61  O14 GCD     1       0.930  11.610  11.580  1.00  0.00            
ATOM     62  H30 GCD     1       0.630  11.460  10.680  1.00  0.00            
ATOM     63  O15 GCD     1       4.770  13.080   8.450  1.00  0.00            
ATOM     64  C19 GCD     1       5.350  12.180   7.480  1.00  0.00            
ATOM     65  H31 GCD     1       4.600  11.430   7.180  1.00  0.00            
ATOM     66  C20 GCD     1       5.860  13.090   6.340  1.00  0.00            
ATOM     67  H32 GCD     1       6.410  13.870   6.880  1.00  0.00            
ATOM     68  O16 GCD     1       4.720  13.580   5.600  1.00  0.00            
ATOM     69  H33 GCD     1       5.030  14.310   5.050  1.00  0.00            
ATOM     70  C21 GCD     1       6.860  12.460   5.390  1.00  0.00            
ATOM     71  H34 GCD     1       6.290  11.780   4.730  1.00  0.00            
ATOM     72  O17 GCD     1       7.500  13.420   4.510  1.00  0.00            
ATOM     73  H35 GCD     1       8.080  13.920   5.100  1.00  0.00            
ATOM     74  C22 GCD     1       7.840  11.610   6.130  1.00  0.00            
ATOM     75  H36 GCD     1       8.400  10.960   5.450  1.00  0.00            
ATOM     76  O18 GCD     1       7.160  10.720   7.050  1.00  0.00            
ATOM     77  C23 GCD     1       6.500  11.440   8.120  1.00  0.00            
ATOM     78  H37 GCD     1       7.270  12.100   8.540  1.00  0.00            
ATOM     79  C24 GCD     1       6.040  10.490   9.170  1.00  0.00            
ATOM     80  H38 GCD     1       5.360   9.720   8.780  1.00  0.00            
ATOM     81  H39 GCD     1       5.540  11.000  10.010  1.00  0.00            
ATOM     82  O19 GCD     1       7.160   9.810   9.790  1.00  0.00            
ATOM     83  H40 GCD     1       7.700   9.460   9.080  1.00  0.00            
ATOM     84  O20 GCD     1       8.640  12.500   6.920  1.00  0.00            
ATOM     85  C25 GCD     1       9.900  12.920   6.410  1.00  0.00            
ATOM     86  H41 GCD     1       9.900  12.930   5.310  1.00  0.00            
ATOM     87  C26 GCD     1      10.090  14.430   6.800  1.00  0.00            
ATOM     88  H42 GCD     1       9.780  14.570   7.840  1.00  0.00            
ATOM     89  O21 GCD     1       9.310  15.210   5.900  1.00  0.00            
ATOM     90  H43 GCD     1       9.230  16.120   6.220  1.00  0.00            
ATOM     91  C27 GCD     1      11.500  14.820   6.480  1.00  0.00            
ATOM     92  H44 GCD     1      11.660  14.720   5.400  1.00  0.00            
ATOM     93  O22 GCD     1      11.930  16.130   6.790  1.00  0.00            
ATOM     94  H45 GCD     1      11.430  16.760   6.260  1.00  0.00            
ATOM     95  C28 GCD     1      12.470  13.870   7.270  1.00  0.00            
ATOM     96  H46 GCD     1      13.500  14.020   6.940  1.00  0.00            
ATOM     97  O23 GCD     1      12.250  12.520   6.910  1.00  0.00            
ATOM     98  C29 GCD     1      10.940  12.040   7.140  1.00  0.00            
ATOM     99  H47 GCD     1      10.650  11.990   8.190  1.00  0.00            
ATOM    100  C30 GCD     1      10.800  10.600   6.610  1.00  0.00            
ATOM    101  H48 GCD     1       9.780  10.230   6.800  1.00  0.00            
ATOM    102  H49 GCD     1      11.470   9.990   7.220  1.00  0.00            
ATOM    103  O24 GCD     1      11.120  10.370   5.240  1.00  0.00            
ATOM    104  H50 GCD     1      10.840   9.460   5.070  1.00  0.00            
ATOM    105  O25 GCD     1      12.360  14.100   8.700  1.00  0.00            
ATOM    106  C31 GCD     1      13.610  14.310   9.340  1.00  0.00            
ATOM    107  H51 GCD     1      14.440  14.220   8.630  1.00  0.00            
ATOM    108  C32 GCD     1      13.640  15.780  10.030  1.00  0.00            
ATOM    109  H52 GCD     1      12.700  15.770  10.600  1.00  0.00            
ATOM    110  O26 GCD     1      13.690  16.700   8.950  1.00  0.00            
ATOM    111  H53 GCD     1      12.860  16.680   8.450  1.00  0.00            
ATOM    112  C33 GCD     1      14.880  15.870  10.950  1.00  0.00            
ATOM    113  H54 GCD     1      15.690  15.860  10.200  1.00  0.00            
ATOM    114  O27 GCD     1      14.850  17.030  11.710  1.00  0.00            
ATOM    115  H55 GCD     1      14.800  17.690  11.010  1.00  0.00            
ATOM    116  C34 GCD     1      15.050  14.620  11.780  1.00  0.00            
ATOM    117  H56 GCD     1      16.030  14.630  12.270  1.00  0.00            
ATOM    118  O28 GCD     1      15.110  13.410  10.950  1.00  0.00            
ATOM    119  C35 GCD     1      13.880  13.150  10.290  1.00  0.00            
ATOM    120  H57 GCD     1      13.030  13.130  10.980  1.00  0.00            
ATOM    121  C36 GCD     1      14.140  11.860   9.500  1.00  0.00            
ATOM    122  H58 GCD     1      15.110  11.860   8.990  1.00  0.00            
ATOM    123  H59 GCD     1      13.350  11.680   8.760  1.00  0.00            
ATOM    124  O29 GCD     1      14.330  10.690  10.300  1.00  0.00            
ATOM    125  H60 GCD     1      15.030  10.770  10.960  1.00  0.00            
ATOM    126  O30 GCD     1      14.020  14.440  12.780  1.00  0.00            
ATOM    127  C37 GCD     1      14.370  14.220  14.190  1.00  0.00            
ATOM    128  H61 GCD     1      15.430  14.050  14.450  1.00  0.00            
ATOM    129  C38 GCD     1      14.080  15.550  14.910  1.00  0.00            
ATOM    130  H62 GCD     1      13.070  15.860  14.610  1.00  0.00            
ATOM    131  O31 GCD     1      15.040  16.490  14.350  1.00  0.00            
ATOM    132  H63 GCD     1      14.740  16.650  13.450  1.00  0.00            
ATOM    133  C39 GCD     1      14.320  15.400  16.380  1.00  0.00            
ATOM    134  H64 GCD     1      15.340  15.010  16.500  1.00  0.00            
ATOM    135  O32 GCD     1      14.240  16.550  17.170  1.00  0.00            
ATOM    136  H65 GCD     1      13.320  16.810  17.280  1.00  0.00            
ATOM    137  C40 GCD     1      13.470  14.310  17.000  1.00  0.00            
ATOM    138  H66 GCD     1      13.770  14.040  18.020  1.00  0.00            
ATOM    139  O33 GCD     1      13.600  13.120  16.240  1.00  0.00            
ATOM    140  C41 GCD     1      13.410  13.290  14.850  1.00  0.00            
ATOM    141  H67 GCD     1      12.380  13.560  14.560  1.00  0.00            
ATOM    142  C42 GCD     1      13.680  11.950  14.210  1.00  0.00            
ATOM    143  H68 GCD     1      14.680  11.570  14.420  1.00  0.00            
ATOM    144  H69 GCD     1      13.680  12.050  13.110  1.00  0.00            
ATOM    145  O34 GCD     1      12.660  10.940  14.490  1.00  0.00            
ATOM    146  H70 GCD     1      12.950  10.150  14.040  1.00  0.00            
ATOM    147  O35 GCD     1      12.130  14.900  16.970  1.00  0.00            
ATOM    148  C43 GCD     1      11.610  15.450  18.190  1.00  0.00            
ATOM    149  H71 GCD     1      12.410  15.600  18.930  1.00  0.00            
ATOM    150  C44 GCD     1      11.000  16.840  17.930  1.00  0.00            
ATOM    151  H72 GCD     1      10.370  16.710  17.040  1.00  0.00            
ATOM    152  O36 GCD     1      11.950  17.840  17.700  1.00  0.00            
ATOM    153  H73 GCD     1      11.470  18.640  17.490  1.00  0.00            
ATOM    154  C45 GCD     1      10.110  17.210  19.090  1.00  0.00            
ATOM    155  H74 GCD     1      10.730  17.250  19.990  1.00  0.00            
ATOM    156  O37 GCD     1       9.480  18.500  18.950  1.00  0.00            
ATOM    157  H75 GCD     1       8.570  18.290  18.690  1.00  0.00            
ATOM    158  C46 GCD     1       9.070  16.130  19.330  1.00  0.00            
ATOM    159  H76 GCD     1       8.410  16.410  20.150  1.00  0.00            
ATOM    160  O38 GCD     1       8.250  15.900  18.150  1.00  0.00            
ATOM    161  O39 GCD     1       9.770  15.000  19.810  1.00  0.00            
ATOM    162  C47 GCD     1      10.610  14.470  18.790  1.00  0.00            
ATOM    163  H77 GCD     1       9.930  14.020  18.060  1.00  0.00            
ATOM    164  C48 GCD     1      11.260  13.270  19.370  1.00  0.00            
ATOM    165  H78 GCD     1      11.650  12.550  18.650  1.00  0.00            
ATOM    166  H79 GCD     1      10.450  12.760  19.910  1.00  0.00            
ATOM    167  O40 GCD     1      12.340  13.590  20.310  1.00  0.00            
ATOM    168  H80 GCD     1      11.880  13.870  21.110  1.00  0.00            
ATOM    169  C1  AU0     2      10.170  11.540  11.230  1.00  0.00            
ATOM    170  C2  AU0     2       9.880  12.790  12.080  1.00  0.00            
ATOM    171  C3  AU0     2       9.970  14.060  11.520  1.00  0.00            
ATOM    172  C4  AU0     2       9.730  15.220  12.320  1.00  0.00            
ATOM    173  C5  AU0     2       9.200  15.070  13.640  1.00  0.00            
ATOM    174  C6  AU0     2       8.980  16.320  14.460  1.00  0.00            
ATOM    175  C7  AU0     2       7.700  17.050  14.000  1.00  0.00            
ATOM    176  C8  AU0     2      10.240  17.260  14.530  1.00  0.00            
ATOM    177  C9  AU0     2       9.120  13.740  14.140  1.00  0.00            
ATOM    178  O1  AU0     2       8.770  13.410  15.340  1.00  0.00            
ATOM    179  C10 AU0     2       9.500  12.630  13.380  1.00  0.00            
ATOM    180  H1  AU0     2       9.970  10.630  11.800  1.00  0.00            
ATOM    181  H2  AU0     2       9.590  11.510  10.300  1.00  0.00            
ATOM    182  H3  AU0     2      11.230  11.590  10.930  1.00  0.00            
ATOM    183  H4  AU0     2      10.280  14.140  10.480  1.00  0.00            
ATOM    184  H5  AU0     2       9.910  16.200  11.880  1.00  0.00            
ATOM    185  H6  AU0     2       8.800  16.110  15.520  1.00  0.00            
ATOM    186  H7  AU0     2       6.870  16.350  14.160  1.00  0.00            
ATOM    187  H8  AU0     2       7.530  17.980  14.540  1.00  0.00            
ATOM    188  H9  AU0     2       7.750  17.340  12.940  1.00  0.00            
ATOM    189  H10 AU0     2      10.100  18.060  15.260  1.00  0.00            
ATOM    190  H11 AU0     2      11.080  16.670  14.930  1.00  0.00            
ATOM    191  H12 AU0     2      10.530  17.670  13.560  1.00  0.00            
ATOM    192  H13 AU0     2       7.990  12.840  15.190  1.00  0.00            
ATOM    193  H14 AU0     2       9.320  11.640  13.800  1.00  0.00            
TER
ENDMDL
MODEL        1
ATOM      1  H1  GCD     1      20.330  28.520  19.780  1.00  0.00            
ATOM      2  O1  GCD     1      21.170  28.790  20.150  1.00  0.00            
ATOM      3  C1  GCD     1      21.540  27.730  21.020  1.00  0.00            
ATOM      4  H2  GCD     1      22.570  27.830  21.400  1.00  0.00            
ATOM      5  H3  GCD     1      20.860  27.670  21.870  1.00  0.00            
ATOM      6  C2  GCD     1      21.370  26.410  20.330  1.00  0.00            
ATOM      7  H4  GCD     1      21.400  25.540  20.990  1.00  0.00            
ATOM      8  C3  GCD     1      22.300  26.150  19.150  1.00  0.00            
ATOM      9  H5  GCD     1      22.100  26.890  18.350  1.00  0.00            
ATOM     10  C4  GCD     1      21.990  24.810  18.510  1.00  0.00            
ATOM     11  H6  GCD     1      22.210  24.000  19.220  1.00  0.00            
ATOM     12  O2  GCD     1      22.780  24.720  17.330  1.00  0.00            
ATOM     13  H7  GCD     1      23.660  24.630  17.720  1.00  0.00            
ATOM     14  C5  GCD     1      20.560  24.840  18.080  1.00  0.00            
ATOM     15  H8  GCD     1      20.520  25.640  17.320  1.00  0.00            
ATOM     16  O3  GCD     1      20.220  23.670  17.300  1.00  0.00            
ATOM     17  H9  GCD     1      20.660  22.940  17.760  1.00  0.00            
ATOM     18  C6  GCD     1      19.650  25.090  19.220  1.00  0.00            
ATOM     19  O4  GCD     1      20.050  26.350  19.840  1.00  0.00            
ATOM     20  H10 GCD     1      18.660  25.290  18.810  1.00  0.00            
ATOM     21  O5  GCD     1      19.550  24.040  20.160  1.00  0.00            
ATOM     22  C7  GCD     1      18.400  23.380  20.360  1.00  0.00            
ATOM     23  H11 GCD     1      17.680  23.540  19.540  1.00  0.00            
ATOM     24  C8  GCD     1      18.800  21.910  20.550  1.00  0.00            
ATOM     25  H12 GCD     1      19.510  21.730  21.370  1.00  0.00            
ATOM     26  O6  GCD     1      19.430  21.420  19.330  1.00  0.00            
ATOM     27  H13 GCD     1      18.790  21.320  18.620  1.00  0.00            
ATOM     28  C9  GCD     1      17.610  21.070  20.900  1.00  0.00            
ATOM     29  H14 GCD     1      16.850  21.190  20.120  1.00  0.00            
ATOM     30  O7  GCD     1      18.060  19.700  21.090  1.00  0.00            
ATOM     31  H15 GCD     1      18.760  19.710  21.750  1.00  0.00            
ATOM     32  C10 GCD     1      16.880  21.720  22.140  1.00  0.00            
ATOM     33  H16 GCD     1      15.860  21.340  22.260  1.00  0.00            
ATOM     34  O8  GCD     1      16.660  23.050  21.900  1.00  0.00            
ATOM     35  C11 GCD     1      17.740  23.890  21.600  1.00  0.00            
ATOM     36  H17 GCD     1      18.430  23.760  22.440  1.00  0.00
[truncated: 1,890,994 more chars]
