# Supplementary material for: Achieving Chemical Accuracy in Cyclodextrin Host–Guest Binding via Integrative Atomistic Modelling
Source: Adv Sci (Weinh). 2025 Dec 14;13(10):e19782. doi: 10.1002/advs.202519782 (PMC12915143; doi:10.1002/advs.202519782)
Supplement: Supplementary file 1 — Supporting Information [file ADVS-13-e19782-s003.zip › all_poses/GCD.AU8.pdb]

MODEL        1
ATOM      1  H1  GCD     1      13.430  34.620  36.790  1.00  0.00            
ATOM      2  O1  GCD     1      13.050  34.790  35.930  1.00  0.00            
ATOM      3  C1  GCD     1      12.620  36.190  36.030  1.00  0.00            
ATOM      4  H2  GCD     1      12.330  36.310  37.080  1.00  0.00            
ATOM      5  H3  GCD     1      13.480  36.850  35.870  1.00  0.00            
ATOM      6  C2  GCD     1      11.540  36.650  35.040  1.00  0.00            
ATOM      7  H4  GCD     1      11.980  36.460  34.050  1.00  0.00            
ATOM      8  C3  GCD     1      11.200  38.120  35.020  1.00  0.00            
ATOM      9  H5  GCD     1      10.820  38.360  36.020  1.00  0.00            
ATOM     10  C4  GCD     1      10.120  38.410  33.950  1.00  0.00            
ATOM     11  H6  GCD     1      10.500  38.160  32.950  1.00  0.00            
ATOM     12  O2  GCD     1       9.910  39.810  34.050  1.00  0.00            
ATOM     13  H7  GCD     1      10.760  40.260  33.990  1.00  0.00            
ATOM     14  C5  GCD     1       8.880  37.500  34.080  1.00  0.00            
ATOM     15  H8  GCD     1       8.280  37.780  34.960  1.00  0.00            
ATOM     16  O3  GCD     1       7.970  37.610  32.990  1.00  0.00            
ATOM     17  H9  GCD     1       7.190  37.040  33.040  1.00  0.00            
ATOM     18  C6  GCD     1       9.380  36.020  34.140  1.00  0.00            
ATOM     19  O4  GCD     1      10.410  35.800  35.130  1.00  0.00            
ATOM     20  H10 GCD     1       8.520  35.400  34.400  1.00  0.00            
ATOM     21  O5  GCD     1       9.940  35.580  32.920  1.00  0.00            
ATOM     22  C7  GCD     1       9.210  34.670  32.120  1.00  0.00            
ATOM     23  H11 GCD     1       8.130  34.800  32.200  1.00  0.00            
ATOM     24  C8  GCD     1       9.690  34.940  30.670  1.00  0.00            
ATOM     25  H12 GCD     1      10.780  34.830  30.610  1.00  0.00            
ATOM     26  O6  GCD     1       9.470  36.340  30.410  1.00  0.00            
ATOM     27  H13 GCD     1       9.540  36.780  31.270  1.00  0.00            
ATOM     28  C9  GCD     1       9.040  33.920  29.800  1.00  0.00            
ATOM     29  H14 GCD     1       7.960  34.160  29.760  1.00  0.00            
ATOM     30  O7  GCD     1       9.580  33.980  28.450  1.00  0.00            
ATOM     31  H15 GCD     1       9.250  34.770  28.010  1.00  0.00            
ATOM     32  C10 GCD     1       9.300  32.460  30.250  1.00  0.00            
ATOM     33  H16 GCD     1       8.750  31.720  29.650  1.00  0.00            
ATOM     34  O8  GCD     1       8.810  32.320  31.540  1.00  0.00            
ATOM     35  C11 GCD     1       9.410  33.170  32.560  1.00  0.00            
ATOM     36  H17 GCD     1      10.480  32.920  32.550  1.00  0.00            
ATOM     37  C12 GCD     1       8.840  32.720  33.880  1.00  0.00            
ATOM     38  H18 GCD     1       9.450  33.180  34.670  1.00  0.00            
ATOM     39  H19 GCD     1       8.840  31.630  34.000  1.00  0.00            
ATOM     40  O9  GCD     1       7.440  32.990  34.110  1.00  0.00            
ATOM     41  H20 GCD     1       6.810  32.450  33.620  1.00  0.00            
ATOM     42  O10 GCD     1      10.710  32.220  30.280  1.00  0.00            
ATOM     43  C13 GCD     1      11.250  31.070  29.660  1.00  0.00            
ATOM     44  H21 GCD     1      10.440  30.370  29.410  1.00  0.00            
ATOM     45  C14 GCD     1      11.970  31.400  28.370  1.00  0.00            
ATOM     46  H22 GCD     1      12.680  32.230  28.480  1.00  0.00            
ATOM     47  O11 GCD     1      11.000  31.820  27.360  1.00  0.00            
ATOM     48  H23 GCD     1      10.480  32.500  27.800  1.00  0.00            
ATOM     49  C15 GCD     1      12.730  30.140  27.930  1.00  0.00            
ATOM     50  H24 GCD     1      11.960  29.380  27.780  1.00  0.00            
ATOM     51  O12 GCD     1      13.590  30.320  26.780  1.00  0.00            
ATOM     52  H25 GCD     1      13.030  30.270  25.990  1.00  0.00            
ATOM     53  C16 GCD     1      13.680  29.560  28.970  1.00  0.00            
ATOM     54  H26 GCD     1      14.040  28.590  28.610  1.00  0.00            
ATOM     55  O13 GCD     1      12.920  29.310  30.160  1.00  0.00            
ATOM     56  C17 GCD     1      12.160  30.390  30.740  1.00  0.00            
ATOM     57  H27 GCD     1      12.900  31.110  31.110  1.00  0.00            
ATOM     58  C18 GCD     1      11.380  29.850  31.880  1.00  0.00            
ATOM     59  H28 GCD     1      10.720  28.990  31.700  1.00  0.00            
ATOM     60  H29 GCD     1      10.740  30.670  32.240  1.00  0.00            
ATOM     61  O14 GCD     1      12.300  29.570  32.910  1.00  0.00            
ATOM     62  H30 GCD     1      12.790  28.810  32.570  1.00  0.00            
ATOM     63  O15 GCD     1      14.740  30.380  29.360  1.00  0.00            
ATOM     64  C19 GCD     1      16.010  29.810  29.690  1.00  0.00            
ATOM     65  H31 GCD     1      15.890  28.730  29.810  1.00  0.00            
ATOM     66  C20 GCD     1      16.920  30.250  28.510  1.00  0.00            
ATOM     67  H32 GCD     1      16.990  31.330  28.330  1.00  0.00            
ATOM     68  O16 GCD     1      16.390  29.730  27.260  1.00  0.00            
ATOM     69  H33 GCD     1      15.440  29.910  27.250  1.00  0.00            
ATOM     70  C21 GCD     1      18.340  29.690  28.760  1.00  0.00            
ATOM     71  H34 GCD     1      18.190  28.610  28.840  1.00  0.00            
ATOM     72  O17 GCD     1      19.150  29.940  27.610  1.00  0.00            
ATOM     73  H35 GCD     1      19.450  30.860  27.620  1.00  0.00            
ATOM     74  C22 GCD     1      18.870  30.280  30.090  1.00  0.00            
ATOM     75  H36 GCD     1      19.780  29.720  30.340  1.00  0.00            
ATOM     76  O18 GCD     1      17.930  29.970  31.090  1.00  0.00            
ATOM     77  C23 GCD     1      16.550  30.330  31.000  1.00  0.00            
ATOM     78  H37 GCD     1      16.490  31.420  30.870  1.00  0.00            
ATOM     79  C24 GCD     1      15.800  29.880  32.220  1.00  0.00            
ATOM     80  H38 GCD     1      16.080  28.870  32.530  1.00  0.00            
ATOM     81  H39 GCD     1      14.740  29.860  31.930  1.00  0.00            
ATOM     82  O19 GCD     1      15.980  30.740  33.400  1.00  0.00            
ATOM     83  H40 GCD     1      16.020  30.210  34.200  1.00  0.00            
ATOM     84  O20 GCD     1      19.200  31.670  30.080  1.00  0.00            
ATOM     85  C25 GCD     1      20.580  32.000  29.800  1.00  0.00            
ATOM     86  H41 GCD     1      21.090  31.090  29.450  1.00  0.00            
ATOM     87  C26 GCD     1      20.740  33.050  28.690  1.00  0.00            
ATOM     88  H42 GCD     1      20.080  33.900  28.910  1.00  0.00            
ATOM     89  O21 GCD     1      20.290  32.420  27.500  1.00  0.00            
ATOM     90  H43 GCD     1      20.240  32.990  26.720  1.00  0.00            
ATOM     91  C27 GCD     1      22.200  33.490  28.650  1.00  0.00            
ATOM     92  H44 GCD     1      22.870  32.650  28.420  1.00  0.00            
ATOM     93  O22 GCD     1      22.370  34.610  27.770  1.00  0.00            
ATOM     94  H45 GCD     1      22.940  34.410  27.010  1.00  0.00            
ATOM     95  C28 GCD     1      22.710  33.930  30.020  1.00  0.00            
ATOM     96  H46 GCD     1      23.780  34.120  30.010  1.00  0.00            
ATOM     97  O23 GCD     1      22.570  32.780  30.910  1.00  0.00            
ATOM     98  C29 GCD     1      21.220  32.390  31.170  1.00  0.00            
ATOM     99  H47 GCD     1      20.660  33.220  31.610  1.00  0.00            
ATOM    100  C30 GCD     1      21.230  31.240  32.210  1.00  0.00            
ATOM    101  H48 GCD     1      21.710  30.350  31.800  1.00  0.00            
ATOM    102  H49 GCD     1      20.180  31.110  32.520  1.00  0.00            
ATOM    103  O24 GCD     1      21.960  31.540  33.390  1.00  0.00            
ATOM    104  H50 GCD     1      22.820  31.840  33.100  1.00  0.00            
ATOM    105  O25 GCD     1      22.010  35.030  30.630  1.00  0.00            
ATOM    106  C31 GCD     1      22.580  36.290  30.880  1.00  0.00            
ATOM    107  H51 GCD     1      23.670  36.370  30.770  1.00  0.00            
ATOM    108  C32 GCD     1      21.850  37.340  29.930  1.00  0.00            
ATOM    109  H52 GCD     1      20.770  37.200  29.950  1.00  0.00            
ATOM    110  O26 GCD     1      22.230  37.160  28.580  1.00  0.00            
ATOM    111  H53 GCD     1      22.290  36.220  28.380  1.00  0.00            
ATOM    112  C33 GCD     1      22.150  38.800  30.330  1.00  0.00            
ATOM    113  H54 GCD     1      23.230  38.870  30.130  1.00  0.00            
ATOM    114  O27 GCD     1      21.520  39.700  29.460  1.00  0.00            
ATOM    115  H55 GCD     1      21.710  39.340  28.580  1.00  0.00            
ATOM    116  C34 GCD     1      21.910  39.010  31.770  1.00  0.00            
ATOM    117  H56 GCD     1      22.320  39.960  32.130  1.00  0.00            
ATOM    118  O28 GCD     1      22.500  37.950  32.560  1.00  0.00            
ATOM    119  C35 GCD     1      22.220  36.570  32.270  1.00  0.00            
ATOM    120  H57 GCD     1      21.140  36.400  32.350  1.00  0.00            
ATOM    121  C36 GCD     1      23.160  35.760  33.220  1.00  0.00            
ATOM    122  H58 GCD     1      24.160  35.820  32.780  1.00  0.00            
ATOM    123  H59 GCD     1      22.910  34.690  33.260  1.00  0.00            
ATOM    124  O29 GCD     1      23.090  36.310  34.540  1.00  0.00            
ATOM    125  H60 GCD     1      23.270  37.220  34.300  1.00  0.00            
ATOM    126  O30 GCD     1      20.510  38.950  32.150  1.00  0.00            
ATOM    127  C37 GCD     1      20.060  40.220  32.760  1.00  0.00            
ATOM    128  H61 GCD     1      20.800  41.030  32.770  1.00  0.00            
ATOM    129  C38 GCD     1      18.860  40.710  31.890  1.00  0.00            
ATOM    130  H62 GCD     1      18.220  39.840  31.690  1.00  0.00            
ATOM    131  O31 GCD     1      19.340  41.270  30.710  1.00  0.00            
ATOM    132  H63 GCD     1      19.900  40.610  30.280  1.00  0.00            
ATOM    133  C39 GCD     1      18.070  41.810  32.540  1.00  0.00            
ATOM    134  H64 GCD     1      18.620  42.750  32.630  1.00  0.00            
ATOM    135  O32 GCD     1      16.880  42.020  31.700  1.00  0.00            
ATOM    136  H65 GCD     1      17.230  42.120  30.810  1.00  0.00            
ATOM    137  C40 GCD     1      17.700  41.420  34.020  1.00  0.00            
ATOM    138  H66 GCD     1      17.270  42.290  34.530  1.00  0.00            
ATOM    139  O33 GCD     1      18.930  41.100  34.680  1.00  0.00            
ATOM    140  C41 GCD     1      19.540  39.950  34.170  1.00  0.00            
ATOM    141  H67 GCD     1      18.790  39.150  34.160  1.00  0.00            
ATOM    142  C42 GCD     1      20.630  39.510  35.160  1.00  0.00            
ATOM    143  H68 GCD     1      21.020  38.520  34.880  1.00  0.00            
ATOM    144  H69 GCD     1      20.070  39.470  36.100  1.00  0.00            
ATOM    145  O34 GCD     1      21.590  40.520  35.350  1.00  0.00            
ATOM    146  H70 GCD     1      22.440  40.110  35.150  1.00  0.00            
ATOM    147  O35 GCD     1      16.720  40.330  34.030  1.00  0.00            
ATOM    148  C43 GCD     1      15.580  40.560  34.910  1.00  0.00            
ATOM    149  H71 GCD     1      15.740  41.380  35.620  1.00  0.00            
ATOM    150  C44 GCD     1      14.420  41.010  34.030  1.00  0.00            
ATOM    151  H72 GCD     1      14.150  40.330  33.220  1.00  0.00            
ATOM    152  O36 GCD     1      14.710  42.270  33.450  1.00  0.00            
ATOM    153  H73 GCD     1      15.380  42.200  32.760  1.00  0.00            
ATOM    154  C45 GCD     1      13.210  41.230  34.910  1.00  0.00            
ATOM    155  H74 GCD     1      13.480  41.930  35.710  1.00  0.00            
ATOM    156  O37 GCD     1      12.040  41.670  34.140  1.00  0.00            
ATOM    157  H75 GCD     1      12.220  42.540  33.780  1.00  0.00            
ATOM    158  C46 GCD     1      12.850  39.900  35.600  1.00  0.00            
ATOM    159  H76 GCD     1      11.980  40.010  36.260  1.00  0.00            
ATOM    160  O38 GCD     1      12.380  38.900  34.680  1.00  0.00            
ATOM    161  O39 GCD     1      13.970  39.420  36.350  1.00  0.00            
ATOM    162  C47 GCD     1      15.130  39.230  35.540  1.00  0.00            
ATOM    163  H77 GCD     1      14.990  38.490  34.740  1.00  0.00            
ATOM    164  C48 GCD     1      16.210  38.540  36.450  1.00  0.00            
ATOM    165  H78 GCD     1      16.620  39.270  37.160  1.00  0.00            
ATOM    166  H79 GCD     1      17.020  38.230  35.790  1.00  0.00            
ATOM    167  O40 GCD     1      15.660  37.360  37.070  1.00  0.00            
ATOM    168  H80 GCD     1      14.920  37.730  37.550  1.00  0.00            
ATOM    169  C1  AU8     2      20.570  28.360  35.470  1.00  0.00            
ATOM    170  C2  AU8     2      19.770  29.280  36.420  1.00  0.00            
ATOM    171  C3  AU8     2      19.180  28.750  37.500  1.00  0.00            
ATOM    172  C4  AU8     2      18.490  29.530  38.450  1.00  0.00            
ATOM    173  C5  AU8     2      18.290  30.940  38.140  1.00  0.00            
ATOM    174  C6  AU8     2      18.960  31.530  37.050  1.00  0.00            
ATOM    175  C7  AU8     2      18.740  32.990  36.650  1.00  0.00            
ATOM    176  N1  AU8     2      17.780  33.280  35.500  1.00  0.00            
ATOM    177  C8  AU8     2      18.440  33.180  34.140  1.00  0.00            
ATOM    178  C9  AU8     2      17.560  33.540  32.960  1.00  0.00            
ATOM    179  N2  AU8     2      16.740  34.810  33.090  1.00  0.00            
ATOM    180  C10 AU8     2      15.620  34.870  32.060  1.00  0.00            
ATOM    181  C11 AU8     2      16.050  34.560  30.640  1.00  0.00            
ATOM    182  C12 AU8     2      15.120  33.870  29.820  1.00  0.00            
ATOM    183  C13 AU8     2      15.440  33.650  28.490  1.00  0.00            
ATOM    184  C14 AU8     2      16.680  34.110  28.000  1.00  0.00            
ATOM    185  C15 AU8     2      17.480  34.910  28.750  1.00  0.00            
ATOM    186  C16 AU8     2      17.250  35.070  30.080  1.00  0.00            
ATOM    187  C17 AU8     2      14.920  36.260  31.920  1.00  0.00            
ATOM    188  C18 AU8     2      13.560  36.230  31.770  1.00  0.00            
ATOM    189  C19 AU8     2      12.870  37.350  31.320  1.00  0.00            
ATOM    190  C20 AU8     2      13.500  38.590  31.120  1.00  0.00            
ATOM    191  Cl1 AU8     2      12.440  39.990  30.880  1.00  0.00            
ATOM    192  C21 AU8     2      14.840  38.650  31.360  1.00  0.00            
ATOM    193  C22 AU8     2      15.540  37.500  31.700  1.00  0.00            
ATOM    194  C23 AU8     2      16.100  34.870  34.450  1.00  0.00            
ATOM    195  C24 AU8     2      17.070  34.630  35.600  1.00  0.00            
ATOM    196  C25 AU8     2      19.670  30.700  36.190  1.00  0.00            
ATOM    197  H1  AU8     2      20.720  27.330  35.790  1.00  0.00            
ATOM    198  H2  AU8     2      20.080  28.160  34.500  1.00  0.00            
ATOM    199  H3  AU8     2      21.580  28.750  35.290  1.00  0.00            
ATOM    200  H4  AU8     2      19.290  27.690  37.710  1.00  0.00            
ATOM    201  H5  AU8     2      17.990  29.100  39.310  1.00  0.00            
ATOM    202  H6  AU8     2      17.760  31.610  38.810  1.00  0.00            
ATOM    203  H7  AU8     2      19.740  33.310  36.350  1.00  0.00            
ATOM    204  H8  AU8     2      18.410  33.680  37.430  1.00  0.00            
ATOM    205  H9  AU8     2      17.020  32.580  35.500  1.00  0.00            
ATOM    206  H10 AU8     2      18.710  32.120  34.120  1.00  0.00            
ATOM    207  H11 AU8     2      19.370  33.740  34.050  1.00  0.00            
ATOM    208  H12 AU8     2      16.940  32.660  32.770  1.00  0.00            
ATOM    209  H13 AU8     2      18.210  33.630  32.090  1.00  0.00            
ATOM    210  H14 AU8     2      17.400  35.610  33.070  1.00  0.00            
ATOM    211  H15 AU8     2      14.930  34.070  32.310  1.00  0.00            
ATOM    212  H16 AU8     2      14.280  33.330  30.250  1.00  0.00            
ATOM    213  H17 AU8     2      14.890  33.050  27.770  1.00  0.00            
ATOM    214  H18 AU8     2      17.020  33.880  26.990  1.00  0.00            
ATOM    215  H19 AU8     2      18.440  35.170  28.310  1.00  0.00            
ATOM    216  H20 AU8     2      18.030  35.520  30.690  1.00  0.00            
ATOM    217  H21 AU8     2      13.030  35.280  31.840  1.00  0.00            
ATOM    218  H22 AU8     2      11.860  37.180  30.940  1.00  0.00            
ATOM    219  H23 AU8     2      15.450  39.520  31.170  1.00  0.00            
ATOM    220  H24 AU8     2      16.600  37.550  31.940  1.00  0.00            
ATOM    221  H25 AU8     2      15.390  34.060  34.620  1.00  0.00            
ATOM    222  H26 AU8     2      15.600  35.830  34.630  1.00  0.00            
ATOM    223  H27 AU8     2      17.820  35.410  35.550  1.00  0.00            
ATOM    224  H28 AU8     2      16.630  34.680  36.590  1.00  0.00            
ATOM    225  H29 AU8     2      20.210  31.090  35.330  1.00  0.00            
TER
ENDMDL
MODEL        1
ATOM      1  H1  GCD     1      18.220  38.560  32.630  1.00  0.00            
ATOM      2  O1  GCD     1      17.510  38.820  32.040  1.00  0.00            
ATOM      3  C1  GCD     1      16.950  40.000  32.570  1.00  0.00            
ATOM      4  H2  GCD     1      17.040  39.870  33.650  1.00  0.00            
ATOM      5  H3  GCD     1      17.570  40.840  32.240  1.00  0.00            
ATOM      6  C2  GCD     1      15.490  40.240  32.220  1.00  0.00            
ATOM      7  H4  GCD     1      15.450  40.050  31.140  1.00  0.00            
ATOM      8  C3  GCD     1      14.960  41.690  32.500  1.00  0.00            
ATOM      9  H5  GCD     1      15.020  41.890  33.580  1.00  0.00            
ATOM     10  C4  GCD     1      13.530  41.870  32.170  1.00  0.00            
ATOM     11  H6  GCD     1      13.310  42.000  31.100  1.00  0.00            
ATOM     12  O2  GCD     1      13.100  43.100  32.860  1.00  0.00            
ATOM     13  H7  GCD     1      12.140  43.080  32.900  1.00  0.00            
ATOM     14  C5  GCD     1      12.680  40.760  32.770  1.00  0.00            
ATOM     15  H8  GCD     1      12.940  40.850  33.840  1.00  0.00            
ATOM     16  O3  GCD     1      11.310  40.920  32.550  1.00  0.00            
ATOM     17  H9  GCD     1      11.090  40.640  31.660  1.00  0.00            
ATOM     18  C6  GCD     1      13.290  39.420  32.270  1.00  0.00            
ATOM     19  O4  GCD     1      14.580  39.410  32.840  1.00  0.00            
ATOM     20  H10 GCD     1      12.840  38.500  32.660  1.00  0.00            
ATOM     21  O5  GCD     1      13.260  39.270  30.770  1.00  0.00            
ATOM     22  C7  GCD     1      12.280  38.480  30.270  1.00  0.00            
ATOM     23  H11 GCD     1      11.460  38.420  31.000  1.00  0.00            
ATOM     24  C8  GCD     1      11.760  39.040  29.020  1.00  0.00            
ATOM     25  H12 GCD     1      12.660  39.230  28.410  1.00  0.00            
ATOM     26  O6  GCD     1      11.090  40.200  29.370  1.00  0.00            
ATOM     27  H13 GCD     1      10.770  40.700  28.620  1.00  0.00            
ATOM     28  C9  GCD     1      10.960  38.090  28.220  1.00  0.00            
ATOM     29  H14 GCD     1      10.080  37.850  28.830  1.00  0.00            
ATOM     30  O7  GCD     1      10.580  38.630  26.950  1.00  0.00            
ATOM     31  H15 GCD     1      11.270  38.450  26.300  1.00  0.00            
ATOM     32  C10 GCD     1      11.620  36.810  27.900  1.00  0.00            
ATOM     33  H16 GCD     1      10.870  36.230  27.350  1.00  0.00            
ATOM     34  O8  GCD     1      11.960  36.230  29.190  1.00  0.00            
ATOM     35  C11 GCD     1      12.830  37.090  29.920  1.00  0.00            
ATOM     36  H17 GCD     1      13.740  37.170  29.310  1.00  0.00            
ATOM     37  C12 GCD     1      13.230  36.260  31.140  1.00  0.00            
ATOM     38  H18 GCD     1      14.060  36.810  31.600  1.00  0.00            
ATOM     39  H19 GCD     1      13.620  35.300  30.780  1.00  0.00            
ATOM     40  O9  GCD     1      12.230  36.060  32.130  1.00  0.00            
ATOM     41  H20 GCD     1      11.600  35.430  31.750  1.00  0.00            
ATOM     42  O10 GCD     1      12.760  36.950  27.080  1.00  0.00            
ATOM     43  C13 GCD     1      13.030  35.950  26.100  1.00  0.00            
ATOM     44  H21 GCD     1      12.220  35.220  25.960  1.00  0.00            
ATOM     45  C14 GCD     1      13.070  36.730  24.800  1.00  0.00            
ATOM     46  H22 GCD     1      13.810  37.530  24.830  1.00  0.00            
ATOM     47  O11 GCD     1      11.790  37.300  24.590  1.00  0.00            
ATOM     48  H23 GCD     1      12.060  38.170  24.270  1.00  0.00            
ATOM     49  C15 GCD     1      13.430  35.830  23.700  1.00  0.00            
ATOM     50  H24 GCD     1      12.580  35.130  23.650  1.00  0.00            
ATOM     51  O12 GCD     1      13.460  36.640  22.410  1.00  0.00            
ATOM     52  H25 GCD     1      12.560  36.810  22.110  1.00  0.00            
ATOM     53  C16 GCD     1      14.780  35.220  23.940  1.00  0.00            
ATOM     54  H26 GCD     1      14.970  34.410  23.230  1.00  0.00            
ATOM     55  O13 GCD     1      14.790  34.570  25.190  1.00  0.00            
ATOM     56  C17 GCD     1      14.450  35.390  26.310  1.00  0.00            
ATOM     57  H27 GCD     1      15.140  36.230  26.470  1.00  0.00            
ATOM     58  C18 GCD     1      14.460  34.400  27.480  1.00  0.00            
ATOM     59  H28 GCD     1      13.820  33.520  27.340  1.00  0.00            
ATOM     60  H29 GCD     1      14.070  34.830  28.410  1.00  0.00            
ATOM     61  O14 GCD     1      15.810  34.090  27.870  1.00  0.00            
ATOM     62  H30 GCD     1      15.730  33.380  28.510  1.00  0.00            
ATOM     63  O15 GCD     1      15.750  36.210  23.900  1.00  0.00            
ATOM     64  C19 GCD     1      16.920  35.830  23.250  1.00  0.00            
ATOM     65  H31 GCD     1      16.890  34.760  23.040  1.00  0.00            
ATOM     66  C20 GCD     1      17.090  36.580  22.000  1.00  0.00            
ATOM     67  H32 GCD     1      17.100  37.640  22.280  1.00  0.00            
ATOM     68  O16 GCD     1      16.030  36.260  21.200  1.00  0.00            
ATOM     69  H33 GCD     1      15.260  36.430  21.740  1.00  0.00            
ATOM     70  C21 GCD     1      18.450  36.160  21.330  1.00  0.00            
ATOM     71  H34 GCD     1      18.250  35.090  21.170  1.00  0.00            
ATOM     72  O17 GCD     1      18.660  36.810  20.030  1.00  0.00            
ATOM     73  H35 GCD     1      17.910  36.640  19.450  1.00  0.00            
ATOM     74  C22 GCD     1      19.610  36.340  22.270  1.00  0.00            
ATOM     75  H36 GCD     1      20.560  35.990  21.850  1.00  0.00            
ATOM     76  O18 GCD     1      19.240  35.720  23.500  1.00  0.00            
ATOM     77  C23 GCD     1      18.120  36.190  24.180  1.00  0.00            
ATOM     78  H37 GCD     1      18.160  37.270  24.310  1.00  0.00            
ATOM     79  C24 GCD     1      18.110  35.350  25.470  1.00  0.00            
ATOM     80  H38 GCD     1      18.070  34.310  25.120  1.00  0.00            
ATOM     81  H39 GCD     1      17.240  35.640  26.070  1.00  0.00            
ATOM     82  O19 GCD     1      19.300  35.580  26.220  1.00  0.00            
ATOM     83  H40 GCD     1      19.990  35.210  25.660  1.00  0.00            
ATOM     84  O20 GCD     1      19.860  37.740  22.540  1.00  0.00            
ATOM     85  C25 GCD     1      21.120  38.230  22.190  1.00  0.00            
ATOM     86  H41 GCD     1      21.710  37.460  21.660  1.00  0.00            
ATOM     87  C26 GCD     1      20.810  39.420  21.210  1.00  0.00            
ATOM     88  H42 GCD     1      20.100  40.060  21.740  1.00  0.00            
ATOM     89  O21 GCD     1      20.240  38.970  19.980  1.00  0.00            
ATOM     90  H43 GCD     1      19.780  38.130  20.020  1.00  0.00            
ATOM     91  C27 GCD     1      22.060  40.270  20.970  1.00  0.00            
ATOM     92  H44 GCD     1      22.710  39.630  20.360  1.00  0.00            
ATOM     93  O22 GCD     1      21.700  41.480  20.250  1.00  0.00            
ATOM     94  H45 GCD     1      21.440  42.120  20.920  1.00  0.00            
ATOM     95  C28 GCD     1      22.780  40.620  22.320  1.00  0.00            
ATOM     96  H46 GCD     1      23.750  41.080  22.140  1.00  0.00            
ATOM     97  O23 GCD     1      23.010  39.350  23.020  1.00  0.00            
ATOM     98  C29 GCD     1      21.870  38.640  23.460  1.00  0.00            
ATOM     99  H47 GCD     1      21.300  39.390  24.020  1.00  0.00            
ATOM    100  C30 GCD     1      22.450  37.540  24.440  1.00  0.00            
ATOM    101  H48 GCD     1      23.240  37.010  23.890  1.00  0.00            
ATOM    102  H49 GCD     1      21.630  36.830  24.590  1.00  0.00            
ATOM    103  O24 GCD     1      22.960  38.120  25.690  1.00  0.00            
ATOM    104  H50 GCD     1      23.870  38.400  25.540  1.00  0.00            
ATOM    105  O25 GCD     1      21.980  41.440  23.170  1.00  0.00            
ATOM    106  C31 GCD     1      22.370  42.760  23.450  1.00  0.00            
ATOM    107  H51 GCD     1      23.230  43.010  22.810  1.00  0.00            
ATOM    108  C32 GCD     1      21.190  43.750  23.200  1.00  0.00            
ATOM    109  H52 GCD     1      20.360  43.490  23.870  1.00  0.00            
ATOM    110  O26 GCD     1      20.710  43.730  21.860  1.00  0.00            
ATOM    111  H53 GCD     1      19.920  44.290  21.780  1.00  0.00            
ATOM    112  C33 GCD     1      21.620  45.220  23.610  1.00  0.00            
ATOM    113  H54 GCD     1      22.390  45.660  22.960  1.00  0.00            
ATOM    114  O27 GCD     1      20.440  46.140  23.490  1.00  0.00            
ATOM    115  H55 GCD     1      20.450  46.470  22.580  1.00  0.00            
ATOM    116  C34 GCD     1      22.170  45.150  25.030  1.00  0.00            
ATOM    117  H56 GCD     1      22.590  46.110  25.340  1.00  0.00            
ATOM    118  O28 GCD     1      23.240  44.170  25.160  1.00  0.00            
ATOM    119  C35 GCD     1      22.860  42.840  24.860  1.00  0.00            
ATOM    120  H57 GCD     1      22.060  42.610  25.580  1.00  0.00            
ATOM    121  C36 GCD     1      23.890  41.780  25.200  1.00  0.00            
ATOM    122  H58 GCD     1      24.820  41.790  24.620  1.00  0.00            
ATOM    123  H59 GCD     1      23.470  40.790  24.990  1.00  0.00            
ATOM    124  O29 GCD     1      24.160  41.760  26.570  1.00  0.00            
ATOM    125  H60 GCD     1      24.740  42.500  26.780  1.00  0.00            
ATOM    126  O30 GCD     1      21.050  44.870  25.950  1.00  0.00            
ATOM    127  C37 GCD     1      20.800  45.850  26.990  1.00  0.00            
ATOM    128  H61 GCD     1      21.370  46.740  26.690  1.00  0.00            
ATOM    129  C38 GCD     1      19.290  46.260  26.990  1.00  0.00            
ATOM    130  H62 GCD     1      18.660  45.380  27.140  1.00  0.00            
ATOM    131  O31 GCD     1      19.050  46.880  25.720  1.00  0.00            
ATOM    132  H63 GCD     1      19.400  46.340  25.000  1.00  0.00            
ATOM    133  C39 GCD     1      19.100  47.140  28.190  1.00  0.00            
ATOM    134  H64 GCD     1      19.720  48.040  28.140  1.00  0.00            
ATOM    135  O32 GCD     1      17.660  47.510  28.190  1.00  0.00            
ATOM    136  H65 GCD     1      17.270  47.900  27.400  1.00  0.00            
ATOM    137  C40 GCD     1      19.440  46.450  29.460  1.00  0.00            
ATOM    138  H66 GCD     1      19.330  47.140  30.300  1.00  0.00            
ATOM    139  O33 GCD     1      20.850  46.120  29.390  1.00  0.00            
ATOM    140  C41 GCD     1      21.280  45.210  28.340  1.00  0.00            
ATOM    141  H67 GCD     1      20.660  44.310  28.500  1.00  0.00            
ATOM    142  C42 GCD     1      22.760  44.840  28.440  1.00  0.00            
ATOM    143  H68 GCD     1      22.810  43.900  27.870  1.00  0.00            
ATOM    144  H69 GCD     1      22.950  44.640  29.510  1.00  0.00            
ATOM    145  O34 GCD     1      23.480  45.880  27.860  1.00  0.00            
ATOM    146  H70 GCD     1      24.030  45.400  27.230  1.00  0.00            
ATOM    147  O35 GCD     1      18.760  45.220  29.640  1.00  0.00            
ATOM    148  C43 GCD     1      18.260  44.980  30.960  1.00  0.00            
ATOM    149  H71 GCD     1      18.790  45.500  31.770  1.00  0.00            
ATOM    150  C44 GCD     1      16.690  45.380  30.960  1.00  0.00            
ATOM    151  H72 GCD     1      16.210  44.840  30.130  1.00  0.00            
ATOM    152  O36 GCD     1      16.680  46.790  30.660  1.00  0.00            
ATOM    153  H73 GCD     1      16.950  46.890  29.740  1.00  0.00            
ATOM    154  C45 GCD     1      16.070  45.030  32.300  1.00  0.00            
ATOM    155  H74 GCD     1      16.600  45.740  32.950  1.00  0.00            
ATOM    156  O37 GCD     1      14.650  45.290  32.420  1.00  0.00            
ATOM    157  H75 GCD     1      14.150  44.510  32.140  1.00  0.00            
ATOM    158  C46 GCD     1      16.410  43.580  32.750  1.00  0.00            
ATOM    159  H76 GCD     1      16.240  43.360  33.810  1.00  0.00            
ATOM    160  O38 GCD     1      15.800  42.640  31.890  1.00  0.00            
ATOM    161  O39 GCD     1      17.810  43.350  32.590  1.00  0.00            
ATOM    162  C47 GCD     1      18.430  43.470  31.360  1.00  0.00            
ATOM    163  H77 GCD     1      17.890  42.810  30.660  1.00  0.00            
ATOM    164  C48 GCD     1      19.870  43.010  31.470  1.00  0.00            
ATOM    165  H78 GCD     1      20.360  43.630  32.230  1.00  0.00            
ATOM    166  H79 GCD     1      20.520  43.080  30.590  1.00  0.00            
ATOM    167  O40 GCD     1      19.900  41.630  31.930  1.00  0.00            
ATOM    168  H80 GCD     1      19.360  41.700  32.730  1.00  0.00            
ATOM    169  C1  AU8     2      26.100  34.740  28.670  1.00  0.00            
ATOM    170  C2  AU8     2      24.750  34.990  29.220  1.00  0.00            
ATOM    171  C3  AU8     2      24.030  33.940  29.890  1.00  0.00            
ATOM    172  C4  AU8     2      22.810  34.200  30.620  1.00  0.00            
ATOM    173  C5  AU8     2      22.330  35.480  30.550  1.00  0.00            
ATOM    174  C6  AU8     2      22.990  36.570  29.990  1.00  0.00            
ATOM    175  C7  AU8     2      22.320  37.900  30.130  1.00  0.00            
ATOM    176  N1  AU8     2      20.990  37.990  29.470  1.00  0.00            
ATOM    177  C8  AU8     2      21.250  38.320  28.000  1.00  0.00            
ATOM    178  C9  AU8     2      19.940  38.550  27.240  1.00  0.00            
ATOM    179  N2  AU8     2      19.200  39.830  27.830  1.00  0.00            
ATOM    180  C10 AU8     2      17.820  40.050  27.100  1.00  0.00            
ATOM    181  C11 AU8     2      17.710  40.150  25.550  1.00  0.00            
ATOM    182  C12 AU8     2      16.560  39.620  24.960  1.00  0.00            
ATOM    183  C13 AU8     2      16.310  39.860  23.600  1.00  0.00            
ATOM    184  C14 AU8     2      17.100  40.770  22.920  1.00  0.00            
ATOM    185  C15 AU8     2      18.180  41.270  23.510  1.00  0.00            
ATOM    186  C16 AU8     2      18.570  40.900  24.790  1.00  0.00            
ATOM    187  C17 AU8     2      17.000  41.210  27.590  1.00  0.00            
ATOM    188  C18 AU8     2      15.650  40.870  27.890  1.00  0.00            
ATOM    189  C19 AU8     2      14.780  41.820  28.330  1.00  0.00            
ATOM    190  C20 AU8     2      15.160  43.160  28.280  1.00  0.00            
ATOM    191  Cl1 AU8     2      13.960  44.260  28.880  1.00  0.00            
ATOM    192  C21 AU8     2      16.470  43.500  27.930  1.00  0.00            
ATOM    193  C22 AU8     2      17.430  42.520  27.650  1.00  0.00            
ATOM    194  C23 AU8     2      18.980  39.630  29.320  1.00  0.00            
ATOM    195  C24 AU8     2      20.160  39.090  30.140  1.00  0.00            
ATOM    196  C25 AU8     2      24.180  36.240  29.320  1.00  0.00            
ATOM    197  H1  AU8     2      25.980  34.030  27.840  1.00  0.00            
ATOM    198  H2  AU8     2      26.600  35.620  28.250  1.00  0.00            
ATOM    199  H3  AU8     2      26.730  34.300  29.460  1.00  0.00            
ATOM    200  H4  AU8     2      24.450  32.940  29.820  1.00  0.00            
ATOM    201  H5  AU8     2      22.310  33.360  31.090  1.00  0.00            
ATOM    202  H6  AU8     2      21.410  35.680  31.090  1.00  0.00            
ATOM    203  H7  AU8     2      23.040  38.690  29.920  1.00  0.00            
ATOM    204  H8  AU8     2      22.150  37.990  31.210  1.00  0.00            
ATOM    205  H9  AU8     2      20.450  37.120  29.600  1.00  0.00            
ATOM    206  H10 AU8     2      21.780  37.450  27.600  1.00  0.00            
ATOM    207  H11 AU8     2      21.930  39.160  28.080  1.00  0.00            
ATOM    208  H12 AU8     2      19.290  37.690  27.370  1.00  0.00            
ATOM    209  H13 AU8     2      20.120  38.710  26.170  1.00  0.00            
ATOM    210  H14 AU8     2      19.890  40.560  27.600  1.00  0.00            
ATOM    211  H15 AU8     2      17.230  39.170  27.380  1.00  0.00            
ATOM    212  H16 AU8     2      15.810  39.040  25.490  1.00  0.00            
ATOM    213  H17 AU8     2      15.420  39.510  23.090  1.00  0.00            
ATOM    214  H18 AU8     2      16.870  41.000  21.890  1.00  0.00            
ATOM    215  H19 AU8     2      18.820  41.910  22.900  1.00  0.00            
ATOM    216  H20 AU8     2      19.490  41.220  25.280  1.00  0.00            
ATOM    217  H21 AU8     2      15.410  39.820  27.960  1.00  0.00            
ATOM    218  H22 AU8     2      13.830  41.520  28.760  1.00  0.00            
ATOM    219  H23 AU8     2      16.810  44.530  27.980  1.00  0.00            
ATOM    220  H24 AU8     2      18.450  42.700  27.320  1.00  0.00            
ATOM    221  H25 AU8     2      18.190  38.910  29.510  1.00  0.00            
ATOM    222  H26 AU8     2      18.690  40.580  29.770  1.00  0.00            
ATOM    223  H27 AU8     2      20.810  39.970  30.220  1.00  0.00            
ATOM    224  H28 AU8     2      19.730  38.730  31.080  1.00  0.00            
ATOM    225  H29 AU8     2      24.740  37.020  28.810  1.00  0.00            
TER
ENDMDL
MODEL        1
ATOM      1  H1  GCD     1      15.360  37.970  36.220  1.00  0.00            
ATOM      2  O1  GCD     1      15.960  38.690  35.990  1.00  0.00            
ATOM      3  C1  GCD     1      15.470  39.890  36.580  1.00  0.00            
ATOM      4  H2  GCD     1      15.000  39.780  37.560  1.00  0.00            
ATOM      5  H3  GCD     1      16.350  40.540  36.690  1.00  0.00            
ATOM      6  C2  GCD     1      14.470  40.580  35.660  1.00  0.00            
ATOM      7  H4  GCD     1      14.940  40.370  34.690  1.00  0.00            
ATOM      8  C3  GCD     1      14.340  42.110  35.650  1.00  0.00            
ATOM      9  H5  GCD     1      13.890  42.450  36.600  1.00  0.00            
ATOM     10  C4  GCD     1      13.400  42.610  34.620  1.00  0.00            
ATOM     11  H6  GCD     1      13.830  42.360  33.640  1.00  0.00            
ATOM     12  O2  GCD     1      13.270  44.070  34.740  1.00  0.00            
ATOM     13  H7  GCD     1      14.060  44.530  35.040  1.00  0.00            
ATOM     14  C5  GCD     1      12.080  41.920  34.800  1.00  0.00            
ATOM     15  H8  GCD     1      11.700  42.300  35.760  1.00  0.00            
ATOM     16  O3  GCD     1      11.160  42.430  33.890  1.00  0.00            
ATOM     17  H9  GCD     1      10.520  43.050  34.260  1.00  0.00            
ATOM     18  C6  GCD     1      12.200  40.390  34.800  1.00  0.00            
ATOM     19  O4  GCD     1      13.140  40.030  35.810  1.00  0.00            
ATOM     20  H10 GCD     1      11.260  39.850  34.960  1.00  0.00            
ATOM     21  O5  GCD     1      12.660  39.920  33.570  1.00  0.00            
ATOM     22  C7  GCD     1      11.750  39.430  32.640  1.00  0.00            
ATOM     23  H11 GCD     1      10.730  39.770  32.880  1.00  0.00            
ATOM     24  C8  GCD     1      12.010  40.000  31.300  1.00  0.00            
ATOM     25  H12 GCD     1      13.040  39.650  31.150  1.00  0.00            
ATOM     26  O6  GCD     1      11.890  41.380  31.350  1.00  0.00            
ATOM     27  H13 GCD     1      11.650  41.640  32.240  1.00  0.00            
ATOM     28  C9  GCD     1      11.110  39.390  30.180  1.00  0.00            
ATOM     29  H14 GCD     1      10.060  39.530  30.450  1.00  0.00            
ATOM     30  O7  GCD     1      11.210  39.890  28.840  1.00  0.00            
ATOM     31  H15 GCD     1      11.790  40.650  28.750  1.00  0.00            
ATOM     32  C10 GCD     1      11.370  37.890  30.170  1.00  0.00            
ATOM     33  H16 GCD     1      10.790  37.490  29.330  1.00  0.00            
ATOM     34  O8  GCD     1      11.050  37.330  31.440  1.00  0.00            
ATOM     35  C11 GCD     1      11.800  37.860  32.580  1.00  0.00            
ATOM     36  H17 GCD     1      12.800  37.490  32.300  1.00  0.00            
ATOM     37  C12 GCD     1      11.410  37.160  33.930  1.00  0.00            
ATOM     38  H18 GCD     1      12.130  37.530  34.680  1.00  0.00            
ATOM     39  H19 GCD     1      11.550  36.080  33.820  1.00  0.00            
ATOM     40  O9  GCD     1      10.050  37.260  34.220  1.00  0.00            
ATOM     41  H20 GCD     1       9.730  38.090  33.870  1.00  0.00            
ATOM     42  O10 GCD     1      12.820  37.660  29.940  1.00  0.00            
ATOM     43  C13 GCD     1      13.180  36.550  29.120  1.00  0.00            
ATOM     44  H21 GCD     1      12.310  35.920  28.890  1.00  0.00            
ATOM     45  C14 GCD     1      13.790  37.240  27.850  1.00  0.00            
ATOM     46  H22 GCD     1      14.510  37.960  28.250  1.00  0.00            
ATOM     47  O11 GCD     1      12.780  38.070  27.160  1.00  0.00            
ATOM     48  H23 GCD     1      12.250  38.590  27.770  1.00  0.00            
ATOM     49  C15 GCD     1      14.510  36.320  26.900  1.00  0.00            
ATOM     50  H24 GCD     1      13.800  35.680  26.370  1.00  0.00            
ATOM     51  O12 GCD     1      15.260  37.010  25.920  1.00  0.00            
ATOM     52  H25 GCD     1      14.830  37.790  25.550  1.00  0.00            
ATOM     53  C16 GCD     1      15.360  35.330  27.670  1.00  0.00            
ATOM     54  H26 GCD     1      15.540  34.520  26.950  1.00  0.00            
ATOM     55  O13 GCD     1      14.630  34.750  28.710  1.00  0.00            
ATOM     56  C17 GCD     1      14.270  35.700  29.730  1.00  0.00            
ATOM     57  H27 GCD     1      15.080  36.390  30.000  1.00  0.00            
ATOM     58  C18 GCD     1      13.790  34.880  30.940  1.00  0.00            
ATOM     59  H28 GCD     1      13.160  34.050  30.590  1.00  0.00            
ATOM     60  H29 GCD     1      13.120  35.480  31.560  1.00  0.00            
ATOM     61  O14 GCD     1      14.820  34.510  31.890  1.00  0.00            
ATOM     62  H30 GCD     1      14.540  34.650  32.800  1.00  0.00            
ATOM     63  O15 GCD     1      16.630  35.880  28.110  1.00  0.00            
ATOM     64  C19 GCD     1      17.790  35.110  27.740  1.00  0.00            
ATOM     65  H31 GCD     1      17.480  34.130  27.370  1.00  0.00            
ATOM     66  C20 GCD     1      18.460  35.640  26.500  1.00  0.00            
ATOM     67  H32 GCD     1      18.800  36.680  26.610  1.00  0.00            
ATOM     68  O16 GCD     1      17.590  35.600  25.420  1.00  0.00            
ATOM     69  H33 GCD     1      16.860  36.090  25.810  1.00  0.00            
ATOM     70  C21 GCD     1      19.700  34.760  26.210  1.00  0.00            
ATOM     71  H34 GCD     1      19.360  33.740  26.020  1.00  0.00            
ATOM     72  O17 GCD     1      20.400  35.330  25.040  1.00  0.00            
ATOM     73  H35 GCD     1      21.170  35.700  25.480  1.00  0.00            
ATOM     74  C22 GCD     1      20.580  34.730  27.450  1.00  0.00            
ATOM     75  H36 GCD     1      21.340  34.050  27.040  1.00  0.00            
ATOM     76  O18 GCD     1      19.820  34.180  28.540  1.00  0.00            
ATOM     77  C23 GCD     1      18.690  34.920  28.970  1.00  0.00            
ATOM     78  H37 GCD     1      19.030  35.920  29.280  1.00  0.00            
ATOM     79  C24 GCD     1      17.950  34.260  30.120  1.00  0.00            
ATOM     80  H38 GCD     1      17.490  33.340  29.750  1.00  0.00            
ATOM     81  H39 GCD     1      17.090  34.840  30.490  1.00  0.00            
ATOM     82  O19 GCD     1      18.740  33.930  31.300  1.00  0.00            
ATOM     83  H40 GCD     1      19.560  33.570  30.950  1.00  0.00            
ATOM     84  O20 GCD     1      21.140  36.040  27.690  1.00  0.00            
ATOM     85  C25 GCD     1      22.540  36.140  27.990  1.00  0.00            
ATOM     86  H41 GCD     1      23.090  35.240  27.690  1.00  0.00            
ATOM     87  C26 GCD     1      22.990  37.270  27.110  1.00  0.00            
ATOM     88  H42 GCD     1      22.240  37.990  27.460  1.00  0.00            
ATOM     89  O21 GCD     1      22.870  36.980  25.620  1.00  0.00            
ATOM     90  H43 GCD     1      23.300  37.660  25.090  1.00  0.00            
ATOM     91  C27 GCD     1      24.400  37.690  27.550  1.00  0.00            
ATOM     92  H44 GCD     1      25.020  36.850  27.230  1.00  0.00            
ATOM     93  O22 GCD     1      24.790  38.850  26.800  1.00  0.00            
ATOM     94  H45 GCD     1      24.350  39.580  27.260  1.00  0.00            
ATOM     95  C28 GCD     1      24.490  37.890  29.110  1.00  0.00            
ATOM     96  H46 GCD     1      25.530  38.130  29.370  1.00  0.00            
ATOM     97  O23 GCD     1      24.110  36.720  29.730  1.00  0.00            
ATOM     98  C29 GCD     1      22.770  36.310  29.460  1.00  0.00            
ATOM     99  H47 GCD     1      22.050  37.070  29.800  1.00  0.00            
ATOM    100  C30 GCD     1      22.400  35.100  30.260  1.00  0.00            
ATOM    101  H48 GCD     1      23.190  34.390  29.990  1.00  0.00            
ATOM    102  H49 GCD     1      21.380  34.740  30.060  1.00  0.00            
ATOM    103  O24 GCD     1      22.520  35.380  31.680  1.00  0.00            
ATOM    104  H50 GCD     1      22.510  34.580  32.210  1.00  0.00            
ATOM    105  O25 GCD     1      23.670  38.920  29.420  1.00  0.00            
ATOM    106  C31 GCD     1      24.290  40.120  29.900  1.00  0.00            
ATOM    107  H51 GCD     1      25.350  39.960  29.680  1.00  0.00            
ATOM    108  C32 GCD     1      23.810  41.350  29.250  1.00  0.00            
ATOM    109  H52 GCD     1      22.710  41.350  29.200  1.00  0.00            
ATOM    110  O26 GCD     1      24.180  41.290  27.830  1.00  0.00            
ATOM    111  H53 GCD     1      23.690  42.020  27.430  1.00  0.00            
ATOM    112  C33 GCD     1      24.340  42.640  29.930  1.00  0.00            
ATOM    113  H54 GCD     1      25.400  42.810  29.710  1.00  0.00            
ATOM    114  O27 GCD     1      23.750  43.820  29.470  1.00  0.00            
ATOM    115  H55 GCD     1      22.980  44.060  30.000  1.00  0.00            
ATOM    116  C34 GCD     1      24.230  42.570  31.470  1.00  0.00            
ATOM    117  H56 GCD     1      24.770  43.340  32.020  1.00  0.00            
ATOM    118  O28 GCD     1      24.760  41.340  31.880  1.00  0.00            
ATOM    119  C35 GCD     1      24.080  40.210  31.400  1.00  0.00            
ATOM    120  H57 GCD     1      23.000  40.230  31.630  1.00  0.00            
ATOM    121  C36 GCD     1      24.570  38.970  32.130  1.00  0.00            
ATOM    122  H58 GCD     1      25.580  38.710  31.790  1.00  0.00            
ATOM    123  H59 GCD     1      23.970  38.080  31.910  1.00  0.00            
ATOM    124  O29 GCD     1      24.360  39.140  33.570  1.00  0.00            
ATOM    125  H60 GCD     1      24.930  39.770  34.020  1.00  0.00            
ATOM    126  O30 GCD     1      22.840  42.640  31.930  1.00  0.00            
ATOM    127  C37 GCD     1      22.400  43.900  32.580  1.00  0.00            
ATOM    128  H61 GCD     1      23.120  44.670  32.280  1.00  0.00            
ATOM    129  C38 GCD     1      21.140  44.370  31.880  1.00  0.00            
ATOM    130  H62 GCD     1      20.420  43.550  31.970  1.00  0.00            
ATOM    131  O31 GCD     1      21.450  44.720  30.510  1.00  0.00            
ATOM    132  H63 GCD     1      20.690  44.570  29.940  1.00  0.00            
ATOM    133  C39 GCD     1      20.660  45.620  32.570  1.00  0.00            
ATOM    134  H64 GCD     1      21.400  46.420  32.480  1.00  0.00            
ATOM    135  O32 GCD     1      19.420  46.040  31.920  1.00  0.00            
ATOM    136  H65 GCD     1      19.740  46.320  31.050  1.00  0.00            
ATOM    137  C40 GCD     1      20.400  45.260  34.020  1.00  0.00            
ATOM    138  H66 GCD     1      20.020  46.130  34.560  1.00  0.00            
ATOM    139  O33 GCD     1      21.660  44.890  34.600  1.00  0.00            
ATOM    140  C41 GCD     1      22.320  43.720  34.110  1.00  0.00            
ATOM    141  H67 GCD     1      21.720  42.830  34.340  1.00  0.00            
ATOM    142  C42 GCD     1      23.770  43.690  34.670  1.00  0.00            
ATOM    143  H68 GCD     1      24.320  42.820  34.290  1.00  0.00            
ATOM    144  H69 GCD     1      23.680  43.710  35.770  1.00  0.00            
ATOM    145  O34 GCD     1      24.470  44.880  34.420  1.00  0.00            
ATOM    146  H70 GCD     1      25.140  45.040  35.090  1.00  0.00            
ATOM    147  O35 GCD     1      19.440  44.190  34.220  1.00  0.00            
ATOM    148  C43 GCD     1      18.670  44.290  35.410  1.00  0.00            
ATOM    149  H71 GCD     1      19.020  44.970  36.200  1.00  0.00            
ATOM    150  C44 GCD     1      17.400  44.960  34.870  1.00  0.00            
ATOM    151  H72 GCD     1      17.010  44.370  34.040  1.00  0.00            
ATOM    152  O36 GCD     1      17.630  46.240  34.380  1.00  0.00            
ATOM    153  H73 GCD     1      17.820  46.010  33.470  1.00  0.00            
ATOM    154  C45 GCD     1      16.350  44.890  35.990  1.00  0.00            
ATOM    155  H74 GCD     1      16.810  45.510  36.780  1.00  0.00            
ATOM    156  O37 GCD     1      15.170  45.580  35.570  1.00  0.00            
ATOM    157  H75 GCD     1      15.430  46.480  35.350  1.00  0.00            
ATOM    158  C46 GCD     1      16.110  43.460  36.490  1.00  0.00            
ATOM    159  H76 GCD     1      15.350  43.500  37.270  1.00  0.00            
ATOM    160  O38 GCD     1      15.600  42.700  35.380  1.00  0.00            
ATOM    161  O39 GCD     1      17.340  42.970  37.010  1.00  0.00            
ATOM    162  C47 GCD     1      18.400  42.880  36.010  1.00  0.00            
ATOM    163  H77 GCD     1      17.990  42.190  35.260  1.00  0.00            
ATOM    164  C48 GCD     1      19.580  42.130  36.670  1.00  0.00            
ATOM    165  H78 GCD     1      19.830  42.700  37.570  1.00  0.00            
ATOM    166  H79 GCD     1      20.420  41.980  35.980  1.00  0.00            
ATOM    167  O40 GCD     1      19.130  40.820  37.040  1.00  0.00            
ATOM    168  H80 GCD     1      18.500  40.750  37.760  1.00  0.00            
ATOM    169  C1  AU8     2      25.690  35.100  34.750  1.00  0.00            
ATOM    170  C2  AU8     2      24.270  34.720  35.090  1.00  0.00            
ATOM    171  C3  AU8     2      23.950  33.410  35.510  1.00  0.00            
ATOM    172  C4  AU8     2      22.720  33.190  36.210  1.00  0.00            
ATOM    173  C5  AU8     2      21.860  34.250  36.370  1.00  0.00            
ATOM    174  C6  AU8     2      22.180  35.590  36.030  1.00  0.00            
ATOM    175  C7  AU8     2      21.310  36.760  36.180  1.00  0.00            
ATOM    176  N1  AU8     2      20.280  37.030  35.130  1.00  0.00            
ATOM    177  C8  AU8     2      21.020  37.190  33.830  1.00  0.00            
ATOM    178  C9  AU8     2      20.090  37.590  32.660  1.00  0.00            
ATOM    179  N2  AU8     2      19.330  38.900  32.990  1.00  0.00            
ATOM    180  C10 AU8     2      18.240  39.110  31.860  1.00  0.00            
ATOM    181  C11 AU8     2      18.650  39.020  30.400  1.00  0.00            
ATOM    182  C12 AU8     2      17.730  38.640  29.480  1.00  0.00            
ATOM    183  C13 AU8     2      18.020  38.530  28.110  1.00  0.00            
ATOM    184  C14 AU8     2      19.330  38.960  27.700  1.00  0.00            
ATOM    185  C15 AU8     2      20.230  39.570  28.620  1.00  0.00            
ATOM    186  C16 AU8     2      19.900  39.530  30.000  1.00  0.00            
ATOM    187  C17 AU8     2      17.480  40.440  31.930  1.00  0.00            
ATOM    188  C18 AU8     2      16.100  40.440  31.980  1.00  0.00            
ATOM    189  C19 AU8     2      15.430  41.710  31.900  1.00  0.00            
ATOM    190  C20 AU8     2      16.070  42.980  31.890  1.00  0.00            
ATOM    191  Cl1 AU8     2      15.210  44.520  31.970  1.00  0.00            
ATOM    192  C21 AU8     2      17.450  42.890  31.890  1.00  0.00            
ATOM    193  C22 AU8     2      18.170  41.680  31.960  1.00  0.00            
ATOM    194  C23 AU8     2      18.700  38.900  34.400  1.00  0.00            
ATOM    195  C24 AU8     2      19.610  38.350  35.460  1.00  0.00            
ATOM    196  C25 AU8     2      23.380  35.770  35.340  1.00  0.00            
ATOM    197  H1  AU8     2      26.140  34.380  34.050  1.00  0.00            
ATOM    198  H2  AU8     2      25.730  36.050  34.210  1.00  0.00            
ATOM    199  H3  AU8     2      26.270  35.190  35.680  1.00  0.00            
ATOM    200  H4  AU8     2      24.720  32.650  35.470  1.00  0.00            
ATOM    201  H5  AU8     2      22.450  32.200  36.560  1.00  0.00            
ATOM    202  H6  AU8     2      20.970  34.130  36.970  1.00  0.00            
ATOM    203  H7  AU8     2      21.880  37.680  36.360  1.00  0.00            
ATOM    204  H8  AU8     2      20.700  36.700  37.080  1.00  0.00            
ATOM    205  H9  AU8     2      19.590  36.270  35.110  1.00  0.00            
ATOM    206  H10 AU8     2      21.330  36.160  33.600  1.00  0.00            
ATOM    207  H11 AU8     2      21.860  37.870  33.960  1.00  0.00            
ATOM    208  H12 AU8     2      19.320  36.830  32.520  1.00  0.00            
ATOM    209  H13 AU8     2      20.660  37.640  31.730  1.00  0.00            
ATOM    210  H14 AU8     2      20.050  39.630  32.930  1.00  0.00            
ATOM    211  H15 AU8     2      17.560  38.260  31.930  1.00  0.00            
ATOM    212  H16 AU8     2      16.770  38.350  29.920  1.00  0.00            
ATOM    213  H17 AU8     2      17.330  38.060  27.410  1.00  0.00            
ATOM    214  H18 AU8     2      19.640  38.970  26.660  1.00  0.00            
ATOM    215  H19 AU8     2      21.150  40.070  28.320  1.00  0.00            
ATOM    216  H20 AU8     2      20.590  39.920  30.740  1.00  0.00            
ATOM    217  H21 AU8     2      15.530  39.530  32.110  1.00  0.00            
ATOM    218  H22 AU8     2      14.350  41.680  31.800  1.00  0.00            
ATOM    219  H23 AU8     2      18.010  43.820  31.800  1.00  0.00            
ATOM    220  H24 AU8     2      19.240  41.630  31.810  1.00  0.00            
ATOM    221  H25 AU8     2      17.780  38.330  34.250  1.00  0.00            
ATOM    222  H26 AU8     2      18.410  39.910  34.710  1.00  0.00            
ATOM    223  H27 AU8     2      20.390  39.090  35.570  1.00  0.00            
ATOM    224  H28 AU8     2      19.080  38.230  36.410  1.00  0.00            
ATOM    225  H29 AU8     2      23.590  36.800  35.050  1.00  0.00            
TER
ENDMDL
MODEL        1
ATOM      1  H1  GCD     1      12.590  37.750  30.600  1.00  0.00            
ATOM      2  O1  GCD     1      13.410  38.260  30.660  1.00  0.00            
ATOM      3  C1  GCD     1      12.940  39.560  30.280  1.00  0.00            
ATOM      4  H2  GCD     1      12.160  39.870  30.980  1.00  0.00            
ATOM      5  H3  GCD     1      13.810  40.230  30.330  1.00  0.00            
ATOM      6  C2  GCD     1      12.350  39.560  28.890  1.00  0.00            
ATOM      7  H4  GCD     1      12.990  39.300  28.040  1.00  0.00            
ATOM      8  C3  GCD     1      11.780  40.990  28.620  1.00  0.00            
ATOM      9  H5  GCD     1      11.020  41.290  29.340  1.00  0.00            
ATOM     10  C4  GCD     1      11.140  41.020  27.310  1.00  0.00            
ATOM     11  H6  GCD     1      11.780  40.750  26.460  1.00  0.00            
ATOM     12  O2  GCD     1      10.690  42.400  27.050  1.00  0.00            
ATOM     13  H7  GCD     1      11.380  42.980  27.410  1.00  0.00            
ATOM     14  C5  GCD     1       9.890  40.150  27.240  1.00  0.00            
ATOM     15  H8  GCD     1       9.250  40.630  27.990  1.00  0.00            
ATOM     16  O3  GCD     1       9.270  39.940  25.920  1.00  0.00            
ATOM     17  H9  GCD     1       9.810  39.370  25.360  1.00  0.00            
ATOM     18  C6  GCD     1      10.330  38.730  27.760  1.00  0.00            
ATOM     19  O4  GCD     1      11.130  38.750  28.950  1.00  0.00            
ATOM     20  H10 GCD     1       9.470  38.100  28.000  1.00  0.00            
ATOM     21  O5  GCD     1      11.110  38.120  26.780  1.00  0.00            
ATOM     22  C7  GCD     1      10.450  37.100  25.960  1.00  0.00            
ATOM     23  H11 GCD     1       9.370  37.210  25.870  1.00  0.00            
ATOM     24  C8  GCD     1      11.060  37.350  24.560  1.00  0.00            
ATOM     25  H12 GCD     1      12.150  37.320  24.630  1.00  0.00            
ATOM     26  O6  GCD     1      10.720  38.650  24.090  1.00  0.00            
ATOM     27  H13 GCD     1      11.390  39.020  23.520  1.00  0.00            
ATOM     28  C9  GCD     1      10.640  36.310  23.600  1.00  0.00            
ATOM     29  H14 GCD     1       9.560  36.500  23.470  1.00  0.00            
ATOM     30  O7  GCD     1      11.270  36.560  22.290  1.00  0.00            
ATOM     31  H15 GCD     1      10.820  37.370  22.040  1.00  0.00            
ATOM     32  C10 GCD     1      10.960  34.890  24.120  1.00  0.00            
ATOM     33  H16 GCD     1      10.530  34.160  23.430  1.00  0.00            
ATOM     34  O8  GCD     1      10.290  34.860  25.370  1.00  0.00            
ATOM     35  C11 GCD     1      10.760  35.700  26.450  1.00  0.00            
ATOM     36  H17 GCD     1      11.830  35.530  26.640  1.00  0.00            
ATOM     37  C12 GCD     1      10.030  35.330  27.750  1.00  0.00            
ATOM     38  H18 GCD     1      10.590  35.760  28.580  1.00  0.00            
ATOM     39  H19 GCD     1       9.870  34.240  27.720  1.00  0.00            
ATOM     40  O9  GCD     1       8.680  35.810  27.790  1.00  0.00            
ATOM     41  H20 GCD     1       8.280  35.450  28.590  1.00  0.00            
ATOM     42  O10 GCD     1      12.390  34.720  24.350  1.00  0.00            
ATOM     43  C13 GCD     1      12.980  33.510  23.800  1.00  0.00            
ATOM     44  H21 GCD     1      12.180  32.940  23.300  1.00  0.00            
ATOM     45  C14 GCD     1      13.990  34.010  22.790  1.00  0.00            
ATOM     46  H22 GCD     1      14.690  34.700  23.280  1.00  0.00            
ATOM     47  O11 GCD     1      13.310  34.740  21.830  1.00  0.00            
ATOM     48  H23 GCD     1      12.780  35.360  22.340  1.00  0.00            
ATOM     49  C15 GCD     1      14.690  32.860  22.200  1.00  0.00            
ATOM     50  H24 GCD     1      13.870  32.230  21.830  1.00  0.00            
ATOM     51  O12 GCD     1      15.520  33.360  21.200  1.00  0.00            
ATOM     52  H25 GCD     1      15.030  33.630  20.410  1.00  0.00            
ATOM     53  C16 GCD     1      15.440  32.100  23.240  1.00  0.00            
ATOM     54  H26 GCD     1      15.840  31.200  22.780  1.00  0.00            
ATOM     55  O13 GCD     1      14.590  31.710  24.340  1.00  0.00            
ATOM     56  C17 GCD     1      13.760  32.730  24.840  1.00  0.00            
ATOM     57  H27 GCD     1      14.430  33.390  25.400  1.00  0.00            
ATOM     58  C18 GCD     1      12.840  32.130  25.940  1.00  0.00            
ATOM     59  H28 GCD     1      12.260  31.320  25.480  1.00  0.00            
ATOM     60  H29 GCD     1      12.210  32.950  26.300  1.00  0.00            
ATOM     61  O14 GCD     1      13.490  31.660  27.120  1.00  0.00            
ATOM     62  H30 GCD     1      14.210  31.140  26.740  1.00  0.00            
ATOM     63  O15 GCD     1      16.510  32.910  23.740  1.00  0.00            
ATOM     64  C19 GCD     1      17.800  32.290  23.790  1.00  0.00            
ATOM     65  H31 GCD     1      17.710  31.190  23.770  1.00  0.00            
ATOM     66  C20 GCD     1      18.600  32.880  22.650  1.00  0.00            
ATOM     67  H32 GCD     1      18.580  33.980  22.710  1.00  0.00            
ATOM     68  O16 GCD     1      18.070  32.330  21.410  1.00  0.00            
ATOM     69  H33 GCD     1      17.150  32.600  21.370  1.00  0.00            
ATOM     70  C21 GCD     1      20.050  32.500  22.730  1.00  0.00            
ATOM     71  H34 GCD     1      20.050  31.410  22.740  1.00  0.00            
ATOM     72  O17 GCD     1      20.880  32.990  21.680  1.00  0.00            
ATOM     73  H35 GCD     1      21.640  32.400  21.690  1.00  0.00            
ATOM     74  C22 GCD     1      20.660  32.890  24.040  1.00  0.00            
ATOM     75  H36 GCD     1      21.680  32.490  24.080  1.00  0.00            
ATOM     76  O18 GCD     1      19.840  32.330  25.110  1.00  0.00            
ATOM     77  C23 GCD     1      18.460  32.710  25.140  1.00  0.00            
ATOM     78  H37 GCD     1      18.480  33.810  25.190  1.00  0.00            
ATOM     79  C24 GCD     1      17.670  32.150  26.340  1.00  0.00            
ATOM     80  H38 GCD     1      17.710  31.060  26.350  1.00  0.00            
ATOM     81  H39 GCD     1      16.620  32.460  26.350  1.00  0.00            
ATOM     82  O19 GCD     1      18.270  32.520  27.570  1.00  0.00            
ATOM     83  H40 GCD     1      19.210  32.320  27.580  1.00  0.00            
ATOM     84  O20 GCD     1      20.680  34.320  24.120  1.00  0.00            
ATOM     85  C25 GCD     1      21.840  35.090  24.410  1.00  0.00            
ATOM     86  H41 GCD     1      22.670  34.410  24.630  1.00  0.00            
ATOM     87  C26 GCD     1      22.300  35.940  23.210  1.00  0.00            
ATOM     88  H42 GCD     1      21.490  36.670  23.040  1.00  0.00            
ATOM     89  O21 GCD     1      22.480  35.100  22.070  1.00  0.00            
ATOM     90  H43 GCD     1      21.710  34.520  22.020  1.00  0.00            
ATOM     91  C27 GCD     1      23.520  36.880  23.570  1.00  0.00            
ATOM     92  H44 GCD     1      24.400  36.220  23.590  1.00  0.00            
ATOM     93  O22 GCD     1      23.780  37.840  22.520  1.00  0.00            
ATOM     94  H45 GCD     1      24.240  37.410  21.800  1.00  0.00            
ATOM     95  C28 GCD     1      23.340  37.540  24.980  1.00  0.00            
ATOM     96  H46 GCD     1      24.280  37.920  25.380  1.00  0.00            
ATOM     97  O23 GCD     1      22.930  36.560  25.930  1.00  0.00            
ATOM     98  C29 GCD     1      21.690  35.850  25.680  1.00  0.00            
ATOM     99  H47 GCD     1      20.820  36.520  25.620  1.00  0.00            
ATOM    100  C30 GCD     1      21.380  34.970  26.910  1.00  0.00            
ATOM    101  H48 GCD     1      22.260  34.320  26.900  1.00  0.00            
ATOM    102  H49 GCD     1      20.450  34.400  26.810  1.00  0.00            
ATOM    103  O24 GCD     1      21.390  35.690  28.170  1.00  0.00            
ATOM    104  H50 GCD     1      20.910  35.120  28.780  1.00  0.00            
ATOM    105  O25 GCD     1      22.360  38.570  24.870  1.00  0.00            
ATOM    106  C31 GCD     1      22.850  39.850  25.340  1.00  0.00            
ATOM    107  H51 GCD     1      23.950  39.850  25.360  1.00  0.00            
ATOM    108  C32 GCD     1      22.300  40.900  24.340  1.00  0.00            
ATOM    109  H52 GCD     1      21.240  40.670  24.150  1.00  0.00            
ATOM    110  O26 GCD     1      23.150  40.540  23.190  1.00  0.00            
ATOM    111  H53 GCD     1      23.190  39.580  23.120  1.00  0.00            
ATOM    112  C33 GCD     1      22.560  42.350  24.760  1.00  0.00            
ATOM    113  H54 GCD     1      23.650  42.420  24.870  1.00  0.00            
ATOM    114  O27 GCD     1      21.970  43.260  23.870  1.00  0.00            
ATOM    115  H55 GCD     1      22.320  43.140  22.980  1.00  0.00            
ATOM    116  C34 GCD     1      22.180  42.540  26.210  1.00  0.00            
ATOM    117  H56 GCD     1      22.540  43.510  26.550  1.00  0.00            
ATOM    118  O28 GCD     1      22.720  41.590  27.120  1.00  0.00            
ATOM    119  C35 GCD     1      22.380  40.190  26.780  1.00  0.00            
ATOM    120  H57 GCD     1      21.280  40.110  26.810  1.00  0.00            
ATOM    121  C36 GCD     1      22.990  39.290  27.820  1.00  0.00            
ATOM    122  H58 GCD     1      24.080  39.430  27.790  1.00  0.00            
ATOM    123  H59 GCD     1      22.860  38.240  27.520  1.00  0.00            
ATOM    124  O29 GCD     1      22.500  39.510  29.160  1.00  0.00            
ATOM    125  H60 GCD     1      23.070  40.150  29.600  1.00  0.00            
ATOM    126  O30 GCD     1      20.800  42.530  26.450  1.00  0.00            
ATOM    127  C37 GCD     1      20.180  43.660  27.100  1.00  0.00            
ATOM    128  H61 GCD     1      20.900  44.470  27.230  1.00  0.00            
ATOM    129  C38 GCD     1      19.180  44.190  26.170  1.00  0.00            
ATOM    130  H62 GCD     1      18.520  43.360  25.860  1.00  0.00            
ATOM    131  O31 GCD     1      19.780  44.780  25.030  1.00  0.00            
ATOM    132  H63 GCD     1      20.480  44.130  24.920  1.00  0.00            
ATOM    133  C39 GCD     1      18.240  45.240  26.860  1.00  0.00            
ATOM    134  H64 GCD     1      18.930  46.070  27.040  1.00  0.00            
ATOM    135  O32 GCD     1      17.090  45.670  25.940  1.00  0.00            
ATOM    136  H65 GCD     1      16.260  45.610  26.420  1.00  0.00            
ATOM    137  C40 GCD     1      17.750  44.830  28.220  1.00  0.00            
ATOM    138  H66 GCD     1      17.430  45.770  28.670  1.00  0.00            
ATOM    139  O33 GCD     1      18.850  44.360  28.990  1.00  0.00            
ATOM    140  C41 GCD     1      19.600  43.240  28.410  1.00  0.00            
ATOM    141  H67 GCD     1      18.890  42.410  28.310  1.00  0.00            
ATOM    142  C42 GCD     1      20.620  42.810  29.560  1.00  0.00            
ATOM    143  H68 GCD     1      21.010  41.800  29.400  1.00  0.00            
ATOM    144  H69 GCD     1      20.120  42.740  30.530  1.00  0.00            
ATOM    145  O34 GCD     1      21.660  43.730  29.680  1.00  0.00            
ATOM    146  H70 GCD     1      21.260  44.480  30.140  1.00  0.00            
ATOM    147  O35 GCD     1      16.790  43.810  28.070  1.00  0.00            
ATOM    148  C43 GCD     1      15.580  43.960  28.860  1.00  0.00            
ATOM    149  H71 GCD     1      15.820  44.740  29.590  1.00  0.00            
ATOM    150  C44 GCD     1      14.330  44.330  28.010  1.00  0.00            
ATOM    151  H72 GCD     1      14.240  43.570  27.220  1.00  0.00            
ATOM    152  O36 GCD     1      14.460  45.620  27.280  1.00  0.00            
ATOM    153  H73 GCD     1      13.650  45.820  26.800  1.00  0.00            
ATOM    154  C45 GCD     1      13.130  44.270  28.930  1.00  0.00            
ATOM    155  H74 GCD     1      13.240  44.950  29.770  1.00  0.00            
ATOM    156  O37 GCD     1      11.920  44.570  28.200  1.00  0.00            
ATOM    157  H75 GCD     1      11.840  45.530  28.190  1.00  0.00            
ATOM    158  C46 GCD     1      12.990  42.850  29.530  1.00  0.00            
ATOM    159  H76 GCD     1      12.170  42.660  30.230  1.00  0.00            
ATOM    160  O38 GCD     1      12.870  41.900  28.520  1.00  0.00            
ATOM    161  O39 GCD     1      14.140  42.730  30.290  1.00  0.00            
ATOM    162  C47 GCD     1      15.340  42.650  29.540  1.00  0.00            
ATOM    163  H77 GCD     1      15.190  41.880  28.780  1.00  0.00            
ATOM    164  C48 GCD     1      16.530  42.230  30.410  1.00  0.00            
ATOM    165  H78 GCD     1      16.560  43.000  31.190  1.00  0.00            
ATOM    166  H79 GCD     1      17.490  42.380  29.900  1.00  0.00            
ATOM    167  O40 GCD     1      16.330  40.930  31.010  1.00  0.00            
ATOM    168  H80 GCD     1      15.730  40.960  31.770  1.00  0.00            
ATOM    169  C1  AU8     2      20.650  32.530  33.110  1.00  0.00            
ATOM    170  C2  AU8     2      19.290  33.110  32.830  1.00  0.00            
ATOM    171  C3  AU8     2      18.220  32.170  32.960  1.00  0.00            
ATOM    172  C4  AU8     2      16.920  32.680  32.760  1.00  0.00            
ATOM    173  C5  AU8     2      16.760  34.010  32.410  1.00  0.00            
ATOM    174  C6  AU8     2      17.880  34.890  32.260  1.00  0.00            
ATOM    175  C7  AU8     2      17.780  36.270  31.930  1.00  0.00            
ATOM    176  N1  AU8     2      17.220  36.420  30.560  1.00  0.00            
ATOM    177  C8  AU8     2      18.340  36.110  29.530  1.00  0.00            
ATOM    178  C9  AU8     2      17.890  36.350  28.050  1.00  0.00            
ATOM    179  N2  AU8     2      17.240  37.780  27.840  1.00  0.00            
ATOM    180  C10 AU8     2      16.530  37.790  26.490  1.00  0.00            
ATOM    181  C11 AU8     2      17.290  37.370  25.280  1.00  0.00            
ATOM    182  C12 AU8     2      16.790  36.430  24.370  1.00  0.00            
ATOM    183  C13 AU8     2      17.400  36.170  23.130  1.00  0.00            
ATOM    184  C14 AU8     2      18.590  36.880  22.840  1.00  0.00            
ATOM    185  C15 AU8     2      19.060  37.860  23.740  1.00  0.00            
ATOM    186  C16 AU8     2      18.430  38.070  24.920  1.00  0.00            
ATOM    187  C17 AU8     2      15.850  39.100  26.120  1.00  0.00            
ATOM    188  C18 AU8     2      14.550  39.010  25.650  1.00  0.00            
ATOM    189  C19 AU8     2      13.880  40.130  25.240  1.00  0.00            
ATOM    190  C20 AU8     2      14.450  41.400  25.250  1.00  0.00            
ATOM    191  Cl1 AU8     2      13.510  42.800  24.690  1.00  0.00            
ATOM    192  C21 AU8     2      15.790  41.500  25.630  1.00  0.00            
ATOM    193  C22 AU8     2      16.480  40.370  26.050  1.00  0.00            
ATOM    194  C23 AU8     2      16.200  38.040  28.920  1.00  0.00            
ATOM    195  C24 AU8     2      16.640  37.770  30.290  1.00  0.00            
ATOM    196  C25 AU8     2      19.160  34.390  32.410  1.00  0.00            
ATOM    197  H1  AU8     2      20.780  31.580  32.580  1.00  0.00            
ATOM    198  H2  AU8     2      21.430  33.260  32.870  1.00  0.00            
ATOM    199  H3  AU8     2      20.530  32.220  34.150  1.00  0.00            
ATOM    200  H4  AU8     2      18.270  31.110  33.180  1.00  0.00            
ATOM    201  H5  AU8     2      16.130  31.940  32.900  1.00  0.00            
ATOM    202  H6  AU8     2      15.720  34.280  32.220  1.00  0.00            
ATOM    203  H7  AU8     2      18.680  36.870  32.080  1.00  0.00            
ATOM    204  H8  AU8     2      17.060  36.650  32.660  1.00  0.00            
ATOM    205  H9  AU8     2      16.440  35.770  30.420  1.00  0.00            
ATOM    206  H10 AU8     2      18.730  35.090  29.580  1.00  0.00            
ATOM    207  H11 AU8     2      19.120  36.800  29.850  1.00  0.00            
ATOM    208  H12 AU8     2      17.070  35.690  27.770  1.00  0.00            
ATOM    209  H13 AU8     2      18.720  36.300  27.350  1.00  0.00            
ATOM    210  H14 AU8     2      17.960  38.510  27.960  1.00  0.00            
ATOM    211  H15 AU8     2      15.750  37.050  26.670  1.00  0.00            
ATOM    212  H16 AU8     2      15.890  35.860  24.590  1.00  0.00            
ATOM    213  H17 AU8     2      17.060  35.470  22.370  1.00  0.00            
ATOM    214  H18 AU8     2      19.050  36.670  21.870  1.00  0.00            
ATOM    215  H19 AU8     2      19.910  38.430  23.390  1.00  0.00            
ATOM    216  H20 AU8     2      18.810  38.840  25.580  1.00  0.00            
ATOM    217  H21 AU8     2      14.100  38.030  25.540  1.00  0.00            
ATOM    218  H22 AU8     2      12.860  40.030  24.880  1.00  0.00            
ATOM    219  H23 AU8     2      16.280  42.470  25.630  1.00  0.00            
ATOM    220  H24 AU8     2      17.540  40.450  26.300  1.00  0.00            
ATOM    221  H25 AU8     2      15.380  37.360  28.690  1.00  0.00            
ATOM    222  H26 AU8     2      15.890  39.080  28.850  1.00  0.00            
ATOM    223  H27 AU8     2      17.380  38.500  30.630  1.00  0.00            
ATOM    224  H28 AU8     2      15.800  37.940  30.960  1.00  0.00            
ATOM    225  H29 AU8     2      20.020  35.050  32.310  1.00  0.00            
TER
ENDMDL
MODEL        1
ATOM      1  H1  GCD     1      13.780  39.200  35.990  1.00  0.00            
ATOM      2  O1  GCD     1      14.340  39.350  35.220  1.00  0.00            
ATOM      3  C1  GCD     1      13.390  39.910  34.330  1.00  0.00            
ATOM      4  H2  GCD     1      12.830  40.680  34.870  1.00  0.00            
ATOM      5  H3  GCD     1      14.030  40.450  33.620  1.00  0.00            
ATOM      6  C2  GCD     1      12.590  38.860  33.590  1.00  0.00            
ATOM      7  H4  GCD     1      13.190  37.960  33.390  1.00  0.00            
ATOM      8  C3  GCD     1      12.000  39.420  32.320  1.00  0.00            
ATOM      9  H5  GCD     1      11.350  40.270  32.560  1.00  0.00            
ATOM     10  C4  GCD     1      11.100  38.310  31.680  1.00  0.00            
ATOM     11  H6  GCD     1      11.670  37.530  31.170  1.00  0.00            
ATOM     12  O2  GCD     1      10.490  38.880  30.550  1.00  0.00            
ATOM     13  H7  GCD     1      11.140  39.260  29.940  1.00  0.00            
ATOM     14  C5  GCD     1      10.010  37.750  32.620  1.00  0.00            
ATOM     15  H8  GCD     1       9.280  38.540  32.840  1.00  0.00            
ATOM     16  O3  GCD     1       9.260  36.710  31.980  1.00  0.00            
ATOM     17  H9  GCD     1       9.020  37.110  31.130  1.00  0.00            
ATOM     18  C6  GCD     1      10.730  37.370  33.970  1.00  0.00            
ATOM     19  O4  GCD     1      11.520  38.420  34.460  1.00  0.00            
ATOM     20  H10 GCD     1       9.870  37.220  34.630  1.00  0.00            
ATOM     21  O5  GCD     1      11.460  36.100  33.970  1.00  0.00            
ATOM     22  C7  GCD     1      10.840  34.950  34.610  1.00  0.00            
ATOM     23  H11 GCD     1       9.820  35.160  34.950  1.00  0.00            
ATOM     24  C8  GCD     1      10.860  33.870  33.650  1.00  0.00            
ATOM     25  H12 GCD     1      11.840  33.870  33.160  1.00  0.00            
ATOM     26  O6  GCD     1       9.890  34.040  32.650  1.00  0.00            
ATOM     27  H13 GCD     1       9.770  35.000  32.640  1.00  0.00            
ATOM     28  C9  GCD     1      10.650  32.430  34.250  1.00  0.00            
ATOM     29  H14 GCD     1       9.590  32.390  34.560  1.00  0.00            
ATOM     30  O7  GCD     1      10.790  31.290  33.430  1.00  0.00            
ATOM     31  H15 GCD     1      11.620  31.410  32.950  1.00  0.00            
ATOM     32  C10 GCD     1      11.570  32.220  35.480  1.00  0.00            
ATOM     33  H16 GCD     1      11.370  31.230  35.890  1.00  0.00            
ATOM     34  O8  GCD     1      11.390  33.320  36.420  1.00  0.00            
ATOM     35  C11 GCD     1      11.660  34.660  35.870  1.00  0.00            
ATOM     36  H17 GCD     1      12.680  34.640  35.460  1.00  0.00            
ATOM     37  C12 GCD     1      11.530  35.680  36.970  1.00  0.00            
ATOM     38  H18 GCD     1      12.020  36.610  36.660  1.00  0.00            
ATOM     39  H19 GCD     1      12.010  35.360  37.900  1.00  0.00            
ATOM     40  O9  GCD     1      10.130  36.110  37.090  1.00  0.00            
ATOM     41  H20 GCD     1      10.100  37.080  37.100  1.00  0.00            
ATOM     42  O10 GCD     1      12.910  32.360  34.990  1.00  0.00            
ATOM     43  C13 GCD     1      13.620  31.140  34.790  1.00  0.00            
ATOM     44  H21 GCD     1      12.850  30.360  34.730  1.00  0.00            
ATOM     45  C14 GCD     1      14.310  31.280  33.450  1.00  0.00            
ATOM     46  H22 GCD     1      15.020  32.120  33.550  1.00  0.00            
ATOM     47  O11 GCD     1      13.340  31.560  32.390  1.00  0.00            
ATOM     48  H23 GCD     1      13.910  31.440  31.620  1.00  0.00            
ATOM     49  C15 GCD     1      15.060  30.010  33.040  1.00  0.00            
ATOM     50  H24 GCD     1      14.300  29.220  33.050  1.00  0.00            
ATOM     51  O12 GCD     1      15.630  30.190  31.750  1.00  0.00            
ATOM     52  H25 GCD     1      16.060  29.410  31.390  1.00  0.00            
ATOM     53  C16 GCD     1      16.040  29.730  34.180  1.00  0.00            
ATOM     54  H26 GCD     1      16.600  28.800  34.020  1.00  0.00            
ATOM     55  O13 GCD     1      15.350  29.700  35.440  1.00  0.00            
ATOM     56  C17 GCD     1      14.650  30.870  35.840  1.00  0.00            
ATOM     57  H27 GCD     1      15.270  31.780  35.840  1.00  0.00            
ATOM     58  C18 GCD     1      14.050  30.760  37.170  1.00  0.00            
ATOM     59  H28 GCD     1      13.240  30.020  37.220  1.00  0.00            
ATOM     60  H29 GCD     1      13.610  31.760  37.280  1.00  0.00            
ATOM     61  O14 GCD     1      14.960  30.450  38.210  1.00  0.00            
ATOM     62  H30 GCD     1      15.110  29.500  38.220  1.00  0.00            
ATOM     63  O15 GCD     1      17.050  30.710  34.140  1.00  0.00            
ATOM     64  C19 GCD     1      18.340  30.390  34.580  1.00  0.00            
ATOM     65  H31 GCD     1      18.260  29.580  35.320  1.00  0.00            
ATOM     66  C20 GCD     1      19.100  29.970  33.290  1.00  0.00            
ATOM     67  H32 GCD     1      19.040  30.670  32.450  1.00  0.00            
ATOM     68  O16 GCD     1      18.580  28.630  32.910  1.00  0.00            
ATOM     69  H33 GCD     1      18.570  28.660  31.950  1.00  0.00            
ATOM     70  C21 GCD     1      20.620  29.700  33.560  1.00  0.00            
ATOM     71  H34 GCD     1      20.670  28.800  34.190  1.00  0.00            
ATOM     72  O17 GCD     1      21.380  29.370  32.380  1.00  0.00            
ATOM     73  H35 GCD     1      20.750  29.420  31.640  1.00  0.00            
ATOM     74  C22 GCD     1      21.140  30.890  34.310  1.00  0.00            
ATOM     75  H36 GCD     1      22.120  30.540  34.650  1.00  0.00            
ATOM     76  O18 GCD     1      20.380  31.190  35.550  1.00  0.00            
ATOM     77  C23 GCD     1      19.040  31.560  35.190  1.00  0.00            
ATOM     78  H37 GCD     1      19.050  32.400  34.490  1.00  0.00            
ATOM     79  C24 GCD     1      18.340  32.080  36.370  1.00  0.00            
ATOM     80  H38 GCD     1      18.320  31.280  37.110  1.00  0.00            
ATOM     81  H39 GCD     1      17.300  32.230  36.050  1.00  0.00            
ATOM     82  O19 GCD     1      18.790  33.320  36.900  1.00  0.00            
ATOM     83  H40 GCD     1      19.650  33.090  37.260  1.00  0.00            
ATOM     84  O20 GCD     1      21.300  32.040  33.480  1.00  0.00            
ATOM     85  C25 GCD     1      22.590  32.690  33.490  1.00  0.00            
ATOM     86  H41 GCD     1      23.280  32.270  34.230  1.00  0.00            
ATOM     87  C26 GCD     1      23.130  32.460  32.110  1.00  0.00            
ATOM     88  H42 GCD     1      22.330  32.580  31.360  1.00  0.00            
ATOM     89  O21 GCD     1      23.520  31.080  31.970  1.00  0.00            
ATOM     90  H43 GCD     1      22.680  30.620  31.910  1.00  0.00            
ATOM     91  C27 GCD     1      24.240  33.460  31.790  1.00  0.00            
ATOM     92  H44 GCD     1      25.150  33.070  32.250  1.00  0.00            
ATOM     93  O22 GCD     1      24.570  33.660  30.450  1.00  0.00            
ATOM     94  H45 GCD     1      25.280  33.020  30.300  1.00  0.00            
ATOM     95  C28 GCD     1      24.120  34.900  32.360  1.00  0.00            
ATOM     96  H46 GCD     1      25.090  35.380  32.500  1.00  0.00            
ATOM     97  O23 GCD     1      23.570  34.800  33.710  1.00  0.00            
ATOM     98  C29 GCD     1      22.320  34.140  33.880  1.00  0.00            
ATOM     99  H47 GCD     1      21.580  34.590  33.200  1.00  0.00            
ATOM    100  C30 GCD     1      21.780  34.340  35.320  1.00  0.00            
ATOM    101  H48 GCD     1      22.510  33.820  35.950  1.00  0.00            
ATOM    102  H49 GCD     1      20.750  33.950  35.360  1.00  0.00            
ATOM    103  O24 GCD     1      21.750  35.720  35.620  1.00  0.00            
ATOM    104  H50 GCD     1      22.660  36.010  35.760  1.00  0.00            
ATOM    105  O25 GCD     1      23.160  35.680  31.650  1.00  0.00            
ATOM    106  C31 GCD     1      23.590  37.010  31.230  1.00  0.00            
ATOM    107  H51 GCD     1      24.680  37.110  31.320  1.00  0.00            
ATOM    108  C32 GCD     1      23.330  37.110  29.730  1.00  0.00            
ATOM    109  H52 GCD     1      22.350  36.680  29.500  1.00  0.00            
ATOM    110  O26 GCD     1      24.350  36.230  29.170  1.00  0.00            
ATOM    111  H53 GCD     1      24.280  35.410  29.670  1.00  0.00            
ATOM    112  C33 GCD     1      23.420  38.540  29.320  1.00  0.00            
ATOM    113  H54 GCD     1      24.420  38.870  29.600  1.00  0.00            
ATOM    114  O27 GCD     1      23.050  38.710  27.910  1.00  0.00            
ATOM    115  H55 GCD     1      22.100  38.610  27.790  1.00  0.00            
ATOM    116  C34 GCD     1      22.610  39.520  30.150  1.00  0.00            
ATOM    117  H56 GCD     1      22.760  40.570  29.860  1.00  0.00            
ATOM    118  O28 GCD     1      23.020  39.410  31.480  1.00  0.00            
ATOM    119  C35 GCD     1      22.860  38.060  32.060  1.00  0.00            
ATOM    120  H57 GCD     1      21.790  37.820  32.110  1.00  0.00            
ATOM    121  C36 GCD     1      23.460  38.090  33.460  1.00  0.00            
ATOM    122  H58 GCD     1      24.550  38.250  33.490  1.00  0.00            
ATOM    123  H59 GCD     1      23.170  37.140  33.950  1.00  0.00            
ATOM    124  O29 GCD     1      22.880  39.180  34.220  1.00  0.00            
ATOM    125  H60 GCD     1      23.120  39.990  33.750  1.00  0.00            
ATOM    126  O30 GCD     1      21.220  39.400  30.110  1.00  0.00            
ATOM    127  C37 GCD     1      20.410  40.330  29.340  1.00  0.00            
ATOM    128  H61 GCD     1      21.020  40.870  28.610  1.00  0.00            
ATOM    129  C38 GCD     1      19.350  39.520  28.470  1.00  0.00            
ATOM    130  H62 GCD     1      18.630  39.020  29.130  1.00  0.00            
ATOM    131  O31 GCD     1      20.010  38.590  27.550  1.00  0.00            
ATOM    132  H63 GCD     1      19.730  37.680  27.700  1.00  0.00            
ATOM    133  C39 GCD     1      18.420  40.440  27.660  1.00  0.00            
ATOM    134  H64 GCD     1      19.050  41.040  26.990  1.00  0.00            
ATOM    135  O32 GCD     1      17.440  39.600  26.930  1.00  0.00            
ATOM    136  H65 GCD     1      17.890  39.110  26.240  1.00  0.00            
ATOM    137  C40 GCD     1      17.730  41.390  28.650  1.00  0.00            
ATOM    138  H66 GCD     1      17.210  42.110  28.010  1.00  0.00            
ATOM    139  O33 GCD     1      18.650  42.020  29.500  1.00  0.00            
ATOM    140  C41 GCD     1      19.580  41.240  30.250  1.00  0.00            
ATOM    141  H67 GCD     1      18.950  40.600  30.890  1.00  0.00            
ATOM    142  C42 GCD     1      20.340  42.090  31.160  1.00  0.00            
ATOM    143  H68 GCD     1      20.960  41.510  31.870  1.00  0.00            
ATOM    144  H69 GCD     1      19.650  42.670  31.770  1.00  0.00            
ATOM    145  O34 GCD     1      21.160  43.080  30.510  1.00  0.00            
ATOM    146  H70 GCD     1      20.650  43.520  29.830  1.00  0.00            
ATOM    147  O35 GCD     1      16.870  40.570  29.350  1.00  0.00            
ATOM    148  C43 GCD     1      15.610  41.130  29.670  1.00  0.00            
ATOM    149  H71 GCD     1      15.600  42.190  29.380  1.00  0.00            
ATOM    150  C44 GCD     1      14.530  40.320  29.000  1.00  0.00            
ATOM    151  H72 GCD     1      14.480  39.270  29.340  1.00  0.00            
ATOM    152  O36 GCD     1      14.800  40.410  27.570  1.00  0.00            
ATOM    153  H73 GCD     1      15.680  40.020  27.440  1.00  0.00            
ATOM    154  C45 GCD     1      13.230  41.000  29.350  1.00  0.00            
ATOM    155  H74 GCD     1      13.140  41.990  28.890  1.00  0.00            
ATOM    156  O37 GCD     1      12.050  40.280  28.900  1.00  0.00            
ATOM    157  H75 GCD     1      11.990  40.550  27.980  1.00  0.00            
ATOM    158  C46 GCD     1      13.050  41.050  30.880  1.00  0.00            
ATOM    159  H76 GCD     1      12.130  41.590  31.130  1.00  0.00            
ATOM    160  O38 GCD     1      13.100  39.680  31.400  1.00  0.00            
ATOM    161  O39 GCD     1      14.140  41.720  31.440  1.00  0.00            
ATOM    162  C47 GCD     1      15.460  41.130  31.170  1.00  0.00            
ATOM    163  H77 GCD     1      15.620  40.120  31.560  1.00  0.00            
ATOM    164  C48 GCD     1      16.390  42.050  31.930  1.00  0.00            
ATOM    165  H78 GCD     1      17.450  41.760  31.940  1.00  0.00            
ATOM    166  H79 GCD     1      16.140  41.850  32.980  1.00  0.00            
ATOM    167  O40 GCD     1      16.240  43.420  31.680  1.00  0.00            
ATOM    168  H80 GCD     1      15.300  43.500  31.450  1.00  0.00            
ATOM    169  C1  AU8     2      15.480  42.950  38.530  1.00  0.00            
ATOM    170  C2  AU8     2      16.460  41.980  38.950  1.00  0.00            
ATOM    171  C3  AU8     2      16.510  41.620  40.280  1.00  0.00            
ATOM    172  C4  AU8     2      17.390  40.610  40.710  1.00  0.00            
ATOM    173  C5  AU8     2      18.220  39.980  39.780  1.00  0.00            
ATOM    174  C6  AU8     2      18.230  40.410  38.430  1.00  0.00            
ATOM    175  C7  AU8     2      19.060  39.640  37.420  1.00  0.00            
ATOM    176  N1  AU8     2      18.270  38.550  36.670  1.00  0.00            
ATOM    177  C8  AU8     2      19.090  37.270  36.370  1.00  0.00            
ATOM    178  C9  AU8     2      18.520  36.270  35.390  1.00  0.00            
ATOM    179  N2  AU8     2      17.930  36.970  34.080  1.00  0.00            
ATOM    180  C10 AU8     2      17.260  35.980  33.150  1.00  0.00            
ATOM    181  C11 AU8     2      18.100  34.940  32.420  1.00  0.00            
ATOM    182  C12 AU8     2      17.620  33.630  32.260  1.00  0.00            
ATOM    183  C13 AU8     2      18.190  32.800  31.310  1.00  0.00            
ATOM    184  C14 AU8     2      19.430  33.110  30.720  1.00  0.00            
ATOM    185  C15 AU8     2      20.020  34.360  31.030  1.00  0.00            
ATOM    186  C16 AU8     2      19.320  35.280  31.860  1.00  0.00            
ATOM    187  C17 AU8     2      16.300  36.500  32.060  1.00  0.00            
ATOM    188  C18 AU8     2      14.950  35.970  32.010  1.00  0.00            
ATOM    189  C19 AU8     2      14.170  36.170  30.860  1.00  0.00            
ATOM    190  C20 AU8     2      14.710  36.810  29.690  1.00  0.00            
ATOM    191  Cl1 AU8     2      13.820  36.770  28.150  1.00  0.00            
ATOM    192  C21 AU8     2      16.020  37.260  29.690  1.00  0.00            
ATOM    193  C22 AU8     2      16.790  37.130  30.860  1.00  0.00            
ATOM    194  C23 AU8     2      16.960  38.050  34.460  1.00  0.00            
ATOM    195  C24 AU8     2      17.520  39.060  35.430  1.00  0.00            
ATOM    196  C25 AU8     2      17.330  41.350  38.010  1.00  0.00            
ATOM    197  H1  AU8     2      15.390  43.820  39.190  1.00  0.00            
ATOM    198  H2  AU8     2      15.650  43.290  37.500  1.00  0.00            
ATOM    199  H3  AU8     2      14.470  42.520  38.460  1.00  0.00            
ATOM    200  H4  AU8     2      15.810  42.080  40.970  1.00  0.00            
ATOM    201  H5  AU8     2      17.280  40.270  41.740  1.00  0.00            
ATOM    202  H6  AU8     2      18.770  39.150  40.210  1.00  0.00            
ATOM    203  H7  AU8     2      19.840  39.110  37.970  1.00  0.00            
ATOM    204  H8  AU8     2      19.470  40.320  36.670  1.00  0.00            
ATOM    205  H9  AU8     2      17.580  38.240  37.370  1.00  0.00            
ATOM    206  H10 AU8     2      19.370  36.770  37.300  1.00  0.00            
ATOM    207  H11 AU8     2      20.040  37.620  35.960  1.00  0.00            
ATOM    208  H12 AU8     2      17.780  35.590  35.820  1.00  0.00            
ATOM    209  H13 AU8     2      19.310  35.620  35.000  1.00  0.00            
ATOM    210  H14 AU8     2      18.720  37.460  33.630  1.00  0.00            
ATOM    211  H15 AU8     2      16.660  35.360  33.830  1.00  0.00            
ATOM    212  H16 AU8     2      16.660  33.360  32.690  1.00  0.00            
ATOM    213  H17 AU8     2      17.650  31.930  30.960  1.00  0.00            
ATOM    214  H18 AU8     2      19.920  32.470  29.990  1.00  0.00            
ATOM    215  H19 AU8     2      20.970  34.680  30.610  1.00  0.00            
ATOM    216  H20 AU8     2      19.770  36.230  32.140  1.00  0.00            
ATOM    217  H21 AU8     2      14.590  35.290  32.770  1.00  0.00            
ATOM    218  H22 AU8     2      13.200  35.690  30.860  1.00  0.00            
ATOM    219  H23 AU8     2      16.570  37.620  28.820  1.00  0.00            
ATOM    220  H24 AU8     2      17.830  37.440  30.830  1.00  0.00            
ATOM    221  H25 AU8     2      16.150  37.530  34.970  1.00  0.00            
ATOM    222  H26 AU8     2      16.580  38.520  33.560  1.00  0.00            
ATOM    223  H27 AU8     2      18.230  39.730  34.950  1.00  0.00            
ATOM    224  H28 AU8     2      16.720  39.670  35.850  1.00  0.00            
ATOM    225  H29 AU8     2      17.210  41.580  36.960  1.00  0.00            
TER
ENDMDL
MODEL        1
ATOM      1  H1  GCD     1       8.310  32.690  35.070  1.00  0.00            
ATOM      2  O1  GCD     1       9.190  33.000  34.810  1.00  0.00            
ATOM      3  C1  GCD     1       9.090  34.390  34.490  1.00  0.00            
ATOM      4  H2  GCD     1       8.490  34.850  35.290  1.00  0.00            
ATOM      5  H3  GCD     1      10.090  34.830  34.350  1.00  0.00            
ATOM      6  C2  GCD     1       8.380  34.550  33.150  1.00  0.00            
ATOM      7  H4  GCD     1       9.020  34.190  32.340  1.00  0.00            
ATOM      8  C3  GCD     1       8.280  35.990  32.820  1.00  0.00            
ATOM      9  H5  GCD     1       7.650  36.490  33.580  1.00  0.00            
ATOM     10  C4  GCD     1       7.520  36.130  31.520  1.00  0.00            
ATOM     11  H6  GCD     1       8.150  35.720  30.730  1.00  0.00            
ATOM     12  O2  GCD     1       7.330  37.540  31.390  1.00  0.00            
ATOM     13  H7  GCD     1       6.580  37.620  30.800  1.00  0.00            
ATOM     14  C5  GCD     1       6.100  35.360  31.500  1.00  0.00            
ATOM     15  H8  GCD     1       5.600  35.820  32.370  1.00  0.00            
ATOM     16  O3  GCD     1       5.340  35.490  30.310  1.00  0.00            
ATOM     17  H9  GCD     1       5.000  36.390  30.370  1.00  0.00            
ATOM     18  C6  GCD     1       6.390  33.870  31.870  1.00  0.00            
ATOM     19  O4  GCD     1       7.030  33.940  33.130  1.00  0.00            
ATOM     20  H10 GCD     1       5.440  33.360  32.020  1.00  0.00            
ATOM     21  O5  GCD     1       7.100  33.130  30.890  1.00  0.00            
ATOM     22  C7  GCD     1       6.420  32.060  30.100  1.00  0.00            
ATOM     23  H11 GCD     1       5.330  32.200  30.100  1.00  0.00            
ATOM     24  C8  GCD     1       6.780  32.310  28.630  1.00  0.00            
ATOM     25  H12 GCD     1       7.860  32.470  28.590  1.00  0.00            
ATOM     26  O6  GCD     1       6.080  33.440  28.280  1.00  0.00            
ATOM     27  H13 GCD     1       6.160  34.150  28.930  1.00  0.00            
ATOM     28  C9  GCD     1       6.540  31.110  27.700  1.00  0.00            
ATOM     29  H14 GCD     1       5.460  31.160  27.530  1.00  0.00            
ATOM     30  O7  GCD     1       7.300  31.270  26.520  1.00  0.00            
ATOM     31  H15 GCD     1       8.190  30.920  26.640  1.00  0.00            
ATOM     32  C10 GCD     1       6.960  29.810  28.440  1.00  0.00            
ATOM     33  H16 GCD     1       6.450  28.990  27.920  1.00  0.00            
ATOM     34  O8  GCD     1       6.440  29.740  29.740  1.00  0.00            
ATOM     35  C11 GCD     1       6.830  30.710  30.660  1.00  0.00            
ATOM     36  H17 GCD     1       7.920  30.700  30.760  1.00  0.00            
ATOM     37  C12 GCD     1       6.160  30.270  32.030  1.00  0.00            
ATOM     38  H18 GCD     1       5.100  30.560  32.050  1.00  0.00            
ATOM     39  H19 GCD     1       6.620  30.980  32.730  1.00  0.00            
ATOM     40  O9  GCD     1       6.470  28.980  32.560  1.00  0.00            
ATOM     41  H20 GCD     1       6.100  28.390  31.890  1.00  0.00            
ATOM     42  O10 GCD     1       8.310  29.620  28.360  1.00  0.00            
ATOM     43  C13 GCD     1       8.780  28.420  27.760  1.00  0.00            
ATOM     44  H21 GCD     1       7.990  27.720  27.450  1.00  0.00            
ATOM     45  C14 GCD     1       9.710  28.810  26.620  1.00  0.00            
ATOM     46  H22 GCD     1      10.280  29.600  27.130  1.00  0.00            
ATOM     47  O11 GCD     1       8.940  29.340  25.420  1.00  0.00            
ATOM     48  H23 GCD     1       9.600  29.760  24.850  1.00  0.00            
ATOM     49  C15 GCD     1      10.630  27.600  26.220  1.00  0.00            
ATOM     50  H24 GCD     1      10.020  26.840  25.710  1.00  0.00            
ATOM     51  O12 GCD     1      11.650  28.010  25.310  1.00  0.00            
ATOM     52  H25 GCD     1      12.540  27.840  25.660  1.00  0.00            
ATOM     53  C16 GCD     1      11.240  27.000  27.460  1.00  0.00            
ATOM     54  H26 GCD     1      11.750  26.120  27.070  1.00  0.00            
ATOM     55  O13 GCD     1      10.330  26.650  28.400  1.00  0.00            
ATOM     56  C17 GCD     1       9.500  27.720  28.930  1.00  0.00            
ATOM     57  H27 GCD     1      10.060  28.520  29.430  1.00  0.00            
ATOM     58  C18 GCD     1       8.600  27.040  29.950  1.00  0.00            
ATOM     59  H28 GCD     1       8.260  26.020  29.710  1.00  0.00            
ATOM     60  H29 GCD     1       7.650  27.580  30.040  1.00  0.00            
ATOM     61  O14 GCD     1       9.160  26.970  31.280  1.00  0.00            
ATOM     62  H30 GCD     1       8.690  26.190  31.610  1.00  0.00            
ATOM     63  O15 GCD     1      12.260  27.830  28.010  1.00  0.00            
ATOM     64  C19 GCD     1      13.450  27.100  28.400  1.00  0.00            
ATOM     65  H31 GCD     1      13.300  26.020  28.210  1.00  0.00            
ATOM     66  C20 GCD     1      14.560  27.670  27.600  1.00  0.00            
ATOM     67  H32 GCD     1      14.700  28.710  27.910  1.00  0.00            
ATOM     68  O16 GCD     1      14.310  27.400  26.180  1.00  0.00            
ATOM     69  H33 GCD     1      14.940  27.880  25.620  1.00  0.00            
ATOM     70  C21 GCD     1      15.870  26.940  27.960  1.00  0.00            
ATOM     71  H34 GCD     1      15.680  25.870  27.800  1.00  0.00            
ATOM     72  O17 GCD     1      16.910  27.450  27.110  1.00  0.00            
ATOM     73  H35 GCD     1      16.840  26.870  26.350  1.00  0.00            
ATOM     74  C22 GCD     1      16.130  27.190  29.430  1.00  0.00            
ATOM     75  H36 GCD     1      16.950  26.530  29.730  1.00  0.00            
ATOM     76  O18 GCD     1      15.050  26.700  30.170  1.00  0.00            
ATOM     77  C23 GCD     1      13.830  27.350  29.850  1.00  0.00            
ATOM     78  H37 GCD     1      13.960  28.410  30.060  1.00  0.00            
ATOM     79  C24 GCD     1      12.700  26.760  30.680  1.00  0.00            
ATOM     80  H38 GCD     1      12.670  25.700  30.410  1.00  0.00            
ATOM     81  H39 GCD     1      11.770  27.250  30.350  1.00  0.00            
ATOM     82  O19 GCD     1      12.940  27.040  32.000  1.00  0.00            
ATOM     83  H40 GCD     1      12.350  26.410  32.440  1.00  0.00            
ATOM     84  O20 GCD     1      16.480  28.560  29.710  1.00  0.00            
ATOM     85  C25 GCD     1      17.800  28.880  30.310  1.00  0.00            
ATOM     86  H41 GCD     1      18.280  27.950  30.630  1.00  0.00            
ATOM     87  C26 GCD     1      18.660  29.560  29.280  1.00  0.00            
ATOM     88  H42 GCD     1      18.000  30.370  28.950  1.00  0.00            
ATOM     89  O21 GCD     1      18.960  28.660  28.180  1.00  0.00            
ATOM     90  H43 GCD     1      18.140  28.390  27.740  1.00  0.00            
ATOM     91  C27 GCD     1      19.920  30.270  29.830  1.00  0.00            
ATOM     92  H44 GCD     1      20.590  29.450  30.110  1.00  0.00            
ATOM     93  O22 GCD     1      20.690  31.010  28.860  1.00  0.00            
ATOM     94  H45 GCD     1      20.160  31.760  28.590  1.00  0.00            
ATOM     95  C28 GCD     1      19.610  31.000  31.150  1.00  0.00            
ATOM     96  H46 GCD     1      20.610  31.080  31.590  1.00  0.00            
ATOM     97  O23 GCD     1      18.800  30.280  32.010  1.00  0.00            
ATOM     98  C29 GCD     1      17.540  29.790  31.500  1.00  0.00            
ATOM     99  H47 GCD     1      16.960  30.650  31.140  1.00  0.00            
ATOM    100  C30 GCD     1      16.800  29.040  32.610  1.00  0.00            
ATOM    101  H48 GCD     1      17.470  28.330  33.110  1.00  0.00            
ATOM    102  H49 GCD     1      15.960  28.510  32.150  1.00  0.00            
ATOM    103  O24 GCD     1      16.350  29.910  33.720  1.00  0.00            
ATOM    104  H50 GCD     1      17.080  30.170  34.280  1.00  0.00            
ATOM    105  O25 GCD     1      18.930  32.240  30.880  1.00  0.00            
ATOM    106  C31 GCD     1      19.580  33.360  31.250  1.00  0.00            
ATOM    107  H51 GCD     1      20.660  33.260  31.110  1.00  0.00            
ATOM    108  C32 GCD     1      19.330  34.430  30.160  1.00  0.00            
ATOM    109  H52 GCD     1      18.250  34.450  29.940  1.00  0.00            
ATOM    110  O26 GCD     1      19.950  33.980  28.940  1.00  0.00            
ATOM    111  H53 GCD     1      20.890  33.870  29.120  1.00  0.00            
ATOM    112  C33 GCD     1      19.740  35.860  30.480  1.00  0.00            
ATOM    113  H54 GCD     1      20.840  35.940  30.550  1.00  0.00            
ATOM    114  O27 GCD     1      19.230  36.740  29.500  1.00  0.00            
ATOM    115  H55 GCD     1      19.810  36.840  28.740  1.00  0.00            
ATOM    116  C34 GCD     1      19.210  36.190  31.870  1.00  0.00            
ATOM    117  H56 GCD     1      19.610  37.170  32.140  1.00  0.00            
ATOM    118  O28 GCD     1      19.680  35.260  32.840  1.00  0.00            
ATOM    119  C35 GCD     1      19.260  33.860  32.630  1.00  0.00            
ATOM    120  H57 GCD     1      18.170  33.810  32.700  1.00  0.00            
ATOM    121  C36 GCD     1      19.880  33.050  33.780  1.00  0.00            
ATOM    122  H58 GCD     1      20.970  33.070  33.590  1.00  0.00            
ATOM    123  H59 GCD     1      19.530  32.010  33.820  1.00  0.00            
ATOM    124  O29 GCD     1      19.770  33.510  35.100  1.00  0.00            
ATOM    125  H60 GCD     1      20.030  34.430  34.950  1.00  0.00            
ATOM    126  O30 GCD     1      17.760  36.210  31.930  1.00  0.00            
ATOM    127  C37 GCD     1      17.130  37.440  31.800  1.00  0.00            
ATOM    128  H61 GCD     1      17.870  38.210  31.540  1.00  0.00            
ATOM    129  C38 GCD     1      16.050  37.450  30.660  1.00  0.00            
ATOM    130  H62 GCD     1      15.320  36.670  30.910  1.00  0.00            
ATOM    131  O31 GCD     1      16.540  37.220  29.370  1.00  0.00            
ATOM    132  H63 GCD     1      17.470  36.970  29.470  1.00  0.00            
ATOM    133  C39 GCD     1      15.230  38.820  30.800  1.00  0.00            
ATOM    134  H64 GCD     1      15.910  39.660  30.630  1.00  0.00            
ATOM    135  O32 GCD     1      14.190  38.930  29.800  1.00  0.00            
ATOM    136  H65 GCD     1      14.570  38.780  28.920  1.00  0.00            
ATOM    137  C40 GCD     1      14.650  39.040  32.140  1.00  0.00            
ATOM    138  H66 GCD     1      14.310  40.080  32.260  1.00  0.00            
ATOM    139  O33 GCD     1      15.690  38.930  33.130  1.00  0.00            
ATOM    140  C41 GCD     1      16.510  37.760  33.180  1.00  0.00            
ATOM    141  H67 GCD     1      15.880  36.890  33.420  1.00  0.00            
ATOM    142  C42 GCD     1      17.520  38.010  34.400  1.00  0.00            
ATOM    143  H68 GCD     1      18.010  37.060  34.670  1.00  0.00            
ATOM    144  H69 GCD     1      16.840  38.210  35.230  1.00  0.00            
ATOM    145  O34 GCD     1      18.450  39.080  34.240  1.00  0.00            
ATOM    146  H70 GCD     1      18.040  39.700  34.850  1.00  0.00            
ATOM    147  O35 GCD     1      13.670  38.100  32.370  1.00  0.00            
ATOM    148  C43 GCD     1      12.530  38.490  33.130  1.00  0.00            
ATOM    149  H71 GCD     1      12.800  39.310  33.790  1.00  0.00            
ATOM    150  C44 GCD     1      11.370  38.780  32.130  1.00  0.00            
ATOM    151  H72 GCD     1      11.330  37.860  31.540  1.00  0.00            
ATOM    152  O36 GCD     1      11.750  39.840  31.270  1.00  0.00            
ATOM    153  H73 GCD     1      12.640  39.660  30.940  1.00  0.00            
ATOM    154  C45 GCD     1      10.120  39.020  32.930  1.00  0.00            
ATOM    155  H74 GCD     1      10.290  39.760  33.720  1.00  0.00            
ATOM    156  O37 GCD     1       9.030  39.520  32.210  1.00  0.00            
ATOM    157  H75 GCD     1       8.560  38.800  31.800  1.00  0.00            
ATOM    158  C46 GCD     1       9.780  37.690  33.690  1.00  0.00            
ATOM    159  H76 GCD     1       8.870  37.800  34.280  1.00  0.00            
ATOM    160  O38 GCD     1       9.580  36.640  32.800  1.00  0.00            
ATOM    161  O39 GCD     1      10.860  37.340  34.530  1.00  0.00            
ATOM    162  C47 GCD     1      12.170  37.260  34.010  1.00  0.00            
ATOM    163  H77 GCD     1      12.070  36.410  33.320  1.00  0.00            
ATOM    164  C48 GCD     1      13.280  37.070  35.090  1.00  0.00            
ATOM    165  H78 GCD     1      13.040  37.660  35.980  1.00  0.00            
ATOM    166  H79 GCD     1      14.270  37.340  34.700  1.00  0.00            
ATOM    167  O40 GCD     1      13.190  35.700  35.410  1.00  0.00            
ATOM    168  H80 GCD     1      13.880  35.500  36.060  1.00  0.00            
ATOM    169  C1  AU8     2      11.010  35.550  38.780  1.00  0.00            
ATOM    170  C2  AU8     2      10.950  34.060  38.590  1.00  0.00            
ATOM    171  C3  AU8     2      10.070  33.240  39.360  1.00  0.00            
ATOM    172  C4  AU8     2      10.030  31.840  39.210  1.00  0.00            
ATOM    173  C5  AU8     2      10.990  31.280  38.340  1.00  0.00            
ATOM    174  C6  AU8     2      11.830  32.090  37.520  1.00  0.00            
ATOM    175  C7  AU8     2      12.770  31.440  36.550  1.00  0.00            
ATOM    176  N1  AU8     2      12.350  31.530  35.110  1.00  0.00            
ATOM    177  C8  AU8     2      13.260  30.630  34.300  1.00  0.00            
ATOM    178  C9  AU8     2      13.010  30.820  32.750  1.00  0.00            
ATOM    179  N2  AU8     2      12.860  32.270  32.180  1.00  0.00            
ATOM    180  C10 AU8     2      12.300  32.210  30.720  1.00  0.00            
ATOM    181  C11 AU8     2      13.270  31.780  29.630  1.00  0.00            
ATOM    182  C12 AU8     2      12.860  31.150  28.470  1.00  0.00            
ATOM    183  C13 AU8     2      13.700  31.100  27.370  1.00  0.00            
ATOM    184  C14 AU8     2      15.010  31.530  27.420  1.00  0.00            
ATOM    185  C15 AU8     2      15.510  31.990  28.650  1.00  0.00            
ATOM    186  C16 AU8     2      14.630  32.180  29.730  1.00  0.00            
ATOM    187  C17 AU8     2      11.730  33.550  30.220  1.00  0.00            
ATOM    188  C18 AU8     2      10.480  33.580  29.710  1.00  0.00            
ATOM    189  C19 AU8     2       9.980  34.770  29.190  1.00  0.00            
ATOM    190  C20 AU8     2      10.690  35.910  29.320  1.00  0.00            
ATOM    191  Cl1 AU8     2      10.030  37.400  28.700  1.00  0.00            
ATOM    192  C21 AU8     2      12.000  35.890  29.890  1.00  0.00            
ATOM    193  C22 AU8     2      12.460  34.710  30.330  1.00  0.00            
ATOM    194  C23 AU8     2      12.000  33.100  33.110  1.00  0.00            
ATOM    195  C24 AU8     2      12.350  32.950  34.650  1.00  0.00            
ATOM    196  C25 AU8     2      11.800  33.460  37.710  1.00  0.00            
ATOM    197  H1  AU8     2      11.970  35.990  38.490  1.00  0.00            
ATOM    198  H2  AU8     2      10.170  36.030  38.260  1.00  0.00            
ATOM    199  H3  AU8     2      10.790  35.940  39.780  1.00  0.00            
ATOM    200  H4  AU8     2       9.390  33.720  40.050  1.00  0.00            
ATOM    201  H5  AU8     2       9.400  31.210  39.820  1.00  0.00            
ATOM    202  H6  AU8     2      11.050  30.200  38.280  1.00  0.00            
ATOM    203  H7  AU8     2      12.930  30.400  36.830  1.00  0.00            
ATOM    204  H8  AU8     2      13.780  31.860  36.550  1.00  0.00            
ATOM    205  H9  AU8     2      11.400  31.170  34.930  1.00  0.00            
ATOM    206  H10 AU8     2      13.040  29.600  34.580  1.00  0.00            
ATOM    207  H11 AU8     2      14.290  30.850  34.560  1.00  0.00            
ATOM    208  H12 AU8     2      12.150  30.230  32.420  1.00  0.00            
ATOM    209  H13 AU8     2      13.870  30.330  32.290  1.00  0.00            
ATOM    210  H14 AU8     2      13.780  32.720  32.230  1.00  0.00            
ATOM    211  H15 AU8     2      11.410  31.590  30.790  1.00  0.00            
ATOM    212  H16 AU8     2      11.830  30.860  28.300  1.00  0.00            
ATOM    213  H17 AU8     2      13.360  30.700  26.420  1.00  0.00            
ATOM    214  H18 AU8     2      15.620  31.530  26.520  1.00  0.00            
ATOM    215  H19 AU8     2      16.540  32.320  28.780  1.00  0.00            
ATOM    216  H20 AU8     2      15.070  32.580  30.640  1.00  0.00            
ATOM    217  H21 AU8     2       9.970  32.630  29.600  1.00  0.00            
ATOM    218  H22 AU8     2       8.980  34.690  28.790  1.00  0.00            
ATOM    219  H23 AU8     2      12.520  36.830  30.100  1.00  0.00            
ATOM    220  H24 AU8     2      13.300  34.760  31.020  1.00  0.00            
ATOM    221  H25 AU8     2      11.030  32.660  32.910  1.00  0.00            
ATOM    222  H26 AU8     2      11.890  34.140  32.810  1.00  0.00            
ATOM    223  H27 AU8     2      13.360  33.350  34.780  1.00  0.00            
ATOM    224  H28 AU8     2      11.520  33.440  35.150  1.00  0.00            
ATOM    225  H29 AU8     2      12.410  34.180  37.170  1.00  0.00            
TER
ENDMDL
MODEL        1
ATOM      1  H1  GCD     1      10.590  32.300  29.460  1.00  0.00            
ATOM      2  O1  GCD     1      11.490  32.630  29.450  1.00  0.00            
ATOM      3  C1  GCD     1      11.250  33.980  29.820  1.00  0.00            
ATOM      4  H2  GCD     1      10.310  33.970  30.380  1.00  0.00            
ATOM      5  H3  GCD     1      12.100  34.360  30.400  1.00  0.00            
ATOM      6  C2  GCD     1      11.050  34.800  28.520  1.00  0.00            
ATOM      7  H4  GCD     1      11.910  34.660  27.850  1.00  0.00            
ATOM      8  C3  GCD     1      10.850  36.300  28.870  1.00  0.00            
ATOM      9  H5  GCD     1      10.050  36.310  29.620  1.00  0.00            
ATOM     10  C4  GCD     1      10.540  37.070  27.620  1.00  0.00            
ATOM     11  H6  GCD     1      11.400  36.990  26.930  1.00  0.00            
ATOM     12  O2  GCD     1      10.270  38.440  27.830  1.00  0.00            
ATOM     13  H7  GCD     1      11.050  38.740  28.310  1.00  0.00            
ATOM     14  C5  GCD     1       9.390  36.370  26.800  1.00  0.00            
ATOM     15  H8  GCD     1       8.450  36.360  27.370  1.00  0.00            
ATOM     16  O3  GCD     1       9.140  36.970  25.540  1.00  0.00            
ATOM     17  H9  GCD     1       9.730  36.530  24.920  1.00  0.00            
ATOM     18  C6  GCD     1       9.690  34.940  26.550  1.00  0.00            
ATOM     19  O4  GCD     1       9.860  34.350  27.810  1.00  0.00            
ATOM     20  H10 GCD     1       8.790  34.540  26.090  1.00  0.00            
ATOM     21  O5  GCD     1      10.810  34.730  25.700  1.00  0.00            
ATOM     22  C7  GCD     1      10.530  34.460  24.290  1.00  0.00            
ATOM     23  H11 GCD     1       9.520  34.820  24.060  1.00  0.00            
ATOM     24  C8  GCD     1      11.560  35.170  23.370  1.00  0.00            
ATOM     25  H12 GCD     1      12.560  34.850  23.690  1.00  0.00            
ATOM     26  O6  GCD     1      11.260  36.600  23.280  1.00  0.00            
ATOM     27  H13 GCD     1      11.970  37.020  22.780  1.00  0.00            
ATOM     28  C9  GCD     1      11.510  34.660  21.940  1.00  0.00            
ATOM     29  H14 GCD     1      10.540  34.980  21.530  1.00  0.00            
ATOM     30  O7  GCD     1      12.490  35.260  21.130  1.00  0.00            
ATOM     31  H15 GCD     1      11.980  35.630  20.410  1.00  0.00            
ATOM     32  C10 GCD     1      11.590  33.110  22.000  1.00  0.00            
ATOM     33  H16 GCD     1      11.500  32.690  20.990  1.00  0.00            
ATOM     34  O8  GCD     1      10.570  32.560  22.820  1.00  0.00            
ATOM     35  C11 GCD     1      10.560  32.960  24.180  1.00  0.00            
ATOM     36  H17 GCD     1      11.490  32.530  24.580  1.00  0.00            
ATOM     37  C12 GCD     1       9.390  32.320  24.920  1.00  0.00            
ATOM     38  H18 GCD     1       9.490  32.410  26.010  1.00  0.00            
ATOM     39  H19 GCD     1       9.450  31.270  24.630  1.00  0.00            
ATOM     40  O9  GCD     1       8.110  32.810  24.450  1.00  0.00            
ATOM     41  H20 GCD     1       8.220  32.750  23.500  1.00  0.00            
ATOM     42  O10 GCD     1      12.880  32.710  22.540  1.00  0.00            
ATOM     43  C13 GCD     1      13.460  31.520  21.930  1.00  0.00            
ATOM     44  H21 GCD     1      12.680  31.160  21.250  1.00  0.00            
ATOM     45  C14 GCD     1      14.670  32.070  21.220  1.00  0.00            
ATOM     46  H22 GCD     1      15.240  32.670  21.940  1.00  0.00            
ATOM     47  O11 GCD     1      14.190  33.020  20.270  1.00  0.00            
ATOM     48  H23 GCD     1      13.680  33.720  20.700  1.00  0.00            
ATOM     49  C15 GCD     1      15.440  30.960  20.520  1.00  0.00            
ATOM     50  H24 GCD     1      14.700  30.660  19.770  1.00  0.00            
ATOM     51  O12 GCD     1      16.600  31.400  19.750  1.00  0.00            
ATOM     52  H25 GCD     1      16.840  32.240  20.160  1.00  0.00            
ATOM     53  C16 GCD     1      15.780  29.830  21.420  1.00  0.00            
ATOM     54  H26 GCD     1      16.240  29.000  20.860  1.00  0.00            
ATOM     55  O13 GCD     1      14.560  29.450  22.040  1.00  0.00            
ATOM     56  C17 GCD     1      13.850  30.410  22.880  1.00  0.00            
ATOM     57  H27 GCD     1      14.540  30.700  23.690  1.00  0.00            
ATOM     58  C18 GCD     1      12.670  29.730  23.430  1.00  0.00            
ATOM     59  H28 GCD     1      11.990  29.510  22.600  1.00  0.00            
ATOM     60  H29 GCD     1      12.110  30.410  24.080  1.00  0.00            
ATOM     61  O14 GCD     1      12.970  28.480  24.130  1.00  0.00            
ATOM     62  H30 GCD     1      13.310  27.890  23.460  1.00  0.00            
ATOM     63  O15 GCD     1      16.660  30.270  22.440  1.00  0.00            
ATOM     64  C19 GCD     1      17.690  29.410  22.740  1.00  0.00            
ATOM     65  H31 GCD     1      17.660  28.410  22.280  1.00  0.00            
ATOM     66  C20 GCD     1      19.030  30.090  22.370  1.00  0.00            
ATOM     67  H32 GCD     1      19.140  31.010  22.960  1.00  0.00            
ATOM     68  O16 GCD     1      19.020  30.450  21.000  1.00  0.00            
ATOM     69  H33 GCD     1      18.400  31.180  20.860  1.00  0.00            
ATOM     70  C21 GCD     1      20.140  29.120  22.720  1.00  0.00            
ATOM     71  H34 GCD     1      19.850  28.240  22.130  1.00  0.00            
ATOM     72  O17 GCD     1      21.350  29.560  22.180  1.00  0.00            
ATOM     73  H35 GCD     1      21.190  29.950  21.310  1.00  0.00            
ATOM     74  C22 GCD     1      20.130  28.820  24.200  1.00  0.00            
ATOM     75  H36 GCD     1      20.830  27.990  24.310  1.00  0.00            
ATOM     76  O18 GCD     1      18.870  28.380  24.620  1.00  0.00            
ATOM     77  C23 GCD     1      17.710  29.210  24.280  1.00  0.00            
ATOM     78  H37 GCD     1      17.630  30.180  24.780  1.00  0.00            
ATOM     79  C24 GCD     1      16.540  28.360  24.800  1.00  0.00            
ATOM     80  H38 GCD     1      16.560  27.410  24.250  1.00  0.00            
ATOM     81  H39 GCD     1      15.580  28.820  24.520  1.00  0.00            
ATOM     82  O19 GCD     1      16.460  28.210  26.200  1.00  0.00            
ATOM     83  H40 GCD     1      16.720  27.310  26.440  1.00  0.00            
ATOM     84  O20 GCD     1      20.590  29.980  24.900  1.00  0.00            
ATOM     85  C25 GCD     1      21.670  29.840  25.750  1.00  0.00            
ATOM     86  H41 GCD     1      22.180  28.870  25.740  1.00  0.00            
ATOM     87  C26 GCD     1      22.620  30.990  25.350  1.00  0.00            
ATOM     88  H42 GCD     1      22.160  31.990  25.300  1.00  0.00            
ATOM     89  O21 GCD     1      23.110  30.740  24.050  1.00  0.00            
ATOM     90  H43 GCD     1      22.400  30.320  23.560  1.00  0.00            
ATOM     91  C27 GCD     1      23.660  31.200  26.420  1.00  0.00            
ATOM     92  H44 GCD     1      24.200  30.250  26.530  1.00  0.00            
ATOM     93  O22 GCD     1      24.640  32.180  26.040  1.00  0.00            
ATOM     94  H45 GCD     1      24.650  32.080  25.080  1.00  0.00            
ATOM     95  C28 GCD     1      23.010  31.330  27.790  1.00  0.00            
ATOM     96  H46 GCD     1      23.770  31.430  28.580  1.00  0.00            
ATOM     97  O23 GCD     1      22.290  30.160  28.090  1.00  0.00            
ATOM     98  C29 GCD     1      21.160  29.970  27.220  1.00  0.00            
ATOM     99  H47 GCD     1      20.540  30.880  27.260  1.00  0.00            
ATOM    100  C30 GCD     1      20.310  28.810  27.670  1.00  0.00            
ATOM    101  H48 GCD     1      20.360  28.690  28.760  1.00  0.00            
ATOM    102  H49 GCD     1      20.760  27.920  27.210  1.00  0.00            
ATOM    103  O24 GCD     1      18.970  28.920  27.310  1.00  0.00            
ATOM    104  H50 GCD     1      18.890  28.810  26.360  1.00  0.00            
ATOM    105  O25 GCD     1      22.170  32.510  27.770  1.00  0.00            
ATOM    106  C31 GCD     1      22.340  33.420  28.830  1.00  0.00            
ATOM    107  H51 GCD     1      23.270  33.170  29.370  1.00  0.00            
ATOM    108  C32 GCD     1      22.390  34.880  28.270  1.00  0.00            
ATOM    109  H52 GCD     1      21.560  35.150  27.610  1.00  0.00            
ATOM    110  O26 GCD     1      23.580  34.870  27.390  1.00  0.00            
ATOM    111  H53 GCD     1      23.400  34.180  26.740  1.00  0.00            
ATOM    112  C33 GCD     1      22.500  35.940  29.400  1.00  0.00            
ATOM    113  H54 GCD     1      23.510  35.750  29.780  1.00  0.00            
ATOM    114  O27 GCD     1      22.400  37.320  29.000  1.00  0.00            
ATOM    115  H55 GCD     1      21.450  37.500  29.060  1.00  0.00            
ATOM    116  C34 GCD     1      21.560  35.640  30.570  1.00  0.00            
ATOM    117  H56 GCD     1      21.750  36.250  31.460  1.00  0.00            
ATOM    118  O28 GCD     1      21.640  34.260  30.930  1.00  0.00            
ATOM    119  C35 GCD     1      21.240  33.360  29.910  1.00  0.00            
ATOM    120  H57 GCD     1      20.260  33.640  29.500  1.00  0.00            
ATOM    121  C36 GCD     1      20.980  31.940  30.480  1.00  0.00            
ATOM    122  H58 GCD     1      21.850  31.560  31.030  1.00  0.00            
ATOM    123  H59 GCD     1      20.790  31.290  29.620  1.00  0.00            
ATOM    124  O29 GCD     1      19.820  31.800  31.180  1.00  0.00            
ATOM    125  H60 GCD     1      19.780  30.850  31.320  1.00  0.00            
ATOM    126  O30 GCD     1      20.250  35.910  30.090  1.00  0.00            
ATOM    127  C37 GCD     1      19.550  36.930  30.770  1.00  0.00            
ATOM    128  H61 GCD     1      20.260  37.550  31.330  1.00  0.00            
ATOM    129  C38 GCD     1      18.910  37.790  29.660  1.00  0.00            
ATOM    130  H62 GCD     1      18.330  37.030  29.120  1.00  0.00            
ATOM    131  O31 GCD     1      19.870  38.340  28.740  1.00  0.00            
ATOM    132  H63 GCD     1      19.350  38.600  27.980  1.00  0.00            
ATOM    133  C39 GCD     1      18.060  38.890  30.360  1.00  0.00            
ATOM    134  H64 GCD     1      18.770  39.440  30.990  1.00  0.00            
ATOM    135  O32 GCD     1      17.390  39.780  29.510  1.00  0.00            
ATOM    136  H65 GCD     1      17.840  39.770  28.660  1.00  0.00            
ATOM    137  C40 GCD     1      17.130  38.300  31.350  1.00  0.00            
ATOM    138  H66 GCD     1      16.640  39.120  31.900  1.00  0.00            
ATOM    139  O33 GCD     1      17.680  37.440  32.370  1.00  0.00            
ATOM    140  C41 GCD     1      18.420  36.350  31.790  1.00  0.00            
ATOM    141  H67 GCD     1      17.810  35.700  31.160  1.00  0.00            
ATOM    142  C42 GCD     1      19.070  35.570  32.910  1.00  0.00            
ATOM    143  H68 GCD     1      19.500  34.610  32.600  1.00  0.00            
ATOM    144  H69 GCD     1      18.240  35.380  33.600  1.00  0.00            
ATOM    145  O34 GCD     1      20.080  36.350  33.590  1.00  0.00            
ATOM    146  H70 GCD     1      19.730  37.250  33.570  1.00  0.00            
ATOM    147  O35 GCD     1      16.140  37.600  30.700  1.00  0.00            
ATOM    148  C43 GCD     1      14.780  37.730  31.170  1.00  0.00            
ATOM    149  H71 GCD     1      14.760  38.200  32.160  1.00  0.00            
ATOM    150  C44 GCD     1      14.140  38.750  30.240  1.00  0.00            
ATOM    151  H72 GCD     1      14.350  38.420  29.220  1.00  0.00            
ATOM    152  O36 GCD     1      14.830  40.030  30.320  1.00  0.00            
ATOM    153  H73 GCD     1      15.650  39.800  29.860  1.00  0.00            
ATOM    154  C45 GCD     1      12.680  38.870  30.550  1.00  0.00            
ATOM    155  H74 GCD     1      12.610  39.400  31.510  1.00  0.00            
ATOM    156  O37 GCD     1      12.070  39.860  29.680  1.00  0.00            
ATOM    157  H75 GCD     1      12.710  40.560  29.520  1.00  0.00            
ATOM    158  C46 GCD     1      12.040  37.470  30.650  1.00  0.00            
ATOM    159  H76 GCD     1      10.970  37.600  30.820  1.00  0.00            
ATOM    160  O38 GCD     1      12.120  36.790  29.420  1.00  0.00            
ATOM    161  O39 GCD     1      12.710  36.630  31.580  1.00  0.00            
ATOM    162  C47 GCD     1      14.120  36.410  31.210  1.00  0.00            
ATOM    163  H77 GCD     1      14.120  36.040  30.170  1.00  0.00            
ATOM    164  C48 GCD     1      14.680  35.450  32.180  1.00  0.00            
ATOM    165  H78 GCD     1      14.520  35.770  33.220  1.00  0.00            
ATOM    166  H79 GCD     1      15.770  35.430  32.030  1.00  0.00            
ATOM    167  O40 GCD     1      14.270  34.090  31.970  1.00  0.00            
ATOM    168  H80 GCD     1      14.170  33.690  32.840  1.00  0.00            
ATOM    169  C1  AU8     2      16.710  24.450  29.670  1.00  0.00            
ATOM    170  C2  AU8     2      15.840  25.350  30.490  1.00  0.00            
ATOM    171  C3  AU8     2      14.510  25.020  30.870  1.00  0.00            
ATOM    172  C4  AU8     2      13.640  25.960  31.380  1.00  0.00            
ATOM    173  C5  AU8     2      14.110  27.240  31.640  1.00  0.00            
ATOM    174  C6  AU8     2      15.450  27.600  31.240  1.00  0.00            
ATOM    175  C7  AU8     2      16.010  28.970  31.450  1.00  0.00            
ATOM    176  N1  AU8     2      15.800  29.780  30.250  1.00  0.00            
ATOM    177  C8  AU8     2      17.160  29.950  29.530  1.00  0.00            
ATOM    178  C9  AU8     2      16.960  30.770  28.260  1.00  0.00            
ATOM    179  N2  AU8     2      16.200  32.110  28.370  1.00  0.00            
ATOM    180  C10 AU8     2      15.890  32.770  27.020  1.00  0.00            
ATOM    181  C11 AU8     2      17.060  32.910  26.060  1.00  0.00            
ATOM    182  C12 AU8     2      16.890  32.710  24.710  1.00  0.00            
ATOM    183  C13 AU8     2      17.920  32.920  23.790  1.00  0.00            
ATOM    184  C14 AU8     2      19.170  33.250  24.280  1.00  0.00            
ATOM    185  C15 AU8     2      19.440  33.320  25.650  1.00  0.00            
ATOM    186  C16 AU8     2      18.370  33.200  26.550  1.00  0.00            
ATOM    187  C17 AU8     2      15.230  34.140  27.090  1.00  0.00            
ATOM    188  C18 AU8     2      14.140  34.530  26.240  1.00  0.00            
ATOM    189  C19 AU8     2      13.740  35.870  26.120  1.00  0.00            
ATOM    190  C20 AU8     2      14.410  36.860  26.820  1.00  0.00            
ATOM    191  Cl1 AU8     2      13.950  38.540  26.700  1.00  0.00            
ATOM    192  C21 AU8     2      15.500  36.520  27.700  1.00  0.00            
ATOM    193  C22 AU8     2      15.870  35.160  27.860  1.00  0.00            
ATOM    194  C23 AU8     2      14.860  31.860  29.120  1.00  0.00            
ATOM    195  C24 AU8     2      15.050  31.120  30.470  1.00  0.00            
ATOM    196  C25 AU8     2      16.260  26.660  30.680  1.00  0.00            
ATOM    197  H1  AU8     2      17.290  24.940  28.880  1.00  0.00            
ATOM    198  H2  AU8     2      17.590  24.130  30.240  1.00  0.00            
ATOM    199  H3  AU8     2      16.140  23.680  29.140  1.00  0.00            
ATOM    200  H4  AU8     2      14.190  24.010  30.640  1.00  0.00            
ATOM    201  H5  AU8     2      12.590  25.740  31.550  1.00  0.00            
ATOM    202  H6  AU8     2      13.340  27.920  32.000  1.00  0.00            
ATOM    203  H7  AU8     2      17.080  29.020  31.670  1.00  0.00            
ATOM    204  H8  AU8     2      15.520  29.490  32.280  1.00  0.00            
ATOM    205  H9  AU8     2      15.250  29.200  29.600  1.00  0.00            
ATOM    206  H10 AU8     2      17.540  28.950  29.310  1.00  0.00            
ATOM    207  H11 AU8     2      17.840  30.470  30.210  1.00  0.00            
ATOM    208  H12 AU8     2      16.300  30.270  27.540  1.00  0.00            
ATOM    209  H13 AU8     2      17.950  31.010  27.870  1.00  0.00            
ATOM    210  H14 AU8     2      16.750  32.760  28.960  1.00  0.00            
ATOM    211  H15 AU8     2      15.080  32.220  26.530  1.00  0.00            
ATOM    212  H16 AU8     2      15.900  32.460  24.350  1.00  0.00            
ATOM    213  H17 AU8     2      17.710  32.880  22.730  1.00  0.00            
ATOM    214  H18 AU8     2      19.970  33.290  23.540  1.00  0.00            
ATOM    215  H19 AU8     2      20.460  33.600  25.910  1.00  0.00            
ATOM    216  H20 AU8     2      18.530  33.230  27.630  1.00  0.00            
ATOM    217  H21 AU8     2      13.780  33.780  25.540  1.00  0.00            
ATOM    218  H22 AU8     2      12.910  36.190  25.500  1.00  0.00            
ATOM    219  H23 AU8     2      15.960  37.240  28.380  1.00  0.00            
ATOM    220  H24 AU8     2      16.800  34.920  28.370  1.00  0.00            
ATOM    221  H25 AU8     2      14.070  31.380  28.540  1.00  0.00            
ATOM    222  H26 AU8     2      14.430  32.830  29.370  1.00  0.00            
ATOM    223  H27 AU8     2      15.570  31.810  31.140  1.00  0.00            
ATOM    224  H28 AU8     2      14.030  30.910  30.780  1.00  0.00            
ATOM    225  H29 AU8     2      17.260  26.930  30.350  1.00  0.00            
TER
ENDMDL
MODEL        1
ATOM      1  H1  GCD     1      19.940  34.220  39.150  1.00  0.00            
ATOM      2  O1  GCD     1      20.610  34.800  38.770  1.00  0.00            
ATOM      3  C1  GCD     1      20.430  36.050  39.320  1.00  0.00            
ATOM      4  H2  GCD     1      20.330  35.940  40.410  1.00  0.00            
ATOM      5  H3  GCD     1      21.350  36.650  39.220  1.00  0.00            
ATOM      6  C2  GCD     1      19.220  36.770  38.680  1.00  0.00            
ATOM      7  H4  GCD     1      19.460  37.020  37.640  1.00  0.00            
ATOM      8  C3  GCD     1      18.820  38.160  39.310  1.00  0.00            
ATOM      9  H5  GCD     1      18.670  38.120  40.390  1.00  0.00            
ATOM     10  C4  GCD     1      17.580  38.670  38.520  1.00  0.00            
ATOM     11  H6  GCD     1      17.990  38.710  37.500  1.00  0.00            
ATOM     12  O2  GCD     1      17.150  39.940  39.030  1.00  0.00            
ATOM     13  H7  GCD     1      17.870  40.550  38.830  1.00  0.00            
ATOM     14  C5  GCD     1      16.460  37.640  38.590  1.00  0.00            
ATOM     15  H8  GCD     1      16.160  37.440  39.620  1.00  0.00            
ATOM     16  O3  GCD     1      15.270  38.150  37.920  1.00  0.00            
ATOM     17  H9  GCD     1      15.490  37.990  36.990  1.00  0.00            
ATOM     18  C6  GCD     1      16.880  36.290  38.050  1.00  0.00            
ATOM     19  O4  GCD     1      18.030  35.980  38.890  1.00  0.00            
ATOM     20  H10 GCD     1      16.080  35.560  38.210  1.00  0.00            
ATOM     21  O5  GCD     1      17.220  36.410  36.680  1.00  0.00            
ATOM     22  C7  GCD     1      16.590  35.430  35.780  1.00  0.00            
ATOM     23  H11 GCD     1      15.790  34.900  36.320  1.00  0.00            
ATOM     24  C8  GCD     1      15.930  36.300  34.670  1.00  0.00            
ATOM     25  H12 GCD     1      16.770  36.840  34.230  1.00  0.00            
ATOM     26  O6  GCD     1      14.920  37.170  35.110  1.00  0.00            
ATOM     27  H13 GCD     1      14.790  37.820  34.410  1.00  0.00            
ATOM     28  C9  GCD     1      15.390  35.340  33.550  1.00  0.00            
ATOM     29  H14 GCD     1      14.550  34.800  34.000  1.00  0.00            
ATOM     30  O7  GCD     1      14.860  36.160  32.480  1.00  0.00            
ATOM     31  H15 GCD     1      15.590  36.410  31.910  1.00  0.00            
ATOM     32  C10 GCD     1      16.470  34.370  33.150  1.00  0.00            
ATOM     33  H16 GCD     1      15.900  33.680  32.520  1.00  0.00            
ATOM     34  O8  GCD     1      16.930  33.720  34.310  1.00  0.00            
ATOM     35  C11 GCD     1      17.670  34.590  35.200  1.00  0.00            
ATOM     36  H17 GCD     1      18.410  35.260  34.740  1.00  0.00            
ATOM     37  C12 GCD     1      18.520  33.780  36.130  1.00  0.00            
ATOM     38  H18 GCD     1      17.920  33.180  36.830  1.00  0.00            
ATOM     39  H19 GCD     1      19.040  34.550  36.710  1.00  0.00            
ATOM     40  O9  GCD     1      19.420  32.910  35.500  1.00  0.00            
ATOM     41  H20 GCD     1      18.860  32.150  35.320  1.00  0.00            
ATOM     42  O10 GCD     1      17.500  35.030  32.390  1.00  0.00            
ATOM     43  C13 GCD     1      17.820  34.570  31.030  1.00  0.00            
ATOM     44  H21 GCD     1      17.100  33.840  30.650  1.00  0.00            
ATOM     45  C14 GCD     1      17.800  35.850  30.110  1.00  0.00            
ATOM     46  H22 GCD     1      18.440  36.640  30.520  1.00  0.00            
ATOM     47  O11 GCD     1      16.430  36.310  30.110  1.00  0.00            
ATOM     48  H23 GCD     1      16.370  36.960  29.390  1.00  0.00            
ATOM     49  C15 GCD     1      18.350  35.530  28.800  1.00  0.00            
ATOM     50  H24 GCD     1      17.640  34.870  28.280  1.00  0.00            
ATOM     51  O12 GCD     1      18.450  36.710  27.990  1.00  0.00            
ATOM     52  H25 GCD     1      17.640  37.230  28.000  1.00  0.00            
ATOM     53  C16 GCD     1      19.650  34.850  28.910  1.00  0.00            
ATOM     54  H26 GCD     1      19.940  34.360  27.980  1.00  0.00            
ATOM     55  O13 GCD     1      19.710  33.750  29.820  1.00  0.00            
ATOM     56  C17 GCD     1      19.180  34.010  31.140  1.00  0.00            
ATOM     57  H27 GCD     1      19.650  34.830  31.700  1.00  0.00            
ATOM     58  C18 GCD     1      19.160  32.750  31.980  1.00  0.00            
ATOM     59  H28 GCD     1      18.420  32.040  31.590  1.00  0.00            
ATOM     60  H29 GCD     1      18.880  32.900  33.030  1.00  0.00            
ATOM     61  O14 GCD     1      20.490  32.150  31.920  1.00  0.00            
ATOM     62  H30 GCD     1      20.700  31.820  31.030  1.00  0.00            
ATOM     63  O15 GCD     1      20.630  35.740  29.280  1.00  0.00            
ATOM     64  C19 GCD     1      21.520  36.180  28.250  1.00  0.00            
ATOM     65  H31 GCD     1      21.000  36.190  27.280  1.00  0.00            
ATOM     66  C20 GCD     1      21.830  37.660  28.500  1.00  0.00            
ATOM     67  H32 GCD     1      22.270  37.760  29.500  1.00  0.00            
ATOM     68  O16 GCD     1      20.660  38.520  28.460  1.00  0.00            
ATOM     69  H33 GCD     1      19.920  37.910  28.440  1.00  0.00            
ATOM     70  C21 GCD     1      22.860  38.030  27.440  1.00  0.00            
ATOM     71  H34 GCD     1      22.440  37.880  26.450  1.00  0.00            
ATOM     72  O17 GCD     1      23.120  39.430  27.580  1.00  0.00            
ATOM     73  H35 GCD     1      22.390  39.870  28.030  1.00  0.00            
ATOM     74  C22 GCD     1      24.100  37.220  27.460  1.00  0.00            
ATOM     75  H36 GCD     1      24.810  37.490  26.680  1.00  0.00            
ATOM     76  O18 GCD     1      23.730  35.880  27.200  1.00  0.00            
ATOM     77  C23 GCD     1      22.830  35.340  28.130  1.00  0.00            
ATOM     78  H37 GCD     1      23.220  35.420  29.150  1.00  0.00            
ATOM     79  C24 GCD     1      22.480  33.870  27.890  1.00  0.00            
ATOM     80  H38 GCD     1      21.880  33.400  28.680  1.00  0.00            
ATOM     81  H39 GCD     1      23.400  33.280  27.990  1.00  0.00            
ATOM     82  O19 GCD     1      21.830  33.740  26.650  1.00  0.00            
ATOM     83  H40 GCD     1      22.520  33.520  26.020  1.00  0.00            
ATOM     84  O20 GCD     1      24.730  37.400  28.760  1.00  0.00            
ATOM     85  C25 GCD     1      26.140  37.360  28.730  1.00  0.00            
ATOM     86  H41 GCD     1      26.520  37.050  27.750  1.00  0.00            
ATOM     87  C26 GCD     1      26.640  38.820  28.950  1.00  0.00            
ATOM     88  H42 GCD     1      26.120  39.260  29.810  1.00  0.00            
ATOM     89  O21 GCD     1      26.180  39.510  27.770  1.00  0.00            
ATOM     90  H43 GCD     1      25.260  39.770  27.890  1.00  0.00            
ATOM     91  C27 GCD     1      28.190  38.770  29.140  1.00  0.00            
ATOM     92  H44 GCD     1      28.680  38.290  28.290  1.00  0.00            
ATOM     93  O22 GCD     1      28.730  40.080  29.300  1.00  0.00            
ATOM     94  H45 GCD     1      28.300  40.640  28.640  1.00  0.00            
ATOM     95  C28 GCD     1      28.530  37.880  30.320  1.00  0.00            
ATOM     96  H46 GCD     1      29.590  37.740  30.560  1.00  0.00            
ATOM     97  O23 GCD     1      28.000  36.590  30.140  1.00  0.00            
ATOM     98  C29 GCD     1      26.590  36.480  29.840  1.00  0.00            
ATOM     99  H47 GCD     1      25.970  36.740  30.710  1.00  0.00            
ATOM    100  C30 GCD     1      26.320  34.990  29.550  1.00  0.00            
ATOM    101  H48 GCD     1      26.940  34.630  28.720  1.00  0.00            
ATOM    102  H49 GCD     1      25.260  34.790  29.380  1.00  0.00            
ATOM    103  O24 GCD     1      26.650  34.200  30.720  1.00  0.00            
ATOM    104  H50 GCD     1      27.490  34.490  31.100  1.00  0.00            
ATOM    105  O25 GCD     1      27.830  38.300  31.450  1.00  0.00            
ATOM    106  C31 GCD     1      28.540  38.420  32.650  1.00  0.00            
ATOM    107  H51 GCD     1      29.550  38.020  32.490  1.00  0.00            
ATOM    108  C32 GCD     1      28.640  39.940  32.950  1.00  0.00            
ATOM    109  H52 GCD     1      27.580  40.200  33.090  1.00  0.00            
ATOM    110  O26 GCD     1      29.270  40.730  31.940  1.00  0.00            
ATOM    111  H53 GCD     1      28.870  40.450  31.110  1.00  0.00            
ATOM    112  C33 GCD     1      29.400  40.080  34.230  1.00  0.00            
ATOM    113  H54 GCD     1      30.450  39.760  34.160  1.00  0.00            
ATOM    114  O27 GCD     1      29.430  41.450  34.750  1.00  0.00            
ATOM    115  H55 GCD     1      29.750  41.940  33.980  1.00  0.00            
ATOM    116  C34 GCD     1      28.760  39.230  35.370  1.00  0.00            
ATOM    117  H56 GCD     1      29.410  39.320  36.250  1.00  0.00            
ATOM    118  O28 GCD     1      28.630  37.910  34.980  1.00  0.00            
ATOM    119  C35 GCD     1      27.850  37.720  33.830  1.00  0.00            
ATOM    120  H57 GCD     1      26.860  38.180  33.960  1.00  0.00            
ATOM    121  C36 GCD     1      27.600  36.260  33.570  1.00  0.00            
ATOM    122  H58 GCD     1      28.510  35.670  33.470  1.00  0.00            
ATOM    123  H59 GCD     1      27.080  36.110  32.620  1.00  0.00            
ATOM    124  O29 GCD     1      26.900  35.620  34.560  1.00  0.00            
ATOM    125  H60 GCD     1      27.500  35.280  35.240  1.00  0.00            
ATOM    126  O30 GCD     1      27.440  39.710  35.730  1.00  0.00            
ATOM    127  C37 GCD     1      27.160  40.050  37.040  1.00  0.00            
ATOM    128  H61 GCD     1      28.080  40.390  37.550  1.00  0.00            
ATOM    129  C38 GCD     1      26.230  41.260  36.970  1.00  0.00            
ATOM    130  H62 GCD     1      25.270  40.980  36.520  1.00  0.00            
ATOM    131  O31 GCD     1      26.850  42.260  36.200  1.00  0.00            
ATOM    132  H63 GCD     1      27.610  41.780  35.870  1.00  0.00            
ATOM    133  C39 GCD     1      25.970  41.680  38.410  1.00  0.00            
ATOM    134  H64 GCD     1      26.940  41.820  38.890  1.00  0.00            
ATOM    135  O32 GCD     1      25.310  42.950  38.440  1.00  0.00            
ATOM    136  H65 GCD     1      26.000  43.490  38.040  1.00  0.00            
ATOM    137  C40 GCD     1      25.320  40.660  39.300  1.00  0.00            
ATOM    138  H66 GCD     1      25.260  40.910  40.360  1.00  0.00            
ATOM    139  O33 GCD     1      26.110  39.490  39.110  1.00  0.00            
ATOM    140  C41 GCD     1      26.410  38.940  37.870  1.00  0.00            
ATOM    141  H67 GCD     1      25.540  38.580  37.310  1.00  0.00            
ATOM    142  C42 GCD     1      27.320  37.740  38.070  1.00  0.00            
ATOM    143  H68 GCD     1      28.290  38.020  38.510  1.00  0.00            
ATOM    144  H69 GCD     1      27.440  37.510  37.000  1.00  0.00            
ATOM    145  O34 GCD     1      26.600  36.730  38.810  1.00  0.00            
ATOM    146  H70 GCD     1      27.150  35.960  38.990  1.00  0.00            
ATOM    147  O35 GCD     1      24.040  40.490  38.780  1.00  0.00            
ATOM    148  C43 GCD     1      23.010  40.510  39.750  1.00  0.00            
ATOM    149  H71 GCD     1      23.380  41.160  40.560  1.00  0.00            
ATOM    150  C44 GCD     1      21.830  41.260  39.120  1.00  0.00            
ATOM    151  H72 GCD     1      21.590  40.730  38.190  1.00  0.00            
ATOM    152  O36 GCD     1      22.300  42.600  38.920  1.00  0.00            
ATOM    153  H73 GCD     1      23.250  42.560  38.770  1.00  0.00            
ATOM    154  C45 GCD     1      20.600  41.250  39.980  1.00  0.00            
ATOM    155  H74 GCD     1      20.970  41.780  40.870  1.00  0.00            
ATOM    156  O37 GCD     1      19.440  41.880  39.350  1.00  0.00            
ATOM    157  H75 GCD     1      19.580  42.840  39.380  1.00  0.00            
ATOM    158  C46 GCD     1      20.270  39.780  40.340  1.00  0.00            
ATOM    159  H76 GCD     1      19.450  39.860  41.050  1.00  0.00            
ATOM    160  O38 GCD     1      19.940  39.030  39.150  1.00  0.00            
ATOM    161  O39 GCD     1      21.350  39.230  40.950  1.00  0.00            
ATOM    162  C47 GCD     1      22.610  39.100  40.250  1.00  0.00            
ATOM    163  H77 GCD     1      22.460  38.280  39.540  1.00  0.00            
ATOM    164  C48 GCD     1      23.690  38.590  41.250  1.00  0.00            
ATOM    165  H78 GCD     1      23.450  39.140  42.170  1.00  0.00            
ATOM    166  H79 GCD     1      24.710  38.880  40.970  1.00  0.00            
ATOM    167  O40 GCD     1      23.470  37.190  41.440  1.00  0.00            
ATOM    168  H80 GCD     1      23.110  36.960  42.310  1.00  0.00            
ATOM    169  C1  AU8     2      21.450  28.480  35.940  1.00  0.00            
ATOM    170  C2  AU8     2      21.670  29.520  36.980  1.00  0.00            
ATOM    171  C3  AU8     2      20.870  29.570  38.130  1.00  0.00            
ATOM    172  C4  AU8     2      21.140  30.500  39.140  1.00  0.00            
ATOM    173  C5  AU8     2      22.160  31.460  38.990  1.00  0.00            
ATOM    174  C6  AU8     2      22.990  31.380  37.850  1.00  0.00            
ATOM    175  C7  AU8     2      24.130  32.370  37.500  1.00  0.00            
ATOM    176  N1  AU8     2      23.670  33.200  36.260  1.00  0.00            
ATOM    177  C8  AU8     2      24.700  34.180  35.670  1.00  0.00            
ATOM    178  C9  AU8     2      24.110  35.150  34.590  1.00  0.00            
ATOM    179  N2  AU8     2      22.970  35.980  35.130  1.00  0.00            
ATOM    180  C10 AU8     2      22.420  36.730  33.930  1.00  0.00            
ATOM    181  C11 AU8     2      23.370  37.790  33.370  1.00  0.00            
ATOM    182  C12 AU8     2      23.290  38.230  32.040  1.00  0.00            
ATOM    183  C13 AU8     2      23.990  39.420  31.600  1.00  0.00            
ATOM    184  C14 AU8     2      24.710  40.170  32.510  1.00  0.00            
ATOM    185  C15 AU8     2      24.730  39.840  33.860  1.00  0.00            
ATOM    186  C16 AU8     2      24.170  38.620  34.260  1.00  0.00            
ATOM    187  C17 AU8     2      21.170  37.550  34.170  1.00  0.00            
ATOM    188  C18 AU8     2      20.110  37.480  33.240  1.00  0.00            
ATOM    189  C19 AU8     2      18.870  38.180  33.400  1.00  0.00            
ATOM    190  C20 AU8     2      18.770  38.920  34.560  1.00  0.00            
ATOM    191  Cl1 AU8     2      17.220  39.690  34.880  1.00  0.00            
ATOM    192  C21 AU8     2      19.830  39.130  35.460  1.00  0.00            
ATOM    193  C22 AU8     2      21.000  38.370  35.280  1.00  0.00            
ATOM    194  C23 AU8     2      21.920  35.030  35.720  1.00  0.00            
ATOM    195  C24 AU8     2      22.470  33.940  36.670  1.00  0.00            
ATOM    196  C25 AU8     2      22.770  30.360  36.880  1.00  0.00            
ATOM    197  H1  AU8     2      22.330  27.890  35.630  1.00  0.00            
ATOM    198  H2  AU8     2      20.750  27.690  36.230  1.00  0.00            
ATOM    199  H3  AU8     2      20.990  28.900  35.040  1.00  0.00            
ATOM    200  H4  AU8     2      20.030  28.900  38.250  1.00  0.00            
ATOM    201  H5  AU8     2      20.490  30.580  40.010  1.00  0.00            
ATOM    202  H6  AU8     2      22.250  32.210  39.770  1.00  0.00            
ATOM    203  H7  AU8     2      25.030  31.780  37.300  1.00  0.00            
ATOM    204  H8  AU8     2      24.380  33.010  38.350  1.00  0.00            
ATOM    205  H9  AU8     2      23.370  32.480  35.590  1.00  0.00            
ATOM    206  H10 AU8     2      25.620  33.640  35.450  1.00  0.00            
ATOM    207  H11 AU8     2      24.960  34.800  36.530  1.00  0.00            
ATOM    208  H12 AU8     2      23.670  34.480  33.850  1.00  0.00            
ATOM    209  H13 AU8     2      24.810  35.840  34.130  1.00  0.00            
ATOM    210  H14 AU8     2      23.410  36.590  35.840  1.00  0.00            
ATOM    211  H15 AU8     2      22.160  36.070  33.100  1.00  0.00            
ATOM    212  H16 AU8     2      22.650  37.620  31.420  1.00  0.00            
ATOM    213  H17 AU8     2      23.770  39.770  30.600  1.00  0.00            
ATOM    214  H18 AU8     2      25.150  41.090  32.160  1.00  0.00            
ATOM    215  H19 AU8     2      25.300  40.540  34.460  1.00  0.00            
ATOM    216  H20 AU8     2      24.360  38.410  35.310  1.00  0.00            
ATOM    217  H21 AU8     2      20.220  36.760  32.430  1.00  0.00            
ATOM    218  H22 AU8     2      18.040  38.090  32.690  1.00  0.00            
ATOM    219  H23 AU8     2      19.740  39.820  36.300  1.00  0.00            
ATOM    220  H24 AU8     2      21.820  38.360  35.990  1.00  0.00            
ATOM    221  H25 AU8     2      21.460  34.430  34.930  1.00  0.00            
ATOM    222  H26 AU8     2      21.060  35.600  36.070  1.00  0.00            
ATOM    223  H27 AU8     2      22.810  34.490  37.540  1.00  0.00            
ATOM    224  H28 AU8     2      21.630  33.300  36.940  1.00  0.00            
ATOM    225  H29 AU8     2      23.430  30.260  36.020  1.00  0.00            
TER
ENDMDL
MODEL        1
ATOM      1  H1  GCD     1      15.170  35.140  32.230  1.00  0.00            
ATOM      2  O1  GCD     1      15.710  35.940  32.220  1.00  0.00            
ATOM      3  C1  GCD     1      15.460  36.590  31.010  1.00  0.00            
ATOM      4  H2  GCD     1      14.460  37.050  31.040  1.00  0.00            
ATOM      5  H3  GCD     1      16.130  37.460  30.970  1.00  0.00            
ATOM      6  C2  GCD     1      15.790  35.770  29.750  1.00  0.00            
ATOM      7  H4  GCD     1      16.820  35.420  29.920  1.00  0.00            
ATOM      8  C3  GCD     1      15.580  36.630  28.500  1.00  0.00            
ATOM      9  H5  GCD     1      14.500  36.820  28.510  1.00  0.00            
ATOM     10  C4  GCD     1      15.870  35.780  27.260  1.00  0.00            
ATOM     11  H6  GCD     1      16.910  35.440  27.280  1.00  0.00            
ATOM     12  O2  GCD     1      15.620  36.560  26.130  1.00  0.00            
ATOM     13  H7  GCD     1      16.070  37.400  26.300  1.00  0.00            
ATOM     14  C5  GCD     1      15.070  34.480  27.200  1.00  0.00            
ATOM     15  H8  GCD     1      14.000  34.720  27.080  1.00  0.00            
ATOM     16  O3  GCD     1      15.390  33.590  26.070  1.00  0.00            
ATOM     17  H9  GCD     1      16.270  33.240  26.250  1.00  0.00            
ATOM     18  C6  GCD     1      15.140  33.820  28.540  1.00  0.00            
ATOM     19  O4  GCD     1      14.910  34.690  29.610  1.00  0.00            
ATOM     20  H10 GCD     1      14.360  33.060  28.550  1.00  0.00            
ATOM     21  O5  GCD     1      16.430  33.220  28.650  1.00  0.00            
ATOM     22  C7  GCD     1      16.620  31.910  28.160  1.00  0.00            
ATOM     23  H11 GCD     1      15.950  31.580  27.360  1.00  0.00            
ATOM     24  C8  GCD     1      17.960  31.930  27.490  1.00  0.00            
ATOM     25  H12 GCD     1      18.730  32.270  28.200  1.00  0.00            
ATOM     26  O6  GCD     1      17.950  32.800  26.330  1.00  0.00            
ATOM     27  H13 GCD     1      18.800  33.030  25.930  1.00  0.00            
ATOM     28  C9  GCD     1      18.510  30.520  27.170  1.00  0.00            
ATOM     29  H14 GCD     1      17.910  30.130  26.340  1.00  0.00            
ATOM     30  O7  GCD     1      19.860  30.530  26.690  1.00  0.00            
ATOM     31  H15 GCD     1      20.060  31.320  26.190  1.00  0.00            
ATOM     32  C10 GCD     1      18.340  29.550  28.410  1.00  0.00            
ATOM     33  H16 GCD     1      18.620  28.540  28.090  1.00  0.00            
ATOM     34  O8  GCD     1      17.000  29.620  28.930  1.00  0.00            
ATOM     35  C11 GCD     1      16.530  30.950  29.330  1.00  0.00            
ATOM     36  H17 GCD     1      17.230  31.370  30.060  1.00  0.00            
ATOM     37  C12 GCD     1      15.160  30.670  29.890  1.00  0.00            
ATOM     38  H18 GCD     1      14.930  31.600  30.440  1.00  0.00            
ATOM     39  H19 GCD     1      15.120  29.880  30.650  1.00  0.00            
ATOM     40  O9  GCD     1      14.180  30.420  28.850  1.00  0.00            
ATOM     41  H20 GCD     1      14.480  29.670  28.330  1.00  0.00            
ATOM     42  O10 GCD     1      19.180  30.000  29.470  1.00  0.00            
ATOM     43  C13 GCD     1      20.030  29.140  30.230  1.00  0.00            
ATOM     44  H21 GCD     1      19.690  28.110  30.060  1.00  0.00            
ATOM     45  C14 GCD     1      21.470  29.290  29.790  1.00  0.00            
ATOM     46  H22 GCD     1      21.600  30.340  30.080  1.00  0.00            
ATOM     47  O11 GCD     1      21.590  28.970  28.420  1.00  0.00            
ATOM     48  H23 GCD     1      20.890  29.410  27.920  1.00  0.00            
ATOM     49  C15 GCD     1      22.410  28.540  30.690  1.00  0.00            
ATOM     50  H24 GCD     1      22.050  27.510  30.550  1.00  0.00            
ATOM     51  O12 GCD     1      23.740  28.660  30.300  1.00  0.00            
ATOM     52  H25 GCD     1      24.270  28.900  31.070  1.00  0.00            
ATOM     53  C16 GCD     1      22.180  28.810  32.130  1.00  0.00            
ATOM     54  H26 GCD     1      22.850  28.230  32.760  1.00  0.00            
ATOM     55  O13 GCD     1      20.800  28.480  32.420  1.00  0.00            
ATOM     56  C17 GCD     1      19.830  29.310  31.690  1.00  0.00            
ATOM     57  H27 GCD     1      19.980  30.350  32.010  1.00  0.00            
ATOM     58  C18 GCD     1      18.360  29.060  32.130  1.00  0.00            
ATOM     59  H28 GCD     1      18.150  27.980  32.110  1.00  0.00            
ATOM     60  H29 GCD     1      17.650  29.650  31.540  1.00  0.00            
ATOM     61  O14 GCD     1      18.280  29.460  33.490  1.00  0.00            
ATOM     62  H30 GCD     1      18.980  28.870  33.810  1.00  0.00            
ATOM     63  O15 GCD     1      22.510  30.160  32.440  1.00  0.00            
ATOM     64  C19 GCD     1      23.330  30.370  33.610  1.00  0.00            
ATOM     65  H31 GCD     1      23.170  29.490  34.250  1.00  0.00            
ATOM     66  C20 GCD     1      24.800  30.400  33.290  1.00  0.00            
ATOM     67  H32 GCD     1      24.900  31.230  32.580  1.00  0.00            
ATOM     68  O16 GCD     1      25.180  29.150  32.720  1.00  0.00            
ATOM     69  H33 GCD     1      26.140  29.240  32.690  1.00  0.00            
ATOM     70  C21 GCD     1      25.610  30.670  34.620  1.00  0.00            
ATOM     71  H34 GCD     1      25.580  29.850  35.350  1.00  0.00            
ATOM     72  O17 GCD     1      26.980  30.980  34.250  1.00  0.00            
ATOM     73  H35 GCD     1      27.040  31.940  34.260  1.00  0.00            
ATOM     74  C22 GCD     1      25.060  31.850  35.310  1.00  0.00            
ATOM     75  H36 GCD     1      25.580  32.030  36.260  1.00  0.00            
ATOM     76  O18 GCD     1      23.760  31.580  35.660  1.00  0.00            
ATOM     77  C23 GCD     1      22.860  31.480  34.490  1.00  0.00            
ATOM     78  H37 GCD     1      22.970  32.400  33.890  1.00  0.00            
ATOM     79  C24 GCD     1      21.460  31.240  34.910  1.00  0.00            
ATOM     80  H38 GCD     1      21.400  30.270  35.430  1.00  0.00            
ATOM     81  H39 GCD     1      20.830  31.110  34.020  1.00  0.00            
ATOM     82  O19 GCD     1      20.910  32.290  35.650  1.00  0.00            
ATOM     83  H40 GCD     1      21.440  32.440  36.440  1.00  0.00            
ATOM     84  O20 GCD     1      25.100  32.950  34.480  1.00  0.00            
ATOM     85  C25 GCD     1      25.780  34.010  35.180  1.00  0.00            
ATOM     86  H41 GCD     1      26.380  33.610  36.010  1.00  0.00            
ATOM     87  C26 GCD     1      26.760  34.550  34.160  1.00  0.00            
ATOM     88  H42 GCD     1      26.090  34.770  33.320  1.00  0.00            
ATOM     89  O21 GCD     1      27.810  33.610  33.890  1.00  0.00            
ATOM     90  H43 GCD     1      28.590  33.950  33.440  1.00  0.00            
ATOM     91  C27 GCD     1      27.390  35.890  34.640  1.00  0.00            
ATOM     92  H44 GCD     1      27.930  35.560  35.540  1.00  0.00            
ATOM     93  O22 GCD     1      28.330  36.390  33.670  1.00  0.00            
ATOM     94  H45 GCD     1      27.790  36.800  32.980  1.00  0.00            
ATOM     95  C28 GCD     1      26.220  36.840  34.970  1.00  0.00            
ATOM     96  H46 GCD     1      26.530  37.740  35.500  1.00  0.00            
ATOM     97  O23 GCD     1      25.270  36.260  35.860  1.00  0.00            
ATOM     98  C29 GCD     1      24.700  34.990  35.530  1.00  0.00            
ATOM     99  H47 GCD     1      24.060  35.170  34.650  1.00  0.00            
ATOM    100  C30 GCD     1      23.810  34.640  36.800  1.00  0.00            
ATOM    101  H48 GCD     1      24.520  34.570  37.630  1.00  0.00            
ATOM    102  H49 GCD     1      23.260  33.710  36.570  1.00  0.00            
ATOM    103  O24 GCD     1      22.910  35.670  36.950  1.00  0.00            
ATOM    104  H50 GCD     1      23.430  36.390  37.330  1.00  0.00            
ATOM    105  O25 GCD     1      25.410  37.220  33.850  1.00  0.00            
ATOM    106  C31 GCD     1      25.500  38.560  33.450  1.00  0.00            
ATOM    107  H51 GCD     1      26.340  39.060  33.970  1.00  0.00            
ATOM    108  C32 GCD     1      25.830  38.740  31.990  1.00  0.00            
ATOM    109  H52 GCD     1      25.050  38.190  31.450  1.00  0.00            
ATOM    110  O26 GCD     1      27.160  38.170  31.780  1.00  0.00            
ATOM    111  H53 GCD     1      27.830  38.670  32.260  1.00  0.00            
ATOM    112  C33 GCD     1      25.850  40.210  31.540  1.00  0.00            
ATOM    113  H54 GCD     1      26.770  40.660  31.930  1.00  0.00            
ATOM    114  O27 GCD     1      25.930  40.300  30.100  1.00  0.00            
ATOM    115  H55 GCD     1      26.820  40.050  29.840  1.00  0.00            
ATOM    116  C34 GCD     1      24.660  40.980  32.140  1.00  0.00            
ATOM    117  H56 GCD     1      24.730  42.050  31.950  1.00  0.00            
ATOM    118  O28 GCD     1      24.590  40.640  33.540  1.00  0.00            
ATOM    119  C35 GCD     1      24.260  39.290  33.880  1.00  0.00            
ATOM    120  H57 GCD     1      23.430  38.920  33.250  1.00  0.00            
ATOM    121  C36 GCD     1      23.910  39.160  35.350  1.00  0.00            
ATOM    122  H58 GCD     1      24.570  39.800  35.950  1.00  0.00            
ATOM    123  H59 GCD     1      23.950  38.130  35.710  1.00  0.00            
ATOM    124  O29 GCD     1      22.600  39.630  35.670  1.00  0.00            
ATOM    125  H60 GCD     1      22.720  40.360  36.290  1.00  0.00            
ATOM    126  O30 GCD     1      23.420  40.620  31.410  1.00  0.00            
ATOM    127  C37 GCD     1      22.570  41.690  30.980  1.00  0.00            
ATOM    128  H61 GCD     1      23.090  42.650  31.120  1.00  0.00            
ATOM    129  C38 GCD     1      22.450  41.410  29.480  1.00  0.00            
ATOM    130  H62 GCD     1      22.190  40.360  29.280  1.00  0.00            
ATOM    131  O31 GCD     1      23.770  41.640  28.950  1.00  0.00            
ATOM    132  H63 GCD     1      24.430  41.090  29.400  1.00  0.00            
ATOM    133  C39 GCD     1      21.330  42.250  28.820  1.00  0.00            
ATOM    134  H64 GCD     1      21.670  43.300  28.790  1.00  0.00            
ATOM    135  O32 GCD     1      21.080  41.810  27.390  1.00  0.00            
ATOM    136  H65 GCD     1      21.890  41.440  27.030  1.00  0.00            
ATOM    137  C40 GCD     1      20.070  42.150  29.700  1.00  0.00            
ATOM    138  H66 GCD     1      19.300  42.860  29.370  1.00  0.00            
ATOM    139  O33 GCD     1      20.330  42.630  31.050  1.00  0.00            
ATOM    140  C41 GCD     1      21.330  41.830  31.750  1.00  0.00            
ATOM    141  H67 GCD     1      20.920  40.820  31.890  1.00  0.00            
ATOM    142  C42 GCD     1      21.500  42.380  33.130  1.00  0.00            
ATOM    143  H68 GCD     1      21.850  43.420  33.100  1.00  0.00            
ATOM    144  H69 GCD     1      22.380  41.920  33.590  1.00  0.00            
ATOM    145  O34 GCD     1      20.380  42.210  33.950  1.00  0.00            
ATOM    146  H70 GCD     1      19.610  42.410  33.410  1.00  0.00            
ATOM    147  O35 GCD     1      19.490  40.780  29.660  1.00  0.00            
ATOM    148  C43 GCD     1      18.110  40.650  29.450  1.00  0.00            
ATOM    149  H71 GCD     1      17.670  41.630  29.670  1.00  0.00            
ATOM    150  C44 GCD     1      17.930  40.200  27.990  1.00  0.00            
ATOM    151  H72 GCD     1      18.490  39.260  27.890  1.00  0.00            
ATOM    152  O36 GCD     1      18.480  41.200  27.120  1.00  0.00            
ATOM    153  H73 GCD     1      19.380  41.370  27.410  1.00  0.00            
ATOM    154  C45 GCD     1      16.520  39.890  27.610  1.00  0.00            
ATOM    155  H74 GCD     1      15.910  40.810  27.620  1.00  0.00            
ATOM    156  O37 GCD     1      16.400  39.420  26.250  1.00  0.00            
ATOM    157  H75 GCD     1      17.210  39.690  25.800  1.00  0.00            
ATOM    158  C46 GCD     1      15.950  38.940  28.680  1.00  0.00            
ATOM    159  H76 GCD     1      14.880  38.870  28.490  1.00  0.00            
ATOM    160  O38 GCD     1      16.540  37.660  28.510  1.00  0.00            
ATOM    161  O39 GCD     1      16.160  39.490  29.980  1.00  0.00            
ATOM    162  C47 GCD     1      17.550  39.600  30.360  1.00  0.00            
ATOM    163  H77 GCD     1      18.100  38.670  30.190  1.00  0.00            
ATOM    164  C48 GCD     1      17.570  40.000  31.800  1.00  0.00            
ATOM    165  H78 GCD     1      16.950  40.900  31.910  1.00  0.00            
ATOM    166  H79 GCD     1      18.600  40.270  32.030  1.00  0.00            
ATOM    167  O40 GCD     1      17.200  38.900  32.720  1.00  0.00            
ATOM    168  H80 GCD     1      16.250  38.850  32.820  1.00  0.00            
ATOM    169  C1  AU8     2      21.430  34.970  40.640  1.00  0.00            
ATOM    170  C2  AU8     2      20.140  34.860  39.970  1.00  0.00            
ATOM    171  C3  AU8     2      19.200  33.950  40.450  1.00  0.00            
ATOM    172  C4  AU8     2      17.950  33.710  39.830  1.00  0.00            
ATOM    173  C5  AU8     2      17.660  34.480  38.730  1.00  0.00            
ATOM    174  C6  AU8     2      18.570  35.440  38.200  1.00  0.00            
ATOM    175  C7  AU8     2      18.060  36.140  36.980  1.00  0.00            
ATOM    176  N1  AU8     2      18.610  35.630  35.620  1.00  0.00            
ATOM    177  C8  AU8     2      20.170  35.650  35.500  1.00  0.00            
ATOM    178  C9  AU8     2      20.660  35.180  34.110  1.00  0.00            
ATOM    179  N2  AU8     2      20.100  35.940  32.880  1.00  0.00            
ATOM    180  C10 AU8     2      20.570  35.170  31.620  1.00  0.00            
ATOM    181  C11 AU8     2      22.020  34.750  31.560  1.00  0.00            
ATOM    182  C12 AU8     2      22.210  33.440  31.090  1.00  0.00            
ATOM    183  C13 AU8     2      23.500  33.010  30.860  1.00  0.00            
ATOM    184  C14 AU8     2      24.570  33.850  31.190  1.00  0.00            
ATOM    185  C15 AU8     2      24.420  35.210  31.580  1.00  0.00            
ATOM    186  C16 AU8     2      23.120  35.700  31.730  1.00  0.00            
ATOM    187  C17 AU8     2      20.250  35.750  30.320  1.00  0.00            
ATOM    188  C18 AU8     2      19.640  34.980  29.320  1.00  0.00            
ATOM    189  C19 AU8     2      19.560  35.560  28.040  1.00  0.00            
ATOM    190  C20 AU8     2      20.020  36.870  27.780  1.00  0.00            
ATOM    191  Cl1 AU8     2      19.930  37.610  26.190  1.00  0.00            
ATOM    192  C21 AU8     2      20.610  37.640  28.790  1.00  0.00            
ATOM    193  C22 AU8     2      20.710  37.050  30.030  1.00  0.00            
ATOM    194  C23 AU8     2      18.540  35.940  33.020  1.00  0.00            
ATOM    195  C24 AU8     2      18.070  36.420  34.440  1.00  0.00            
ATOM    196  C25 AU8     2      19.810  35.580  38.820  1.00  0.00            
ATOM    197  H1  AU8     2      22.020  35.880  40.470  1.00  0.00            
ATOM    198  H2  AU8     2      21.230  34.830  41.710  1.00  0.00            
ATOM    199  H3  AU8     2      22.030  34.130  40.280  1.00  0.00            
ATOM    200  H4  AU8     2      19.470  33.300  41.270  1.00  0.00            
ATOM    201  H5  AU8     2      17.330  32.910  40.220  1.00  0.00            
ATOM    202  H6  AU8     2      16.730  34.420  38.180  1.00  0.00            
ATOM    203  H7  AU8     2      18.330  37.200  36.960  1.00  0.00            
ATOM    204  H8  AU8     2      16.970  36.120  36.980  1.00  0.00            
ATOM    205  H9  AU8     2      18.300  34.650  35.570  1.00  0.00            
ATOM    206  H10 AU8     2      20.640  35.160  36.350  1.00  0.00            
ATOM    207  H11 AU8     2      20.490  36.690  35.580  1.00  0.00            
ATOM    208  H12 AU8     2      20.510  34.110  33.980  1.00  0.00            
ATOM    209  H13 AU8     2      21.740  35.340  34.060  1.00  0.00            
ATOM    210  H14 AU8     2      20.400  36.920  32.950  1.00  0.00            
ATOM    211  H15 AU8     2      19.950  34.270  31.580  1.00  0.00            
ATOM    212  H16 AU8     2      21.410  32.760  30.810  1.00  0.00            
ATOM    213  H17 AU8     2      23.620  31.970  30.560  1.00  0.00            
ATOM    214  H18 AU8     2      25.550  33.410  31.060  1.00  0.00            
ATOM    215  H19 AU8     2      25.290  35.840  31.740  1.00  0.00            
ATOM    216  H20 AU8     2      23.050  36.720  32.090  1.00  0.00            
ATOM    217  H21 AU8     2      19.210  34.010  29.560  1.00  0.00            
ATOM    218  H22 AU8     2      19.150  34.990  27.220  1.00  0.00            
ATOM    219  H23 AU8     2      21.020  38.610  28.540  1.00  0.00            
ATOM    220  H24 AU8     2      21.260  37.590  30.790  1.00  0.00            
ATOM    221  H25 AU8     2      18.110  34.960  32.830  1.00  0.00            
ATOM    222  H26 AU8     2      18.120  36.610  32.270  1.00  0.00            
ATOM    223  H27 AU8     2      18.460  37.420  34.610  1.00  0.00            
ATOM    224  H28 AU8     2      16.980  36.440  34.470  1.00  0.00            
ATOM    225  H29 AU8     2      20.500  36.330  38.440  1.00  0.00            
TER
ENDMDL
MODEL        1
ATOM      1  H1  GCD     1      14.240  42.810  32.230  1.00  0.00            
ATOM      2  O1  GCD     1      15.150  43.080  32.110  1.00  0.00            
ATOM      3  C1  GCD     1      15.680  42.080  31.320  1.00  0.00            
ATOM      4  H2  GCD     1      16.680  42.360  30.960  1.00  0.00            
ATOM      5  H3  GCD     1      15.770  41.230  32.010  1.00  0.00            
ATOM      6  C2  GCD     1      14.720  41.680  30.220  1.00  0.00            
ATOM      7  H4  GCD     1      15.190  40.850  29.670  1.00  0.00            
ATOM      8  C3  GCD     1      14.400  42.830  29.330  1.00  0.00            
ATOM      9  H5  GCD     1      14.060  43.700  29.900  1.00  0.00            
ATOM     10  C4  GCD     1      13.180  42.440  28.450  1.00  0.00            
ATOM     11  H6  GCD     1      13.520  41.700  27.710  1.00  0.00            
ATOM     12  O2  GCD     1      12.720  43.590  27.820  1.00  0.00            
ATOM     13  H7  GCD     1      11.810  43.410  27.550  1.00  0.00            
ATOM     14  C5  GCD     1      12.000  41.760  29.210  1.00  0.00            
ATOM     15  H8  GCD     1      11.650  42.530  29.910  1.00  0.00            
ATOM     16  O3  GCD     1      10.950  41.260  28.340  1.00  0.00            
ATOM     17  H9  GCD     1      10.220  40.880  28.850  1.00  0.00            
ATOM     18  C6  GCD     1      12.570  40.690  30.100  1.00  0.00            
ATOM     19  O4  GCD     1      13.550  41.180  30.970  1.00  0.00            
ATOM     20  H10 GCD     1      11.750  40.460  30.780  1.00  0.00            
ATOM     21  O5  GCD     1      13.010  39.550  29.360  1.00  0.00            
ATOM     22  C7  GCD     1      13.070  38.330  30.050  1.00  0.00            
ATOM     23  H11 GCD     1      13.370  38.470  31.100  1.00  0.00            
ATOM     24  C8  GCD     1      11.680  37.640  30.020  1.00  0.00            
ATOM     25  H12 GCD     1      11.470  37.540  28.940  1.00  0.00            
ATOM     26  O6  GCD     1      10.690  38.430  30.700  1.00  0.00            
ATOM     27  H13 GCD     1      10.880  38.500  31.640  1.00  0.00            
ATOM     28  C9  GCD     1      11.880  36.310  30.720  1.00  0.00            
ATOM     29  H14 GCD     1      12.200  36.630  31.720  1.00  0.00            
ATOM     30  O7  GCD     1      10.650  35.640  30.810  1.00  0.00            
ATOM     31  H15 GCD     1      10.570  35.070  31.580  1.00  0.00            
ATOM     32  C10 GCD     1      13.010  35.470  30.130  1.00  0.00            
ATOM     33  H16 GCD     1      13.270  34.540  30.660  1.00  0.00            
ATOM     34  O8  GCD     1      14.170  36.290  30.100  1.00  0.00            
ATOM     35  C11 GCD     1      14.140  37.480  29.390  1.00  0.00            
ATOM     36  H17 GCD     1      13.790  37.270  28.370  1.00  0.00            
ATOM     37  C12 GCD     1      15.520  38.210  29.460  1.00  0.00            
ATOM     38  H18 GCD     1      15.740  38.650  30.440  1.00  0.00            
ATOM     39  H19 GCD     1      15.430  38.950  28.650  1.00  0.00            
ATOM     40  O9  GCD     1      16.670  37.450  29.140  1.00  0.00            
ATOM     41  H20 GCD     1      16.650  36.580  29.550  1.00  0.00            
ATOM     42  O10 GCD     1      12.710  35.130  28.770  1.00  0.00            
ATOM     43  C13 GCD     1      13.020  33.800  28.340  1.00  0.00            
ATOM     44  H21 GCD     1      13.040  33.130  29.200  1.00  0.00            
ATOM     45  C14 GCD     1      11.820  33.310  27.490  1.00  0.00            
ATOM     46  H22 GCD     1      11.620  34.090  26.750  1.00  0.00            
ATOM     47  O11 GCD     1      10.640  33.040  28.340  1.00  0.00            
ATOM     48  H23 GCD     1       9.930  32.750  27.760  1.00  0.00            
ATOM     49  C15 GCD     1      12.170  32.050  26.720  1.00  0.00            
ATOM     50  H24 GCD     1      12.270  31.200  27.410  1.00  0.00            
ATOM     51  O12 GCD     1      11.170  31.680  25.770  1.00  0.00            
ATOM     52  H25 GCD     1      10.310  31.580  26.210  1.00  0.00            
ATOM     53  C16 GCD     1      13.540  32.180  25.980  1.00  0.00            
ATOM     54  H26 GCD     1      13.900  31.250  25.520  1.00  0.00            
ATOM     55  O13 GCD     1      14.530  32.520  26.900  1.00  0.00            
ATOM     56  C17 GCD     1      14.380  33.730  27.550  1.00  0.00            
ATOM     57  H27 GCD     1      14.150  34.530  26.830  1.00  0.00            
ATOM     58  C18 GCD     1      15.650  33.980  28.390  1.00  0.00            
ATOM     59  H28 GCD     1      16.010  33.140  28.990  1.00  0.00            
ATOM     60  H29 GCD     1      15.360  34.760  29.110  1.00  0.00            
ATOM     61  O14 GCD     1      16.760  34.420  27.630  1.00  0.00            
ATOM     62  H30 GCD     1      17.200  33.640  27.290  1.00  0.00            
ATOM     63  O15 GCD     1      13.520  33.230  24.970  1.00  0.00            
ATOM     64  C19 GCD     1      13.950  32.800  23.630  1.00  0.00            
ATOM     65  H31 GCD     1      14.180  31.730  23.650  1.00  0.00            
ATOM     66  C20 GCD     1      12.870  33.150  22.560  1.00  0.00            
ATOM     67  H32 GCD     1      12.720  34.230  22.510  1.00  0.00            
ATOM     68  O16 GCD     1      11.680  32.540  22.890  1.00  0.00            
ATOM     69  H33 GCD     1      11.590  32.660  23.840  1.00  0.00            
ATOM     70  C21 GCD     1      13.360  32.780  21.130  1.00  0.00            
ATOM     71  H34 GCD     1      13.610  31.720  21.090  1.00  0.00            
ATOM     72  O17 GCD     1      12.430  33.260  20.120  1.00  0.00            
ATOM     73  H35 GCD     1      12.720  34.150  19.890  1.00  0.00            
ATOM     74  C22 GCD     1      14.740  33.340  20.880  1.00  0.00            
ATOM     75  H36 GCD     1      15.070  32.830  19.970  1.00  0.00            
ATOM     76  O18 GCD     1      15.640  32.950  21.950  1.00  0.00            
ATOM     77  C23 GCD     1      15.290  33.480  23.250  1.00  0.00            
ATOM     78  H37 GCD     1      15.110  34.560  23.220  1.00  0.00            
ATOM     79  C24 GCD     1      16.340  33.040  24.250  1.00  0.00            
ATOM     80  H38 GCD     1      16.250  31.960  24.390  1.00  0.00            
ATOM     81  H39 GCD     1      16.190  33.480  25.250  1.00  0.00            
ATOM     82  O19 GCD     1      17.620  33.360  23.780  1.00  0.00            
ATOM     83  H40 GCD     1      18.170  32.580  23.930  1.00  0.00            
ATOM     84  O20 GCD     1      14.700  34.800  20.710  1.00  0.00            
ATOM     85  C25 GCD     1      15.070  35.390  19.430  1.00  0.00            
ATOM     86  H41 GCD     1      14.830  34.710  18.600  1.00  0.00            
ATOM     87  C26 GCD     1      14.260  36.600  19.220  1.00  0.00            
ATOM     88  H42 GCD     1      14.310  37.100  20.190  1.00  0.00            
ATOM     89  O21 GCD     1      12.930  36.180  18.980  1.00  0.00            
ATOM     90  H43 GCD     1      12.380  36.970  19.050  1.00  0.00            
ATOM     91  C27 GCD     1      14.830  37.380  18.010  1.00  0.00            
ATOM     92  H44 GCD     1      14.720  36.790  17.090  1.00  0.00            
ATOM     93  O22 GCD     1      14.190  38.670  17.810  1.00  0.00            
ATOM     94  H45 GCD     1      14.810  39.260  17.370  1.00  0.00            
ATOM     95  C28 GCD     1      16.310  37.570  18.070  1.00  0.00            
ATOM     96  H46 GCD     1      16.620  38.090  17.160  1.00  0.00            
ATOM     97  O23 GCD     1      16.870  36.290  18.240  1.00  0.00            
ATOM     98  C29 GCD     1      16.570  35.680  19.470  1.00  0.00            
ATOM     99  H47 GCD     1      16.770  36.370  20.300  1.00  0.00            
ATOM    100  C30 GCD     1      17.490  34.550  19.720  1.00  0.00            
ATOM    101  H48 GCD     1      17.340  34.290  20.780  1.00  0.00            
ATOM    102  H49 GCD     1      18.510  34.940  19.700  1.00  0.00            
ATOM    103  O24 GCD     1      17.350  33.430  18.810  1.00  0.00            
ATOM    104  H50 GCD     1      17.880  32.710  19.160  1.00  0.00            
ATOM    105  O25 GCD     1      16.730  38.530  19.100  1.00  0.00            
ATOM    106  C31 GCD     1      17.760  39.490  18.800  1.00  0.00            
ATOM    107  H51 GCD     1      18.390  39.240  17.940  1.00  0.00            
ATOM    108  C32 GCD     1      17.040  40.810  18.510  1.00  0.00            
ATOM    109  H52 GCD     1      16.400  41.140  19.330  1.00  0.00            
ATOM    110  O26 GCD     1      16.150  40.710  17.340  1.00  0.00            
ATOM    111  H53 GCD     1      16.020  41.640  17.090  1.00  0.00            
ATOM    112  C33 GCD     1      18.100  41.920  18.470  1.00  0.00            
ATOM    113  H54 GCD     1      18.790  41.740  17.630  1.00  0.00            
ATOM    114  O27 GCD     1      17.520  43.190  18.390  1.00  0.00            
ATOM    115  H55 GCD     1      17.440  43.560  19.280  1.00  0.00            
ATOM    116  C34 GCD     1      19.050  41.940  19.680  1.00  0.00            
ATOM    117  H56 GCD     1      19.810  42.710  19.550  1.00  0.00            
ATOM    118  O28 GCD     1      19.660  40.660  19.740  1.00  0.00            
ATOM    119  C35 GCD     1      18.710  39.640  20.020  1.00  0.00            
ATOM    120  H57 GCD     1      18.050  39.890  20.860  1.00  0.00            
ATOM    121  C36 GCD     1      19.530  38.380  20.320  1.00  0.00            
ATOM    122  H58 GCD     1      19.990  38.040  19.390  1.00  0.00            
ATOM    123  H59 GCD     1      18.840  37.570  20.600  1.00  0.00            
ATOM    124  O29 GCD     1      20.460  38.590  21.390  1.00  0.00            
ATOM    125  H60 GCD     1      20.980  39.380  21.200  1.00  0.00            
ATOM    126  O30 GCD     1      18.330  42.320  20.880  1.00  0.00            
ATOM    127  C37 GCD     1      18.810  43.510  21.580  1.00  0.00            
ATOM    128  H61 GCD     1      19.710  43.990  21.170  1.00  0.00            
ATOM    129  C38 GCD     1      17.700  44.490  21.720  1.00  0.00            
ATOM    130  H62 GCD     1      16.850  43.960  22.180  1.00  0.00            
ATOM    131  O31 GCD     1      17.220  44.960  20.420  1.00  0.00            
ATOM    132  H63 GCD     1      17.710  45.710  20.050  1.00  0.00            
ATOM    133  C39 GCD     1      18.100  45.610  22.740  1.00  0.00            
ATOM    134  H64 GCD     1      18.890  46.250  22.310  1.00  0.00            
ATOM    135  O32 GCD     1      17.150  46.530  22.950  1.00  0.00            
ATOM    136  H65 GCD     1      16.360  46.040  23.210  1.00  0.00            
ATOM    137  C40 GCD     1      18.630  45.100  24.070  1.00  0.00            
ATOM    138  H66 GCD     1      19.070  45.890  24.680  1.00  0.00            
ATOM    139  O33 GCD     1      19.580  44.180  23.800  1.00  0.00            
ATOM    140  C41 GCD     1      19.190  43.000  23.000  1.00  0.00            
ATOM    141  H67 GCD     1      18.270  42.530  23.380  1.00  0.00            
ATOM    142  C42 GCD     1      20.240  41.970  23.030  1.00  0.00            
ATOM    143  H68 GCD     1      21.130  42.400  22.560  1.00  0.00            
ATOM    144  H69 GCD     1      20.030  41.070  22.440  1.00  0.00            
ATOM    145  O34 GCD     1      20.550  41.540  24.360  1.00  0.00            
ATOM    146  H70 GCD     1      20.990  42.290  24.770  1.00  0.00            
ATOM    147  O35 GCD     1      17.540  44.520  24.810  1.00  0.00            
ATOM    148  C43 GCD     1      17.450  44.950  26.190  1.00  0.00            
ATOM    149  H71 GCD     1      18.210  45.700  26.450  1.00  0.00            
ATOM    150  C44 GCD     1      16.060  45.380  26.450  1.00  0.00            
ATOM    151  H72 GCD     1      15.370  44.630  26.040  1.00  0.00            
ATOM    152  O36 GCD     1      15.840  46.610  25.790  1.00  0.00            
ATOM    153  H73 GCD     1      15.380  46.300  25.010  1.00  0.00            
ATOM    154  C45 GCD     1      15.820  45.480  28.010  1.00  0.00            
ATOM    155  H74 GCD     1      16.500  46.290  28.280  1.00  0.00            
ATOM    156  O37 GCD     1      14.470  45.810  28.240  1.00  0.00            
ATOM    157  H75 GCD     1      13.890  45.100  27.940  1.00  0.00            
ATOM    158  C46 GCD     1      16.290  44.210  28.760  1.00  0.00            
ATOM    159  H76 GCD     1      16.270  44.270  29.860  1.00  0.00            
ATOM    160  O38 GCD     1      15.380  43.120  28.360  1.00  0.00            
ATOM    161  O39 GCD     1      17.550  43.940  28.370  1.00  0.00            
ATOM    162  C47 GCD     1      17.770  43.660  26.950  1.00  0.00            
ATOM    163  H77 GCD     1      17.140  42.860  26.540  1.00  0.00            
ATOM    164  C48 GCD     1      19.240  43.210  26.900  1.00  0.00            
ATOM    165  H78 GCD     1      19.890  44.020  27.270  1.00  0.00            
ATOM    166  H79 GCD     1      19.600  42.960  25.900  1.00  0.00            
ATOM    167  O40 GCD     1      19.530  42.050  27.620  1.00  0.00            
ATOM    168  H80 GCD     1      19.540  42.240  28.560  1.00  0.00            
ATOM    169  C1  AU8     2      25.110  37.880  28.100  1.00  0.00            
ATOM    170  C2  AU8     2      24.560  37.770  26.680  1.00  0.00            
ATOM    171  C3  AU8     2      25.300  38.160  25.510  1.00  0.00            
ATOM    172  C4  AU8     2      24.720  38.010  24.270  1.00  0.00            
ATOM    173  C5  AU8     2      23.390  37.440  24.190  1.00  0.00            
ATOM    174  C6  AU8     2      22.630  37.000  25.410  1.00  0.00            
ATOM    175  C7  AU8     2      21.280  36.290  25.310  1.00  0.00            
ATOM    176  N1  AU8     2      20.050  37.120  25.660  1.00  0.00            
ATOM    177  C8  AU8     2      18.880  36.270  26.080  1.00  0.00            
ATOM    178  C9  AU8     2      17.580  37.170  26.160  1.00  0.00            
ATOM    179  N2  AU8     2      17.230  37.940  24.870  1.00  0.00            
ATOM    180  C10 AU8     2      16.010  38.850  25.050  1.00  0.00            
ATOM    181  C11 AU8     2      14.630  38.310  25.330  1.00  0.00            
ATOM    182  C12 AU8     2      13.780  39.010  26.140  1.00  0.00            
ATOM    183  C13 AU8     2      12.500  38.480  26.310  1.00  0.00            
ATOM    184  C14 AU8     2      12.110  37.310  25.710  1.00  0.00            
ATOM    185  C15 AU8     2      12.980  36.610  24.900  1.00  0.00            
ATOM    186  C16 AU8     2      14.260  37.130  24.670  1.00  0.00            
ATOM    187  C17 AU8     2      15.800  39.770  23.920  1.00  0.00            
ATOM    188  C18 AU8     2      15.870  41.120  24.270  1.00  0.00            
ATOM    189  C19 AU8     2      15.450  42.090  23.330  1.00  0.00            
ATOM    190  C20 AU8     2      15.120  41.660  22.040  1.00  0.00            
ATOM    191  Cl1 AU8     2      14.640  42.790  20.800  1.00  0.00            
ATOM    192  C21 AU8     2      15.150  40.310  21.670  1.00  0.00            
ATOM    193  C22 AU8     2      15.520  39.340  22.630  1.00  0.00            
ATOM    194  C23 AU8     2      18.460  38.870  24.610  1.00  0.00            
ATOM    195  C24 AU8     2      19.820  38.040  24.480  1.00  0.00            
ATOM    196  C25 AU8     2      23.250  37.230  26.590  1.00  0.00            
ATOM    197  H1  AU8     2      24.680  38.730  28.650  1.00  0.00            
ATOM    198  H2  AU8     2      24.970  36.930  28.630  1.00  0.00            
ATOM    199  H3  AU8     2      26.180  38.080  28.020  1.00  0.00            
ATOM    200  H4  AU8     2      26.280  38.610  25.570  1.00  0.00            
ATOM    201  H5  AU8     2      25.240  38.400  23.400  1.00  0.00            
ATOM    202  H6  AU8     2      22.920  37.450  23.220  1.00  0.00            
ATOM    203  H7  AU8     2      21.230  35.440  25.990  1.00  0.00            
ATOM    204  H8  AU8     2      21.130  35.950  24.280  1.00  0.00            
ATOM    205  H9  AU8     2      20.310  37.730  26.460  1.00  0.00            
ATOM    206  H10 AU8     2      19.110  35.780  27.030  1.00  0.00            
ATOM    207  H11 AU8     2      18.800  35.450  25.360  1.00  0.00            
ATOM    208  H12 AU8     2      17.560  37.820  27.040  1.00  0.00            
ATOM    209  H13 AU8     2      16.750  36.500  26.400  1.00  0.00            
ATOM    210  H14 AU8     2      17.270  37.260  24.100  1.00  0.00            
ATOM    211  H15 AU8     2      16.260  39.430  25.940  1.00  0.00            
ATOM    212  H16 AU8     2      14.140  39.960  26.520  1.00  0.00            
ATOM    213  H17 AU8     2      11.810  39.090  26.890  1.00  0.00            
ATOM    214  H18 AU8     2      11.150  36.880  25.980  1.00  0.00            
ATOM    215  H19 AU8     2      12.620  35.700  24.430  1.00  0.00            
ATOM    216  H20 AU8     2      14.960  36.510  24.110  1.00  0.00            
ATOM    217  H21 AU8     2      16.190  41.470  25.250  1.00  0.00            
ATOM    218  H22 AU8     2      15.670  43.120  23.590  1.00  0.00            
ATOM    219  H23 AU8     2      14.970  40.040  20.630  1.00  0.00            
ATOM    220  H24 AU8     2      15.560  38.290  22.370  1.00  0.00            
ATOM    221  H25 AU8     2      18.680  39.640  25.340  1.00  0.00            
ATOM    222  H26 AU8     2      18.290  39.370  23.660  1.00  0.00            
ATOM    223  H27 AU8     2      19.750  37.450  23.560  1.00  0.00            
ATOM    224  H28 AU8     2      20.680  38.700  24.390  1.00  0.00            
ATOM    225  H29 AU8     2      22.730  36.910  27.490  1.00  0.00            
TER
ENDMDL
MODEL        1
ATOM      1  H1  GCD     1       7.120  37.520  32.720  1.00  0.00            
ATOM      2  O1  GCD     1       6.960  37.210  31.820  1.00  0.00            
ATOM      3  C1  GCD     1       6.790  38.250  30.890  1.00  0.00            
ATOM      4  H2  GCD     1       6.230  39.080  31.330  1.00  0.00            
ATOM      5  H3  GCD     1       7.840  38.560  30.830  1.00  0.00            
ATOM      6  C2  GCD     1       6.250  37.930  29.510  1.00  0.00            
ATOM      7  H4  GCD     1       6.990  37.250  29.060  1.00  0.00            
ATOM      8  C3  GCD     1       6.090  39.200  28.720  1.00  0.00            
ATOM      9  H5  GCD     1       5.410  39.950  29.130  1.00  0.00            
ATOM     10  C4  GCD     1       5.490  38.850  27.310  1.00  0.00            
ATOM     11  H6  GCD     1       6.260  38.280  26.780  1.00  0.00            
ATOM     12  O2  GCD     1       5.090  40.020  26.700  1.00  0.00            
ATOM     13  H7  GCD     1       5.920  40.410  26.410  1.00  0.00            
ATOM     14  C5  GCD     1       4.270  37.930  27.410  1.00  0.00            
ATOM     15  H8  GCD     1       3.500  38.630  27.750  1.00  0.00            
ATOM     16  O3  GCD     1       3.900  37.510  26.100  1.00  0.00            
ATOM     17  H9  GCD     1       4.300  36.650  25.920  1.00  0.00            
ATOM     18  C6  GCD     1       4.570  36.770  28.390  1.00  0.00            
ATOM     19  O4  GCD     1       4.960  37.330  29.670  1.00  0.00            
ATOM     20  H10 GCD     1       3.710  36.110  28.490  1.00  0.00            
ATOM     21  O5  GCD     1       5.510  35.960  27.790  1.00  0.00            
ATOM     22  C7  GCD     1       5.080  34.650  27.340  1.00  0.00            
ATOM     23  H11 GCD     1       4.010  34.510  27.150  1.00  0.00            
ATOM     24  C8  GCD     1       5.780  34.300  25.990  1.00  0.00            
ATOM     25  H12 GCD     1       6.870  34.360  26.090  1.00  0.00            
ATOM     26  O6  GCD     1       5.250  35.230  24.990  1.00  0.00            
ATOM     27  H13 GCD     1       6.040  35.410  24.470  1.00  0.00            
ATOM     28  C9  GCD     1       5.500  32.890  25.520  1.00  0.00            
ATOM     29  H14 GCD     1       4.430  32.940  25.280  1.00  0.00            
ATOM     30  O7  GCD     1       6.180  32.430  24.360  1.00  0.00            
ATOM     31  H15 GCD     1       7.000  31.980  24.600  1.00  0.00            
ATOM     32  C10 GCD     1       5.810  31.860  26.570  1.00  0.00            
ATOM     33  H16 GCD     1       5.310  30.950  26.210  1.00  0.00            
ATOM     34  O8  GCD     1       5.230  32.260  27.790  1.00  0.00            
ATOM     35  C11 GCD     1       5.510  33.590  28.340  1.00  0.00            
ATOM     36  H17 GCD     1       6.600  33.550  28.470  1.00  0.00            
ATOM     37  C12 GCD     1       4.850  33.820  29.740  1.00  0.00            
ATOM     38  H18 GCD     1       5.220  34.750  30.180  1.00  0.00            
ATOM     39  H19 GCD     1       5.110  32.980  30.400  1.00  0.00            
ATOM     40  O9  GCD     1       3.410  33.760  29.640  1.00  0.00            
ATOM     41  H20 GCD     1       2.980  33.990  30.470  1.00  0.00            
ATOM     42  O10 GCD     1       7.240  31.730  26.720  1.00  0.00            
ATOM     43  C13 GCD     1       7.800  30.420  26.640  1.00  0.00            
ATOM     44  H21 GCD     1       7.040  29.690  26.340  1.00  0.00            
ATOM     45  C14 GCD     1       9.010  30.510  25.730  1.00  0.00            
ATOM     46  H22 GCD     1       9.610  31.300  26.190  1.00  0.00            
ATOM     47  O11 GCD     1       8.540  30.990  24.500  1.00  0.00            
ATOM     48  H23 GCD     1       9.280  31.350  23.990  1.00  0.00            
ATOM     49  C15 GCD     1       9.780  29.220  25.670  1.00  0.00            
ATOM     50  H24 GCD     1       9.190  28.390  25.260  1.00  0.00            
ATOM     51  O12 GCD     1      10.950  29.390  24.840  1.00  0.00            
ATOM     52  H25 GCD     1      10.580  29.570  23.970  1.00  0.00            
ATOM     53  C16 GCD     1      10.240  28.920  27.080  1.00  0.00            
ATOM     54  H26 GCD     1      10.680  27.930  27.000  1.00  0.00            
ATOM     55  O13 GCD     1       9.110  28.760  27.920  1.00  0.00            
ATOM     56  C17 GCD     1       8.330  29.950  28.030  1.00  0.00            
ATOM     57  H27 GCD     1       8.820  30.800  28.510  1.00  0.00            
ATOM     58  C18 GCD     1       7.120  29.650  28.860  1.00  0.00            
ATOM     59  H28 GCD     1       6.760  28.750  28.340  1.00  0.00            
ATOM     60  H29 GCD     1       6.400  30.480  28.790  1.00  0.00            
ATOM     61  O14 GCD     1       7.360  29.360  30.240  1.00  0.00            
ATOM     62  H30 GCD     1       6.520  29.570  30.650  1.00  0.00            
ATOM     63  O15 GCD     1      11.140  29.890  27.580  1.00  0.00            
ATOM     64  C19 GCD     1      12.140  29.250  28.350  1.00  0.00            
ATOM     65  H31 GCD     1      11.780  28.240  28.590  1.00  0.00            
ATOM     66  C20 GCD     1      13.460  29.080  27.650  1.00  0.00            
ATOM     67  H32 GCD     1      13.760  30.100  27.370  1.00  0.00            
ATOM     68  O16 GCD     1      13.290  28.240  26.470  1.00  0.00            
ATOM     69  H33 GCD     1      12.620  28.690  25.950  1.00  0.00            
ATOM     70  C21 GCD     1      14.500  28.500  28.660  1.00  0.00            
ATOM     71  H34 GCD     1      14.200  27.460  28.870  1.00  0.00            
ATOM     72  O17 GCD     1      15.710  28.410  28.040  1.00  0.00            
ATOM     73  H35 GCD     1      16.240  29.200  28.210  1.00  0.00            
ATOM     74  C22 GCD     1      14.600  29.290  30.030  1.00  0.00            
ATOM     75  H36 GCD     1      15.200  28.730  30.750  1.00  0.00            
ATOM     76  O18 GCD     1      13.310  29.160  30.530  1.00  0.00            
ATOM     77  C23 GCD     1      12.290  29.830  29.790  1.00  0.00            
ATOM     78  H37 GCD     1      12.580  30.870  29.590  1.00  0.00            
ATOM     79  C24 GCD     1      11.000  29.880  30.520  1.00  0.00            
ATOM     80  H38 GCD     1      10.610  28.910  30.840  1.00  0.00            
ATOM     81  H39 GCD     1      10.330  30.270  29.750  1.00  0.00            
ATOM     82  O19 GCD     1      11.060  30.710  31.610  1.00  0.00            
ATOM     83  H40 GCD     1      11.230  30.060  32.300  1.00  0.00            
ATOM     84  O20 GCD     1      14.880  30.640  29.970  1.00  0.00            
ATOM     85  C25 GCD     1      16.050  31.120  30.610  1.00  0.00            
ATOM     86  H41 GCD     1      16.660  30.380  31.140  1.00  0.00            
ATOM     87  C26 GCD     1      16.910  31.860  29.590  1.00  0.00            
ATOM     88  H42 GCD     1      16.240  32.600  29.150  1.00  0.00            
ATOM     89  O21 GCD     1      17.280  30.970  28.530  1.00  0.00            
ATOM     90  H43 GCD     1      17.580  31.520  27.800  1.00  0.00            
ATOM     91  C27 GCD     1      18.040  32.520  30.220  1.00  0.00            
ATOM     92  H44 GCD     1      18.700  31.790  30.720  1.00  0.00            
ATOM     93  O22 GCD     1      18.930  33.220  29.280  1.00  0.00            
ATOM     94  H45 GCD     1      18.470  34.000  28.970  1.00  0.00            
ATOM     95  C28 GCD     1      17.390  33.490  31.190  1.00  0.00            
ATOM     96  H46 GCD     1      18.250  34.010  31.650  1.00  0.00            
ATOM     97  O23 GCD     1      16.670  32.820  32.180  1.00  0.00            
ATOM     98  C29 GCD     1      15.540  32.150  31.640  1.00  0.00            
ATOM     99  H47 GCD     1      14.800  32.890  31.290  1.00  0.00            
ATOM    100  C30 GCD     1      14.790  31.330  32.750  1.00  0.00            
ATOM    101  H48 GCD     1      15.430  30.470  32.990  1.00  0.00            
ATOM    102  H49 GCD     1      13.850  30.910  32.390  1.00  0.00            
ATOM    103  O24 GCD     1      14.350  32.160  33.820  1.00  0.00            
ATOM    104  H50 GCD     1      15.130  32.430  34.320  1.00  0.00            
ATOM    105  O25 GCD     1      16.700  34.520  30.480  1.00  0.00            
ATOM    106  C31 GCD     1      17.070  35.900  30.660  1.00  0.00            
ATOM    107  H51 GCD     1      18.120  35.960  30.960  1.00  0.00            
ATOM    108  C32 GCD     1      16.920  36.660  29.330  1.00  0.00            
ATOM    109  H52 GCD     1      15.890  36.560  28.960  1.00  0.00            
ATOM    110  O26 GCD     1      17.710  36.030  28.370  1.00  0.00            
ATOM    111  H53 GCD     1      17.720  36.570  27.560  1.00  0.00            
ATOM    112  C33 GCD     1      17.300  38.080  29.670  1.00  0.00            
ATOM    113  H54 GCD     1      18.270  38.030  30.190  1.00  0.00            
ATOM    114  O27 GCD     1      17.380  38.970  28.530  1.00  0.00            
ATOM    115  H55 GCD     1      16.520  39.010  28.110  1.00  0.00            
ATOM    116  C34 GCD     1      16.360  38.630  30.750  1.00  0.00            
ATOM    117  H56 GCD     1      16.740  39.620  31.020  1.00  0.00            
ATOM    118  O28 GCD     1      16.290  37.810  31.880  1.00  0.00            
ATOM    119  C35 GCD     1      16.050  36.500  31.650  1.00  0.00            
ATOM    120  H57 GCD     1      15.070  36.540  31.150  1.00  0.00            
ATOM    121  C36 GCD     1      15.850  35.790  33.010  1.00  0.00            
ATOM    122  H58 GCD     1      16.760  35.860  33.630  1.00  0.00            
ATOM    123  H59 GCD     1      15.500  34.750  32.980  1.00  0.00            
ATOM    124  O29 GCD     1      14.950  36.460  33.790  1.00  0.00            
ATOM    125  H60 GCD     1      15.390  37.310  33.930  1.00  0.00            
ATOM    126  O30 GCD     1      15.040  38.760  30.310  1.00  0.00            
ATOM    127  C37 GCD     1      14.730  39.940  29.570  1.00  0.00            
ATOM    128  H61 GCD     1      15.650  40.510  29.370  1.00  0.00            
ATOM    129  C38 GCD     1      14.110  39.570  28.230  1.00  0.00            
ATOM    130  H62 GCD     1      13.230  38.970  28.490  1.00  0.00            
ATOM    131  O31 GCD     1      14.990  38.740  27.380  1.00  0.00            
ATOM    132  H63 GCD     1      14.370  38.380  26.750  1.00  0.00            
ATOM    133  C39 GCD     1      13.720  40.870  27.530  1.00  0.00            
ATOM    134  H64 GCD     1      14.600  41.460  27.250  1.00  0.00            
ATOM    135  O32 GCD     1      13.040  40.520  26.300  1.00  0.00            
ATOM    136  H65 GCD     1      13.730  40.380  25.640  1.00  0.00            
ATOM    137  C40 GCD     1      12.810  41.740  28.430  1.00  0.00            
ATOM    138  H66 GCD     1      12.530  42.710  27.990  1.00  0.00            
ATOM    139  O33 GCD     1      13.580  41.990  29.560  1.00  0.00            
ATOM    140  C41 GCD     1      13.900  40.870  30.390  1.00  0.00            
ATOM    141  H67 GCD     1      13.010  40.280  30.640  1.00  0.00            
ATOM    142  C42 GCD     1      14.490  41.320  31.750  1.00  0.00            
ATOM    143  H68 GCD     1      14.610  40.470  32.440  1.00  0.00            
ATOM    144  H69 GCD     1      13.640  41.860  32.180  1.00  0.00            
ATOM    145  O34 GCD     1      15.770  41.980  31.630  1.00  0.00            
ATOM    146  H70 GCD     1      15.820  42.610  32.360  1.00  0.00            
ATOM    147  O35 GCD     1      11.680  40.970  28.770  1.00  0.00            
ATOM    148  C43 GCD     1      10.440  41.680  28.590  1.00  0.00            
ATOM    149  H71 GCD     1      10.500  42.780  28.590  1.00  0.00            
ATOM    150  C44 GCD     1       9.720  41.330  27.280  1.00  0.00            
ATOM    151  H72 GCD     1       9.600  40.250  27.170  1.00  0.00            
ATOM    152  O36 GCD     1      10.430  41.700  26.100  1.00  0.00            
ATOM    153  H73 GCD     1      11.340  41.420  26.250  1.00  0.00            
ATOM    154  C45 GCD     1       8.290  41.850  27.230  1.00  0.00            
ATOM    155  H74 GCD     1       8.380  42.940  27.250  1.00  0.00            
ATOM    156  O37 GCD     1       7.590  41.340  26.030  1.00  0.00            
ATOM    157  H75 GCD     1       8.190  41.660  25.350  1.00  0.00            
ATOM    158  C46 GCD     1       7.530  41.360  28.450  1.00  0.00            
ATOM    159  H76 GCD     1       6.570  41.860  28.340  1.00  0.00            
ATOM    160  O38 GCD     1       7.390  39.850  28.490  1.00  0.00            
ATOM    161  O39 GCD     1       8.170  41.840  29.570  1.00  0.00            
ATOM    162  C47 GCD     1       9.490  41.380  29.780  1.00  0.00            
ATOM    163  H77 GCD     1       9.300  40.310  29.870  1.00  0.00            
ATOM    164  C48 GCD     1       9.960  41.970  31.080  1.00  0.00            
ATOM    165  H78 GCD     1       9.750  43.050  31.120  1.00  0.00            
ATOM    166  H79 GCD     1      11.050  41.840  31.180  1.00  0.00            
ATOM    167  O40 GCD     1       9.190  41.410  32.180  1.00  0.00            
ATOM    168  H80 GCD     1       8.310  41.750  31.970  1.00  0.00            
ATOM    169  C1  AU8     2      14.710  35.470  38.400  1.00  0.00            
ATOM    170  C2  AU8     2      13.510  34.870  37.750  1.00  0.00            
ATOM    171  C3  AU8     2      12.820  33.790  38.490  1.00  0.00            
ATOM    172  C4  AU8     2      11.580  33.370  38.060  1.00  0.00            
ATOM    173  C5  AU8     2      11.010  33.990  36.990  1.00  0.00            
ATOM    174  C6  AU8     2      11.700  34.940  36.150  1.00  0.00            
ATOM    175  C7  AU8     2      11.000  35.770  35.110  1.00  0.00            
ATOM    176  N1  AU8     2      10.710  35.040  33.780  1.00  0.00            
ATOM    177  C8  AU8     2      12.060  34.650  33.120  1.00  0.00            
ATOM    178  C9  AU8     2      12.020  34.220  31.670  1.00  0.00            
ATOM    179  N2  AU8     2      11.340  35.250  30.700  1.00  0.00            
ATOM    180  C10 AU8     2      11.010  34.740  29.280  1.00  0.00            
ATOM    181  C11 AU8     2      12.290  34.250  28.590  1.00  0.00            
ATOM    182  C12 AU8     2      12.200  33.070  27.770  1.00  0.00            
ATOM    183  C13 AU8     2      13.240  32.500  27.010  1.00  0.00            
ATOM    184  C14 AU8     2      14.460  33.200  27.100  1.00  0.00            
ATOM    185  C15 AU8     2      14.630  34.330  27.930  1.00  0.00            
ATOM    186  C16 AU8     2      13.550  34.820  28.780  1.00  0.00            
ATOM    187  C17 AU8     2      10.420  35.690  28.280  1.00  0.00            
ATOM    188  C18 AU8     2       9.350  35.370  27.410  1.00  0.00            
ATOM    189  C19 AU8     2       8.950  36.320  26.480  1.00  0.00            
ATOM    190  C20 AU8     2       9.740  37.400  26.180  1.00  0.00            
ATOM    191  Cl1 AU8     2       9.270  38.490  24.880  1.00  0.00            
ATOM    192  C21 AU8     2      10.760  37.760  27.050  1.00  0.00            
ATOM    193  C22 AU8     2      11.140  36.900  28.070  1.00  0.00            
ATOM    194  C23 AU8     2       9.950  35.620  31.390  1.00  0.00            
ATOM    195  C24 AU8     2      10.020  36.080  32.880  1.00  0.00            
ATOM    196  C25 AU8     2      12.960  35.360  36.600  1.00  0.00            
ATOM    197  H1  AU8     2      15.610  34.910  38.150  1.00  0.00            
ATOM    198  H2  AU8     2      14.770  36.520  38.070  1.00  0.00            
ATOM    199  H3  AU8     2      14.630  35.570  39.490  1.00  0.00            
ATOM    200  H4  AU8     2      13.230  33.350  39.400  1.00  0.00            
ATOM    201  H5  AU8     2      10.960  32.750  38.700  1.00  0.00            
ATOM    202  H6  AU8     2       9.990  33.660  36.840  1.00  0.00            
ATOM    203  H7  AU8     2      11.590  36.620  34.790  1.00  0.00            
ATOM    204  H8  AU8     2       9.980  36.020  35.420  1.00  0.00            
ATOM    205  H9  AU8     2      10.150  34.190  33.960  1.00  0.00            
ATOM    206  H10 AU8     2      12.450  33.830  33.740  1.00  0.00            
ATOM    207  H11 AU8     2      12.700  35.530  33.110  1.00  0.00            
ATOM    208  H12 AU8     2      11.570  33.240  31.500  1.00  0.00            
ATOM    209  H13 AU8     2      13.020  34.080  31.250  1.00  0.00            
ATOM    210  H14 AU8     2      11.970  36.060  30.710  1.00  0.00            
ATOM    211  H15 AU8     2      10.270  33.930  29.210  1.00  0.00            
ATOM    212  H16 AU8     2      11.230  32.590  27.690  1.00  0.00            
ATOM    213  H17 AU8     2      12.900  31.770  26.280  1.00  0.00            
ATOM    214  H18 AU8     2      15.220  32.830  26.420  1.00  0.00            
ATOM    215  H19 AU8     2      15.600  34.810  27.910  1.00  0.00            
ATOM    216  H20 AU8     2      13.690  35.710  29.380  1.00  0.00            
ATOM    217  H21 AU8     2       8.710  34.520  27.630  1.00  0.00            
ATOM    218  H22 AU8     2       8.090  36.120  25.850  1.00  0.00            
ATOM    219  H23 AU8     2      11.360  38.650  26.910  1.00  0.00            
ATOM    220  H24 AU8     2      11.910  37.260  28.750  1.00  0.00            
ATOM    221  H25 AU8     2       9.170  34.850  31.370  1.00  0.00            
ATOM    222  H26 AU8     2       9.370  36.340  30.810  1.00  0.00            
ATOM    223  H27 AU8     2      10.680  36.950  32.890  1.00  0.00            
ATOM    224  H28 AU8     2       9.070  36.200  33.400  1.00  0.00            
ATOM    225  H29 AU8     2      13.360  36.280  36.180  1.00  0.00            
TER
ENDMDL
MODEL        1
ATOM      1  H1  GCD     1      18.670  33.580  42.290  1.00  0.00            
ATOM      2  O1  GCD     1      18.980  33.820  41.410  1.00  0.00            
ATOM      3  C1  GCD     1      17.840  34.400  40.690  1.00  0.00            
ATOM      4  H2  GCD     1      17.200  34.720  41.520  1.00  0.00            
ATOM      5  H3  GCD     1      18.150  35.170  39.970  1.00  0.00            
ATOM      6  C2  GCD     1      17.010  33.360  40.000  1.00  0.00            
ATOM      7  H4  GCD     1      17.590  32.720  39.320  1.00  0.00            
ATOM      8  C3  GCD     1      15.790  34.070  39.350  1.00  0.00            
ATOM      9  H5  GCD     1      15.410  34.830  40.050  1.00  0.00            
ATOM     10  C4  GCD     1      14.670  33.050  39.010  1.00  0.00            
ATOM     11  H6  GCD     1      14.950  32.380  38.180  1.00  0.00            
ATOM     12  O2  GCD     1      13.650  33.870  38.530  1.00  0.00            
ATOM     13  H7  GCD     1      13.910  33.930  37.600  1.00  0.00            
ATOM     14  C5  GCD     1      14.280  32.170  40.210  1.00  0.00            
ATOM     15  H8  GCD     1      13.840  32.780  41.010  1.00  0.00            
ATOM     16  O3  GCD     1      13.360  31.100  39.830  1.00  0.00            
ATOM     17  H9  GCD     1      13.700  30.830  38.970  1.00  0.00            
ATOM     18  C6  GCD     1      15.590  31.520  40.730  1.00  0.00            
ATOM     19  O4  GCD     1      16.590  32.520  41.120  1.00  0.00            
ATOM     20  H10 GCD     1      15.300  30.850  41.550  1.00  0.00            
ATOM     21  O5  GCD     1      16.290  30.730  39.780  1.00  0.00            
ATOM     22  C7  GCD     1      16.080  29.350  39.740  1.00  0.00            
ATOM     23  H11 GCD     1      15.230  29.080  40.380  1.00  0.00            
ATOM     24  C8  GCD     1      15.710  28.840  38.370  1.00  0.00            
ATOM     25  H12 GCD     1      16.440  29.290  37.690  1.00  0.00            
ATOM     26  O6  GCD     1      14.400  29.320  37.930  1.00  0.00            
ATOM     27  H13 GCD     1      14.320  29.120  36.990  1.00  0.00            
ATOM     28  C9  GCD     1      15.830  27.380  38.300  1.00  0.00            
ATOM     29  H14 GCD     1      15.130  26.910  39.000  1.00  0.00            
ATOM     30  O7  GCD     1      15.630  26.940  37.030  1.00  0.00            
ATOM     31  H15 GCD     1      14.890  26.330  36.940  1.00  0.00            
ATOM     32  C10 GCD     1      17.170  26.820  38.880  1.00  0.00            
ATOM     33  H16 GCD     1      17.040  25.740  38.740  1.00  0.00            
ATOM     34  O8  GCD     1      17.170  27.280  40.210  1.00  0.00            
ATOM     35  C11 GCD     1      17.340  28.680  40.310  1.00  0.00            
ATOM     36  H17 GCD     1      18.120  29.090  39.660  1.00  0.00            
ATOM     37  C12 GCD     1      17.590  28.930  41.770  1.00  0.00            
ATOM     38  H18 GCD     1      17.510  30.000  42.030  1.00  0.00            
ATOM     39  H19 GCD     1      18.610  28.580  41.990  1.00  0.00            
ATOM     40  O9  GCD     1      16.670  28.220  42.620  1.00  0.00            
ATOM     41  H20 GCD     1      16.590  27.400  42.120  1.00  0.00            
ATOM     42  O10 GCD     1      18.350  27.240  38.230  1.00  0.00            
ATOM     43  C13 GCD     1      19.200  26.090  37.810  1.00  0.00            
ATOM     44  H21 GCD     1      18.860  25.120  38.210  1.00  0.00            
ATOM     45  C14 GCD     1      19.210  25.980  36.300  1.00  0.00            
ATOM     46  H22 GCD     1      19.450  26.980  35.930  1.00  0.00            
ATOM     47  O11 GCD     1      17.850  25.690  35.850  1.00  0.00            
ATOM     48  H23 GCD     1      17.270  26.400  36.150  1.00  0.00            
ATOM     49  C15 GCD     1      20.270  24.980  35.820  1.00  0.00            
ATOM     50  H24 GCD     1      20.050  24.020  36.310  1.00  0.00            
ATOM     51  O12 GCD     1      20.200  24.800  34.380  1.00  0.00            
ATOM     52  H25 GCD     1      20.600  24.000  34.020  1.00  0.00            
ATOM     53  C16 GCD     1      21.620  25.270  36.400  1.00  0.00            
ATOM     54  H26 GCD     1      22.280  24.420  36.210  1.00  0.00            
ATOM     55  O13 GCD     1      21.440  25.330  37.810  1.00  0.00            
ATOM     56  C17 GCD     1      20.580  26.260  38.420  1.00  0.00            
ATOM     57  H27 GCD     1      21.020  27.230  38.170  1.00  0.00            
ATOM     58  C18 GCD     1      20.530  26.190  39.900  1.00  0.00            
ATOM     59  H28 GCD     1      20.380  25.120  40.110  1.00  0.00            
ATOM     60  H29 GCD     1      19.750  26.770  40.410  1.00  0.00            
ATOM     61  O14 GCD     1      21.770  26.680  40.360  1.00  0.00            
ATOM     62  H30 GCD     1      22.430  26.010  40.170  1.00  0.00            
ATOM     63  O15 GCD     1      22.110  26.500  35.830  1.00  0.00            
ATOM     64  C19 GCD     1      23.470  26.620  35.290  1.00  0.00            
ATOM     65  H31 GCD     1      24.050  25.720  35.520  1.00  0.00            
ATOM     66  C20 GCD     1      23.450  26.870  33.790  1.00  0.00            
ATOM     67  H32 GCD     1      22.930  27.820  33.590  1.00  0.00            
ATOM     68  O16 GCD     1      22.780  25.830  33.140  1.00  0.00            
ATOM     69  H33 GCD     1      22.080  25.640  33.770  1.00  0.00            
ATOM     70  C21 GCD     1      24.930  26.990  33.320  1.00  0.00            
ATOM     71  H34 GCD     1      25.410  26.010  33.420  1.00  0.00            
ATOM     72  O17 GCD     1      24.930  27.430  31.970  1.00  0.00            
ATOM     73  H35 GCD     1      25.000  28.390  31.970  1.00  0.00            
ATOM     74  C22 GCD     1      25.650  28.100  34.110  1.00  0.00            
ATOM     75  H36 GCD     1      26.670  27.990  33.740  1.00  0.00            
ATOM     76  O18 GCD     1      25.490  27.810  35.460  1.00  0.00            
ATOM     77  C23 GCD     1      24.230  27.750  36.020  1.00  0.00            
ATOM     78  H37 GCD     1      23.710  28.720  35.980  1.00  0.00            
ATOM     79  C24 GCD     1      24.360  27.370  37.490  1.00  0.00            
ATOM     80  H38 GCD     1      24.720  26.340  37.610  1.00  0.00            
ATOM     81  H39 GCD     1      23.350  27.420  37.930  1.00  0.00            
ATOM     82  O19 GCD     1      25.190  28.340  38.150  1.00  0.00            
ATOM     83  H40 GCD     1      26.100  28.200  37.860  1.00  0.00            
ATOM     84  O20 GCD     1      25.040  29.370  33.820  1.00  0.00            
ATOM     85  C25 GCD     1      25.940  30.400  33.570  1.00  0.00            
ATOM     86  H41 GCD     1      27.000  30.150  33.680  1.00  0.00            
ATOM     87  C26 GCD     1      25.870  30.890  32.220  1.00  0.00            
ATOM     88  H42 GCD     1      24.850  31.240  32.050  1.00  0.00            
ATOM     89  O21 GCD     1      26.100  29.790  31.340  1.00  0.00            
ATOM     90  H43 GCD     1      26.240  30.250  30.500  1.00  0.00            
ATOM     91  C27 GCD     1      26.830  31.970  31.910  1.00  0.00            
ATOM     92  H44 GCD     1      27.810  31.480  31.880  1.00  0.00            
ATOM     93  O22 GCD     1      26.590  32.500  30.610  1.00  0.00            
ATOM     94  H45 GCD     1      26.140  33.350  30.630  1.00  0.00            
ATOM     95  C28 GCD     1      26.840  33.060  32.950  1.00  0.00            
ATOM     96  H46 GCD     1      27.700  33.710  32.730  1.00  0.00            
ATOM     97  O23 GCD     1      26.870  32.500  34.250  1.00  0.00            
ATOM     98  C29 GCD     1      25.840  31.500  34.620  1.00  0.00            
ATOM     99  H47 GCD     1      24.820  31.900  34.560  1.00  0.00            
ATOM    100  C30 GCD     1      26.170  31.180  36.060  1.00  0.00            
ATOM    101  H48 GCD     1      27.250  30.960  36.140  1.00  0.00            
ATOM    102  H49 GCD     1      25.560  30.300  36.310  1.00  0.00            
ATOM    103  O24 GCD     1      25.790  32.170  37.010  1.00  0.00            
ATOM    104  H50 GCD     1      26.440  32.880  36.950  1.00  0.00            
ATOM    105  O25 GCD     1      25.570  33.740  32.880  1.00  0.00            
ATOM    106  C31 GCD     1      25.640  35.110  32.720  1.00  0.00            
ATOM    107  H51 GCD     1      26.640  35.430  32.410  1.00  0.00            
ATOM    108  C32 GCD     1      24.720  35.510  31.620  1.00  0.00            
ATOM    109  H52 GCD     1      23.830  34.910  31.840  1.00  0.00            
ATOM    110  O26 GCD     1      25.250  34.990  30.370  1.00  0.00            
ATOM    111  H53 GCD     1      24.800  35.520  29.690  1.00  0.00            
ATOM    112  C33 GCD     1      24.470  37.100  31.540  1.00  0.00            
ATOM    113  H54 GCD     1      25.410  37.600  31.270  1.00  0.00            
ATOM    114  O27 GCD     1      23.610  37.390  30.380  1.00  0.00            
ATOM    115  H55 GCD     1      23.550  38.350  30.310  1.00  0.00            
ATOM    116  C34 GCD     1      24.080  37.620  32.960  1.00  0.00            
ATOM    117  H56 GCD     1      23.930  38.700  32.840  1.00  0.00            
ATOM    118  O28 GCD     1      25.090  37.250  33.920  1.00  0.00            
ATOM    119  C35 GCD     1      25.260  35.850  34.090  1.00  0.00            
ATOM    120  H57 GCD     1      24.310  35.440  34.430  1.00  0.00            
ATOM    121  C36 GCD     1      26.380  35.600  35.140  1.00  0.00            
ATOM    122  H58 GCD     1      27.230  36.200  34.780  1.00  0.00            
ATOM    123  H59 GCD     1      26.860  34.610  35.080  1.00  0.00            
ATOM    124  O29 GCD     1      26.120  36.090  36.520  1.00  0.00            
ATOM    125  H60 GCD     1      26.400  37.010  36.590  1.00  0.00            
ATOM    126  O30 GCD     1      22.880  36.950  33.380  1.00  0.00            
ATOM    127  C37 GCD     1      21.660  37.620  33.250  1.00  0.00            
ATOM    128  H61 GCD     1      21.760  38.330  32.420  1.00  0.00            
ATOM    129  C38 GCD     1      20.550  36.690  32.690  1.00  0.00            
ATOM    130  H62 GCD     1      20.410  35.870  33.400  1.00  0.00            
ATOM    131  O31 GCD     1      20.810  36.280  31.380  1.00  0.00            
ATOM    132  H63 GCD     1      20.740  37.000  30.760  1.00  0.00            
ATOM    133  C39 GCD     1      19.140  37.450  32.620  1.00  0.00            
ATOM    134  H64 GCD     1      19.190  38.300  31.930  1.00  0.00            
ATOM    135  O32 GCD     1      18.160  36.520  32.210  1.00  0.00            
ATOM    136  H65 GCD     1      18.580  35.990  31.530  1.00  0.00            
ATOM    137  C40 GCD     1      18.820  38.050  33.920  1.00  0.00            
ATOM    138  H66 GCD     1      17.950  38.690  33.750  1.00  0.00            
ATOM    139  O33 GCD     1      19.830  38.890  34.390  1.00  0.00            
ATOM    140  C41 GCD     1      21.160  38.260  34.510  1.00  0.00            
ATOM    141  H67 GCD     1      21.210  37.550  35.350  1.00  0.00            
ATOM    142  C42 GCD     1      22.040  39.280  35.110  1.00  0.00            
ATOM    143  H68 GCD     1      23.040  38.850  35.280  1.00  0.00            
ATOM    144  H69 GCD     1      21.750  39.640  36.110  1.00  0.00            
ATOM    145  O34 GCD     1      22.190  40.480  34.240  1.00  0.00            
ATOM    146  H70 GCD     1      21.270  40.760  34.140  1.00  0.00            
ATOM    147  O35 GCD     1      18.540  36.950  34.820  1.00  0.00            
ATOM    148  C43 GCD     1      17.500  37.120  35.760  1.00  0.00            
ATOM    149  H71 GCD     1      17.120  38.140  35.640  1.00  0.00            
ATOM    150  C44 GCD     1      16.440  36.040  35.440  1.00  0.00            
ATOM    151  H72 GCD     1      16.820  35.030  35.630  1.00  0.00            
ATOM    152  O36 GCD     1      16.090  36.330  34.050  1.00  0.00            
ATOM    153  H73 GCD     1      16.830  36.240  33.440  1.00  0.00            
ATOM    154  C45 GCD     1      15.250  36.100  36.410  1.00  0.00            
ATOM    155  H74 GCD     1      14.730  37.070  36.380  1.00  0.00            
ATOM    156  O37 GCD     1      14.170  35.130  36.160  1.00  0.00            
ATOM    157  H75 GCD     1      13.740  35.350  35.320  1.00  0.00            
ATOM    158  C46 GCD     1      15.810  36.010  37.890  1.00  0.00            
ATOM    159  H76 GCD     1      14.990  36.190  38.600  1.00  0.00            
ATOM    160  O38 GCD     1      16.300  34.690  38.170  1.00  0.00            
ATOM    161  O39 GCD     1      16.860  36.990  38.120  1.00  0.00            
ATOM    162  C47 GCD     1      17.990  36.900  37.230  1.00  0.00            
ATOM    163  H77 GCD     1      18.390  35.880  37.280  1.00  0.00            
ATOM    164  C48 GCD     1      19.150  37.810  37.750  1.00  0.00            
ATOM    165  H78 GCD     1      18.860  38.870  37.770  1.00  0.00            
ATOM    166  H79 GCD     1      19.940  37.660  37.010  1.00  0.00            
ATOM    167  O40 GCD     1      19.580  37.460  39.000  1.00  0.00            
ATOM    168  H80 GCD     1      20.100  38.160  39.400  1.00  0.00            
ATOM    169  C1  AU8     2      20.570  36.860  42.740  1.00  0.00            
ATOM    170  C2  AU8     2      21.850  36.320  42.180  1.00  0.00            
ATOM    171  C3  AU8     2      22.860  37.150  41.690  1.00  0.00            
ATOM    172  C4  AU8     2      23.980  36.640  41.000  1.00  0.00            
ATOM    173  C5  AU8     2      24.100  35.220  40.930  1.00  0.00            
ATOM    174  C6  AU8     2      23.140  34.390  41.510  1.00  0.00            
ATOM    175  C7  AU8     2      23.420  32.910  41.610  1.00  0.00            
ATOM    176  N1  AU8     2      22.830  32.190  40.450  1.00  0.00            
ATOM    177  C8  AU8     2      23.370  32.860  39.210  1.00  0.00            
ATOM    178  C9  AU8     2      22.910  32.040  38.010  1.00  0.00            
ATOM    179  N2  AU8     2      21.390  31.970  37.880  1.00  0.00            
ATOM    180  C10 AU8     2      20.890  31.110  36.660  1.00  0.00            
ATOM    181  C11 AU8     2      21.530  31.590  35.370  1.00  0.00            
ATOM    182  C12 AU8     2      22.090  30.620  34.480  1.00  0.00            
ATOM    183  C13 AU8     2      22.590  30.990  33.240  1.00  0.00            
ATOM    184  C14 AU8     2      22.570  32.290  32.840  1.00  0.00            
ATOM    185  C15 AU8     2      22.010  33.290  33.620  1.00  0.00            
ATOM    186  C16 AU8     2      21.440  32.910  34.870  1.00  0.00            
ATOM    187  C17 AU8     2      19.340  31.110  36.360  1.00  0.00            
ATOM    188  C18 AU8     2      18.830  29.880  36.010  1.00  0.00            
ATOM    189  C19 AU8     2      17.520  29.820  35.580  1.00  0.00            
ATOM    190  C20 AU8     2      16.640  30.940  35.570  1.00  0.00            
ATOM    191  Cl1 AU8     2      15.020  30.660  34.860  1.00  0.00            
ATOM    192  C21 AU8     2      17.110  32.170  35.990  1.00  0.00            
ATOM    193  C22 AU8     2      18.480  32.270  36.340  1.00  0.00            
ATOM    194  C23 AU8     2      20.790  31.480  39.190  1.00  0.00            
ATOM    195  C24 AU8     2      21.390  32.190  40.450  1.00  0.00            
ATOM    196  C25 AU8     2      21.980  34.940  42.110  1.00  0.00            
ATOM    197  H1  AU8     2      19.780  37.130  42.010  1.00  0.00            
ATOM    198  H2  AU8     2      20.150  36.210  43.520  1.00  0.00            
ATOM    199  H3  AU8     2      20.810  37.850  43.140  1.00  0.00            
ATOM    200  H4  AU8     2      22.750  38.220  41.870  1.00  0.00            
ATOM    201  H5  AU8     2      24.740  37.290  40.580  1.00  0.00            
ATOM    202  H6  AU8     2      25.020  34.890  40.450  1.00  0.00            
ATOM    203  H7  AU8     2      23.030  32.520  42.550  1.00  0.00            
ATOM    204  H8  AU8     2      24.490  32.730  41.570  1.00  0.00            
ATOM    205  H9  AU8     2      23.140  31.210  40.530  1.00  0.00            
ATOM    206  H10 AU8     2      24.450  32.970  39.250  1.00  0.00            
ATOM    207  H11 AU8     2      23.080  33.920  39.240  1.00  0.00            
ATOM    208  H12 AU8     2      23.260  31.010  37.950  1.00  0.00            
ATOM    209  H13 AU8     2      23.250  32.540  37.100  1.00  0.00            
ATOM    210  H14 AU8     2      21.080  32.960  37.830  1.00  0.00            
ATOM    211  H15 AU8     2      21.280  30.110  36.840  1.00  0.00            
ATOM    212  H16 AU8     2      22.000  29.560  34.680  1.00  0.00            
ATOM    213  H17 AU8     2      22.960  30.160  32.640  1.00  0.00            
ATOM    214  H18 AU8     2      23.000  32.530  31.870  1.00  0.00            
ATOM    215  H19 AU8     2      22.070  34.330  33.330  1.00  0.00            
ATOM    216  H20 AU8     2      20.930  33.630  35.510  1.00  0.00            
ATOM    217  H21 AU8     2      19.480  29.010  35.930  1.00  0.00            
ATOM    218  H22 AU8     2      17.140  28.830  35.350  1.00  0.00            
ATOM    219  H23 AU8     2      16.430  33.020  35.950  1.00  0.00            
ATOM    220  H24 AU8     2      18.920  33.220  36.620  1.00  0.00            
ATOM    221  H25 AU8     2      20.970  30.410  39.340  1.00  0.00            
ATOM    222  H26 AU8     2      19.720  31.630  39.260  1.00  0.00            
ATOM    223  H27 AU8     2      21.020  33.220  40.500  1.00  0.00            
ATOM    224  H28 AU8     2      21.050  31.750  41.390  1.00  0.00            
ATOM    225  H29 AU8     2      21.300  34.180  42.490  1.00  0.00            
TER
ENDMDL
MODEL        1
ATOM      1  H1  GCD     1      11.100  43.120  32.430  1.00  0.00            
ATOM      2  O1  GCD     1      10.710  43.030  31.560  1.00  0.00            
ATOM      3  C1  GCD     1      10.670  44.340  31.010  1.00  0.00            
ATOM      4  H2  GCD     1      10.210  45.030  31.730  1.00  0.00            
ATOM      5  H3  GCD     1      11.690  44.730  30.960  1.00  0.00            
ATOM      6  C2  GCD     1       9.860  44.380  29.730  1.00  0.00            
ATOM      7  H4  GCD     1      10.340  43.700  29.010  1.00  0.00            
ATOM      8  C3  GCD     1       9.840  45.780  29.180  1.00  0.00            
ATOM      9  H5  GCD     1       9.560  46.460  29.990  1.00  0.00            
ATOM     10  C4  GCD     1       8.820  46.000  28.100  1.00  0.00            
ATOM     11  H6  GCD     1       9.230  45.510  27.200  1.00  0.00            
ATOM     12  O2  GCD     1       8.660  47.420  27.900  1.00  0.00            
ATOM     13  H7  GCD     1       9.530  47.720  27.600  1.00  0.00            
ATOM     14  C5  GCD     1       7.370  45.410  28.450  1.00  0.00            
ATOM     15  H8  GCD     1       6.900  46.010  29.240  1.00  0.00            
ATOM     16  O3  GCD     1       6.460  45.540  27.390  1.00  0.00            
ATOM     17  H9  GCD     1       6.400  44.720  26.890  1.00  0.00            
ATOM     18  C6  GCD     1       7.510  43.990  29.020  1.00  0.00            
ATOM     19  O4  GCD     1       8.500  44.090  30.070  1.00  0.00            
ATOM     20  H10 GCD     1       6.570  43.620  29.440  1.00  0.00            
ATOM     21  O5  GCD     1       7.890  43.050  27.990  1.00  0.00            
ATOM     22  C7  GCD     1       6.870  42.180  27.430  1.00  0.00            
ATOM     23  H11 GCD     1       5.920  42.680  27.620  1.00  0.00            
ATOM     24  C8  GCD     1       7.070  42.030  25.910  1.00  0.00            
ATOM     25  H12 GCD     1       8.140  41.820  25.790  1.00  0.00            
ATOM     26  O6  GCD     1       6.800  43.240  25.250  1.00  0.00            
ATOM     27  H13 GCD     1       7.440  43.350  24.540  1.00  0.00            
ATOM     28  C9  GCD     1       6.230  40.820  25.440  1.00  0.00            
ATOM     29  H14 GCD     1       5.160  40.980  25.610  1.00  0.00            
ATOM     30  O7  GCD     1       6.380  40.620  24.080  1.00  0.00            
ATOM     31  H15 GCD     1       6.290  41.480  23.650  1.00  0.00            
ATOM     32  C10 GCD     1       6.620  39.580  26.170  1.00  0.00            
ATOM     33  H16 GCD     1       5.960  38.770  25.830  1.00  0.00            
ATOM     34  O8  GCD     1       6.320  39.840  27.580  1.00  0.00            
ATOM     35  C11 GCD     1       7.140  40.850  28.130  1.00  0.00            
ATOM     36  H17 GCD     1       8.210  40.610  28.080  1.00  0.00            
ATOM     37  C12 GCD     1       6.670  40.810  29.590  1.00  0.00            
ATOM     38  H18 GCD     1       7.420  41.250  30.260  1.00  0.00            
ATOM     39  H19 GCD     1       6.560  39.750  29.840  1.00  0.00            
ATOM     40  O9  GCD     1       5.410  41.460  29.720  1.00  0.00            
ATOM     41  H20 GCD     1       5.300  41.870  30.590  1.00  0.00            
ATOM     42  O10 GCD     1       7.970  39.300  25.920  1.00  0.00            
ATOM     43  C13 GCD     1       8.190  38.090  25.230  1.00  0.00            
ATOM     44  H21 GCD     1       7.250  37.650  24.880  1.00  0.00            
ATOM     45  C14 GCD     1       9.060  38.370  24.020  1.00  0.00            
ATOM     46  H22 GCD     1       9.950  38.960  24.300  1.00  0.00            
ATOM     47  O11 GCD     1       8.350  39.190  23.030  1.00  0.00            
ATOM     48  H23 GCD     1       7.880  39.920  23.440  1.00  0.00            
ATOM     49  C15 GCD     1       9.500  37.110  23.380  1.00  0.00            
ATOM     50  H24 GCD     1       8.570  36.690  22.990  1.00  0.00            
ATOM     51  O12 GCD     1      10.440  37.210  22.230  1.00  0.00            
ATOM     52  H25 GCD     1      10.150  37.960  21.680  1.00  0.00            
ATOM     53  C16 GCD     1      10.060  36.110  24.410  1.00  0.00            
ATOM     54  H26 GCD     1      10.230  35.120  23.970  1.00  0.00            
ATOM     55  O13 GCD     1       9.170  36.020  25.480  1.00  0.00            
ATOM     56  C17 GCD     1       8.930  37.170  26.220  1.00  0.00            
ATOM     57  H27 GCD     1       9.840  37.660  26.600  1.00  0.00            
ATOM     58  C18 GCD     1       8.090  36.790  27.440  1.00  0.00            
ATOM     59  H28 GCD     1       7.240  36.170  27.120  1.00  0.00            
ATOM     60  H29 GCD     1       7.640  37.710  27.810  1.00  0.00            
ATOM     61  O14 GCD     1       8.840  36.200  28.480  1.00  0.00            
ATOM     62  H30 GCD     1       8.300  35.470  28.790  1.00  0.00            
ATOM     63  O15 GCD     1      11.330  36.500  24.900  1.00  0.00            
ATOM     64  C19 GCD     1      12.350  35.470  24.960  1.00  0.00            
ATOM     65  H31 GCD     1      11.860  34.500  25.050  1.00  0.00            
ATOM     66  C20 GCD     1      13.130  35.260  23.670  1.00  0.00            
ATOM     67  H32 GCD     1      13.640  36.210  23.440  1.00  0.00            
ATOM     68  O16 GCD     1      12.260  34.930  22.650  1.00  0.00            
ATOM     69  H33 GCD     1      11.700  35.660  22.350  1.00  0.00            
ATOM     70  C21 GCD     1      14.110  34.080  23.900  1.00  0.00            
ATOM     71  H34 GCD     1      13.510  33.230  24.240  1.00  0.00            
ATOM     72  O17 GCD     1      14.750  33.840  22.640  1.00  0.00            
ATOM     73  H35 GCD     1      13.990  33.830  22.060  1.00  0.00            
ATOM     74  C22 GCD     1      15.020  34.500  25.010  1.00  0.00            
ATOM     75  H36 GCD     1      15.920  33.880  25.090  1.00  0.00            
ATOM     76  O18 GCD     1      14.300  34.770  26.250  1.00  0.00            
ATOM     77  C23 GCD     1      13.290  35.800  26.120  1.00  0.00            
ATOM     78  H37 GCD     1      13.670  36.810  25.910  1.00  0.00            
ATOM     79  C24 GCD     1      12.550  35.870  27.520  1.00  0.00            
ATOM     80  H38 GCD     1      11.930  34.980  27.670  1.00  0.00            
ATOM     81  H39 GCD     1      11.800  36.670  27.440  1.00  0.00            
ATOM     82  O19 GCD     1      13.320  36.140  28.680  1.00  0.00            
ATOM     83  H40 GCD     1      13.560  35.220  28.850  1.00  0.00            
ATOM     84  O20 GCD     1      15.630  35.730  24.490  1.00  0.00            
ATOM     85  C25 GCD     1      17.080  35.920  24.710  1.00  0.00            
ATOM     86  H41 GCD     1      17.510  34.940  24.930  1.00  0.00            
ATOM     87  C26 GCD     1      17.720  36.520  23.440  1.00  0.00            
ATOM     88  H42 GCD     1      17.310  37.510  23.200  1.00  0.00            
ATOM     89  O21 GCD     1      17.420  35.620  22.330  1.00  0.00            
ATOM     90  H43 GCD     1      16.790  34.960  22.630  1.00  0.00            
ATOM     91  C27 GCD     1      19.160  36.840  23.730  1.00  0.00            
ATOM     92  H44 GCD     1      19.700  35.900  23.850  1.00  0.00            
ATOM     93  O22 GCD     1      19.730  37.600  22.670  1.00  0.00            
ATOM     94  H45 GCD     1      20.670  37.380  22.680  1.00  0.00            
ATOM     95  C28 GCD     1      19.350  37.550  25.060  1.00  0.00            
ATOM     96  H46 GCD     1      20.430  37.580  25.180  1.00  0.00            
ATOM     97  O23 GCD     1      18.740  36.850  26.070  1.00  0.00            
ATOM     98  C29 GCD     1      17.340  36.830  25.950  1.00  0.00            
ATOM     99  H47 GCD     1      16.990  37.860  25.940  1.00  0.00            
ATOM    100  C30 GCD     1      16.740  36.300  27.210  1.00  0.00            
ATOM    101  H48 GCD     1      16.700  35.210  27.330  1.00  0.00            
ATOM    102  H49 GCD     1      15.690  36.580  27.360  1.00  0.00            
ATOM    103  O24 GCD     1      17.360  36.830  28.310  1.00  0.00            
ATOM    104  H50 GCD     1      18.270  36.530  28.180  1.00  0.00            
ATOM    105  O25 GCD     1      18.850  38.880  24.910  1.00  0.00            
ATOM    106  C31 GCD     1      19.700  39.970  25.280  1.00  0.00            
ATOM    107  H51 GCD     1      20.730  39.590  25.370  1.00  0.00            
ATOM    108  C32 GCD     1      19.450  40.970  24.180  1.00  0.00            
ATOM    109  H52 GCD     1      18.360  41.090  24.230  1.00  0.00            
ATOM    110  O26 GCD     1      19.850  40.420  22.920  1.00  0.00            
ATOM    111  H53 GCD     1      19.590  39.490  22.920  1.00  0.00            
ATOM    112  C33 GCD     1      20.100  42.330  24.410  1.00  0.00            
ATOM    113  H54 GCD     1      21.190  42.210  24.340  1.00  0.00            
ATOM    114  O27 GCD     1      19.640  43.230  23.410  1.00  0.00            
ATOM    115  H55 GCD     1      18.800  43.640  23.670  1.00  0.00            
ATOM    116  C34 GCD     1      19.850  42.850  25.850  1.00  0.00            
ATOM    117  H56 GCD     1      20.500  43.670  26.170  1.00  0.00            
ATOM    118  O28 GCD     1      20.000  41.900  26.860  1.00  0.00            
ATOM    119  C35 GCD     1      19.280  40.620  26.670  1.00  0.00            
ATOM    120  H57 GCD     1      18.200  40.790  26.770  1.00  0.00            
ATOM    121  C36 GCD     1      19.610  39.670  27.850  1.00  0.00            
ATOM    122  H58 GCD     1      20.560  39.970  28.310  1.00  0.00            
ATOM    123  H59 GCD     1      19.870  38.690  27.440  1.00  0.00            
ATOM    124  O29 GCD     1      18.580  39.560  28.860  1.00  0.00            
ATOM    125  H60 GCD     1      18.840  38.890  29.490  1.00  0.00            
ATOM    126  O30 GCD     1      18.580  43.310  25.930  1.00  0.00            
ATOM    127  C37 GCD     1      18.390  44.750  25.990  1.00  0.00            
ATOM    128  H61 GCD     1      19.230  45.320  25.570  1.00  0.00            
ATOM    129  C38 GCD     1      17.200  45.010  25.060  1.00  0.00            
ATOM    130  H62 GCD     1      16.370  44.440  25.470  1.00  0.00            
ATOM    131  O31 GCD     1      17.300  44.550  23.670  1.00  0.00            
ATOM    132  H63 GCD     1      16.520  44.900  23.210  1.00  0.00            
ATOM    133  C39 GCD     1      16.780  46.440  25.140  1.00  0.00            
ATOM    134  H64 GCD     1      17.620  47.090  24.860  1.00  0.00            
ATOM    135  O32 GCD     1      15.590  46.770  24.440  1.00  0.00            
ATOM    136  H65 GCD     1      15.790  47.010  23.530  1.00  0.00            
ATOM    137  C40 GCD     1      16.450  46.880  26.610  1.00  0.00            
ATOM    138  H66 GCD     1      16.250  47.950  26.680  1.00  0.00            
ATOM    139  O33 GCD     1      17.580  46.530  27.440  1.00  0.00            
ATOM    140  C41 GCD     1      18.100  45.200  27.390  1.00  0.00            
ATOM    141  H67 GCD     1      17.390  44.460  27.790  1.00  0.00            
ATOM    142  C42 GCD     1      19.380  45.210  28.230  1.00  0.00            
ATOM    143  H68 GCD     1      19.610  44.160  28.410  1.00  0.00            
ATOM    144  H69 GCD     1      19.070  45.530  29.230  1.00  0.00            
ATOM    145  O34 GCD     1      20.440  45.910  27.670  1.00  0.00            
ATOM    146  H70 GCD     1      20.110  46.800  27.500  1.00  0.00            
ATOM    147  O35 GCD     1      15.230  46.200  27.100  1.00  0.00            
ATOM    148  C43 GCD     1      14.340  46.950  27.920  1.00  0.00            
ATOM    149  H71 GCD     1      14.830  47.820  28.380  1.00  0.00            
ATOM    150  C44 GCD     1      13.190  47.500  27.100  1.00  0.00            
ATOM    151  H72 GCD     1      12.690  46.670  26.580  1.00  0.00            
ATOM    152  O36 GCD     1      13.600  48.490  26.140  1.00  0.00            
ATOM    153  H73 GCD     1      14.230  48.070  25.550  1.00  0.00            
ATOM    154  C45 GCD     1      12.110  48.120  27.970  1.00  0.00            
ATOM    155  H74 GCD     1      12.360  49.060  28.480  1.00  0.00            
ATOM    156  O37 GCD     1      11.020  48.300  27.210  1.00  0.00            
ATOM    157  H75 GCD     1      11.250  49.020  26.610  1.00  0.00            
ATOM    158  C46 GCD     1      11.800  47.160  29.070  1.00  0.00            
ATOM    159  H76 GCD     1      11.080  47.600  29.760  1.00  0.00            
ATOM    160  O38 GCD     1      11.170  46.010  28.580  1.00  0.00            
ATOM    161  O39 GCD     1      12.920  46.710  29.850  1.00  0.00            
ATOM    162  C47 GCD     1      13.850  46.070  29.070  1.00  0.00            
ATOM    163  H77 GCD     1      13.430  45.160  28.610  1.00  0.00            
ATOM    164  C48 GCD     1      15.000  45.680  30.020  1.00  0.00            
ATOM    165  H78 GCD     1      15.560  46.560  30.340  1.00  0.00            
ATOM    166  H79 GCD     1      15.760  45.080  29.510  1.00  0.00            
ATOM    167  O40 GCD     1      14.510  44.970  31.180  1.00  0.00            
ATOM    168  H80 GCD     1      13.970  45.710  31.490  1.00  0.00            
ATOM    169  C1  AU8     2      19.630  36.650  33.880  1.00  0.00            
ATOM    170  C2  AU8     2      18.240  37.160  33.900  1.00  0.00            
ATOM    171  C3  AU8     2      17.250  36.460  34.510  1.00  0.00            
ATOM    172  C4  AU8     2      15.990  36.900  34.630  1.00  0.00            
ATOM    173  C5  AU8     2      15.640  38.140  34.070  1.00  0.00            
ATOM    174  C6  AU8     2      16.630  38.890  33.330  1.00  0.00            
ATOM    175  C7  AU8     2      16.300  40.180  32.660  1.00  0.00            
ATOM    176  N1  AU8     2      15.190  40.050  31.610  1.00  0.00            
ATOM    177  C8  AU8     2      15.750  39.320  30.390  1.00  0.00            
ATOM    178  C9  AU8     2      14.780  39.480  29.180  1.00  0.00            
ATOM    179  N2  AU8     2      14.310  40.820  28.790  1.00  0.00            
ATOM    180  C10 AU8     2      13.360  40.690  27.570  1.00  0.00            
ATOM    181  C11 AU8     2      13.810  40.040  26.310  1.00  0.00            
ATOM    182  C12 AU8     2      12.830  39.480  25.510  1.00  0.00            
ATOM    183  C13 AU8     2      13.000  38.980  24.240  1.00  0.00            
ATOM    184  C14 AU8     2      14.350  39.080  23.730  1.00  0.00            
ATOM    185  C15 AU8     2      15.390  39.620  24.470  1.00  0.00            
ATOM    186  C16 AU8     2      15.140  40.040  25.760  1.00  0.00            
ATOM    187  C17 AU8     2      12.700  42.000  27.110  1.00  0.00            
ATOM    188  C18 AU8     2      11.300  42.110  27.050  1.00  0.00            
ATOM    189  C19 AU8     2      10.750  43.250  26.350  1.00  0.00            
ATOM    190  C20 AU8     2      11.590  44.230  25.780  1.00  0.00            
ATOM    191  Cl1 AU8     2      10.900  45.410  24.730  1.00  0.00            
ATOM    192  C21 AU8     2      12.960  44.090  25.880  1.00  0.00            
ATOM    193  C22 AU8     2      13.500  43.040  26.610  1.00  0.00            
ATOM    194  C23 AU8     2      13.740  41.550  30.040  1.00  0.00            
ATOM    195  C24 AU8     2      14.750  41.470  31.230  1.00  0.00            
ATOM    196  C25 AU8     2      17.980  38.440  33.300  1.00  0.00            
ATOM    197  H1  AU8     2      20.380  37.410  34.120  1.00  0.00            
ATOM    198  H2  AU8     2      19.690  35.930  34.700  1.00  0.00            
ATOM    199  H3  AU8     2      19.880  36.230  32.900  1.00  0.00            
ATOM    200  H4  AU8     2      17.500  35.510  34.970  1.00  0.00            
ATOM    201  H5  AU8     2      15.210  36.360  35.160  1.00  0.00            
ATOM    202  H6  AU8     2      14.610  38.470  34.170  1.00  0.00            
ATOM    203  H7  AU8     2      17.170  40.510  32.080  1.00  0.00            
ATOM    204  H8  AU8     2      16.080  40.920  33.430  1.00  0.00            
ATOM    205  H9  AU8     2      14.440  39.510  32.070  1.00  0.00            
ATOM    206  H10 AU8     2      15.950  38.290  30.700  1.00  0.00            
ATOM    207  H11 AU8     2      16.700  39.830  30.200  1.00  0.00            
ATOM    208  H12 AU8     2      13.910  38.880  29.460  1.00  0.00            
ATOM    209  H13 AU8     2      15.300  39.050  28.320  1.00  0.00            
ATOM    210  H14 AU8     2      15.080  41.390  28.420  1.00  0.00            
ATOM    211  H15 AU8     2      12.480  40.120  27.880  1.00  0.00            
ATOM    212  H16 AU8     2      11.820  39.290  25.860  1.00  0.00            
ATOM    213  H17 AU8     2      12.180  38.560  23.670  1.00  0.00            
ATOM    214  H18 AU8     2      14.560  38.650  22.750  1.00  0.00            
ATOM    215  H19 AU8     2      16.370  39.640  23.980  1.00  0.00            
ATOM    216  H20 AU8     2      15.900  40.470  26.420  1.00  0.00            
ATOM    217  H21 AU8     2      10.710  41.290  27.460  1.00  0.00            
ATOM    218  H22 AU8     2       9.670  43.350  26.300  1.00  0.00            
ATOM    219  H23 AU8     2      13.570  44.930  25.580  1.00  0.00            
ATOM    220  H24 AU8     2      14.580  42.940  26.690  1.00  0.00            
ATOM    221  H25 AU8     2      12.780  41.130  30.360  1.00  0.00            
ATOM    222  H26 AU8     2      13.470  42.560  29.720  1.00  0.00            
ATOM    223  H27 AU8     2      15.600  42.100  30.950  1.00  0.00            
ATOM    224  H28 AU8     2      14.260  41.980  32.060  1.00  0.00            
ATOM    225  H29 AU8     2      18.860  38.940  32.890  1.00  0.00            
TER
ENDMDL
MODEL        1
ATOM      1  H1  GCD     1       9.150  33.290  33.320  1.00  0.00            
ATOM      2  O1  GCD     1       9.780  33.980  33.580  1.00  0.00            
ATOM      3  C1  GCD     1       9.120  35.230  33.220  1.00  0.00            
ATOM      4  H2  GCD     1       8.220  35.560  33.750  1.00  0.00            
ATOM      5  H3  GCD     1       9.860  36.010  33.450  1.00  0.00            
ATOM      6  C2  GCD     1       8.890  35.230  31.720  1.00  0.00            
ATOM      7  H4  GCD     1       9.810  34.990  31.170  1.00  0.00            
ATOM      8  C3  GCD     1       8.370  36.590  31.230  1.00  0.00            
ATOM      9  H5  GCD     1       7.420  36.730  31.760  1.00  0.00            
ATOM     10  C4  GCD     1       7.990  36.430  29.710  1.00  0.00            
ATOM     11  H6  GCD     1       8.910  36.290  29.140  1.00  0.00            
ATOM     12  O2  GCD     1       7.320  37.690  29.290  1.00  0.00            
ATOM     13  H7  GCD     1       6.690  37.540  28.580  1.00  0.00            
ATOM     14  C5  GCD     1       7.110  35.240  29.460  1.00  0.00            
ATOM     15  H8  GCD     1       6.210  35.500  30.040  1.00  0.00            
ATOM     16  O3  GCD     1       6.810  35.250  28.050  1.00  0.00            
ATOM     17  H9  GCD     1       7.510  34.800  27.570  1.00  0.00            
ATOM     18  C6  GCD     1       7.670  33.960  30.080  1.00  0.00            
ATOM     19  O4  GCD     1       7.910  34.280  31.420  1.00  0.00            
ATOM     20  H10 GCD     1       7.000  33.100  30.160  1.00  0.00            
ATOM     21  O5  GCD     1       8.980  33.580  29.540  1.00  0.00            
ATOM     22  C7  GCD     1       9.010  32.570  28.480  1.00  0.00            
ATOM     23  H11 GCD     1       7.940  32.470  28.220  1.00  0.00            
ATOM     24  C8  GCD     1       9.880  33.120  27.290  1.00  0.00            
ATOM     25  H12 GCD     1      10.780  33.540  27.740  1.00  0.00            
ATOM     26  O6  GCD     1       9.100  34.260  26.740  1.00  0.00            
ATOM     27  H13 GCD     1       9.690  34.870  26.280  1.00  0.00            
ATOM     28  C9  GCD     1      10.230  32.020  26.290  1.00  0.00            
ATOM     29  H14 GCD     1       9.380  31.740  25.660  1.00  0.00            
ATOM     30  O7  GCD     1      11.360  32.490  25.430  1.00  0.00            
ATOM     31  H15 GCD     1      11.940  33.000  26.010  1.00  0.00            
ATOM     32  C10 GCD     1      10.650  30.700  27.020  1.00  0.00            
ATOM     33  H16 GCD     1      10.660  29.930  26.250  1.00  0.00            
ATOM     34  O8  GCD     1       9.630  30.310  27.920  1.00  0.00            
ATOM     35  C11 GCD     1       9.540  31.230  29.010  1.00  0.00            
ATOM     36  H17 GCD     1      10.530  31.370  29.470  1.00  0.00            
ATOM     37  C12 GCD     1       8.670  30.630  30.040  1.00  0.00            
ATOM     38  H18 GCD     1       8.790  31.290  30.910  1.00  0.00            
ATOM     39  H19 GCD     1       9.020  29.620  30.320  1.00  0.00            
ATOM     40  O9  GCD     1       7.300  30.510  29.620  1.00  0.00            
ATOM     41  H20 GCD     1       7.280  30.420  28.660  1.00  0.00            
ATOM     42  O10 GCD     1      11.960  30.780  27.650  1.00  0.00            
ATOM     43  C13 GCD     1      12.900  29.800  27.420  1.00  0.00            
ATOM     44  H21 GCD     1      12.600  29.060  26.660  1.00  0.00            
ATOM     45  C14 GCD     1      14.090  30.520  26.910  1.00  0.00            
ATOM     46  H22 GCD     1      14.420  31.300  27.610  1.00  0.00            
ATOM     47  O11 GCD     1      13.910  31.150  25.650  1.00  0.00            
ATOM     48  H23 GCD     1      13.060  31.610  25.720  1.00  0.00            
ATOM     49  C15 GCD     1      15.270  29.540  26.850  1.00  0.00            
ATOM     50  H24 GCD     1      15.040  28.760  26.110  1.00  0.00            
ATOM     51  O12 GCD     1      16.450  30.190  26.480  1.00  0.00            
ATOM     52  H25 GCD     1      16.180  30.900  25.880  1.00  0.00            
ATOM     53  C16 GCD     1      15.480  28.860  28.140  1.00  0.00            
ATOM     54  H26 GCD     1      16.250  28.090  28.040  1.00  0.00            
ATOM     55  O13 GCD     1      14.230  28.170  28.440  1.00  0.00            
ATOM     56  C17 GCD     1      13.140  29.060  28.730  1.00  0.00            
ATOM     57  H27 GCD     1      13.420  29.760  29.530  1.00  0.00            
ATOM     58  C18 GCD     1      11.940  28.330  29.160  1.00  0.00            
ATOM     59  H28 GCD     1      11.540  27.710  28.350  1.00  0.00            
ATOM     60  H29 GCD     1      11.120  29.040  29.360  1.00  0.00            
ATOM     61  O14 GCD     1      12.080  27.600  30.400  1.00  0.00            
ATOM     62  H30 GCD     1      12.860  27.040  30.380  1.00  0.00            
ATOM     63  O15 GCD     1      15.870  29.810  29.140  1.00  0.00            
ATOM     64  C19 GCD     1      16.980  29.490  30.000  1.00  0.00            
ATOM     65  H31 GCD     1      17.040  28.400  30.140  1.00  0.00            
ATOM     66  C20 GCD     1      18.300  30.060  29.490  1.00  0.00            
ATOM     67  H32 GCD     1      18.050  31.130  29.450  1.00  0.00            
ATOM     68  O16 GCD     1      18.580  29.570  28.160  1.00  0.00            
ATOM     69  H33 GCD     1      17.830  29.780  27.590  1.00  0.00            
ATOM     70  C21 GCD     1      19.490  29.880  30.430  1.00  0.00            
ATOM     71  H34 GCD     1      19.790  28.830  30.390  1.00  0.00            
ATOM     72  O17 GCD     1      20.610  30.490  29.880  1.00  0.00            
ATOM     73  H35 GCD     1      20.570  31.440  30.060  1.00  0.00            
ATOM     74  C22 GCD     1      19.090  30.340  31.820  1.00  0.00            
ATOM     75  H36 GCD     1      19.800  30.130  32.620  1.00  0.00            
ATOM     76  O18 GCD     1      17.880  29.780  32.230  1.00  0.00            
ATOM     77  C23 GCD     1      16.720  30.030  31.370  1.00  0.00            
ATOM     78  H37 GCD     1      16.510  31.100  31.290  1.00  0.00            
ATOM     79  C24 GCD     1      15.400  29.480  31.900  1.00  0.00            
ATOM     80  H38 GCD     1      15.460  28.410  32.140  1.00  0.00            
ATOM     81  H39 GCD     1      14.610  29.580  31.150  1.00  0.00            
ATOM     82  O19 GCD     1      15.030  30.110  33.150  1.00  0.00            
ATOM     83  H40 GCD     1      15.490  29.620  33.840  1.00  0.00            
ATOM     84  O20 GCD     1      18.890  31.710  31.890  1.00  0.00            
ATOM     85  C25 GCD     1      19.850  32.440  32.570  1.00  0.00            
ATOM     86  H41 GCD     1      20.670  31.760  32.850  1.00  0.00            
ATOM     87  C26 GCD     1      20.450  33.600  31.710  1.00  0.00            
ATOM     88  H42 GCD     1      19.670  34.230  31.270  1.00  0.00            
ATOM     89  O21 GCD     1      21.250  33.070  30.600  1.00  0.00            
ATOM     90  H43 GCD     1      21.390  33.920  30.160  1.00  0.00            
ATOM     91  C27 GCD     1      21.330  34.460  32.580  1.00  0.00            
ATOM     92  H44 GCD     1      22.200  33.880  32.920  1.00  0.00            
ATOM     93  O22 GCD     1      21.720  35.640  31.790  1.00  0.00            
ATOM     94  H45 GCD     1      22.300  36.170  32.350  1.00  0.00            
ATOM     95  C28 GCD     1      20.540  34.920  33.780  1.00  0.00            
ATOM     96  H46 GCD     1      21.190  35.400  34.520  1.00  0.00            
ATOM     97  O23 GCD     1      20.090  33.810  34.470  1.00  0.00            
ATOM     98  C29 GCD     1      19.110  33.060  33.810  1.00  0.00            
ATOM     99  H47 GCD     1      18.240  33.700  33.640  1.00  0.00            
ATOM    100  C30 GCD     1      18.800  31.980  34.710  1.00  0.00            
ATOM    101  H48 GCD     1      19.600  31.260  34.910  1.00  0.00            
ATOM    102  H49 GCD     1      18.000  31.330  34.320  1.00  0.00            
ATOM    103  O24 GCD     1      18.340  32.520  35.960  1.00  0.00            
ATOM    104  H50 GCD     1      18.980  33.150  36.310  1.00  0.00            
ATOM    105  O25 GCD     1      19.430  35.810  33.430  1.00  0.00            
ATOM    106  C31 GCD     1      19.440  37.180  33.950  1.00  0.00            
ATOM    107  H51 GCD     1      20.430  37.420  34.380  1.00  0.00            
ATOM    108  C32 GCD     1      19.250  38.190  32.810  1.00  0.00            
ATOM    109  H52 GCD     1      18.340  37.890  32.290  1.00  0.00            
ATOM    110  O26 GCD     1      20.390  38.210  31.990  1.00  0.00            
ATOM    111  H53 GCD     1      20.580  37.310  31.730  1.00  0.00            
ATOM    112  C33 GCD     1      19.060  39.640  33.490  1.00  0.00            
ATOM    113  H54 GCD     1      19.960  39.910  34.060  1.00  0.00            
ATOM    114  O27 GCD     1      19.000  40.690  32.510  1.00  0.00            
ATOM    115  H55 GCD     1      18.120  40.690  32.120  1.00  0.00            
ATOM    116  C34 GCD     1      17.960  39.720  34.430  1.00  0.00            
ATOM    117  H56 GCD     1      17.910  40.640  35.010  1.00  0.00            
ATOM    118  O28 GCD     1      18.200  38.670  35.380  1.00  0.00            
ATOM    119  C35 GCD     1      18.240  37.310  34.870  1.00  0.00            
ATOM    120  H57 GCD     1      17.330  37.060  34.310  1.00  0.00            
ATOM    121  C36 GCD     1      18.250  36.360  35.970  1.00  0.00            
ATOM    122  H58 GCD     1      19.230  36.320  36.460  1.00  0.00            
ATOM    123  H59 GCD     1      17.960  35.400  35.520  1.00  0.00            
ATOM    124  O29 GCD     1      17.160  36.520  36.830  1.00  0.00            
ATOM    125  H60 GCD     1      17.340  37.380  37.230  1.00  0.00            
ATOM    126  O30 GCD     1      16.690  39.460  33.690  1.00  0.00            
ATOM    127  C37 GCD     1      15.890  40.600  33.360  1.00  0.00            
ATOM    128  H61 GCD     1      16.350  41.580  33.440  1.00  0.00            
ATOM    129  C38 GCD     1      15.370  40.480  31.940  1.00  0.00            
ATOM    130  H62 GCD     1      14.940  39.480  31.780  1.00  0.00            
ATOM    131  O31 GCD     1      16.440  40.710  31.050  1.00  0.00            
ATOM    132  H63 GCD     1      16.110  40.350  30.210  1.00  0.00            
ATOM    133  C39 GCD     1      14.370  41.670  31.790  1.00  0.00            
ATOM    134  H64 GCD     1      14.870  42.600  32.080  1.00  0.00            
ATOM    135  O32 GCD     1      13.870  41.770  30.470  1.00  0.00            
ATOM    136  H65 GCD     1      14.590  41.740  29.830  1.00  0.00            
ATOM    137  C40 GCD     1      13.240  41.420  32.820  1.00  0.00            
ATOM    138  H66 GCD     1      12.480  42.190  32.640  1.00  0.00            
ATOM    139  O33 GCD     1      13.830  41.630  34.080  1.00  0.00            
ATOM    140  C41 GCD     1      14.780  40.600  34.370  1.00  0.00            
ATOM    141  H67 GCD     1      14.160  39.690  34.330  1.00  0.00            
ATOM    142  C42 GCD     1      15.280  40.740  35.750  1.00  0.00            
ATOM    143  H68 GCD     1      15.980  39.930  35.990  1.00  0.00            
ATOM    144  H69 GCD     1      14.360  40.620  36.340  1.00  0.00            
ATOM    145  O34 GCD     1      15.800  41.980  36.030  1.00  0.00            
ATOM    146  H70 GCD     1      15.830  42.040  36.990  1.00  0.00            
ATOM    147  O35 GCD     1      12.530  40.180  32.670  1.00  0.00            
ATOM    148  C43 GCD     1      11.140  40.350  32.650  1.00  0.00            
ATOM    149  H71 GCD     1      10.900  41.340  33.060  1.00  0.00            
ATOM    150  C44 GCD     1      10.630  40.390  31.180  1.00  0.00            
ATOM    151  H72 GCD     1      11.050  39.560  30.590  1.00  0.00            
ATOM    152  O36 GCD     1      10.990  41.570  30.420  1.00  0.00            
ATOM    153  H73 GCD     1      11.960  41.610  30.400  1.00  0.00            
ATOM    154  C45 GCD     1       9.120  40.210  31.150  1.00  0.00            
ATOM    155  H74 GCD     1       8.680  41.090  31.630  1.00  0.00            
ATOM    156  O37 GCD     1       8.630  40.110  29.840  1.00  0.00            
ATOM    157  H75 GCD     1       8.280  39.220  29.780  1.00  0.00            
ATOM    158  C46 GCD     1       8.700  38.910  31.900  1.00  0.00            
ATOM    159  H76 GCD     1       7.620  38.820  31.740  1.00  0.00            
ATOM    160  O38 GCD     1       9.230  37.670  31.410  1.00  0.00            
ATOM    161  O39 GCD     1       9.000  39.060  33.270  1.00  0.00            
ATOM    162  C47 GCD     1      10.490  39.180  33.340  1.00  0.00            
ATOM    163  H77 GCD     1      10.910  38.260  32.920  1.00  0.00            
ATOM    164  C48 GCD     1      10.860  39.020  34.860  1.00  0.00            
ATOM    165  H78 GCD     1      10.490  39.800  35.540  1.00  0.00            
ATOM    166  H79 GCD     1      11.950  39.080  34.900  1.00  0.00            
ATOM    167  O40 GCD     1      10.460  37.750  35.350  1.00  0.00            
ATOM    168  H80 GCD     1       9.510  37.770  35.170  1.00  0.00            
ATOM    169  C1  AU8     2      18.160  32.490  39.760  1.00  0.00            
ATOM    170  C2  AU8     2      16.780  32.370  39.180  1.00  0.00            
ATOM    171  C3  AU8     2      16.130  31.200  39.450  1.00  0.00            
ATOM    172  C4  AU8     2      14.820  30.900  39.150  1.00  0.00            
ATOM    173  C5  AU8     2      14.060  31.940  38.450  1.00  0.00            
ATOM    174  C6  AU8     2      14.740  33.160  38.190  1.00  0.00            
ATOM    175  C7  AU8     2      14.050  34.290  37.400  1.00  0.00            
ATOM    176  N1  AU8     2      13.760  33.960  35.920  1.00  0.00            
ATOM    177  C8  AU8     2      15.120  33.800  35.230  1.00  0.00            
ATOM    178  C9  AU8     2      14.940  33.590  33.740  1.00  0.00            
ATOM    179  N2  AU8     2      14.340  34.820  33.110  1.00  0.00            
ATOM    180  C10 AU8     2      14.170  34.620  31.620  1.00  0.00            
ATOM    181  C11 AU8     2      15.400  34.450  30.830  1.00  0.00            
ATOM    182  C12 AU8     2      15.460  33.410  29.860  1.00  0.00            
ATOM    183  C13 AU8     2      16.450  33.330  28.880  1.00  0.00            
ATOM    184  C14 AU8     2      17.590  34.240  28.980  1.00  0.00            
ATOM    185  C15 AU8     2      17.590  35.200  30.070  1.00  0.00            
ATOM    186  C16 AU8     2      16.470  35.320  30.930  1.00  0.00            
ATOM    187  C17 AU8     2      13.300  35.610  30.860  1.00  0.00            
ATOM    188  C18 AU8     2      12.290  35.200  29.960  1.00  0.00            
ATOM    189  C19 AU8     2      11.630  36.070  29.090  1.00  0.00            
ATOM    190  C20 AU8     2      12.010  37.410  29.040  1.00  0.00            
ATOM    191  Cl1 AU8     2      11.220  38.570  27.930  1.00  0.00            
ATOM    192  C21 AU8     2      12.910  37.870  29.940  1.00  0.00            
ATOM    193  C22 AU8     2      13.600  37.030  30.880  1.00  0.00            
ATOM    194  C23 AU8     2      12.920  34.990  33.760  1.00  0.00            
ATOM    195  C24 AU8     2      13.010  35.120  35.270  1.00  0.00            
ATOM    196  C25 AU8     2      16.020  33.410  38.620  1.00  0.00            
ATOM    197  H1  AU8     2      18.810  31.660  39.450  1.00  0.00            
ATOM    198  H2  AU8     2      18.620  33.440  39.460  1.00  0.00            
ATOM    199  H3  AU8     2      18.130  32.520  40.850  1.00  0.00            
ATOM    200  H4  AU8     2      16.640  30.380  39.940  1.00  0.00            
ATOM    201  H5  AU8     2      14.250  30.030  39.470  1.00  0.00            
ATOM    202  H6  AU8     2      13.000  31.850  38.200  1.00  0.00            
ATOM    203  H7  AU8     2      14.610  35.220  37.540  1.00  0.00            
ATOM    204  H8  AU8     2      13.110  34.380  37.940  1.00  0.00            
ATOM    205  H9  AU8     2      13.180  33.110  35.880  1.00  0.00            
ATOM    206  H10 AU8     2      15.580  32.900  35.650  1.00  0.00            
ATOM    207  H11 AU8     2      15.720  34.670  35.480  1.00  0.00            
ATOM    208  H12 AU8     2      14.270  32.730  33.630  1.00  0.00            
ATOM    209  H13 AU8     2      15.900  33.380  33.260  1.00  0.00            
ATOM    210  H14 AU8     2      14.950  35.610  33.370  1.00  0.00            
ATOM    211  H15 AU8     2      13.610  33.690  31.490  1.00  0.00            
ATOM    212  H16 AU8     2      14.670  32.670  29.760  1.00  0.00            
ATOM    213  H17 AU8     2      16.350  32.680  28.020  1.00  0.00            
ATOM    214  H18 AU8     2      18.320  34.290  28.180  1.00  0.00            
ATOM    215  H19 AU8     2      18.400  35.910  30.200  1.00  0.00            
ATOM    216  H20 AU8     2      16.390  36.070  31.710  1.00  0.00            
ATOM    217  H21 AU8     2      12.050  34.140  29.880  1.00  0.00            
ATOM    218  H22 AU8     2      10.900  35.750  28.360  1.00  0.00            
ATOM    219  H23 AU8     2      13.140  38.930  29.990  1.00  0.00            
ATOM    220  H24 AU8     2      14.380  37.460  31.500  1.00  0.00            
ATOM    221  H25 AU8     2      12.200  34.230  33.450  1.00  0.00            
ATOM    222  H26 AU8     2      12.510  35.910  33.330  1.00  0.00            
ATOM    223  H27 AU8     2      13.550  35.990  35.630  1.00  0.00            
ATOM    224  H28 AU8     2      12.020  35.160  35.720  1.00  0.00            
ATOM    225  H29 AU8     2      16.460  34.390  38.460  1.00  0.00            
TER
ENDMDL
MODEL        1
ATOM      1  H1  GCD     1       9.880  32.480  34.650  1.00  0.00            
ATOM      2  O1  GCD     1      10.470  33.180  34.350  1.00  0.00            
ATOM      3  C1  GCD     1       9.650  34.290  34.040  1.00  0.00            
ATOM      4  H2  GCD     1       8.780  34.320  34.700  1.00  0.00            
ATOM      5  H3  GCD     1      10.300  35.160  34.150  1.00  0.00            
ATOM      6  C2  GCD     1       9.230  34.200  32.550  1.00  0.00            
ATOM      7  H4  GCD     1      10.100  34.110  31.890  1.00  0.00            
ATOM      8  C3  GCD     1       8.390  35.460  32.180  1.00  0.00            
ATOM      9  H5  GCD     1       7.590  35.530  32.930  1.00  0.00            
ATOM     10  C4  GCD     1       7.780  35.410  30.830  1.00  0.00            
ATOM     11  H6  GCD     1       8.620  35.320  30.130  1.00  0.00            
ATOM     12  O2  GCD     1       6.940  36.560  30.650  1.00  0.00            
ATOM     13  H7  GCD     1       6.070  36.330  31.010  1.00  0.00            
ATOM     14  C5  GCD     1       6.940  34.130  30.720  1.00  0.00            
ATOM     15  H8  GCD     1       6.060  34.080  31.360  1.00  0.00            
ATOM     16  O3  GCD     1       6.460  34.030  29.380  1.00  0.00            
ATOM     17  H9  GCD     1       7.160  33.630  28.850  1.00  0.00            
ATOM     18  C6  GCD     1       7.780  32.940  31.100  1.00  0.00            
ATOM     19  O4  GCD     1       8.320  33.160  32.400  1.00  0.00            
ATOM     20  H10 GCD     1       7.120  32.070  31.240  1.00  0.00            
ATOM     21  O5  GCD     1       8.790  32.660  30.160  1.00  0.00            
ATOM     22  C7  GCD     1       8.650  31.420  29.480  1.00  0.00            
ATOM     23  H11 GCD     1       7.600  31.110  29.500  1.00  0.00            
ATOM     24  C8  GCD     1       8.980  31.780  28.010  1.00  0.00            
ATOM     25  H12 GCD     1       9.950  32.290  27.940  1.00  0.00            
ATOM     26  O6  GCD     1       7.970  32.720  27.570  1.00  0.00            
ATOM     27  H13 GCD     1       8.220  32.950  26.670  1.00  0.00            
ATOM     28  C9  GCD     1       8.990  30.540  27.160  1.00  0.00            
ATOM     29  H14 GCD     1       7.980  30.130  27.310  1.00  0.00            
ATOM     30  O7  GCD     1       9.420  30.870  25.820  1.00  0.00            
ATOM     31  H15 GCD     1      10.360  31.050  25.950  1.00  0.00            
ATOM     32  C10 GCD     1      10.000  29.610  27.730  1.00  0.00            
ATOM     33  H16 GCD     1      10.030  28.620  27.260  1.00  0.00            
ATOM     34  O8  GCD     1       9.590  29.300  29.080  1.00  0.00            
ATOM     35  C11 GCD     1       9.680  30.400  29.930  1.00  0.00            
ATOM     36  H17 GCD     1      10.660  30.850  29.720  1.00  0.00            
ATOM     37  C12 GCD     1       9.490  30.070  31.420  1.00  0.00            
ATOM     38  H18 GCD     1       9.820  30.970  31.950  1.00  0.00            
ATOM     39  H19 GCD     1      10.210  29.290  31.710  1.00  0.00            
ATOM     40  O9  GCD     1       8.130  29.730  31.820  1.00  0.00            
ATOM     41  H20 GCD     1       7.880  28.900  31.390  1.00  0.00            
ATOM     42  O10 GCD     1      11.360  30.170  27.660  1.00  0.00            
ATOM     43  C13 GCD     1      12.350  29.270  27.130  1.00  0.00            
ATOM     44  H21 GCD     1      11.790  28.520  26.550  1.00  0.00            
ATOM     45  C14 GCD     1      13.230  29.950  26.110  1.00  0.00            
ATOM     46  H22 GCD     1      13.810  30.780  26.530  1.00  0.00            
ATOM     47  O11 GCD     1      12.450  30.360  24.960  1.00  0.00            
ATOM     48  H23 GCD     1      12.190  31.270  25.160  1.00  0.00            
ATOM     49  C15 GCD     1      14.250  29.010  25.600  1.00  0.00            
ATOM     50  H24 GCD     1      13.770  28.250  24.980  1.00  0.00            
ATOM     51  O12 GCD     1      15.280  29.680  24.820  1.00  0.00            
ATOM     52  H25 GCD     1      16.160  29.560  25.190  1.00  0.00            
ATOM     53  C16 GCD     1      15.040  28.340  26.750  1.00  0.00            
ATOM     54  H26 GCD     1      15.640  27.540  26.300  1.00  0.00            
ATOM     55  O13 GCD     1      14.070  27.660  27.580  1.00  0.00            
ATOM     56  C17 GCD     1      13.190  28.590  28.230  1.00  0.00            
ATOM     57  H27 GCD     1      13.680  29.330  28.870  1.00  0.00            
ATOM     58  C18 GCD     1      12.370  27.730  29.190  1.00  0.00            
ATOM     59  H28 GCD     1      11.970  26.870  28.630  1.00  0.00            
ATOM     60  H29 GCD     1      11.540  28.370  29.540  1.00  0.00            
ATOM     61  O14 GCD     1      13.200  27.250  30.240  1.00  0.00            
ATOM     62  H30 GCD     1      13.990  26.970  29.760  1.00  0.00            
ATOM     63  O15 GCD     1      15.830  29.170  27.640  1.00  0.00            
ATOM     64  C19 GCD     1      17.170  28.810  27.780  1.00  0.00            
ATOM     65  H31 GCD     1      17.260  27.740  27.540  1.00  0.00            
ATOM     66  C20 GCD     1      18.070  29.460  26.780  1.00  0.00            
ATOM     67  H32 GCD     1      17.950  30.550  26.820  1.00  0.00            
ATOM     68  O16 GCD     1      17.660  29.190  25.410  1.00  0.00            
ATOM     69  H33 GCD     1      17.710  28.280  25.090  1.00  0.00            
ATOM     70  C21 GCD     1      19.600  29.230  27.040  1.00  0.00            
ATOM     71  H34 GCD     1      19.790  28.150  27.050  1.00  0.00            
ATOM     72  O17 GCD     1      20.380  29.910  26.090  1.00  0.00            
ATOM     73  H35 GCD     1      20.540  30.790  26.450  1.00  0.00            
ATOM     74  C22 GCD     1      19.920  29.590  28.500  1.00  0.00            
ATOM     75  H36 GCD     1      20.980  29.360  28.670  1.00  0.00            
ATOM     76  O18 GCD     1      19.110  28.760  29.310  1.00  0.00            
ATOM     77  C23 GCD     1      17.680  28.990  29.220  1.00  0.00            
ATOM     78  H37 GCD     1      17.470  30.030  29.510  1.00  0.00            
ATOM     79  C24 GCD     1      17.070  27.950  30.140  1.00  0.00            
ATOM     80  H38 GCD     1      17.270  26.970  29.670  1.00  0.00            
ATOM     81  H39 GCD     1      16.000  28.180  30.120  1.00  0.00            
ATOM     82  O19 GCD     1      17.590  28.090  31.440  1.00  0.00            
ATOM     83  H40 GCD     1      18.510  27.850  31.330  1.00  0.00            
ATOM     84  O20 GCD     1      19.610  31.040  28.620  1.00  0.00            
ATOM     85  C25 GCD     1      20.440  31.910  29.300  1.00  0.00            
ATOM     86  H41 GCD     1      21.370  31.350  29.470  1.00  0.00            
ATOM     87  C26 GCD     1      20.830  33.090  28.430  1.00  0.00            
ATOM     88  H42 GCD     1      19.870  33.600  28.250  1.00  0.00            
ATOM     89  O21 GCD     1      21.540  32.580  27.330  1.00  0.00            
ATOM     90  H43 GCD     1      21.840  33.300  26.760  1.00  0.00            
ATOM     91  C27 GCD     1      21.720  34.080  29.210  1.00  0.00            
ATOM     92  H44 GCD     1      22.660  33.610  29.520  1.00  0.00            
ATOM     93  O22 GCD     1      21.980  35.260  28.420  1.00  0.00            
ATOM     94  H45 GCD     1      21.390  35.970  28.680  1.00  0.00            
ATOM     95  C28 GCD     1      21.120  34.420  30.560  1.00  0.00            
ATOM     96  H46 GCD     1      21.800  34.930  31.260  1.00  0.00            
ATOM     97  O23 GCD     1      20.850  33.160  31.250  1.00  0.00            
ATOM     98  C29 GCD     1      19.820  32.400  30.580  1.00  0.00            
ATOM     99  H47 GCD     1      18.980  33.050  30.320  1.00  0.00            
ATOM    100  C30 GCD     1      19.270  31.290  31.480  1.00  0.00            
ATOM    101  H48 GCD     1      20.050  30.590  31.780  1.00  0.00            
ATOM    102  H49 GCD     1      18.520  30.750  30.900  1.00  0.00            
ATOM    103  O24 GCD     1      18.580  31.640  32.660  1.00  0.00            
ATOM    104  H50 GCD     1      19.280  31.940  33.250  1.00  0.00            
ATOM    105  O25 GCD     1      19.910  35.240  30.500  1.00  0.00            
ATOM    106  C31 GCD     1      19.810  36.400  31.330  1.00  0.00            
ATOM    107  H51 GCD     1      20.800  36.730  31.680  1.00  0.00            
ATOM    108  C32 GCD     1      19.310  37.510  30.410  1.00  0.00            
ATOM    109  H52 GCD     1      18.330  37.230  30.010  1.00  0.00            
ATOM    110  O26 GCD     1      20.210  37.780  29.300  1.00  0.00            
ATOM    111  H53 GCD     1      21.130  37.810  29.580  1.00  0.00            
ATOM    112  C33 GCD     1      19.170  38.800  31.200  1.00  0.00            
ATOM    113  H54 GCD     1      20.160  39.100  31.590  1.00  0.00            
ATOM    114  O27 GCD     1      18.700  39.990  30.560  1.00  0.00            
ATOM    115  H55 GCD     1      17.840  39.890  30.140  1.00  0.00            
ATOM    116  C34 GCD     1      18.370  38.610  32.490  1.00  0.00            
ATOM    117  H56 GCD     1      18.440  39.420  33.210  1.00  0.00            
ATOM    118  O28 GCD     1      18.870  37.510  33.260  1.00  0.00            
ATOM    119  C35 GCD     1      18.950  36.220  32.570  1.00  0.00            
ATOM    120  H57 GCD     1      17.940  35.860  32.320  1.00  0.00            
ATOM    121  C36 GCD     1      19.490  35.180  33.520  1.00  0.00            
ATOM    122  H58 GCD     1      20.550  35.420  33.710  1.00  0.00            
ATOM    123  H59 GCD     1      19.390  34.220  33.010  1.00  0.00            
ATOM    124  O29 GCD     1      18.750  35.150  34.690  1.00  0.00            
ATOM    125  H60 GCD     1      18.890  35.990  35.150  1.00  0.00            
ATOM    126  O30 GCD     1      16.970  38.450  32.060  1.00  0.00            
ATOM    127  C37 GCD     1      16.160  39.710  32.180  1.00  0.00            
ATOM    128  H61 GCD     1      16.830  40.580  32.180  1.00  0.00            
ATOM    129  C38 GCD     1      15.200  39.810  31.020  1.00  0.00            
ATOM    130  H62 GCD     1      14.730  38.820  31.080  1.00  0.00            
ATOM    131  O31 GCD     1      15.980  40.110  29.830  1.00  0.00            
ATOM    132  H63 GCD     1      15.570  39.460  29.250  1.00  0.00            
ATOM    133  C39 GCD     1      14.130  40.870  31.360  1.00  0.00            
ATOM    134  H64 GCD     1      14.630  41.820  31.600  1.00  0.00            
ATOM    135  O32 GCD     1      13.220  40.980  30.250  1.00  0.00            
ATOM    136  H65 GCD     1      13.800  41.200  29.520  1.00  0.00            
ATOM    137  C40 GCD     1      13.400  40.520  32.640  1.00  0.00            
ATOM    138  H66 GCD     1      12.660  41.290  32.880  1.00  0.00            
ATOM    139  O33 GCD     1      14.370  40.610  33.650  1.00  0.00            
ATOM    140  C41 GCD     1      15.430  39.660  33.590  1.00  0.00            
ATOM    141  H67 GCD     1      14.920  38.690  33.580  1.00  0.00            
ATOM    142  C42 GCD     1      16.410  39.700  34.800  1.00  0.00            
ATOM    143  H68 GCD     1      17.130  38.870  34.760  1.00  0.00            
ATOM    144  H69 GCD     1      15.840  39.590  35.730  1.00  0.00            
ATOM    145  O34 GCD     1      17.140  40.900  34.840  1.00  0.00            
ATOM    146  H70 GCD     1      17.240  41.050  35.790  1.00  0.00            
ATOM    147  O35 GCD     1      12.800  39.240  32.630  1.00  0.00            
ATOM    148  C43 GCD     1      11.470  39.130  33.140  1.00  0.00            
ATOM    149  H71 GCD     1      11.330  39.910  33.900  1.00  0.00            
ATOM    150  C44 GCD     1      10.530  39.200  32.020  1.00  0.00            
ATOM    151  H72 GCD     1      10.770  38.410  31.290  1.00  0.00            
ATOM    152  O36 GCD     1      10.620  40.510  31.400  1.00  0.00            
ATOM    153  H73 GCD     1      11.430  40.510  30.880  1.00  0.00            
ATOM    154  C45 GCD     1       9.140  38.950  32.630  1.00  0.00            
ATOM    155  H74 GCD     1       8.880  39.690  33.400  1.00  0.00            
ATOM    156  O37 GCD     1       8.200  38.930  31.580  1.00  0.00            
ATOM    157  H75 GCD     1       8.380  38.100  31.110  1.00  0.00            
ATOM    158  C46 GCD     1       9.100  37.530  33.290  1.00  0.00            
ATOM    159  H76 GCD     1       8.150  37.390  33.820  1.00  0.00            
ATOM    160  O38 GCD     1       9.250  36.540  32.240  1.00  0.00            
ATOM    161  O39 GCD     1      10.080  37.500  34.230  1.00  0.00            
ATOM    162  C47 GCD     1      11.430  37.690  33.800  1.00  0.00            
ATOM    163  H77 GCD     1      11.810  36.970  33.070  1.00  0.00            
ATOM    164  C48 GCD     1      12.380  37.640  35.020  1.00  0.00            
ATOM    165  H78 GCD     1      12.230  38.550  35.620  1.00  0.00            
ATOM    166  H79 GCD     1      13.460  37.650  34.810  1.00  0.00            
ATOM    167  O40 GCD     1      12.170  36.450  35.740  1.00  0.00            
ATOM    168  H80 GCD     1      11.240  36.440  36.000  1.00  0.00            
ATOM    169  C1  AU8     2      19.410  31.290  38.310  1.00  0.00            
ATOM    170  C2  AU8     2      17.920  31.390  38.230  1.00  0.00            
ATOM    171  C3  AU8     2      17.110  30.400  38.890  1.00  0.00            
ATOM    172  C4  AU8     2      15.690  30.360  38.730  1.00  0.00            
ATOM    173  C5  AU8     2      15.100  31.310  37.920  1.00  0.00            
ATOM    174  C6  AU8     2      15.850  32.370  37.410  1.00  0.00            
ATOM    175  C7  AU8     2      15.120  33.390  36.570  1.00  0.00            
ATOM    176  N1  AU8     2      14.660  33.010  35.210  1.00  0.00            
ATOM    177  C8  AU8     2      15.870  32.860  34.300  1.00  0.00            
ATOM    178  C9  AU8     2      15.440  32.820  32.790  1.00  0.00            
ATOM    179  N2  AU8     2      14.480  33.910  32.280  1.00  0.00            
ATOM    180  C10 AU8     2      13.970  33.610  30.880  1.00  0.00            
ATOM    181  C11 AU8     2      15.110  33.490  29.870  1.00  0.00            
ATOM    182  C12 AU8     2      15.100  32.440  28.880  1.00  0.00            
ATOM    183  C13 AU8     2      16.100  32.470  27.890  1.00  0.00            
ATOM    184  C14 AU8     2      17.170  33.320  28.000  1.00  0.00            
ATOM    185  C15 AU8     2      17.170  34.340  28.940  1.00  0.00            
ATOM    186  C16 AU8     2      16.110  34.490  29.870  1.00  0.00            
ATOM    187  C17 AU8     2      13.030  34.660  30.250  1.00  0.00            
ATOM    188  C18 AU8     2      11.990  34.180  29.440  1.00  0.00            
ATOM    189  C19 AU8     2      11.240  35.160  28.720  1.00  0.00            
ATOM    190  C20 AU8     2      11.500  36.490  28.770  1.00  0.00            
ATOM    191  Cl1 AU8     2      10.520  37.620  27.860  1.00  0.00            
ATOM    192  C21 AU8     2      12.460  36.970  29.630  1.00  0.00            
ATOM    193  C22 AU8     2      13.200  36.080  30.380  1.00  0.00            
ATOM    194  C23 AU8     2      13.340  33.900  33.180  1.00  0.00            
ATOM    195  C24 AU8     2      13.650  34.050  34.690  1.00  0.00            
ATOM    196  C25 AU8     2      17.260  32.360  37.520  1.00  0.00            
ATOM    197  H1  AU8     2      19.710  32.350  38.390  1.00  0.00            
ATOM    198  H2  AU8     2      19.790  30.830  39.230  1.00  0.00            
ATOM    199  H3  AU8     2      19.830  30.700  37.490  1.00  0.00            
ATOM    200  H4  AU8     2      17.640  29.570  39.360  1.00  0.00            
ATOM    201  H5  AU8     2      15.120  29.530  39.150  1.00  0.00            
ATOM    202  H6  AU8     2      14.020  31.310  37.790  1.00  0.00            
ATOM    203  H7  AU8     2      15.800  34.240  36.480  1.00  0.00            
ATOM    204  H8  AU8     2      14.260  33.750  37.130  1.00  0.00            
ATOM    205  H9  AU8     2      14.060  32.170  35.220  1.00  0.00            
ATOM    206  H10 AU8     2      16.470  32.010  34.600  1.00  0.00            
ATOM    207  H11 AU8     2      16.470  33.760  34.450  1.00  0.00            
ATOM    208  H12 AU8     2      14.920  31.870  32.620  1.00  0.00            
ATOM    209  H13 AU8     2      16.310  32.880  32.130  1.00  0.00            
ATOM    210  H14 AU8     2      14.870  34.860  32.350  1.00  0.00            
ATOM    211  H15 AU8     2      13.370  32.700  30.830  1.00  0.00            
ATOM    212  H16 AU8     2      14.350  31.660  28.850  1.00  0.00            
ATOM    213  H17 AU8     2      16.080  31.780  27.060  1.00  0.00            
ATOM    214  H18 AU8     2      17.980  33.320  27.270  1.00  0.00            
ATOM    215  H19 AU8     2      17.930  35.120  28.900  1.00  0.00            
ATOM    216  H20 AU8     2      15.990  35.340  30.520  1.00  0.00            
ATOM    217  H21 AU8     2      11.620  33.160  29.410  1.00  0.00            
ATOM    218  H22 AU8     2      10.450  34.800  28.060  1.00  0.00            
ATOM    219  H23 AU8     2      12.520  38.050  29.600  1.00  0.00            
ATOM    220  H24 AU8     2      14.000  36.430  31.020  1.00  0.00            
ATOM    221  H25 AU8     2      12.730  33.010  33.000  1.00  0.00            
ATOM    222  H26 AU8     2      12.750  34.770  32.890  1.00  0.00            
ATOM    223  H27 AU8     2      14.130  35.010  34.880  1.00  0.00            
ATOM    224  H28 AU8     2      12.720  33.870  35.230  1.00  0.00            
ATOM    225  H29 AU8     2      17.820  33.120  36.990  1.00  0.00            
TER
ENDMDL
MODEL        1
ATOM      1  H1  GCD     1      22.530  32.260  44.010  1.00  0.00            
ATOM      2  O1  GCD     1      21.820  32.620  43.470  1.00  0.00            
ATOM      3  C1  GCD     1      20.580  32.630  44.200  1.00  0.00            
ATOM      4  H2  GCD     1      20.730  33.110  45.170  1.00  0.00            
ATOM      5  H3  GCD     1      19.960  33.430  43.780  1.00  0.00            
ATOM      6  C2  GCD     1      19.990  31.220  44.230  1.00  0.00            
ATOM      7  H4  GCD     1      19.950  30.890  43.190  1.00  0.00            
ATOM      8  C3  GCD     1      18.500  31.310  44.840  1.00  0.00            
ATOM      9  H5  GCD     1      18.560  31.840  45.790  1.00  0.00            
ATOM     10  C4  GCD     1      17.980  29.850  45.050  1.00  0.00            
ATOM     11  H6  GCD     1      18.030  29.370  44.070  1.00  0.00            
ATOM     12  O2  GCD     1      16.630  29.800  45.440  1.00  0.00            
ATOM     13  H7  GCD     1      16.070  30.420  44.950  1.00  0.00            
ATOM     14  C5  GCD     1      18.920  29.030  45.870  1.00  0.00            
ATOM     15  H8  GCD     1      18.830  29.440  46.890  1.00  0.00            
ATOM     16  O3  GCD     1      18.460  27.670  45.980  1.00  0.00            
ATOM     17  H9  GCD     1      17.500  27.710  45.920  1.00  0.00            
ATOM     18  C6  GCD     1      20.360  29.090  45.350  1.00  0.00            
ATOM     19  O4  GCD     1      20.790  30.360  45.010  1.00  0.00            
ATOM     20  H10 GCD     1      21.140  28.670  46.000  1.00  0.00            
ATOM     21  O5  GCD     1      20.360  28.290  44.120  1.00  0.00            
ATOM     22  C7  GCD     1      21.400  27.350  44.050  1.00  0.00            
ATOM     23  H11 GCD     1      21.990  27.360  44.970  1.00  0.00            
ATOM     24  C8  GCD     1      20.790  25.990  43.650  1.00  0.00            
ATOM     25  H12 GCD     1      20.200  26.180  42.740  1.00  0.00            
ATOM     26  O6  GCD     1      20.000  25.450  44.730  1.00  0.00            
ATOM     27  H13 GCD     1      19.590  26.200  45.180  1.00  0.00            
ATOM     28  C9  GCD     1      21.690  24.970  43.150  1.00  0.00            
ATOM     29  H14 GCD     1      22.250  24.590  44.020  1.00  0.00            
ATOM     30  O7  GCD     1      20.970  23.880  42.470  1.00  0.00            
ATOM     31  H15 GCD     1      20.140  23.740  42.940  1.00  0.00            
ATOM     32  C10 GCD     1      22.770  25.490  42.180  1.00  0.00            
ATOM     33  H16 GCD     1      23.580  24.760  42.100  1.00  0.00            
ATOM     34  O8  GCD     1      23.290  26.690  42.560  1.00  0.00            
ATOM     35  C11 GCD     1      22.370  27.710  42.840  1.00  0.00            
ATOM     36  H17 GCD     1      21.780  27.970  41.940  1.00  0.00            
ATOM     37  C12 GCD     1      23.160  28.980  43.030  1.00  0.00            
ATOM     38  H18 GCD     1      22.340  29.660  43.280  1.00  0.00            
ATOM     39  H19 GCD     1      23.580  29.220  42.050  1.00  0.00            
ATOM     40  O9  GCD     1      23.990  28.900  44.180  1.00  0.00            
ATOM     41  H20 GCD     1      24.760  28.370  43.950  1.00  0.00            
ATOM     42  O10 GCD     1      22.270  25.670  40.880  1.00  0.00            
ATOM     43  C13 GCD     1      22.850  24.850  39.860  1.00  0.00            
ATOM     44  H21 GCD     1      23.490  24.030  40.210  1.00  0.00            
ATOM     45  C14 GCD     1      21.740  24.350  38.980  1.00  0.00            
ATOM     46  H22 GCD     1      21.070  25.130  38.610  1.00  0.00            
ATOM     47  O11 GCD     1      20.950  23.510  39.780  1.00  0.00            
ATOM     48  H23 GCD     1      21.010  23.910  40.660  1.00  0.00            
ATOM     49  C15 GCD     1      22.300  23.540  37.840  1.00  0.00            
ATOM     50  H24 GCD     1      22.710  22.610  38.260  1.00  0.00            
ATOM     51  O12 GCD     1      21.280  23.000  37.020  1.00  0.00            
ATOM     52  H25 GCD     1      20.600  22.770  37.650  1.00  0.00            
ATOM     53  C16 GCD     1      23.410  24.310  37.040  1.00  0.00            
ATOM     54  H26 GCD     1      23.920  23.640  36.340  1.00  0.00            
ATOM     55  O13 GCD     1      24.290  24.870  37.960  1.00  0.00            
ATOM     56  C17 GCD     1      23.710  25.690  38.980  1.00  0.00            
ATOM     57  H27 GCD     1      23.230  26.580  38.550  1.00  0.00            
ATOM     58  C18 GCD     1      24.810  26.420  39.720  1.00  0.00            
ATOM     59  H28 GCD     1      25.450  25.660  40.180  1.00  0.00            
ATOM     60  H29 GCD     1      24.410  27.110  40.480  1.00  0.00            
ATOM     61  O14 GCD     1      25.610  27.120  38.800  1.00  0.00            
ATOM     62  H30 GCD     1      26.130  26.510  38.260  1.00  0.00            
ATOM     63  O15 GCD     1      22.780  25.400  36.420  1.00  0.00            
ATOM     64  C19 GCD     1      23.030  25.560  35.060  1.00  0.00            
ATOM     65  H31 GCD     1      23.590  24.770  34.540  1.00  0.00            
ATOM     66  C20 GCD     1      21.720  25.820  34.380  1.00  0.00            
ATOM     67  H32 GCD     1      21.180  26.700  34.760  1.00  0.00            
ATOM     68  O16 GCD     1      20.930  24.610  34.450  1.00  0.00            
ATOM     69  H33 GCD     1      20.690  24.410  35.370  1.00  0.00            
ATOM     70  C21 GCD     1      21.860  26.310  32.980  1.00  0.00            
ATOM     71  H34 GCD     1      22.380  25.580  32.340  1.00  0.00            
ATOM     72  O17 GCD     1      20.590  26.630  32.330  1.00  0.00            
ATOM     73  H35 GCD     1      19.850  26.540  32.940  1.00  0.00            
ATOM     74  C22 GCD     1      22.790  27.450  32.930  1.00  0.00            
ATOM     75  H36 GCD     1      23.150  27.700  31.930  1.00  0.00            
ATOM     76  O18 GCD     1      24.030  27.170  33.620  1.00  0.00            
ATOM     77  C23 GCD     1      24.000  26.740  34.930  1.00  0.00            
ATOM     78  H37 GCD     1      23.630  27.600  35.500  1.00  0.00            
ATOM     79  C24 GCD     1      25.430  26.370  35.220  1.00  0.00            
ATOM     80  H38 GCD     1      25.500  25.440  34.640  1.00  0.00            
ATOM     81  H39 GCD     1      25.520  26.080  36.270  1.00  0.00            
ATOM     82  O19 GCD     1      26.440  27.390  34.920  1.00  0.00            
ATOM     83  H40 GCD     1      26.140  27.830  34.120  1.00  0.00            
ATOM     84  O20 GCD     1      22.230  28.680  33.440  1.00  0.00            
ATOM     85  C25 GCD     1      22.360  29.880  32.610  1.00  0.00            
ATOM     86  H41 GCD     1      23.110  29.770  31.820  1.00  0.00            
ATOM     87  C26 GCD     1      20.930  30.120  32.050  1.00  0.00            
ATOM     88  H42 GCD     1      20.180  30.230  32.840  1.00  0.00            
ATOM     89  O21 GCD     1      20.520  29.080  31.130  1.00  0.00            
ATOM     90  H43 GCD     1      20.520  28.230  31.580  1.00  0.00            
ATOM     91  C27 GCD     1      20.840  31.400  31.330  1.00  0.00            
ATOM     92  H44 GCD     1      21.580  31.450  30.510  1.00  0.00            
ATOM     93  O22 GCD     1      19.530  31.730  30.770  1.00  0.00            
ATOM     94  H45 GCD     1      19.370  31.150  30.020  1.00  0.00            
ATOM     95  C28 GCD     1      21.250  32.470  32.320  1.00  0.00            
ATOM     96  H46 GCD     1      21.310  33.400  31.740  1.00  0.00            
ATOM     97  O23 GCD     1      22.550  32.180  32.860  1.00  0.00            
ATOM     98  C29 GCD     1      22.670  31.020  33.590  1.00  0.00            
ATOM     99  H47 GCD     1      21.940  31.070  34.400  1.00  0.00            
ATOM    100  C30 GCD     1      24.020  30.980  34.270  1.00  0.00            
ATOM    101  H48 GCD     1      24.860  30.940  33.570  1.00  0.00            
ATOM    102  H49 GCD     1      24.050  30.060  34.870  1.00  0.00            
ATOM    103  O24 GCD     1      24.280  32.090  35.150  1.00  0.00            
ATOM    104  H50 GCD     1      24.540  32.780  34.520  1.00  0.00            
ATOM    105  O25 GCD     1      20.320  32.670  33.430  1.00  0.00            
ATOM    106  C31 GCD     1      19.830  34.030  33.590  1.00  0.00            
ATOM    107  H51 GCD     1      20.320  34.720  32.890  1.00  0.00            
ATOM    108  C32 GCD     1      18.350  33.950  33.330  1.00  0.00            
ATOM    109  H52 GCD     1      18.080  33.040  33.880  1.00  0.00            
ATOM    110  O26 GCD     1      18.030  33.660  31.980  1.00  0.00            
ATOM    111  H53 GCD     1      18.270  32.740  31.870  1.00  0.00            
ATOM    112  C33 GCD     1      17.590  35.240  33.880  1.00  0.00            
ATOM    113  H54 GCD     1      17.760  36.040  33.150  1.00  0.00            
ATOM    114  O27 GCD     1      16.180  34.960  33.940  1.00  0.00            
ATOM    115  H55 GCD     1      16.000  34.600  34.820  1.00  0.00            
ATOM    116  C34 GCD     1      18.050  35.640  35.240  1.00  0.00            
ATOM    117  H56 GCD     1      17.670  36.640  35.480  1.00  0.00            
ATOM    118  O28 GCD     1      19.460  35.760  35.210  1.00  0.00            
ATOM    119  C35 GCD     1      20.130  34.440  35.060  1.00  0.00            
ATOM    120  H57 GCD     1      19.650  33.730  35.750  1.00  0.00            
ATOM    121  C36 GCD     1      21.650  34.780  35.280  1.00  0.00            
ATOM    122  H58 GCD     1      21.910  35.580  34.580  1.00  0.00            
ATOM    123  H59 GCD     1      22.320  33.940  35.080  1.00  0.00            
ATOM    124  O29 GCD     1      21.900  35.190  36.690  1.00  0.00            
ATOM    125  H60 GCD     1      21.130  35.710  36.960  1.00  0.00            
ATOM    126  O30 GCD     1      17.470  34.780  36.230  1.00  0.00            
ATOM    127  C37 GCD     1      16.580  35.320  37.200  1.00  0.00            
ATOM    128  H61 GCD     1      15.970  36.160  36.840  1.00  0.00            
ATOM    129  C38 GCD     1      15.730  34.110  37.510  1.00  0.00            
ATOM    130  H62 GCD     1      16.290  33.200  37.770  1.00  0.00            
ATOM    131  O31 GCD     1      14.980  33.650  36.320  1.00  0.00            
ATOM    132  H63 GCD     1      14.730  32.720  36.430  1.00  0.00            
ATOM    133  C39 GCD     1      14.790  34.540  38.630  1.00  0.00            
ATOM    134  H64 GCD     1      14.120  35.350  38.330  1.00  0.00            
ATOM    135  O32 GCD     1      13.970  33.420  39.100  1.00  0.00            
ATOM    136  H65 GCD     1      13.340  33.220  38.400  1.00  0.00            
ATOM    137  C40 GCD     1      15.540  35.130  39.810  1.00  0.00            
ATOM    138  H66 GCD     1      14.860  35.650  40.500  1.00  0.00            
ATOM    139  O33 GCD     1      16.410  36.190  39.420  1.00  0.00            
ATOM    140  C41 GCD     1      17.380  35.810  38.420  1.00  0.00            
ATOM    141  H67 GCD     1      18.080  35.050  38.800  1.00  0.00            
ATOM    142  C42 GCD     1      18.120  37.040  38.020  1.00  0.00            
ATOM    143  H68 GCD     1      19.030  36.770  37.480  1.00  0.00            
ATOM    144  H69 GCD     1      18.500  37.450  38.970  1.00  0.00            
ATOM    145  O34 GCD     1      17.370  38.020  37.280  1.00  0.00            
ATOM    146  H70 GCD     1      16.790  38.350  37.980  1.00  0.00            
ATOM    147  O35 GCD     1      16.310  34.200  40.510  1.00  0.00            
ATOM    148  C43 GCD     1      16.180  34.270  41.900  1.00  0.00            
ATOM    149  H71 GCD     1      15.680  35.180  42.240  1.00  0.00            
ATOM    150  C44 GCD     1      15.420  32.990  42.440  1.00  0.00            
ATOM    151  H72 GCD     1      15.980  32.130  42.040  1.00  0.00            
ATOM    152  O36 GCD     1      14.080  32.970  41.900  1.00  0.00            
ATOM    153  H73 GCD     1      14.210  33.120  40.950  1.00  0.00            
ATOM    154  C45 GCD     1      15.490  33.020  43.970  1.00  0.00            
ATOM    155  H74 GCD     1      14.960  33.940  44.260  1.00  0.00            
ATOM    156  O37 GCD     1      14.650  31.960  44.420  1.00  0.00            
ATOM    157  H75 GCD     1      13.730  31.960  44.120  1.00  0.00            
ATOM    158  C46 GCD     1      16.900  33.070  44.460  1.00  0.00            
ATOM    159  H76 GCD     1      16.970  33.030  45.550  1.00  0.00            
ATOM    160  O38 GCD     1      17.650  31.990  43.910  1.00  0.00            
ATOM    161  O39 GCD     1      17.500  34.210  43.930  1.00  0.00            
ATOM    162  C47 GCD     1      17.600  34.310  42.510  1.00  0.00            
ATOM    163  H77 GCD     1      18.240  33.470  42.190  1.00  0.00            
ATOM    164  C48 GCD     1      18.270  35.620  42.220  1.00  0.00            
ATOM    165  H78 GCD     1      17.770  36.470  42.710  1.00  0.00            
ATOM    166  H79 GCD     1      18.310  35.920  41.170  1.00  0.00            
ATOM    167  O40 GCD     1      19.630  35.520  42.650  1.00  0.00            
ATOM    168  H80 GCD     1      19.430  35.290  43.570  1.00  0.00            
ATOM    169  C1  AU8     2      22.880  36.670  43.510  1.00  0.00            
ATOM    170  C2  AU8     2      23.390  36.640  42.150  1.00  0.00            
ATOM    171  C3  AU8     2      23.090  37.600  41.140  1.00  0.00            
ATOM    172  C4  AU8     2      23.670  37.450  39.850  1.00  0.00            
ATOM    173  C5  AU8     2      24.450  36.320  39.520  1.00  0.00            
ATOM    174  C6  AU8     2      24.540  35.270  40.480  1.00  0.00            
ATOM    175  C7  AU8     2      25.320  34.030  40.130  1.00  0.00            
ATOM    176  N1  AU8     2      24.450  32.840  39.630  1.00  0.00            
ATOM    177  C8  AU8     2      23.540  33.290  38.450  1.00  0.00            
ATOM    178  C9  AU8     2      22.620  32.130  37.940  1.00  0.00            
ATOM    179  N2  AU8     2      21.770  31.450  39.020  1.00  0.00            
ATOM    180  C10 AU8     2      21.100  30.150  38.480  1.00  0.00            
ATOM    181  C11 AU8     2      20.260  30.280  37.230  1.00  0.00            
ATOM    182  C12 AU8     2      20.370  29.260  36.310  1.00  0.00            
ATOM    183  C13 AU8     2      19.670  29.290  35.130  1.00  0.00            
ATOM    184  C14 AU8     2      18.740  30.240  34.820  1.00  0.00            
ATOM    185  C15 AU8     2      18.630  31.240  35.830  1.00  0.00            
ATOM    186  C16 AU8     2      19.340  31.270  36.980  1.00  0.00            
ATOM    187  C17 AU8     2      20.450  29.390  39.620  1.00  0.00            
ATOM    188  C18 AU8     2      20.510  28.020  39.740  1.00  0.00            
ATOM    189  C19 AU8     2      19.610  27.410  40.640  1.00  0.00            
ATOM    190  C20 AU8     2      18.670  28.080  41.380  1.00  0.00            
ATOM    191  Cl1 AU8     2      17.620  27.070  42.370  1.00  0.00            
ATOM    192  C21 AU8     2      18.600  29.490  41.290  1.00  0.00            
ATOM    193  C22 AU8     2      19.430  30.110  40.390  1.00  0.00            
ATOM    194  C23 AU8     2      22.720  31.060  40.180  1.00  0.00            
ATOM    195  C24 AU8     2      23.710  32.150  40.710  1.00  0.00            
ATOM    196  C25 AU8     2      23.900  35.370  41.760  1.00  0.00            
ATOM    197  H1  AU8     2      22.390  37.610  43.780  1.00  0.00            
ATOM    198  H2  AU8     2      22.370  35.740  43.800  1.00  0.00            
ATOM    199  H3  AU8     2      23.750  36.720  44.190  1.00  0.00            
ATOM    200  H4  AU8     2      22.420  38.440  41.300  1.00  0.00            
ATOM    201  H5  AU8     2      23.530  38.170  39.050  1.00  0.00            
ATOM    202  H6  AU8     2      24.950  36.190  38.560  1.00  0.00            
ATOM    203  H7  AU8     2      25.890  33.640  40.970  1.00  0.00            
ATOM    204  H8  AU8     2      26.020  34.280  39.330  1.00  0.00            
ATOM    205  H9  AU8     2      25.010  32.030  39.300  1.00  0.00            
ATOM    206  H10 AU8     2      24.220  33.660  37.680  1.00  0.00            
ATOM    207  H11 AU8     2      22.930  34.060  38.930  1.00  0.00            
ATOM    208  H12 AU8     2      23.300  31.360  37.580  1.00  0.00            
ATOM    209  H13 AU8     2      22.000  32.540  37.140  1.00  0.00            
ATOM    210  H14 AU8     2      21.050  32.070  39.410  1.00  0.00            
ATOM    211  H15 AU8     2      21.930  29.520  38.180  1.00  0.00            
ATOM    212  H16 AU8     2      21.050  28.430  36.440  1.00  0.00            
ATOM    213  H17 AU8     2      19.820  28.380  34.550  1.00  0.00            
ATOM    214  H18 AU8     2      18.180  30.310  33.890  1.00  0.00            
ATOM    215  H19 AU8     2      17.820  31.950  35.670  1.00  0.00            
ATOM    216  H20 AU8     2      19.140  32.050  37.710  1.00  0.00            
ATOM    217  H21 AU8     2      21.100  27.390  39.080  1.00  0.00            
ATOM    218  H22 AU8     2      19.530  26.320  40.630  1.00  0.00            
ATOM    219  H23 AU8     2      17.850  29.920  41.940  1.00  0.00            
ATOM    220  H24 AU8     2      19.410  31.180  40.250  1.00  0.00            
ATOM    221  H25 AU8     2      23.290  30.180  39.890  1.00  0.00            
ATOM    222  H26 AU8     2      22.130  30.840  41.070  1.00  0.00            
ATOM    223  H27 AU8     2      23.130  32.960  41.160  1.00  0.00            
ATOM    224  H28 AU8     2      24.350  31.800  41.520  1.00  0.00            
ATOM    225  H29 AU8     2      24.040  34.520  42.410  1.00  0.00            
TER
ENDMDL
MODEL        1
ATOM      1  H1  GCD     1      10.480  30.010  11.680  1.00  0.00            
ATOM      2  O1  GCD     1      10.710  29.650  12.550  1.00  0.00            
ATOM      3  C1  GCD     1      12.080  29.320  12.530  1.00  0.00            
ATOM      4  H2  GCD     1      12.420  28.910  11.570  1.00  0.00            
ATOM      5  H3  GCD     1      12.570  30.300  12.610  1.00  0.00            
ATOM      6  C2  GCD     1      12.350  28.340  13.660  1.00  0.00            
ATOM      7  H4  GCD     1      11.930  28.740  14.590  1.00  0.00            
ATOM      8  C3  GCD     1      13.860  28.050  13.820  1.00  0.00            
ATOM      9  H5  GCD     1      14.290  27.680  12.880  1.00  0.00            
ATOM     10  C4  GCD     1      14.070  27.010  14.930  1.00  0.00            
ATOM     11  H6  GCD     1      13.770  27.380  15.910  1.00  0.00            
ATOM     12  O2  GCD     1      15.420  26.630  14.980  1.00  0.00            
ATOM     13  H7  GCD     1      15.500  25.840  15.530  1.00  0.00            
ATOM     14  C5  GCD     1      13.180  25.760  14.740  1.00  0.00            
ATOM     15  H8  GCD     1      13.650  25.310  13.860  1.00  0.00            
ATOM     16  O3  GCD     1      13.200  24.800  15.830  1.00  0.00            
ATOM     17  H9  GCD     1      12.330  24.400  15.790  1.00  0.00            
ATOM     18  C6  GCD     1      11.740  26.140  14.300  1.00  0.00            
ATOM     19  O4  GCD     1      11.690  27.140  13.320  1.00  0.00            
ATOM     20  H10 GCD     1      11.090  25.370  13.880  1.00  0.00            
ATOM     21  O5  GCD     1      11.040  26.530  15.510  1.00  0.00            
ATOM     22  C7  GCD     1       9.660  26.000  15.770  1.00  0.00            
ATOM     23  H11 GCD     1       9.330  25.230  15.050  1.00  0.00            
ATOM     24  C8  GCD     1       9.640  25.480  17.200  1.00  0.00            
ATOM     25  H12 GCD     1      10.080  26.170  17.940  1.00  0.00            
ATOM     26  O6  GCD     1      10.450  24.290  17.260  1.00  0.00            
ATOM     27  H13 GCD     1      10.420  23.740  16.470  1.00  0.00            
ATOM     28  C9  GCD     1       8.170  25.060  17.680  1.00  0.00            
ATOM     29  H14 GCD     1       7.980  24.330  16.880  1.00  0.00            
ATOM     30  O7  GCD     1       8.260  24.590  18.990  1.00  0.00            
ATOM     31  H15 GCD     1       8.940  25.070  19.480  1.00  0.00            
ATOM     32  C10 GCD     1       7.250  26.250  17.430  1.00  0.00            
ATOM     33  H16 GCD     1       6.230  25.930  17.680  1.00  0.00            
ATOM     34  O8  GCD     1       7.290  26.530  16.040  1.00  0.00            
ATOM     35  C11 GCD     1       8.590  27.070  15.730  1.00  0.00            
ATOM     36  H17 GCD     1       8.700  27.920  16.400  1.00  0.00            
ATOM     37  C12 GCD     1       8.540  27.850  14.400  1.00  0.00            
ATOM     38  H18 GCD     1       9.510  28.370  14.370  1.00  0.00            
ATOM     39  H19 GCD     1       7.810  28.670  14.360  1.00  0.00            
ATOM     40  O9  GCD     1       8.370  27.010  13.240  1.00  0.00            
ATOM     41  H20 GCD     1       7.440  27.040  12.980  1.00  0.00            
ATOM     42  O10 GCD     1       7.590  27.330  18.320  1.00  0.00            
ATOM     43  C13 GCD     1       6.470  27.910  18.940  1.00  0.00            
ATOM     44  H21 GCD     1       5.490  27.530  18.630  1.00  0.00            
ATOM     45  C14 GCD     1       6.430  27.510  20.450  1.00  0.00            
ATOM     46  H22 GCD     1       7.390  27.760  20.920  1.00  0.00            
ATOM     47  O11 GCD     1       6.300  26.140  20.520  1.00  0.00            
ATOM     48  H23 GCD     1       7.060  25.690  20.130  1.00  0.00            
ATOM     49  C15 GCD     1       5.230  28.150  21.150  1.00  0.00            
ATOM     50  H24 GCD     1       4.250  27.840  20.760  1.00  0.00            
ATOM     51  O12 GCD     1       5.230  27.840  22.580  1.00  0.00            
ATOM     52  H25 GCD     1       5.740  28.480  23.090  1.00  0.00            
ATOM     53  C16 GCD     1       5.190  29.650  20.840  1.00  0.00            
ATOM     54  H26 GCD     1       4.320  30.080  21.340  1.00  0.00            
ATOM     55  O13 GCD     1       5.240  29.800  19.440  1.00  0.00            
ATOM     56  C17 GCD     1       6.450  29.410  18.790  1.00  0.00            
ATOM     57  H27 GCD     1       7.300  29.910  19.270  1.00  0.00            
ATOM     58  C18 GCD     1       6.390  29.890  17.340  1.00  0.00            
ATOM     59  H28 GCD     1       5.380  29.670  16.990  1.00  0.00            
ATOM     60  H29 GCD     1       7.140  29.350  16.760  1.00  0.00            
ATOM     61  O14 GCD     1       6.570  31.290  17.260  1.00  0.00            
ATOM     62  H30 GCD     1       5.770  31.560  17.710  1.00  0.00            
ATOM     63  O15 GCD     1       6.330  30.230  21.390  1.00  0.00            
ATOM     64  C19 GCD     1       6.150  31.310  22.320  1.00  0.00            
ATOM     65  H31 GCD     1       5.110  31.530  22.600  1.00  0.00            
ATOM     66  C20 GCD     1       7.010  31.030  23.560  1.00  0.00            
ATOM     67  H32 GCD     1       8.050  30.850  23.250  1.00  0.00            
ATOM     68  O16 GCD     1       6.410  29.850  24.240  1.00  0.00            
ATOM     69  H33 GCD     1       6.980  29.670  25.000  1.00  0.00            
ATOM     70  C21 GCD     1       7.010  32.200  24.520  1.00  0.00            
ATOM     71  H34 GCD     1       5.970  32.380  24.840  1.00  0.00            
ATOM     72  O17 GCD     1       7.800  31.990  25.730  1.00  0.00            
ATOM     73  H35 GCD     1       8.740  31.980  25.520  1.00  0.00            
ATOM     74  C22 GCD     1       7.410  33.430  23.740  1.00  0.00            
ATOM     75  H36 GCD     1       7.390  34.360  24.310  1.00  0.00            
ATOM     76  O18 GCD     1       6.640  33.600  22.560  1.00  0.00            
ATOM     77  C23 GCD     1       6.720  32.520  21.660  1.00  0.00            
ATOM     78  H37 GCD     1       7.760  32.360  21.340  1.00  0.00            
ATOM     79  C24 GCD     1       5.970  33.000  20.440  1.00  0.00            
ATOM     80  H38 GCD     1       6.120  32.400  19.530  1.00  0.00            
ATOM     81  H39 GCD     1       6.210  34.050  20.220  1.00  0.00            
ATOM     82  O19 GCD     1       4.470  33.010  20.550  1.00  0.00            
ATOM     83  H40 GCD     1       4.100  32.130  20.440  1.00  0.00            
ATOM     84  O20 GCD     1       8.810  33.310  23.350  1.00  0.00            
ATOM     85  C25 GCD     1       9.830  34.040  24.020  1.00  0.00            
ATOM     86  H41 GCD     1       9.340  34.420  24.920  1.00  0.00            
ATOM     87  C26 GCD     1      11.030  33.080  24.360  1.00  0.00            
ATOM     88  H42 GCD     1      11.280  32.590  23.410  1.00  0.00            
ATOM     89  O21 GCD     1      10.640  31.970  25.260  1.00  0.00            
ATOM     90  H43 GCD     1      11.340  31.320  25.190  1.00  0.00            
ATOM     91  C27 GCD     1      12.230  33.850  24.970  1.00  0.00            
ATOM     92  H44 GCD     1      11.820  34.320  25.870  1.00  0.00            
ATOM     93  O22 GCD     1      13.290  32.950  25.420  1.00  0.00            
ATOM     94  H45 GCD     1      13.000  32.320  26.090  1.00  0.00            
ATOM     95  C28 GCD     1      12.660  35.000  24.060  1.00  0.00            
ATOM     96  H46 GCD     1      13.440  35.500  24.640  1.00  0.00            
ATOM     97  O23 GCD     1      11.560  35.820  23.660  1.00  0.00            
ATOM     98  C29 GCD     1      10.360  35.140  23.080  1.00  0.00            
ATOM     99  H47 GCD     1      10.610  34.660  22.130  1.00  0.00            
ATOM    100  C30 GCD     1       9.400  36.250  22.750  1.00  0.00            
ATOM    101  H48 GCD     1       8.650  35.830  22.070  1.00  0.00            
ATOM    102  H49 GCD     1       9.970  37.030  22.210  1.00  0.00            
ATOM    103  O24 GCD     1       8.790  36.860  23.880  1.00  0.00            
ATOM    104  H50 GCD     1       9.520  37.120  24.450  1.00  0.00            
ATOM    105  O25 GCD     1      13.280  34.500  22.890  1.00  0.00            
ATOM    106  C31 GCD     1      14.470  35.160  22.520  1.00  0.00            
ATOM    107  H51 GCD     1      14.700  35.980  23.220  1.00  0.00            
ATOM    108  C32 GCD     1      15.570  34.110  22.480  1.00  0.00            
ATOM    109  H52 GCD     1      15.290  33.390  21.700  1.00  0.00            
ATOM    110  O26 GCD     1      15.710  33.500  23.750  1.00  0.00            
ATOM    111  H53 GCD     1      14.860  33.070  23.930  1.00  0.00            
ATOM    112  C33 GCD     1      16.910  34.620  21.990  1.00  0.00            
ATOM    113  H54 GCD     1      17.310  35.290  22.750  1.00  0.00            
ATOM    114  O27 GCD     1      17.990  33.700  21.850  1.00  0.00            
ATOM    115  H55 GCD     1      18.050  33.170  22.650  1.00  0.00            
ATOM    116  C34 GCD     1      16.700  35.490  20.760  1.00  0.00            
ATOM    117  H56 GCD     1      17.680  35.970  20.690  1.00  0.00            
ATOM    118  O28 GCD     1      15.710  36.430  20.940  1.00  0.00            
ATOM    119  C35 GCD     1      14.430  35.870  21.180  1.00  0.00            
ATOM    120  H57 GCD     1      14.220  35.110  20.420  1.00  0.00            
ATOM    121  C36 GCD     1      13.510  37.030  21.280  1.00  0.00            
ATOM    122  H58 GCD     1      13.980  37.870  21.820  1.00  0.00            
ATOM    123  H59 GCD     1      12.660  36.720  21.900  1.00  0.00            
ATOM    124  O29 GCD     1      13.130  37.420  19.940  1.00  0.00            
ATOM    125  H60 GCD     1      12.720  38.280  20.110  1.00  0.00            
ATOM    126  O30 GCD     1      16.430  34.630  19.650  1.00  0.00            
ATOM    127  C37 GCD     1      17.120  34.870  18.380  1.00  0.00            
ATOM    128  H61 GCD     1      17.490  35.890  18.310  1.00  0.00            
ATOM    129  C38 GCD     1      18.240  33.810  18.190  1.00  0.00            
ATOM    130  H62 GCD     1      17.810  32.810  18.310  1.00  0.00            
ATOM    131  O31 GCD     1      19.260  34.020  19.180  1.00  0.00            
ATOM    132  H63 GCD     1      19.020  33.750  20.070  1.00  0.00            
ATOM    133  C39 GCD     1      18.790  34.010  16.800  1.00  0.00            
ATOM    134  H64 GCD     1      19.010  35.080  16.670  1.00  0.00            
ATOM    135  O32 GCD     1      19.980  33.330  16.470  1.00  0.00            
ATOM    136  H65 GCD     1      20.570  33.790  17.070  1.00  0.00            
ATOM    137  C40 GCD     1      17.680  33.700  15.810  1.00  0.00            
ATOM    138  H66 GCD     1      18.110  33.910  14.830  1.00  0.00            
ATOM    139  O33 GCD     1      16.700  34.710  16.010  1.00  0.00            
ATOM    140  C41 GCD     1      16.060  34.720  17.280  1.00  0.00            
ATOM    141  H67 GCD     1      15.530  33.780  17.410  1.00  0.00            
ATOM    142  C42 GCD     1      15.170  35.970  17.310  1.00  0.00            
ATOM    143  H68 GCD     1      15.680  36.870  16.930  1.00  0.00            
ATOM    144  H69 GCD     1      14.940  36.150  18.370  1.00  0.00            
ATOM    145  O34 GCD     1      13.990  35.870  16.560  1.00  0.00            
ATOM    146  H70 GCD     1      14.100  36.220  15.670  1.00  0.00            
ATOM    147  O35 GCD     1      17.180  32.350  15.790  1.00  0.00            
ATOM    148  C43 GCD     1      16.760  31.930  14.490  1.00  0.00            
ATOM    149  H71 GCD     1      17.320  32.490  13.730  1.00  0.00            
ATOM    150  C44 GCD     1      17.170  30.420  14.710  1.00  0.00            
ATOM    151  H72 GCD     1      16.590  30.000  15.540  1.00  0.00            
ATOM    152  O36 GCD     1      18.510  30.290  15.030  1.00  0.00            
ATOM    153  H73 GCD     1      18.660  31.160  15.430  1.00  0.00            
ATOM    154  C45 GCD     1      16.830  29.650  13.440  1.00  0.00            
ATOM    155  H74 GCD     1      17.440  30.030  12.620  1.00  0.00            
ATOM    156  O37 GCD     1      17.230  28.270  13.520  1.00  0.00            
ATOM    157  H75 GCD     1      16.570  27.720  13.960  1.00  0.00            
ATOM    158  C46 GCD     1      15.360  29.860  13.140  1.00  0.00            
ATOM    159  H76 GCD     1      15.140  29.380  12.180  1.00  0.00            
ATOM    160  O38 GCD     1      14.670  29.210  14.190  1.00  0.00            
ATOM    161  O39 GCD     1      15.000  31.270  13.090  1.00  0.00            
ATOM    162  C47 GCD     1      15.200  32.010  14.250  1.00  0.00            
ATOM    163  H77 GCD     1      14.750  31.540  15.130  1.00  0.00            
ATOM    164  C48 GCD     1      14.700  33.420  14.040  1.00  0.00            
ATOM    165  H78 GCD     1      15.290  33.950  13.270  1.00  0.00            
ATOM    166  H79 GCD     1      14.780  33.920  15.010  1.00  0.00            
ATOM    167  O40 GCD     1      13.330  33.490  13.670  1.00  0.00            
ATOM    168  H80 GCD     1      13.340  33.090  12.790  1.00  0.00            
ATOM    169  C1  AU8     2       6.910  38.980  16.950  1.00  0.00            
ATOM    170  C2  AU8     2       6.710  37.720  16.210  1.00  0.00            
ATOM    171  C3  AU8     2       5.410  37.370  15.880  1.00  0.00            
ATOM    172  C4  AU8     2       5.140  36.220  15.110  1.00  0.00            
ATOM    173  C5  AU8     2       6.240  35.410  14.830  1.00  0.00            
ATOM    174  C6  AU8     2       7.550  35.760  15.090  1.00  0.00            
ATOM    175  C7  AU8     2       8.640  34.810  14.730  1.00  0.00            
ATOM    176  N1  AU8     2       9.470  34.460  16.010  1.00  0.00            
ATOM    177  C8  AU8     2      10.810  33.900  15.590  1.00  0.00            
ATOM    178  C9  AU8     2      11.600  33.340  16.760  1.00  0.00            
ATOM    179  N2  AU8     2      10.810  32.210  17.610  1.00  0.00            
ATOM    180  C10 AU8     2      11.660  31.860  18.850  1.00  0.00            
ATOM    181  C11 AU8     2      13.100  31.360  18.620  1.00  0.00            
ATOM    182  C12 AU8     2      13.440  30.370  17.680  1.00  0.00            
ATOM    183  C13 AU8     2      14.790  29.890  17.530  1.00  0.00            
ATOM    184  C14 AU8     2      15.840  30.540  18.270  1.00  0.00            
ATOM    185  C15 AU8     2      15.560  31.610  19.100  1.00  0.00            
ATOM    186  C16 AU8     2      14.160  32.060  19.280  1.00  0.00            
ATOM    187  C17 AU8     2      11.070  30.850  19.860  1.00  0.00            
ATOM    188  C18 AU8     2      11.180  31.110  21.190  1.00  0.00            
ATOM    189  C19 AU8     2      10.540  30.280  22.140  1.00  0.00            
ATOM    190  C20 AU8     2       9.910  29.090  21.730  1.00  0.00            
ATOM    191  Cl1 AU8     2       9.220  27.970  22.990  1.00  0.00            
ATOM    192  C21 AU8     2       9.890  28.770  20.360  1.00  0.00            
ATOM    193  C22 AU8     2      10.480  29.670  19.430  1.00  0.00            
ATOM    194  C23 AU8     2       9.350  32.790  17.960  1.00  0.00            
ATOM    195  C24 AU8     2       8.660  33.450  16.760  1.00  0.00            
ATOM    196  C25 AU8     2       7.780  36.910  15.820  1.00  0.00            
ATOM    197  H1  AU8     2       6.160  39.190  17.720  1.00  0.00            
ATOM    198  H2  AU8     2       7.910  38.980  17.400  1.00  0.00            
ATOM    199  H3  AU8     2       6.860  39.800  16.210  1.00  0.00            
ATOM    200  H4  AU8     2       4.550  37.950  16.200  1.00  0.00            
ATOM    201  H5  AU8     2       4.150  35.780  15.040  1.00  0.00            
ATOM    202  H6  AU8     2       6.100  34.420  14.400  1.00  0.00            
ATOM    203  H7  AU8     2       9.300  35.360  14.050  1.00  0.00            
ATOM    204  H8  AU8     2       8.270  33.900  14.260  1.00  0.00            
ATOM    205  H9  AU8     2       9.540  35.290  16.610  1.00  0.00            
ATOM    206  H10 AU8     2      11.410  34.680  15.120  1.00  0.00            
ATOM    207  H11 AU8     2      10.660  33.070  14.900  1.00  0.00            
ATOM    208  H12 AU8     2      11.790  34.150  17.470  1.00  0.00            
ATOM    209  H13 AU8     2      12.600  33.030  16.440  1.00  0.00            
ATOM    210  H14 AU8     2      10.690  31.380  17.010  1.00  0.00            
ATOM    211  H15 AU8     2      11.840  32.810  19.360  1.00  0.00            
ATOM    212  H16 AU8     2      12.710  30.050  16.940  1.00  0.00            
ATOM    213  H17 AU8     2      15.130  29.160  16.800  1.00  0.00            
ATOM    214  H18 AU8     2      16.860  30.150  18.320  1.00  0.00            
ATOM    215  H19 AU8     2      16.400  32.080  19.600  1.00  0.00            
ATOM    216  H20 AU8     2      13.830  32.900  19.870  1.00  0.00            
ATOM    217  H21 AU8     2      11.700  32.010  21.540  1.00  0.00            
ATOM    218  H22 AU8     2      10.590  30.540  23.190  1.00  0.00            
ATOM    219  H23 AU8     2       9.470  27.880  19.910  1.00  0.00            
ATOM    220  H24 AU8     2      10.450  29.460  18.370  1.00  0.00            
ATOM    221  H25 AU8     2       9.600  33.490  18.760  1.00  0.00            
ATOM    222  H26 AU8     2       8.730  31.970  18.320  1.00  0.00            
ATOM    223  H27 AU8     2       8.460  32.650  16.050  1.00  0.00            
ATOM    224  H28 AU8     2       7.730  33.880  17.140  1.00  0.00            
ATOM    225  H29 AU8     2       8.780  37.270  16.040  1.00  0.00            
TER
ENDMDL
MODEL        1
ATOM      1  H1  GCD     1      17.930  33.750  30.620  1.00  0.00            
ATOM      2  O1  GCD     1      17.320  34.130  31.260  1.00  0.00            
ATOM      3  C1  GCD     1      16.920  35.320  30.570  1.00  0.00            
ATOM      4  H2  GCD     1      16.270  35.030  29.740  1.00  0.00            
ATOM      5  H3  GCD     1      16.250  35.860  31.250  1.00  0.00            
ATOM      6  C2  GCD     1      18.080  36.170  30.050  1.00  0.00            
ATOM      7  H4  GCD     1      18.580  36.580  30.940  1.00  0.00            
ATOM      8  C3  GCD     1      17.630  37.360  29.090  1.00  0.00            
ATOM      9  H5  GCD     1      17.040  36.930  28.270  1.00  0.00            
ATOM     10  C4  GCD     1      18.790  38.100  28.500  1.00  0.00            
ATOM     11  H6  GCD     1      19.260  38.630  29.340  1.00  0.00            
ATOM     12  O2  GCD     1      18.360  39.050  27.470  1.00  0.00            
ATOM     13  H7  GCD     1      17.700  39.620  27.880  1.00  0.00            
ATOM     14  C5  GCD     1      19.790  37.160  27.850  1.00  0.00            
ATOM     15  H8  GCD     1      19.350  36.720  26.940  1.00  0.00            
ATOM     16  O3  GCD     1      21.070  37.700  27.400  1.00  0.00            
ATOM     17  H9  GCD     1      21.630  37.790  28.180  1.00  0.00            
ATOM     18  C6  GCD     1      20.110  36.000  28.830  1.00  0.00            
ATOM     19  O4  GCD     1      18.920  35.320  29.220  1.00  0.00            
ATOM     20  H10 GCD     1      20.650  35.220  28.290  1.00  0.00            
ATOM     21  O5  GCD     1      20.870  36.440  29.970  1.00  0.00            
ATOM     22  C7  GCD     1      21.990  35.560  30.380  1.00  0.00            
ATOM     23  H11 GCD     1      21.780  34.580  29.930  1.00  0.00            
ATOM     24  C8  GCD     1      23.280  36.170  29.860  1.00  0.00            
ATOM     25  H12 GCD     1      23.200  37.230  30.150  1.00  0.00            
ATOM     26  O6  GCD     1      23.430  36.130  28.440  1.00  0.00            
ATOM     27  H13 GCD     1      24.350  36.330  28.220  1.00  0.00            
ATOM     28  C9  GCD     1      24.550  35.650  30.520  1.00  0.00            
ATOM     29  H14 GCD     1      24.720  34.650  30.100  1.00  0.00            
ATOM     30  O7  GCD     1      25.710  36.480  30.240  1.00  0.00            
ATOM     31  H15 GCD     1      25.950  37.010  31.010  1.00  0.00            
ATOM     32  C10 GCD     1      24.390  35.510  32.010  1.00  0.00            
ATOM     33  H16 GCD     1      25.180  34.900  32.460  1.00  0.00            
ATOM     34  O8  GCD     1      23.230  34.660  32.250  1.00  0.00            
ATOM     35  C11 GCD     1      21.990  35.300  31.890  1.00  0.00            
ATOM     36  H17 GCD     1      21.940  36.280  32.390  1.00  0.00            
ATOM     37  C12 GCD     1      20.850  34.430  32.480  1.00  0.00            
ATOM     38  H18 GCD     1      19.910  34.980  32.330  1.00  0.00            
ATOM     39  H19 GCD     1      20.970  34.330  33.570  1.00  0.00            
ATOM     40  O9  GCD     1      20.720  33.180  31.830  1.00  0.00            
ATOM     41  H20 GCD     1      20.070  32.680  32.330  1.00  0.00            
ATOM     42  O10 GCD     1      24.370  36.780  32.790  1.00  0.00            
ATOM     43  C13 GCD     1      25.420  36.910  33.800  1.00  0.00            
ATOM     44  H21 GCD     1      26.150  36.090  33.830  1.00  0.00            
ATOM     45  C14 GCD     1      26.250  38.090  33.420  1.00  0.00            
ATOM     46  H22 GCD     1      25.590  38.920  33.130  1.00  0.00            
ATOM     47  O11 GCD     1      26.950  37.880  32.200  1.00  0.00            
ATOM     48  H23 GCD     1      27.420  38.710  32.030  1.00  0.00            
ATOM     49  C15 GCD     1      27.270  38.530  34.490  1.00  0.00            
ATOM     50  H24 GCD     1      28.090  37.810  34.420  1.00  0.00            
ATOM     51  O12 GCD     1      27.870  39.830  34.270  1.00  0.00            
ATOM     52  H25 GCD     1      27.230  40.500  34.540  1.00  0.00            
ATOM     53  C16 GCD     1      26.560  38.480  35.860  1.00  0.00            
ATOM     54  H26 GCD     1      27.280  38.560  36.680  1.00  0.00            
ATOM     55  O13 GCD     1      25.900  37.260  36.120  1.00  0.00            
ATOM     56  C17 GCD     1      24.820  36.920  35.210  1.00  0.00            
ATOM     57  H27 GCD     1      24.010  37.650  35.320  1.00  0.00            
ATOM     58  C18 GCD     1      24.280  35.580  35.680  1.00  0.00            
ATOM     59  H28 GCD     1      25.060  34.870  36.000  1.00  0.00            
ATOM     60  H29 GCD     1      23.770  35.200  34.790  1.00  0.00            
ATOM     61  O14 GCD     1      23.400  35.740  36.780  1.00  0.00            
ATOM     62  H30 GCD     1      23.980  35.650  37.550  1.00  0.00            
ATOM     63  O15 GCD     1      25.700  39.600  35.790  1.00  0.00            
ATOM     64  C19 GCD     1      25.910  40.690  36.690  1.00  0.00            
ATOM     65  H31 GCD     1      27.000  40.840  36.800  1.00  0.00            
ATOM     66  C20 GCD     1      25.380  41.970  35.910  1.00  0.00            
ATOM     67  H32 GCD     1      24.300  41.900  35.720  1.00  0.00            
ATOM     68  O16 GCD     1      25.980  42.210  34.630  1.00  0.00            
ATOM     69  H33 GCD     1      26.010  43.150  34.430  1.00  0.00            
ATOM     70  C21 GCD     1      25.590  43.150  36.820  1.00  0.00            
ATOM     71  H34 GCD     1      26.640  43.410  37.030  1.00  0.00            
ATOM     72  O17 GCD     1      25.090  44.320  36.180  1.00  0.00            
ATOM     73  H35 GCD     1      25.740  44.560  35.510  1.00  0.00            
ATOM     74  C22 GCD     1      24.960  42.920  38.170  1.00  0.00            
ATOM     75  H36 GCD     1      25.220  43.740  38.840  1.00  0.00            
ATOM     76  O18 GCD     1      25.490  41.740  38.710  1.00  0.00            
ATOM     77  C23 GCD     1      25.150  40.560  38.010  1.00  0.00            
ATOM     78  H37 GCD     1      24.080  40.520  37.790  1.00  0.00            
ATOM     79  C24 GCD     1      25.520  39.340  38.870  1.00  0.00            
ATOM     80  H38 GCD     1      25.040  38.430  38.520  1.00  0.00            
ATOM     81  H39 GCD     1      25.040  39.530  39.840  1.00  0.00            
ATOM     82  O19 GCD     1      26.930  39.200  38.990  1.00  0.00            
ATOM     83  H40 GCD     1      27.140  38.280  39.170  1.00  0.00            
ATOM     84  O20 GCD     1      23.590  42.780  38.010  1.00  0.00            
ATOM     85  C25 GCD     1      22.830  43.460  38.980  1.00  0.00            
ATOM     86  H41 GCD     1      23.430  43.880  39.800  1.00  0.00            
ATOM     87  C26 GCD     1      22.080  44.730  38.360  1.00  0.00            
ATOM     88  H42 GCD     1      21.460  44.430  37.500  1.00  0.00            
ATOM     89  O21 GCD     1      23.120  45.650  37.980  1.00  0.00            
ATOM     90  H43 GCD     1      23.560  45.380  37.160  1.00  0.00            
ATOM     91  C27 GCD     1      21.130  45.290  39.370  1.00  0.00            
ATOM     92  H44 GCD     1      21.800  45.600  40.180  1.00  0.00            
ATOM     93  O22 GCD     1      20.350  46.440  38.880  1.00  0.00            
ATOM     94  H45 GCD     1      21.020  46.930  38.380  1.00  0.00            
ATOM     95  C28 GCD     1      20.220  44.260  39.990  1.00  0.00            
ATOM     96  H46 GCD     1      19.580  44.690  40.760  1.00  0.00            
ATOM     97  O23 GCD     1      20.990  43.210  40.600  1.00  0.00            
ATOM     98  C29 GCD     1      21.890  42.450  39.680  1.00  0.00            
ATOM     99  H47 GCD     1      21.350  41.930  38.880  1.00  0.00            
ATOM    100  C30 GCD     1      22.730  41.510  40.550  1.00  0.00            
ATOM    101  H48 GCD     1      23.340  42.100  41.240  1.00  0.00            
ATOM    102  H49 GCD     1      23.270  40.910  39.820  1.00  0.00            
ATOM    103  O24 GCD     1      21.930  40.740  41.340  1.00  0.00            
ATOM    104  H50 GCD     1      21.660  41.270  42.090  1.00  0.00            
ATOM    105  O25 GCD     1      19.400  43.660  38.930  1.00  0.00            
ATOM    106  C31 GCD     1      18.050  43.590  39.190  1.00  0.00            
ATOM    107  H51 GCD     1      17.790  43.920  40.210  1.00  0.00            
ATOM    108  C32 GCD     1      17.310  44.530  38.190  1.00  0.00            
ATOM    109  H52 GCD     1      17.620  44.220  37.180  1.00  0.00            
ATOM    110  O26 GCD     1      17.750  45.870  38.330  1.00  0.00            
ATOM    111  H53 GCD     1      18.700  45.770  38.480  1.00  0.00            
ATOM    112  C33 GCD     1      15.850  44.370  38.340  1.00  0.00            
ATOM    113  H54 GCD     1      15.500  44.720  39.320  1.00  0.00            
ATOM    114  O27 GCD     1      15.160  45.020  37.340  1.00  0.00            
ATOM    115  H55 GCD     1      15.580  45.880  37.220  1.00  0.00            
ATOM    116  C34 GCD     1      15.500  42.890  38.290  1.00  0.00            
ATOM    117  H56 GCD     1      14.460  42.760  38.600  1.00  0.00            
ATOM    118  O28 GCD     1      16.210  42.140  39.260  1.00  0.00            
ATOM    119  C35 GCD     1      17.590  42.160  39.050  1.00  0.00            
ATOM    120  H57 GCD     1      17.820  41.730  38.070  1.00  0.00            
ATOM    121  C36 GCD     1      18.230  41.140  40.060  1.00  0.00            
ATOM    122  H58 GCD     1      17.830  41.330  41.060  1.00  0.00            
ATOM    123  H59 GCD     1      19.320  41.160  40.000  1.00  0.00            
ATOM    124  O29 GCD     1      17.890  39.730  39.730  1.00  0.00            
ATOM    125  H60 GCD     1      16.970  39.470  39.850  1.00  0.00            
ATOM    126  O30 GCD     1      15.780  42.320  36.970  1.00  0.00            
ATOM    127  C37 GCD     1      14.660  41.680  36.380  1.00  0.00            
ATOM    128  H61 GCD     1      13.800  41.690  37.070  1.00  0.00            
ATOM    129  C38 GCD     1      14.140  42.340  35.120  1.00  0.00            
ATOM    130  H62 GCD     1      14.920  42.550  34.370  1.00  0.00            
ATOM    131  O31 GCD     1      13.590  43.550  35.450  1.00  0.00            
ATOM    132  H63 GCD     1      14.170  44.120  35.970  1.00  0.00            
ATOM    133  C39 GCD     1      13.060  41.550  34.290  1.00  0.00            
ATOM    134  H64 GCD     1      12.180  41.670  34.940  1.00  0.00            
ATOM    135  O32 GCD     1      12.620  42.020  32.980  1.00  0.00            
ATOM    136  H65 GCD     1      13.390  42.080  32.400  1.00  0.00            
ATOM    137  C40 GCD     1      13.490  40.100  34.080  1.00  0.00            
ATOM    138  H66 GCD     1      12.610  39.480  33.860  1.00  0.00            
ATOM    139  O33 GCD     1      13.910  39.540  35.380  1.00  0.00            
ATOM    140  C41 GCD     1      15.010  40.200  36.060  1.00  0.00            
ATOM    141  H67 GCD     1      15.880  40.140  35.400  1.00  0.00            
ATOM    142  C42 GCD     1      15.190  39.300  37.200  1.00  0.00            
ATOM    143  H68 GCD     1      14.270  39.210  37.800  1.00  0.00            
ATOM    144  H69 GCD     1      15.980  39.760  37.810  1.00  0.00            
ATOM    145  O34 GCD     1      15.690  37.970  36.900  1.00  0.00            
ATOM    146  H70 GCD     1      14.930  37.380  36.830  1.00  0.00            
ATOM    147  O35 GCD     1      14.610  39.950  33.220  1.00  0.00            
ATOM    148  C43 GCD     1      14.350  39.600  31.800  1.00  0.00            
ATOM    149  H71 GCD     1      13.280  39.760  31.620  1.00  0.00            
ATOM    150  C44 GCD     1      15.250  40.480  30.880  1.00  0.00            
ATOM    151  H72 GCD     1      16.240  40.340  31.330  1.00  0.00            
ATOM    152  O36 GCD     1      14.820  41.860  30.990  1.00  0.00            
ATOM    153  H73 GCD     1      15.620  42.370  30.780  1.00  0.00            
ATOM    154  C45 GCD     1      15.110  39.950  29.480  1.00  0.00            
ATOM    155  H74 GCD     1      14.050  40.020  29.230  1.00  0.00            
ATOM    156  O37 GCD     1      15.930  40.740  28.550  1.00  0.00            
ATOM    157  H75 GCD     1      15.400  41.450  28.190  1.00  0.00            
ATOM    158  C46 GCD     1      15.530  38.420  29.410  1.00  0.00            
ATOM    159  H76 GCD     1      15.460  38.050  28.380  1.00  0.00            
ATOM    160  O38 GCD     1      16.880  38.230  29.900  1.00  0.00            
ATOM    161  O39 GCD     1      14.720  37.630  30.250  1.00  0.00            
ATOM    162  C47 GCD     1      14.730  38.090  31.640  1.00  0.00            
ATOM    163  H77 GCD     1      15.750  37.980  32.030  1.00  0.00            
ATOM    164  C48 GCD     1      13.750  37.160  32.300  1.00  0.00            
ATOM    165  H78 GCD     1      13.770  37.510  33.340  1.00  0.00            
ATOM    166  H79 GCD     1      14.020  36.100  32.240  1.00  0.00            
ATOM    167  O40 GCD     1      12.410  37.430  31.840  1.00  0.00            
ATOM    168  H80 GCD     1      11.980  36.600  31.610  1.00  0.00            
ATOM    169  C1  AU8     2      18.480  31.340  41.910  1.00  0.00            
ATOM    170  C2  AU8     2      17.910  32.450  41.110  1.00  0.00            
ATOM    171  C3  AU8     2      16.750  33.090  41.550  1.00  0.00            
ATOM    172  C4  AU8     2      16.130  34.050  40.790  1.00  0.00            
ATOM    173  C5  AU8     2      16.740  34.420  39.570  1.00  0.00            
ATOM    174  C6  AU8     2      17.930  33.890  39.130  1.00  0.00            
ATOM    175  C7  AU8     2      18.420  34.250  37.770  1.00  0.00            
ATOM    176  N1  AU8     2      19.250  35.490  37.650  1.00  0.00            
ATOM    177  C8  AU8     2      18.300  36.680  37.710  1.00  0.00            
ATOM    178  C9  AU8     2      18.930  37.990  37.260  1.00  0.00            
ATOM    179  N2  AU8     2      19.660  37.910  35.930  1.00  0.00            
ATOM    180  C10 AU8     2      20.400  39.210  35.640  1.00  0.00            
ATOM    181  C11 AU8     2      19.530  40.410  35.430  1.00  0.00            
ATOM    182  C12 AU8     2      19.890  41.650  35.930  1.00  0.00            
ATOM    183  C13 AU8     2      19.240  42.890  35.460  1.00  0.00            
ATOM    184  C14 AU8     2      18.150  42.760  34.560  1.00  0.00            
ATOM    185  C15 AU8     2      17.690  41.520  34.230  1.00  0.00            
ATOM    186  C16 AU8     2      18.400  40.390  34.570  1.00  0.00            
ATOM    187  C17 AU8     2      21.330  39.190  34.490  1.00  0.00            
ATOM    188  C18 AU8     2      22.550  39.880  34.600  1.00  0.00            
ATOM    189  C19 AU8     2      23.340  39.990  33.480  1.00  0.00            
ATOM    190  C20 AU8     2      22.900  39.710  32.230  1.00  0.00            
ATOM    191  Cl1 AU8     2      23.950  40.020  30.840  1.00  0.00            
ATOM    192  C21 AU8     2      21.660  39.040  32.080  1.00  0.00            
ATOM    193  C22 AU8     2      20.880  38.770  33.210  1.00  0.00            
ATOM    194  C23 AU8     2      20.650  36.800  36.060  1.00  0.00            
ATOM    195  C24 AU8     2      19.960  35.460  36.340  1.00  0.00            
ATOM    196  C25 AU8     2      18.540  32.920  39.940  1.00  0.00            
ATOM    197  H1  AU8     2      19.570  31.280  41.800  1.00  0.00            
ATOM    198  H2  AU8     2      18.290  31.490  42.980  1.00  0.00            
ATOM    199  H3  AU8     2      17.950  30.410  41.670  1.00  0.00            
ATOM    200  H4  AU8     2      16.220  32.790  42.450  1.00  0.00            
ATOM    201  H5  AU8     2      15.170  34.400  41.140  1.00  0.00            
ATOM    202  H6  AU8     2      16.290  35.120  38.870  1.00  0.00            
ATOM    203  H7  AU8     2      17.540  34.400  37.140  1.00  0.00            
ATOM    204  H8  AU8     2      19.020  33.410  37.400  1.00  0.00            
ATOM    205  H9  AU8     2      19.890  35.590  38.450  1.00  0.00            
ATOM    206  H10 AU8     2      17.900  36.690  38.720  1.00  0.00            
ATOM    207  H11 AU8     2      17.550  36.260  37.030  1.00  0.00            
ATOM    208  H12 AU8     2      19.670  38.270  38.020  1.00  0.00            
ATOM    209  H13 AU8     2      18.200  38.790  37.310  1.00  0.00            
ATOM    210  H14 AU8     2      19.090  37.610  35.130  1.00  0.00            
ATOM    211  H15 AU8     2      21.040  39.300  36.520  1.00  0.00            
ATOM    212  H16 AU8     2      20.700  41.680  36.660  1.00  0.00            
ATOM    213  H17 AU8     2      19.460  43.880  35.850  1.00  0.00            
ATOM    214  H18 AU8     2      17.600  43.600  34.130  1.00  0.00            
ATOM    215  H19 AU8     2      16.810  41.530  33.600  1.00  0.00            
ATOM    216  H20 AU8     2      18.150  39.400  34.210  1.00  0.00            
ATOM    217  H21 AU8     2      22.930  40.150  35.590  1.00  0.00            
ATOM    218  H22 AU8     2      24.190  40.660  33.420  1.00  0.00            
ATOM    219  H23 AU8     2      21.280  38.690  31.120  1.00  0.00            
ATOM    220  H24 AU8     2      19.920  38.320  32.990  1.00  0.00            
ATOM    221  H25 AU8     2      21.380  36.980  36.860  1.00  0.00            
ATOM    222  H26 AU8     2      21.230  36.790  35.130  1.00  0.00            
ATOM    223  H27 AU8     2      19.200  35.110  35.640  1.00  0.00            
ATOM    224  H28 AU8     2      20.750  34.720  36.450  1.00  0.00            
ATOM    225  H29 AU8     2      19.510  32.570  39.600  1.00  0.00            
TER
ENDMDL
MODEL        1
ATOM      1  H1  GCD     1      21.710  34.910  26.500  1.00  0.00            
ATOM      2  O1  GCD     1      21.620  35.830  26.780  1.00  0.00            
ATOM      3  C1  GCD     1      20.200  35.990  26.950  1.00  0.00            
ATOM      4  H2  GCD     1      19.690  35.980  25.980  1.00  0.00            
ATOM      5  H3  GCD     1      19.840  35.180  27.590  1.00  0.00            
ATOM      6  C2  GCD     1      19.930  37.310  27.670  1.00  0.00            
ATOM      7  H4  GCD     1      18.850  37.440  27.720  1.00  0.00            
ATOM      8  C3  GCD     1      20.680  38.520  27.100  1.00  0.00            
ATOM      9  H5  GCD     1      21.750  38.280  27.080  1.00  0.00            
ATOM     10  C4  GCD     1      20.500  39.710  27.970  1.00  0.00            
ATOM     11  H6  GCD     1      19.440  39.980  27.920  1.00  0.00            
ATOM     12  O2  GCD     1      21.150  40.870  27.410  1.00  0.00            
ATOM     13  H7  GCD     1      22.060  40.590  27.570  1.00  0.00            
ATOM     14  C5  GCD     1      20.980  39.430  29.320  1.00  0.00            
ATOM     15  H8  GCD     1      22.030  39.120  29.230  1.00  0.00            
ATOM     16  O3  GCD     1      20.850  40.570  30.150  1.00  0.00            
ATOM     17  H9  GCD     1      21.340  41.280  29.700  1.00  0.00            
ATOM     18  C6  GCD     1      20.130  38.290  29.890  1.00  0.00            
ATOM     19  O4  GCD     1      20.290  37.150  29.030  1.00  0.00            
ATOM     20  H10 GCD     1      20.490  37.960  30.870  1.00  0.00            
ATOM     21  O5  GCD     1      18.830  38.670  29.990  1.00  0.00            
ATOM     22  C7  GCD     1      18.130  38.190  31.200  1.00  0.00            
ATOM     23  H11 GCD     1      18.720  37.530  31.850  1.00  0.00            
ATOM     24  C8  GCD     1      18.050  39.280  32.130  1.00  0.00            
ATOM     25  H12 GCD     1      17.570  40.150  31.650  1.00  0.00            
ATOM     26  O6  GCD     1      19.280  39.700  32.650  1.00  0.00            
ATOM     27  H13 GCD     1      19.880  39.970  31.940  1.00  0.00            
ATOM     28  C9  GCD     1      17.120  39.070  33.330  1.00  0.00            
ATOM     29  H14 GCD     1      17.570  38.330  34.010  1.00  0.00            
ATOM     30  O7  GCD     1      16.860  40.270  34.000  1.00  0.00            
ATOM     31  H15 GCD     1      17.580  40.880  33.820  1.00  0.00            
ATOM     32  C10 GCD     1      15.860  38.460  32.870  1.00  0.00            
ATOM     33  H16 GCD     1      15.310  38.120  33.760  1.00  0.00            
ATOM     34  O8  GCD     1      16.150  37.270  32.100  1.00  0.00            
ATOM     35  C11 GCD     1      16.830  37.490  30.880  1.00  0.00            
ATOM     36  H17 GCD     1      16.280  38.210  30.250  1.00  0.00            
ATOM     37  C12 GCD     1      17.170  36.280  30.130  1.00  0.00            
ATOM     38  H18 GCD     1      17.860  35.710  30.770  1.00  0.00            
ATOM     39  H19 GCD     1      17.630  36.530  29.170  1.00  0.00            
ATOM     40  O9  GCD     1      16.010  35.540  29.800  1.00  0.00            
ATOM     41  H20 GCD     1      15.490  35.530  30.610  1.00  0.00            
ATOM     42  O10 GCD     1      15.100  39.430  32.130  1.00  0.00            
ATOM     43  C13 GCD     1      13.810  39.710  32.470  1.00  0.00            
ATOM     44  H21 GCD     1      13.590  39.070  33.330  1.00  0.00            
ATOM     45  C14 GCD     1      13.550  41.130  32.990  1.00  0.00            
ATOM     46  H22 GCD     1      13.740  41.920  32.260  1.00  0.00            
ATOM     47  O11 GCD     1      14.390  41.410  34.140  1.00  0.00            
ATOM     48  H23 GCD     1      15.190  40.910  33.960  1.00  0.00            
ATOM     49  C15 GCD     1      12.120  41.280  33.500  1.00  0.00            
ATOM     50  H24 GCD     1      11.810  40.590  34.300  1.00  0.00            
ATOM     51  O12 GCD     1      11.870  42.590  33.930  1.00  0.00            
ATOM     52  H25 GCD     1      11.790  43.130  33.140  1.00  0.00            
ATOM     53  C16 GCD     1      11.270  40.960  32.220  1.00  0.00            
ATOM     54  H26 GCD     1      10.200  40.970  32.460  1.00  0.00            
ATOM     55  O13 GCD     1      11.440  39.640  31.800  1.00  0.00            
ATOM     56  C17 GCD     1      12.760  39.350  31.390  1.00  0.00            
ATOM     57  H27 GCD     1      12.920  39.950  30.480  1.00  0.00            
ATOM     58  C18 GCD     1      12.930  37.920  30.990  1.00  0.00            
ATOM     59  H28 GCD     1      12.860  37.310  31.900  1.00  0.00            
ATOM     60  H29 GCD     1      13.910  37.690  30.560  1.00  0.00            
ATOM     61  O14 GCD     1      11.940  37.660  30.090  1.00  0.00            
ATOM     62  H30 GCD     1      11.040  37.770  30.420  1.00  0.00            
ATOM     63  O15 GCD     1      11.440  41.900  31.190  1.00  0.00            
ATOM     64  C19 GCD     1      10.360  42.570  30.680  1.00  0.00            
ATOM     65  H31 GCD     1       9.560  42.640  31.420  1.00  0.00            
ATOM     66  C20 GCD     1      11.000  43.980  30.480  1.00  0.00            
ATOM     67  H32 GCD     1      11.970  43.910  29.960  1.00  0.00            
ATOM     68  O16 GCD     1      11.180  44.540  31.690  1.00  0.00            
ATOM     69  H33 GCD     1      11.750  45.310  31.650  1.00  0.00            
ATOM     70  C21 GCD     1       9.980  44.790  29.680  1.00  0.00            
ATOM     71  H34 GCD     1       9.090  45.020  30.280  1.00  0.00            
ATOM     72  O17 GCD     1      10.570  46.070  29.300  1.00  0.00            
ATOM     73  H35 GCD     1      10.450  46.670  30.040  1.00  0.00            
ATOM     74  C22 GCD     1       9.610  44.050  28.430  1.00  0.00            
ATOM     75  H36 GCD     1       8.650  44.490  28.150  1.00  0.00            
ATOM     76  O18 GCD     1       9.140  42.780  28.700  1.00  0.00            
ATOM     77  C23 GCD     1       9.990  41.910  29.390  1.00  0.00            
ATOM     78  H37 GCD     1      10.860  41.740  28.740  1.00  0.00            
ATOM     79  C24 GCD     1       9.240  40.560  29.550  1.00  0.00            
ATOM     80  H38 GCD     1       8.160  40.720  29.690  1.00  0.00            
ATOM     81  H39 GCD     1       9.580  39.970  30.410  1.00  0.00            
ATOM     82  O19 GCD     1       9.400  39.820  28.220  1.00  0.00            
ATOM     83  H40 GCD     1       8.530  39.710  27.830  1.00  0.00            
ATOM     84  O20 GCD     1      10.580  44.060  27.370  1.00  0.00            
ATOM     85  C25 GCD     1      10.180  44.920  26.310  1.00  0.00            
ATOM     86  H41 GCD     1       9.390  45.590  26.670  1.00  0.00            
ATOM     87  C26 GCD     1      11.490  45.640  25.910  1.00  0.00            
ATOM     88  H42 GCD     1      12.290  44.940  25.630  1.00  0.00            
ATOM     89  O21 GCD     1      11.940  46.490  26.970  1.00  0.00            
ATOM     90  H43 GCD     1      11.500  46.180  27.770  1.00  0.00            
ATOM     91  C27 GCD     1      11.350  46.340  24.580  1.00  0.00            
ATOM     92  H44 GCD     1      10.710  47.220  24.680  1.00  0.00            
ATOM     93  O22 GCD     1      12.680  46.850  24.140  1.00  0.00            
ATOM     94  H45 GCD     1      13.040  47.310  24.910  1.00  0.00            
ATOM     95  C28 GCD     1      10.780  45.350  23.530  1.00  0.00            
ATOM     96  H46 GCD     1      10.510  45.850  22.600  1.00  0.00            
ATOM     97  O23 GCD     1       9.580  44.750  23.970  1.00  0.00            
ATOM     98  C29 GCD     1       9.620  44.040  25.190  1.00  0.00            
ATOM     99  H47 GCD     1      10.320  43.230  24.960  1.00  0.00            
ATOM    100  C30 GCD     1       8.190  43.570  25.510  1.00  0.00            
ATOM    101  H48 GCD     1       8.280  42.850  26.330  1.00  0.00            
ATOM    102  H49 GCD     1       7.740  43.140  24.610  1.00  0.00            
ATOM    103  O24 GCD     1       7.320  44.630  25.790  1.00  0.00            
ATOM    104  H50 GCD     1       7.540  45.270  25.110  1.00  0.00            
ATOM    105  O25 GCD     1      11.680  44.340  23.130  1.00  0.00            
ATOM    106  C31 GCD     1      11.900  44.200  21.700  1.00  0.00            
ATOM    107  H51 GCD     1      11.050  44.550  21.120  1.00  0.00            
ATOM    108  C32 GCD     1      13.260  44.870  21.300  1.00  0.00            
ATOM    109  H52 GCD     1      13.990  44.500  22.040  1.00  0.00            
ATOM    110  O26 GCD     1      13.270  46.310  21.470  1.00  0.00            
ATOM    111  H53 GCD     1      13.120  46.550  22.390  1.00  0.00            
ATOM    112  C33 GCD     1      13.680  44.520  19.850  1.00  0.00            
ATOM    113  H54 GCD     1      12.880  45.000  19.270  1.00  0.00            
ATOM    114  O27 GCD     1      14.990  44.860  19.310  1.00  0.00            
ATOM    115  H55 GCD     1      15.150  45.750  19.610  1.00  0.00            
ATOM    116  C34 GCD     1      13.630  43.000  19.680  1.00  0.00            
ATOM    117  H56 GCD     1      13.720  42.710  18.630  1.00  0.00            
ATOM    118  O28 GCD     1      12.330  42.520  20.010  1.00  0.00            
ATOM    119  C35 GCD     1      12.030  42.680  21.390  1.00  0.00            
ATOM    120  H57 GCD     1      12.810  42.230  22.020  1.00  0.00            
ATOM    121  C36 GCD     1      10.730  41.920  21.730  1.00  0.00            
ATOM    122  H58 GCD     1      10.070  42.010  20.850  1.00  0.00            
ATOM    123  H59 GCD     1      10.260  42.340  22.630  1.00  0.00            
ATOM    124  O29 GCD     1      11.040  40.480  22.010  1.00  0.00            
ATOM    125  H60 GCD     1      11.390  40.070  21.210  1.00  0.00            
ATOM    126  O30 GCD     1      14.570  42.360  20.510  1.00  0.00            
ATOM    127  C37 GCD     1      15.520  41.440  19.820  1.00  0.00            
ATOM    128  H61 GCD     1      15.320  41.320  18.750  1.00  0.00            
ATOM    129  C38 GCD     1      16.920  42.060  19.890  1.00  0.00            
ATOM    130  H62 GCD     1      17.220  42.260  20.930  1.00  0.00            
ATOM    131  O31 GCD     1      17.040  43.170  19.060  1.00  0.00            
ATOM    132  H63 GCD     1      16.360  43.800  19.310  1.00  0.00            
ATOM    133  C39 GCD     1      17.950  40.960  19.520  1.00  0.00            
ATOM    134  H64 GCD     1      17.720  40.740  18.470  1.00  0.00            
ATOM    135  O32 GCD     1      19.330  41.370  19.690  1.00  0.00            
ATOM    136  H65 GCD     1      19.650  41.020  20.530  1.00  0.00            
ATOM    137  C40 GCD     1      17.760  39.680  20.290  1.00  0.00            
ATOM    138  H66 GCD     1      18.460  38.970  19.850  1.00  0.00            
ATOM    139  O33 GCD     1      16.450  39.230  20.240  1.00  0.00            
ATOM    140  C41 GCD     1      15.480  40.160  20.590  1.00  0.00            
ATOM    141  H67 GCD     1      15.490  40.400  21.660  1.00  0.00            
ATOM    142  C42 GCD     1      14.140  39.520  20.410  1.00  0.00            
ATOM    143  H68 GCD     1      14.100  39.010  19.430  1.00  0.00            
ATOM    144  H69 GCD     1      13.380  40.320  20.460  1.00  0.00            
ATOM    145  O34 GCD     1      13.920  38.600  21.390  1.00  0.00            
ATOM    146  H70 GCD     1      14.230  37.790  20.980  1.00  0.00            
ATOM    147  O35 GCD     1      18.230  39.950  21.660  1.00  0.00            
ATOM    148  C43 GCD     1      19.210  39.100  22.290  1.00  0.00            
ATOM    149  H71 GCD     1      19.840  38.570  21.560  1.00  0.00            
ATOM    150  C44 GCD     1      20.100  40.100  23.060  1.00  0.00            
ATOM    151  H72 GCD     1      19.490  40.580  23.830  1.00  0.00            
ATOM    152  O36 GCD     1      20.550  41.190  22.160  1.00  0.00            
ATOM    153  H73 GCD     1      20.590  42.060  22.570  1.00  0.00            
ATOM    154  C45 GCD     1      21.220  39.410  23.830  1.00  0.00            
ATOM    155  H74 GCD     1      21.800  38.870  23.060  1.00  0.00            
ATOM    156  O37 GCD     1      21.940  40.340  24.520  1.00  0.00            
ATOM    157  H75 GCD     1      21.470  40.600  25.320  1.00  0.00            
ATOM    158  C46 GCD     1      20.640  38.250  24.680  1.00  0.00            
ATOM    159  H76 GCD     1      21.430  37.560  24.960  1.00  0.00            
ATOM    160  O38 GCD     1      20.080  38.810  25.880  1.00  0.00            
ATOM    161  O39 GCD     1      19.600  37.440  23.990  1.00  0.00            
ATOM    162  C47 GCD     1      18.550  38.210  23.310  1.00  0.00            
ATOM    163  H77 GCD     1      17.990  38.750  24.080  1.00  0.00            
ATOM    164  C48 GCD     1      17.540  37.190  22.680  1.00  0.00            
ATOM    165  H78 GCD     1      18.030  36.460  22.020  1.00  0.00            
ATOM    166  H79 GCD     1      16.750  37.600  22.040  1.00  0.00            
ATOM    167  O40 GCD     1      16.900  36.520  23.810  1.00  0.00            
ATOM    168  H80 GCD     1      16.700  35.640  23.460  1.00  0.00            
ATOM    169  C1  AU8     2      11.340  32.570  22.990  1.00  0.00            
ATOM    170  C2  AU8     2      10.720  33.980  22.970  1.00  0.00            
ATOM    171  C3  AU8     2      10.200  34.420  21.770  1.00  0.00            
ATOM    172  C4  AU8     2       9.620  35.720  21.740  1.00  0.00            
ATOM    173  C5  AU8     2       9.670  36.600  22.840  1.00  0.00            
ATOM    174  C6  AU8     2      10.120  36.050  24.010  1.00  0.00            
ATOM    175  C7  AU8     2      10.290  36.880  25.230  1.00  0.00            
ATOM    176  N1  AU8     2      11.730  37.430  25.440  1.00  0.00            
ATOM    177  C8  AU8     2      11.910  37.990  26.860  1.00  0.00            
ATOM    178  C9  AU8     2      13.240  38.660  27.030  1.00  0.00            
ATOM    179  N2  AU8     2      13.530  39.820  26.060  1.00  0.00            
ATOM    180  C10 AU8     2      14.980  40.340  26.270  1.00  0.00            
ATOM    181  C11 AU8     2      15.200  40.950  27.630  1.00  0.00            
ATOM    182  C12 AU8     2      16.430  40.600  28.220  1.00  0.00            
ATOM    183  C13 AU8     2      16.780  41.200  29.460  1.00  0.00            
ATOM    184  C14 AU8     2      15.950  42.050  30.120  1.00  0.00            
ATOM    185  C15 AU8     2      14.700  42.270  29.600  1.00  0.00            
ATOM    186  C16 AU8     2      14.330  41.830  28.290  1.00  0.00            
ATOM    187  C17 AU8     2      15.380  41.460  25.280  1.00  0.00            
ATOM    188  C18 AU8     2      16.630  41.350  24.690  1.00  0.00            
ATOM    189  C19 AU8     2      17.050  42.360  23.790  1.00  0.00            
ATOM    190  C20 AU8     2      16.220  43.520  23.540  1.00  0.00            
ATOM    191  Cl1 AU8     2      16.680  44.650  22.290  1.00  0.00            
ATOM    192  C21 AU8     2      15.010  43.630  24.170  1.00  0.00            
ATOM    193  C22 AU8     2      14.550  42.560  24.990  1.00  0.00            
ATOM    194  C23 AU8     2      13.280  39.240  24.660  1.00  0.00            
ATOM    195  C24 AU8     2      11.970  38.500  24.400  1.00  0.00            
ATOM    196  C25 AU8     2      10.730  34.770  24.070  1.00  0.00            
ATOM    197  H1  AU8     2      11.090  31.970  23.870  1.00  0.00            
ATOM    198  H2  AU8     2      11.140  31.970  22.090  1.00  0.00            
ATOM    199  H3  AU8     2      12.410  32.780  23.060  1.00  0.00            
ATOM    200  H4  AU8     2      10.250  33.780  20.890  1.00  0.00            
ATOM    201  H5  AU8     2       9.360  36.030  20.730  1.00  0.00            
ATOM    202  H6  AU8     2       9.300  37.620  22.740  1.00  0.00            
ATOM    203  H7  AU8     2       9.890  36.360  26.110  1.00  0.00            
ATOM    204  H8  AU8     2       9.670  37.770  25.170  1.00  0.00            
ATOM    205  H9  AU8     2      12.400  36.680  25.220  1.00  0.00            
ATOM    206  H10 AU8     2      11.880  37.180  27.590  1.00  0.00            
ATOM    207  H11 AU8     2      11.020  38.570  27.120  1.00  0.00            
ATOM    208  H12 AU8     2      13.970  37.890  26.780  1.00  0.00            
ATOM    209  H13 AU8     2      13.390  38.960  28.070  1.00  0.00            
ATOM    210  H14 AU8     2      12.790  40.520  26.200  1.00  0.00            
ATOM    211  H15 AU8     2      15.650  39.520  26.040  1.00  0.00            
ATOM    212  H16 AU8     2      17.070  39.920  27.660  1.00  0.00            
ATOM    213  H17 AU8     2      17.790  41.260  29.860  1.00  0.00            
ATOM    214  H18 AU8     2      16.230  42.430  31.100  1.00  0.00            
ATOM    215  H19 AU8     2      13.990  42.800  30.230  1.00  0.00            
ATOM    216  H20 AU8     2      13.290  42.020  28.050  1.00  0.00            
ATOM    217  H21 AU8     2      17.360  40.560  24.820  1.00  0.00            
ATOM    218  H22 AU8     2      17.980  42.300  23.220  1.00  0.00            
ATOM    219  H23 AU8     2      14.380  44.510  24.050  1.00  0.00            
ATOM    220  H24 AU8     2      13.560  42.610  25.450  1.00  0.00            
ATOM    221  H25 AU8     2      14.050  38.480  24.480  1.00  0.00            
ATOM    222  H26 AU8     2      13.530  39.980  23.890  1.00  0.00            
ATOM    223  H27 AU8     2      11.130  39.200  24.450  1.00  0.00            
ATOM    224  H28 AU8     2      12.030  38.080  23.390  1.00  0.00            
ATOM    225  H29 AU8     2      11.210  34.420  24.980  1.00  0.00            
TER
ENDMDL
MODEL        1
ATOM      1  H1  GCD     1      14.790  36.920  30.600  1.00  0.00            
ATOM      2  O1  GCD     1      15.640  37.220  30.270  1.00  0.00            
ATOM      3  C1  GCD     1      15.180  38.410  29.580  1.00  0.00            
ATOM      4  H2  GCD     1      14.390  38.860  30.200  1.00  0.00            
ATOM      5  H3  GCD     1      16.030  39.090  29.430  1.00  0.00            
ATOM      6  C2  GCD     1      14.550  38.150  28.250  1.00  0.00            
ATOM      7  H4  GCD     1      15.390  37.830  27.610  1.00  0.00            
ATOM      8  C3  GCD     1      13.750  39.290  27.530  1.00  0.00            
ATOM      9  H5  GCD     1      12.930  39.630  28.170  1.00  0.00            
ATOM     10  C4  GCD     1      13.130  38.870  26.220  1.00  0.00            
ATOM     11  H6  GCD     1      14.020  38.660  25.620  1.00  0.00            
ATOM     12  O2  GCD     1      12.270  39.910  25.660  1.00  0.00            
ATOM     13  H7  GCD     1      12.040  39.690  24.750  1.00  0.00            
ATOM     14  C5  GCD     1      12.320  37.540  26.390  1.00  0.00            
ATOM     15  H8  GCD     1      11.480  37.750  27.050  1.00  0.00            
ATOM     16  O3  GCD     1      11.880  37.040  25.120  1.00  0.00            
ATOM     17  H9  GCD     1      12.580  36.520  24.720  1.00  0.00            
ATOM     18  C6  GCD     1      13.180  36.550  27.180  1.00  0.00            
ATOM     19  O4  GCD     1      13.590  37.150  28.360  1.00  0.00            
ATOM     20  H10 GCD     1      12.520  35.730  27.480  1.00  0.00            
ATOM     21  O5  GCD     1      14.210  36.030  26.290  1.00  0.00            
ATOM     22  C7  GCD     1      14.010  34.610  25.870  1.00  0.00            
ATOM     23  H11 GCD     1      12.970  34.290  25.910  1.00  0.00            
ATOM     24  C8  GCD     1      14.310  34.660  24.370  1.00  0.00            
ATOM     25  H12 GCD     1      15.300  35.130  24.280  1.00  0.00            
ATOM     26  O6  GCD     1      13.270  35.250  23.570  1.00  0.00            
ATOM     27  H13 GCD     1      13.490  35.040  22.660  1.00  0.00            
ATOM     28  C9  GCD     1      14.370  33.220  23.800  1.00  0.00            
ATOM     29  H14 GCD     1      13.400  32.750  24.020  1.00  0.00            
ATOM     30  O7  GCD     1      14.670  33.290  22.360  1.00  0.00            
ATOM     31  H15 GCD     1      15.600  33.540  22.330  1.00  0.00            
ATOM     32  C10 GCD     1      15.380  32.450  24.630  1.00  0.00            
ATOM     33  H16 GCD     1      15.400  31.390  24.360  1.00  0.00            
ATOM     34  O8  GCD     1      14.980  32.480  26.040  1.00  0.00            
ATOM     35  C11 GCD     1      14.960  33.750  26.650  1.00  0.00            
ATOM     36  H17 GCD     1      15.990  34.120  26.660  1.00  0.00            
ATOM     37  C12 GCD     1      14.430  33.620  28.120  1.00  0.00            
ATOM     38  H18 GCD     1      14.450  34.590  28.620  1.00  0.00            
ATOM     39  H19 GCD     1      15.100  32.960  28.690  1.00  0.00            
ATOM     40  O9  GCD     1      13.130  33.220  28.260  1.00  0.00            
ATOM     41  H20 GCD     1      13.060  32.280  28.040  1.00  0.00            
ATOM     42  O10 GCD     1      16.740  33.090  24.400  1.00  0.00            
ATOM     43  C13 GCD     1      17.800  32.210  24.000  1.00  0.00            
ATOM     44  H21 GCD     1      17.390  31.290  23.570  1.00  0.00            
ATOM     45  C14 GCD     1      18.540  32.840  22.820  1.00  0.00            
ATOM     46  H22 GCD     1      18.840  33.840  23.170  1.00  0.00            
ATOM     47  O11 GCD     1      17.610  33.060  21.730  1.00  0.00            
ATOM     48  H23 GCD     1      18.050  33.680  21.130  1.00  0.00            
ATOM     49  C15 GCD     1      19.780  32.040  22.430  1.00  0.00            
ATOM     50  H24 GCD     1      19.390  31.100  22.020  1.00  0.00            
ATOM     51  O12 GCD     1      20.630  32.620  21.490  1.00  0.00            
ATOM     52  H25 GCD     1      20.260  32.560  20.600  1.00  0.00            
ATOM     53  C16 GCD     1      20.590  31.570  23.670  1.00  0.00            
ATOM     54  H26 GCD     1      21.270  30.730  23.490  1.00  0.00            
ATOM     55  O13 GCD     1      19.720  30.950  24.620  1.00  0.00            
ATOM     56  C17 GCD     1      18.820  31.910  25.080  1.00  0.00            
ATOM     57  H27 GCD     1      19.310  32.810  25.480  1.00  0.00            
ATOM     58  C18 GCD     1      18.120  31.310  26.340  1.00  0.00            
ATOM     59  H28 GCD     1      17.430  30.560  25.940  1.00  0.00            
ATOM     60  H29 GCD     1      17.590  32.100  26.880  1.00  0.00            
ATOM     61  O14 GCD     1      19.030  30.660  27.260  1.00  0.00            
ATOM     62  H30 GCD     1      19.650  30.150  26.730  1.00  0.00            
ATOM     63  O15 GCD     1      21.310  32.600  24.280  1.00  0.00            
ATOM     64  C19 GCD     1      22.640  32.250  24.750  1.00  0.00            
ATOM     65  H31 GCD     1      22.710  31.180  24.960  1.00  0.00            
ATOM     66  C20 GCD     1      23.630  32.710  23.660  1.00  0.00            
ATOM     67  H32 GCD     1      23.420  33.740  23.340  1.00  0.00            
ATOM     68  O16 GCD     1      23.480  31.900  22.580  1.00  0.00            
ATOM     69  H33 GCD     1      22.590  32.010  22.230  1.00  0.00            
ATOM     70  C21 GCD     1      25.060  32.700  24.030  1.00  0.00            
ATOM     71  H34 GCD     1      25.410  31.670  24.130  1.00  0.00            
ATOM     72  O17 GCD     1      25.820  33.340  23.060  1.00  0.00            
ATOM     73  H35 GCD     1      25.410  33.220  22.190  1.00  0.00            
ATOM     74  C22 GCD     1      25.220  33.500  25.380  1.00  0.00            
ATOM     75  H36 GCD     1      26.210  33.210  25.740  1.00  0.00            
ATOM     76  O18 GCD     1      24.300  32.830  26.320  1.00  0.00            
ATOM     77  C23 GCD     1      22.880  33.020  25.990  1.00  0.00            
ATOM     78  H37 GCD     1      22.670  34.090  25.810  1.00  0.00            
ATOM     79  C24 GCD     1      22.010  32.530  27.140  1.00  0.00            
ATOM     80  H38 GCD     1      22.350  31.540  27.470  1.00  0.00            
ATOM     81  H39 GCD     1      20.930  32.470  26.920  1.00  0.00            
ATOM     82  O19 GCD     1      22.210  33.380  28.240  1.00  0.00            
ATOM     83  H40 GCD     1      23.170  33.410  28.140  1.00  0.00            
ATOM     84  O20 GCD     1      24.960  34.920  25.260  1.00  0.00            
ATOM     85  C25 GCD     1      25.950  35.850  25.750  1.00  0.00            
ATOM     86  H41 GCD     1      26.790  35.260  26.120  1.00  0.00            
ATOM     87  C26 GCD     1      26.300  36.720  24.590  1.00  0.00            
ATOM     88  H42 GCD     1      25.380  37.160  24.180  1.00  0.00            
ATOM     89  O21 GCD     1      26.910  35.930  23.600  1.00  0.00            
ATOM     90  H43 GCD     1      26.740  35.020  23.850  1.00  0.00            
ATOM     91  C27 GCD     1      27.220  37.860  25.000  1.00  0.00            
ATOM     92  H44 GCD     1      28.210  37.420  25.180  1.00  0.00            
ATOM     93  O22 GCD     1      27.490  38.880  24.030  1.00  0.00            
ATOM     94  H45 GCD     1      26.620  39.280  23.910  1.00  0.00            
ATOM     95  C28 GCD     1      26.740  38.510  26.280  1.00  0.00            
ATOM     96  H46 GCD     1      27.540  39.190  26.570  1.00  0.00            
ATOM     97  O23 GCD     1      26.340  37.620  27.260  1.00  0.00            
ATOM     98  C29 GCD     1      25.340  36.670  26.870  1.00  0.00            
ATOM     99  H47 GCD     1      24.380  37.140  26.600  1.00  0.00            
ATOM    100  C30 GCD     1      25.070  35.820  28.120  1.00  0.00            
ATOM    101  H48 GCD     1      26.000  35.730  28.700  1.00  0.00            
ATOM    102  H49 GCD     1      24.690  34.840  27.830  1.00  0.00            
ATOM    103  O24 GCD     1      24.010  36.440  28.910  1.00  0.00            
ATOM    104  H50 GCD     1      24.290  37.340  29.130  1.00  0.00            
ATOM    105  O25 GCD     1      25.530  39.270  26.100  1.00  0.00            
ATOM    106  C31 GCD     1      25.530  40.690  25.980  1.00  0.00            
ATOM    107  H51 GCD     1      26.510  41.140  25.760  1.00  0.00            
ATOM    108  C32 GCD     1      24.700  41.020  24.720  1.00  0.00            
ATOM    109  H52 GCD     1      23.690  40.630  24.930  1.00  0.00            
ATOM    110  O26 GCD     1      25.140  40.500  23.450  1.00  0.00            
ATOM    111  H53 GCD     1      24.340  40.520  22.920  1.00  0.00            
ATOM    112  C33 GCD     1      24.540  42.530  24.540  1.00  0.00            
ATOM    113  H54 GCD     1      25.570  42.930  24.560  1.00  0.00            
ATOM    114  O27 GCD     1      23.840  42.950  23.360  1.00  0.00            
ATOM    115  H55 GCD     1      22.890  42.820  23.380  1.00  0.00            
ATOM    116  C34 GCD     1      23.900  43.120  25.840  1.00  0.00            
ATOM    117  H56 GCD     1      23.830  44.210  25.810  1.00  0.00            
ATOM    118  O28 GCD     1      24.840  42.730  26.870  1.00  0.00            
ATOM    119  C35 GCD     1      24.910  41.310  27.160  1.00  0.00            
ATOM    120  H57 GCD     1      23.970  40.800  27.400  1.00  0.00            
ATOM    121  C36 GCD     1      25.810  40.990  28.360  1.00  0.00            
ATOM    122  H58 GCD     1      26.840  41.240  28.090  1.00  0.00            
ATOM    123  H59 GCD     1      25.850  39.910  28.530  1.00  0.00            
ATOM    124  O29 GCD     1      25.260  41.650  29.530  1.00  0.00            
ATOM    125  H60 GCD     1      25.520  41.150  30.310  1.00  0.00            
ATOM    126  O30 GCD     1      22.550  42.570  26.090  1.00  0.00            
ATOM    127  C37 GCD     1      21.560  43.580  25.870  1.00  0.00            
ATOM    128  H61 GCD     1      22.010  44.510  25.500  1.00  0.00            
ATOM    129  C38 GCD     1      20.510  43.020  24.850  1.00  0.00            
ATOM    130  H62 GCD     1      20.190  42.070  25.290  1.00  0.00            
ATOM    131  O31 GCD     1      21.030  42.780  23.500  1.00  0.00            
ATOM    132  H63 GCD     1      20.360  42.320  22.990  1.00  0.00            
ATOM    133  C39 GCD     1      19.350  44.030  24.820  1.00  0.00            
ATOM    134  H64 GCD     1      19.750  44.980  24.440  1.00  0.00            
ATOM    135  O32 GCD     1      18.320  43.590  23.850  1.00  0.00            
ATOM    136  H65 GCD     1      17.680  43.100  24.380  1.00  0.00            
ATOM    137  C40 GCD     1      18.790  44.210  26.230  1.00  0.00            
ATOM    138  H66 GCD     1      18.070  45.020  26.150  1.00  0.00            
ATOM    139  O33 GCD     1      19.790  44.610  27.120  1.00  0.00            
ATOM    140  C41 GCD     1      20.960  43.810  27.270  1.00  0.00            
ATOM    141  H67 GCD     1      20.730  42.820  27.690  1.00  0.00            
ATOM    142  C42 GCD     1      21.960  44.480  28.190  1.00  0.00            
ATOM    143  H68 GCD     1      22.810  43.790  28.330  1.00  0.00            
ATOM    144  H69 GCD     1      21.510  44.510  29.190  1.00  0.00            
ATOM    145  O34 GCD     1      22.430  45.700  27.830  1.00  0.00            
ATOM    146  H70 GCD     1      23.280  45.920  28.230  1.00  0.00            
ATOM    147  O35 GCD     1      18.160  42.910  26.590  1.00  0.00            
ATOM    148  C43 GCD     1      16.910  43.020  27.250  1.00  0.00            
ATOM    149  H71 GCD     1      16.760  43.950  27.820  1.00  0.00            
ATOM    150  C44 GCD     1      15.800  42.840  26.160  1.00  0.00            
ATOM    151  H72 GCD     1      16.070  41.920  25.640  1.00  0.00            
ATOM    152  O36 GCD     1      15.750  43.880  25.160  1.00  0.00            
ATOM    153  H73 GCD     1      15.380  44.630  25.630  1.00  0.00            
ATOM    154  C45 GCD     1      14.440  42.690  26.830  1.00  0.00            
ATOM    155  H74 GCD     1      14.240  43.610  27.400  1.00  0.00            
ATOM    156  O37 GCD     1      13.370  42.530  25.850  1.00  0.00            
ATOM    157  H75 GCD     1      13.140  41.590  25.880  1.00  0.00            
ATOM    158  C46 GCD     1      14.450  41.600  27.860  1.00  0.00            
ATOM    159  H76 GCD     1      13.460  41.600  28.340  1.00  0.00            
ATOM    160  O38 GCD     1      14.680  40.340  27.230  1.00  0.00            
ATOM    161  O39 GCD     1      15.510  41.850  28.860  1.00  0.00            
ATOM    162  C47 GCD     1      16.820  41.870  28.320  1.00  0.00            
ATOM    163  H77 GCD     1      17.060  40.920  27.830  1.00  0.00            
ATOM    164  C48 GCD     1      17.800  42.100  29.460  1.00  0.00            
ATOM    165  H78 GCD     1      17.490  43.000  30.000  1.00  0.00            
ATOM    166  H79 GCD     1      18.750  42.380  28.990  1.00  0.00            
ATOM    167  O40 GCD     1      17.900  40.960  30.210  1.00  0.00            
ATOM    168  H80 GCD     1      17.410  41.130  31.030  1.00  0.00            
ATOM    169  C1  AU8     2      16.880  36.270  35.310  1.00  0.00            
ATOM    170  C2  AU8     2      17.730  37.380  34.730  1.00  0.00            
ATOM    171  C3  AU8     2      17.690  38.690  35.230  1.00  0.00            
ATOM    172  C4  AU8     2      18.500  39.680  34.690  1.00  0.00            
ATOM    173  C5  AU8     2      19.480  39.290  33.760  1.00  0.00            
ATOM    174  C6  AU8     2      19.470  38.020  33.150  1.00  0.00            
ATOM    175  C7  AU8     2      20.540  37.690  32.200  1.00  0.00            
ATOM    176  N1  AU8     2      19.920  37.060  30.910  1.00  0.00            
ATOM    177  C8  AU8     2      21.110  36.740  30.060  1.00  0.00            
ATOM    178  C9  AU8     2      20.740  36.490  28.610  1.00  0.00            
ATOM    179  N2  AU8     2      19.890  37.540  27.930  1.00  0.00            
ATOM    180  C10 AU8     2      19.380  36.990  26.600  1.00  0.00            
ATOM    181  C11 AU8     2      20.560  36.780  25.590  1.00  0.00            
ATOM    182  C12 AU8     2      20.370  35.850  24.530  1.00  0.00            
ATOM    183  C13 AU8     2      21.270  35.760  23.450  1.00  0.00            
ATOM    184  C14 AU8     2      22.300  36.630  23.370  1.00  0.00            
ATOM    185  C15 AU8     2      22.460  37.660  24.350  1.00  0.00            
ATOM    186  C16 AU8     2      21.590  37.750  25.430  1.00  0.00            
ATOM    187  C17 AU8     2      18.350  37.860  25.950  1.00  0.00            
ATOM    188  C18 AU8     2      17.160  37.250  25.570  1.00  0.00            
ATOM    189  C19 AU8     2      16.220  37.900  24.650  1.00  0.00            
ATOM    190  C20 AU8     2      16.450  39.260  24.240  1.00  0.00            
ATOM    191  Cl1 AU8     2      15.360  40.010  23.130  1.00  0.00            
ATOM    192  C21 AU8     2      17.640  39.900  24.690  1.00  0.00            
ATOM    193  C22 AU8     2      18.580  39.220  25.540  1.00  0.00            
ATOM    194  C23 AU8     2      18.640  37.710  28.830  1.00  0.00            
ATOM    195  C24 AU8     2      18.980  38.090  30.280  1.00  0.00            
ATOM    196  C25 AU8     2      18.520  37.090  33.650  1.00  0.00            
ATOM    197  H1  AU8     2      16.740  36.490  36.370  1.00  0.00            
ATOM    198  H2  AU8     2      15.910  36.210  34.790  1.00  0.00            
ATOM    199  H3  AU8     2      17.450  35.340  35.220  1.00  0.00            
ATOM    200  H4  AU8     2      17.020  38.930  36.050  1.00  0.00            
ATOM    201  H5  AU8     2      18.510  40.720  35.010  1.00  0.00            
ATOM    202  H6  AU8     2      20.070  40.120  33.390  1.00  0.00            
ATOM    203  H7  AU8     2      21.250  37.050  32.720  1.00  0.00            
ATOM    204  H8  AU8     2      21.130  38.570  31.950  1.00  0.00            
ATOM    205  H9  AU8     2      19.490  36.160  31.150  1.00  0.00            
ATOM    206  H10 AU8     2      21.570  35.850  30.490  1.00  0.00            
ATOM    207  H11 AU8     2      21.810  37.580  30.020  1.00  0.00            
ATOM    208  H12 AU8     2      20.390  35.480  28.410  1.00  0.00            
ATOM    209  H13 AU8     2      21.740  36.470  28.160  1.00  0.00            
ATOM    210  H14 AU8     2      20.380  38.440  27.840  1.00  0.00            
ATOM    211  H15 AU8     2      18.850  36.060  26.800  1.00  0.00            
ATOM    212  H16 AU8     2      19.460  35.260  24.450  1.00  0.00            
ATOM    213  H17 AU8     2      21.030  34.980  22.740  1.00  0.00            
ATOM    214  H18 AU8     2      22.980  36.460  22.550  1.00  0.00            
ATOM    215  H19 AU8     2      23.340  38.290  24.320  1.00  0.00            
ATOM    216  H20 AU8     2      21.750  38.580  26.110  1.00  0.00            
ATOM    217  H21 AU8     2      16.970  36.210  25.800  1.00  0.00            
ATOM    218  H22 AU8     2      15.270  37.460  24.370  1.00  0.00            
ATOM    219  H23 AU8     2      17.740  40.940  24.390  1.00  0.00            
ATOM    220  H24 AU8     2      19.520  39.740  25.720  1.00  0.00            
ATOM    221  H25 AU8     2      18.150  36.740  28.780  1.00  0.00            
ATOM    222  H26 AU8     2      17.880  38.340  28.370  1.00  0.00            
ATOM    223  H27 AU8     2      19.440  39.080  30.430  1.00  0.00            
ATOM    224  H28 AU8     2      18.100  38.200  30.900  1.00  0.00            
ATOM    225  H29 AU8     2      18.450  36.080  33.250  1.00  0.00            
TER
ENDMDL
MODEL        1
ATOM      1  H1  GCD     1       4.400  32.990  32.750  1.00  0.00            
ATOM      2  O1  GCD     1       3.550  33.410  32.600  1.00  0.00            
ATOM      3  C1  GCD     1       3.500  34.500  33.490  1.00  0.00            
ATOM      4  H2  GCD     1       3.460  34.200  34.550  1.00  0.00            
ATOM      5  H3  GCD     1       4.390  35.110  33.310  1.00  0.00            
ATOM      6  C2  GCD     1       2.290  35.290  33.170  1.00  0.00            
ATOM      7  H4  GCD     1       2.330  35.540  32.100  1.00  0.00            
ATOM      8  C3  GCD     1       2.170  36.540  34.050  1.00  0.00            
ATOM      9  H5  GCD     1       2.110  36.190  35.100  1.00  0.00            
ATOM     10  C4  GCD     1       0.880  37.350  33.850  1.00  0.00            
ATOM     11  H6  GCD     1       0.880  37.910  32.900  1.00  0.00            
ATOM     12  O2  GCD     1       0.800  38.360  34.730  1.00  0.00            
ATOM     13  H7  GCD     1       1.710  38.690  34.770  1.00  0.00            
ATOM     14  C5  GCD     1      -0.260  36.340  34.020  1.00  0.00            
ATOM     15  H8  GCD     1      -0.250  36.000  35.060  1.00  0.00            
ATOM     16  O3  GCD     1      -1.540  36.930  33.690  1.00  0.00            
ATOM     17  H9  GCD     1      -1.410  37.250  32.790  1.00  0.00            
ATOM     18  C6  GCD     1      -0.050  35.070  33.160  1.00  0.00            
ATOM     19  O4  GCD     1       1.180  34.460  33.450  1.00  0.00            
ATOM     20  H10 GCD     1      -0.830  34.340  33.380  1.00  0.00            
ATOM     21  O5  GCD     1      -0.070  35.530  31.850  1.00  0.00            
ATOM     22  C7  GCD     1      -1.250  35.200  31.010  1.00  0.00            
ATOM     23  H11 GCD     1      -2.090  35.020  31.690  1.00  0.00            
ATOM     24  C8  GCD     1      -1.610  36.360  30.060  1.00  0.00            
ATOM     25  H12 GCD     1      -0.770  36.640  29.410  1.00  0.00            
ATOM     26  O6  GCD     1      -2.060  37.470  30.900  1.00  0.00            
ATOM     27  H13 GCD     1      -2.280  38.170  30.270  1.00  0.00            
ATOM     28  C9  GCD     1      -2.800  35.810  29.250  1.00  0.00            
ATOM     29  H14 GCD     1      -3.600  35.410  29.900  1.00  0.00            
ATOM     30  O7  GCD     1      -3.340  36.740  28.330  1.00  0.00            
ATOM     31  H15 GCD     1      -3.660  37.500  28.840  1.00  0.00            
ATOM     32  C10 GCD     1      -2.430  34.600  28.480  1.00  0.00            
ATOM     33  H16 GCD     1      -3.290  34.220  27.920  1.00  0.00            
ATOM     34  O8  GCD     1      -2.100  33.600  29.410  1.00  0.00            
ATOM     35  C11 GCD     1      -0.940  33.920  30.210  1.00  0.00            
ATOM     36  H17 GCD     1      -0.060  33.980  29.550  1.00  0.00            
ATOM     37  C12 GCD     1      -0.650  32.790  31.230  1.00  0.00            
ATOM     38  H18 GCD     1       0.330  32.820  31.720  1.00  0.00            
ATOM     39  H19 GCD     1      -0.750  31.870  30.640  1.00  0.00            
ATOM     40  O9  GCD     1      -1.570  32.570  32.270  1.00  0.00            
ATOM     41  H20 GCD     1      -1.500  31.650  32.560  1.00  0.00            
ATOM     42  O10 GCD     1      -1.300  34.750  27.600  1.00  0.00            
ATOM     43  C13 GCD     1      -1.510  34.160  26.330  1.00  0.00            
ATOM     44  H21 GCD     1      -2.250  33.350  26.310  1.00  0.00            
ATOM     45  C14 GCD     1      -1.870  35.320  25.330  1.00  0.00            
ATOM     46  H22 GCD     1      -1.070  36.060  25.420  1.00  0.00            
ATOM     47  O11 GCD     1      -3.160  35.900  25.640  1.00  0.00            
ATOM     48  H23 GCD     1      -3.040  36.160  26.560  1.00  0.00            
ATOM     49  C15 GCD     1      -1.780  34.660  23.930  1.00  0.00            
ATOM     50  H24 GCD     1      -2.510  33.840  23.960  1.00  0.00            
ATOM     51  O12 GCD     1      -2.160  35.620  22.920  1.00  0.00            
ATOM     52  H25 GCD     1      -1.740  36.450  23.150  1.00  0.00            
ATOM     53  C16 GCD     1      -0.500  33.990  23.610  1.00  0.00            
ATOM     54  H26 GCD     1      -0.460  33.500  22.640  1.00  0.00            
ATOM     55  O13 GCD     1      -0.210  33.110  24.630  1.00  0.00            
ATOM     56  C17 GCD     1      -0.130  33.680  25.900  1.00  0.00            
ATOM     57  H27 GCD     1       0.610  34.500  25.880  1.00  0.00            
ATOM     58  C18 GCD     1       0.570  32.710  26.880  1.00  0.00            
ATOM     59  H28 GCD     1       0.920  33.240  27.770  1.00  0.00            
ATOM     60  H29 GCD     1       1.450  32.290  26.380  1.00  0.00            
ATOM     61  O14 GCD     1      -0.280  31.560  27.240  1.00  0.00            
ATOM     62  H30 GCD     1       0.010  31.160  28.060  1.00  0.00            
ATOM     63  O15 GCD     1       0.450  35.130  23.520  1.00  0.00            
ATOM     64  C19 GCD     1       1.490  34.990  22.500  1.00  0.00            
ATOM     65  H31 GCD     1       1.200  34.140  21.880  1.00  0.00            
ATOM     66  C20 GCD     1       1.470  36.270  21.740  1.00  0.00            
ATOM     67  H32 GCD     1       1.670  37.070  22.460  1.00  0.00            
ATOM     68  O16 GCD     1       0.260  36.530  21.110  1.00  0.00            
ATOM     69  H33 GCD     1      -0.270  37.160  21.620  1.00  0.00            
ATOM     70  C21 GCD     1       2.560  36.270  20.760  1.00  0.00            
ATOM     71  H34 GCD     1       2.410  35.400  20.120  1.00  0.00            
ATOM     72  O17 GCD     1       2.710  37.440  19.940  1.00  0.00            
ATOM     73  H35 GCD     1       1.820  37.640  19.610  1.00  0.00            
ATOM     74  C22 GCD     1       3.960  36.050  21.380  1.00  0.00            
ATOM     75  H36 GCD     1       4.730  35.900  20.620  1.00  0.00            
ATOM     76  O18 GCD     1       3.930  34.860  22.140  1.00  0.00            
ATOM     77  C23 GCD     1       2.900  34.760  23.150  1.00  0.00            
ATOM     78  H37 GCD     1       3.100  35.620  23.810  1.00  0.00            
ATOM     79  C24 GCD     1       3.000  33.460  23.900  1.00  0.00            
ATOM     80  H38 GCD     1       2.830  32.590  23.260  1.00  0.00            
ATOM     81  H39 GCD     1       2.290  33.440  24.730  1.00  0.00            
ATOM     82  O19 GCD     1       4.260  33.420  24.540  1.00  0.00            
ATOM     83  H40 GCD     1       4.930  33.120  23.910  1.00  0.00            
ATOM     84  O20 GCD     1       4.350  37.080  22.310  1.00  0.00            
ATOM     85  C25 GCD     1       5.170  38.180  22.060  1.00  0.00            
ATOM     86  H41 GCD     1       5.390  38.190  20.990  1.00  0.00            
ATOM     87  C26 GCD     1       4.510  39.510  22.470  1.00  0.00            
ATOM     88  H42 GCD     1       4.210  39.410  23.520  1.00  0.00            
ATOM     89  O21 GCD     1       3.440  39.830  21.570  1.00  0.00            
ATOM     90  H43 GCD     1       3.180  38.940  21.310  1.00  0.00            
ATOM     91  C27 GCD     1       5.510  40.640  22.380  1.00  0.00            
ATOM     92  H44 GCD     1       5.790  40.870  21.340  1.00  0.00            
ATOM     93  O22 GCD     1       4.900  41.860  22.860  1.00  0.00            
ATOM     94  H45 GCD     1       3.990  41.880  22.540  1.00  0.00            
ATOM     95  C28 GCD     1       6.920  40.420  23.000  1.00  0.00            
ATOM     96  H46 GCD     1       7.660  41.120  22.590  1.00  0.00            
ATOM     97  O23 GCD     1       7.400  39.090  22.850  1.00  0.00            
ATOM     98  C29 GCD     1       6.390  38.040  23.020  1.00  0.00            
ATOM     99  H47 GCD     1       6.070  38.000  24.070  1.00  0.00            
ATOM    100  C30 GCD     1       7.120  36.700  22.700  1.00  0.00            
ATOM    101  H48 GCD     1       7.570  36.740  21.700  1.00  0.00            
ATOM    102  H49 GCD     1       6.450  35.830  22.750  1.00  0.00            
ATOM    103  O24 GCD     1       8.160  36.460  23.730  1.00  0.00            
ATOM    104  H50 GCD     1       8.990  36.910  23.520  1.00  0.00            
ATOM    105  O25 GCD     1       6.730  40.590  24.440  1.00  0.00            
ATOM    106  C31 GCD     1       7.700  41.340  25.200  1.00  0.00            
ATOM    107  H51 GCD     1       8.400  41.800  24.490  1.00  0.00            
ATOM    108  C32 GCD     1       6.970  42.480  25.980  1.00  0.00            
ATOM    109  H52 GCD     1       6.260  41.910  26.600  1.00  0.00            
ATOM    110  O26 GCD     1       6.250  43.340  25.090  1.00  0.00            
ATOM    111  H53 GCD     1       5.720  42.750  24.550  1.00  0.00            
ATOM    112  C33 GCD     1       7.890  43.250  26.930  1.00  0.00            
ATOM    113  H54 GCD     1       8.560  43.870  26.320  1.00  0.00            
ATOM    114  O27 GCD     1       7.050  44.130  27.730  1.00  0.00            
ATOM    115  H55 GCD     1       7.130  44.990  27.300  1.00  0.00            
ATOM    116  C34 GCD     1       8.760  42.310  27.790  1.00  0.00            
ATOM    117  H56 GCD     1       9.580  42.860  28.280  1.00  0.00            
ATOM    118  O28 GCD     1       9.340  41.280  26.980  1.00  0.00            
ATOM    119  C35 GCD     1       8.500  40.470  26.210  1.00  0.00            
ATOM    120  H57 GCD     1       7.790  40.060  26.940  1.00  0.00            
ATOM    121  C36 GCD     1       9.340  39.400  25.560  1.00  0.00            
ATOM    122  H58 GCD     1       9.930  39.830  24.740  1.00  0.00            
ATOM    123  H59 GCD     1       8.580  38.740  25.130  1.00  0.00            
ATOM    124  O29 GCD     1      10.180  38.570  26.410  1.00  0.00            
ATOM    125  H60 GCD     1      10.970  39.090  26.590  1.00  0.00            
ATOM    126  O30 GCD     1       7.920  41.660  28.730  1.00  0.00            
ATOM    127  C37 GCD     1       8.440  41.270  30.050  1.00  0.00            
ATOM    128  H61 GCD     1       9.520  41.420  29.960  1.00  0.00            
ATOM    129  C38 GCD     1       7.820  42.240  31.060  1.00  0.00            
ATOM    130  H62 GCD     1       6.740  42.020  31.130  1.00  0.00            
ATOM    131  O31 GCD     1       8.160  43.500  30.580  1.00  0.00            
ATOM    132  H63 GCD     1       7.880  43.530  29.660  1.00  0.00            
ATOM    133  C39 GCD     1       8.420  41.900  32.430  1.00  0.00            
ATOM    134  H64 GCD     1       9.490  42.150  32.350  1.00  0.00            
ATOM    135  O32 GCD     1       7.870  42.560  33.560  1.00  0.00            
ATOM    136  H65 GCD     1       7.690  43.490  33.360  1.00  0.00            
ATOM    137  C40 GCD     1       8.310  40.410  32.670  1.00  0.00            
ATOM    138  H66 GCD     1       8.750  40.140  33.640  1.00  0.00            
ATOM    139  O33 GCD     1       8.900  39.630  31.680  1.00  0.00            
ATOM    140  C41 GCD     1       8.330  39.770  30.360  1.00  0.00            
ATOM    141  H67 GCD     1       7.270  39.510  30.440  1.00  0.00            
ATOM    142  C42 GCD     1       9.060  38.880  29.350  1.00  0.00            
ATOM    143  H68 GCD     1      10.100  39.200  29.230  1.00  0.00            
ATOM    144  H69 GCD     1       8.450  38.940  28.440  1.00  0.00            
ATOM    145  O34 GCD     1       9.000  37.470  29.720  1.00  0.00            
ATOM    146  H70 GCD     1       9.520  37.390  30.530  1.00  0.00            
ATOM    147  O35 GCD     1       6.920  39.880  32.720  1.00  0.00            
ATOM    148  C43 GCD     1       6.430  39.110  33.710  1.00  0.00            
ATOM    149  H71 GCD     1       7.100  39.130  34.580  1.00  0.00            
ATOM    150  C44 GCD     1       5.140  39.810  34.200  1.00  0.00            
ATOM    151  H72 GCD     1       4.480  39.850  33.320  1.00  0.00            
ATOM    152  O36 GCD     1       5.360  41.090  34.680  1.00  0.00            
ATOM    153  H73 GCD     1       6.080  41.480  34.170  1.00  0.00            
ATOM    154  C45 GCD     1       4.470  38.900  35.250  1.00  0.00            
ATOM    155  H74 GCD     1       5.130  38.790  36.120  1.00  0.00            
ATOM    156  O37 GCD     1       3.200  39.440  35.680  1.00  0.00            
ATOM    157  H75 GCD     1       3.310  40.320  36.060  1.00  0.00            
ATOM    158  C46 GCD     1       4.210  37.510  34.770  1.00  0.00            
ATOM    159  H76 GCD     1       3.770  36.950  35.590  1.00  0.00            
ATOM    160  O38 GCD     1       3.230  37.490  33.710  1.00  0.00            
ATOM    161  O39 GCD     1       5.400  37.000  34.380  1.00  0.00            
ATOM    162  C47 GCD     1       6.190  37.690  33.330  1.00  0.00            
ATOM    163  H77 GCD     1       5.600  37.700  32.400  1.00  0.00            
ATOM    164  C48 GCD     1       7.480  36.910  33.080  1.00  0.00            
ATOM    165  H78 GCD     1       8.130  37.010  33.960  1.00  0.00            
ATOM    166  H79 GCD     1       7.930  37.390  32.200  1.00  0.00            
ATOM    167  O40 GCD     1       7.220  35.560  32.640  1.00  0.00            
ATOM    168  H80 GCD     1       7.080  35.080  33.460  1.00  0.00            
ATOM    169  C1  AU8     2       9.910  32.070  33.920  1.00  0.00            
ATOM    170  C2  AU8     2       9.290  31.560  32.610  1.00  0.00            
ATOM    171  C3  AU8     2       8.880  30.270  32.650  1.00  0.00            
ATOM    172  C4  AU8     2       8.420  29.660  31.450  1.00  0.00            
ATOM    173  C5  AU8     2       8.380  30.440  30.280  1.00  0.00            
ATOM    174  C6  AU8     2       8.700  31.750  30.250  1.00  0.00            
ATOM    175  C7  AU8     2       8.450  32.560  29.010  1.00  0.00            
ATOM    176  N1  AU8     2       7.170  33.390  29.000  1.00  0.00            
ATOM    177  C8  AU8     2       6.460  33.600  27.670  1.00  0.00            
ATOM    178  C9  AU8     2       5.210  34.520  27.710  1.00  0.00            
ATOM    179  N2  AU8     2       5.470  35.900  28.340  1.00  0.00            
ATOM    180  C10 AU8     2       4.130  36.680  28.550  1.00  0.00            
ATOM    181  C11 AU8     2       3.190  36.900  27.420  1.00  0.00            
ATOM    182  C12 AU8     2       1.840  36.690  27.720  1.00  0.00            
ATOM    183  C13 AU8     2       0.850  37.130  26.810  1.00  0.00            
ATOM    184  C14 AU8     2       1.250  37.670  25.560  1.00  0.00            
ATOM    185  C15 AU8     2       2.590  37.870  25.330  1.00  0.00            
ATOM    186  C16 AU8     2       3.550  37.570  26.260  1.00  0.00            
ATOM    187  C17 AU8     2       4.280  38.070  29.210  1.00  0.00            
ATOM    188  C18 AU8     2       3.560  38.280  30.370  1.00  0.00            
ATOM    189  C19 AU8     2       3.530  39.520  30.960  1.00  0.00            
ATOM    190  C20 AU8     2       4.320  40.590  30.410  1.00  0.00            
ATOM    191  Cl1 AU8     2       4.150  42.250  30.940  1.00  0.00            
ATOM    192  C21 AU8     2       5.020  40.390  29.220  1.00  0.00            
ATOM    193  C22 AU8     2       4.930  39.150  28.610  1.00  0.00            
ATOM    194  C23 AU8     2       6.210  35.600  29.680  1.00  0.00            
ATOM    195  C24 AU8     2       7.550  34.800  29.490  1.00  0.00            
ATOM    196  C25 AU8     2       9.140  32.320  31.460  1.00  0.00            
ATOM    197  H1  AU8     2      10.520  31.330  34.450  1.00  0.00            
ATOM    198  H2  AU8     2      10.480  33.000  33.800  1.00  0.00            
ATOM    199  H3  AU8     2       9.100  32.400  34.590  1.00  0.00            
ATOM    200  H4  AU8     2       8.850  29.650  33.540  1.00  0.00            
ATOM    201  H5  AU8     2       7.900  28.710  31.400  1.00  0.00            
ATOM    202  H6  AU8     2       7.960  30.010  29.380  1.00  0.00            
ATOM    203  H7  AU8     2       8.490  31.960  28.100  1.00  0.00            
ATOM    204  H8  AU8     2       9.370  33.150  28.890  1.00  0.00            
ATOM    205  H9  AU8     2       6.470  33.010  29.660  1.00  0.00            
ATOM    206  H10 AU8     2       6.230  32.590  27.330  1.00  0.00            
ATOM    207  H11 AU8     2       7.190  33.990  26.970  1.00  0.00            
ATOM    208  H12 AU8     2       4.480  33.960  28.300  1.00  0.00            
ATOM    209  H13 AU8     2       4.710  34.720  26.750  1.00  0.00            
ATOM    210  H14 AU8     2       6.080  36.400  27.680  1.00  0.00            
ATOM    211  H15 AU8     2       3.660  36.060  29.320  1.00  0.00            
ATOM    212  H16 AU8     2       1.550  36.170  28.630  1.00  0.00            
ATOM    213  H17 AU8     2      -0.180  37.110  27.130  1.00  0.00            
ATOM    214  H18 AU8     2       0.540  38.020  24.820  1.00  0.00            
ATOM    215  H19 AU8     2       2.960  38.320  24.410  1.00  0.00            
ATOM    216  H20 AU8     2       4.590  37.780  26.000  1.00  0.00            
ATOM    217  H21 AU8     2       3.040  37.430  30.810  1.00  0.00            
ATOM    218  H22 AU8     2       2.950  39.780  31.840  1.00  0.00            
ATOM    219  H23 AU8     2       5.450  41.220  28.680  1.00  0.00            
ATOM    220  H24 AU8     2       5.570  39.040  27.740  1.00  0.00            
ATOM    221  H25 AU8     2       5.520  35.050  30.320  1.00  0.00            
ATOM    222  H26 AU8     2       6.400  36.560  30.160  1.00  0.00            
ATOM    223  H27 AU8     2       8.190  35.180  28.690  1.00  0.00            
ATOM    224  H28 AU8     2       8.090  34.590  30.410  1.00  0.00            
ATOM    225  H29 AU8     2       9.380  33.370  31.570  1.00  0.00            
TER
ENDMDL
MODEL        1
ATOM      1  H1  GCD     1      17.580  28.170  32.320  1.00  0.00            
ATOM      2  O1  GCD     1      17.660  27.770  31.450  1.00  0.00            
ATOM      3  C1  GCD     1      17.200  28.770  30.620  1.00  0.00            
ATOM      4  H2  GCD     1      17.870  29.640  30.530  1.00  0.00            
ATOM      5  H3  GCD     1      17.190  28.380  29.590  1.00  0.00            
ATOM      6  C2  GCD     1      15.770  29.350  30.920  1.00  0.00            
ATOM      7  H4  GCD     1      15.090  28.530  30.670  1.00  0.00            
ATOM      8  C3  GCD     1      15.420  30.680  30.220  1.00  0.00            
ATOM      9  H5  GCD     1      16.190  31.400  30.530  1.00  0.00            
ATOM     10  C4  GCD     1      14.030  31.230  30.560  1.00  0.00            
ATOM     11  H6  GCD     1      13.290  30.480  30.270  1.00  0.00            
ATOM     12  O2  GCD     1      13.750  32.500  30.030  1.00  0.00            
ATOM     13  H7  GCD     1      13.820  32.470  29.070  1.00  0.00            
ATOM     14  C5  GCD     1      13.930  31.350  32.040  1.00  0.00            
ATOM     15  H8  GCD     1      14.550  32.230  32.270  1.00  0.00            
ATOM     16  O3  GCD     1      12.630  31.740  32.440  1.00  0.00            
ATOM     17  H9  GCD     1      12.220  32.320  31.790  1.00  0.00            
ATOM     18  C6  GCD     1      14.350  30.110  32.760  1.00  0.00            
ATOM     19  O4  GCD     1      15.710  29.690  32.280  1.00  0.00            
ATOM     20  H10 GCD     1      14.520  30.420  33.790  1.00  0.00            
ATOM     21  O5  GCD     1      13.460  28.960  32.600  1.00  0.00            
ATOM     22  C7  GCD     1      13.020  28.460  33.850  1.00  0.00            
ATOM     23  H11 GCD     1      13.340  29.160  34.630  1.00  0.00            
ATOM     24  C8  GCD     1      11.490  28.550  33.840  1.00  0.00            
ATOM     25  H12 GCD     1      11.210  28.060  32.900  1.00  0.00            
ATOM     26  O6  GCD     1      11.030  29.920  33.880  1.00  0.00            
ATOM     27  H13 GCD     1      11.640  30.430  33.330  1.00  0.00            
ATOM     28  C9  GCD     1      10.930  27.680  35.030  1.00  0.00            
ATOM     29  H14 GCD     1      11.180  28.320  35.890  1.00  0.00            
ATOM     30  O7  GCD     1       9.520  27.550  35.040  1.00  0.00            
ATOM     31  H15 GCD     1       9.200  27.070  34.260  1.00  0.00            
ATOM     32  C10 GCD     1      11.670  26.340  35.180  1.00  0.00            
ATOM     33  H16 GCD     1      11.450  25.860  36.130  1.00  0.00            
ATOM     34  O8  GCD     1      13.090  26.520  35.200  1.00  0.00            
ATOM     35  C11 GCD     1      13.660  27.080  34.030  1.00  0.00            
ATOM     36  H17 GCD     1      13.460  26.400  33.190  1.00  0.00            
ATOM     37  C12 GCD     1      15.180  27.140  34.090  1.00  0.00            
ATOM     38  H18 GCD     1      15.520  27.520  33.120  1.00  0.00            
ATOM     39  H19 GCD     1      15.540  26.100  34.180  1.00  0.00            
ATOM     40  O9  GCD     1      15.560  27.910  35.260  1.00  0.00            
ATOM     41  H20 GCD     1      15.100  27.440  35.970  1.00  0.00            
ATOM     42  O10 GCD     1      11.480  25.390  34.120  1.00  0.00            
ATOM     43  C13 GCD     1      10.520  24.390  34.200  1.00  0.00            
ATOM     44  H21 GCD     1       9.830  24.580  35.030  1.00  0.00            
ATOM     45  C14 GCD     1       9.760  24.510  32.880  1.00  0.00            
ATOM     46  H22 GCD     1      10.550  24.560  32.120  1.00  0.00            
ATOM     47  O11 GCD     1       8.870  25.660  32.920  1.00  0.00            
ATOM     48  H23 GCD     1       8.360  25.560  32.110  1.00  0.00            
ATOM     49  C15 GCD     1       9.020  23.220  32.570  1.00  0.00            
ATOM     50  H24 GCD     1       8.170  23.150  33.270  1.00  0.00            
ATOM     51  O12 GCD     1       8.380  23.330  31.270  1.00  0.00            
ATOM     52  H25 GCD     1       7.420  23.230  31.260  1.00  0.00            
ATOM     53  C16 GCD     1       9.820  21.910  32.690  1.00  0.00            
ATOM     54  H26 GCD     1       9.080  21.110  32.550  1.00  0.00            
ATOM     55  O13 GCD     1      10.430  21.920  33.970  1.00  0.00            
ATOM     56  C17 GCD     1      11.280  23.050  34.330  1.00  0.00            
ATOM     57  H27 GCD     1      12.140  23.000  33.650  1.00  0.00            
ATOM     58  C18 GCD     1      11.870  22.870  35.800  1.00  0.00            
ATOM     59  H28 GCD     1      11.030  23.050  36.480  1.00  0.00            
ATOM     60  H29 GCD     1      12.650  23.610  36.010  1.00  0.00            
ATOM     61  O14 GCD     1      12.410  21.570  36.060  1.00  0.00            
ATOM     62  H30 GCD     1      11.670  20.990  35.860  1.00  0.00            
ATOM     63  O15 GCD     1      10.780  21.840  31.590  1.00  0.00            
ATOM     64  C19 GCD     1      11.000  20.560  31.020  1.00  0.00            
ATOM     65  H31 GCD     1      10.330  19.790  31.430  1.00  0.00            
ATOM     66  C20 GCD     1      10.630  20.810  29.520  1.00  0.00            
ATOM     67  H32 GCD     1      11.290  21.580  29.130  1.00  0.00            
ATOM     68  O16 GCD     1       9.290  21.200  29.560  1.00  0.00            
ATOM     69  H33 GCD     1       9.320  22.050  30.030  1.00  0.00            
ATOM     70  C21 GCD     1      10.860  19.500  28.800  1.00  0.00            
ATOM     71  H34 GCD     1      10.200  18.720  29.190  1.00  0.00            
ATOM     72  O17 GCD     1      10.630  19.630  27.450  1.00  0.00            
ATOM     73  H35 GCD     1       9.770  20.050  27.320  1.00  0.00            
ATOM     74  C22 GCD     1      12.300  19.050  29.040  1.00  0.00            
ATOM     75  H36 GCD     1      12.390  18.030  28.670  1.00  0.00            
ATOM     76  O18 GCD     1      12.640  18.930  30.390  1.00  0.00            
ATOM     77  C23 GCD     1      12.490  20.140  31.110  1.00  0.00            
ATOM     78  H37 GCD     1      13.110  20.900  30.620  1.00  0.00            
ATOM     79  C24 GCD     1      12.950  19.930  32.520  1.00  0.00            
ATOM     80  H38 GCD     1      12.580  19.040  33.060  1.00  0.00            
ATOM     81  H39 GCD     1      12.680  20.780  33.150  1.00  0.00            
ATOM     82  O19 GCD     1      14.380  19.710  32.520  1.00  0.00            
ATOM     83  H40 GCD     1      14.470  18.840  32.930  1.00  0.00            
ATOM     84  O20 GCD     1      13.240  19.790  28.320  1.00  0.00            
ATOM     85  C25 GCD     1      14.240  19.070  27.620  1.00  0.00            
ATOM     86  H41 GCD     1      14.290  18.010  27.890  1.00  0.00            
ATOM     87  C26 GCD     1      14.000  19.160  26.170  1.00  0.00            
ATOM     88  H42 GCD     1      14.000  20.230  25.890  1.00  0.00            
ATOM     89  O21 GCD     1      12.800  18.470  25.930  1.00  0.00            
ATOM     90  H43 GCD     1      12.070  18.920  26.370  1.00  0.00            
ATOM     91  C27 GCD     1      15.100  18.410  25.430  1.00  0.00            
ATOM     92  H44 GCD     1      15.110  17.340  25.670  1.00  0.00            
ATOM     93  O22 GCD     1      15.030  18.530  23.940  1.00  0.00            
ATOM     94  H45 GCD     1      15.280  19.430  23.690  1.00  0.00            
ATOM     95  C28 GCD     1      16.430  19.060  25.900  1.00  0.00            
ATOM     96  H46 GCD     1      17.240  18.440  25.490  1.00  0.00            
ATOM     97  O23 GCD     1      16.630  18.960  27.320  1.00  0.00            
ATOM     98  C29 GCD     1      15.560  19.670  28.020  1.00  0.00            
ATOM     99  H47 GCD     1      15.620  20.760  27.860  1.00  0.00            
ATOM    100  C30 GCD     1      15.780  19.530  29.510  1.00  0.00            
ATOM    101  H48 GCD     1      15.730  18.470  29.810  1.00  0.00            
ATOM    102  H49 GCD     1      15.090  20.200  30.040  1.00  0.00            
ATOM    103  O24 GCD     1      17.170  19.970  29.800  1.00  0.00            
ATOM    104  H50 GCD     1      17.680  19.280  29.350  1.00  0.00            
ATOM    105  O25 GCD     1      16.440  20.400  25.430  1.00  0.00            
ATOM    106  C31 GCD     1      17.180  20.770  24.220  1.00  0.00            
ATOM    107  H51 GCD     1      17.600  19.940  23.640  1.00  0.00            
ATOM    108  C32 GCD     1      16.310  21.600  23.330  1.00  0.00            
ATOM    109  H52 GCD     1      15.810  22.370  23.920  1.00  0.00            
ATOM    110  O26 GCD     1      15.340  20.820  22.700  1.00  0.00            
ATOM    111  H53 GCD     1      14.640  21.350  22.290  1.00  0.00            
ATOM    112  C33 GCD     1      17.090  22.440  22.240  1.00  0.00            
ATOM    113  H54 GCD     1      17.620  21.760  21.570  1.00  0.00            
ATOM    114  O27 GCD     1      16.130  23.190  21.480  1.00  0.00            
ATOM    115  H55 GCD     1      15.950  24.010  21.950  1.00  0.00            
ATOM    116  C34 GCD     1      18.030  23.310  22.920  1.00  0.00            
ATOM    117  H56 GCD     1      18.660  23.780  22.170  1.00  0.00            
ATOM    118  O28 GCD     1      18.820  22.440  23.690  1.00  0.00            
ATOM    119  C35 GCD     1      18.240  21.690  24.750  1.00  0.00            
ATOM    120  H57 GCD     1      17.690  22.310  25.460  1.00  0.00            
ATOM    121  C36 GCD     1      19.340  20.840  25.450  1.00  0.00            
ATOM    122  H58 GCD     1      20.080  20.610  24.670  1.00  0.00            
ATOM    123  H59 GCD     1      18.890  19.950  25.900  1.00  0.00            
ATOM    124  O29 GCD     1      19.930  21.470  26.440  1.00  0.00            
ATOM    125  H60 GCD     1      20.690  21.870  26.020  1.00  0.00            
ATOM    126  O30 GCD     1      17.310  24.330  23.630  1.00  0.00            
ATOM    127  C37 GCD     1      17.670  25.730  23.310  1.00  0.00            
ATOM    128  H61 GCD     1      18.310  25.740  22.420  1.00  0.00            
ATOM    129  C38 GCD     1      16.380  26.650  23.210  1.00  0.00            
ATOM    130  H62 GCD     1      15.960  26.680  24.230  1.00  0.00            
ATOM    131  O31 GCD     1      15.490  26.060  22.270  1.00  0.00            
ATOM    132  H63 GCD     1      14.610  26.400  22.500  1.00  0.00            
ATOM    133  C39 GCD     1      16.880  28.010  22.720  1.00  0.00            
ATOM    134  H64 GCD     1      17.430  27.830  21.790  1.00  0.00            
ATOM    135  O32 GCD     1      15.790  28.860  22.420  1.00  0.00            
ATOM    136  H65 GCD     1      15.420  29.270  23.210  1.00  0.00            
ATOM    137  C40 GCD     1      17.760  28.650  23.890  1.00  0.00            
ATOM    138  H66 GCD     1      18.190  29.570  23.490  1.00  0.00            
ATOM    139  O33 GCD     1      18.760  27.730  24.250  1.00  0.00            
ATOM    140  C41 GCD     1      18.500  26.320  24.470  1.00  0.00            
ATOM    141  H67 GCD     1      17.970  26.280  25.430  1.00  0.00            
ATOM    142  C42 GCD     1      19.760  25.520  24.680  1.00  0.00            
ATOM    143  H68 GCD     1      20.340  25.520  23.750  1.00  0.00            
ATOM    144  H69 GCD     1      19.580  24.470  24.930  1.00  0.00            
ATOM    145  O34 GCD     1      20.410  26.000  25.760  1.00  0.00            
ATOM    146  H70 GCD     1      20.220  26.950  25.750  1.00  0.00            
ATOM    147  O35 GCD     1      16.930  28.860  25.020  1.00  0.00            
ATOM    148  C43 GCD     1      16.910  30.180  25.590  1.00  0.00            
ATOM    149  H71 GCD     1      17.410  30.960  25.000  1.00  0.00            
ATOM    150  C44 GCD     1      15.410  30.380  25.910  1.00  0.00            
ATOM    151  H72 GCD     1      15.050  29.540  26.530  1.00  0.00            
ATOM    152  O36 GCD     1      14.620  30.390  24.700  1.00  0.00            
ATOM    153  H73 GCD     1      13.710  30.440  25.010  1.00  0.00            
ATOM    154  C45 GCD     1      15.270  31.690  26.700  1.00  0.00            
ATOM    155  H74 GCD     1      15.590  32.600  26.170  1.00  0.00            
ATOM    156  O37 GCD     1      13.950  31.920  27.170  1.00  0.00            
ATOM    157  H75 GCD     1      13.380  31.830  26.410  1.00  0.00            
ATOM    158  C46 GCD     1      16.070  31.560  27.980  1.00  0.00            
ATOM    159  H76 GCD     1      16.060  32.520  28.510  1.00  0.00            
ATOM    160  O38 GCD     1      15.490  30.470  28.770  1.00  0.00            
ATOM    161  O39 GCD     1      17.370  31.380  27.610  1.00  0.00            
ATOM    162  C47 GCD     1      17.670  30.160  26.910  1.00  0.00            
ATOM    163  H77 GCD     1      17.340  29.330  27.550  1.00  0.00            
ATOM    164  C48 GCD     1      19.180  30.060  26.790  1.00  0.00            
ATOM    165  H78 GCD     1      19.560  31.010  26.400  1.00  0.00            
ATOM    166  H79 GCD     1      19.580  29.280  26.130  1.00  0.00            
ATOM    167  O40 GCD     1      19.830  29.890  28.080  1.00  0.00            
ATOM    168  H80 GCD     1      20.770  30.100  28.000  1.00  0.00            
ATOM    169  C1  AU8     2      21.720  28.430  30.510  1.00  0.00            
ATOM    170  C2  AU8     2      21.830  26.990  30.080  1.00  0.00            
ATOM    171  C3  AU8     2      22.350  26.620  28.830  1.00  0.00            
ATOM    172  C4  AU8     2      22.290  25.350  28.290  1.00  0.00            
ATOM    173  C5  AU8     2      21.790  24.320  29.180  1.00  0.00            
ATOM    174  C6  AU8     2      21.190  24.680  30.410  1.00  0.00            
ATOM    175  C7  AU8     2      20.360  23.660  31.190  1.00  0.00            
ATOM    176  N1  AU8     2      18.900  23.570  30.800  1.00  0.00            
ATOM    177  C8  AU8     2      18.600  23.120  29.420  1.00  0.00            
ATOM    178  C9  AU8     2      17.090  23.130  29.130  1.00  0.00            
ATOM    179  N2  AU8     2      16.510  24.540  29.150  1.00  0.00            
ATOM    180  C10 AU8     2      15.020  24.510  28.950  1.00  0.00            
ATOM    181  C11 AU8     2      14.460  24.020  27.640  1.00  0.00            
ATOM    182  C12 AU8     2      13.430  23.070  27.710  1.00  0.00            
ATOM    183  C13 AU8     2      12.920  22.480  26.560  1.00  0.00            
ATOM    184  C14 AU8     2      13.360  22.930  25.300  1.00  0.00            
ATOM    185  C15 AU8     2      14.390  23.910  25.190  1.00  0.00            
ATOM    186  C16 AU8     2      14.950  24.380  26.410  1.00  0.00            
ATOM    187  C17 AU8     2      14.220  25.720  29.220  1.00  0.00            
ATOM    188  C18 AU8     2      13.420  25.720  30.430  1.00  0.00            
ATOM    189  C19 AU8     2      12.470  26.650  30.660  1.00  0.00            
ATOM    190  C20 AU8     2      12.480  27.800  29.860  1.00  0.00            
ATOM    191  Cl1 AU8     2      11.200  28.950  30.110  1.00  0.00            
ATOM    192  C21 AU8     2      13.460  27.980  28.830  1.00  0.00            
ATOM    193  C22 AU8     2      14.260  26.880  28.460  1.00  0.00            
ATOM    194  C23 AU8     2      16.760  25.050  30.490  1.00  0.00            
ATOM    195  C24 AU8     2      18.240  24.920  31.040  1.00  0.00            
ATOM    196  C25 AU8     2      21.280  26.030  30.880  1.00  0.00            
ATOM    197  H1  AU8     2      21.740  28.480  31.610  1.00  0.00            
ATOM    198  H2  AU8     2      22.540  29.060  30.130  1.00  0.00            
ATOM    199  H3  AU8     2      20.790  28.900  30.170  1.00  0.00            
ATOM    200  H4  AU8     2      22.770  27.410  28.220  1.00  0.00            
ATOM    201  H5  AU8     2      22.730  25.230  27.300  1.00  0.00            
ATOM    202  H6  AU8     2      21.650  23.320  28.790  1.00  0.00            
ATOM    203  H7  AU8     2      20.380  23.830  32.270  1.00  0.00            
ATOM    204  H8  AU8     2      20.870  22.690  31.160  1.00  0.00            
ATOM    205  H9  AU8     2      18.420  22.840  31.340  1.00  0.00            
ATOM    206  H10 AU8     2      18.970  22.110  29.280  1.00  0.00            
ATOM    207  H11 AU8     2      19.010  23.800  28.680  1.00  0.00            
ATOM    208  H12 AU8     2      16.670  22.500  29.910  1.00  0.00            
ATOM    209  H13 AU8     2      16.940  22.620  28.180  1.00  0.00            
ATOM    210  H14 AU8     2      16.950  25.090  28.390  1.00  0.00            
ATOM    211  H15 AU8     2      14.690  23.780  29.690  1.00  0.00            
ATOM    212  H16 AU8     2      13.060  22.760  28.680  1.00  0.00            
ATOM    213  H17 AU8     2      12.220  21.660  26.600  1.00  0.00            
ATOM    214  H18 AU8     2      13.020  22.510  24.360  1.00  0.00            
ATOM    215  H19 AU8     2      14.710  24.250  24.210  1.00  0.00            
ATOM    216  H20 AU8     2      15.810  25.050  26.370  1.00  0.00            
ATOM    217  H21 AU8     2      13.410  24.790  30.990  1.00  0.00            
ATOM    218  H22 AU8     2      11.780  26.490  31.480  1.00  0.00            
ATOM    219  H23 AU8     2      13.540  28.880  28.230  1.00  0.00            
ATOM    220  H24 AU8     2      14.990  27.070  27.680  1.00  0.00            
ATOM    221  H25 AU8     2      16.070  24.550  31.170  1.00  0.00            
ATOM    222  H26 AU8     2      16.410  26.080  30.600  1.00  0.00            
ATOM    223  H27 AU8     2      18.790  25.780  30.670  1.00  0.00            
ATOM    224  H28 AU8     2      18.220  24.970  32.130  1.00  0.00            
ATOM    225  H29 AU8     2      20.940  26.330  31.870  1.00  0.00            
TER
ENDMDL
MODEL        1
ATOM      1  H1  GCD     1      18.150  30.090  31.810  1.00  0.00            
ATOM      2  O1  GCD     1      17.730  29.970  30.950  1.00  0.00            
ATOM      3  C1  GCD     1      16.780  31.010  30.880  1.00  0.00            
ATOM      4  H2  GCD     1      17.060  32.030  31.180  1.00  0.00            
ATOM      5  H3  GCD     1      16.490  31.040  29.820  1.00  0.00            
ATOM      6  C2  GCD     1      15.500  30.750  31.610  1.00  0.00            
ATOM      7  H4  GCD     1      15.040  29.780  31.360  1.00  0.00            
ATOM      8  C3  GCD     1      14.510  31.840  31.310  1.00  0.00            
ATOM      9  H5  GCD     1      14.910  32.800  31.660  1.00  0.00            
ATOM     10  C4  GCD     1      13.210  31.590  32.130  1.00  0.00            
ATOM     11  H6  GCD     1      12.830  30.650  31.720  1.00  0.00            
ATOM     12  O2  GCD     1      12.220  32.620  31.860  1.00  0.00            
ATOM     13  H7  GCD     1      12.090  32.720  30.910  1.00  0.00            
ATOM     14  C5  GCD     1      13.490  31.460  33.610  1.00  0.00            
ATOM     15  H8  GCD     1      13.890  32.440  33.940  1.00  0.00            
ATOM     16  O3  GCD     1      12.290  31.200  34.330  1.00  0.00            
ATOM     17  H9  GCD     1      11.680  31.940  34.210  1.00  0.00            
ATOM     18  C6  GCD     1      14.560  30.420  33.800  1.00  0.00            
ATOM     19  O4  GCD     1      15.750  30.680  33.000  1.00  0.00            
ATOM     20  H10 GCD     1      14.930  30.290  34.830  1.00  0.00            
ATOM     21  O5  GCD     1      14.060  29.060  33.450  1.00  0.00            
ATOM     22  C7  GCD     1      13.990  28.040  34.390  1.00  0.00            
ATOM     23  H11 GCD     1      14.310  28.470  35.340  1.00  0.00            
ATOM     24  C8  GCD     1      12.560  27.550  34.560  1.00  0.00            
ATOM     25  H12 GCD     1      12.160  27.330  33.560  1.00  0.00            
ATOM     26  O6  GCD     1      11.750  28.640  35.150  1.00  0.00            
ATOM     27  H13 GCD     1      11.850  29.390  34.550  1.00  0.00            
ATOM     28  C9  GCD     1      12.450  26.280  35.430  1.00  0.00            
ATOM     29  H14 GCD     1      12.730  26.640  36.430  1.00  0.00            
ATOM     30  O7  GCD     1      11.110  25.740  35.460  1.00  0.00            
ATOM     31  H15 GCD     1      10.930  25.460  34.560  1.00  0.00            
ATOM     32  C10 GCD     1      13.400  25.280  34.780  1.00  0.00            
ATOM     33  H16 GCD     1      13.430  24.390  35.410  1.00  0.00            
ATOM     34  O8  GCD     1      14.700  25.820  34.790  1.00  0.00            
ATOM     35  C11 GCD     1      14.900  26.940  33.980  1.00  0.00            
ATOM     36  H17 GCD     1      14.640  26.810  32.920  1.00  0.00            
ATOM     37  C12 GCD     1      16.360  27.250  34.020  1.00  0.00            
ATOM     38  H18 GCD     1      16.490  28.120  33.350  1.00  0.00            
ATOM     39  H19 GCD     1      16.980  26.400  33.720  1.00  0.00            
ATOM     40  O9  GCD     1      16.820  27.750  35.260  1.00  0.00            
ATOM     41  H20 GCD     1      16.770  27.100  35.970  1.00  0.00            
ATOM     42  O10 GCD     1      13.080  24.800  33.520  1.00  0.00            
ATOM     43  C13 GCD     1      12.360  23.490  33.410  1.00  0.00            
ATOM     44  H21 GCD     1      11.890  23.190  34.360  1.00  0.00            
ATOM     45  C14 GCD     1      11.170  23.540  32.410  1.00  0.00            
ATOM     46  H22 GCD     1      11.650  24.040  31.550  1.00  0.00            
ATOM     47  O11 GCD     1      10.080  24.310  33.010  1.00  0.00            
ATOM     48  H23 GCD     1       9.320  24.070  32.480  1.00  0.00            
ATOM     49  C15 GCD     1      10.630  22.150  32.060  1.00  0.00            
ATOM     50  H24 GCD     1      10.310  21.700  33.000  1.00  0.00            
ATOM     51  O12 GCD     1       9.500  22.080  31.140  1.00  0.00            
ATOM     52  H25 GCD     1       9.820  22.170  30.240  1.00  0.00            
ATOM     53  C16 GCD     1      11.780  21.250  31.540  1.00  0.00            
ATOM     54  H26 GCD     1      11.370  20.260  31.330  1.00  0.00            
ATOM     55  O13 GCD     1      12.710  21.210  32.610  1.00  0.00            
ATOM     56  C17 GCD     1      13.400  22.410  32.910  1.00  0.00            
ATOM     57  H27 GCD     1      13.960  22.770  32.040  1.00  0.00            
ATOM     58  C18 GCD     1      14.510  22.140  33.970  1.00  0.00            
ATOM     59  H28 GCD     1      14.130  21.580  34.840  1.00  0.00            
ATOM     60  H29 GCD     1      15.000  23.080  34.260  1.00  0.00            
ATOM     61  O14 GCD     1      15.500  21.340  33.490  1.00  0.00            
ATOM     62  H30 GCD     1      15.160  20.450  33.360  1.00  0.00            
ATOM     63  O15 GCD     1      12.320  21.810  30.320  1.00  0.00            
ATOM     64  C19 GCD     1      12.640  20.820  29.310  1.00  0.00            
ATOM     65  H31 GCD     1      12.100  19.910  29.600  1.00  0.00            
ATOM     66  C20 GCD     1      11.990  21.360  28.000  1.00  0.00            
ATOM     67  H32 GCD     1      12.570  22.230  27.690  1.00  0.00            
ATOM     68  O16 GCD     1      10.560  21.670  28.070  1.00  0.00            
ATOM     69  H33 GCD     1      10.470  22.550  28.450  1.00  0.00            
ATOM     70  C21 GCD     1      12.310  20.400  26.830  1.00  0.00            
ATOM     71  H34 GCD     1      11.850  19.420  27.000  1.00  0.00            
ATOM     72  O17 GCD     1      11.900  20.840  25.580  1.00  0.00            
ATOM     73  H35 GCD     1      10.950  21.000  25.530  1.00  0.00            
ATOM     74  C22 GCD     1      13.790  20.130  26.750  1.00  0.00            
ATOM     75  H36 GCD     1      14.050  19.330  26.060  1.00  0.00            
ATOM     76  O18 GCD     1      14.400  19.720  27.900  1.00  0.00            
ATOM     77  C23 GCD     1      14.110  20.560  29.060  1.00  0.00            
ATOM     78  H37 GCD     1      14.540  21.560  28.900  1.00  0.00            
ATOM     79  C24 GCD     1      14.790  19.960  30.250  1.00  0.00            
ATOM     80  H38 GCD     1      14.570  18.890  30.340  1.00  0.00            
ATOM     81  H39 GCD     1      14.530  20.450  31.200  1.00  0.00            
ATOM     82  O19 GCD     1      16.270  20.060  30.110  1.00  0.00            
ATOM     83  H40 GCD     1      16.580  20.940  30.360  1.00  0.00            
ATOM     84  O20 GCD     1      14.490  21.270  26.190  1.00  0.00            
ATOM     85  C25 GCD     1      15.460  21.220  25.140  1.00  0.00            
ATOM     86  H41 GCD     1      15.920  20.220  25.190  1.00  0.00            
ATOM     87  C26 GCD     1      14.810  21.440  23.750  1.00  0.00            
ATOM     88  H42 GCD     1      14.180  22.340  23.790  1.00  0.00            
ATOM     89  O21 GCD     1      13.940  20.370  23.600  1.00  0.00            
ATOM     90  H43 GCD     1      13.290  20.450  24.300  1.00  0.00            
ATOM     91  C27 GCD     1      15.870  21.570  22.630  1.00  0.00            
ATOM     92  H44 GCD     1      16.300  20.570  22.490  1.00  0.00            
ATOM     93  O22 GCD     1      15.260  21.880  21.390  1.00  0.00            
ATOM     94  H45 GCD     1      15.540  22.790  21.200  1.00  0.00            
ATOM     95  C28 GCD     1      17.000  22.530  23.040  1.00  0.00            
ATOM     96  H46 GCD     1      17.810  22.450  22.310  1.00  0.00            
ATOM     97  O23 GCD     1      17.580  21.980  24.270  1.00  0.00            
ATOM     98  C29 GCD     1      16.720  22.100  25.440  1.00  0.00            
ATOM     99  H47 GCD     1      16.280  23.110  25.490  1.00  0.00            
ATOM    100  C30 GCD     1      17.460  21.680  26.700  1.00  0.00            
ATOM    101  H48 GCD     1      18.040  20.760  26.550  1.00  0.00            
ATOM    102  H49 GCD     1      16.920  21.540  27.650  1.00  0.00            
ATOM    103  O24 GCD     1      18.470  22.680  26.890  1.00  0.00            
ATOM    104  H50 GCD     1      19.240  22.450  26.360  1.00  0.00            
ATOM    105  O25 GCD     1      16.460  23.800  23.200  1.00  0.00
[truncated: 2,270,219 more chars]
