# Supplementary material for: Achieving Chemical Accuracy in Cyclodextrin Host–Guest Binding via Integrative Atomistic Modelling
Source: Adv Sci (Weinh). 2025 Dec 14;13(10):e19782. doi: 10.1002/advs.202519782 (PMC12915143; doi:10.1002/advs.202519782)
Supplement: Supplementary file 1 — Supporting Information [file ADVS-13-e19782-s003.zip › all_poses/GCD.AY6.pdb]

MODEL        1
ATOM      1  H1  GCD     1      39.980  31.400  19.100  1.00  0.00            
ATOM      2  O1  GCD     1      39.700  30.540  18.770  1.00  0.00            
ATOM      3  C1  GCD     1      40.840  29.850  18.270  1.00  0.00            
ATOM      4  H2  GCD     1      41.590  29.910  19.070  1.00  0.00            
ATOM      5  H3  GCD     1      40.570  28.800  18.100  1.00  0.00            
ATOM      6  C2  GCD     1      41.220  30.390  16.950  1.00  0.00            
ATOM      7  H4  GCD     1      40.320  30.340  16.340  1.00  0.00            
ATOM      8  C3  GCD     1      42.240  29.540  16.240  1.00  0.00            
ATOM      9  H5  GCD     1      42.900  29.210  17.060  1.00  0.00            
ATOM     10  C4  GCD     1      42.970  30.300  15.080  1.00  0.00            
ATOM     11  H6  GCD     1      42.360  30.260  14.170  1.00  0.00            
ATOM     12  O2  GCD     1      44.240  29.670  14.850  1.00  0.00            
ATOM     13  H7  GCD     1      44.730  29.940  15.640  1.00  0.00            
ATOM     14  C5  GCD     1      43.130  31.850  15.290  1.00  0.00            
ATOM     15  H8  GCD     1      43.990  31.980  15.970  1.00  0.00            
ATOM     16  O3  GCD     1      43.480  32.360  14.030  1.00  0.00            
ATOM     17  H9  GCD     1      42.780  32.390  13.360  1.00  0.00            
ATOM     18  C6  GCD     1      41.840  32.410  15.920  1.00  0.00            
ATOM     19  O4  GCD     1      41.530  31.770  17.110  1.00  0.00            
ATOM     20  H10 GCD     1      41.940  33.480  16.100  1.00  0.00            
ATOM     21  O5  GCD     1      40.780  32.290  15.030  1.00  0.00            
ATOM     22  C7  GCD     1      40.320  33.450  14.400  1.00  0.00            
ATOM     23  H11 GCD     1      41.020  34.270  14.600  1.00  0.00            
ATOM     24  C8  GCD     1      40.210  33.220  12.880  1.00  0.00            
ATOM     25  H12 GCD     1      39.610  32.340  12.620  1.00  0.00            
ATOM     26  O6  GCD     1      41.510  32.990  12.230  1.00  0.00            
ATOM     27  H13 GCD     1      41.350  32.650  11.340  1.00  0.00            
ATOM     28  C9  GCD     1      39.590  34.500  12.290  1.00  0.00            
ATOM     29  H14 GCD     1      40.310  35.280  12.560  1.00  0.00            
ATOM     30  O7  GCD     1      39.490  34.390  10.890  1.00  0.00            
ATOM     31  H15 GCD     1      40.340  34.430  10.430  1.00  0.00            
ATOM     32  C10 GCD     1      38.280  34.930  12.940  1.00  0.00            
ATOM     33  H16 GCD     1      37.930  35.920  12.630  1.00  0.00            
ATOM     34  O8  GCD     1      38.570  35.000  14.300  1.00  0.00            
ATOM     35  C11 GCD     1      38.950  33.810  14.960  1.00  0.00            
ATOM     36  H17 GCD     1      38.250  32.990  14.750  1.00  0.00            
ATOM     37  C12 GCD     1      38.930  33.970  16.470  1.00  0.00            
ATOM     38  H18 GCD     1      39.260  32.980  16.790  1.00  0.00            
ATOM     39  H19 GCD     1      37.860  34.140  16.610  1.00  0.00            
ATOM     40  O9  GCD     1      39.860  34.930  17.030  1.00  0.00            
ATOM     41  H20 GCD     1      39.760  35.020  17.980  1.00  0.00            
ATOM     42  O10 GCD     1      37.300  34.010  12.750  1.00  0.00            
ATOM     43  C13 GCD     1      36.070  34.460  12.030  1.00  0.00            
ATOM     44  H21 GCD     1      36.290  35.420  11.540  1.00  0.00            
ATOM     45  C14 GCD     1      35.870  33.400  10.990  1.00  0.00            
ATOM     46  H22 GCD     1      35.540  32.450  11.420  1.00  0.00            
ATOM     47  O11 GCD     1      37.010  33.310  10.120  1.00  0.00            
ATOM     48  H23 GCD     1      37.720  33.590  10.720  1.00  0.00            
ATOM     49  C15 GCD     1      34.640  33.800  10.250  1.00  0.00            
ATOM     50  H24 GCD     1      34.820  34.820   9.880  1.00  0.00            
ATOM     51  O12 GCD     1      34.330  33.000   9.110  1.00  0.00            
ATOM     52  H25 GCD     1      35.100  32.730   8.590  1.00  0.00            
ATOM     53  C16 GCD     1      33.420  33.930  11.140  1.00  0.00            
ATOM     54  H26 GCD     1      32.600  34.360  10.560  1.00  0.00            
ATOM     55  O13 GCD     1      33.740  34.740  12.290  1.00  0.00            
ATOM     56  C17 GCD     1      34.930  34.450  13.000  1.00  0.00            
ATOM     57  H27 GCD     1      34.960  33.430  13.400  1.00  0.00            
ATOM     58  C18 GCD     1      34.970  35.390  14.180  1.00  0.00            
ATOM     59  H28 GCD     1      34.930  36.470  13.990  1.00  0.00            
ATOM     60  H29 GCD     1      35.960  35.380  14.660  1.00  0.00            
ATOM     61  O14 GCD     1      34.060  35.010  15.170  1.00  0.00            
ATOM     62  H30 GCD     1      34.320  34.150  15.510  1.00  0.00            
ATOM     63  O15 GCD     1      33.060  32.620  11.580  1.00  0.00            
ATOM     64  C19 GCD     1      31.740  32.310  11.320  1.00  0.00            
ATOM     65  H31 GCD     1      31.190  33.190  10.970  1.00  0.00            
ATOM     66  C20 GCD     1      31.720  31.100  10.440  1.00  0.00            
ATOM     67  H32 GCD     1      32.290  30.320  10.950  1.00  0.00            
ATOM     68  O16 GCD     1      32.130  31.260   9.090  1.00  0.00            
ATOM     69  H33 GCD     1      32.900  31.840   9.170  1.00  0.00            
ATOM     70  C21 GCD     1      30.300  30.530  10.380  1.00  0.00            
ATOM     71  H34 GCD     1      29.780  31.300   9.810  1.00  0.00            
ATOM     72  O17 GCD     1      30.270  29.300   9.640  1.00  0.00            
ATOM     73  H35 GCD     1      30.620  29.560   8.780  1.00  0.00            
ATOM     74  C22 GCD     1      29.730  30.330  11.780  1.00  0.00            
ATOM     75  H36 GCD     1      28.660  30.110  11.870  1.00  0.00            
ATOM     76  O18 GCD     1      29.830  31.510  12.560  1.00  0.00            
ATOM     77  C23 GCD     1      31.160  32.010  12.720  1.00  0.00            
ATOM     78  H37 GCD     1      31.810  31.270  13.200  1.00  0.00            
ATOM     79  C24 GCD     1      31.100  33.250  13.570  1.00  0.00            
ATOM     80  H38 GCD     1      30.690  34.050  12.940  1.00  0.00            
ATOM     81  H39 GCD     1      32.070  33.550  13.970  1.00  0.00            
ATOM     82  O19 GCD     1      30.290  33.030  14.690  1.00  0.00            
ATOM     83  H40 GCD     1      29.480  32.740  14.260  1.00  0.00            
ATOM     84  O20 GCD     1      30.420  29.340  12.490  1.00  0.00            
ATOM     85  C25 GCD     1      29.820  28.230  13.130  1.00  0.00            
ATOM     86  H41 GCD     1      28.750  28.120  12.910  1.00  0.00            
ATOM     87  C26 GCD     1      30.400  26.980  12.500  1.00  0.00            
ATOM     88  H42 GCD     1      31.480  27.080  12.590  1.00  0.00            
ATOM     89  O21 GCD     1      30.080  26.820  11.120  1.00  0.00            
ATOM     90  H43 GCD     1      30.090  27.660  10.650  1.00  0.00            
ATOM     91  C27 GCD     1      29.870  25.720  13.330  1.00  0.00            
ATOM     92  H44 GCD     1      28.800  25.520  13.140  1.00  0.00            
ATOM     93  O22 GCD     1      30.490  24.500  12.950  1.00  0.00            
ATOM     94  H45 GCD     1      30.820  24.610  12.050  1.00  0.00            
ATOM     95  C28 GCD     1      29.990  25.850  14.830  1.00  0.00            
ATOM     96  H46 GCD     1      29.320  25.190  15.380  1.00  0.00            
ATOM     97  O23 GCD     1      29.350  27.060  15.070  1.00  0.00            
ATOM     98  C29 GCD     1      29.980  28.280  14.580  1.00  0.00            
ATOM     99  H47 GCD     1      31.050  28.260  14.790  1.00  0.00            
ATOM    100  C30 GCD     1      29.410  29.490  15.290  1.00  0.00            
ATOM    101  H48 GCD     1      28.310  29.420  15.330  1.00  0.00            
ATOM    102  H49 GCD     1      29.590  30.460  14.800  1.00  0.00            
ATOM    103  O24 GCD     1      29.840  29.630  16.640  1.00  0.00            
ATOM    104  H50 GCD     1      29.440  30.500  16.820  1.00  0.00            
ATOM    105  O25 GCD     1      31.350  25.890  15.240  1.00  0.00            
ATOM    106  C31 GCD     1      31.700  24.960  16.250  1.00  0.00            
ATOM    107  H51 GCD     1      30.830  24.580  16.810  1.00  0.00            
ATOM    108  C32 GCD     1      32.310  23.660  15.750  1.00  0.00            
ATOM    109  H52 GCD     1      33.080  24.000  15.040  1.00  0.00            
ATOM    110  O26 GCD     1      31.280  22.910  15.110  1.00  0.00            
ATOM    111  H53 GCD     1      31.010  23.370  14.310  1.00  0.00            
ATOM    112  C33 GCD     1      32.990  22.780  16.840  1.00  0.00            
ATOM    113  H54 GCD     1      32.250  22.370  17.540  1.00  0.00            
ATOM    114  O27 GCD     1      33.660  21.710  16.230  1.00  0.00            
ATOM    115  H55 GCD     1      34.390  22.090  15.740  1.00  0.00            
ATOM    116  C34 GCD     1      33.920  23.620  17.680  1.00  0.00            
ATOM    117  H56 GCD     1      34.300  22.920  18.430  1.00  0.00            
ATOM    118  O28 GCD     1      33.190  24.730  18.220  1.00  0.00            
ATOM    119  C35 GCD     1      32.690  25.630  17.190  1.00  0.00            
ATOM    120  H57 GCD     1      33.480  26.030  16.530  1.00  0.00            
ATOM    121  C36 GCD     1      31.990  26.830  17.950  1.00  0.00            
ATOM    122  H58 GCD     1      30.990  26.500  18.270  1.00  0.00            
ATOM    123  H59 GCD     1      31.780  27.670  17.270  1.00  0.00            
ATOM    124  O29 GCD     1      32.720  27.440  18.990  1.00  0.00            
ATOM    125  H60 GCD     1      33.510  27.890  18.670  1.00  0.00            
ATOM    126  O30 GCD     1      35.080  24.060  16.940  1.00  0.00            
ATOM    127  C37 GCD     1      36.290  23.460  17.440  1.00  0.00            
ATOM    128  H61 GCD     1      36.110  22.520  17.990  1.00  0.00            
ATOM    129  C38 GCD     1      37.330  23.150  16.340  1.00  0.00            
ATOM    130  H62 GCD     1      37.490  24.090  15.800  1.00  0.00            
ATOM    131  O31 GCD     1      36.730  22.110  15.560  1.00  0.00            
ATOM    132  H63 GCD     1      37.430  21.540  15.210  1.00  0.00            
ATOM    133  C39 GCD     1      38.700  22.610  16.900  1.00  0.00            
ATOM    134  H64 GCD     1      38.540  21.720  17.520  1.00  0.00            
ATOM    135  O32 GCD     1      39.720  22.300  15.920  1.00  0.00            
ATOM    136  H65 GCD     1      39.430  21.520  15.430  1.00  0.00            
ATOM    137  C40 GCD     1      39.170  23.680  17.810  1.00  0.00            
ATOM    138  H66 GCD     1      40.120  23.320  18.230  1.00  0.00            
ATOM    139  O33 GCD     1      38.280  23.910  18.890  1.00  0.00            
ATOM    140  C41 GCD     1      36.980  24.440  18.470  1.00  0.00            
ATOM    141  H67 GCD     1      37.010  25.460  18.060  1.00  0.00            
ATOM    142  C42 GCD     1      36.090  24.750  19.720  1.00  0.00            
ATOM    143  H68 GCD     1      35.220  25.280  19.320  1.00  0.00            
ATOM    144  H69 GCD     1      36.660  25.350  20.450  1.00  0.00            
ATOM    145  O34 GCD     1      35.680  23.570  20.490  1.00  0.00            
ATOM    146  H70 GCD     1      36.500  23.110  20.720  1.00  0.00            
ATOM    147  O35 GCD     1      39.450  24.930  17.040  1.00  0.00            
ATOM    148  C43 GCD     1      40.830  25.110  16.640  1.00  0.00            
ATOM    149  H71 GCD     1      41.410  24.200  16.790  1.00  0.00            
ATOM    150  C44 GCD     1      40.780  25.460  15.130  1.00  0.00            
ATOM    151  H72 GCD     1      40.060  26.280  15.040  1.00  0.00            
ATOM    152  O36 GCD     1      40.510  24.320  14.350  1.00  0.00            
ATOM    153  H73 GCD     1      40.130  23.710  14.990  1.00  0.00            
ATOM    154  C45 GCD     1      42.060  26.180  14.710  1.00  0.00            
ATOM    155  H74 GCD     1      42.810  25.380  14.700  1.00  0.00            
ATOM    156  O37 GCD     1      41.960  26.780  13.440  1.00  0.00            
ATOM    157  H75 GCD     1      41.750  27.700  13.620  1.00  0.00            
ATOM    158  C46 GCD     1      42.510  27.210  15.770  1.00  0.00            
ATOM    159  H76 GCD     1      43.540  27.480  15.520  1.00  0.00            
ATOM    160  O38 GCD     1      41.610  28.330  15.740  1.00  0.00            
ATOM    161  O39 GCD     1      42.660  26.680  17.100  1.00  0.00            
ATOM    162  C47 GCD     1      41.340  26.220  17.530  1.00  0.00            
ATOM    163  H77 GCD     1      40.600  27.020  17.400  1.00  0.00            
ATOM    164  C48 GCD     1      41.370  25.950  19.000  1.00  0.00            
ATOM    165  H78 GCD     1      41.760  25.010  19.420  1.00  0.00            
ATOM    166  H79 GCD     1      40.320  25.960  19.320  1.00  0.00            
ATOM    167  O40 GCD     1      41.870  27.100  19.780  1.00  0.00            
ATOM    168  H80 GCD     1      41.620  26.950  20.700  1.00  0.00            
ATOM    169  C1  AY6     2      39.320  29.250  13.490  1.00  0.00            
ATOM    170  C2  AY6     2      38.210  30.190  13.740  1.00  0.00            
ATOM    171  C3  AY6     2      37.670  30.250  14.920  1.00  0.00            
ATOM    172  C4  AY6     2      36.400  30.780  14.670  1.00  0.00            
ATOM    173  N1  AY6     2      35.560  30.910  15.650  1.00  0.00            
ATOM    174  S1  AY6     2      33.960  30.350  15.710  1.00  0.00            
ATOM    175  O1  AY6     2      33.270  31.490  15.130  1.00  0.00            
ATOM    176  O2  AY6     2      34.000  29.960  17.100  1.00  0.00            
ATOM    177  C5  AY6     2      34.060  28.830  14.660  1.00  0.00            
ATOM    178  C6  AY6     2      34.690  27.690  15.240  1.00  0.00            
ATOM    179  C7  AY6     2      34.800  26.460  14.550  1.00  0.00            
ATOM    180  C8  AY6     2      34.360  26.430  13.240  1.00  0.00            
ATOM    181  N2  AY6     2      34.290  25.270  12.560  1.00  0.00            
ATOM    182  C9  AY6     2      33.890  27.570  12.640  1.00  0.00            
ATOM    183  C10 AY6     2      33.850  28.810  13.300  1.00  0.00            
ATOM    184  N3  AY6     2      36.240  31.070  13.410  1.00  0.00            
ATOM    185  O3  AY6     2      37.430  30.770  12.720  1.00  0.00            
ATOM    186  H1  AY6     2      40.210  29.860  13.280  1.00  0.00            
ATOM    187  H2  AY6     2      39.530  28.640  14.370  1.00  0.00            
ATOM    188  H3  AY6     2      39.080  28.620  12.620  1.00  0.00            
ATOM    189  H4  AY6     2      37.990  29.850  15.870  1.00  0.00            
ATOM    190  H5  AY6     2      35.860  30.900  16.620  1.00  0.00            
ATOM    191  H6  AY6     2      35.140  27.780  16.230  1.00  0.00            
ATOM    192  H7  AY6     2      35.150  25.550  15.030  1.00  0.00            
ATOM    193  H8  AY6     2      33.670  25.220  11.770  1.00  0.00            
ATOM    194  H9  AY6     2      34.590  24.400  12.980  1.00  0.00            
ATOM    195  H10 AY6     2      33.640  27.530  11.580  1.00  0.00            
ATOM    196  H11 AY6     2      33.490  29.740  12.870  1.00  0.00            
TER
ENDMDL
MODEL        1
ATOM      1  H1  GCD     1      37.940  31.740  14.280  1.00  0.00            
ATOM      2  O1  GCD     1      38.230  30.890  14.660  1.00  0.00            
ATOM      3  C1  GCD     1      39.480  30.580  14.020  1.00  0.00            
ATOM      4  H2  GCD     1      40.080  31.480  13.820  1.00  0.00            
ATOM      5  H3  GCD     1      40.050  30.050  14.790  1.00  0.00            
ATOM      6  C2  GCD     1      39.310  29.720  12.780  1.00  0.00            
ATOM      7  H4  GCD     1      38.420  29.090  12.940  1.00  0.00            
ATOM      8  C3  GCD     1      40.560  28.890  12.430  1.00  0.00            
ATOM      9  H5  GCD     1      41.450  29.540  12.420  1.00  0.00            
ATOM     10  C4  GCD     1      40.370  28.220  11.000  1.00  0.00            
ATOM     11  H6  GCD     1      39.410  27.690  11.090  1.00  0.00            
ATOM     12  O2  GCD     1      41.500  27.370  10.730  1.00  0.00            
ATOM     13  H7  GCD     1      41.470  27.180   9.790  1.00  0.00            
ATOM     14  C5  GCD     1      40.120  29.320  10.000  1.00  0.00            
ATOM     15  H8  GCD     1      41.020  29.950  10.060  1.00  0.00            
ATOM     16  O3  GCD     1      39.940  28.870   8.690  1.00  0.00            
ATOM     17  H9  GCD     1      40.010  29.670   8.150  1.00  0.00            
ATOM     18  C6  GCD     1      38.960  30.240  10.450  1.00  0.00            
ATOM     19  O4  GCD     1      39.130  30.680  11.810  1.00  0.00            
ATOM     20  H10 GCD     1      38.790  31.160   9.880  1.00  0.00            
ATOM     21  O5  GCD     1      37.740  29.500  10.380  1.00  0.00            
ATOM     22  C7  GCD     1      36.750  29.830   9.430  1.00  0.00            
ATOM     23  H11 GCD     1      37.170  30.430   8.610  1.00  0.00            
ATOM     24  C8  GCD     1      36.190  28.510   8.780  1.00  0.00            
ATOM     25  H12 GCD     1      35.790  27.810   9.530  1.00  0.00            
ATOM     26  O6  GCD     1      37.220  27.990   7.980  1.00  0.00            
ATOM     27  H13 GCD     1      38.030  28.180   8.470  1.00  0.00            
ATOM     28  C9  GCD     1      34.850  28.830   7.980  1.00  0.00            
ATOM     29  H14 GCD     1      35.250  29.350   7.100  1.00  0.00            
ATOM     30  O7  GCD     1      34.340  27.560   7.380  1.00  0.00            
ATOM     31  H15 GCD     1      34.900  27.420   6.600  1.00  0.00            
ATOM     32  C10 GCD     1      33.810  29.670   8.690  1.00  0.00            
ATOM     33  H16 GCD     1      33.070  29.940   7.940  1.00  0.00            
ATOM     34  O8  GCD     1      34.440  30.870   9.180  1.00  0.00            
ATOM     35  C11 GCD     1      35.560  30.590  10.090  1.00  0.00            
ATOM     36  H17 GCD     1      35.220  30.020  10.970  1.00  0.00            
ATOM     37  C12 GCD     1      36.100  31.940  10.640  1.00  0.00            
ATOM     38  H18 GCD     1      36.660  31.860  11.590  1.00  0.00            
ATOM     39  H19 GCD     1      35.220  32.530  10.940  1.00  0.00            
ATOM     40  O9  GCD     1      36.910  32.690   9.720  1.00  0.00            
ATOM     41  H20 GCD     1      36.460  32.750   8.860  1.00  0.00            
ATOM     42  O10 GCD     1      33.190  28.940   9.740  1.00  0.00            
ATOM     43  C13 GCD     1      31.940  28.300   9.490  1.00  0.00            
ATOM     44  H21 GCD     1      31.590  28.280   8.450  1.00  0.00            
ATOM     45  C14 GCD     1      32.030  26.810   9.950  1.00  0.00            
ATOM     46  H22 GCD     1      32.450  26.710  10.960  1.00  0.00            
ATOM     47  O11 GCD     1      32.870  26.140   9.010  1.00  0.00            
ATOM     48  H23 GCD     1      33.590  26.770   8.900  1.00  0.00            
ATOM     49  C15 GCD     1      30.630  26.220   9.940  1.00  0.00            
ATOM     50  H24 GCD     1      30.320  26.330   8.890  1.00  0.00            
ATOM     51  O12 GCD     1      30.520  24.820  10.230  1.00  0.00            
ATOM     52  H25 GCD     1      31.220  24.420   9.700  1.00  0.00            
ATOM     53  C16 GCD     1      29.620  27.050  10.710  1.00  0.00            
ATOM     54  H26 GCD     1      28.630  26.610  10.530  1.00  0.00            
ATOM     55  O13 GCD     1      29.620  28.410  10.280  1.00  0.00            
ATOM     56  C17 GCD     1      30.930  29.030  10.390  1.00  0.00            
ATOM     57  H27 GCD     1      31.250  28.880  11.430  1.00  0.00            
ATOM     58  C18 GCD     1      30.840  30.530  10.220  1.00  0.00            
ATOM     59  H28 GCD     1      30.160  30.830   9.410  1.00  0.00            
ATOM     60  H29 GCD     1      31.830  30.980  10.050  1.00  0.00            
ATOM     61  O14 GCD     1      30.290  31.170  11.410  1.00  0.00            
ATOM     62  H30 GCD     1      30.970  31.620  11.930  1.00  0.00            
ATOM     63  O15 GCD     1      29.960  27.010  12.080  1.00  0.00            
ATOM     64  C19 GCD     1      28.840  26.780  12.910  1.00  0.00            
ATOM     65  H31 GCD     1      27.880  27.090  12.480  1.00  0.00            
ATOM     66  C20 GCD     1      28.840  25.300  13.300  1.00  0.00            
ATOM     67  H32 GCD     1      29.880  25.070  13.560  1.00  0.00            
ATOM     68  O16 GCD     1      28.560  24.400  12.150  1.00  0.00            
ATOM     69  H33 GCD     1      29.200  24.430  11.430  1.00  0.00            
ATOM     70  C21 GCD     1      28.020  24.930  14.440  1.00  0.00            
ATOM     71  H34 GCD     1      26.970  25.010  14.100  1.00  0.00            
ATOM     72  O17 GCD     1      28.360  23.530  14.820  1.00  0.00            
ATOM     73  H35 GCD     1      28.070  23.030  14.050  1.00  0.00            
ATOM     74  C22 GCD     1      28.220  25.910  15.620  1.00  0.00            
ATOM     75  H36 GCD     1      27.400  25.880  16.340  1.00  0.00            
ATOM     76  O18 GCD     1      28.090  27.220  15.080  1.00  0.00            
ATOM     77  C23 GCD     1      28.970  27.680  14.080  1.00  0.00            
ATOM     78  H37 GCD     1      29.930  27.560  14.600  1.00  0.00            
ATOM     79  C24 GCD     1      28.820  29.150  13.730  1.00  0.00            
ATOM     80  H38 GCD     1      27.790  29.340  13.390  1.00  0.00            
ATOM     81  H39 GCD     1      29.460  29.320  12.850  1.00  0.00            
ATOM     82  O19 GCD     1      29.280  29.980  14.830  1.00  0.00            
ATOM     83  H40 GCD     1      30.200  29.790  15.040  1.00  0.00            
ATOM     84  O20 GCD     1      29.420  25.740  16.290  1.00  0.00            
ATOM     85  C25 GCD     1      29.390  25.830  17.710  1.00  0.00            
ATOM     86  H41 GCD     1      28.430  26.130  18.150  1.00  0.00            
ATOM     87  C26 GCD     1      29.890  24.480  18.110  1.00  0.00            
ATOM     88  H42 GCD     1      30.900  24.350  17.700  1.00  0.00            
ATOM     89  O21 GCD     1      29.120  23.400  17.650  1.00  0.00            
ATOM     90  H43 GCD     1      29.120  23.460  16.690  1.00  0.00            
ATOM     91  C27 GCD     1      30.060  24.400  19.600  1.00  0.00            
ATOM     92  H44 GCD     1      29.060  24.490  20.020  1.00  0.00            
ATOM     93  O22 GCD     1      30.540  23.080  19.950  1.00  0.00            
ATOM     94  H45 GCD     1      31.490  23.100  20.120  1.00  0.00            
ATOM     95  C28 GCD     1      30.940  25.490  20.180  1.00  0.00            
ATOM     96  H46 GCD     1      30.850  25.500  21.270  1.00  0.00            
ATOM     97  O23 GCD     1      30.470  26.660  19.630  1.00  0.00            
ATOM     98  C29 GCD     1      30.520  26.780  18.230  1.00  0.00            
ATOM     99  H47 GCD     1      31.510  26.480  17.850  1.00  0.00            
ATOM    100  C30 GCD     1      30.190  28.230  17.790  1.00  0.00            
ATOM    101  H48 GCD     1      29.290  28.660  18.250  1.00  0.00            
ATOM    102  H49 GCD     1      29.990  28.210  16.710  1.00  0.00            
ATOM    103  O24 GCD     1      31.290  29.050  17.990  1.00  0.00            
ATOM    104  H50 GCD     1      31.100  29.520  18.810  1.00  0.00            
ATOM    105  O25 GCD     1      32.380  25.320  19.830  1.00  0.00            
ATOM    106  C31 GCD     1      33.290  25.130  20.850  1.00  0.00            
ATOM    107  H51 GCD     1      32.830  24.890  21.820  1.00  0.00            
ATOM    108  C32 GCD     1      34.230  23.970  20.470  1.00  0.00            
ATOM    109  H52 GCD     1      34.700  24.040  19.480  1.00  0.00            
ATOM    110  O26 GCD     1      33.430  22.800  20.360  1.00  0.00            
ATOM    111  H53 GCD     1      33.980  22.050  20.600  1.00  0.00            
ATOM    112  C33 GCD     1      35.390  23.870  21.510  1.00  0.00            
ATOM    113  H54 GCD     1      34.840  23.820  22.460  1.00  0.00            
ATOM    114  O27 GCD     1      36.220  22.680  21.280  1.00  0.00            
ATOM    115  H55 GCD     1      35.740  21.850  21.370  1.00  0.00            
ATOM    116  C34 GCD     1      36.190  25.150  21.560  1.00  0.00            
ATOM    117  H56 GCD     1      36.860  25.130  22.430  1.00  0.00            
ATOM    118  O28 GCD     1      35.380  26.270  21.760  1.00  0.00            
ATOM    119  C35 GCD     1      34.180  26.420  20.890  1.00  0.00            
ATOM    120  H57 GCD     1      34.570  26.610  19.880  1.00  0.00            
ATOM    121  C36 GCD     1      33.370  27.620  21.390  1.00  0.00            
ATOM    122  H58 GCD     1      33.100  27.510  22.440  1.00  0.00            
ATOM    123  H59 GCD     1      32.490  27.760  20.740  1.00  0.00            
ATOM    124  O29 GCD     1      34.160  28.830  21.240  1.00  0.00            
ATOM    125  H60 GCD     1      34.050  29.110  20.330  1.00  0.00            
ATOM    126  O30 GCD     1      36.950  25.350  20.420  1.00  0.00            
ATOM    127  C37 GCD     1      38.380  25.100  20.440  1.00  0.00            
ATOM    128  H61 GCD     1      38.670  24.690  21.410  1.00  0.00            
ATOM    129  C38 GCD     1      38.670  24.100  19.310  1.00  0.00            
ATOM    130  H62 GCD     1      38.210  24.610  18.450  1.00  0.00            
ATOM    131  O31 GCD     1      38.090  22.840  19.440  1.00  0.00            
ATOM    132  H63 GCD     1      37.510  22.810  20.210  1.00  0.00            
ATOM    133  C39 GCD     1      40.170  24.020  19.020  1.00  0.00            
ATOM    134  H64 GCD     1      40.700  23.670  19.920  1.00  0.00            
ATOM    135  O32 GCD     1      40.510  23.130  18.020  1.00  0.00            
ATOM    136  H65 GCD     1      40.380  22.280  18.460  1.00  0.00            
ATOM    137  C40 GCD     1      40.800  25.440  18.810  1.00  0.00            
ATOM    138  H66 GCD     1      41.880  25.310  18.710  1.00  0.00            
ATOM    139  O33 GCD     1      40.470  26.320  19.890  1.00  0.00            
ATOM    140  C41 GCD     1      39.090  26.460  20.190  1.00  0.00            
ATOM    141  H67 GCD     1      38.580  26.980  19.370  1.00  0.00            
ATOM    142  C42 GCD     1      38.960  27.260  21.450  1.00  0.00            
ATOM    143  H68 GCD     1      37.910  27.450  21.710  1.00  0.00            
ATOM    144  H69 GCD     1      39.430  28.260  21.380  1.00  0.00            
ATOM    145  O34 GCD     1      39.560  26.680  22.590  1.00  0.00            
ATOM    146  H70 GCD     1      40.510  26.780  22.450  1.00  0.00            
ATOM    147  O35 GCD     1      40.220  26.110  17.690  1.00  0.00            
ATOM    148  C43 GCD     1      41.180  26.670  16.780  1.00  0.00            
ATOM    149  H71 GCD     1      42.180  26.720  17.220  1.00  0.00            
ATOM    150  C44 GCD     1      41.480  25.750  15.580  1.00  0.00            
ATOM    151  H72 GCD     1      40.490  25.500  15.180  1.00  0.00            
ATOM    152  O36 GCD     1      42.030  24.560  16.110  1.00  0.00            
ATOM    153  H73 GCD     1      41.330  24.030  16.510  1.00  0.00            
ATOM    154  C45 GCD     1      42.420  26.440  14.530  1.00  0.00            
ATOM    155  H74 GCD     1      43.430  26.490  14.970  1.00  0.00            
ATOM    156  O37 GCD     1      42.480  25.820  13.270  1.00  0.00            
ATOM    157  H75 GCD     1      41.590  25.730  12.930  1.00  0.00            
ATOM    158  C46 GCD     1      41.930  27.890  14.210  1.00  0.00            
ATOM    159  H76 GCD     1      42.700  28.400  13.620  1.00  0.00            
ATOM    160  O38 GCD     1      40.660  27.930  13.480  1.00  0.00            
ATOM    161  O39 GCD     1      41.760  28.520  15.420  1.00  0.00            
ATOM    162  C47 GCD     1      40.790  28.100  16.350  1.00  0.00            
ATOM    163  H77 GCD     1      39.790  28.130  15.910  1.00  0.00            
ATOM    164  C48 GCD     1      40.700  29.010  17.630  1.00  0.00            
ATOM    165  H78 GCD     1      41.740  29.280  17.870  1.00  0.00            
ATOM    166  H79 GCD     1      40.340  28.510  18.540  1.00  0.00            
ATOM    167  O40 GCD     1      39.970  30.200  17.540  1.00  0.00            
ATOM    168  H80 GCD     1      40.430  30.740  16.890  1.00  0.00            
ATOM    169  C1  AY6     2      37.100  26.090  12.000  1.00  0.00            
ATOM    170  C2  AY6     2      35.990  26.930  12.490  1.00  0.00            
ATOM    171  C3  AY6     2      36.000  27.700  13.580  1.00  0.00            
ATOM    172  C4  AY6     2      34.770  28.310  13.570  1.00  0.00            
ATOM    173  N1  AY6     2      34.520  29.340  14.420  1.00  0.00            
ATOM    174  S1  AY6     2      33.380  29.190  15.600  1.00  0.00            
ATOM    175  O1  AY6     2      32.100  29.450  14.910  1.00  0.00            
ATOM    176  O2  AY6     2      33.980  29.900  16.700  1.00  0.00            
ATOM    177  C5  AY6     2      33.380  27.460  15.990  1.00  0.00            
ATOM    178  C6  AY6     2      34.220  27.010  17.010  1.00  0.00            
ATOM    179  C7  AY6     2      34.320  25.670  17.290  1.00  0.00            
ATOM    180  C8  AY6     2      33.500  24.770  16.640  1.00  0.00            
ATOM    181  N2  AY6     2      33.530  23.420  16.840  1.00  0.00            
ATOM    182  C9  AY6     2      32.700  25.200  15.630  1.00  0.00            
ATOM    183  C10 AY6     2      32.600  26.570  15.260  1.00  0.00            
ATOM    184  N3  AY6     2      34.020  28.040  12.540  1.00  0.00            
ATOM    185  O3  AY6     2      34.830  27.150  11.710  1.00  0.00            
ATOM    186  H1  AY6     2      36.820  25.080  12.340  1.00  0.00            
ATOM    187  H2  AY6     2      37.170  26.080  10.910  1.00  0.00            
ATOM    188  H3  AY6     2      37.970  26.520  12.500  1.00  0.00            
ATOM    189  H4  AY6     2      36.860  27.930  14.190  1.00  0.00            
ATOM    190  H5  AY6     2      35.290  29.650  15.000  1.00  0.00            
ATOM    191  H6  AY6     2      34.940  27.700  17.440  1.00  0.00            
ATOM    192  H7  AY6     2      34.990  25.200  18.000  1.00  0.00            
ATOM    193  H8  AY6     2      32.860  22.930  16.260  1.00  0.00            
ATOM    194  H9  AY6     2      33.390  23.260  17.830  1.00  0.00            
ATOM    195  H10 AY6     2      32.080  24.530  15.040  1.00  0.00            
ATOM    196  H11 AY6     2      32.110  27.030  14.400  1.00  0.00            
TER
ENDMDL
MODEL        1
ATOM      1  H1  GCD     1      38.900  24.540  16.560  1.00  0.00            
ATOM      2  O1  GCD     1      38.620  23.700  16.940  1.00  0.00            
ATOM      3  C1  GCD     1      39.700  22.750  17.000  1.00  0.00            
ATOM      4  H2  GCD     1      40.470  23.230  17.610  1.00  0.00            
ATOM      5  H3  GCD     1      39.400  21.910  17.650  1.00  0.00            
ATOM      6  C2  GCD     1      40.200  22.440  15.570  1.00  0.00            
ATOM      7  H4  GCD     1      39.460  22.450  14.760  1.00  0.00            
ATOM      8  C3  GCD     1      40.950  21.080  15.520  1.00  0.00            
ATOM      9  H5  GCD     1      41.790  21.160  16.210  1.00  0.00            
ATOM     10  C4  GCD     1      41.470  20.900  14.070  1.00  0.00            
ATOM     11  H6  GCD     1      40.680  20.990  13.320  1.00  0.00            
ATOM     12  O2  GCD     1      41.930  19.570  13.830  1.00  0.00            
ATOM     13  H7  GCD     1      41.300  18.940  14.200  1.00  0.00            
ATOM     14  C5  GCD     1      42.460  22.050  13.850  1.00  0.00            
ATOM     15  H8  GCD     1      43.200  22.060  14.670  1.00  0.00            
ATOM     16  O3  GCD     1      43.150  21.950  12.640  1.00  0.00            
ATOM     17  H9  GCD     1      42.450  21.860  11.980  1.00  0.00            
ATOM     18  C6  GCD     1      41.700  23.380  13.950  1.00  0.00            
ATOM     19  O4  GCD     1      41.130  23.500  15.260  1.00  0.00            
ATOM     20  H10 GCD     1      42.430  24.200  13.870  1.00  0.00            
ATOM     21  O5  GCD     1      40.770  23.630  12.930  1.00  0.00            
ATOM     22  C7  GCD     1      41.270  24.070  11.660  1.00  0.00            
ATOM     23  H11 GCD     1      42.370  24.160  11.640  1.00  0.00            
ATOM     24  C8  GCD     1      40.780  23.130  10.540  1.00  0.00            
ATOM     25  H12 GCD     1      39.730  22.910  10.800  1.00  0.00            
ATOM     26  O6  GCD     1      41.510  21.920  10.530  1.00  0.00            
ATOM     27  H13 GCD     1      41.120  21.280   9.920  1.00  0.00            
ATOM     28  C9  GCD     1      40.690  23.770   9.160  1.00  0.00            
ATOM     29  H14 GCD     1      41.730  23.820   8.810  1.00  0.00            
ATOM     30  O7  GCD     1      39.830  23.080   8.230  1.00  0.00            
ATOM     31  H15 GCD     1      38.950  23.460   8.270  1.00  0.00            
ATOM     32  C10 GCD     1      40.110  25.220   9.220  1.00  0.00            
ATOM     33  H16 GCD     1      40.260  25.660   8.220  1.00  0.00            
ATOM     34  O8  GCD     1      40.750  26.010  10.230  1.00  0.00            
ATOM     35  C11 GCD     1      40.600  25.490  11.540  1.00  0.00            
ATOM     36  H17 GCD     1      39.520  25.480  11.720  1.00  0.00            
ATOM     37  C12 GCD     1      41.410  26.490  12.430  1.00  0.00            
ATOM     38  H18 GCD     1      41.330  26.210  13.490  1.00  0.00            
ATOM     39  H19 GCD     1      40.960  27.490  12.390  1.00  0.00            
ATOM     40  O9  GCD     1      42.840  26.550  12.210  1.00  0.00            
ATOM     41  H20 GCD     1      43.020  26.880  11.330  1.00  0.00            
ATOM     42  O10 GCD     1      38.720  25.100   9.570  1.00  0.00            
ATOM     43  C13 GCD     1      37.820  25.970   8.950  1.00  0.00            
ATOM     44  H21 GCD     1      38.190  26.650   8.160  1.00  0.00            
ATOM     45  C14 GCD     1      36.740  25.040   8.450  1.00  0.00            
ATOM     46  H22 GCD     1      36.320  24.410   9.250  1.00  0.00            
ATOM     47  O11 GCD     1      37.280  24.130   7.450  1.00  0.00            
ATOM     48  H23 GCD     1      36.660  23.390   7.480  1.00  0.00            
ATOM     49  C15 GCD     1      35.470  25.710   8.010  1.00  0.00            
ATOM     50  H24 GCD     1      35.700  26.430   7.210  1.00  0.00            
ATOM     51  O12 GCD     1      34.430  24.810   7.540  1.00  0.00            
ATOM     52  H25 GCD     1      34.740  24.350   6.750  1.00  0.00            
ATOM     53  C16 GCD     1      34.870  26.630   9.080  1.00  0.00            
ATOM     54  H26 GCD     1      34.140  27.290   8.600  1.00  0.00            
ATOM     55  O13 GCD     1      35.930  27.480   9.490  1.00  0.00            
ATOM     56  C17 GCD     1      37.080  26.850  10.000  1.00  0.00            
ATOM     57  H27 GCD     1      36.870  26.170  10.840  1.00  0.00            
ATOM     58  C18 GCD     1      38.020  27.900  10.630  1.00  0.00            
ATOM     59  H28 GCD     1      38.190  28.740   9.940  1.00  0.00            
ATOM     60  H29 GCD     1      39.050  27.570  10.760  1.00  0.00            
ATOM     61  O14 GCD     1      37.550  28.430  11.940  1.00  0.00            
ATOM     62  H30 GCD     1      36.840  28.960  11.550  1.00  0.00            
ATOM     63  O15 GCD     1      34.330  25.830  10.170  1.00  0.00            
ATOM     64  C19 GCD     1      32.980  26.260  10.480  1.00  0.00            
ATOM     65  H31 GCD     1      32.720  27.170   9.920  1.00  0.00            
ATOM     66  C20 GCD     1      31.920  25.240  10.090  1.00  0.00            
ATOM     67  H32 GCD     1      32.020  24.290  10.630  1.00  0.00            
ATOM     68  O16 GCD     1      32.030  24.980   8.690  1.00  0.00            
ATOM     69  H33 GCD     1      32.930  24.760   8.450  1.00  0.00            
ATOM     70  C21 GCD     1      30.550  25.730  10.460  1.00  0.00            
ATOM     71  H34 GCD     1      30.450  26.570   9.760  1.00  0.00            
ATOM     72  O17 GCD     1      29.480  24.790  10.210  1.00  0.00            
ATOM     73  H35 GCD     1      29.470  24.150  10.930  1.00  0.00            
ATOM     74  C22 GCD     1      30.490  26.130  11.990  1.00  0.00            
ATOM     75  H36 GCD     1      29.570  26.690  12.200  1.00  0.00            
ATOM     76  O18 GCD     1      31.520  27.060  12.290  1.00  0.00            
ATOM     77  C23 GCD     1      32.860  26.580  12.020  1.00  0.00            
ATOM     78  H37 GCD     1      32.980  25.650  12.590  1.00  0.00            
ATOM     79  C24 GCD     1      33.900  27.710  12.320  1.00  0.00            
ATOM     80  H38 GCD     1      33.710  28.480  11.560  1.00  0.00            
ATOM     81  H39 GCD     1      34.920  27.300  12.260  1.00  0.00            
ATOM     82  O19 GCD     1      33.930  28.220  13.620  1.00  0.00            
ATOM     83  H40 GCD     1      34.800  28.570  13.810  1.00  0.00            
ATOM     84  O20 GCD     1      30.620  24.980  12.810  1.00  0.00            
ATOM     85  C25 GCD     1      29.730  24.850  13.950  1.00  0.00            
ATOM     86  H41 GCD     1      29.090  25.730  14.070  1.00  0.00            
ATOM     87  C26 GCD     1      29.010  23.550  13.770  1.00  0.00            
ATOM     88  H42 GCD     1      29.830  22.840  13.580  1.00  0.00            
ATOM     89  O21 GCD     1      28.230  23.620  12.600  1.00  0.00            
ATOM     90  H43 GCD     1      27.480  24.180  12.860  1.00  0.00            
ATOM     91  C27 GCD     1      28.220  23.200  15.010  1.00  0.00            
ATOM     92  H44 GCD     1      27.510  24.010  15.230  1.00  0.00            
ATOM     93  O22 GCD     1      27.620  21.940  14.770  1.00  0.00            
ATOM     94  H45 GCD     1      27.270  21.640  15.620  1.00  0.00            
ATOM     95  C28 GCD     1      29.190  23.150  16.180  1.00  0.00            
ATOM     96  H46 GCD     1      28.770  22.960  17.170  1.00  0.00            
ATOM     97  O23 GCD     1      29.760  24.410  16.390  1.00  0.00            
ATOM     98  C29 GCD     1      30.590  24.770  15.260  1.00  0.00            
ATOM     99  H47 GCD     1      31.380  24.030  15.070  1.00  0.00            
ATOM    100  C30 GCD     1      31.390  26.030  15.640  1.00  0.00            
ATOM    101  H48 GCD     1      30.730  26.850  15.940  1.00  0.00            
ATOM    102  H49 GCD     1      31.970  26.410  14.780  1.00  0.00            
ATOM    103  O24 GCD     1      32.200  25.840  16.790  1.00  0.00            
ATOM    104  H50 GCD     1      33.000  26.360  16.800  1.00  0.00            
ATOM    105  O25 GCD     1      30.210  22.110  16.030  1.00  0.00            
ATOM    106  C31 GCD     1      30.200  21.070  17.020  1.00  0.00            
ATOM    107  H51 GCD     1      29.280  21.150  17.620  1.00  0.00            
ATOM    108  C32 GCD     1      30.230  19.630  16.480  1.00  0.00            
ATOM    109  H52 GCD     1      31.110  19.540  15.830  1.00  0.00            
ATOM    110  O26 GCD     1      29.010  19.370  15.760  1.00  0.00            
ATOM    111  H53 GCD     1      28.840  20.180  15.270  1.00  0.00            
ATOM    112  C33 GCD     1      30.280  18.640  17.640  1.00  0.00            
ATOM    113  H54 GCD     1      29.340  18.740  18.200  1.00  0.00            
ATOM    114  O27 GCD     1      30.360  17.240  17.230  1.00  0.00            
ATOM    115  H55 GCD     1      29.550  17.100  16.720  1.00  0.00            
ATOM    116  C34 GCD     1      31.420  19.040  18.650  1.00  0.00            
ATOM    117  H56 GCD     1      31.350  18.400  19.540  1.00  0.00            
ATOM    118  O28 GCD     1      31.220  20.380  19.060  1.00  0.00            
ATOM    119  C35 GCD     1      31.320  21.350  18.000  1.00  0.00            
ATOM    120  H57 GCD     1      32.280  21.250  17.470  1.00  0.00            
ATOM    121  C36 GCD     1      31.230  22.780  18.610  1.00  0.00            
ATOM    122  H58 GCD     1      30.170  22.970  18.840  1.00  0.00            
ATOM    123  H59 GCD     1      31.600  23.460  17.830  1.00  0.00            
ATOM    124  O29 GCD     1      31.970  22.930  19.850  1.00  0.00            
ATOM    125  H60 GCD     1      31.940  22.080  20.310  1.00  0.00            
ATOM    126  O30 GCD     1      32.680  18.810  18.080  1.00  0.00            
ATOM    127  C37 GCD     1      33.520  17.830  18.650  1.00  0.00            
ATOM    128  H61 GCD     1      32.990  17.130  19.310  1.00  0.00            
ATOM    129  C38 GCD     1      33.940  16.990  17.470  1.00  0.00            
ATOM    130  H62 GCD     1      34.410  17.520  16.630  1.00  0.00            
ATOM    131  O31 GCD     1      32.890  16.190  16.930  1.00  0.00            
ATOM    132  H63 GCD     1      32.120  16.760  16.820  1.00  0.00            
ATOM    133  C39 GCD     1      35.080  16.050  17.910  1.00  0.00            
ATOM    134  H64 GCD     1      34.590  15.420  18.670  1.00  0.00            
ATOM    135  O32 GCD     1      35.550  15.130  16.910  1.00  0.00            
ATOM    136  H65 GCD     1      34.770  14.620  16.650  1.00  0.00            
ATOM    137  C40 GCD     1      36.180  16.830  18.600  1.00  0.00            
ATOM    138  H66 GCD     1      36.950  16.110  18.920  1.00  0.00            
ATOM    139  O33 GCD     1      35.670  17.480  19.740  1.00  0.00            
ATOM    140  C41 GCD     1      34.700  18.440  19.270  1.00  0.00            
ATOM    141  H67 GCD     1      35.230  19.130  18.600  1.00  0.00            
ATOM    142  C42 GCD     1      34.210  19.190  20.530  1.00  0.00            
ATOM    143  H68 GCD     1      33.570  19.990  20.130  1.00  0.00            
ATOM    144  H69 GCD     1      35.100  19.710  20.930  1.00  0.00            
ATOM    145  O34 GCD     1      33.520  18.380  21.480  1.00  0.00            
ATOM    146  H70 GCD     1      34.020  17.560  21.530  1.00  0.00            
ATOM    147  O35 GCD     1      36.890  17.750  17.750  1.00  0.00            
ATOM    148  C43 GCD     1      38.290  17.730  17.660  1.00  0.00            
ATOM    149  H71 GCD     1      38.720  17.010  18.360  1.00  0.00            
ATOM    150  C44 GCD     1      38.730  17.360  16.310  1.00  0.00            
ATOM    151  H72 GCD     1      38.180  17.960  15.580  1.00  0.00            
ATOM    152  O36 GCD     1      38.320  15.980  16.050  1.00  0.00            
ATOM    153  H73 GCD     1      37.410  15.890  16.360  1.00  0.00            
ATOM    154  C45 GCD     1      40.270  17.630  16.170  1.00  0.00            
ATOM    155  H74 GCD     1      40.890  16.930  16.750  1.00  0.00            
ATOM    156  O37 GCD     1      40.690  17.420  14.790  1.00  0.00            
ATOM    157  H75 GCD     1      40.780  16.460  14.710  1.00  0.00            
ATOM    158  C46 GCD     1      40.570  19.010  16.640  1.00  0.00            
ATOM    159  H76 GCD     1      41.670  19.000  16.640  1.00  0.00            
ATOM    160  O38 GCD     1      40.020  20.010  15.760  1.00  0.00            
ATOM    161  O39 GCD     1      40.180  19.170  17.960  1.00  0.00            
ATOM    162  C47 GCD     1      38.750  19.050  18.110  1.00  0.00            
ATOM    163  H77 GCD     1      38.180  19.830  17.580  1.00  0.00            
ATOM    164  C48 GCD     1      38.580  19.290  19.610  1.00  0.00            
ATOM    165  H78 GCD     1      39.020  18.430  20.130  1.00  0.00            
ATOM    166  H79 GCD     1      37.530  19.280  19.920  1.00  0.00            
ATOM    167  O40 GCD     1      39.140  20.530  20.050  1.00  0.00            
ATOM    168  H80 GCD     1      38.640  21.310  19.770  1.00  0.00            
ATOM    169  C1  AY6     2      38.310  18.890  12.530  1.00  0.00            
ATOM    170  C2  AY6     2      37.730  20.220  13.030  1.00  0.00            
ATOM    171  C3  AY6     2      36.960  20.370  14.080  1.00  0.00            
ATOM    172  C4  AY6     2      36.780  21.700  14.210  1.00  0.00            
ATOM    173  N1  AY6     2      36.130  22.200  15.250  1.00  0.00            
ATOM    174  S1  AY6     2      34.960  23.310  15.110  1.00  0.00            
ATOM    175  O1  AY6     2      35.700  24.510  14.700  1.00  0.00            
ATOM    176  O2  AY6     2      34.210  23.180  16.400  1.00  0.00            
ATOM    177  C5  AY6     2      33.920  22.690  13.750  1.00  0.00            
ATOM    178  C6  AY6     2      32.810  21.870  14.020  1.00  0.00            
ATOM    179  C7  AY6     2      32.090  21.290  12.980  1.00  0.00            
ATOM    180  C8  AY6     2      32.420  21.590  11.670  1.00  0.00            
ATOM    181  N2  AY6     2      31.690  21.130  10.590  1.00  0.00            
ATOM    182  C9  AY6     2      33.500  22.440  11.380  1.00  0.00            
ATOM    183  C10 AY6     2      34.230  23.020  12.450  1.00  0.00            
ATOM    184  N3  AY6     2      37.410  22.430  13.260  1.00  0.00            
ATOM    185  O3  AY6     2      38.140  21.470  12.550  1.00  0.00            
ATOM    186  H1  AY6     2      38.640  18.430  13.470  1.00  0.00            
ATOM    187  H2  AY6     2      37.580  18.210  12.070  1.00  0.00            
ATOM    188  H3  AY6     2      39.070  19.120  11.770  1.00  0.00            
ATOM    189  H4  AY6     2      36.540  19.610  14.730  1.00  0.00            
ATOM    190  H5  AY6     2      35.820  21.500  15.920  1.00  0.00            
ATOM    191  H6  AY6     2      32.490  21.620  15.030  1.00  0.00            
ATOM    192  H7  AY6     2      31.210  20.700  13.210  1.00  0.00            
ATOM    193  H8  AY6     2      32.120  21.160   9.670  1.00  0.00            
ATOM    194  H9  AY6     2      31.050  20.360  10.760  1.00  0.00            
ATOM    195  H10 AY6     2      33.790  22.580  10.340  1.00  0.00            
ATOM    196  H11 AY6     2      35.070  23.690  12.290  1.00  0.00            
TER
ENDMDL
MODEL        1
ATOM      1  H1  GCD     1      38.640  31.700  14.350  1.00  0.00            
ATOM      2  O1  GCD     1      38.040  32.140  14.960  1.00  0.00            
ATOM      3  C1  GCD     1      38.530  31.830  16.260  1.00  0.00            
ATOM      4  H2  GCD     1      39.070  32.670  16.730  1.00  0.00            
ATOM      5  H3  GCD     1      37.760  31.470  16.960  1.00  0.00            
ATOM      6  C2  GCD     1      39.530  30.610  16.160  1.00  0.00            
ATOM      7  H4  GCD     1      39.000  29.680  15.930  1.00  0.00            
ATOM      8  C3  GCD     1      40.370  30.430  17.430  1.00  0.00            
ATOM      9  H5  GCD     1      40.860  31.400  17.600  1.00  0.00            
ATOM     10  C4  GCD     1      41.430  29.340  17.060  1.00  0.00            
ATOM     11  H6  GCD     1      40.930  28.360  16.990  1.00  0.00            
ATOM     12  O2  GCD     1      42.410  29.280  18.070  1.00  0.00            
ATOM     13  H7  GCD     1      42.970  28.580  17.690  1.00  0.00            
ATOM     14  C5  GCD     1      42.180  29.590  15.750  1.00  0.00            
ATOM     15  H8  GCD     1      42.760  30.510  15.910  1.00  0.00            
ATOM     16  O3  GCD     1      43.060  28.560  15.380  1.00  0.00            
ATOM     17  H9  GCD     1      42.510  27.960  14.860  1.00  0.00            
ATOM     18  C6  GCD     1      41.220  29.870  14.630  1.00  0.00            
ATOM     19  O4  GCD     1      40.390  30.920  15.050  1.00  0.00            
ATOM     20  H10 GCD     1      41.710  30.130  13.690  1.00  0.00            
ATOM     21  O5  GCD     1      40.390  28.790  14.350  1.00  0.00            
ATOM     22  C7  GCD     1      40.330  28.270  12.960  1.00  0.00            
ATOM     23  H11 GCD     1      41.140  28.760  12.400  1.00  0.00            
ATOM     24  C8  GCD     1      40.640  26.730  12.960  1.00  0.00            
ATOM     25  H12 GCD     1      40.030  26.220  13.720  1.00  0.00            
ATOM     26  O6  GCD     1      42.040  26.540  13.170  1.00  0.00            
ATOM     27  H13 GCD     1      42.470  27.020  12.450  1.00  0.00            
ATOM     28  C9  GCD     1      40.230  26.110  11.620  1.00  0.00            
ATOM     29  H14 GCD     1      41.000  26.490  10.930  1.00  0.00            
ATOM     30  O7  GCD     1      40.340  24.670  11.660  1.00  0.00            
ATOM     31  H15 GCD     1      41.120  24.370  11.180  1.00  0.00            
ATOM     32  C10 GCD     1      38.850  26.590  11.030  1.00  0.00            
ATOM     33  H16 GCD     1      38.660  26.250  10.010  1.00  0.00            
ATOM     34  O8  GCD     1      39.000  28.010  10.970  1.00  0.00            
ATOM     35  C11 GCD     1      39.010  28.610  12.320  1.00  0.00            
ATOM     36  H17 GCD     1      38.180  28.210  12.910  1.00  0.00            
ATOM     37  C12 GCD     1      38.890  30.170  12.020  1.00  0.00            
ATOM     38  H18 GCD     1      39.820  30.420  11.480  1.00  0.00            
ATOM     39  H19 GCD     1      38.960  30.590  13.030  1.00  0.00            
ATOM     40  O9  GCD     1      37.760  30.590  11.350  1.00  0.00            
ATOM     41  H20 GCD     1      37.000  30.400  11.920  1.00  0.00            
ATOM     42  O10 GCD     1      37.750  26.140  11.880  1.00  0.00            
ATOM     43  C13 GCD     1      36.650  25.670  11.100  1.00  0.00            
ATOM     44  H21 GCD     1      36.850  25.840  10.030  1.00  0.00            
ATOM     45  C14 GCD     1      36.570  24.160  11.420  1.00  0.00            
ATOM     46  H22 GCD     1      36.260  23.930  12.440  1.00  0.00            
ATOM     47  O11 GCD     1      37.880  23.620  11.250  1.00  0.00            
ATOM     48  H23 GCD     1      38.480  24.090  11.840  1.00  0.00            
ATOM     49  C15 GCD     1      35.620  23.540  10.510  1.00  0.00            
ATOM     50  H24 GCD     1      35.980  23.710   9.490  1.00  0.00            
ATOM     51  O12 GCD     1      35.650  22.090  10.700  1.00  0.00            
ATOM     52  H25 GCD     1      36.530  21.820  10.970  1.00  0.00            
ATOM     53  C16 GCD     1      34.220  24.190  10.690  1.00  0.00            
ATOM     54  H26 GCD     1      33.670  23.670   9.900  1.00  0.00            
ATOM     55  O13 GCD     1      34.310  25.620  10.570  1.00  0.00            
ATOM     56  C17 GCD     1      35.300  26.300  11.410  1.00  0.00            
ATOM     57  H27 GCD     1      35.100  26.310  12.490  1.00  0.00            
ATOM     58  C18 GCD     1      35.480  27.800  11.120  1.00  0.00            
ATOM     59  H28 GCD     1      35.830  28.020  10.100  1.00  0.00            
ATOM     60  H29 GCD     1      36.240  28.200  11.800  1.00  0.00            
ATOM     61  O14 GCD     1      34.280  28.520  11.410  1.00  0.00            
ATOM     62  H30 GCD     1      33.590  27.980  11.010  1.00  0.00            
ATOM     63  O15 GCD     1      33.750  23.970  11.980  1.00  0.00            
ATOM     64  C19 GCD     1      32.360  23.730  12.150  1.00  0.00            
ATOM     65  H31 GCD     1      31.930  23.350  11.220  1.00  0.00            
ATOM     66  C20 GCD     1      32.300  22.550  13.130  1.00  0.00            
ATOM     67  H32 GCD     1      32.640  22.900  14.110  1.00  0.00            
ATOM     68  O16 GCD     1      33.070  21.450  12.750  1.00  0.00            
ATOM     69  H33 GCD     1      33.990  21.710  12.880  1.00  0.00            
ATOM     70  C21 GCD     1      30.850  22.160  13.340  1.00  0.00            
ATOM     71  H34 GCD     1      30.470  21.690  12.420  1.00  0.00            
ATOM     72  O17 GCD     1      30.810  21.090  14.340  1.00  0.00            
ATOM     73  H35 GCD     1      31.110  20.310  13.880  1.00  0.00            
ATOM     74  C22 GCD     1      29.940  23.300  13.810  1.00  0.00            
ATOM     75  H36 GCD     1      28.900  23.000  13.890  1.00  0.00            
ATOM     76  O18 GCD     1      30.080  24.260  12.840  1.00  0.00            
ATOM     77  C23 GCD     1      31.460  24.800  12.710  1.00  0.00            
ATOM     78  H37 GCD     1      31.790  25.070  13.720  1.00  0.00            
ATOM     79  C24 GCD     1      31.360  26.000  11.800  1.00  0.00            
ATOM     80  H38 GCD     1      31.260  25.750  10.740  1.00  0.00            
ATOM     81  H39 GCD     1      32.340  26.480  11.960  1.00  0.00            
ATOM     82  O19 GCD     1      30.490  27.070  12.250  1.00  0.00            
ATOM     83  H40 GCD     1      30.850  27.470  13.050  1.00  0.00            
ATOM     84  O20 GCD     1      30.400  23.690  15.130  1.00  0.00            
ATOM     85  C25 GCD     1      29.310  24.030  15.980  1.00  0.00            
ATOM     86  H41 GCD     1      28.340  23.900  15.490  1.00  0.00            
ATOM     87  C26 GCD     1      29.400  23.000  17.080  1.00  0.00            
ATOM     88  H42 GCD     1      30.380  23.130  17.550  1.00  0.00            
ATOM     89  O21 GCD     1      29.410  21.630  16.590  1.00  0.00            
ATOM     90  H43 GCD     1      29.900  21.560  15.760  1.00  0.00            
ATOM     91  C27 GCD     1      28.390  23.300  18.130  1.00  0.00            
ATOM     92  H44 GCD     1      27.440  23.140  17.610  1.00  0.00            
ATOM     93  O22 GCD     1      28.440  22.450  19.270  1.00  0.00            
ATOM     94  H45 GCD     1      29.030  22.900  19.890  1.00  0.00            
ATOM     95  C28 GCD     1      28.440  24.710  18.650  1.00  0.00            
ATOM     96  H46 GCD     1      27.670  24.980  19.380  1.00  0.00            
ATOM     97  O23 GCD     1      28.340  25.650  17.580  1.00  0.00            
ATOM     98  C29 GCD     1      29.370  25.450  16.590  1.00  0.00            
ATOM     99  H47 GCD     1      30.390  25.540  17.010  1.00  0.00            
ATOM    100  C30 GCD     1      29.230  26.570  15.540  1.00  0.00            
ATOM    101  H48 GCD     1      28.340  26.450  14.910  1.00  0.00            
ATOM    102  H49 GCD     1      30.130  26.540  14.910  1.00  0.00            
ATOM    103  O24 GCD     1      29.210  27.870  16.190  1.00  0.00            
ATOM    104  H50 GCD     1      29.880  28.430  15.780  1.00  0.00            
ATOM    105  O25 GCD     1      29.600  24.850  19.450  1.00  0.00            
ATOM    106  C31 GCD     1      29.510  25.390  20.740  1.00  0.00            
ATOM    107  H51 GCD     1      28.450  25.350  21.040  1.00  0.00            
ATOM    108  C32 GCD     1      30.430  24.550  21.720  1.00  0.00            
ATOM    109  H52 GCD     1      31.440  24.540  21.300  1.00  0.00            
ATOM    110  O26 GCD     1      29.930  23.230  21.910  1.00  0.00            
ATOM    111  H53 GCD     1      30.600  22.920  22.530  1.00  0.00            
ATOM    112  C33 GCD     1      30.620  25.280  23.080  1.00  0.00            
ATOM    113  H54 GCD     1      29.650  25.410  23.570  1.00  0.00            
ATOM    114  O27 GCD     1      31.500  24.680  24.050  1.00  0.00            
ATOM    115  H55 GCD     1      32.410  24.770  23.730  1.00  0.00            
ATOM    116  C34 GCD     1      31.060  26.720  22.890  1.00  0.00            
ATOM    117  H56 GCD     1      31.030  27.320  23.810  1.00  0.00            
ATOM    118  O28 GCD     1      30.100  27.380  22.040  1.00  0.00            
ATOM    119  C35 GCD     1      30.100  26.780  20.720  1.00  0.00            
ATOM    120  H57 GCD     1      31.080  26.700  20.240  1.00  0.00            
ATOM    121  C36 GCD     1      29.180  27.770  19.840  1.00  0.00            
ATOM    122  H58 GCD     1      28.140  27.660  20.160  1.00  0.00            
ATOM    123  H59 GCD     1      29.230  27.450  18.790  1.00  0.00            
ATOM    124  O29 GCD     1      29.580  29.070  20.110  1.00  0.00            
ATOM    125  H60 GCD     1      29.810  29.190  21.040  1.00  0.00            
ATOM    126  O30 GCD     1      32.310  26.750  22.310  1.00  0.00            
ATOM    127  C37 GCD     1      33.460  27.430  22.860  1.00  0.00            
ATOM    128  H61 GCD     1      33.330  27.490  23.950  1.00  0.00            
ATOM    129  C38 GCD     1      34.650  26.500  22.670  1.00  0.00            
ATOM    130  H62 GCD     1      34.800  26.400  21.580  1.00  0.00            
ATOM    131  O31 GCD     1      34.320  25.290  23.320  1.00  0.00            
ATOM    132  H63 GCD     1      35.110  24.770  23.140  1.00  0.00            
ATOM    133  C39 GCD     1      35.920  27.160  23.260  1.00  0.00            
ATOM    134  H64 GCD     1      35.720  27.310  24.330  1.00  0.00            
ATOM    135  O32 GCD     1      37.130  26.420  23.050  1.00  0.00            
ATOM    136  H65 GCD     1      37.140  25.770  23.760  1.00  0.00            
ATOM    137  C40 GCD     1      36.030  28.640  22.830  1.00  0.00            
ATOM    138  H66 GCD     1      36.750  29.050  23.540  1.00  0.00            
ATOM    139  O33 GCD     1      34.820  29.370  22.970  1.00  0.00            
ATOM    140  C41 GCD     1      33.730  28.800  22.220  1.00  0.00            
ATOM    141  H67 GCD     1      34.000  28.600  21.170  1.00  0.00            
ATOM    142  C42 GCD     1      32.570  29.780  22.170  1.00  0.00            
ATOM    143  H68 GCD     1      31.760  29.410  21.540  1.00  0.00            
ATOM    144  H69 GCD     1      33.030  30.650  21.690  1.00  0.00            
ATOM    145  O34 GCD     1      32.000  30.000  23.480  1.00  0.00            
ATOM    146  H70 GCD     1      31.180  30.490  23.360  1.00  0.00            
ATOM    147  O35 GCD     1      36.580  28.820  21.520  1.00  0.00            
ATOM    148  C43 GCD     1      37.680  29.670  21.430  1.00  0.00            
ATOM    149  H71 GCD     1      37.720  30.340  22.300  1.00  0.00            
ATOM    150  C44 GCD     1      38.920  28.870  21.370  1.00  0.00            
ATOM    151  H72 GCD     1      38.810  28.050  20.650  1.00  0.00            
ATOM    152  O36 GCD     1      39.100  28.330  22.700  1.00  0.00            
ATOM    153  H73 GCD     1      38.400  27.670  22.740  1.00  0.00            
ATOM    154  C45 GCD     1      40.150  29.630  20.890  1.00  0.00            
ATOM    155  H74 GCD     1      40.520  30.240  21.720  1.00  0.00            
ATOM    156  O37 GCD     1      41.280  28.800  20.510  1.00  0.00            
ATOM    157  H75 GCD     1      41.660  29.180  19.710  1.00  0.00            
ATOM    158  C46 GCD     1      39.810  30.610  19.750  1.00  0.00            
ATOM    159  H76 GCD     1      40.620  31.340  19.690  1.00  0.00            
ATOM    160  O38 GCD     1      39.600  29.980  18.520  1.00  0.00            
ATOM    161  O39 GCD     1      38.590  31.340  19.970  1.00  0.00            
ATOM    162  C47 GCD     1      37.450  30.510  20.170  1.00  0.00            
ATOM    163  H77 GCD     1      37.250  29.860  19.310  1.00  0.00            
ATOM    164  C48 GCD     1      36.210  31.430  20.140  1.00  0.00            
ATOM    165  H78 GCD     1      36.240  32.220  20.900  1.00  0.00            
ATOM    166  H79 GCD     1      35.290  30.880  20.360  1.00  0.00            
ATOM    167  O40 GCD     1      36.110  32.060  18.850  1.00  0.00            
ATOM    168  H80 GCD     1      36.850  32.680  18.810  1.00  0.00            
ATOM    169  C1  AY6     2      38.960  25.420  16.040  1.00  0.00            
ATOM    170  C2  AY6     2      37.610  25.980  15.640  1.00  0.00            
ATOM    171  C3  AY6     2      37.000  26.870  16.440  1.00  0.00            
ATOM    172  C4  AY6     2      35.600  26.590  16.210  1.00  0.00            
ATOM    173  N1  AY6     2      34.760  27.380  16.860  1.00  0.00            
ATOM    174  S1  AY6     2      33.150  27.040  17.050  1.00  0.00            
ATOM    175  O1  AY6     2      32.760  26.980  15.630  1.00  0.00            
ATOM    176  O2  AY6     2      32.920  28.060  18.080  1.00  0.00            
ATOM    177  C5  AY6     2      33.140  25.370  17.850  1.00  0.00            
ATOM    178  C6  AY6     2      33.460  25.180  19.200  1.00  0.00            
ATOM    179  C7  AY6     2      33.350  23.950  19.810  1.00  0.00            
ATOM    180  C8  AY6     2      32.920  22.820  19.080  1.00  0.00            
ATOM    181  N2  AY6     2      32.870  21.530  19.630  1.00  0.00            
ATOM    182  C9  AY6     2      32.780  23.000  17.650  1.00  0.00            
ATOM    183  C10 AY6     2      32.810  24.240  17.050  1.00  0.00            
ATOM    184  N3  AY6     2      35.430  25.710  15.220  1.00  0.00            
ATOM    185  O3  AY6     2      36.740  25.230  14.880  1.00  0.00            
ATOM    186  H1  AY6     2      38.930  24.820  16.960  1.00  0.00            
ATOM    187  H2  AY6     2      39.250  24.730  15.230  1.00  0.00            
ATOM    188  H3  AY6     2      39.650  26.260  16.220  1.00  0.00            
ATOM    189  H4  AY6     2      37.460  27.400  17.260  1.00  0.00            
ATOM    190  H5  AY6     2      35.090  27.710  17.760  1.00  0.00            
ATOM    191  H6  AY6     2      33.760  25.990  19.850  1.00  0.00            
ATOM    192  H7  AY6     2      33.700  23.730  20.820  1.00  0.00            
ATOM    193  H8  AY6     2      32.090  21.010  19.240  1.00  0.00            
ATOM    194  H9  AY6     2      32.930  21.300  20.620  1.00  0.00            
ATOM    195  H10 AY6     2      32.660  22.080  17.100  1.00  0.00            
ATOM    196  H11 AY6     2      32.760  24.370  15.980  1.00  0.00            
TER
ENDMDL
MODEL        1
ATOM      1  H1  GCD     1      45.420  24.450  20.100  1.00  0.00            
ATOM      2  O1  GCD     1      45.010  24.680  20.940  1.00  0.00            
ATOM      3  C1  GCD     1      44.600  23.610  21.700  1.00  0.00            
ATOM      4  H2  GCD     1      45.400  22.980  22.110  1.00  0.00            
ATOM      5  H3  GCD     1      44.030  23.900  22.590  1.00  0.00            
ATOM      6  C2  GCD     1      43.710  22.700  20.880  1.00  0.00            
ATOM      7  H4  GCD     1      42.830  23.340  20.780  1.00  0.00            
ATOM      8  C3  GCD     1      43.530  21.290  21.500  1.00  0.00            
ATOM      9  H5  GCD     1      44.550  20.890  21.620  1.00  0.00            
ATOM     10  C4  GCD     1      42.640  20.410  20.610  1.00  0.00            
ATOM     11  H6  GCD     1      41.680  20.930  20.490  1.00  0.00            
ATOM     12  O2  GCD     1      42.400  19.130  21.170  1.00  0.00            
ATOM     13  H7  GCD     1      41.680  19.220  21.810  1.00  0.00            
ATOM     14  C5  GCD     1      43.320  20.300  19.220  1.00  0.00            
ATOM     15  H8  GCD     1      44.340  19.950  19.430  1.00  0.00            
ATOM     16  O3  GCD     1      42.660  19.440  18.310  1.00  0.00            
ATOM     17  H9  GCD     1      42.180  18.750  18.790  1.00  0.00            
ATOM     18  C6  GCD     1      43.590  21.690  18.640  1.00  0.00            
ATOM     19  O4  GCD     1      44.330  22.490  19.610  1.00  0.00            
ATOM     20  H10 GCD     1      44.140  21.660  17.700  1.00  0.00            
ATOM     21  O5  GCD     1      42.320  22.350  18.470  1.00  0.00            
ATOM     22  C7  GCD     1      42.240  23.030  17.180  1.00  0.00            
ATOM     23  H11 GCD     1      43.160  23.120  16.590  1.00  0.00            
ATOM     24  C8  GCD     1      41.140  22.360  16.320  1.00  0.00            
ATOM     25  H12 GCD     1      40.260  22.310  16.980  1.00  0.00            
ATOM     26  O6  GCD     1      41.690  21.150  15.930  1.00  0.00            
ATOM     27  H13 GCD     1      41.960  20.670  16.720  1.00  0.00            
ATOM     28  C9  GCD     1      40.770  23.210  15.070  1.00  0.00            
ATOM     29  H14 GCD     1      41.680  23.290  14.450  1.00  0.00            
ATOM     30  O7  GCD     1      39.740  22.540  14.300  1.00  0.00            
ATOM     31  H15 GCD     1      39.750  22.930  13.420  1.00  0.00            
ATOM     32  C10 GCD     1      40.410  24.690  15.410  1.00  0.00            
ATOM     33  H16 GCD     1      40.390  25.400  14.580  1.00  0.00            
ATOM     34  O8  GCD     1      41.580  25.150  16.150  1.00  0.00            
ATOM     35  C11 GCD     1      41.860  24.500  17.400  1.00  0.00            
ATOM     36  H17 GCD     1      41.070  24.660  18.140  1.00  0.00            
ATOM     37  C12 GCD     1      43.120  25.140  17.930  1.00  0.00            
ATOM     38  H18 GCD     1      43.980  25.140  17.250  1.00  0.00            
ATOM     39  H19 GCD     1      43.380  24.720  18.910  1.00  0.00            
ATOM     40  O9  GCD     1      42.830  26.540  18.160  1.00  0.00            
ATOM     41  H20 GCD     1      42.070  26.580  18.750  1.00  0.00            
ATOM     42  O10 GCD     1      39.220  24.820  16.200  1.00  0.00            
ATOM     43  C13 GCD     1      38.110  25.480  15.560  1.00  0.00            
ATOM     44  H21 GCD     1      38.300  25.550  14.480  1.00  0.00            
ATOM     45  C14 GCD     1      36.840  24.630  15.750  1.00  0.00            
ATOM     46  H22 GCD     1      36.660  24.590  16.830  1.00  0.00            
ATOM     47  O11 GCD     1      36.970  23.290  15.250  1.00  0.00            
ATOM     48  H23 GCD     1      37.900  23.070  15.350  1.00  0.00            
ATOM     49  C15 GCD     1      35.680  25.220  14.950  1.00  0.00            
ATOM     50  H24 GCD     1      36.050  25.360  13.920  1.00  0.00            
ATOM     51  O12 GCD     1      34.470  24.470  15.050  1.00  0.00            
ATOM     52  H25 GCD     1      34.790  23.590  14.830  1.00  0.00            
ATOM     53  C16 GCD     1      35.540  26.610  15.560  1.00  0.00            
ATOM     54  H26 GCD     1      34.760  27.140  15.020  1.00  0.00            
ATOM     55  O13 GCD     1      36.720  27.410  15.350  1.00  0.00            
ATOM     56  C17 GCD     1      37.960  26.900  16.020  1.00  0.00            
ATOM     57  H27 GCD     1      37.930  26.900  17.120  1.00  0.00            
ATOM     58  C18 GCD     1      39.100  27.850  15.650  1.00  0.00            
ATOM     59  H28 GCD     1      39.930  27.560  16.300  1.00  0.00            
ATOM     60  H29 GCD     1      38.770  28.860  15.910  1.00  0.00            
ATOM     61  O14 GCD     1      39.430  27.810  14.230  1.00  0.00            
ATOM     62  H30 GCD     1      38.740  27.950  13.570  1.00  0.00            
ATOM     63  O15 GCD     1      35.360  26.570  17.000  1.00  0.00            
ATOM     64  C19 GCD     1      34.290  27.470  17.430  1.00  0.00            
ATOM     65  H31 GCD     1      33.990  28.120  16.590  1.00  0.00            
ATOM     66  C20 GCD     1      33.010  26.660  17.880  1.00  0.00            
ATOM     67  H32 GCD     1      33.220  25.790  18.510  1.00  0.00            
ATOM     68  O16 GCD     1      32.450  26.140  16.640  1.00  0.00            
ATOM     69  H33 GCD     1      33.030  25.460  16.290  1.00  0.00            
ATOM     70  C21 GCD     1      31.950  27.390  18.620  1.00  0.00            
ATOM     71  H34 GCD     1      31.390  28.040  17.930  1.00  0.00            
ATOM     72  O17 GCD     1      31.000  26.520  19.210  1.00  0.00            
ATOM     73  H35 GCD     1      30.190  27.000  19.420  1.00  0.00            
ATOM     74  C22 GCD     1      32.530  28.460  19.550  1.00  0.00            
ATOM     75  H36 GCD     1      31.810  29.260  19.790  1.00  0.00            
ATOM     76  O18 GCD     1      33.670  29.140  19.000  1.00  0.00            
ATOM     77  C23 GCD     1      34.770  28.270  18.650  1.00  0.00            
ATOM     78  H37 GCD     1      34.950  27.490  19.400  1.00  0.00            
ATOM     79  C24 GCD     1      36.050  29.110  18.480  1.00  0.00            
ATOM     80  H38 GCD     1      35.850  29.960  17.800  1.00  0.00            
ATOM     81  H39 GCD     1      36.860  28.440  18.190  1.00  0.00            
ATOM     82  O19 GCD     1      36.400  29.600  19.790  1.00  0.00            
ATOM     83  H40 GCD     1      36.010  30.470  19.850  1.00  0.00            
ATOM     84  O20 GCD     1      33.010  27.850  20.730  1.00  0.00            
ATOM     85  C25 GCD     1      32.460  28.160  21.980  1.00  0.00            
ATOM     86  H41 GCD     1      31.430  28.480  21.800  1.00  0.00            
ATOM     87  C26 GCD     1      32.540  26.830  22.770  1.00  0.00            
ATOM     88  H42 GCD     1      33.590  26.550  22.880  1.00  0.00            
ATOM     89  O21 GCD     1      31.720  25.750  22.260  1.00  0.00            
ATOM     90  H43 GCD     1      32.190  25.410  21.480  1.00  0.00            
ATOM     91  C27 GCD     1      32.010  27.180  24.240  1.00  0.00            
ATOM     92  H44 GCD     1      30.950  27.420  24.090  1.00  0.00            
ATOM     93  O22 GCD     1      32.100  26.120  25.140  1.00  0.00            
ATOM     94  H45 GCD     1      31.320  25.570  25.090  1.00  0.00            
ATOM     95  C28 GCD     1      32.740  28.330  24.860  1.00  0.00            
ATOM     96  H46 GCD     1      32.360  28.520  25.870  1.00  0.00            
ATOM     97  O23 GCD     1      32.760  29.480  24.020  1.00  0.00            
ATOM     98  C29 GCD     1      33.300  29.260  22.690  1.00  0.00            
ATOM     99  H47 GCD     1      34.340  28.920  22.680  1.00  0.00            
ATOM    100  C30 GCD     1      33.270  30.610  21.920  1.00  0.00            
ATOM    101  H48 GCD     1      33.560  30.530  20.860  1.00  0.00            
ATOM    102  H49 GCD     1      34.050  31.230  22.380  1.00  0.00            
ATOM    103  O24 GCD     1      32.020  31.280  22.000  1.00  0.00            
ATOM    104  H50 GCD     1      31.540  30.790  22.680  1.00  0.00            
ATOM    105  O25 GCD     1      34.130  27.880  24.960  1.00  0.00            
ATOM    106  C31 GCD     1      34.850  28.050  26.170  1.00  0.00            
ATOM    107  H51 GCD     1      34.440  28.910  26.710  1.00  0.00            
ATOM    108  C32 GCD     1      34.830  26.820  27.030  1.00  0.00            
ATOM    109  H52 GCD     1      35.230  25.980  26.450  1.00  0.00            
ATOM    110  O26 GCD     1      33.510  26.540  27.430  1.00  0.00            
ATOM    111  H53 GCD     1      33.010  26.530  26.600  1.00  0.00            
ATOM    112  C33 GCD     1      35.800  27.030  28.210  1.00  0.00            
ATOM    113  H54 GCD     1      35.470  27.840  28.870  1.00  0.00            
ATOM    114  O27 GCD     1      35.870  25.830  29.000  1.00  0.00            
ATOM    115  H55 GCD     1      36.480  25.220  28.560  1.00  0.00            
ATOM    116  C34 GCD     1      37.270  27.320  27.730  1.00  0.00            
ATOM    117  H56 GCD     1      38.020  27.590  28.480  1.00  0.00            
ATOM    118  O28 GCD     1      37.200  28.510  26.900  1.00  0.00            
ATOM    119  C35 GCD     1      36.310  28.490  25.780  1.00  0.00            
ATOM    120  H57 GCD     1      36.710  27.790  25.030  1.00  0.00            
ATOM    121  C36 GCD     1      36.240  29.920  25.180  1.00  0.00            
ATOM    122  H58 GCD     1      36.140  30.690  25.960  1.00  0.00            
ATOM    123  H59 GCD     1      35.320  30.070  24.590  1.00  0.00            
ATOM    124  O29 GCD     1      37.360  30.370  24.440  1.00  0.00            
ATOM    125  H60 GCD     1      37.340  29.870  23.610  1.00  0.00            
ATOM    126  O30 GCD     1      37.730  26.240  26.960  1.00  0.00            
ATOM    127  C37 GCD     1      38.900  25.580  27.530  1.00  0.00            
ATOM    128  H61 GCD     1      38.970  25.860  28.590  1.00  0.00            
ATOM    129  C38 GCD     1      38.710  24.050  27.430  1.00  0.00            
ATOM    130  H62 GCD     1      38.670  23.760  26.370  1.00  0.00            
ATOM    131  O31 GCD     1      37.530  23.630  28.130  1.00  0.00            
ATOM    132  H63 GCD     1      37.440  22.710  27.880  1.00  0.00            
ATOM    133  C39 GCD     1      39.950  23.280  28.070  1.00  0.00            
ATOM    134  H64 GCD     1      40.090  23.590  29.110  1.00  0.00            
ATOM    135  O32 GCD     1      39.930  21.850  28.080  1.00  0.00            
ATOM    136  H65 GCD     1      40.040  21.560  27.160  1.00  0.00            
ATOM    137  C40 GCD     1      41.200  23.760  27.410  1.00  0.00            
ATOM    138  H66 GCD     1      42.040  23.300  27.930  1.00  0.00            
ATOM    139  O33 GCD     1      41.230  25.130  27.690  1.00  0.00            
ATOM    140  C41 GCD     1      40.280  25.880  26.940  1.00  0.00            
ATOM    141  H67 GCD     1      40.340  25.540  25.900  1.00  0.00            
ATOM    142  C42 GCD     1      40.710  27.340  27.070  1.00  0.00            
ATOM    143  H68 GCD     1      41.790  27.480  26.930  1.00  0.00            
ATOM    144  H69 GCD     1      40.440  27.620  28.090  1.00  0.00            
ATOM    145  O34 GCD     1      40.080  27.970  26.030  1.00  0.00            
ATOM    146  H70 GCD     1      39.130  27.880  26.160  1.00  0.00            
ATOM    147  O35 GCD     1      41.230  23.420  26.040  1.00  0.00            
ATOM    148  C43 GCD     1      41.890  22.220  25.730  1.00  0.00            
ATOM    149  H71 GCD     1      42.010  21.690  26.680  1.00  0.00            
ATOM    150  C44 GCD     1      41.000  21.370  24.820  1.00  0.00            
ATOM    151  H72 GCD     1      40.750  21.960  23.930  1.00  0.00            
ATOM    152  O36 GCD     1      39.790  21.020  25.450  1.00  0.00            
ATOM    153  H73 GCD     1      39.250  20.670  24.730  1.00  0.00            
ATOM    154  C45 GCD     1      41.680  20.150  24.330  1.00  0.00            
ATOM    155  H74 GCD     1      41.770  19.550  25.240  1.00  0.00            
ATOM    156  O37 GCD     1      40.940  19.460  23.340  1.00  0.00            
ATOM    157  H75 GCD     1      40.000  19.450  23.560  1.00  0.00            
ATOM    158  C46 GCD     1      43.100  20.540  23.770  1.00  0.00            
ATOM    159  H76 GCD     1      43.650  19.650  23.480  1.00  0.00            
ATOM    160  O38 GCD     1      42.960  21.530  22.780  1.00  0.00            
ATOM    161  O39 GCD     1      43.820  21.150  24.840  1.00  0.00            
ATOM    162  C47 GCD     1      43.320  22.440  25.210  1.00  0.00            
ATOM    163  H77 GCD     1      43.190  23.140  24.380  1.00  0.00            
ATOM    164  C48 GCD     1      44.240  23.010  26.280  1.00  0.00            
ATOM    165  H78 GCD     1      43.850  23.970  26.630  1.00  0.00            
ATOM    166  H79 GCD     1      45.160  23.240  25.720  1.00  0.00            
ATOM    167  O40 GCD     1      44.370  22.080  27.360  1.00  0.00            
ATOM    168  H80 GCD     1      45.260  21.700  27.340  1.00  0.00            
ATOM    169  C1  AY6     2      36.600  23.740  24.420  1.00  0.00            
ATOM    170  C2  AY6     2      37.730  24.320  23.670  1.00  0.00            
ATOM    171  C3  AY6     2      37.680  25.480  22.970  1.00  0.00            
ATOM    172  C4  AY6     2      39.110  25.650  22.810  1.00  0.00            
ATOM    173  N1  AY6     2      39.570  26.650  22.020  1.00  0.00            
ATOM    174  S1  AY6     2      39.410  26.460  20.350  1.00  0.00            
ATOM    175  O1  AY6     2      40.810  26.360  19.970  1.00  0.00            
ATOM    176  O2  AY6     2      38.540  27.540  19.890  1.00  0.00            
ATOM    177  C5  AY6     2      38.600  24.840  19.980  1.00  0.00            
ATOM    178  C6  AY6     2      37.260  24.820  19.670  1.00  0.00            
ATOM    179  C7  AY6     2      36.510  23.750  19.250  1.00  0.00            
ATOM    180  C8  AY6     2      37.180  22.550  19.100  1.00  0.00            
ATOM    181  N2  AY6     2      36.530  21.430  18.680  1.00  0.00            
ATOM    182  C9  AY6     2      38.580  22.500  19.220  1.00  0.00            
ATOM    183  C10 AY6     2      39.310  23.610  19.690  1.00  0.00            
ATOM    184  N3  AY6     2      39.820  24.600  23.160  1.00  0.00            
ATOM    185  O3  AY6     2      38.960  23.690  23.840  1.00  0.00            
ATOM    186  H1  AY6     2      35.830  23.310  23.760  1.00  0.00            
ATOM    187  H2  AY6     2      36.990  22.960  25.070  1.00  0.00            
ATOM    188  H3  AY6     2      36.200  24.490  25.110  1.00  0.00            
ATOM    189  H4  AY6     2      36.780  26.010  22.690  1.00  0.00            
ATOM    190  H5  AY6     2      40.580  26.680  22.050  1.00  0.00            
ATOM    191  H6  AY6     2      36.740  25.770  19.720  1.00  0.00            
ATOM    192  H7  AY6     2      35.430  23.820  19.080  1.00  0.00            
ATOM    193  H8  AY6     2      36.970  20.950  17.900  1.00  0.00            
ATOM    194  H9  AY6     2      35.550  21.540  18.430  1.00  0.00            
ATOM    195  H10 AY6     2      38.980  21.500  19.110  1.00  0.00            
ATOM    196  H11 AY6     2      40.360  23.660  19.990  1.00  0.00            
TER
ENDMDL
MODEL        1
ATOM      1  H1  GCD     1      35.420  39.980  15.830  1.00  0.00            
ATOM      2  O1  GCD     1      35.170  39.210  16.360  1.00  0.00            
ATOM      3  C1  GCD     1      36.120  38.170  16.200  1.00  0.00            
ATOM      4  H2  GCD     1      37.110  38.620  16.350  1.00  0.00            
ATOM      5  H3  GCD     1      35.960  37.370  16.930  1.00  0.00            
ATOM      6  C2  GCD     1      35.900  37.550  14.820  1.00  0.00            
ATOM      7  H4  GCD     1      34.920  37.050  14.760  1.00  0.00            
ATOM      8  C3  GCD     1      36.970  36.490  14.560  1.00  0.00            
ATOM      9  H5  GCD     1      37.950  36.760  14.970  1.00  0.00            
ATOM     10  C4  GCD     1      37.040  36.070  13.100  1.00  0.00            
ATOM     11  H6  GCD     1      36.060  35.630  12.890  1.00  0.00            
ATOM     12  O2  GCD     1      38.090  35.090  12.980  1.00  0.00            
ATOM     13  H7  GCD     1      38.930  35.410  13.330  1.00  0.00            
ATOM     14  C5  GCD     1      37.240  37.280  12.230  1.00  0.00            
ATOM     15  H8  GCD     1      38.200  37.620  12.650  1.00  0.00            
ATOM     16  O3  GCD     1      37.400  37.000  10.780  1.00  0.00            
ATOM     17  H9  GCD     1      36.540  37.160  10.380  1.00  0.00            
ATOM     18  C6  GCD     1      36.130  38.320  12.530  1.00  0.00            
ATOM     19  O4  GCD     1      36.060  38.590  13.850  1.00  0.00            
ATOM     20  H10 GCD     1      36.340  39.230  11.960  1.00  0.00            
ATOM     21  O5  GCD     1      34.800  37.710  12.100  1.00  0.00            
ATOM     22  C7  GCD     1      34.030  38.370  11.120  1.00  0.00            
ATOM     23  H11 GCD     1      34.410  39.350  10.810  1.00  0.00            
ATOM     24  C8  GCD     1      33.780  37.430   9.960  1.00  0.00            
ATOM     25  H12 GCD     1      33.500  36.460  10.410  1.00  0.00            
ATOM     26  O6  GCD     1      34.940  37.240   9.160  1.00  0.00            
ATOM     27  H13 GCD     1      34.610  36.970   8.300  1.00  0.00            
ATOM     28  C9  GCD     1      32.610  37.870   9.050  1.00  0.00            
ATOM     29  H14 GCD     1      32.840  38.780   8.480  1.00  0.00            
ATOM     30  O7  GCD     1      32.360  36.730   8.260  1.00  0.00            
ATOM     31  H15 GCD     1      31.750  36.070   8.600  1.00  0.00            
ATOM     32  C10 GCD     1      31.410  38.190   9.870  1.00  0.00            
ATOM     33  H16 GCD     1      30.660  38.630   9.200  1.00  0.00            
ATOM     34  O8  GCD     1      31.780  39.070  10.970  1.00  0.00            
ATOM     35  C11 GCD     1      32.680  38.510  11.810  1.00  0.00            
ATOM     36  H17 GCD     1      32.380  37.510  12.130  1.00  0.00            
ATOM     37  C12 GCD     1      32.710  39.590  12.950  1.00  0.00            
ATOM     38  H18 GCD     1      33.270  39.100  13.750  1.00  0.00            
ATOM     39  H19 GCD     1      31.660  39.690  13.250  1.00  0.00            
ATOM     40  O9  GCD     1      33.390  40.800  12.550  1.00  0.00            
ATOM     41  H20 GCD     1      33.330  41.410  13.300  1.00  0.00            
ATOM     42  O10 GCD     1      30.820  36.990  10.430  1.00  0.00            
ATOM     43  C13 GCD     1      29.530  36.750  10.110  1.00  0.00            
ATOM     44  H21 GCD     1      29.230  37.000   9.080  1.00  0.00            
ATOM     45  C14 GCD     1      29.530  35.190  10.090  1.00  0.00            
ATOM     46  H22 GCD     1      29.920  34.920  11.080  1.00  0.00            
ATOM     47  O11 GCD     1      30.470  34.690   9.060  1.00  0.00            
ATOM     48  H23 GCD     1      30.600  33.750   9.230  1.00  0.00            
ATOM     49  C15 GCD     1      28.050  34.780   9.920  1.00  0.00            
ATOM     50  H24 GCD     1      27.730  35.030   8.900  1.00  0.00            
ATOM     51  O12 GCD     1      27.870  33.360  10.210  1.00  0.00            
ATOM     52  H25 GCD     1      28.500  33.100  10.890  1.00  0.00            
ATOM     53  C16 GCD     1      27.120  35.450  10.900  1.00  0.00            
ATOM     54  H26 GCD     1      26.070  35.260  10.640  1.00  0.00            
ATOM     55  O13 GCD     1      27.250  36.860  10.760  1.00  0.00            
ATOM     56  C17 GCD     1      28.500  37.330  11.110  1.00  0.00            
ATOM     57  H27 GCD     1      28.840  37.090  12.130  1.00  0.00            
ATOM     58  C18 GCD     1      28.400  38.870  11.010  1.00  0.00            
ATOM     59  H28 GCD     1      27.390  39.010  11.430  1.00  0.00            
ATOM     60  H29 GCD     1      28.450  39.270  10.000  1.00  0.00            
ATOM     61  O14 GCD     1      29.340  39.440  11.880  1.00  0.00            
ATOM     62  H30 GCD     1      30.190  39.480  11.430  1.00  0.00            
ATOM     63  O15 GCD     1      27.430  35.070  12.220  1.00  0.00            
ATOM     64  C19 GCD     1      26.280  34.670  13.010  1.00  0.00            
ATOM     65  H31 GCD     1      25.350  34.930  12.500  1.00  0.00            
ATOM     66  C20 GCD     1      26.310  33.140  13.300  1.00  0.00            
ATOM     67  H32 GCD     1      27.270  32.860  13.760  1.00  0.00            
ATOM     68  O16 GCD     1      25.990  32.480  12.100  1.00  0.00            
ATOM     69  H33 GCD     1      26.500  32.930  11.410  1.00  0.00            
ATOM     70  C21 GCD     1      25.230  32.740  14.340  1.00  0.00            
ATOM     71  H34 GCD     1      24.230  32.890  13.910  1.00  0.00            
ATOM     72  O17 GCD     1      25.420  31.340  14.600  1.00  0.00            
ATOM     73  H35 GCD     1      25.960  31.040  13.860  1.00  0.00            
ATOM     74  C22 GCD     1      25.170  33.640  15.600  1.00  0.00            
ATOM     75  H36 GCD     1      24.230  33.520  16.140  1.00  0.00            
ATOM     76  O18 GCD     1      25.190  34.920  15.100  1.00  0.00            
ATOM     77  C23 GCD     1      26.300  35.390  14.310  1.00  0.00            
ATOM     78  H37 GCD     1      27.190  35.160  14.900  1.00  0.00            
ATOM     79  C24 GCD     1      26.230  36.860  13.940  1.00  0.00            
ATOM     80  H38 GCD     1      25.490  36.990  13.140  1.00  0.00            
ATOM     81  H39 GCD     1      27.210  37.130  13.510  1.00  0.00            
ATOM     82  O19 GCD     1      26.000  37.650  15.100  1.00  0.00            
ATOM     83  H40 GCD     1      25.160  37.370  15.490  1.00  0.00            
ATOM     84  O20 GCD     1      26.280  33.360  16.450  1.00  0.00            
ATOM     85  C25 GCD     1      26.030  33.050  17.810  1.00  0.00            
ATOM     86  H41 GCD     1      24.960  33.090  18.080  1.00  0.00            
ATOM     87  C26 GCD     1      26.440  31.620  18.170  1.00  0.00            
ATOM     88  H42 GCD     1      27.510  31.400  18.050  1.00  0.00            
ATOM     89  O21 GCD     1      25.780  30.630  17.360  1.00  0.00            
ATOM     90  H43 GCD     1      25.960  30.850  16.430  1.00  0.00            
ATOM     91  C27 GCD     1      26.170  31.390  19.680  1.00  0.00            
ATOM     92  H44 GCD     1      25.080  31.520  19.740  1.00  0.00            
ATOM     93  O22 GCD     1      26.460  30.000  20.230  1.00  0.00            
ATOM     94  H45 GCD     1      27.410  29.880  20.370  1.00  0.00            
ATOM     95  C28 GCD     1      26.790  32.560  20.530  1.00  0.00            
ATOM     96  H46 GCD     1      26.470  32.440  21.570  1.00  0.00            
ATOM     97  O23 GCD     1      26.440  33.870  20.020  1.00  0.00            
ATOM     98  C29 GCD     1      26.700  34.120  18.620  1.00  0.00            
ATOM     99  H47 GCD     1      27.770  34.000  18.400  1.00  0.00            
ATOM    100  C30 GCD     1      26.360  35.570  18.190  1.00  0.00            
ATOM    101  H48 GCD     1      25.270  35.630  18.310  1.00  0.00            
ATOM    102  H49 GCD     1      26.580  35.720  17.130  1.00  0.00            
ATOM    103  O24 GCD     1      27.000  36.450  19.100  1.00  0.00            
ATOM    104  H50 GCD     1      26.820  36.060  19.970  1.00  0.00            
ATOM    105  O25 GCD     1      28.150  32.420  20.390  1.00  0.00            
ATOM    106  C31 GCD     1      29.020  32.240  21.560  1.00  0.00            
ATOM    107  H51 GCD     1      28.420  31.980  22.440  1.00  0.00            
ATOM    108  C32 GCD     1      29.860  31.040  21.340  1.00  0.00            
ATOM    109  H52 GCD     1      30.540  31.280  20.510  1.00  0.00            
ATOM    110  O26 GCD     1      29.000  29.910  21.100  1.00  0.00            
ATOM    111  H53 GCD     1      29.130  29.380  21.900  1.00  0.00            
ATOM    112  C33 GCD     1      30.790  30.830  22.600  1.00  0.00            
ATOM    113  H54 GCD     1      30.190  30.610  23.490  1.00  0.00            
ATOM    114  O27 GCD     1      31.730  29.730  22.490  1.00  0.00            
ATOM    115  H55 GCD     1      31.280  29.000  22.070  1.00  0.00            
ATOM    116  C34 GCD     1      31.610  32.110  22.800  1.00  0.00            
ATOM    117  H56 GCD     1      32.150  32.280  23.740  1.00  0.00            
ATOM    118  O28 GCD     1      30.680  33.160  22.940  1.00  0.00            
ATOM    119  C35 GCD     1      29.890  33.460  21.800  1.00  0.00            
ATOM    120  H57 GCD     1      30.500  33.780  20.950  1.00  0.00            
ATOM    121  C36 GCD     1      29.040  34.670  22.160  1.00  0.00            
ATOM    122  H58 GCD     1      28.400  34.340  22.990  1.00  0.00            
ATOM    123  H59 GCD     1      28.450  34.790  21.240  1.00  0.00            
ATOM    124  O29 GCD     1      29.670  35.890  22.330  1.00  0.00            
ATOM    125  H60 GCD     1      30.480  35.970  21.800  1.00  0.00            
ATOM    126  O30 GCD     1      32.440  32.300  21.680  1.00  0.00            
ATOM    127  C37 GCD     1      33.810  32.280  21.860  1.00  0.00            
ATOM    128  H61 GCD     1      34.110  31.750  22.770  1.00  0.00            
ATOM    129  C38 GCD     1      34.360  31.550  20.680  1.00  0.00            
ATOM    130  H62 GCD     1      34.020  32.040  19.760  1.00  0.00            
ATOM    131  O31 GCD     1      33.920  30.220  20.730  1.00  0.00            
ATOM    132  H63 GCD     1      33.030  30.170  21.110  1.00  0.00            
ATOM    133  C39 GCD     1      35.930  31.560  20.760  1.00  0.00            
ATOM    134  H64 GCD     1      36.190  31.210  21.770  1.00  0.00            
ATOM    135  O32 GCD     1      36.670  30.730  19.830  1.00  0.00            
ATOM    136  H65 GCD     1      36.330  30.950  18.960  1.00  0.00            
ATOM    137  C40 GCD     1      36.330  33.030  20.710  1.00  0.00            
ATOM    138  H66 GCD     1      37.410  33.090  20.820  1.00  0.00            
ATOM    139  O33 GCD     1      35.760  33.710  21.800  1.00  0.00            
ATOM    140  C41 GCD     1      34.330  33.720  21.940  1.00  0.00            
ATOM    141  H67 GCD     1      34.000  34.380  21.130  1.00  0.00            
ATOM    142  C42 GCD     1      34.130  34.430  23.250  1.00  0.00            
ATOM    143  H68 GCD     1      33.050  34.580  23.350  1.00  0.00            
ATOM    144  H69 GCD     1      34.520  35.460  23.180  1.00  0.00            
ATOM    145  O34 GCD     1      34.650  33.670  24.430  1.00  0.00            
ATOM    146  H70 GCD     1      35.570  33.480  24.260  1.00  0.00            
ATOM    147  O35 GCD     1      35.870  33.570  19.450  1.00  0.00            
ATOM    148  C43 GCD     1      36.860  33.510  18.470  1.00  0.00            
ATOM    149  H71 GCD     1      37.740  32.960  18.810  1.00  0.00            
ATOM    150  C44 GCD     1      36.210  32.890  17.250  1.00  0.00            
ATOM    151  H72 GCD     1      35.350  33.550  17.090  1.00  0.00            
ATOM    152  O36 GCD     1      35.850  31.580  17.380  1.00  0.00            
ATOM    153  H73 GCD     1      35.540  31.310  16.510  1.00  0.00            
ATOM    154  C45 GCD     1      36.960  33.050  15.970  1.00  0.00            
ATOM    155  H74 GCD     1      37.920  32.510  16.010  1.00  0.00            
ATOM    156  O37 GCD     1      36.360  32.670  14.760  1.00  0.00            
ATOM    157  H75 GCD     1      35.460  33.030  14.710  1.00  0.00            
ATOM    158  C46 GCD     1      37.450  34.430  15.800  1.00  0.00            
ATOM    159  H76 GCD     1      38.340  34.340  15.170  1.00  0.00            
ATOM    160  O38 GCD     1      36.450  35.310  15.210  1.00  0.00            
ATOM    161  O39 GCD     1      37.940  34.990  17.000  1.00  0.00            
ATOM    162  C47 GCD     1      37.130  34.990  18.170  1.00  0.00            
ATOM    163  H77 GCD     1      36.170  35.500  18.060  1.00  0.00            
ATOM    164  C48 GCD     1      37.920  35.700  19.330  1.00  0.00            
ATOM    165  H78 GCD     1      38.930  35.310  19.520  1.00  0.00            
ATOM    166  H79 GCD     1      37.310  35.430  20.200  1.00  0.00            
ATOM    167  O40 GCD     1      37.920  37.120  19.030  1.00  0.00            
ATOM    168  H80 GCD     1      38.560  37.300  18.340  1.00  0.00            
ATOM    169  C1  AY6     2      32.690  34.130  11.920  1.00  0.00            
ATOM    170  C2  AY6     2      32.540  34.480  13.350  1.00  0.00            
ATOM    171  C3  AY6     2      31.540  35.300  13.810  1.00  0.00            
ATOM    172  C4  AY6     2      31.780  35.220  15.200  1.00  0.00            
ATOM    173  N1  AY6     2      31.240  36.010  16.060  1.00  0.00            
ATOM    174  S1  AY6     2      30.190  35.330  17.110  1.00  0.00            
ATOM    175  O1  AY6     2      28.980  35.910  16.520  1.00  0.00            
ATOM    176  O2  AY6     2      30.760  35.720  18.430  1.00  0.00            
ATOM    177  C5  AY6     2      30.390  33.540  16.920  1.00  0.00            
ATOM    178  C6  AY6     2      31.360  32.860  17.640  1.00  0.00            
ATOM    179  C7  AY6     2      31.440  31.460  17.470  1.00  0.00            
ATOM    180  C8  AY6     2      30.630  30.840  16.580  1.00  0.00            
ATOM    181  N2  AY6     2      30.740  29.510  16.430  1.00  0.00            
ATOM    182  C9  AY6     2      29.670  31.510  15.840  1.00  0.00            
ATOM    183  C10 AY6     2      29.530  32.900  16.030  1.00  0.00            
ATOM    184  N3  AY6     2      32.880  34.480  15.500  1.00  0.00            
ATOM    185  O3  AY6     2      33.300  33.930  14.270  1.00  0.00            
ATOM    186  H1  AY6     2      33.640  34.540  11.540  1.00  0.00            
ATOM    187  H2  AY6     2      32.780  33.040  11.850  1.00  0.00            
ATOM    188  H3  AY6     2      31.850  34.500  11.330  1.00  0.00            
ATOM    189  H4  AY6     2      30.810  35.900  13.280  1.00  0.00            
ATOM    190  H5  AY6     2      30.620  36.630  15.560  1.00  0.00            
ATOM    191  H6  AY6     2      31.950  33.340  18.420  1.00  0.00            
ATOM    192  H7  AY6     2      32.180  30.840  17.960  1.00  0.00            
ATOM    193  H8  AY6     2      31.670  29.170  16.640  1.00  0.00            
ATOM    194  H9  AY6     2      30.160  28.980  15.780  1.00  0.00            
ATOM    195  H10 AY6     2      28.980  31.020  15.170  1.00  0.00            
ATOM    196  H11 AY6     2      28.760  33.470  15.510  1.00  0.00            
TER
ENDMDL
MODEL        1
ATOM      1  H1  GCD     1      40.770  37.650  17.700  1.00  0.00            
ATOM      2  O1  GCD     1      40.530  38.260  16.990  1.00  0.00            
ATOM      3  C1  GCD     1      39.080  38.030  16.800  1.00  0.00            
ATOM      4  H2  GCD     1      38.700  37.510  17.680  1.00  0.00            
ATOM      5  H3  GCD     1      38.640  39.040  16.770  1.00  0.00            
ATOM      6  C2  GCD     1      38.670  37.440  15.440  1.00  0.00            
ATOM      7  H4  GCD     1      37.660  37.030  15.520  1.00  0.00            
ATOM      8  C3  GCD     1      39.670  36.360  15.010  1.00  0.00            
ATOM      9  H5  GCD     1      40.690  36.780  15.040  1.00  0.00            
ATOM     10  C4  GCD     1      39.390  35.900  13.610  1.00  0.00            
ATOM     11  H6  GCD     1      38.390  35.450  13.550  1.00  0.00            
ATOM     12  O2  GCD     1      40.420  34.950  13.240  1.00  0.00            
ATOM     13  H7  GCD     1      40.250  34.680  12.330  1.00  0.00            
ATOM     14  C5  GCD     1      39.470  37.050  12.700  1.00  0.00            
ATOM     15  H8  GCD     1      40.470  37.490  12.810  1.00  0.00            
ATOM     16  O3  GCD     1      39.390  36.720  11.300  1.00  0.00            
ATOM     17  H9  GCD     1      38.530  36.310  11.160  1.00  0.00            
ATOM     18  C6  GCD     1      38.500  38.130  13.110  1.00  0.00            
ATOM     19  O4  GCD     1      38.650  38.480  14.460  1.00  0.00            
ATOM     20  H10 GCD     1      38.500  39.100  12.620  1.00  0.00            
ATOM     21  O5  GCD     1      37.120  37.540  12.930  1.00  0.00            
ATOM     22  C7  GCD     1      36.340  37.960  11.790  1.00  0.00            
ATOM     23  H11 GCD     1      37.050  38.500  11.160  1.00  0.00            
ATOM     24  C8  GCD     1      35.720  36.800  10.930  1.00  0.00            
ATOM     25  H12 GCD     1      35.050  36.190  11.550  1.00  0.00            
ATOM     26  O6  GCD     1      36.760  35.910  10.580  1.00  0.00            
ATOM     27  H13 GCD     1      36.420  35.270   9.950  1.00  0.00            
ATOM     28  C9  GCD     1      35.060  37.370   9.690  1.00  0.00            
ATOM     29  H14 GCD     1      35.820  37.970   9.180  1.00  0.00            
ATOM     30  O7  GCD     1      34.510  36.390   8.870  1.00  0.00            
ATOM     31  H15 GCD     1      33.630  36.110   9.140  1.00  0.00            
ATOM     32  C10 GCD     1      34.000  38.340  10.280  1.00  0.00            
ATOM     33  H16 GCD     1      33.460  38.870   9.480  1.00  0.00            
ATOM     34  O8  GCD     1      34.600  39.350  11.060  1.00  0.00            
ATOM     35  C11 GCD     1      35.260  39.010  12.240  1.00  0.00            
ATOM     36  H17 GCD     1      34.560  38.560  12.960  1.00  0.00            
ATOM     37  C12 GCD     1      35.880  40.240  12.810  1.00  0.00            
ATOM     38  H18 GCD     1      36.210  39.950  13.820  1.00  0.00            
ATOM     39  H19 GCD     1      35.060  40.950  12.950  1.00  0.00            
ATOM     40  O9  GCD     1      36.920  40.910  12.080  1.00  0.00            
ATOM     41  H20 GCD     1      36.640  40.960  11.160  1.00  0.00            
ATOM     42  O10 GCD     1      33.100  37.560  11.080  1.00  0.00            
ATOM     43  C13 GCD     1      31.700  37.560  10.710  1.00  0.00            
ATOM     44  H21 GCD     1      31.640  38.260   9.870  1.00  0.00            
ATOM     45  C14 GCD     1      31.230  36.070  10.460  1.00  0.00            
ATOM     46  H22 GCD     1      31.320  35.540  11.420  1.00  0.00            
ATOM     47  O11 GCD     1      31.890  35.430   9.430  1.00  0.00            
ATOM     48  H23 GCD     1      31.790  34.480   9.560  1.00  0.00            
ATOM     49  C15 GCD     1      29.800  36.040  10.220  1.00  0.00            
ATOM     50  H24 GCD     1      29.510  36.600   9.320  1.00  0.00            
ATOM     51  O12 GCD     1      29.290  34.740  10.050  1.00  0.00            
ATOM     52  H25 GCD     1      29.270  34.280  10.890  1.00  0.00            
ATOM     53  C16 GCD     1      29.070  36.770  11.350  1.00  0.00            
ATOM     54  H26 GCD     1      28.020  36.770  11.040  1.00  0.00            
ATOM     55  O13 GCD     1      29.530  38.100  11.510  1.00  0.00            
ATOM     56  C17 GCD     1      30.960  38.230  11.810  1.00  0.00            
ATOM     57  H27 GCD     1      31.240  37.650  12.700  1.00  0.00            
ATOM     58  C18 GCD     1      31.330  39.700  11.930  1.00  0.00            
ATOM     59  H28 GCD     1      30.940  40.350  11.140  1.00  0.00            
ATOM     60  H29 GCD     1      32.420  39.770  11.990  1.00  0.00            
ATOM     61  O14 GCD     1      30.690  40.240  13.070  1.00  0.00            
ATOM     62  H30 GCD     1      29.750  40.260  12.880  1.00  0.00            
ATOM     63  O15 GCD     1      29.320  36.090  12.600  1.00  0.00            
ATOM     64  C19 GCD     1      28.190  35.650  13.360  1.00  0.00            
ATOM     65  H31 GCD     1      27.290  35.940  12.800  1.00  0.00            
ATOM     66  C20 GCD     1      28.240  34.110  13.530  1.00  0.00            
ATOM     67  H32 GCD     1      29.290  33.870  13.740  1.00  0.00            
ATOM     68  O16 GCD     1      27.990  33.480  12.300  1.00  0.00            
ATOM     69  H33 GCD     1      27.050  33.390  12.140  1.00  0.00            
ATOM     70  C21 GCD     1      27.220  33.680  14.670  1.00  0.00            
ATOM     71  H34 GCD     1      26.200  33.840  14.300  1.00  0.00            
ATOM     72  O17 GCD     1      27.330  32.320  15.180  1.00  0.00            
ATOM     73  H35 GCD     1      27.510  32.450  16.110  1.00  0.00            
ATOM     74  C22 GCD     1      27.390  34.500  15.910  1.00  0.00            
ATOM     75  H36 GCD     1      26.520  34.350  16.550  1.00  0.00            
ATOM     76  O18 GCD     1      27.320  35.890  15.620  1.00  0.00            
ATOM     77  C23 GCD     1      28.380  36.400  14.730  1.00  0.00            
ATOM     78  H37 GCD     1      29.320  36.160  15.240  1.00  0.00            
ATOM     79  C24 GCD     1      28.250  37.940  14.560  1.00  0.00            
ATOM     80  H38 GCD     1      27.240  38.110  14.170  1.00  0.00            
ATOM     81  H39 GCD     1      29.050  38.400  13.960  1.00  0.00            
ATOM     82  O19 GCD     1      28.270  38.600  15.780  1.00  0.00            
ATOM     83  H40 GCD     1      27.530  38.310  16.320  1.00  0.00            
ATOM     84  O20 GCD     1      28.570  34.160  16.670  1.00  0.00            
ATOM     85  C25 GCD     1      28.430  34.180  18.090  1.00  0.00            
ATOM     86  H41 GCD     1      27.380  34.440  18.280  1.00  0.00            
ATOM     87  C26 GCD     1      28.530  32.690  18.560  1.00  0.00            
ATOM     88  H42 GCD     1      29.530  32.250  18.470  1.00  0.00            
ATOM     89  O21 GCD     1      27.560  31.860  17.900  1.00  0.00            
ATOM     90  H43 GCD     1      27.900  30.950  17.930  1.00  0.00            
ATOM     91  C27 GCD     1      28.280  32.680  20.080  1.00  0.00            
ATOM     92  H44 GCD     1      27.250  33.050  20.210  1.00  0.00            
ATOM     93  O22 GCD     1      28.310  31.430  20.830  1.00  0.00            
ATOM     94  H45 GCD     1      29.210  31.120  20.980  1.00  0.00            
ATOM     95  C28 GCD     1      29.250  33.690  20.670  1.00  0.00            
ATOM     96  H46 GCD     1      29.130  33.840  21.750  1.00  0.00            
ATOM     97  O23 GCD     1      29.130  34.990  20.160  1.00  0.00            
ATOM     98  C29 GCD     1      29.430  35.100  18.800  1.00  0.00            
ATOM     99  H47 GCD     1      30.440  34.770  18.560  1.00  0.00            
ATOM    100  C30 GCD     1      29.270  36.660  18.480  1.00  0.00            
ATOM    101  H48 GCD     1      28.250  36.860  18.840  1.00  0.00            
ATOM    102  H49 GCD     1      29.340  36.800  17.400  1.00  0.00            
ATOM    103  O24 GCD     1      30.200  37.490  19.170  1.00  0.00            
ATOM    104  H50 GCD     1      30.280  38.260  18.600  1.00  0.00            
ATOM    105  O25 GCD     1      30.590  33.190  20.470  1.00  0.00            
ATOM    106  C31 GCD     1      31.250  32.710  21.670  1.00  0.00            
ATOM    107  H51 GCD     1      30.470  32.600  22.450  1.00  0.00            
ATOM    108  C32 GCD     1      31.880  31.320  21.370  1.00  0.00            
ATOM    109  H52 GCD     1      32.460  31.280  20.450  1.00  0.00            
ATOM    110  O26 GCD     1      30.830  30.320  21.250  1.00  0.00            
ATOM    111  H53 GCD     1      31.240  29.460  21.390  1.00  0.00            
ATOM    112  C33 GCD     1      32.960  30.930  22.410  1.00  0.00            
ATOM    113  H54 GCD     1      32.560  30.890  23.440  1.00  0.00            
ATOM    114  O27 GCD     1      33.480  29.660  22.070  1.00  0.00            
ATOM    115  H55 GCD     1      33.240  29.060  22.800  1.00  0.00            
ATOM    116  C34 GCD     1      34.000  32.030  22.630  1.00  0.00            
ATOM    117  H56 GCD     1      34.700  31.780  23.420  1.00  0.00            
ATOM    118  O28 GCD     1      33.280  33.150  22.920  1.00  0.00            
ATOM    119  C35 GCD     1      32.410  33.660  21.960  1.00  0.00            
ATOM    120  H57 GCD     1      32.960  33.910  21.040  1.00  0.00            
ATOM    121  C36 GCD     1      31.940  35.030  22.370  1.00  0.00            
ATOM    122  H58 GCD     1      31.370  34.950  23.310  1.00  0.00            
ATOM    123  H59 GCD     1      31.200  35.370  21.640  1.00  0.00            
ATOM    124  O29 GCD     1      32.980  36.030  22.450  1.00  0.00            
ATOM    125  H60 GCD     1      33.430  35.950  23.300  1.00  0.00            
ATOM    126  O30 GCD     1      34.720  32.220  21.390  1.00  0.00            
ATOM    127  C37 GCD     1      36.020  31.800  21.400  1.00  0.00            
ATOM    128  H61 GCD     1      36.110  31.100  22.240  1.00  0.00            
ATOM    129  C38 GCD     1      36.280  31.020  20.070  1.00  0.00            
ATOM    130  H62 GCD     1      36.190  31.680  19.200  1.00  0.00            
ATOM    131  O31 GCD     1      35.340  29.990  19.760  1.00  0.00            
ATOM    132  H63 GCD     1      34.830  29.730  20.530  1.00  0.00            
ATOM    133  C39 GCD     1      37.800  30.490  20.130  1.00  0.00            
ATOM    134  H64 GCD     1      37.880  29.810  20.990  1.00  0.00            
ATOM    135  O32 GCD     1      38.180  29.850  18.860  1.00  0.00            
ATOM    136  H65 GCD     1      38.380  30.590  18.270  1.00  0.00            
ATOM    137  C40 GCD     1      38.710  31.710  20.260  1.00  0.00            
ATOM    138  H66 GCD     1      39.760  31.400  20.240  1.00  0.00            
ATOM    139  O33 GCD     1      38.370  32.400  21.470  1.00  0.00            
ATOM    140  C41 GCD     1      37.030  32.950  21.500  1.00  0.00            
ATOM    141  H67 GCD     1      36.800  33.570  20.630  1.00  0.00            
ATOM    142  C42 GCD     1      36.910  33.670  22.810  1.00  0.00            
ATOM    143  H68 GCD     1      35.990  34.270  22.770  1.00  0.00            
ATOM    144  H69 GCD     1      37.730  34.390  22.710  1.00  0.00            
ATOM    145  O34 GCD     1      37.080  32.860  23.950  1.00  0.00            
ATOM    146  H70 GCD     1      38.030  32.660  23.950  1.00  0.00            
ATOM    147  O35 GCD     1      38.530  32.580  19.090  1.00  0.00            
ATOM    148  C43 GCD     1      39.710  33.150  18.510  1.00  0.00            
ATOM    149  H71 GCD     1      40.620  32.860  19.060  1.00  0.00            
ATOM    150  C44 GCD     1      39.830  32.700  17.040  1.00  0.00            
ATOM    151  H72 GCD     1      38.900  33.100  16.600  1.00  0.00            
ATOM    152  O36 GCD     1      40.000  31.320  17.050  1.00  0.00            
ATOM    153  H73 GCD     1      39.670  30.960  16.220  1.00  0.00            
ATOM    154  C45 GCD     1      41.030  33.410  16.450  1.00  0.00            
ATOM    155  H74 GCD     1      41.920  33.140  17.020  1.00  0.00            
ATOM    156  O37 GCD     1      41.200  33.040  15.120  1.00  0.00            
ATOM    157  H75 GCD     1      40.410  33.420  14.730  1.00  0.00            
ATOM    158  C46 GCD     1      40.850  34.980  16.580  1.00  0.00            
ATOM    159  H76 GCD     1      41.760  35.440  16.170  1.00  0.00            
ATOM    160  O38 GCD     1      39.640  35.280  15.870  1.00  0.00            
ATOM    161  O39 GCD     1      40.720  35.390  17.970  1.00  0.00            
ATOM    162  C47 GCD     1      39.600  34.750  18.600  1.00  0.00            
ATOM    163  H77 GCD     1      38.640  35.050  18.180  1.00  0.00            
ATOM    164  C48 GCD     1      39.680  35.190  20.090  1.00  0.00            
ATOM    165  H78 GCD     1      40.440  34.650  20.670  1.00  0.00            
ATOM    166  H79 GCD     1      38.750  35.000  20.640  1.00  0.00            
ATOM    167  O40 GCD     1      39.820  36.580  20.170  1.00  0.00            
ATOM    168  H80 GCD     1      40.760  36.800  20.130  1.00  0.00            
ATOM    169  C1  AY6     2      37.350  32.810  13.050  1.00  0.00            
ATOM    170  C2  AY6     2      36.820  33.140  14.430  1.00  0.00            
ATOM    171  C3  AY6     2      36.250  34.270  14.850  1.00  0.00            
ATOM    172  C4  AY6     2      35.940  34.030  16.170  1.00  0.00            
ATOM    173  N1  AY6     2      35.400  35.060  16.770  1.00  0.00            
ATOM    174  S1  AY6     2      34.220  34.870  18.000  1.00  0.00            
ATOM    175  O1  AY6     2      33.620  36.180  17.940  1.00  0.00            
ATOM    176  O2  AY6     2      34.990  34.320  19.120  1.00  0.00            
ATOM    177  C5  AY6     2      33.120  33.560  17.410  1.00  0.00            
ATOM    178  C6  AY6     2      33.310  32.250  17.850  1.00  0.00            
ATOM    179  C7  AY6     2      32.540  31.180  17.370  1.00  0.00            
ATOM    180  C8  AY6     2      31.530  31.360  16.510  1.00  0.00            
ATOM    181  N2  AY6     2      30.710  30.360  16.170  1.00  0.00            
ATOM    182  C9  AY6     2      31.210  32.700  16.110  1.00  0.00            
ATOM    183  C10 AY6     2      32.000  33.800  16.570  1.00  0.00            
ATOM    184  N3  AY6     2      36.330  32.830  16.530  1.00  0.00            
ATOM    185  O3  AY6     2      36.910  32.210  15.420  1.00  0.00            
ATOM    186  H1  AY6     2      36.950  33.510  12.300  1.00  0.00            
ATOM    187  H2  AY6     2      38.440  32.910  13.050  1.00  0.00            
ATOM    188  H3  AY6     2      37.000  31.830  12.710  1.00  0.00            
ATOM    189  H4  AY6     2      36.050  35.210  14.330  1.00  0.00            
ATOM    190  H5  AY6     2      34.830  35.500  16.070  1.00  0.00            
ATOM    191  H6  AY6     2      34.040  32.110  18.640  1.00  0.00            
ATOM    192  H7  AY6     2      32.800  30.170  17.670  1.00  0.00            
ATOM    193  H8  AY6     2      30.930  29.390  16.360  1.00  0.00            
ATOM    194  H9  AY6     2      29.900  30.580  15.600  1.00  0.00            
ATOM    195  H10 AY6     2      30.390  32.980  15.460  1.00  0.00            
ATOM    196  H11 AY6     2      31.680  34.800  16.310  1.00  0.00            
TER
ENDMDL
MODEL        1
ATOM      1  H1  GCD     1      33.680  25.010  19.130  1.00  0.00            
ATOM      2  O1  GCD     1      33.210  25.810  18.860  1.00  0.00            
ATOM      3  C1  GCD     1      32.210  25.980  19.930  1.00  0.00            
ATOM      4  H2  GCD     1      32.660  26.620  20.710  1.00  0.00            
ATOM      5  H3  GCD     1      31.280  26.400  19.530  1.00  0.00            
ATOM      6  C2  GCD     1      32.000  24.540  20.330  1.00  0.00            
ATOM      7  H4  GCD     1      31.700  23.940  19.460  1.00  0.00            
ATOM      8  C3  GCD     1      31.050  24.230  21.520  1.00  0.00            
ATOM      9  H5  GCD     1      31.360  24.720  22.450  1.00  0.00            
ATOM     10  C4  GCD     1      31.060  22.760  21.860  1.00  0.00            
ATOM     11  H6  GCD     1      30.600  22.160  21.060  1.00  0.00            
ATOM     12  O2  GCD     1      30.250  22.780  23.040  1.00  0.00            
ATOM     13  H7  GCD     1      29.550  23.410  22.830  1.00  0.00            
ATOM     14  C5  GCD     1      32.450  22.170  22.040  1.00  0.00            
ATOM     15  H8  GCD     1      32.910  22.720  22.870  1.00  0.00            
ATOM     16  O3  GCD     1      32.370  20.800  22.280  1.00  0.00            
ATOM     17  H9  GCD     1      32.140  20.420  21.430  1.00  0.00            
ATOM     18  C6  GCD     1      33.240  22.560  20.790  1.00  0.00            
ATOM     19  O4  GCD     1      33.250  23.990  20.720  1.00  0.00            
ATOM     20  H10 GCD     1      34.300  22.350  20.960  1.00  0.00            
ATOM     21  O5  GCD     1      32.770  21.900  19.640  1.00  0.00            
ATOM     22  C7  GCD     1      33.510  20.830  19.070  1.00  0.00            
ATOM     23  H11 GCD     1      34.000  20.390  19.950  1.00  0.00            
ATOM     24  C8  GCD     1      32.480  19.830  18.750  1.00  0.00            
ATOM     25  H12 GCD     1      31.700  20.210  18.070  1.00  0.00            
ATOM     26  O6  GCD     1      31.900  19.330  19.960  1.00  0.00            
ATOM     27  H13 GCD     1      31.170  18.720  19.820  1.00  0.00            
ATOM     28  C9  GCD     1      33.170  18.680  17.940  1.00  0.00            
ATOM     29  H14 GCD     1      33.800  18.210  18.700  1.00  0.00            
ATOM     30  O7  GCD     1      32.220  17.770  17.400  1.00  0.00            
ATOM     31  H15 GCD     1      31.860  18.110  16.570  1.00  0.00            
ATOM     32  C10 GCD     1      33.990  19.290  16.820  1.00  0.00            
ATOM     33  H16 GCD     1      34.550  18.470  16.360  1.00  0.00            
ATOM     34  O8  GCD     1      35.020  20.130  17.350  1.00  0.00            
ATOM     35  C11 GCD     1      34.490  21.320  18.000  1.00  0.00            
ATOM     36  H17 GCD     1      33.950  21.820  17.190  1.00  0.00            
ATOM     37  C12 GCD     1      35.570  22.290  18.520  1.00  0.00            
ATOM     38  H18 GCD     1      35.040  23.190  18.870  1.00  0.00            
ATOM     39  H19 GCD     1      36.210  22.600  17.690  1.00  0.00            
ATOM     40  O9  GCD     1      36.210  21.780  19.620  1.00  0.00            
ATOM     41  H20 GCD     1      36.870  22.460  19.840  1.00  0.00            
ATOM     42  O10 GCD     1      33.300  19.920  15.780  1.00  0.00            
ATOM     43  C13 GCD     1      33.700  19.520  14.520  1.00  0.00            
ATOM     44  H21 GCD     1      34.350  18.650  14.590  1.00  0.00            
ATOM     45  C14 GCD     1      32.420  19.030  13.850  1.00  0.00            
ATOM     46  H22 GCD     1      31.700  19.860  13.990  1.00  0.00            
ATOM     47  O11 GCD     1      31.950  17.810  14.460  1.00  0.00            
ATOM     48  H23 GCD     1      31.170  17.600  13.930  1.00  0.00            
ATOM     49  C15 GCD     1      32.710  18.830  12.390  1.00  0.00            
ATOM     50  H24 GCD     1      33.360  17.960  12.210  1.00  0.00            
ATOM     51  O12 GCD     1      31.480  18.590  11.680  1.00  0.00            
ATOM     52  H25 GCD     1      31.100  19.440  11.410  1.00  0.00            
ATOM     53  C16 GCD     1      33.310  20.000  11.710  1.00  0.00            
ATOM     54  H26 GCD     1      33.470  19.690  10.680  1.00  0.00            
ATOM     55  O13 GCD     1      34.500  20.410  12.350  1.00  0.00            
ATOM     56  C17 GCD     1      34.280  20.680  13.710  1.00  0.00            
ATOM     57  H27 GCD     1      33.590  21.540  13.750  1.00  0.00            
ATOM     58  C18 GCD     1      35.530  21.100  14.460  1.00  0.00            
ATOM     59  H28 GCD     1      36.110  20.220  14.780  1.00  0.00            
ATOM     60  H29 GCD     1      35.220  21.650  15.360  1.00  0.00            
ATOM     61  O14 GCD     1      36.170  22.120  13.720  1.00  0.00            
ATOM     62  H30 GCD     1      36.890  21.690  13.240  1.00  0.00            
ATOM     63  O15 GCD     1      32.350  21.080  11.630  1.00  0.00            
ATOM     64  C19 GCD     1      32.410  21.830  10.430  1.00  0.00            
ATOM     65  H31 GCD     1      33.430  21.720  10.030  1.00  0.00            
ATOM     66  C20 GCD     1      31.370  21.330   9.390  1.00  0.00            
ATOM     67  H32 GCD     1      30.430  21.350   9.950  1.00  0.00            
ATOM     68  O16 GCD     1      31.570  19.960   9.050  1.00  0.00            
ATOM     69  H33 GCD     1      31.440  19.930   8.090  1.00  0.00            
ATOM     70  C21 GCD     1      31.160  22.280   8.180  1.00  0.00            
ATOM     71  H34 GCD     1      32.060  22.050   7.600  1.00  0.00            
ATOM     72  O17 GCD     1      30.070  21.970   7.300  1.00  0.00            
ATOM     73  H35 GCD     1      30.190  22.460   6.480  1.00  0.00            
ATOM     74  C22 GCD     1      31.190  23.700   8.540  1.00  0.00            
ATOM     75  H36 GCD     1      31.220  24.300   7.630  1.00  0.00            
ATOM     76  O18 GCD     1      32.370  23.980   9.270  1.00  0.00            
ATOM     77  C23 GCD     1      32.280  23.350  10.610  1.00  0.00            
ATOM     78  H37 GCD     1      31.310  23.590  11.060  1.00  0.00            
ATOM     79  C24 GCD     1      33.340  23.850  11.580  1.00  0.00            
ATOM     80  H38 GCD     1      32.940  23.830  12.600  1.00  0.00            
ATOM     81  H39 GCD     1      33.450  24.940  11.480  1.00  0.00            
ATOM     82  O19 GCD     1      34.630  23.130  11.540  1.00  0.00            
ATOM     83  H40 GCD     1      34.420  22.200  11.670  1.00  0.00            
ATOM     84  O20 GCD     1      30.060  24.150   9.310  1.00  0.00            
ATOM     85  C25 GCD     1      29.220  25.190   8.760  1.00  0.00            
ATOM     86  H41 GCD     1      29.450  25.290   7.690  1.00  0.00            
ATOM     87  C26 GCD     1      27.830  24.570   8.770  1.00  0.00            
ATOM     88  H42 GCD     1      27.670  24.200   9.790  1.00  0.00            
ATOM     89  O21 GCD     1      27.810  23.510   7.780  1.00  0.00            
ATOM     90  H43 GCD     1      28.530  22.930   8.040  1.00  0.00            
ATOM     91  C27 GCD     1      26.840  25.560   8.220  1.00  0.00            
ATOM     92  H44 GCD     1      27.110  25.790   7.190  1.00  0.00            
ATOM     93  O22 GCD     1      25.580  25.010   8.160  1.00  0.00            
ATOM     94  H45 GCD     1      25.720  24.100   7.880  1.00  0.00            
ATOM     95  C28 GCD     1      26.890  26.770   9.200  1.00  0.00            
ATOM     96  H46 GCD     1      26.160  27.540   8.910  1.00  0.00            
ATOM     97  O23 GCD     1      28.170  27.420   9.150  1.00  0.00            
ATOM     98  C29 GCD     1      29.250  26.540   9.450  1.00  0.00            
ATOM     99  H47 GCD     1      29.290  26.460  10.540  1.00  0.00            
ATOM    100  C30 GCD     1      30.500  27.290   9.180  1.00  0.00            
ATOM    101  H48 GCD     1      31.290  26.730   9.690  1.00  0.00            
ATOM    102  H49 GCD     1      30.480  28.220   9.760  1.00  0.00            
ATOM    103  O24 GCD     1      30.740  27.710   7.860  1.00  0.00            
ATOM    104  H50 GCD     1      31.560  28.210   7.840  1.00  0.00            
ATOM    105  O25 GCD     1      26.660  26.490  10.510  1.00  0.00            
ATOM    106  C31 GCD     1      25.380  26.830  11.180  1.00  0.00            
ATOM    107  H51 GCD     1      24.570  27.080  10.490  1.00  0.00            
ATOM    108  C32 GCD     1      24.990  25.650  12.030  1.00  0.00            
ATOM    109  H52 GCD     1      25.820  25.350  12.690  1.00  0.00            
ATOM    110  O26 GCD     1      24.570  24.560  11.180  1.00  0.00            
ATOM    111  H53 GCD     1      25.150  24.680  10.420  1.00  0.00            
ATOM    112  C33 GCD     1      23.820  25.980  12.870  1.00  0.00            
ATOM    113  H54 GCD     1      23.040  26.130  12.110  1.00  0.00            
ATOM    114  O27 GCD     1      23.570  24.940  13.800  1.00  0.00            
ATOM    115  H55 GCD     1      23.980  24.120  13.490  1.00  0.00            
ATOM    116  C34 GCD     1      24.010  27.260  13.710  1.00  0.00            
ATOM    117  H56 GCD     1      23.060  27.510  14.190  1.00  0.00            
ATOM    118  O28 GCD     1      24.370  28.310  12.770  1.00  0.00            
ATOM    119  C35 GCD     1      25.630  28.040  12.070  1.00  0.00            
ATOM    120  H57 GCD     1      26.480  27.760  12.700  1.00  0.00            
ATOM    121  C36 GCD     1      25.950  29.290  11.210  1.00  0.00            
ATOM    122  H58 GCD     1      26.860  29.120  10.630  1.00  0.00            
ATOM    123  H59 GCD     1      26.160  30.140  11.860  1.00  0.00            
ATOM    124  O29 GCD     1      24.880  29.720  10.460  1.00  0.00            
ATOM    125  H60 GCD     1      24.150  29.690  11.090  1.00  0.00            
ATOM    126  O30 GCD     1      25.040  27.190  14.720  1.00  0.00            
ATOM    127  C37 GCD     1      24.760  27.790  16.020  1.00  0.00            
ATOM    128  H61 GCD     1      24.090  28.650  15.980  1.00  0.00            
ATOM    129  C38 GCD     1      24.190  26.730  16.920  1.00  0.00            
ATOM    130  H62 GCD     1      24.840  25.850  16.880  1.00  0.00            
ATOM    131  O31 GCD     1      22.930  26.250  16.480  1.00  0.00            
ATOM    132  H63 GCD     1      23.040  25.930  15.580  1.00  0.00            
ATOM    133  C39 GCD     1      24.150  27.200  18.370  1.00  0.00            
ATOM    134  H64 GCD     1      23.460  28.050  18.350  1.00  0.00            
ATOM    135  O32 GCD     1      23.570  26.250  19.280  1.00  0.00            
ATOM    136  H65 GCD     1      23.440  26.730  20.100  1.00  0.00            
ATOM    137  C40 GCD     1      25.470  27.720  18.780  1.00  0.00            
ATOM    138  H66 GCD     1      25.220  28.210  19.720  1.00  0.00            
ATOM    139  O33 GCD     1      25.900  28.750  17.900  1.00  0.00            
ATOM    140  C41 GCD     1      26.070  28.380  16.560  1.00  0.00            
ATOM    141  H67 GCD     1      26.980  27.760  16.580  1.00  0.00            
ATOM    142  C42 GCD     1      26.530  29.730  15.850  1.00  0.00            
ATOM    143  H68 GCD     1      26.740  29.630  14.780  1.00  0.00            
ATOM    144  H69 GCD     1      27.420  30.060  16.390  1.00  0.00            
ATOM    145  O34 GCD     1      25.560  30.740  16.030  1.00  0.00            
ATOM    146  H70 GCD     1      25.390  30.800  16.980  1.00  0.00            
ATOM    147  O35 GCD     1      26.430  26.650  18.930  1.00  0.00            
ATOM    148  C43 GCD     1      27.130  26.600  20.210  1.00  0.00            
ATOM    149  H71 GCD     1      26.700  27.290  20.950  1.00  0.00            
ATOM    150  C44 GCD     1      26.950  25.160  20.740  1.00  0.00            
ATOM    151  H72 GCD     1      27.480  24.460  20.090  1.00  0.00            
ATOM    152  O36 GCD     1      25.510  24.820  20.740  1.00  0.00            
ATOM    153  H73 GCD     1      25.140  25.510  20.180  1.00  0.00            
ATOM    154  C45 GCD     1      27.540  25.120  22.140  1.00  0.00            
ATOM    155  H74 GCD     1      27.030  25.870  22.760  1.00  0.00            
ATOM    156  O37 GCD     1      27.320  23.900  22.920  1.00  0.00            
ATOM    157  H75 GCD     1      26.460  23.970  23.360  1.00  0.00            
ATOM    158  C46 GCD     1      29.040  25.470  21.960  1.00  0.00            
ATOM    159  H76 GCD     1      29.450  25.490  22.980  1.00  0.00            
ATOM    160  O38 GCD     1      29.670  24.440  21.140  1.00  0.00            
ATOM    161  O39 GCD     1      29.190  26.730  21.350  1.00  0.00            
ATOM    162  C47 GCD     1      28.630  26.900  20.090  1.00  0.00            
ATOM    163  H77 GCD     1      29.070  26.140  19.430  1.00  0.00            
ATOM    164  C48 GCD     1      28.940  28.330  19.580  1.00  0.00            
ATOM    165  H78 GCD     1      28.530  29.060  20.300  1.00  0.00            
ATOM    166  H79 GCD     1      28.410  28.540  18.650  1.00  0.00            
ATOM    167  O40 GCD     1      30.290  28.650  19.380  1.00  0.00            
ATOM    168  H80 GCD     1      30.680  29.070  20.160  1.00  0.00            
ATOM    169  C1  AY6     2      26.600  23.460  16.570  1.00  0.00            
ATOM    170  C2  AY6     2      27.850  24.280  16.620  1.00  0.00            
ATOM    171  C3  AY6     2      28.100  25.190  15.710  1.00  0.00            
ATOM    172  C4  AY6     2      29.300  25.810  16.090  1.00  0.00            
ATOM    173  N1  AY6     2      29.950  26.700  15.350  1.00  0.00            
ATOM    174  S1  AY6     2      30.170  26.570  13.740  1.00  0.00            
ATOM    175  O1  AY6     2      31.580  26.880  13.660  1.00  0.00            
ATOM    176  O2  AY6     2      29.170  27.510  13.260  1.00  0.00            
ATOM    177  C5  AY6     2      29.900  24.780  13.270  1.00  0.00            
ATOM    178  C6  AY6     2      28.720  24.440  12.550  1.00  0.00            
ATOM    179  C7  AY6     2      28.580  23.170  12.140  1.00  0.00            
ATOM    180  C8  AY6     2      29.410  22.130  12.620  1.00  0.00            
ATOM    181  N2  AY6     2      29.150  20.830  12.320  1.00  0.00            
ATOM    182  C9  AY6     2      30.430  22.470  13.460  1.00  0.00            
ATOM    183  C10 AY6     2      30.710  23.770  13.760  1.00  0.00            
ATOM    184  N3  AY6     2      29.690  25.260  17.270  1.00  0.00            
ATOM    185  O3  AY6     2      28.660  24.380  17.660  1.00  0.00            
ATOM    186  H1  AY6     2      26.350  23.410  15.500  1.00  0.00            
ATOM    187  H2  AY6     2      26.810  22.420  16.830  1.00  0.00            
ATOM    188  H3  AY6     2      25.760  23.870  17.150  1.00  0.00            
ATOM    189  H4  AY6     2      27.490  25.450  14.850  1.00  0.00            
ATOM    190  H5  AY6     2      30.920  26.770  15.610  1.00  0.00            
ATOM    191  H6  AY6     2      28.040  25.230  12.230  1.00  0.00            
ATOM    192  H7  AY6     2      27.690  22.780  11.660  1.00  0.00            
ATOM    193  H8  AY6     2      28.380  20.670  11.680  1.00  0.00            
ATOM    194  H9  AY6     2      29.380  20.170  13.050  1.00  0.00            
ATOM    195  H10 AY6     2      31.070  21.700  13.890  1.00  0.00            
ATOM    196  H11 AY6     2      31.590  23.960  14.370  1.00  0.00            
TER
ENDMDL
MODEL        1
ATOM      1  H1  GCD     1      31.030  34.350  12.680  1.00  0.00            
ATOM      2  O1  GCD     1      30.470  33.630  13.010  1.00  0.00            
ATOM      3  C1  GCD     1      30.370  32.620  12.030  1.00  0.00            
ATOM      4  H2  GCD     1      29.680  31.820  12.340  1.00  0.00            
ATOM      5  H3  GCD     1      29.890  33.070  11.160  1.00  0.00            
ATOM      6  C2  GCD     1      31.770  31.910  11.480  1.00  0.00            
ATOM      7  H4  GCD     1      31.490  31.060  10.840  1.00  0.00            
ATOM      8  C3  GCD     1      32.600  31.380  12.600  1.00  0.00            
ATOM      9  H5  GCD     1      32.710  32.070  13.440  1.00  0.00            
ATOM     10  C4  GCD     1      34.100  31.040  12.250  1.00  0.00            
ATOM     11  H6  GCD     1      34.050  30.110  11.680  1.00  0.00            
ATOM     12  O2  GCD     1      34.890  30.820  13.370  1.00  0.00            
ATOM     13  H7  GCD     1      34.350  30.350  14.010  1.00  0.00            
ATOM     14  C5  GCD     1      34.740  32.080  11.240  1.00  0.00            
ATOM     15  H8  GCD     1      34.910  32.960  11.870  1.00  0.00            
ATOM     16  O3  GCD     1      35.910  31.580  10.600  1.00  0.00            
ATOM     17  H9  GCD     1      35.600  30.900   9.990  1.00  0.00            
ATOM     18  C6  GCD     1      33.730  32.460  10.150  1.00  0.00            
ATOM     19  O4  GCD     1      32.520  32.900  10.670  1.00  0.00            
ATOM     20  H10 GCD     1      34.100  33.280   9.530  1.00  0.00            
ATOM     21  O5  GCD     1      33.500  31.220   9.460  1.00  0.00            
ATOM     22  C7  GCD     1      34.040  31.190   8.140  1.00  0.00            
ATOM     23  H11 GCD     1      34.850  31.920   8.020  1.00  0.00            
ATOM     24  C8  GCD     1      34.510  29.750   7.890  1.00  0.00            
ATOM     25  H12 GCD     1      33.580  29.160   7.950  1.00  0.00            
ATOM     26  O6  GCD     1      35.350  29.280   8.990  1.00  0.00            
ATOM     27  H13 GCD     1      35.410  28.320   8.990  1.00  0.00            
ATOM     28  C9  GCD     1      34.990  29.550   6.460  1.00  0.00            
ATOM     29  H14 GCD     1      35.990  30.000   6.440  1.00  0.00            
ATOM     30  O7  GCD     1      35.280  28.210   6.180  1.00  0.00            
ATOM     31  H15 GCD     1      35.320  28.270   5.220  1.00  0.00            
ATOM     32  C10 GCD     1      34.030  30.090   5.410  1.00  0.00            
ATOM     33  H16 GCD     1      34.570  30.210   4.460  1.00  0.00            
ATOM     34  O8  GCD     1      33.620  31.350   5.770  1.00  0.00            
ATOM     35  C11 GCD     1      32.980  31.530   7.020  1.00  0.00            
ATOM     36  H17 GCD     1      32.100  30.890   7.060  1.00  0.00            
ATOM     37  C12 GCD     1      32.410  32.950   7.120  1.00  0.00            
ATOM     38  H18 GCD     1      33.330  33.540   7.260  1.00  0.00            
ATOM     39  H19 GCD     1      31.840  33.020   8.060  1.00  0.00            
ATOM     40  O9  GCD     1      31.680  33.360   5.960  1.00  0.00            
ATOM     41  H20 GCD     1      31.220  34.210   6.030  1.00  0.00            
ATOM     42  O10 GCD     1      32.900  29.290   5.320  1.00  0.00            
ATOM     43  C13 GCD     1      32.410  29.050   4.010  1.00  0.00            
ATOM     44  H21 GCD     1      32.520  29.970   3.420  1.00  0.00            
ATOM     45  C14 GCD     1      33.010  27.800   3.420  1.00  0.00            
ATOM     46  H22 GCD     1      32.820  26.960   4.100  1.00  0.00            
ATOM     47  O11 GCD     1      34.440  27.940   3.410  1.00  0.00            
ATOM     48  H23 GCD     1      34.750  27.030   3.360  1.00  0.00            
ATOM     49  C15 GCD     1      32.410  27.520   2.020  1.00  0.00            
ATOM     50  H24 GCD     1      32.470  28.460   1.460  1.00  0.00            
ATOM     51  O12 GCD     1      33.020  26.440   1.330  1.00  0.00            
ATOM     52  H25 GCD     1      33.500  26.800   0.580  1.00  0.00            
ATOM     53  C16 GCD     1      30.920  27.230   2.220  1.00  0.00            
ATOM     54  H26 GCD     1      30.360  27.090   1.290  1.00  0.00            
ATOM     55  O13 GCD     1      30.420  28.450   2.800  1.00  0.00            
ATOM     56  C17 GCD     1      30.910  28.760   4.050  1.00  0.00            
ATOM     57  H27 GCD     1      30.810  27.950   4.780  1.00  0.00            
ATOM     58  C18 GCD     1      29.980  29.850   4.640  1.00  0.00            
ATOM     59  H28 GCD     1      30.230  29.790   5.710  1.00  0.00            
ATOM     60  H29 GCD     1      28.910  29.690   4.450  1.00  0.00            
ATOM     61  O14 GCD     1      30.240  31.110   4.000  1.00  0.00            
ATOM     62  H30 GCD     1      29.510  31.660   4.290  1.00  0.00            
ATOM     63  O15 GCD     1      30.720  26.140   3.060  1.00  0.00            
ATOM     64  C19 GCD     1      29.820  25.120   2.580  1.00  0.00            
ATOM     65  H31 GCD     1      29.460  25.370   1.580  1.00  0.00            
ATOM     66  C20 GCD     1      30.570  23.890   2.390  1.00  0.00            
ATOM     67  H32 GCD     1      31.080  23.820   3.360  1.00  0.00            
ATOM     68  O16 GCD     1      31.640  24.040   1.390  1.00  0.00            
ATOM     69  H33 GCD     1      32.230  24.760   1.640  1.00  0.00            
ATOM     70  C21 GCD     1      29.640  22.700   2.130  1.00  0.00            
ATOM     71  H34 GCD     1      29.070  22.790   1.200  1.00  0.00            
ATOM     72  O17 GCD     1      30.440  21.520   2.100  1.00  0.00            
ATOM     73  H35 GCD     1      31.080  21.510   1.390  1.00  0.00            
ATOM     74  C22 GCD     1      28.530  22.650   3.150  1.00  0.00            
ATOM     75  H36 GCD     1      27.910  21.790   2.890  1.00  0.00            
ATOM     76  O18 GCD     1      27.810  23.840   3.050  1.00  0.00            
ATOM     77  C23 GCD     1      28.520  25.030   3.420  1.00  0.00            
ATOM     78  H37 GCD     1      28.700  24.910   4.500  1.00  0.00            
ATOM     79  C24 GCD     1      27.680  26.330   3.290  1.00  0.00            
ATOM     80  H38 GCD     1      28.260  27.150   3.730  1.00  0.00            
ATOM     81  H39 GCD     1      26.700  26.200   3.760  1.00  0.00            
ATOM     82  O19 GCD     1      27.370  26.660   1.900  1.00  0.00            
ATOM     83  H40 GCD     1      27.470  25.800   1.460  1.00  0.00            
ATOM     84  O20 GCD     1      29.140  22.400   4.430  1.00  0.00            
ATOM     85  C25 GCD     1      28.490  21.300   5.160  1.00  0.00            
ATOM     86  H41 GCD     1      27.900  20.650   4.500  1.00  0.00            
ATOM     87  C26 GCD     1      29.610  20.420   5.730  1.00  0.00            
ATOM     88  H42 GCD     1      30.300  21.140   6.180  1.00  0.00            
ATOM     89  O21 GCD     1      30.240  19.750   4.570  1.00  0.00            
ATOM     90  H43 GCD     1      30.190  20.350   3.820  1.00  0.00            
ATOM     91  C27 GCD     1      29.050  19.380   6.640  1.00  0.00            
ATOM     92  H44 GCD     1      28.370  18.770   6.020  1.00  0.00            
ATOM     93  O22 GCD     1      30.050  18.540   7.150  1.00  0.00            
ATOM     94  H45 GCD     1      30.820  19.070   7.390  1.00  0.00            
ATOM     95  C28 GCD     1      28.100  19.970   7.670  1.00  0.00            
ATOM     96  H46 GCD     1      27.620  19.090   8.100  1.00  0.00            
ATOM     97  O23 GCD     1      27.120  20.730   7.050  1.00  0.00            
ATOM     98  C29 GCD     1      27.580  21.840   6.320  1.00  0.00            
ATOM     99  H47 GCD     1      28.060  22.550   7.000  1.00  0.00            
ATOM    100  C30 GCD     1      26.340  22.560   5.720  1.00  0.00            
ATOM    101  H48 GCD     1      26.650  23.520   5.290  1.00  0.00            
ATOM    102  H49 GCD     1      25.650  22.740   6.550  1.00  0.00            
ATOM    103  O24 GCD     1      25.730  21.920   4.650  1.00  0.00            
ATOM    104  H50 GCD     1      25.550  21.000   4.890  1.00  0.00            
ATOM    105  O25 GCD     1      28.840  20.760   8.600  1.00  0.00            
ATOM    106  C31 GCD     1      29.390  20.240   9.780  1.00  0.00            
ATOM    107  H51 GCD     1      29.450  19.160   9.610  1.00  0.00            
ATOM    108  C32 GCD     1      30.770  20.850   9.870  1.00  0.00            
ATOM    109  H52 GCD     1      30.690  21.940   9.810  1.00  0.00            
ATOM    110  O26 GCD     1      31.630  20.510   8.770  1.00  0.00            
ATOM    111  H53 GCD     1      32.580  20.550   8.920  1.00  0.00            
ATOM    112  C33 GCD     1      31.400  20.490  11.240  1.00  0.00            
ATOM    113  H54 GCD     1      31.490  19.400  11.270  1.00  0.00            
ATOM    114  O27 GCD     1      32.720  21.090  11.440  1.00  0.00            
ATOM    115  H55 GCD     1      33.060  20.780  12.280  1.00  0.00            
ATOM    116  C34 GCD     1      30.400  20.900  12.300  1.00  0.00            
ATOM    117  H56 GCD     1      30.780  20.450  13.230  1.00  0.00            
ATOM    118  O28 GCD     1      29.180  20.160  12.130  1.00  0.00            
ATOM    119  C35 GCD     1      28.560  20.620  10.960  1.00  0.00            
ATOM    120  H57 GCD     1      28.470  21.710  10.880  1.00  0.00            
ATOM    121  C36 GCD     1      27.220  20.100  10.910  1.00  0.00            
ATOM    122  H58 GCD     1      26.790  20.550  10.000  1.00  0.00            
ATOM    123  H59 GCD     1      26.670  20.590  11.720  1.00  0.00            
ATOM    124  O29 GCD     1      26.970  18.700  10.880  1.00  0.00            
ATOM    125  H60 GCD     1      26.200  18.620  11.460  1.00  0.00            
ATOM    126  O30 GCD     1      30.160  22.320  12.380  1.00  0.00            
ATOM    127  C37 GCD     1      30.160  22.790  13.700  1.00  0.00            
ATOM    128  H61 GCD     1      29.820  22.070  14.440  1.00  0.00            
ATOM    129  C38 GCD     1      31.630  23.230  14.080  1.00  0.00            
ATOM    130  H62 GCD     1      31.860  24.010  13.350  1.00  0.00            
ATOM    131  O31 GCD     1      32.530  22.050  13.960  1.00  0.00            
ATOM    132  H63 GCD     1      32.290  21.410  14.630  1.00  0.00            
ATOM    133  C39 GCD     1      31.560  23.800  15.490  1.00  0.00            
ATOM    134  H64 GCD     1      31.150  23.070  16.200  1.00  0.00            
ATOM    135  O32 GCD     1      32.850  24.330  15.940  1.00  0.00            
ATOM    136  H65 GCD     1      33.460  23.590  16.080  1.00  0.00            
ATOM    137  C40 GCD     1      30.600  24.980  15.410  1.00  0.00            
ATOM    138  H66 GCD     1      30.420  25.360  16.420  1.00  0.00            
ATOM    139  O33 GCD     1      29.310  24.670  15.030  1.00  0.00            
ATOM    140  C41 GCD     1      29.290  24.050  13.730  1.00  0.00            
ATOM    141  H67 GCD     1      29.740  24.760  13.020  1.00  0.00            
ATOM    142  C42 GCD     1      27.840  23.890  13.220  1.00  0.00            
ATOM    143  H68 GCD     1      27.890  23.580  12.170  1.00  0.00            
ATOM    144  H69 GCD     1      27.410  24.900  13.220  1.00  0.00            
ATOM    145  O34 GCD     1      27.030  23.040  14.100  1.00  0.00            
ATOM    146  H70 GCD     1      26.200  23.040  13.620  1.00  0.00            
ATOM    147  O35 GCD     1      31.070  26.050  14.590  1.00  0.00            
ATOM    148  C43 GCD     1      30.680  27.390  14.970  1.00  0.00            
ATOM    149  H71 GCD     1      30.050  27.350  15.860  1.00  0.00            
ATOM    150  C44 GCD     1      32.060  27.960  15.230  1.00  0.00            
ATOM    151  H72 GCD     1      32.700  27.810  14.350  1.00  0.00            
ATOM    152  O36 GCD     1      32.630  27.380  16.390  1.00  0.00            
ATOM    153  H73 GCD     1      33.480  27.790  16.590  1.00  0.00            
ATOM    154  C45 GCD     1      31.990  29.470  15.430  1.00  0.00            
ATOM    155  H74 GCD     1      31.280  29.680  16.240  1.00  0.00            
ATOM    156  O37 GCD     1      33.200  30.200  15.600  1.00  0.00            
ATOM    157  H75 GCD     1      33.020  31.020  16.070  1.00  0.00            
ATOM    158  C46 GCD     1      31.240  30.210  14.280  1.00  0.00            
ATOM    159  H76 GCD     1      31.240  31.270  14.530  1.00  0.00            
ATOM    160  O38 GCD     1      32.020  30.120  13.060  1.00  0.00            
ATOM    161  O39 GCD     1      29.950  29.660  14.050  1.00  0.00            
ATOM    162  C47 GCD     1      30.020  28.200  13.840  1.00  0.00            
ATOM    163  H77 GCD     1      30.620  27.960  12.960  1.00  0.00            
ATOM    164  C48 GCD     1      28.590  27.720  13.560  1.00  0.00            
ATOM    165  H78 GCD     1      27.840  28.050  14.300  1.00  0.00            
ATOM    166  H79 GCD     1      28.570  26.630  13.680  1.00  0.00            
ATOM    167  O40 GCD     1      28.290  28.020  12.160  1.00  0.00            
ATOM    168  H80 GCD     1      28.150  28.970  12.060  1.00  0.00            
ATOM    169  C1  AY6     2      33.200  26.670  11.710  1.00  0.00            
ATOM    170  C2  AY6     2      31.960  26.940  10.870  1.00  0.00            
ATOM    171  C3  AY6     2      31.080  26.030  10.520  1.00  0.00            
ATOM    172  C4  AY6     2      30.080  26.740   9.850  1.00  0.00            
ATOM    173  N1  AY6     2      28.930  26.220   9.380  1.00  0.00            
ATOM    174  S1  AY6     2      28.790  25.990   7.720  1.00  0.00            
ATOM    175  O1  AY6     2      28.540  27.310   7.160  1.00  0.00            
ATOM    176  O2  AY6     2      27.740  24.930   7.630  1.00  0.00            
ATOM    177  C5  AY6     2      30.350  25.350   7.160  1.00  0.00            
ATOM    178  C6  AY6     2      30.690  23.980   7.310  1.00  0.00            
ATOM    179  C7  AY6     2      31.940  23.490   6.890  1.00  0.00            
ATOM    180  C8  AY6     2      32.870  24.420   6.420  1.00  0.00            
ATOM    181  N2  AY6     2      34.090  24.060   6.020  1.00  0.00            
ATOM    182  C9  AY6     2      32.560  25.810   6.380  1.00  0.00            
ATOM    183  C10 AY6     2      31.340  26.280   6.840  1.00  0.00            
ATOM    184  N3  AY6     2      30.430  28.020   9.690  1.00  0.00            
ATOM    185  O3  AY6     2      31.620  28.190  10.400  1.00  0.00            
ATOM    186  H1  AY6     2      33.840  25.910  11.230  1.00  0.00            
ATOM    187  H2  AY6     2      33.770  27.590  11.880  1.00  0.00            
ATOM    188  H3  AY6     2      33.060  26.290  12.730  1.00  0.00            
ATOM    189  H4  AY6     2      31.100  24.970  10.710  1.00  0.00            
ATOM    190  H5  AY6     2      28.240  26.930   9.590  1.00  0.00            
ATOM    191  H6  AY6     2      30.020  23.260   7.770  1.00  0.00            
ATOM    192  H7  AY6     2      32.230  22.460   7.080  1.00  0.00            
ATOM    193  H8  AY6     2      34.350  23.080   6.110  1.00  0.00            
ATOM    194  H9  AY6     2      34.730  24.750   5.660  1.00  0.00            
ATOM    195  H10 AY6     2      33.290  26.590   6.180  1.00  0.00            
ATOM    196  H11 AY6     2      31.090  27.330   6.930  1.00  0.00            
TER
ENDMDL
MODEL        1
ATOM      1  H1  GCD     1      47.240  31.590  18.940  1.00  0.00            
ATOM      2  O1  GCD     1      47.220  30.630  18.970  1.00  0.00            
ATOM      3  C1  GCD     1      47.380  30.230  20.300  1.00  0.00            
ATOM      4  H2  GCD     1      48.350  30.590  20.650  1.00  0.00            
ATOM      5  H3  GCD     1      46.650  30.770  20.900  1.00  0.00            
ATOM      6  C2  GCD     1      47.240  28.750  20.400  1.00  0.00            
ATOM      7  H4  GCD     1      46.240  28.470  20.040  1.00  0.00            
ATOM      8  C3  GCD     1      47.420  28.310  21.840  1.00  0.00            
ATOM      9  H5  GCD     1      48.360  28.750  22.210  1.00  0.00            
ATOM     10  C4  GCD     1      47.460  26.830  21.970  1.00  0.00            
ATOM     11  H6  GCD     1      46.500  26.400  21.660  1.00  0.00            
ATOM     12  O2  GCD     1      47.540  26.480  23.350  1.00  0.00            
ATOM     13  H7  GCD     1      46.910  25.760  23.460  1.00  0.00            
ATOM     14  C5  GCD     1      48.530  26.270  21.040  1.00  0.00            
ATOM     15  H8  GCD     1      49.450  26.730  21.400  1.00  0.00            
ATOM     16  O3  GCD     1      48.750  24.880  21.200  1.00  0.00            
ATOM     17  H9  GCD     1      48.520  24.630  22.100  1.00  0.00            
ATOM     18  C6  GCD     1      48.310  26.740  19.580  1.00  0.00            
ATOM     19  O4  GCD     1      48.230  28.150  19.600  1.00  0.00            
ATOM     20  H10 GCD     1      49.210  26.600  18.970  1.00  0.00            
ATOM     21  O5  GCD     1      47.130  26.190  18.960  1.00  0.00            
ATOM     22  C7  GCD     1      47.310  25.810  17.600  1.00  0.00            
ATOM     23  H11 GCD     1      48.060  26.460  17.140  1.00  0.00            
ATOM     24  C8  GCD     1      47.720  24.260  17.490  1.00  0.00            
ATOM     25  H12 GCD     1      47.160  23.780  18.300  1.00  0.00            
ATOM     26  O6  GCD     1      49.130  24.050  17.760  1.00  0.00            
ATOM     27  H13 GCD     1      49.680  24.550  17.140  1.00  0.00            
ATOM     28  C9  GCD     1      47.420  23.690  16.070  1.00  0.00            
ATOM     29  H14 GCD     1      48.060  24.230  15.370  1.00  0.00            
ATOM     30  O7  GCD     1      47.640  22.240  15.970  1.00  0.00            
ATOM     31  H15 GCD     1      47.030  21.820  16.580  1.00  0.00            
ATOM     32  C10 GCD     1      45.950  24.030  15.800  1.00  0.00            
ATOM     33  H16 GCD     1      45.720  23.550  14.840  1.00  0.00            
ATOM     34  O8  GCD     1      45.920  25.470  15.660  1.00  0.00            
ATOM     35  C11 GCD     1      46.020  26.080  16.840  1.00  0.00            
ATOM     36  H17 GCD     1      45.120  25.870  17.430  1.00  0.00            
ATOM     37  C12 GCD     1      45.820  27.610  16.520  1.00  0.00            
ATOM     38  H18 GCD     1      46.470  27.890  15.680  1.00  0.00            
ATOM     39  H19 GCD     1      46.010  28.330  17.340  1.00  0.00            
ATOM     40  O9  GCD     1      44.450  27.790  16.150  1.00  0.00            
ATOM     41  H20 GCD     1      44.420  27.180  15.410  1.00  0.00            
ATOM     42  O10 GCD     1      45.080  23.570  16.830  1.00  0.00            
ATOM     43  C13 GCD     1      44.350  22.430  16.530  1.00  0.00            
ATOM     44  H21 GCD     1      44.800  22.040  15.610  1.00  0.00            
ATOM     45  C14 GCD     1      44.540  21.420  17.640  1.00  0.00            
ATOM     46  H22 GCD     1      44.260  21.940  18.570  1.00  0.00            
ATOM     47  O11 GCD     1      45.870  21.000  17.870  1.00  0.00            
ATOM     48  H23 GCD     1      45.980  20.570  18.730  1.00  0.00            
ATOM     49  C15 GCD     1      43.680  20.220  17.390  1.00  0.00            
ATOM     50  H24 GCD     1      44.120  19.800  16.480  1.00  0.00            
ATOM     51  O12 GCD     1      43.650  19.190  18.400  1.00  0.00            
ATOM     52  H25 GCD     1      42.740  18.930  18.590  1.00  0.00            
ATOM     53  C16 GCD     1      42.290  20.720  17.150  1.00  0.00            
ATOM     54  H26 GCD     1      41.650  19.910  16.790  1.00  0.00            
ATOM     55  O13 GCD     1      42.230  21.610  16.000  1.00  0.00            
ATOM     56  C17 GCD     1      42.880  22.770  16.270  1.00  0.00            
ATOM     57  H27 GCD     1      42.380  23.180  17.160  1.00  0.00            
ATOM     58  C18 GCD     1      42.710  23.620  15.030  1.00  0.00            
ATOM     59  H28 GCD     1      42.940  22.960  14.180  1.00  0.00            
ATOM     60  H29 GCD     1      43.390  24.480  15.080  1.00  0.00            
ATOM     61  O14 GCD     1      41.360  24.210  14.970  1.00  0.00            
ATOM     62  H30 GCD     1      41.540  25.030  14.500  1.00  0.00            
ATOM     63  O15 GCD     1      41.630  21.290  18.330  1.00  0.00            
ATOM     64  C19 GCD     1      40.270  20.840  18.480  1.00  0.00            
ATOM     65  H31 GCD     1      39.940  20.480  17.500  1.00  0.00            
ATOM     66  C20 GCD     1      40.170  19.820  19.630  1.00  0.00            
ATOM     67  H32 GCD     1      40.410  20.350  20.560  1.00  0.00            
ATOM     68  O16 GCD     1      41.050  18.740  19.530  1.00  0.00            
ATOM     69  H33 GCD     1      40.910  18.140  20.270  1.00  0.00            
ATOM     70  C21 GCD     1      38.700  19.300  19.650  1.00  0.00            
ATOM     71  H34 GCD     1      38.560  18.850  18.660  1.00  0.00            
ATOM     72  O17 GCD     1      38.490  18.380  20.750  1.00  0.00            
ATOM     73  H35 GCD     1      37.590  18.060  20.630  1.00  0.00            
ATOM     74  C22 GCD     1      37.690  20.400  19.670  1.00  0.00            
ATOM     75  H36 GCD     1      36.650  20.070  19.640  1.00  0.00            
ATOM     76  O18 GCD     1      37.920  21.270  18.620  1.00  0.00            
ATOM     77  C23 GCD     1      39.220  21.940  18.640  1.00  0.00            
ATOM     78  H37 GCD     1      39.340  22.550  19.540  1.00  0.00            
ATOM     79  C24 GCD     1      39.270  23.030  17.550  1.00  0.00            
ATOM     80  H38 GCD     1      38.950  22.590  16.600  1.00  0.00            
ATOM     81  H39 GCD     1      40.270  23.480  17.460  1.00  0.00            
ATOM     82  O19 GCD     1      38.350  24.180  17.750  1.00  0.00            
ATOM     83  H40 GCD     1      38.670  24.640  18.530  1.00  0.00            
ATOM     84  O20 GCD     1      37.990  21.070  20.900  1.00  0.00            
ATOM     85  C25 GCD     1      37.130  20.930  22.000  1.00  0.00            
ATOM     86  H41 GCD     1      36.600  19.960  22.000  1.00  0.00            
ATOM     87  C26 GCD     1      38.040  20.970  23.150  1.00  0.00            
ATOM     88  H42 GCD     1      38.850  21.690  22.980  1.00  0.00            
ATOM     89  O21 GCD     1      38.660  19.690  23.160  1.00  0.00            
ATOM     90  H43 GCD     1      38.670  19.370  22.240  1.00  0.00            
ATOM     91  C27 GCD     1      37.340  21.260  24.430  1.00  0.00            
ATOM     92  H44 GCD     1      36.630  20.450  24.620  1.00  0.00            
ATOM     93  O22 GCD     1      38.230  21.370  25.490  1.00  0.00            
ATOM     94  H45 GCD     1      38.640  20.500  25.610  1.00  0.00            
ATOM     95  C28 GCD     1      36.510  22.530  24.320  1.00  0.00            
ATOM     96  H46 GCD     1      35.840  22.680  25.170  1.00  0.00            
ATOM     97  O23 GCD     1      35.570  22.240  23.340  1.00  0.00            
ATOM     98  C29 GCD     1      36.150  22.100  22.030  1.00  0.00            
ATOM     99  H47 GCD     1      36.750  23.000  21.870  1.00  0.00            
ATOM    100  C30 GCD     1      35.020  21.900  21.000  1.00  0.00            
ATOM    101  H48 GCD     1      34.380  21.050  21.250  1.00  0.00            
ATOM    102  H49 GCD     1      35.400  21.670  19.990  1.00  0.00            
ATOM    103  O24 GCD     1      34.170  23.030  20.860  1.00  0.00            
ATOM    104  H50 GCD     1      33.740  23.200  21.700  1.00  0.00            
ATOM    105  O25 GCD     1      37.360  23.620  24.010  1.00  0.00            
ATOM    106  C31 GCD     1      36.890  24.820  24.650  1.00  0.00            
ATOM    107  H51 GCD     1      35.790  24.810  24.640  1.00  0.00            
ATOM    108  C32 GCD     1      37.580  24.860  26.020  1.00  0.00            
ATOM    109  H52 GCD     1      38.650  24.940  25.780  1.00  0.00            
ATOM    110  O26 GCD     1      37.400  23.750  26.850  1.00  0.00            
ATOM    111  H53 GCD     1      37.570  22.980  26.300  1.00  0.00            
ATOM    112  C33 GCD     1      37.180  26.130  26.770  1.00  0.00            
ATOM    113  H54 GCD     1      36.090  26.070  26.920  1.00  0.00            
ATOM    114  O27 GCD     1      37.810  26.200  28.030  1.00  0.00            
ATOM    115  H55 GCD     1      38.680  26.600  27.970  1.00  0.00            
ATOM    116  C34 GCD     1      37.490  27.320  25.820  1.00  0.00            
ATOM    117  H56 GCD     1      37.200  28.290  26.240  1.00  0.00            
ATOM    118  O28 GCD     1      36.730  27.140  24.700  1.00  0.00            
ATOM    119  C35 GCD     1      37.200  26.080  23.860  1.00  0.00            
ATOM    120  H57 GCD     1      38.240  26.240  23.570  1.00  0.00            
ATOM    121  C36 GCD     1      36.350  26.100  22.610  1.00  0.00            
ATOM    122  H58 GCD     1      35.310  25.920  22.900  1.00  0.00            
ATOM    123  H59 GCD     1      36.650  25.220  22.030  1.00  0.00            
ATOM    124  O29 GCD     1      36.580  27.190  21.770  1.00  0.00            
ATOM    125  H60 GCD     1      36.530  27.970  22.340  1.00  0.00            
ATOM    126  O30 GCD     1      38.870  27.340  25.610  1.00  0.00            
ATOM    127  C37 GCD     1      39.620  28.490  26.070  1.00  0.00            
ATOM    128  H61 GCD     1      38.930  29.120  26.640  1.00  0.00            
ATOM    129  C38 GCD     1      40.820  28.050  26.890  1.00  0.00            
ATOM    130  H62 GCD     1      41.440  27.340  26.330  1.00  0.00            
ATOM    131  O31 GCD     1      40.360  27.460  28.160  1.00  0.00            
ATOM    132  H63 GCD     1      41.140  27.190  28.660  1.00  0.00            
ATOM    133  C39 GCD     1      41.630  29.280  27.270  1.00  0.00            
ATOM    134  H64 GCD     1      40.930  29.840  27.890  1.00  0.00            
ATOM    135  O32 GCD     1      42.800  28.990  28.110  1.00  0.00            
ATOM    136  H65 GCD     1      43.540  28.700  27.570  1.00  0.00            
ATOM    137  C40 GCD     1      42.030  30.140  26.130  1.00  0.00            
ATOM    138  H66 GCD     1      42.530  31.070  26.420  1.00  0.00            
ATOM    139  O33 GCD     1      40.800  30.460  25.510  1.00  0.00            
ATOM    140  C41 GCD     1      40.070  29.350  24.900  1.00  0.00            
ATOM    141  H67 GCD     1      40.710  28.900  24.140  1.00  0.00            
ATOM    142  C42 GCD     1      38.920  30.000  24.130  1.00  0.00            
ATOM    143  H68 GCD     1      38.470  29.360  23.370  1.00  0.00            
ATOM    144  H69 GCD     1      39.390  30.700  23.420  1.00  0.00            
ATOM    145  O34 GCD     1      37.960  30.630  25.020  1.00  0.00            
ATOM    146  H70 GCD     1      38.540  31.090  25.650  1.00  0.00            
ATOM    147  O35 GCD     1      42.900  29.360  25.390  1.00  0.00            
ATOM    148  C43 GCD     1      44.210  29.940  25.080  1.00  0.00            
ATOM    149  H71 GCD     1      44.360  30.830  25.700  1.00  0.00            
ATOM    150  C44 GCD     1      45.390  29.020  25.380  1.00  0.00            
ATOM    151  H72 GCD     1      45.140  28.070  24.900  1.00  0.00            
ATOM    152  O36 GCD     1      45.480  28.800  26.770  1.00  0.00            
ATOM    153  H73 GCD     1      46.290  28.390  27.080  1.00  0.00            
ATOM    154  C45 GCD     1      46.700  29.580  24.880  1.00  0.00            
ATOM    155  H74 GCD     1      46.830  30.520  25.430  1.00  0.00            
ATOM    156  O37 GCD     1      47.850  28.710  24.980  1.00  0.00            
ATOM    157  H75 GCD     1      47.800  28.110  24.220  1.00  0.00            
ATOM    158  C46 GCD     1      46.520  30.010  23.420  1.00  0.00            
ATOM    159  H76 GCD     1      47.440  30.500  23.090  1.00  0.00            
ATOM    160  O38 GCD     1      46.360  28.860  22.570  1.00  0.00            
ATOM    161  O39 GCD     1      45.420  30.990  23.390  1.00  0.00            
ATOM    162  C47 GCD     1      44.220  30.320  23.640  1.00  0.00            
ATOM    163  H77 GCD     1      44.100  29.500  22.920  1.00  0.00            
ATOM    164  C48 GCD     1      43.140  31.350  23.470  1.00  0.00            
ATOM    165  H78 GCD     1      43.410  32.290  23.970  1.00  0.00            
ATOM    166  H79 GCD     1      42.110  31.100  23.770  1.00  0.00            
ATOM    167  O40 GCD     1      43.070  31.660  22.100  1.00  0.00            
ATOM    168  H80 GCD     1      42.990  32.620  22.010  1.00  0.00            
ATOM    169  C1  AY6     2      45.690  23.050  20.950  1.00  0.00            
ATOM    170  C2  AY6     2      44.280  23.530  20.790  1.00  0.00            
ATOM    171  C3  AY6     2      43.900  24.710  20.230  1.00  0.00            
ATOM    172  C4  AY6     2      42.500  24.610  20.060  1.00  0.00            
ATOM    173  N1  AY6     2      41.650  25.490  19.600  1.00  0.00            
ATOM    174  S1  AY6     2      40.350  25.910  20.570  1.00  0.00            
ATOM    175  O1  AY6     2      39.290  25.060  20.020  1.00  0.00            
ATOM    176  O2  AY6     2      40.450  27.360  20.350  1.00  0.00            
ATOM    177  C5  AY6     2      40.680  25.390  22.260  1.00  0.00            
ATOM    178  C6  AY6     2      41.630  26.080  23.010  1.00  0.00            
ATOM    179  C7  AY6     2      41.950  25.680  24.300  1.00  0.00            
ATOM    180  C8  AY6     2      41.330  24.560  24.850  1.00  0.00            
ATOM    181  N2  AY6     2      41.640  24.170  26.060  1.00  0.00            
ATOM    182  C9  AY6     2      40.450  23.840  24.100  1.00  0.00            
ATOM    183  C10 AY6     2      40.040  24.300  22.850  1.00  0.00            
ATOM    184  N3  AY6     2      42.110  23.470  20.610  1.00  0.00            
ATOM    185  O3  AY6     2      43.220  22.720  20.990  1.00  0.00            
ATOM    186  H1  AY6     2      45.840  22.060  20.510  1.00  0.00            
ATOM    187  H2  AY6     2      46.360  23.690  20.360  1.00  0.00            
ATOM    188  H3  AY6     2      46.090  23.140  21.970  1.00  0.00            
ATOM    189  H4  AY6     2      44.500  25.570  19.980  1.00  0.00            
ATOM    190  H5  AY6     2      42.130  26.360  19.400  1.00  0.00            
ATOM    191  H6  AY6     2      42.080  27.020  22.690  1.00  0.00            
ATOM    192  H7  AY6     2      42.650  26.290  24.860  1.00  0.00            
ATOM    193  H8  AY6     2      41.470  23.170  26.150  1.00  0.00            
ATOM    194  H9  AY6     2      42.570  24.410  26.350  1.00  0.00            
ATOM    195  H10 AY6     2      39.930  22.970  24.490  1.00  0.00            
ATOM    196  H11 AY6     2      39.340  23.720  22.260  1.00  0.00            
TER
ENDMDL
MODEL        1
ATOM      1  H1  GCD     1      43.860  38.600  19.010  1.00  0.00            
ATOM      2  O1  GCD     1      43.770  37.890  18.370  1.00  0.00            
ATOM      3  C1  GCD     1      42.360  38.030  18.080  1.00  0.00            
ATOM      4  H2  GCD     1      41.790  37.740  18.980  1.00  0.00            
ATOM      5  H3  GCD     1      42.220  39.100  17.910  1.00  0.00            
ATOM      6  C2  GCD     1      41.990  37.270  16.840  1.00  0.00            
ATOM      7  H4  GCD     1      40.950  37.550  16.670  1.00  0.00            
ATOM      8  C3  GCD     1      42.170  35.750  16.790  1.00  0.00            
ATOM      9  H5  GCD     1      43.210  35.620  17.120  1.00  0.00            
ATOM     10  C4  GCD     1      41.950  35.190  15.380  1.00  0.00            
ATOM     11  H6  GCD     1      40.890  35.280  15.090  1.00  0.00            
ATOM     12  O2  GCD     1      42.220  33.810  15.340  1.00  0.00            
ATOM     13  H7  GCD     1      41.620  33.440  16.000  1.00  0.00            
ATOM     14  C5  GCD     1      42.820  35.790  14.370  1.00  0.00            
ATOM     15  H8  GCD     1      43.840  35.640  14.750  1.00  0.00            
ATOM     16  O3  GCD     1      42.540  35.210  13.100  1.00  0.00            
ATOM     17  H9  GCD     1      42.610  34.260  13.290  1.00  0.00            
ATOM     18  C6  GCD     1      42.450  37.270  14.360  1.00  0.00            
ATOM     19  O4  GCD     1      42.800  37.730  15.740  1.00  0.00            
ATOM     20  H10 GCD     1      43.080  37.960  13.780  1.00  0.00            
ATOM     21  O5  GCD     1      41.120  37.510  14.010  1.00  0.00            
ATOM     22  C7  GCD     1      41.000  38.520  13.050  1.00  0.00            
ATOM     23  H11 GCD     1      41.930  38.930  12.620  1.00  0.00            
ATOM     24  C8  GCD     1      40.330  37.850  11.860  1.00  0.00            
ATOM     25  H12 GCD     1      39.370  37.450  12.210  1.00  0.00            
ATOM     26  O6  GCD     1      41.190  36.820  11.370  1.00  0.00            
ATOM     27  H13 GCD     1      41.640  36.310  12.060  1.00  0.00            
ATOM     28  C9  GCD     1      39.940  38.900  10.780  1.00  0.00            
ATOM     29  H14 GCD     1      40.880  39.460  10.610  1.00  0.00            
ATOM     30  O7  GCD     1      39.290  38.330   9.630  1.00  0.00            
ATOM     31  H15 GCD     1      38.530  37.860  10.010  1.00  0.00            
ATOM     32  C10 GCD     1      39.060  39.910  11.460  1.00  0.00            
ATOM     33  H16 GCD     1      38.960  40.750  10.770  1.00  0.00            
ATOM     34  O8  GCD     1      39.650  40.490  12.590  1.00  0.00            
ATOM     35  C11 GCD     1      40.130  39.610  13.580  1.00  0.00            
ATOM     36  H17 GCD     1      39.200  39.160  13.960  1.00  0.00            
ATOM     37  C12 GCD     1      40.740  40.340  14.770  1.00  0.00            
ATOM     38  H18 GCD     1      40.750  39.670  15.640  1.00  0.00            
ATOM     39  H19 GCD     1      40.050  41.150  15.030  1.00  0.00            
ATOM     40  O9  GCD     1      42.040  40.910  14.460  1.00  0.00            
ATOM     41  H20 GCD     1      42.360  41.280  15.280  1.00  0.00            
ATOM     42  O10 GCD     1      37.790  39.450  11.920  1.00  0.00            
ATOM     43  C13 GCD     1      36.730  39.390  10.940  1.00  0.00            
ATOM     44  H21 GCD     1      37.090  39.550   9.920  1.00  0.00            
ATOM     45  C14 GCD     1      36.090  37.990  11.180  1.00  0.00            
ATOM     46  H22 GCD     1      35.860  37.900  12.250  1.00  0.00            
ATOM     47  O11 GCD     1      36.970  36.990  10.690  1.00  0.00            
ATOM     48  H23 GCD     1      36.670  36.160  11.060  1.00  0.00            
ATOM     49  C15 GCD     1      34.700  38.030  10.470  1.00  0.00            
ATOM     50  H24 GCD     1      34.870  38.060   9.380  1.00  0.00            
ATOM     51  O12 GCD     1      34.010  36.830  10.820  1.00  0.00            
ATOM     52  H25 GCD     1      33.120  36.980  11.160  1.00  0.00            
ATOM     53  C16 GCD     1      33.820  39.210  10.800  1.00  0.00            
ATOM     54  H26 GCD     1      32.900  39.320  10.200  1.00  0.00            
ATOM     55  O13 GCD     1      34.560  40.360  10.430  1.00  0.00            
ATOM     56  C17 GCD     1      35.740  40.550  11.160  1.00  0.00            
ATOM     57  H27 GCD     1      35.530  40.660  12.240  1.00  0.00            
ATOM     58  C18 GCD     1      36.220  41.960  10.660  1.00  0.00            
ATOM     59  H28 GCD     1      36.130  42.030   9.570  1.00  0.00            
ATOM     60  H29 GCD     1      37.250  42.210  10.950  1.00  0.00            
ATOM     61  O14 GCD     1      35.360  42.940  11.170  1.00  0.00            
ATOM     62  H30 GCD     1      34.450  42.620  11.180  1.00  0.00            
ATOM     63  O15 GCD     1      33.350  39.220  12.150  1.00  0.00            
ATOM     64  C19 GCD     1      31.960  39.460  12.340  1.00  0.00            
ATOM     65  H31 GCD     1      31.530  39.870  11.420  1.00  0.00            
ATOM     66  C20 GCD     1      31.330  38.190  12.730  1.00  0.00            
ATOM     67  H32 GCD     1      31.770  37.810  13.660  1.00  0.00            
ATOM     68  O16 GCD     1      31.420  37.160  11.710  1.00  0.00            
ATOM     69  H33 GCD     1      31.040  36.350  12.070  1.00  0.00            
ATOM     70  C21 GCD     1      29.860  38.340  13.140  1.00  0.00            
ATOM     71  H34 GCD     1      29.280  38.680  12.270  1.00  0.00            
ATOM     72  O17 GCD     1      29.310  37.100  13.530  1.00  0.00            
ATOM     73  H35 GCD     1      29.190  36.970  14.470  1.00  0.00            
ATOM     74  C22 GCD     1      29.740  39.380  14.310  1.00  0.00            
ATOM     75  H36 GCD     1      28.710  39.620  14.560  1.00  0.00            
ATOM     76  O18 GCD     1      30.310  40.620  13.860  1.00  0.00            
ATOM     77  C23 GCD     1      31.730  40.520  13.410  1.00  0.00            
ATOM     78  H37 GCD     1      32.240  40.210  14.330  1.00  0.00            
ATOM     79  C24 GCD     1      32.240  41.840  12.890  1.00  0.00            
ATOM     80  H38 GCD     1      31.550  42.240  12.130  1.00  0.00            
ATOM     81  H39 GCD     1      33.250  41.780  12.460  1.00  0.00            
ATOM     82  O19 GCD     1      32.410  42.800  13.910  1.00  0.00            
ATOM     83  H40 GCD     1      32.760  43.590  13.490  1.00  0.00            
ATOM     84  O20 GCD     1      30.330  39.000  15.510  1.00  0.00            
ATOM     85  C25 GCD     1      29.680  39.060  16.800  1.00  0.00            
ATOM     86  H41 GCD     1      28.850  39.770  16.740  1.00  0.00            
ATOM     87  C26 GCD     1      29.020  37.840  17.300  1.00  0.00            
ATOM     88  H42 GCD     1      29.800  37.070  17.360  1.00  0.00            
ATOM     89  O21 GCD     1      28.140  37.390  16.290  1.00  0.00            
ATOM     90  H43 GCD     1      27.530  38.090  16.010  1.00  0.00            
ATOM     91  C27 GCD     1      28.440  38.010  18.740  1.00  0.00            
ATOM     92  H44 GCD     1      27.610  38.730  18.760  1.00  0.00            
ATOM     93  O22 GCD     1      28.020  36.770  19.230  1.00  0.00            
ATOM     94  H45 GCD     1      28.830  36.320  19.490  1.00  0.00            
ATOM     95  C28 GCD     1      29.550  38.630  19.570  1.00  0.00            
ATOM     96  H46 GCD     1      29.090  38.890  20.530  1.00  0.00            
ATOM     97  O23 GCD     1      30.020  39.790  18.990  1.00  0.00            
ATOM     98  C29 GCD     1      30.690  39.690  17.740  1.00  0.00            
ATOM     99  H47 GCD     1      31.560  39.030  17.830  1.00  0.00            
ATOM    100  C30 GCD     1      31.210  41.100  17.410  1.00  0.00            
ATOM    101  H48 GCD     1      30.320  41.720  17.260  1.00  0.00            
ATOM    102  H49 GCD     1      31.750  41.120  16.450  1.00  0.00            
ATOM    103  O24 GCD     1      31.930  41.760  18.460  1.00  0.00            
ATOM    104  H50 GCD     1      32.850  41.470  18.560  1.00  0.00            
ATOM    105  O25 GCD     1      30.650  37.730  19.700  1.00  0.00            
ATOM    106  C31 GCD     1      30.880  37.300  21.030  1.00  0.00            
ATOM    107  H51 GCD     1      30.120  37.590  21.760  1.00  0.00            
ATOM    108  C32 GCD     1      30.830  35.770  21.120  1.00  0.00            
ATOM    109  H52 GCD     1      31.490  35.380  20.340  1.00  0.00            
ATOM    110  O26 GCD     1      29.560  35.150  20.840  1.00  0.00            
ATOM    111  H53 GCD     1      28.880  35.410  21.470  1.00  0.00            
ATOM    112  C33 GCD     1      31.410  35.340  22.530  1.00  0.00            
ATOM    113  H54 GCD     1      30.760  35.720  23.320  1.00  0.00            
ATOM    114  O27 GCD     1      31.520  33.970  22.650  1.00  0.00            
ATOM    115  H55 GCD     1      32.190  33.630  22.050  1.00  0.00            
ATOM    116  C34 GCD     1      32.760  35.910  22.730  1.00  0.00            
ATOM    117  H56 GCD     1      33.120  35.680  23.730  1.00  0.00            
ATOM    118  O28 GCD     1      32.680  37.350  22.690  1.00  0.00            
ATOM    119  C35 GCD     1      32.250  37.870  21.440  1.00  0.00            
ATOM    120  H57 GCD     1      33.040  37.540  20.750  1.00  0.00            
ATOM    121  C36 GCD     1      32.210  39.330  21.620  1.00  0.00            
ATOM    122  H58 GCD     1      31.510  39.600  22.420  1.00  0.00            
ATOM    123  H59 GCD     1      31.830  39.880  20.740  1.00  0.00            
ATOM    124  O29 GCD     1      33.600  39.780  21.930  1.00  0.00            
ATOM    125  H60 GCD     1      33.880  38.960  22.350  1.00  0.00            
ATOM    126  O30 GCD     1      33.560  35.400  21.630  1.00  0.00            
ATOM    127  C37 GCD     1      34.680  34.570  22.030  1.00  0.00            
ATOM    128  H61 GCD     1      34.530  34.170  23.040  1.00  0.00            
ATOM    129  C38 GCD     1      34.670  33.430  21.070  1.00  0.00            
ATOM    130  H62 GCD     1      34.650  33.970  20.110  1.00  0.00            
ATOM    131  O31 GCD     1      33.520  32.630  21.190  1.00  0.00            
ATOM    132  H63 GCD     1      33.580  31.880  20.580  1.00  0.00            
ATOM    133  C39 GCD     1      35.920  32.550  21.080  1.00  0.00            
ATOM    134  H64 GCD     1      35.740  31.850  21.910  1.00  0.00            
ATOM    135  O32 GCD     1      35.950  31.610  19.950  1.00  0.00            
ATOM    136  H65 GCD     1      36.140  32.140  19.160  1.00  0.00            
ATOM    137  C40 GCD     1      37.210  33.380  21.300  1.00  0.00            
ATOM    138  H66 GCD     1      38.000  32.710  21.640  1.00  0.00            
ATOM    139  O33 GCD     1      37.000  34.400  22.260  1.00  0.00            
ATOM    140  C41 GCD     1      35.940  35.330  21.930  1.00  0.00            
ATOM    141  H67 GCD     1      36.010  35.720  20.910  1.00  0.00            
ATOM    142  C42 GCD     1      36.040  36.550  22.890  1.00  0.00            
ATOM    143  H68 GCD     1      35.350  37.270  22.430  1.00  0.00            
ATOM    144  H69 GCD     1      37.040  37.000  23.020  1.00  0.00            
ATOM    145  O34 GCD     1      35.530  36.420  24.210  1.00  0.00            
ATOM    146  H70 GCD     1      35.650  37.220  24.730  1.00  0.00            
ATOM    147  O35 GCD     1      37.610  33.940  20.170  1.00  0.00            
ATOM    148  C43 GCD     1      39.050  34.280  20.220  1.00  0.00            
ATOM    149  H71 GCD     1      39.420  34.130  21.250  1.00  0.00            
ATOM    150  C44 GCD     1      39.830  33.270  19.370  1.00  0.00            
ATOM    151  H72 GCD     1      39.380  33.370  18.370  1.00  0.00            
ATOM    152  O36 GCD     1      39.480  31.920  19.780  1.00  0.00            
ATOM    153  H73 GCD     1      39.700  31.390  19.000  1.00  0.00            
ATOM    154  C45 GCD     1      41.300  33.570  19.420  1.00  0.00            
ATOM    155  H74 GCD     1      41.650  33.570  20.460  1.00  0.00            
ATOM    156  O37 GCD     1      42.110  32.660  18.680  1.00  0.00            
ATOM    157  H75 GCD     1      41.950  31.760  18.960  1.00  0.00            
ATOM    158  C46 GCD     1      41.510  35.060  18.980  1.00  0.00            
ATOM    159  H76 GCD     1      42.560  35.360  19.050  1.00  0.00            
ATOM    160  O38 GCD     1      41.150  35.130  17.700  1.00  0.00            
ATOM    161  O39 GCD     1      40.760  35.940  19.750  1.00  0.00            
ATOM    162  C47 GCD     1      39.300  35.670  19.710  1.00  0.00            
ATOM    163  H77 GCD     1      38.890  35.820  18.700  1.00  0.00            
ATOM    164  C48 GCD     1      38.600  36.650  20.620  1.00  0.00            
ATOM    165  H78 GCD     1      38.930  36.440  21.640  1.00  0.00            
ATOM    166  H79 GCD     1      37.510  36.670  20.530  1.00  0.00            
ATOM    167  O40 GCD     1      39.010  37.960  20.190  1.00  0.00            
ATOM    168  H80 GCD     1      39.940  37.920  20.420  1.00  0.00            
ATOM    169  C1  AY6     2      38.050  35.490  14.220  1.00  0.00            
ATOM    170  C2  AY6     2      37.550  36.150  15.450  1.00  0.00            
ATOM    171  C3  AY6     2      37.040  37.400  15.530  1.00  0.00            
ATOM    172  C4  AY6     2      36.560  37.450  16.850  1.00  0.00            
ATOM    173  N1  AY6     2      36.040  38.510  17.410  1.00  0.00            
ATOM    174  S1  AY6     2      34.620  38.360  18.160  1.00  0.00            
ATOM    175  O1  AY6     2      34.120  39.640  17.740  1.00  0.00            
ATOM    176  O2  AY6     2      34.970  37.960  19.490  1.00  0.00            
ATOM    177  C5  AY6     2      33.640  37.140  17.200  1.00  0.00            
ATOM    178  C6  AY6     2      33.080  36.090  17.920  1.00  0.00            
ATOM    179  C7  AY6     2      32.360  35.050  17.270  1.00  0.00            
ATOM    180  C8  AY6     2      32.290  35.100  15.890  1.00  0.00            
ATOM    181  N2  AY6     2      31.760  34.150  15.100  1.00  0.00            
ATOM    182  C9  AY6     2      32.900  36.140  15.150  1.00  0.00            
ATOM    183  C10 AY6     2      33.550  37.220  15.810  1.00  0.00            
ATOM    184  N3  AY6     2      36.660  36.250  17.420  1.00  0.00            
ATOM    185  O3  AY6     2      37.410  35.410  16.560  1.00  0.00            
ATOM    186  H1  AY6     2      37.710  35.920  13.270  1.00  0.00            
ATOM    187  H2  AY6     2      39.140  35.460  14.070  1.00  0.00            
ATOM    188  H3  AY6     2      37.720  34.450  14.280  1.00  0.00            
ATOM    189  H4  AY6     2      36.830  38.080  14.710  1.00  0.00            
ATOM    190  H5  AY6     2      35.620  39.090  16.690  1.00  0.00            
ATOM    191  H6  AY6     2      32.960  36.180  18.990  1.00  0.00            
ATOM    192  H7  AY6     2      31.900  34.210  17.790  1.00  0.00            
ATOM    193  H8  AY6     2      31.110  33.450  15.440  1.00  0.00            
ATOM    194  H9  AY6     2      31.580  34.500  14.170  1.00  0.00            
ATOM    195  H10 AY6     2      32.750  36.160  14.080  1.00  0.00            
ATOM    196  H11 AY6     2      33.980  38.020  15.210  1.00  0.00            
TER
ENDMDL
MODEL        1
ATOM      1  H1  GCD     1      48.010  15.910   7.290  1.00  0.00            
ATOM      2  O1  GCD     1      48.170  16.280   8.170  1.00  0.00            
ATOM      3  C1  GCD     1      47.090  17.180   8.410  1.00  0.00            
ATOM      4  H2  GCD     1      47.210  17.370   9.490  1.00  0.00            
ATOM      5  H3  GCD     1      47.160  18.150   7.900  1.00  0.00            
ATOM      6  C2  GCD     1      45.700  16.480   8.270  1.00  0.00            
ATOM      7  H4  GCD     1      44.840  17.130   8.460  1.00  0.00            
ATOM      8  C3  GCD     1      45.560  15.390   9.350  1.00  0.00            
ATOM      9  H5  GCD     1      46.460  14.770   9.370  1.00  0.00            
ATOM     10  C4  GCD     1      44.430  14.430   9.000  1.00  0.00            
ATOM     11  H6  GCD     1      43.480  14.940   8.820  1.00  0.00            
ATOM     12  O2  GCD     1      44.280  13.450  10.040  1.00  0.00            
ATOM     13  H7  GCD     1      43.740  12.790   9.580  1.00  0.00            
ATOM     14  C5  GCD     1      44.800  13.720   7.720  1.00  0.00            
ATOM     15  H8  GCD     1      45.810  13.310   7.780  1.00  0.00            
ATOM     16  O3  GCD     1      43.790  12.750   7.370  1.00  0.00            
ATOM     17  H9  GCD     1      43.790  12.680   6.410  1.00  0.00            
ATOM     18  C6  GCD     1      44.770  14.830   6.640  1.00  0.00            
ATOM     19  O4  GCD     1      45.710  15.880   6.950  1.00  0.00            
ATOM     20  H10 GCD     1      45.150  14.460   5.690  1.00  0.00            
ATOM     21  O5  GCD     1      43.450  15.290   6.470  1.00  0.00            
ATOM     22  C7  GCD     1      43.060  15.480   5.120  1.00  0.00            
ATOM     23  H11 GCD     1      43.850  15.290   4.380  1.00  0.00            
ATOM     24  C8  GCD     1      42.040  14.450   4.820  1.00  0.00            
ATOM     25  H12 GCD     1      41.300  14.490   5.640  1.00  0.00            
ATOM     26  O6  GCD     1      42.660  13.130   4.740  1.00  0.00            
ATOM     27  H13 GCD     1      41.950  12.520   4.520  1.00  0.00            
ATOM     28  C9  GCD     1      41.300  14.710   3.500  1.00  0.00            
ATOM     29  H14 GCD     1      42.100  14.710   2.750  1.00  0.00            
ATOM     30  O7  GCD     1      40.410  13.700   3.130  1.00  0.00            
ATOM     31  H15 GCD     1      39.770  13.710   3.860  1.00  0.00            
ATOM     32  C10 GCD     1      40.680  16.050   3.530  1.00  0.00            
ATOM     33  H16 GCD     1      40.160  16.300   2.590  1.00  0.00            
ATOM     34  O8  GCD     1      41.740  17.020   3.710  1.00  0.00            
ATOM     35  C11 GCD     1      42.560  16.850   4.950  1.00  0.00            
ATOM     36  H17 GCD     1      41.930  17.170   5.790  1.00  0.00            
ATOM     37  C12 GCD     1      43.710  17.740   4.640  1.00  0.00            
ATOM     38  H18 GCD     1      44.260  17.330   3.780  1.00  0.00            
ATOM     39  H19 GCD     1      44.300  17.770   5.570  1.00  0.00            
ATOM     40  O9  GCD     1      43.360  19.090   4.330  1.00  0.00            
ATOM     41  H20 GCD     1      42.460  19.240   4.650  1.00  0.00            
ATOM     42  O10 GCD     1      39.710  16.190   4.600  1.00  0.00            
ATOM     43  C13 GCD     1      38.360  16.320   4.210  1.00  0.00            
ATOM     44  H21 GCD     1      38.210  15.990   3.180  1.00  0.00            
ATOM     45  C14 GCD     1      37.530  15.360   5.060  1.00  0.00            
ATOM     46  H22 GCD     1      37.760  15.560   6.120  1.00  0.00            
ATOM     47  O11 GCD     1      37.930  14.040   4.770  1.00  0.00            
ATOM     48  H23 GCD     1      37.690  13.450   5.490  1.00  0.00            
ATOM     49  C15 GCD     1      36.060  15.590   4.830  1.00  0.00            
ATOM     50  H24 GCD     1      35.840  15.470   3.760  1.00  0.00            
ATOM     51  O12 GCD     1      35.180  14.720   5.590  1.00  0.00            
ATOM     52  H25 GCD     1      35.170  15.180   6.440  1.00  0.00            
ATOM     53  C16 GCD     1      35.800  17.080   5.140  1.00  0.00            
ATOM     54  H26 GCD     1      34.770  17.220   4.790  1.00  0.00            
ATOM     55  O13 GCD     1      36.520  17.950   4.280  1.00  0.00            
ATOM     56  C17 GCD     1      37.900  17.780   4.340  1.00  0.00            
ATOM     57  H27 GCD     1      38.320  18.190   5.270  1.00  0.00            
ATOM     58  C18 GCD     1      38.610  18.610   3.280  1.00  0.00            
ATOM     59  H28 GCD     1      38.240  18.220   2.320  1.00  0.00            
ATOM     60  H29 GCD     1      39.690  18.430   3.310  1.00  0.00            
ATOM     61  O14 GCD     1      38.270  19.980   3.520  1.00  0.00            
ATOM     62  H30 GCD     1      37.610  19.910   4.220  1.00  0.00            
ATOM     63  O15 GCD     1      35.900  17.310   6.540  1.00  0.00            
ATOM     64  C19 GCD     1      34.970  18.380   6.880  1.00  0.00            
ATOM     65  H31 GCD     1      34.580  18.910   6.000  1.00  0.00            
ATOM     66  C20 GCD     1      33.810  17.800   7.630  1.00  0.00            
ATOM     67  H32 GCD     1      34.350  17.300   8.450  1.00  0.00            
ATOM     68  O16 GCD     1      33.010  16.930   6.860  1.00  0.00            
ATOM     69  H33 GCD     1      32.670  16.290   7.490  1.00  0.00            
ATOM     70  C21 GCD     1      32.960  18.940   8.180  1.00  0.00            
ATOM     71  H34 GCD     1      32.530  19.580   7.400  1.00  0.00            
ATOM     72  O17 GCD     1      31.840  18.610   9.000  1.00  0.00            
ATOM     73  H35 GCD     1      31.100  18.340   8.440  1.00  0.00            
ATOM     74  C22 GCD     1      33.890  19.920   8.950  1.00  0.00            
ATOM     75  H36 GCD     1      33.300  20.760   9.330  1.00  0.00            
ATOM     76  O18 GCD     1      34.840  20.420   8.120  1.00  0.00            
ATOM     77  C23 GCD     1      35.740  19.390   7.640  1.00  0.00            
ATOM     78  H37 GCD     1      36.110  18.760   8.450  1.00  0.00            
ATOM     79  C24 GCD     1      36.960  20.070   6.940  1.00  0.00            
ATOM     80  H38 GCD     1      37.750  19.310   6.810  1.00  0.00            
ATOM     81  H39 GCD     1      37.380  20.710   7.730  1.00  0.00            
ATOM     82  O19 GCD     1      36.780  20.760   5.770  1.00  0.00            
ATOM     83  H40 GCD     1      35.920  21.190   5.860  1.00  0.00            
ATOM     84  O20 GCD     1      34.420  19.310  10.080  1.00  0.00            
ATOM     85  C25 GCD     1      33.810  19.540  11.360  1.00  0.00            
ATOM     86  H41 GCD     1      32.850  20.080  11.330  1.00  0.00            
ATOM     87  C26 GCD     1      33.600  18.220  12.080  1.00  0.00            
ATOM     88  H42 GCD     1      34.540  17.680  12.180  1.00  0.00            
ATOM     89  O21 GCD     1      32.700  17.490  11.300  1.00  0.00            
ATOM     90  H43 GCD     1      32.610  17.970  10.470  1.00  0.00            
ATOM     91  C27 GCD     1      33.090  18.370  13.460  1.00  0.00            
ATOM     92  H44 GCD     1      32.100  18.820  13.300  1.00  0.00            
ATOM     93  O22 GCD     1      32.900  17.160  14.160  1.00  0.00            
ATOM     94  H45 GCD     1      32.240  16.600  13.740  1.00  0.00            
ATOM     95  C28 GCD     1      34.080  19.290  14.140  1.00  0.00            
ATOM     96  H46 GCD     1      33.800  19.460  15.180  1.00  0.00            
ATOM     97  O23 GCD     1      34.110  20.520  13.420  1.00  0.00            
ATOM     98  C29 GCD     1      34.650  20.550  12.150  1.00  0.00            
ATOM     99  H47 GCD     1      35.700  20.230  12.240  1.00  0.00            
ATOM    100  C30 GCD     1      34.510  21.960  11.530  1.00  0.00            
ATOM    101  H48 GCD     1      33.490  22.230  11.210  1.00  0.00            
ATOM    102  H49 GCD     1      35.160  22.130  10.670  1.00  0.00            
ATOM    103  O24 GCD     1      35.130  22.960  12.320  1.00  0.00            
ATOM    104  H50 GCD     1      34.800  22.820  13.210  1.00  0.00            
ATOM    105  O25 GCD     1      35.360  18.670  14.160  1.00  0.00            
ATOM    106  C31 GCD     1      36.020  18.490  15.420  1.00  0.00            
ATOM    107  H51 GCD     1      35.270  18.820  16.150  1.00  0.00            
ATOM    108  C32 GCD     1      36.330  17.000  15.720  1.00  0.00            
ATOM    109  H52 GCD     1      36.660  16.430  14.840  1.00  0.00            
ATOM    110  O26 GCD     1      35.040  16.450  16.100  1.00  0.00            
ATOM    111  H53 GCD     1      34.410  16.730  15.430  1.00  0.00            
ATOM    112  C33 GCD     1      37.260  16.780  16.900  1.00  0.00            
ATOM    113  H54 GCD     1      36.760  17.120  17.820  1.00  0.00            
ATOM    114  O27 GCD     1      37.620  15.440  17.090  1.00  0.00            
ATOM    115  H55 GCD     1      38.460  15.370  16.610  1.00  0.00            
ATOM    116  C34 GCD     1      38.480  17.740  16.930  1.00  0.00            
ATOM    117  H56 GCD     1      38.870  17.670  17.950  1.00  0.00            
ATOM    118  O28 GCD     1      37.940  19.070  16.720  1.00  0.00            
ATOM    119  C35 GCD     1      37.240  19.360  15.480  1.00  0.00            
ATOM    120  H57 GCD     1      37.910  19.150  14.640  1.00  0.00            
ATOM    121  C36 GCD     1      36.870  20.870  15.430  1.00  0.00            
ATOM    122  H58 GCD     1      36.620  21.230  14.420  1.00  0.00            
ATOM    123  H59 GCD     1      37.670  21.540  15.760  1.00  0.00            
ATOM    124  O29 GCD     1      35.760  21.090  16.340  1.00  0.00            
ATOM    125  H60 GCD     1      35.390  21.920  16.020  1.00  0.00            
ATOM    126  O30 GCD     1      39.420  17.290  15.940  1.00  0.00            
ATOM    127  C37 GCD     1      40.710  16.970  16.500  1.00  0.00            
ATOM    128  H61 GCD     1      40.630  16.800  17.590  1.00  0.00            
ATOM    129  C38 GCD     1      41.120  15.630  15.920  1.00  0.00            
ATOM    130  H62 GCD     1      41.310  15.780  14.850  1.00  0.00            
ATOM    131  O31 GCD     1      40.130  14.590  16.110  1.00  0.00            
ATOM    132  H63 GCD     1      40.280  14.330  17.020  1.00  0.00            
ATOM    133  C39 GCD     1      42.470  15.310  16.550  1.00  0.00            
ATOM    134  H64 GCD     1      42.350  15.260  17.640  1.00  0.00            
ATOM    135  O32 GCD     1      42.940  14.080  15.960  1.00  0.00            
ATOM    136  H65 GCD     1      43.760  14.190  15.480  1.00  0.00            
ATOM    137  C40 GCD     1      43.420  16.470  16.180  1.00  0.00            
ATOM    138  H66 GCD     1      44.440  16.330  16.550  1.00  0.00            
ATOM    139  O33 GCD     1      43.030  17.710  16.580  1.00  0.00            
ATOM    140  C41 GCD     1      41.690  18.130  16.160  1.00  0.00            
ATOM    141  H67 GCD     1      41.680  18.380  15.090  1.00  0.00            
ATOM    142  C42 GCD     1      41.300  19.390  16.960  1.00  0.00            
ATOM    143  H68 GCD     1      40.380  19.690  16.440  1.00  0.00            
ATOM    144  H69 GCD     1      42.070  20.150  16.780  1.00  0.00            
ATOM    145  O34 GCD     1      41.000  19.270  18.390  1.00  0.00            
ATOM    146  H70 GCD     1      41.770  19.650  18.830  1.00  0.00            
ATOM    147  O35 GCD     1      43.670  16.410  14.750  1.00  0.00            
ATOM    148  C43 GCD     1      44.960  16.390  14.150  1.00  0.00            
ATOM    149  H71 GCD     1      45.760  16.380  14.900  1.00  0.00            
ATOM    150  C44 GCD     1      45.120  15.010  13.560  1.00  0.00            
ATOM    151  H72 GCD     1      44.230  14.780  12.970  1.00  0.00            
ATOM    152  O36 GCD     1      45.120  14.000  14.580  1.00  0.00            
ATOM    153  H73 GCD     1      45.640  13.260  14.250  1.00  0.00            
ATOM    154  C45 GCD     1      46.370  14.920  12.640  1.00  0.00            
ATOM    155  H74 GCD     1      47.210  15.040  13.330  1.00  0.00            
ATOM    156  O37 GCD     1      46.470  13.610  11.970  1.00  0.00            
ATOM    157  H75 GCD     1      45.730  13.680  11.360  1.00  0.00            
ATOM    158  C46 GCD     1      46.320  16.080  11.590  1.00  0.00            
ATOM    159  H76 GCD     1      47.280  16.150  11.060  1.00  0.00            
ATOM    160  O38 GCD     1      45.290  16.040  10.660  1.00  0.00            
ATOM    161  O39 GCD     1      46.160  17.370  12.250  1.00  0.00            
ATOM    162  C47 GCD     1      45.020  17.490  13.100  1.00  0.00            
ATOM    163  H77 GCD     1      44.140  17.470  12.450  1.00  0.00            
ATOM    164  C48 GCD     1      45.150  18.830  13.770  1.00  0.00            
ATOM    165  H78 GCD     1      46.100  18.830  14.320  1.00  0.00            
ATOM    166  H79 GCD     1      44.320  19.060  14.440  1.00  0.00            
ATOM    167  O40 GCD     1      45.170  19.900  12.820  1.00  0.00            
ATOM    168  H80 GCD     1      46.070  19.870  12.470  1.00  0.00            
ATOM    169  C1  AY6     2      40.510  14.160   8.420  1.00  0.00            
ATOM    170  C2  AY6     2      40.110  15.610   8.480  1.00  0.00            
ATOM    171  C3  AY6     2      40.840  16.580   9.040  1.00  0.00            
ATOM    172  C4  AY6     2      39.930  17.610   9.100  1.00  0.00            
ATOM    173  N1  AY6     2      40.210  18.780   9.730  1.00  0.00            
ATOM    174  S1  AY6     2      39.120  19.070  11.000  1.00  0.00            
ATOM    175  O1  AY6     2      38.050  19.970  10.470  1.00  0.00            
ATOM    176  O2  AY6     2      40.040  19.640  11.910  1.00  0.00            
ATOM    177  C5  AY6     2      38.420  17.480  11.580  1.00  0.00            
ATOM    178  C6  AY6     2      39.090  16.680  12.540  1.00  0.00            
ATOM    179  C7  AY6     2      38.500  15.520  13.010  1.00  0.00            
ATOM    180  C8  AY6     2      37.200  15.110  12.640  1.00  0.00            
ATOM    181  N2  AY6     2      36.670  13.970  13.220  1.00  0.00            
ATOM    182  C9  AY6     2      36.480  15.970  11.800  1.00  0.00            
ATOM    183  C10 AY6     2      37.060  17.120  11.250  1.00  0.00            
ATOM    184  N3  AY6     2      38.710  17.300   8.590  1.00  0.00            
ATOM    185  O3  AY6     2      38.840  15.960   8.300  1.00  0.00            
ATOM    186  H1  AY6     2      41.270  13.890   7.680  1.00  0.00            
ATOM    187  H2  AY6     2      40.890  13.860   9.400  1.00  0.00            
ATOM    188  H3  AY6     2      39.750  13.440   8.080  1.00  0.00            
ATOM    189  H4  AY6     2      41.870  16.580   9.370  1.00  0.00            
ATOM    190  H5  AY6     2      41.120  18.820  10.190  1.00  0.00            
ATOM    191  H6  AY6     2      40.050  16.870  13.020  1.00  0.00            
ATOM    192  H7  AY6     2      39.100  14.900  13.680  1.00  0.00            
ATOM    193  H8  AY6     2      37.270  13.250  13.590  1.00  0.00            
ATOM    194  H9  AY6     2      35.690  13.740  13.120  1.00  0.00            
ATOM    195  H10 AY6     2      35.430  15.740  11.630  1.00  0.00            
ATOM    196  H11 AY6     2      36.460  17.770  10.610  1.00  0.00            
TER
ENDMDL
MODEL        1
ATOM      1  H1  GCD     1      27.840  24.820  13.740  1.00  0.00            
ATOM      2  O1  GCD     1      28.470  24.110  13.940  1.00  0.00            
ATOM      3  C1  GCD     1      27.730  23.150  14.640  1.00  0.00            
ATOM      4  H2  GCD     1      27.180  23.540  15.510  1.00  0.00            
ATOM      5  H3  GCD     1      26.900  22.870  13.980  1.00  0.00            
ATOM      6  C2  GCD     1      28.480  21.910  15.100  1.00  0.00            
ATOM      7  H4  GCD     1      28.910  21.320  14.280  1.00  0.00            
ATOM      8  C3  GCD     1      27.610  21.000  15.940  1.00  0.00            
ATOM      9  H5  GCD     1      27.290  21.460  16.880  1.00  0.00            
ATOM     10  C4  GCD     1      28.420  19.760  16.280  1.00  0.00            
ATOM     11  H6  GCD     1      28.670  19.090  15.450  1.00  0.00            
ATOM     12  O2  GCD     1      27.700  18.990  17.190  1.00  0.00            
ATOM     13  H7  GCD     1      26.870  18.710  16.780  1.00  0.00            
ATOM     14  C5  GCD     1      29.690  20.150  16.970  1.00  0.00            
ATOM     15  H8  GCD     1      29.440  20.490  17.980  1.00  0.00            
ATOM     16  O3  GCD     1      30.470  19.060  17.140  1.00  0.00            
ATOM     17  H9  GCD     1      29.800  18.360  17.110  1.00  0.00            
ATOM     18  C6  GCD     1      30.420  21.220  16.260  1.00  0.00            
ATOM     19  O4  GCD     1      29.530  22.320  15.900  1.00  0.00            
ATOM     20  H10 GCD     1      31.130  21.740  16.910  1.00  0.00            
ATOM     21  O5  GCD     1      31.070  20.830  15.040  1.00  0.00            
ATOM     22  C7  GCD     1      32.450  20.990  15.060  1.00  0.00            
ATOM     23  H11 GCD     1      32.780  20.800  16.090  1.00  0.00            
ATOM     24  C8  GCD     1      32.950  19.860  14.220  1.00  0.00            
ATOM     25  H12 GCD     1      32.310  19.750  13.340  1.00  0.00            
ATOM     26  O6  GCD     1      32.920  18.620  14.930  1.00  0.00            
ATOM     27  H13 GCD     1      32.000  18.350  15.000  1.00  0.00            
ATOM     28  C9  GCD     1      34.390  19.970  13.770  1.00  0.00            
ATOM     29  H14 GCD     1      35.050  19.920  14.650  1.00  0.00            
ATOM     30  O7  GCD     1      34.870  19.060  12.830  1.00  0.00            
ATOM     31  H15 GCD     1      34.120  18.540  12.530  1.00  0.00            
ATOM     32  C10 GCD     1      34.630  21.300  13.270  1.00  0.00            
ATOM     33  H16 GCD     1      35.660  21.480  12.930  1.00  0.00            
ATOM     34  O8  GCD     1      34.210  22.380  14.150  1.00  0.00            
ATOM     35  C11 GCD     1      32.850  22.380  14.460  1.00  0.00            
ATOM     36  H17 GCD     1      32.140  22.610  13.660  1.00  0.00            
ATOM     37  C12 GCD     1      32.620  23.560  15.330  1.00  0.00            
ATOM     38  H18 GCD     1      31.540  23.660  15.500  1.00  0.00            
ATOM     39  H19 GCD     1      33.130  24.370  14.800  1.00  0.00            
ATOM     40  O9  GCD     1      33.380  23.410  16.590  1.00  0.00            
ATOM     41  H20 GCD     1      34.260  23.570  16.250  1.00  0.00            
ATOM     42  O10 GCD     1      33.830  21.440  12.110  1.00  0.00            
ATOM     43  C13 GCD     1      34.340  22.030  10.910  1.00  0.00            
ATOM     44  H21 GCD     1      35.440  22.050  10.830  1.00  0.00            
ATOM     45  C14 GCD     1      33.860  21.180   9.780  1.00  0.00            
ATOM     46  H22 GCD     1      32.770  21.030   9.820  1.00  0.00            
ATOM     47  O11 GCD     1      34.500  19.860   9.940  1.00  0.00            
ATOM     48  H23 GCD     1      34.270  19.700  10.860  1.00  0.00            
ATOM     49  C15 GCD     1      34.260  21.850   8.470  1.00  0.00            
ATOM     50  H24 GCD     1      35.350  21.900   8.330  1.00  0.00            
ATOM     51  O12 GCD     1      33.810  21.000   7.380  1.00  0.00            
ATOM     52  H25 GCD     1      34.100  20.120   7.630  1.00  0.00            
ATOM     53  C16 GCD     1      33.760  23.330   8.360  1.00  0.00            
ATOM     54  H26 GCD     1      34.120  23.850   7.460  1.00  0.00            
ATOM     55  O13 GCD     1      34.200  23.980   9.500  1.00  0.00            
ATOM     56  C17 GCD     1      33.750  23.490  10.770  1.00  0.00            
ATOM     57  H27 GCD     1      32.660  23.590  10.920  1.00  0.00            
ATOM     58  C18 GCD     1      34.350  24.470  11.840  1.00  0.00            
ATOM     59  H28 GCD     1      35.430  24.300  11.860  1.00  0.00            
ATOM     60  H29 GCD     1      33.930  24.200  12.820  1.00  0.00            
ATOM     61  O14 GCD     1      34.120  25.850  11.600  1.00  0.00            
ATOM     62  H30 GCD     1      34.210  26.080  10.670  1.00  0.00            
ATOM     63  O15 GCD     1      32.320  23.390   8.370  1.00  0.00            
ATOM     64  C19 GCD     1      31.940  24.440   7.480  1.00  0.00            
ATOM     65  H31 GCD     1      32.770  25.140   7.340  1.00  0.00            
ATOM     66  C20 GCD     1      31.560  23.870   6.090  1.00  0.00            
ATOM     67  H32 GCD     1      30.650  23.260   6.220  1.00  0.00            
ATOM     68  O16 GCD     1      32.680  23.110   5.580  1.00  0.00            
ATOM     69  H33 GCD     1      32.800  22.350   6.150  1.00  0.00            
ATOM     70  C21 GCD     1      31.240  25.010   5.200  1.00  0.00            
ATOM     71  H34 GCD     1      32.130  25.640   5.080  1.00  0.00            
ATOM     72  O17 GCD     1      30.830  24.450   3.910  1.00  0.00            
ATOM     73  H35 GCD     1      29.930  24.130   4.010  1.00  0.00            
ATOM     74  C22 GCD     1      30.090  25.830   5.810  1.00  0.00            
ATOM     75  H36 GCD     1      29.830  26.690   5.180  1.00  0.00            
ATOM     76  O18 GCD     1      30.450  26.270   7.120  1.00  0.00            
ATOM     77  C23 GCD     1      30.810  25.270   8.020  1.00  0.00            
ATOM     78  H37 GCD     1      29.950  24.640   8.260  1.00  0.00            
ATOM     79  C24 GCD     1      31.220  25.980   9.330  1.00  0.00            
ATOM     80  H38 GCD     1      31.490  25.200  10.060  1.00  0.00            
ATOM     81  H39 GCD     1      30.240  26.360   9.650  1.00  0.00            
ATOM     82  O19 GCD     1      32.340  26.960   9.170  1.00  0.00            
ATOM     83  H40 GCD     1      32.100  27.440   8.370  1.00  0.00            
ATOM     84  O20 GCD     1      28.860  25.010   6.010  1.00  0.00            
ATOM     85  C25 GCD     1      27.740  25.470   5.170  1.00  0.00            
ATOM     86  H41 GCD     1      28.060  26.290   4.530  1.00  0.00            
ATOM     87  C26 GCD     1      27.240  24.280   4.420  1.00  0.00            
ATOM     88  H42 GCD     1      27.130  23.470   5.140  1.00  0.00            
ATOM     89  O21 GCD     1      28.210  23.950   3.400  1.00  0.00            
ATOM     90  H43 GCD     1      27.860  23.240   2.840  1.00  0.00            
ATOM     91  C27 GCD     1      25.890  24.560   3.780  1.00  0.00            
ATOM     92  H44 GCD     1      26.010  25.270   2.950  1.00  0.00            
ATOM     93  O22 GCD     1      25.560  23.230   3.210  1.00  0.00            
ATOM     94  H45 GCD     1      25.090  22.790   3.940  1.00  0.00            
ATOM     95  C28 GCD     1      24.820  25.030   4.710  1.00  0.00            
ATOM     96  H46 GCD     1      23.910  25.330   4.180  1.00  0.00            
ATOM     97  O23 GCD     1      25.330  26.190   5.380  1.00  0.00            
ATOM     98  C29 GCD     1      26.630  26.030   6.020  1.00  0.00            
ATOM     99  H47 GCD     1      26.400  25.320   6.830  1.00  0.00            
ATOM    100  C30 GCD     1      26.960  27.310   6.770  1.00  0.00            
ATOM    101  H48 GCD     1      27.900  27.180   7.320  1.00  0.00            
ATOM    102  H49 GCD     1      26.120  27.560   7.440  1.00  0.00            
ATOM    103  O24 GCD     1      27.160  28.430   5.850  1.00  0.00            
ATOM    104  H50 GCD     1      26.310  28.520   5.390  1.00  0.00            
ATOM    105  O25 GCD     1      24.590  24.120   5.810  1.00  0.00            
ATOM    106  C31 GCD     1      23.240  23.530   5.710  1.00  0.00            
ATOM    107  H51 GCD     1      22.720  23.850   4.800  1.00  0.00            
ATOM    108  C32 GCD     1      23.370  21.980   5.660  1.00  0.00            
ATOM    109  H52 GCD     1      24.040  21.770   6.510  1.00  0.00            
ATOM    110  O26 GCD     1      24.010  21.540   4.520  1.00  0.00            
ATOM    111  H53 GCD     1      24.200  20.600   4.580  1.00  0.00            
ATOM    112  C33 GCD     1      22.040  21.310   5.910  1.00  0.00            
ATOM    113  H54 GCD     1      21.350  21.620   5.110  1.00  0.00            
ATOM    114  O27 GCD     1      21.970  19.910   6.090  1.00  0.00            
ATOM    115  H55 GCD     1      22.280  19.630   6.960  1.00  0.00            
ATOM    116  C34 GCD     1      21.390  21.840   7.210  1.00  0.00            
ATOM    117  H56 GCD     1      20.390  21.410   7.250  1.00  0.00            
ATOM    118  O28 GCD     1      21.260  23.300   7.070  1.00  0.00            
ATOM    119  C35 GCD     1      22.450  24.020   6.900  1.00  0.00            
ATOM    120  H57 GCD     1      23.050  23.760   7.780  1.00  0.00            
ATOM    121  C36 GCD     1      22.190  25.570   6.820  1.00  0.00            
ATOM    122  H58 GCD     1      23.190  25.970   6.630  1.00  0.00            
ATOM    123  H59 GCD     1      21.730  26.020   7.710  1.00  0.00            
ATOM    124  O29 GCD     1      21.410  25.940   5.720  1.00  0.00            
ATOM    125  H60 GCD     1      21.340  26.900   5.760  1.00  0.00            
ATOM    126  O30 GCD     1      22.100  21.400   8.380  1.00  0.00            
ATOM    127  C37 GCD     1      21.390  20.890   9.410  1.00  0.00            
ATOM    128  H61 GCD     1      20.320  20.710   9.220  1.00  0.00            
ATOM    129  C38 GCD     1      22.060  19.520   9.720  1.00  0.00            
ATOM    130  H62 GCD     1      23.130  19.740   9.820  1.00  0.00            
ATOM    131  O31 GCD     1      21.910  18.600   8.590  1.00  0.00            
ATOM    132  H63 GCD     1      22.510  17.890   8.830  1.00  0.00            
ATOM    133  C39 GCD     1      21.570  18.910  11.090  1.00  0.00            
ATOM    134  H64 GCD     1      20.510  18.620  11.020  1.00  0.00            
ATOM    135  O32 GCD     1      22.290  17.750  11.480  1.00  0.00            
ATOM    136  H65 GCD     1      22.150  17.550  12.410  1.00  0.00            
ATOM    137  C40 GCD     1      21.630  19.950  12.180  1.00  0.00            
ATOM    138  H66 GCD     1      21.250  19.510  13.110  1.00  0.00            
ATOM    139  O33 GCD     1      20.900  21.100  11.740  1.00  0.00            
ATOM    140  C41 GCD     1      21.480  21.830  10.600  1.00  0.00            
ATOM    141  H67 GCD     1      22.510  22.170  10.700  1.00  0.00            
ATOM    142  C42 GCD     1      20.800  23.160  10.540  1.00  0.00            
ATOM    143  H68 GCD     1      21.300  23.800   9.810  1.00  0.00            
ATOM    144  H69 GCD     1      21.010  23.590  11.530  1.00  0.00            
ATOM    145  O34 GCD     1      19.390  22.990  10.260  1.00  0.00            
ATOM    146  H70 GCD     1      19.090  22.200  10.730  1.00  0.00            
ATOM    147  O35 GCD     1      22.960  20.230  12.500  1.00  0.00            
ATOM    148  C43 GCD     1      23.240  20.430  13.900  1.00  0.00            
ATOM    149  H71 GCD     1      22.280  20.400  14.440  1.00  0.00            
ATOM    150  C44 GCD     1      24.040  19.220  14.320  1.00  0.00            
ATOM    151  H72 GCD     1      24.890  19.110  13.640  1.00  0.00            
ATOM    152  O36 GCD     1      23.170  18.070  14.200  1.00  0.00            
ATOM    153  H73 GCD     1      22.480  18.100  14.870  1.00  0.00            
ATOM    154  C45 GCD     1      24.440  19.390  15.750  1.00  0.00            
ATOM    155  H74 GCD     1      23.510  19.440  16.330  1.00  0.00            
ATOM    156  O37 GCD     1      25.100  18.280  16.270  1.00  0.00            
ATOM    157  H75 GCD     1      24.830  17.530  15.740  1.00  0.00            
ATOM    158  C46 GCD     1      25.250  20.690  15.820  1.00  0.00            
ATOM    159  H76 GCD     1      25.540  20.800  16.870  1.00  0.00            
ATOM    160  O38 GCD     1      26.480  20.730  15.140  1.00  0.00            
ATOM    161  O39 GCD     1      24.460  21.800  15.510  1.00  0.00            
ATOM    162  C47 GCD     1      23.980  21.800  14.120  1.00  0.00            
ATOM    163  H77 GCD     1      24.830  21.850  13.420  1.00  0.00            
ATOM    164  C48 GCD     1      23.040  22.970  13.840  1.00  0.00            
ATOM    165  H78 GCD     1      22.070  22.590  14.200  1.00  0.00            
ATOM    166  H79 GCD     1      23.000  23.140  12.760  1.00  0.00            
ATOM    167  O40 GCD     1      23.370  24.180  14.480  1.00  0.00            
ATOM    168  H80 GCD     1      23.560  23.950  15.400  1.00  0.00            
ATOM    169  C1  AY6     2      30.390  20.130  11.550  1.00  0.00            
ATOM    170  C2  AY6     2      29.640  21.330  11.250  1.00  0.00            
ATOM    171  C3  AY6     2      28.280  21.430  11.440  1.00  0.00            
ATOM    172  C4  AY6     2      27.970  22.720  11.060  1.00  0.00            
ATOM    173  N1  AY6     2      26.720  23.160  11.100  1.00  0.00            
ATOM    174  S1  AY6     2      25.910  23.280   9.690  1.00  0.00            
ATOM    175  O1  AY6     2      26.130  24.640   9.310  1.00  0.00            
ATOM    176  O2  AY6     2      24.640  22.790  10.230  1.00  0.00            
ATOM    177  C5  AY6     2      26.520  22.110   8.500  1.00  0.00            
ATOM    178  C6  AY6     2      25.880  20.870   8.290  1.00  0.00            
ATOM    179  C7  AY6     2      26.350  19.920   7.390  1.00  0.00            
ATOM    180  C8  AY6     2      27.510  20.200   6.720  1.00  0.00            
ATOM    181  N2  AY6     2      28.100  19.360   5.810  1.00  0.00            
ATOM    182  C9  AY6     2      28.090  21.420   6.850  1.00  0.00            
ATOM    183  C10 AY6     2      27.680  22.380   7.760  1.00  0.00            
ATOM    184  N3  AY6     2      29.020  23.350  10.650  1.00  0.00            
ATOM    185  O3  AY6     2      30.160  22.470  10.760  1.00  0.00            
ATOM    186  H1  AY6     2      30.220  19.400  10.750  1.00  0.00            
ATOM    187  H2  AY6     2      31.450  20.380  11.650  1.00  0.00            
ATOM    188  H3  AY6     2      30.170  19.720  12.540  1.00  0.00            
ATOM    189  H4  AY6     2      27.550  20.750  11.850  1.00  0.00            
ATOM    190  H5  AY6     2      26.700  24.150  11.330  1.00  0.00            
ATOM    191  H6  AY6     2      25.010  20.630   8.900  1.00  0.00            
ATOM    192  H7  AY6     2      25.830  18.970   7.340  1.00  0.00            
ATOM    193  H8  AY6     2      27.720  18.430   5.710  1.00  0.00            
ATOM    194  H9  AY6     2      28.760  19.760   5.170  1.00  0.00            
ATOM    195  H10 AY6     2      28.990  21.700   6.310  1.00  0.00            
ATOM    196  H11 AY6     2      28.250  23.280   7.940  1.00  0.00            
TER
ENDMDL
MODEL        1
ATOM      1  H1  GCD     1      30.670  40.400  23.910  1.00  0.00            
ATOM      2  O1  GCD     1      31.310  39.840  24.370  1.00  0.00            
ATOM      3  C1  GCD     1      31.680  38.680  23.600  1.00  0.00            
ATOM      4  H2  GCD     1      31.720  37.830  24.300  1.00  0.00            
ATOM      5  H3  GCD     1      30.830  38.550  22.920  1.00  0.00            
ATOM      6  C2  GCD     1      32.810  38.750  22.650  1.00  0.00            
ATOM      7  H4  GCD     1      32.830  37.810  22.080  1.00  0.00            
ATOM      8  C3  GCD     1      34.160  38.850  23.400  1.00  0.00            
ATOM      9  H5  GCD     1      34.210  39.690  24.100  1.00  0.00            
ATOM     10  C4  GCD     1      35.360  39.040  22.390  1.00  0.00            
ATOM     11  H6  GCD     1      35.380  38.110  21.810  1.00  0.00            
ATOM     12  O2  GCD     1      36.640  39.210  22.910  1.00  0.00            
ATOM     13  H7  GCD     1      37.210  39.340  22.140  1.00  0.00            
ATOM     14  C5  GCD     1      35.010  40.140  21.360  1.00  0.00            
ATOM     15  H8  GCD     1      35.080  41.130  21.830  1.00  0.00            
ATOM     16  O3  GCD     1      35.990  40.250  20.250  1.00  0.00            
ATOM     17  H9  GCD     1      35.970  39.380  19.830  1.00  0.00            
ATOM     18  C6  GCD     1      33.650  39.960  20.730  1.00  0.00            
ATOM     19  O4  GCD     1      32.740  39.970  21.850  1.00  0.00            
ATOM     20  H10 GCD     1      33.440  40.930  20.270  1.00  0.00            
ATOM     21  O5  GCD     1      33.490  38.780  19.940  1.00  0.00            
ATOM     22  C7  GCD     1      33.330  38.900  18.550  1.00  0.00            
ATOM     23  H11 GCD     1      33.770  39.860  18.250  1.00  0.00            
ATOM     24  C8  GCD     1      34.110  37.780  17.780  1.00  0.00            
ATOM     25  H12 GCD     1      33.830  36.850  18.290  1.00  0.00            
ATOM     26  O6  GCD     1      35.510  38.040  18.020  1.00  0.00            
ATOM     27  H13 GCD     1      36.060  37.320  17.670  1.00  0.00            
ATOM     28  C9  GCD     1      33.810  37.850  16.220  1.00  0.00            
ATOM     29  H14 GCD     1      34.140  38.850  15.890  1.00  0.00            
ATOM     30  O7  GCD     1      34.600  36.900  15.510  1.00  0.00            
ATOM     31  H15 GCD     1      34.330  36.000  15.720  1.00  0.00            
ATOM     32  C10 GCD     1      32.310  37.820  16.040  1.00  0.00            
ATOM     33  H16 GCD     1      32.000  37.970  15.010  1.00  0.00            
ATOM     34  O8  GCD     1      31.710  38.870  16.780  1.00  0.00            
ATOM     35  C11 GCD     1      31.840  38.740  18.220  1.00  0.00            
ATOM     36  H17 GCD     1      31.410  37.820  18.640  1.00  0.00            
ATOM     37  C12 GCD     1      30.900  39.790  18.850  1.00  0.00            
ATOM     38  H18 GCD     1      30.770  39.610  19.930  1.00  0.00            
ATOM     39  H19 GCD     1      29.880  39.690  18.460  1.00  0.00            
ATOM     40  O9  GCD     1      31.310  41.180  18.540  1.00  0.00            
ATOM     41  H20 GCD     1      31.500  41.080  17.600  1.00  0.00            
ATOM     42  O10 GCD     1      31.920  36.510  16.520  1.00  0.00            
ATOM     43  C13 GCD     1      31.540  35.490  15.560  1.00  0.00            
ATOM     44  H21 GCD     1      31.970  35.690  14.570  1.00  0.00            
ATOM     45  C14 GCD     1      32.090  34.180  15.960  1.00  0.00            
ATOM     46  H22 GCD     1      32.070  34.250  17.050  1.00  0.00            
ATOM     47  O11 GCD     1      33.500  34.110  15.510  1.00  0.00            
ATOM     48  H23 GCD     1      33.540  34.150  14.550  1.00  0.00            
ATOM     49  C15 GCD     1      31.460  32.950  15.260  1.00  0.00            
ATOM     50  H24 GCD     1      31.610  33.050  14.180  1.00  0.00            
ATOM     51  O12 GCD     1      32.140  31.720  15.740  1.00  0.00            
ATOM     52  H25 GCD     1      32.990  31.870  16.180  1.00  0.00            
ATOM     53  C16 GCD     1      29.960  33.010  15.470  1.00  0.00            
ATOM     54  H26 GCD     1      29.450  32.220  14.900  1.00  0.00            
ATOM     55  O13 GCD     1      29.530  34.220  14.860  1.00  0.00            
ATOM     56  C17 GCD     1      30.000  35.420  15.480  1.00  0.00            
ATOM     57  H27 GCD     1      29.630  35.520  16.510  1.00  0.00            
ATOM     58  C18 GCD     1      29.410  36.600  14.890  1.00  0.00            
ATOM     59  H28 GCD     1      29.840  37.470  15.410  1.00  0.00            
ATOM     60  H29 GCD     1      28.320  36.700  14.940  1.00  0.00            
ATOM     61  O14 GCD     1      29.870  36.880  13.510  1.00  0.00            
ATOM     62  H30 GCD     1      29.680  36.060  13.040  1.00  0.00            
ATOM     63  O15 GCD     1      29.550  32.870  16.850  1.00  0.00            
ATOM     64  C19 GCD     1      28.210  32.520  17.170  1.00  0.00            
ATOM     65  H31 GCD     1      27.470  32.700  16.380  1.00  0.00            
ATOM     66  C20 GCD     1      28.100  30.990  17.260  1.00  0.00            
ATOM     67  H32 GCD     1      28.960  30.690  17.880  1.00  0.00            
ATOM     68  O16 GCD     1      28.140  30.380  15.980  1.00  0.00            
ATOM     69  H33 GCD     1      28.500  29.510  16.170  1.00  0.00            
ATOM     70  C21 GCD     1      26.720  30.630  17.970  1.00  0.00            
ATOM     71  H34 GCD     1      25.880  30.870  17.300  1.00  0.00            
ATOM     72  O17 GCD     1      26.640  29.210  18.150  1.00  0.00            
ATOM     73  H35 GCD     1      27.440  28.990  18.640  1.00  0.00            
ATOM     74  C22 GCD     1      26.520  31.290  19.290  1.00  0.00            
ATOM     75  H36 GCD     1      25.520  31.050  19.650  1.00  0.00            
ATOM     76  O18 GCD     1      26.600  32.700  19.020  1.00  0.00            
ATOM     77  C23 GCD     1      27.910  33.140  18.580  1.00  0.00            
ATOM     78  H37 GCD     1      28.690  32.910  19.310  1.00  0.00            
ATOM     79  C24 GCD     1      27.910  34.670  18.530  1.00  0.00            
ATOM     80  H38 GCD     1      28.900  35.100  18.300  1.00  0.00            
ATOM     81  H39 GCD     1      27.620  35.080  19.500  1.00  0.00            
ATOM     82  O19 GCD     1      26.920  35.120  17.560  1.00  0.00            
ATOM     83  H40 GCD     1      26.890  36.080  17.690  1.00  0.00            
ATOM     84  O20 GCD     1      27.560  30.950  20.280  1.00  0.00            
ATOM     85  C25 GCD     1      27.400  29.690  20.980  1.00  0.00            
ATOM     86  H41 GCD     1      26.530  29.220  20.510  1.00  0.00            
ATOM     87  C26 GCD     1      28.650  28.820  20.830  1.00  0.00            
ATOM     88  H42 GCD     1      29.470  29.480  21.150  1.00  0.00            
ATOM     89  O21 GCD     1      28.910  28.520  19.450  1.00  0.00            
ATOM     90  H43 GCD     1      29.840  28.250  19.450  1.00  0.00            
ATOM     91  C27 GCD     1      28.560  27.520  21.700  1.00  0.00            
ATOM     92  H44 GCD     1      27.780  26.920  21.230  1.00  0.00            
ATOM     93  O22 GCD     1      29.770  26.850  21.740  1.00  0.00            
ATOM     94  H45 GCD     1      30.100  26.700  20.850  1.00  0.00            
ATOM     95  C28 GCD     1      28.190  27.970  23.140  1.00  0.00            
ATOM     96  H46 GCD     1      28.070  27.060  23.730  1.00  0.00            
ATOM     97  O23 GCD     1      26.940  28.680  23.120  1.00  0.00            
ATOM     98  C29 GCD     1      26.930  29.940  22.470  1.00  0.00            
ATOM     99  H47 GCD     1      27.560  30.680  22.970  1.00  0.00            
ATOM    100  C30 GCD     1      25.460  30.450  22.560  1.00  0.00            
ATOM    101  H48 GCD     1      25.380  31.440  22.080  1.00  0.00            
ATOM    102  H49 GCD     1      25.140  30.520  23.600  1.00  0.00            
ATOM    103  O24 GCD     1      24.640  29.530  21.890  1.00  0.00            
ATOM    104  H50 GCD     1      24.930  28.740  22.370  1.00  0.00            
ATOM    105  O25 GCD     1      29.140  28.780  23.690  1.00  0.00            
ATOM    106  C31 GCD     1      29.620  28.470  24.910  1.00  0.00            
ATOM    107  H51 GCD     1      29.190  27.520  25.270  1.00  0.00            
ATOM    108  C32 GCD     1      31.140  28.340  24.780  1.00  0.00            
ATOM    109  H52 GCD     1      31.530  29.250  24.310  1.00  0.00            
ATOM    110  O26 GCD     1      31.530  27.270  23.880  1.00  0.00            
ATOM    111  H53 GCD     1      31.070  27.420  23.040  1.00  0.00            
ATOM    112  C33 GCD     1      31.770  28.180  26.170  1.00  0.00            
ATOM    113  H54 GCD     1      31.320  27.260  26.570  1.00  0.00            
ATOM    114  O27 GCD     1      33.270  28.150  26.210  1.00  0.00            
ATOM    115  H55 GCD     1      33.570  27.660  25.440  1.00  0.00            
ATOM    116  C34 GCD     1      31.320  29.280  26.990  1.00  0.00            
ATOM    117  H56 GCD     1      31.690  29.060  28.000  1.00  0.00            
ATOM    118  O28 GCD     1      29.920  29.340  27.040  1.00  0.00            
ATOM    119  C35 GCD     1      29.250  29.590  25.870  1.00  0.00            
ATOM    120  H57 GCD     1      29.590  30.560  25.480  1.00  0.00            
ATOM    121  C36 GCD     1      27.830  29.480  26.230  1.00  0.00            
ATOM    122  H58 GCD     1      27.610  28.480  26.620  1.00  0.00            
ATOM    123  H59 GCD     1      27.170  29.650  25.370  1.00  0.00            
ATOM    124  O29 GCD     1      27.410  30.470  27.170  1.00  0.00            
ATOM    125  H60 GCD     1      27.910  30.200  27.950  1.00  0.00            
ATOM    126  O30 GCD     1      31.920  30.500  26.750  1.00  0.00            
ATOM    127  C37 GCD     1      32.410  31.320  27.850  1.00  0.00            
ATOM    128  H61 GCD     1      32.160  30.880  28.830  1.00  0.00            
ATOM    129  C38 GCD     1      33.880  31.460  27.590  1.00  0.00            
ATOM    130  H62 GCD     1      34.120  31.990  26.650  1.00  0.00            
ATOM    131  O31 GCD     1      34.460  30.160  27.740  1.00  0.00            
ATOM    132  H63 GCD     1      34.100  29.700  26.970  1.00  0.00            
ATOM    133  C39 GCD     1      34.440  32.360  28.740  1.00  0.00            
ATOM    134  H64 GCD     1      34.100  31.850  29.650  1.00  0.00            
ATOM    135  O32 GCD     1      35.820  32.480  28.570  1.00  0.00            
ATOM    136  H65 GCD     1      35.960  32.940  27.740  1.00  0.00            
ATOM    137  C40 GCD     1      33.790  33.710  28.570  1.00  0.00            
ATOM    138  H66 GCD     1      34.100  34.440  29.320  1.00  0.00            
ATOM    139  O33 GCD     1      32.360  33.530  28.780  1.00  0.00            
ATOM    140  C41 GCD     1      31.730  32.740  27.820  1.00  0.00            
ATOM    141  H67 GCD     1      31.900  33.290  26.880  1.00  0.00            
ATOM    142  C42 GCD     1      30.180  32.600  28.180  1.00  0.00            
ATOM    143  H68 GCD     1      30.080  32.160  29.180  1.00  0.00            
ATOM    144  H69 GCD     1      29.690  31.900  27.490  1.00  0.00            
ATOM    145  O34 GCD     1      29.580  33.990  28.160  1.00  0.00            
ATOM    146  H70 GCD     1      30.040  34.530  28.810  1.00  0.00            
ATOM    147  O35 GCD     1      34.100  34.300  27.320  1.00  0.00            
ATOM    148  C43 GCD     1      34.730  35.530  27.190  1.00  0.00            
ATOM    149  H71 GCD     1      35.370  35.770  28.050  1.00  0.00            
ATOM    150  C44 GCD     1      35.620  35.370  25.880  1.00  0.00            
ATOM    151  H72 GCD     1      34.930  35.190  25.040  1.00  0.00            
ATOM    152  O36 GCD     1      36.590  34.290  25.970  1.00  0.00            
ATOM    153  H73 GCD     1      37.230  34.400  26.680  1.00  0.00            
ATOM    154  C45 GCD     1      36.270  36.680  25.470  1.00  0.00            
ATOM    155  H74 GCD     1      36.910  36.970  26.310  1.00  0.00            
ATOM    156  O37 GCD     1      37.010  36.620  24.210  1.00  0.00            
ATOM    157  H75 GCD     1      37.250  37.520  23.970  1.00  0.00            
ATOM    158  C46 GCD     1      35.170  37.790  25.320  1.00  0.00            
ATOM    159  H76 GCD     1      35.670  38.760  25.320  1.00  0.00            
ATOM    160  O38 GCD     1      34.330  37.690  24.140  1.00  0.00            
ATOM    161  O39 GCD     1      34.410  37.830  26.520  1.00  0.00            
ATOM    162  C47 GCD     1      33.690  36.610  26.860  1.00  0.00            
ATOM    163  H77 GCD     1      33.100  36.270  26.000  1.00  0.00            
ATOM    164  C48 GCD     1      32.650  36.970  27.920  1.00  0.00            
ATOM    165  H78 GCD     1      32.080  36.030  28.000  1.00  0.00            
ATOM    166  H79 GCD     1      32.000  37.770  27.540  1.00  0.00            
ATOM    167  O40 GCD     1      33.220  37.330  29.220  1.00  0.00            
ATOM    168  H80 GCD     1      32.620  37.760  29.830  1.00  0.00            
ATOM    169  C1  AY6     2      34.460  34.500  19.970  1.00  0.00            
ATOM    170  C2  AY6     2      33.030  34.590  20.300  1.00  0.00            
ATOM    171  C3  AY6     2      32.640  34.630  21.580  1.00  0.00            
ATOM    172  C4  AY6     2      31.280  34.910  21.500  1.00  0.00            
ATOM    173  N1  AY6     2      30.440  34.860  22.540  1.00  0.00            
ATOM    174  S1  AY6     2      30.110  33.470  23.310  1.00  0.00            
ATOM    175  O1  AY6     2      28.770  33.260  22.780  1.00  0.00            
ATOM    176  O2  AY6     2      30.300  33.830  24.700  1.00  0.00            
ATOM    177  C5  AY6     2      31.370  32.200  22.870  1.00  0.00            
ATOM    178  C6  AY6     2      32.380  31.730  23.760  1.00  0.00            
ATOM    179  C7  AY6     2      33.180  30.660  23.350  1.00  0.00            
ATOM    180  C8  AY6     2      32.950  30.070  22.110  1.00  0.00            
ATOM    181  N2  AY6     2      33.830  29.120  21.690  1.00  0.00            
ATOM    182  C9  AY6     2      31.910  30.460  21.290  1.00  0.00            
ATOM    183  C10 AY6     2      31.120  31.560  21.640  1.00  0.00            
ATOM    184  N3  AY6     2      30.860  35.010  20.230  1.00  0.00            
ATOM    185  O3  AY6     2      32.030  34.840  19.460  1.00  0.00            
ATOM    186  H1  AY6     2      35.140  35.120  20.550  1.00  0.00            
ATOM    187  H2  AY6     2      34.840  33.490  20.150  1.00  0.00            
ATOM    188  H3  AY6     2      34.680  34.650  18.900  1.00  0.00            
ATOM    189  H4  AY6     2      33.190  34.470  22.500  1.00  0.00            
ATOM    190  H5  AY6     2      29.540  35.270  22.320  1.00  0.00            
ATOM    191  H6  AY6     2      32.370  32.170  24.750  1.00  0.00            
ATOM    192  H7  AY6     2      33.910  30.220  24.030  1.00  0.00            
ATOM    193  H8  AY6     2      33.720  28.970  20.700  1.00  0.00            
ATOM    194  H9  AY6     2      34.760  29.110  22.100  1.00  0.00            
ATOM    195  H10 AY6     2      31.840  30.070  20.280  1.00  0.00            
ATOM    196  H11 AY6     2      30.350  31.860  20.940  1.00  0.00            
TER
ENDMDL
MODEL        1
ATOM      1  H1  GCD     1      39.380  31.630  18.940  1.00  0.00            
ATOM      2  O1  GCD     1      38.760  32.250  19.340  1.00  0.00            
ATOM      3  C1  GCD     1      38.470  33.390  18.440  1.00  0.00            
ATOM      4  H2  GCD     1      37.860  34.140  18.960  1.00  0.00            
ATOM      5  H3  GCD     1      39.410  33.910  18.200  1.00  0.00            
ATOM      6  C2  GCD     1      37.690  32.880  17.220  1.00  0.00            
ATOM      7  H4  GCD     1      37.120  33.710  16.800  1.00  0.00            
ATOM      8  C3  GCD     1      36.610  31.800  17.580  1.00  0.00            
ATOM      9  H5  GCD     1      37.110  30.990  18.120  1.00  0.00            
ATOM     10  C4  GCD     1      36.030  31.220  16.250  1.00  0.00            
ATOM     11  H6  GCD     1      35.420  32.030  15.820  1.00  0.00            
ATOM     12  O2  GCD     1      35.190  30.130  16.600  1.00  0.00            
ATOM     13  H7  GCD     1      34.790  29.980  15.740  1.00  0.00            
ATOM     14  C5  GCD     1      37.130  30.820  15.270  1.00  0.00            
ATOM     15  H8  GCD     1      37.670  29.980  15.730  1.00  0.00            
ATOM     16  O3  GCD     1      36.530  30.350  14.130  1.00  0.00            
ATOM     17  H9  GCD     1      36.840  30.890  13.390  1.00  0.00            
ATOM     18  C6  GCD     1      38.130  31.990  15.090  1.00  0.00            
ATOM     19  O4  GCD     1      38.670  32.360  16.370  1.00  0.00            
ATOM     20  H10 GCD     1      38.840  31.490  14.430  1.00  0.00            
ATOM     21  O5  GCD     1      37.520  33.140  14.450  1.00  0.00            
ATOM     22  C7  GCD     1      38.090  33.560  13.220  1.00  0.00            
ATOM     23  H11 GCD     1      39.030  33.030  13.020  1.00  0.00            
ATOM     24  C8  GCD     1      37.080  33.390  12.100  1.00  0.00            
ATOM     25  H12 GCD     1      36.140  33.860  12.420  1.00  0.00            
ATOM     26  O6  GCD     1      36.900  32.010  11.890  1.00  0.00            
ATOM     27  H13 GCD     1      36.070  32.030  11.410  1.00  0.00            
ATOM     28  C9  GCD     1      37.590  34.050  10.790  1.00  0.00            
ATOM     29  H14 GCD     1      38.560  33.590  10.550  1.00  0.00            
ATOM     30  O7  GCD     1      36.760  33.830   9.690  1.00  0.00            
ATOM     31  H15 GCD     1      35.950  34.270   9.980  1.00  0.00            
ATOM     32  C10 GCD     1      37.870  35.510  11.050  1.00  0.00            
ATOM     33  H16 GCD     1      38.290  35.900  10.110  1.00  0.00            
ATOM     34  O8  GCD     1      38.810  35.660  12.120  1.00  0.00            
ATOM     35  C11 GCD     1      38.470  35.100  13.400  1.00  0.00            
ATOM     36  H17 GCD     1      37.620  35.660  13.810  1.00  0.00            
ATOM     37  C12 GCD     1      39.520  35.480  14.390  1.00  0.00            
ATOM     38  H18 GCD     1      39.460  36.570  14.270  1.00  0.00            
ATOM     39  H19 GCD     1      40.550  35.200  14.120  1.00  0.00            
ATOM     40  O9  GCD     1      39.220  35.030  15.700  1.00  0.00            
ATOM     41  H20 GCD     1      39.210  34.070  15.750  1.00  0.00            
ATOM     42  O10 GCD     1      36.710  36.300  11.350  1.00  0.00            
ATOM     43  C13 GCD     1      35.970  36.810  10.270  1.00  0.00            
ATOM     44  H21 GCD     1      36.320  36.500   9.280  1.00  0.00            
ATOM     45  C14 GCD     1      34.540  36.340  10.390  1.00  0.00            
ATOM     46  H22 GCD     1      34.110  36.710  11.330  1.00  0.00            
ATOM     47  O11 GCD     1      34.410  34.880  10.330  1.00  0.00            
ATOM     48  H23 GCD     1      33.480  34.680  10.190  1.00  0.00            
ATOM     49  C15 GCD     1      33.590  37.010   9.370  1.00  0.00            
ATOM     50  H24 GCD     1      34.030  36.670   8.420  1.00  0.00            
ATOM     51  O12 GCD     1      32.200  36.640   9.490  1.00  0.00            
ATOM     52  H25 GCD     1      31.720  37.300  10.000  1.00  0.00            
ATOM     53  C16 GCD     1      33.760  38.530   9.430  1.00  0.00            
ATOM     54  H26 GCD     1      33.390  39.050   8.540  1.00  0.00            
ATOM     55  O13 GCD     1      35.120  38.940   9.350  1.00  0.00            
ATOM     56  C17 GCD     1      36.030  38.360  10.290  1.00  0.00            
ATOM     57  H27 GCD     1      35.790  38.710  11.310  1.00  0.00            
ATOM     58  C18 GCD     1      37.420  38.860   9.890  1.00  0.00            
ATOM     59  H28 GCD     1      38.150  38.540  10.650  1.00  0.00            
ATOM     60  H29 GCD     1      37.400  39.960   9.820  1.00  0.00            
ATOM     61  O14 GCD     1      37.880  38.360   8.620  1.00  0.00            
ATOM     62  H30 GCD     1      37.160  38.470   8.000  1.00  0.00            
ATOM     63  O15 GCD     1      33.130  38.950  10.670  1.00  0.00            
ATOM     64  C19 GCD     1      32.000  39.830  10.570  1.00  0.00            
ATOM     65  H31 GCD     1      31.500  39.690   9.610  1.00  0.00            
ATOM     66  C20 GCD     1      30.980  39.400  11.600  1.00  0.00            
ATOM     67  H32 GCD     1      31.480  39.440  12.580  1.00  0.00            
ATOM     68  O16 GCD     1      30.610  38.050  11.280  1.00  0.00            
ATOM     69  H33 GCD     1      30.960  37.480  11.980  1.00  0.00            
ATOM     70  C21 GCD     1      29.770  40.400  11.770  1.00  0.00            
ATOM     71  H34 GCD     1      29.290  40.500  10.790  1.00  0.00            
ATOM     72  O17 GCD     1      28.860  40.020  12.850  1.00  0.00            
ATOM     73  H35 GCD     1      28.580  40.830  13.290  1.00  0.00            
ATOM     74  C22 GCD     1      30.400  41.780  12.030  1.00  0.00            
ATOM     75  H36 GCD     1      29.640  42.570  12.120  1.00  0.00            
ATOM     76  O18 GCD     1      31.290  42.150  10.990  1.00  0.00            
ATOM     77  C23 GCD     1      32.390  41.320  10.810  1.00  0.00            
ATOM     78  H37 GCD     1      32.970  41.300  11.740  1.00  0.00            
ATOM     79  C24 GCD     1      33.250  41.900   9.770  1.00  0.00            
ATOM     80  H38 GCD     1      34.160  41.280   9.710  1.00  0.00            
ATOM     81  H39 GCD     1      33.700  42.860  10.050  1.00  0.00            
ATOM     82  O19 GCD     1      32.650  42.080   8.510  1.00  0.00            
ATOM     83  H40 GCD     1      33.280  42.330   7.830  1.00  0.00            
ATOM     84  O20 GCD     1      31.110  41.680  13.270  1.00  0.00            
ATOM     85  C25 GCD     1      31.030  42.750  14.220  1.00  0.00            
ATOM     86  H41 GCD     1      31.040  43.760  13.810  1.00  0.00            
ATOM     87  C26 GCD     1      29.870  42.360  15.160  1.00  0.00            
ATOM     88  H42 GCD     1      30.070  41.370  15.580  1.00  0.00            
ATOM     89  O21 GCD     1      28.600  42.410  14.410  1.00  0.00            
ATOM     90  H43 GCD     1      28.480  43.310  14.090  1.00  0.00            
ATOM     91  C27 GCD     1      29.880  43.380  16.290  1.00  0.00            
ATOM     92  H44 GCD     1      29.780  44.420  15.950  1.00  0.00            
ATOM     93  O22 GCD     1      28.800  43.150  17.190  1.00  0.00            
ATOM     94  H45 GCD     1      27.890  43.270  16.910  1.00  0.00            
ATOM     95  C28 GCD     1      31.320  43.300  16.960  1.00  0.00            
ATOM     96  H46 GCD     1      31.400  44.020  17.780  1.00  0.00            
ATOM     97  O23 GCD     1      32.350  43.600  16.050  1.00  0.00            
ATOM     98  C29 GCD     1      32.330  42.730  14.950  1.00  0.00            
ATOM     99  H47 GCD     1      32.550  41.750  15.390  1.00  0.00            
ATOM    100  C30 GCD     1      33.540  43.030  14.110  1.00  0.00            
ATOM    101  H48 GCD     1      33.600  44.070  13.780  1.00  0.00            
ATOM    102  H49 GCD     1      33.480  42.370  13.230  1.00  0.00            
ATOM    103  O24 GCD     1      34.760  42.640  14.800  1.00  0.00            
ATOM    104  H50 GCD     1      34.820  43.200  15.590  1.00  0.00            
ATOM    105  O25 GCD     1      31.550  42.070  17.530  1.00  0.00            
ATOM    106  C31 GCD     1      32.000  42.110  18.860  1.00  0.00            
ATOM    107  H51 GCD     1      32.340  43.100  19.170  1.00  0.00            
ATOM    108  C32 GCD     1      30.810  41.660  19.670  1.00  0.00            
ATOM    109  H52 GCD     1      30.370  40.760  19.230  1.00  0.00            
ATOM    110  O26 GCD     1      29.670  42.580  19.600  1.00  0.00            
ATOM    111  H53 GCD     1      29.430  42.800  18.700  1.00  0.00            
ATOM    112  C33 GCD     1      31.240  41.460  21.080  1.00  0.00            
ATOM    113  H54 GCD     1      31.460  42.490  21.410  1.00  0.00            
ATOM    114  O27 GCD     1      30.230  41.060  21.990  1.00  0.00            
ATOM    115  H55 GCD     1      29.770  40.290  21.640  1.00  0.00            
ATOM    116  C34 GCD     1      32.400  40.510  21.200  1.00  0.00            
ATOM    117  H56 GCD     1      32.770  40.470  22.230  1.00  0.00            
ATOM    118  O28 GCD     1      33.450  41.020  20.380  1.00  0.00            
ATOM    119  C35 GCD     1      33.150  41.090  19.020  1.00  0.00            
ATOM    120  H57 GCD     1      32.870  40.120  18.580  1.00  0.00            
ATOM    121  C36 GCD     1      34.370  41.540  18.260  1.00  0.00            
ATOM    122  H58 GCD     1      34.240  41.340  17.190  1.00  0.00            
ATOM    123  H59 GCD     1      35.240  40.950  18.580  1.00  0.00            
ATOM    124  O29 GCD     1      34.680  42.890  18.500  1.00  0.00            
ATOM    125  H60 GCD     1      35.180  42.980  19.320  1.00  0.00            
ATOM    126  O30 GCD     1      32.030  39.220  20.790  1.00  0.00            
ATOM    127  C37 GCD     1      32.050  38.200  21.820  1.00  0.00            
ATOM    128  H61 GCD     1      31.670  38.650  22.750  1.00  0.00            
ATOM    129  C38 GCD     1      31.000  37.160  21.440  1.00  0.00            
ATOM    130  H62 GCD     1      31.060  36.990  20.360  1.00  0.00            
ATOM    131  O31 GCD     1      29.700  37.770  21.680  1.00  0.00            
ATOM    132  H63 GCD     1      29.120  37.860  20.910  1.00  0.00            
ATOM    133  C39 GCD     1      31.120  35.900  22.260  1.00  0.00            
ATOM    134  H64 GCD     1      30.850  36.170  23.290  1.00  0.00            
ATOM    135  O32 GCD     1      30.260  34.920  21.790  1.00  0.00            
ATOM    136  H65 GCD     1      30.320  34.230  22.460  1.00  0.00            
ATOM    137  C40 GCD     1      32.610  35.400  22.310  1.00  0.00            
ATOM    138  H66 GCD     1      32.760  34.510  22.930  1.00  0.00            
ATOM    139  O33 GCD     1      33.350  36.440  22.870  1.00  0.00            
ATOM    140  C41 GCD     1      33.430  37.520  22.000  1.00  0.00            
ATOM    141  H67 GCD     1      33.760  37.200  21.000  1.00  0.00            
ATOM    142  C42 GCD     1      34.530  38.410  22.600  1.00  0.00            
ATOM    143  H68 GCD     1      34.810  39.080  21.780  1.00  0.00            
ATOM    144  H69 GCD     1      35.440  37.850  22.820  1.00  0.00            
ATOM    145  O34 GCD     1      34.090  39.250  23.680  1.00  0.00            
ATOM    146  H70 GCD     1      33.500  38.730  24.230  1.00  0.00            
ATOM    147  O35 GCD     1      33.030  34.990  21.000  1.00  0.00            
ATOM    148  C43 GCD     1      33.610  33.640  20.940  1.00  0.00            
ATOM    149  H71 GCD     1      33.430  33.180  21.920  1.00  0.00            
ATOM    150  C44 GCD     1      32.910  32.820  19.930  1.00  0.00            
ATOM    151  H72 GCD     1      33.050  33.370  18.990  1.00  0.00            
ATOM    152  O36 GCD     1      31.530  32.660  20.390  1.00  0.00            
ATOM    153  H73 GCD     1      31.270  33.550  20.650  1.00  0.00            
ATOM    154  C45 GCD     1      33.680  31.500  19.680  1.00  0.00            
ATOM    155  H74 GCD     1      33.430  30.890  20.560  1.00  0.00            
ATOM    156  O37 GCD     1      33.200  30.700  18.580  1.00  0.00            
ATOM    157  H75 GCD     1      33.910  30.410  18.000  1.00  0.00            
ATOM    158  C46 GCD     1      35.210  31.710  19.590  1.00  0.00            
ATOM    159  H76 GCD     1      35.680  30.720  19.630  1.00  0.00            
ATOM    160  O38 GCD     1      35.620  32.390  18.360  1.00  0.00            
ATOM    161  O39 GCD     1      35.620  32.480  20.680  1.00  0.00            
ATOM    162  C47 GCD     1      35.100  33.820  20.630  1.00  0.00            
ATOM    163  H77 GCD     1      35.230  34.290  19.650  1.00  0.00            
ATOM    164  C48 GCD     1      35.740  34.740  21.650  1.00  0.00            
ATOM    165  H78 GCD     1      35.540  34.280  22.630  1.00  0.00            
ATOM    166  H79 GCD     1      35.280  35.740  21.590  1.00  0.00            
ATOM    167  O40 GCD     1      37.120  35.010  21.330  1.00  0.00            
ATOM    168  H80 GCD     1      37.570  34.200  21.580  1.00  0.00            
ATOM    169  C1  AY6     2      33.070  33.500  13.580  1.00  0.00            
ATOM    170  C2  AY6     2      33.750  34.240  14.650  1.00  0.00            
ATOM    171  C3  AY6     2      34.550  35.330  14.450  1.00  0.00            
ATOM    172  C4  AY6     2      34.890  35.680  15.820  1.00  0.00            
ATOM    173  N1  AY6     2      35.520  36.810  16.050  1.00  0.00            
ATOM    174  S1  AY6     2      34.890  37.970  17.030  1.00  0.00            
ATOM    175  O1  AY6     2      35.600  39.040  16.300  1.00  0.00            
ATOM    176  O2  AY6     2      35.210  37.510  18.420  1.00  0.00            
ATOM    177  C5  AY6     2      33.120  38.050  16.770  1.00  0.00            
ATOM    178  C6  AY6     2      32.340  37.180  17.540  1.00  0.00            
ATOM    179  C7  AY6     2      30.930  37.200  17.430  1.00  0.00            
ATOM    180  C8  AY6     2      30.370  38.040  16.470  1.00  0.00            
ATOM    181  N2  AY6     2      29.040  38.250  16.380  1.00  0.00            
ATOM    182  C9  AY6     2      31.230  38.750  15.560  1.00  0.00            
ATOM    183  C10 AY6     2      32.570  38.880  15.870  1.00  0.00            
ATOM    184  N3  AY6     2      34.220  34.930  16.680  1.00  0.00            
ATOM    185  O3  AY6     2      33.420  34.030  15.870  1.00  0.00            
ATOM    186  H1  AY6     2      33.410  33.890  12.610  1.00  0.00            
ATOM    187  H2  AY6     2      33.330  32.440  13.570  1.00  0.00            
ATOM    188  H3  AY6     2      31.990  33.620  13.700  1.00  0.00            
ATOM    189  H4  AY6     2      34.950  35.750  13.540  1.00  0.00            
ATOM    190  H5  AY6     2      35.840  37.330  15.240  1.00  0.00            
ATOM    191  H6  AY6     2      32.790  36.570  18.320  1.00  0.00            
ATOM    192  H7  AY6     2      30.280  36.640  18.090  1.00  0.00            
ATOM    193  H8  AY6     2      28.480  38.070  17.210  1.00  0.00            
ATOM    194  H9  AY6     2      28.740  39.100  15.940  1.00  0.00            
ATOM    195  H10 AY6     2      30.800  39.400  14.810  1.00  0.00            
ATOM    196  H11 AY6     2      33.180  39.630  15.360  1.00  0.00            
TER
ENDMDL
MODEL        1
ATOM      1  H1  GCD     1      38.010  34.680   9.680  1.00  0.00            
ATOM      2  O1  GCD     1      37.580  35.210  10.360  1.00  0.00            
ATOM      3  C1  GCD     1      36.340  34.470  10.580  1.00  0.00            
ATOM      4  H2  GCD     1      36.240  34.190  11.630  1.00  0.00            
ATOM      5  H3  GCD     1      35.420  35.010  10.320  1.00  0.00            
ATOM      6  C2  GCD     1      36.510  33.170   9.740  1.00  0.00            
ATOM      7  H4  GCD     1      35.590  32.600   9.910  1.00  0.00            
ATOM      8  C3  GCD     1      37.680  32.240  10.030  1.00  0.00            
ATOM      9  H5  GCD     1      38.620  32.780   9.860  1.00  0.00            
ATOM     10  C4  GCD     1      37.660  31.040   9.080  1.00  0.00            
ATOM     11  H6  GCD     1      36.830  30.350   9.270  1.00  0.00            
ATOM     12  O2  GCD     1      38.800  30.180   9.260  1.00  0.00            
ATOM     13  H7  GCD     1      38.850  29.940  10.190  1.00  0.00            
ATOM     14  C5  GCD     1      37.560  31.570   7.640  1.00  0.00            
ATOM     15  H8  GCD     1      38.470  32.150   7.440  1.00  0.00            
ATOM     16  O3  GCD     1      37.540  30.400   6.810  1.00  0.00            
ATOM     17  H9  GCD     1      36.710  29.960   7.030  1.00  0.00            
ATOM     18  C6  GCD     1      36.360  32.450   7.470  1.00  0.00            
ATOM     19  O4  GCD     1      36.490  33.500   8.350  1.00  0.00            
ATOM     20  H10 GCD     1      36.500  32.900   6.480  1.00  0.00            
ATOM     21  O5  GCD     1      35.110  31.780   7.570  1.00  0.00            
ATOM     22  C7  GCD     1      34.030  32.540   6.970  1.00  0.00            
ATOM     23  H11 GCD     1      34.350  33.590   7.030  1.00  0.00            
ATOM     24  C8  GCD     1      33.830  32.170   5.490  1.00  0.00            
ATOM     25  H12 GCD     1      33.870  31.070   5.390  1.00  0.00            
ATOM     26  O6  GCD     1      34.910  32.640   4.700  1.00  0.00            
ATOM     27  H13 GCD     1      35.220  33.510   4.950  1.00  0.00            
ATOM     28  C9  GCD     1      32.530  32.600   4.840  1.00  0.00            
ATOM     29  H14 GCD     1      32.530  33.680   4.640  1.00  0.00            
ATOM     30  O7  GCD     1      32.380  31.970   3.610  1.00  0.00            
ATOM     31  H15 GCD     1      33.040  32.250   2.960  1.00  0.00            
ATOM     32  C10 GCD     1      31.330  32.400   5.850  1.00  0.00            
ATOM     33  H16 GCD     1      30.390  32.760   5.420  1.00  0.00            
ATOM     34  O8  GCD     1      31.670  33.010   7.080  1.00  0.00            
ATOM     35  C11 GCD     1      32.750  32.340   7.770  1.00  0.00            
ATOM     36  H17 GCD     1      32.560  31.280   7.960  1.00  0.00            
ATOM     37  C12 GCD     1      32.810  33.110   9.140  1.00  0.00            
ATOM     38  H18 GCD     1      32.810  34.180   8.890  1.00  0.00            
ATOM     39  H19 GCD     1      33.750  32.940   9.670  1.00  0.00            
ATOM     40  O9  GCD     1      31.750  32.870  10.010  1.00  0.00            
ATOM     41  H20 GCD     1      30.960  33.280   9.630  1.00  0.00            
ATOM     42  O10 GCD     1      31.210  30.970   6.090  1.00  0.00            
ATOM     43  C13 GCD     1      30.200  30.270   5.500  1.00  0.00            
ATOM     44  H21 GCD     1      29.690  30.740   4.650  1.00  0.00            
ATOM     45  C14 GCD     1      30.810  28.970   5.040  1.00  0.00            
ATOM     46  H22 GCD     1      31.290  28.560   5.940  1.00  0.00            
ATOM     47  O11 GCD     1      31.800  29.220   4.030  1.00  0.00            
ATOM     48  H23 GCD     1      32.080  30.140   4.160  1.00  0.00            
ATOM     49  C15 GCD     1      29.750  27.930   4.690  1.00  0.00            
ATOM     50  H24 GCD     1      29.170  28.300   3.840  1.00  0.00            
ATOM     51  O12 GCD     1      30.340  26.700   4.400  1.00  0.00            
ATOM     52  H25 GCD     1      30.870  26.940   3.630  1.00  0.00            
ATOM     53  C16 GCD     1      28.750  27.820   5.850  1.00  0.00            
ATOM     54  H26 GCD     1      28.020  27.090   5.510  1.00  0.00            
ATOM     55  O13 GCD     1      28.240  29.060   6.130  1.00  0.00            
ATOM     56  C17 GCD     1      29.150  30.010   6.590  1.00  0.00            
ATOM     57  H27 GCD     1      29.600  29.590   7.500  1.00  0.00            
ATOM     58  C18 GCD     1      28.380  31.250   7.070  1.00  0.00            
ATOM     59  H28 GCD     1      29.070  31.840   7.690  1.00  0.00            
ATOM     60  H29 GCD     1      27.580  30.990   7.760  1.00  0.00            
ATOM     61  O14 GCD     1      27.860  32.090   6.070  1.00  0.00            
ATOM     62  H30 GCD     1      27.320  31.570   5.460  1.00  0.00            
ATOM     63  O15 GCD     1      29.330  27.220   7.050  1.00  0.00            
ATOM     64  C19 GCD     1      28.590  26.180   7.690  1.00  0.00            
ATOM     65  H31 GCD     1      27.620  26.010   7.210  1.00  0.00            
ATOM     66  C20 GCD     1      29.220  24.820   7.590  1.00  0.00            
ATOM     67  H32 GCD     1      30.220  25.080   7.980  1.00  0.00            
ATOM     68  O16 GCD     1      29.020  24.440   6.200  1.00  0.00            
ATOM     69  H33 GCD     1      29.270  23.510   6.170  1.00  0.00            
ATOM     70  C21 GCD     1      28.380  23.790   8.380  1.00  0.00            
ATOM     71  H34 GCD     1      27.410  23.690   7.870  1.00  0.00            
ATOM     72  O17 GCD     1      29.060  22.530   8.400  1.00  0.00            
ATOM     73  H35 GCD     1      29.470  22.550   9.280  1.00  0.00            
ATOM     74  C22 GCD     1      28.130  24.200   9.850  1.00  0.00            
ATOM     75  H36 GCD     1      27.420  23.500  10.310  1.00  0.00            
ATOM     76  O18 GCD     1      27.540  25.470   9.780  1.00  0.00            
ATOM     77  C23 GCD     1      28.370  26.510   9.220  1.00  0.00            
ATOM     78  H37 GCD     1      29.390  26.520   9.640  1.00  0.00            
ATOM     79  C24 GCD     1      27.780  27.800   9.570  1.00  0.00            
ATOM     80  H38 GCD     1      26.750  27.770   9.190  1.00  0.00            
ATOM     81  H39 GCD     1      28.250  28.670   9.090  1.00  0.00            
ATOM     82  O19 GCD     1      27.690  28.030  10.920  1.00  0.00            
ATOM     83  H40 GCD     1      27.450  27.210  11.380  1.00  0.00            
ATOM     84  O20 GCD     1      29.370  24.190  10.500  1.00  0.00            
ATOM     85  C25 GCD     1      29.400  23.570  11.830  1.00  0.00            
ATOM     86  H41 GCD     1      28.550  22.930  12.070  1.00  0.00            
ATOM     87  C26 GCD     1      30.610  22.680  11.800  1.00  0.00            
ATOM     88  H42 GCD     1      31.480  23.320  11.650  1.00  0.00            
ATOM     89  O21 GCD     1      30.450  21.660  10.820  1.00  0.00            
ATOM     90  H43 GCD     1      29.560  21.310  10.950  1.00  0.00            
ATOM     91  C27 GCD     1      30.880  22.040  13.240  1.00  0.00            
ATOM     92  H44 GCD     1      30.150  21.260  13.490  1.00  0.00            
ATOM     93  O22 GCD     1      32.180  21.480  13.280  1.00  0.00            
ATOM     94  H45 GCD     1      32.740  22.100  13.770  1.00  0.00            
ATOM     95  C28 GCD     1      30.730  23.070  14.370  1.00  0.00            
ATOM     96  H46 GCD     1      30.740  22.580  15.350  1.00  0.00            
ATOM     97  O23 GCD     1      29.530  23.800  14.140  1.00  0.00            
ATOM     98  C29 GCD     1      29.460  24.540  12.940  1.00  0.00            
ATOM     99  H47 GCD     1      30.290  25.260  12.860  1.00  0.00            
ATOM    100  C30 GCD     1      28.110  25.330  13.070  1.00  0.00            
ATOM    101  H48 GCD     1      27.320  24.640  13.390  1.00  0.00            
ATOM    102  H49 GCD     1      27.890  25.780  12.100  1.00  0.00            
ATOM    103  O24 GCD     1      28.100  26.410  13.960  1.00  0.00            
ATOM    104  H50 GCD     1      27.930  26.120  14.870  1.00  0.00            
ATOM    105  O25 GCD     1      31.830  23.910  14.180  1.00  0.00            
ATOM    106  C31 GCD     1      32.810  23.890  15.260  1.00  0.00            
ATOM    107  H51 GCD     1      32.890  22.890  15.720  1.00  0.00            
ATOM    108  C32 GCD     1      34.140  24.000  14.690  1.00  0.00            
ATOM    109  H52 GCD     1      34.140  24.970  14.190  1.00  0.00            
ATOM    110  O26 GCD     1      34.400  23.020  13.740  1.00  0.00            
ATOM    111  H53 GCD     1      35.210  23.360  13.330  1.00  0.00            
ATOM    112  C33 GCD     1      35.150  24.120  15.800  1.00  0.00            
ATOM    113  H54 GCD     1      35.230  23.110  16.220  1.00  0.00            
ATOM    114  O27 GCD     1      36.530  24.430  15.300  1.00  0.00            
ATOM    115  H55 GCD     1      36.790  25.300  15.640  1.00  0.00            
ATOM    116  C34 GCD     1      34.790  25.120  16.830  1.00  0.00            
ATOM    117  H56 GCD     1      35.420  25.000  17.720  1.00  0.00            
ATOM    118  O28 GCD     1      33.420  24.950  17.220  1.00  0.00            
ATOM    119  C35 GCD     1      32.370  24.950  16.260  1.00  0.00            
ATOM    120  H57 GCD     1      32.450  25.960  15.830  1.00  0.00            
ATOM    121  C36 GCD     1      31.050  24.710  16.970  1.00  0.00            
ATOM    122  H58 GCD     1      30.210  24.910  16.300  1.00  0.00            
ATOM    123  H59 GCD     1      31.050  25.420  17.810  1.00  0.00            
ATOM    124  O29 GCD     1      30.880  23.410  17.420  1.00  0.00            
ATOM    125  H60 GCD     1      31.640  23.290  18.000  1.00  0.00            
ATOM    126  O30 GCD     1      34.970  26.360  16.300  1.00  0.00            
ATOM    127  C37 GCD     1      35.610  27.350  17.100  1.00  0.00            
ATOM    128  H61 GCD     1      35.480  27.070  18.150  1.00  0.00            
ATOM    129  C38 GCD     1      37.110  27.390  16.790  1.00  0.00            
ATOM    130  H62 GCD     1      37.080  27.560  15.700  1.00  0.00            
ATOM    131  O31 GCD     1      37.760  26.170  17.230  1.00  0.00            
ATOM    132  H63 GCD     1      37.730  26.110  18.190  1.00  0.00            
ATOM    133  C39 GCD     1      37.680  28.670  17.470  1.00  0.00            
ATOM    134  H64 GCD     1      37.480  28.570  18.540  1.00  0.00            
ATOM    135  O32 GCD     1      39.050  28.890  17.200  1.00  0.00            
ATOM    136  H65 GCD     1      39.210  29.330  16.350  1.00  0.00            
ATOM    137  C40 GCD     1      36.890  29.920  17.010  1.00  0.00            
ATOM    138  H66 GCD     1      37.300  30.840  17.440  1.00  0.00            
ATOM    139  O33 GCD     1      35.590  29.760  17.460  1.00  0.00            
ATOM    140  C41 GCD     1      34.890  28.670  16.820  1.00  0.00            
ATOM    141  H67 GCD     1      34.810  28.830  15.730  1.00  0.00            
ATOM    142  C42 GCD     1      33.520  28.590  17.460  1.00  0.00            
ATOM    143  H68 GCD     1      33.610  28.660  18.560  1.00  0.00            
ATOM    144  H69 GCD     1      33.090  27.590  17.330  1.00  0.00            
ATOM    145  O34 GCD     1      32.630  29.540  16.910  1.00  0.00            
ATOM    146  H70 GCD     1      32.660  29.260  15.990  1.00  0.00            
ATOM    147  O35 GCD     1      36.970  29.910  15.550  1.00  0.00            
ATOM    148  C43 GCD     1      37.770  31.000  14.920  1.00  0.00            
ATOM    149  H71 GCD     1      38.400  31.620  15.570  1.00  0.00            
ATOM    150  C44 GCD     1      38.640  30.410  13.900  1.00  0.00            
ATOM    151  H72 GCD     1      38.060  29.760  13.230  1.00  0.00            
ATOM    152  O36 GCD     1      39.680  29.600  14.510  1.00  0.00            
ATOM    153  H73 GCD     1      39.970  28.930  13.880  1.00  0.00            
ATOM    154  C45 GCD     1      39.260  31.450  13.030  1.00  0.00            
ATOM    155  H74 GCD     1      39.860  32.040  13.740  1.00  0.00            
ATOM    156  O37 GCD     1      40.090  30.840  12.070  1.00  0.00            
ATOM    157  H75 GCD     1      40.590  31.550  11.650  1.00  0.00            
ATOM    158  C46 GCD     1      38.230  32.410  12.440  1.00  0.00            
ATOM    159  H76 GCD     1      38.680  33.220  11.850  1.00  0.00            
ATOM    160  O38 GCD     1      37.550  31.670  11.360  1.00  0.00            
ATOM    161  O39 GCD     1      37.380  32.970  13.390  1.00  0.00            
ATOM    162  C47 GCD     1      36.720  31.960  14.220  1.00  0.00            
ATOM    163  H77 GCD     1      36.090  31.400  13.530  1.00  0.00            
ATOM    164  C48 GCD     1      35.860  32.650  15.220  1.00  0.00            
ATOM    165  H78 GCD     1      35.450  31.920  15.930  1.00  0.00            
ATOM    166  H79 GCD     1      34.960  33.070  14.740  1.00  0.00            
ATOM    167  O40 GCD     1      36.600  33.560  16.050  1.00  0.00            
ATOM    168  H80 GCD     1      36.870  34.280  15.470  1.00  0.00            
ATOM    169  C1  AY6     2      36.500  28.010  11.390  1.00  0.00            
ATOM    170  C2  AY6     2      35.430  28.860  11.940  1.00  0.00            
ATOM    171  C3  AY6     2      34.780  28.660  13.080  1.00  0.00            
ATOM    172  C4  AY6     2      33.840  29.660  13.090  1.00  0.00            
ATOM    173  N1  AY6     2      32.840  29.690  13.910  1.00  0.00            
ATOM    174  S1  AY6     2      31.540  28.830  13.500  1.00  0.00            
ATOM    175  O1  AY6     2      30.630  29.970  13.390  1.00  0.00            
ATOM    176  O2  AY6     2      31.660  27.900  14.600  1.00  0.00            
ATOM    177  C5  AY6     2      31.760  28.040  11.870  1.00  0.00            
ATOM    178  C6  AY6     2      32.250  26.690  11.810  1.00  0.00            
ATOM    179  C7  AY6     2      32.390  26.090  10.570  1.00  0.00            
ATOM    180  C8  AY6     2      32.260  26.830   9.370  1.00  0.00            
ATOM    181  N2  AY6     2      32.600  26.330   8.170  1.00  0.00            
ATOM    182  C9  AY6     2      31.860  28.180   9.450  1.00  0.00            
ATOM    183  C10 AY6     2      31.470  28.730  10.660  1.00  0.00            
ATOM    184  N3  AY6     2      33.890  30.460  12.020  1.00  0.00            
ATOM    185  O3  AY6     2      34.920  29.870  11.200  1.00  0.00            
ATOM    186  H1  AY6     2      36.570  27.090  11.990  1.00  0.00            
ATOM    187  H2  AY6     2      36.300  27.640  10.380  1.00  0.00            
ATOM    188  H3  AY6     2      37.390  28.650  11.430  1.00  0.00            
ATOM    189  H4  AY6     2      35.010  27.950  13.870  1.00  0.00            
ATOM    190  H5  AY6     2      32.350  30.580  13.930  1.00  0.00            
ATOM    191  H6  AY6     2      32.500  26.200  12.750  1.00  0.00            
ATOM    192  H7  AY6     2      32.880  25.130  10.680  1.00  0.00            
ATOM    193  H8  AY6     2      32.190  26.930   7.470  1.00  0.00            
ATOM    194  H9  AY6     2      32.440  25.340   8.100  1.00  0.00            
ATOM    195  H10 AY6     2      31.750  28.760   8.540  1.00  0.00            
ATOM    196  H11 AY6     2      31.090  29.750  10.690  1.00  0.00            
TER
ENDMDL
MODEL        1
ATOM      1  H1  GCD     1      27.370  28.620  19.990  1.00  0.00            
ATOM      2  O1  GCD     1      26.620  28.000  20.030  1.00  0.00            
ATOM      3  C1  GCD     1      26.760  27.220  21.190  1.00  0.00            
ATOM      4  H2  GCD     1      26.760  27.850  22.090  1.00  0.00            
ATOM      5  H3  GCD     1      25.890  26.540  21.190  1.00  0.00            
ATOM      6  C2  GCD     1      27.950  26.350  21.150  1.00  0.00            
ATOM      7  H4  GCD     1      28.200  25.820  20.220  1.00  0.00            
ATOM      8  C3  GCD     1      28.080  25.470  22.400  1.00  0.00            
ATOM      9  H5  GCD     1      27.980  26.120  23.270  1.00  0.00            
ATOM     10  C4  GCD     1      29.420  24.840  22.410  1.00  0.00            
ATOM     11  H6  GCD     1      29.520  24.150  21.570  1.00  0.00            
ATOM     12  O2  GCD     1      29.580  24.120  23.650  1.00  0.00            
ATOM     13  H7  GCD     1      30.160  24.660  24.190  1.00  0.00            
ATOM     14  C5  GCD     1      30.470  25.890  22.370  1.00  0.00            
ATOM     15  H8  GCD     1      30.340  26.560  23.230  1.00  0.00            
ATOM     16  O3  GCD     1      31.760  25.360  22.420  1.00  0.00            
ATOM     17  H9  GCD     1      31.820  24.950  21.540  1.00  0.00            
ATOM     18  C6  GCD     1      30.310  26.800  21.180  1.00  0.00            
ATOM     19  O4  GCD     1      29.030  27.300  21.220  1.00  0.00            
ATOM     20  H10 GCD     1      31.050  27.600  21.140  1.00  0.00            
ATOM     21  O5  GCD     1      30.520  26.070  19.920  1.00  0.00            
ATOM     22  C7  GCD     1      31.740  26.180  19.280  1.00  0.00            
ATOM     23  H11 GCD     1      32.500  26.670  19.910  1.00  0.00            
ATOM     24  C8  GCD     1      32.210  24.780  18.890  1.00  0.00            
ATOM     25  H12 GCD     1      31.460  24.190  18.340  1.00  0.00            
ATOM     26  O6  GCD     1      32.350  24.020  20.120  1.00  0.00            
ATOM     27  H13 GCD     1      31.980  23.140  19.990  1.00  0.00            
ATOM     28  C9  GCD     1      33.500  24.890  18.050  1.00  0.00            
ATOM     29  H14 GCD     1      34.220  25.260  18.790  1.00  0.00            
ATOM     30  O7  GCD     1      33.810  23.580  17.600  1.00  0.00            
ATOM     31  H15 GCD     1      34.020  23.090  18.410  1.00  0.00            
ATOM     32  C10 GCD     1      33.300  25.890  16.850  1.00  0.00            
ATOM     33  H16 GCD     1      34.220  26.120  16.300  1.00  0.00            
ATOM     34  O8  GCD     1      32.800  27.140  17.390  1.00  0.00            
ATOM     35  C11 GCD     1      31.540  27.110  18.090  1.00  0.00            
ATOM     36  H17 GCD     1      30.810  26.730  17.370  1.00  0.00            
ATOM     37  C12 GCD     1      31.090  28.510  18.400  1.00  0.00            
ATOM     38  H18 GCD     1      30.100  28.480  18.870  1.00  0.00            
ATOM     39  H19 GCD     1      31.040  29.180  17.530  1.00  0.00            
ATOM     40  O9  GCD     1      32.060  29.160  19.310  1.00  0.00            
ATOM     41  H20 GCD     1      31.660  30.000  19.550  1.00  0.00            
ATOM     42  O10 GCD     1      32.300  25.410  15.920  1.00  0.00            
ATOM     43  C13 GCD     1      32.680  25.350  14.540  1.00  0.00            
ATOM     44  H21 GCD     1      33.710  25.700  14.450  1.00  0.00            
ATOM     45  C14 GCD     1      32.670  23.940  14.090  1.00  0.00            
ATOM     46  H22 GCD     1      31.670  23.500  14.130  1.00  0.00            
ATOM     47  O11 GCD     1      33.570  23.060  14.790  1.00  0.00            
ATOM     48  H23 GCD     1      33.890  23.440  15.620  1.00  0.00            
ATOM     49  C15 GCD     1      33.020  23.890  12.640  1.00  0.00            
ATOM     50  H24 GCD     1      34.050  24.260  12.530  1.00  0.00            
ATOM     51  O12 GCD     1      33.100  22.580  12.120  1.00  0.00            
ATOM     52  H25 GCD     1      33.800  22.080  12.560  1.00  0.00            
ATOM     53  C16 GCD     1      32.110  24.820  11.790  1.00  0.00            
ATOM     54  H26 GCD     1      32.510  24.870  10.770  1.00  0.00            
ATOM     55  O13 GCD     1      32.160  26.120  12.290  1.00  0.00            
ATOM     56  C17 GCD     1      31.800  26.250  13.700  1.00  0.00            
ATOM     57  H27 GCD     1      30.740  25.990  13.810  1.00  0.00            
ATOM     58  C18 GCD     1      31.920  27.670  14.020  1.00  0.00            
ATOM     59  H28 GCD     1      32.930  28.080  13.890  1.00  0.00            
ATOM     60  H29 GCD     1      31.650  27.780  15.080  1.00  0.00            
ATOM     61  O14 GCD     1      30.990  28.410  13.180  1.00  0.00            
ATOM     62  H30 GCD     1      31.440  28.430  12.320  1.00  0.00            
ATOM     63  O15 GCD     1      30.730  24.310  11.820  1.00  0.00            
ATOM     64  C19 GCD     1      30.110  24.080  10.560  1.00  0.00            
ATOM     65  H31 GCD     1      30.880  24.190   9.780  1.00  0.00            
ATOM     66  C20 GCD     1      29.680  22.570  10.490  1.00  0.00            
ATOM     67  H32 GCD     1      29.180  22.450  11.460  1.00  0.00            
ATOM     68  O16 GCD     1      30.830  21.710  10.480  1.00  0.00            
ATOM     69  H33 GCD     1      31.510  22.130  11.010  1.00  0.00            
ATOM     70  C21 GCD     1      28.620  22.320   9.410  1.00  0.00            
ATOM     71  H34 GCD     1      29.140  22.470   8.450  1.00  0.00            
ATOM     72  O17 GCD     1      28.190  20.980   9.490  1.00  0.00            
ATOM     73  H35 GCD     1      27.450  21.070  10.100  1.00  0.00            
ATOM     74  C22 GCD     1      27.430  23.350   9.480  1.00  0.00            
ATOM     75  H36 GCD     1      26.620  23.230   8.750  1.00  0.00            
ATOM     76  O18 GCD     1      27.990  24.610   9.360  1.00  0.00            
ATOM     77  C23 GCD     1      28.900  25.060  10.370  1.00  0.00            
ATOM     78  H37 GCD     1      28.340  25.100  11.310  1.00  0.00            
ATOM     79  C24 GCD     1      29.270  26.600  10.200  1.00  0.00            
ATOM     80  H38 GCD     1      29.800  27.000  11.070  1.00  0.00            
ATOM     81  H39 GCD     1      28.250  27.000  10.170  1.00  0.00            
ATOM     82  O19 GCD     1      29.990  26.850   8.960  1.00  0.00            
ATOM     83  H40 GCD     1      30.060  27.800   8.880  1.00  0.00            
ATOM     84  O20 GCD     1      26.720  23.300  10.770  1.00  0.00            
ATOM     85  C25 GCD     1      25.320  22.960  10.770  1.00  0.00            
ATOM     86  H41 GCD     1      24.930  22.660   9.790  1.00  0.00            
ATOM     87  C26 GCD     1      25.260  21.710  11.630  1.00  0.00            
ATOM     88  H42 GCD     1      25.740  21.940  12.590  1.00  0.00            
ATOM     89  O21 GCD     1      25.920  20.600  10.930  1.00  0.00            
ATOM     90  H43 GCD     1      25.920  19.780  11.440  1.00  0.00            
ATOM     91  C27 GCD     1      23.820  21.290  11.930  1.00  0.00            
ATOM     92  H44 GCD     1      23.420  20.870  11.000  1.00  0.00            
ATOM     93  O22 GCD     1      23.720  20.210  12.870  1.00  0.00            
ATOM     94  H45 GCD     1      23.910  20.540  13.750  1.00  0.00            
ATOM     95  C28 GCD     1      22.920  22.520  12.340  1.00  0.00            
ATOM     96  H46 GCD     1      21.900  22.160  12.130  1.00  0.00            
ATOM     97  O23 GCD     1      23.180  23.580  11.440  1.00  0.00            
ATOM     98  C29 GCD     1      24.520  24.050  11.380  1.00  0.00            
ATOM     99  H47 GCD     1      24.870  24.250  12.400  1.00  0.00            
ATOM    100  C30 GCD     1      24.630  25.340  10.490  1.00  0.00            
ATOM    101  H48 GCD     1      25.690  25.630  10.630  1.00  0.00            
ATOM    102  H49 GCD     1      23.950  26.110  10.880  1.00  0.00            
ATOM    103  O24 GCD     1      24.330  25.130   9.040  1.00  0.00            
ATOM    104  H50 GCD     1      23.400  24.960   8.830  1.00  0.00            
ATOM    105  O25 GCD     1      23.100  22.830  13.760  1.00  0.00            
ATOM    106  C31 GCD     1      21.950  23.340  14.460  1.00  0.00            
ATOM    107  H51 GCD     1      21.180  23.490  13.690  1.00  0.00            
ATOM    108  C32 GCD     1      21.300  22.290  15.410  1.00  0.00            
ATOM    109  H52 GCD     1      22.050  22.200  16.200  1.00  0.00            
ATOM    110  O26 GCD     1      21.050  21.070  14.740  1.00  0.00            
ATOM    111  H53 GCD     1      21.900  20.770  14.410  1.00  0.00            
ATOM    112  C33 GCD     1      20.030  22.930  16.010  1.00  0.00            
ATOM    113  H54 GCD     1      19.500  23.330  15.130  1.00  0.00            
ATOM    114  O27 GCD     1      19.170  22.100  16.780  1.00  0.00            
ATOM    115  H55 GCD     1      18.960  21.310  16.270  1.00  0.00            
ATOM    116  C34 GCD     1      20.370  24.130  16.830  1.00  0.00            
ATOM    117  H56 GCD     1      19.480  24.640  17.210  1.00  0.00            
ATOM    118  O28 GCD     1      21.150  25.070  16.030  1.00  0.00            
ATOM    119  C35 GCD     1      22.320  24.580  15.280  1.00  0.00            
ATOM    120  H57 GCD     1      23.060  24.160  15.980  1.00  0.00            
ATOM    121  C36 GCD     1      22.890  25.700  14.390  1.00  0.00            
ATOM    122  H58 GCD     1      23.780  25.270  13.920  1.00  0.00            
ATOM    123  H59 GCD     1      23.180  26.410  15.180  1.00  0.00            
ATOM    124  O29 GCD     1      21.920  26.250  13.470  1.00  0.00            
ATOM    125  H60 GCD     1      21.060  26.420  13.870  1.00  0.00            
ATOM    126  O30 GCD     1      21.200  23.800  17.880  1.00  0.00            
ATOM    127  C37 GCD     1      20.620  23.380  19.170  1.00  0.00            
ATOM    128  H61 GCD     1      19.530  23.300  19.150  1.00  0.00            
ATOM    129  C38 GCD     1      21.240  22.080  19.610  1.00  0.00            
ATOM    130  H62 GCD     1      22.330  22.150  19.450  1.00  0.00            
ATOM    131  O31 GCD     1      20.580  21.010  18.820  1.00  0.00            
ATOM    132  H63 GCD     1      20.480  21.360  17.930  1.00  0.00            
ATOM    133  C39 GCD     1      20.970  21.850  21.080  1.00  0.00            
ATOM    134  H64 GCD     1      19.880  21.820  21.150  1.00  0.00            
ATOM    135  O32 GCD     1      21.500  20.590  21.560  1.00  0.00            
ATOM    136  H65 GCD     1      20.960  19.930  21.110  1.00  0.00            
ATOM    137  C40 GCD     1      21.400  23.050  21.910  1.00  0.00            
ATOM    138  H66 GCD     1      21.090  22.860  22.940  1.00  0.00            
ATOM    139  O33 GCD     1      20.740  24.260  21.460  1.00  0.00            
ATOM    140  C41 GCD     1      20.960  24.600  20.120  1.00  0.00            
ATOM    141  H67 GCD     1      22.010  24.910  20.040  1.00  0.00            
ATOM    142  C42 GCD     1      20.080  25.770  19.710  1.00  0.00            
ATOM    143  H68 GCD     1      20.470  26.230  18.790  1.00  0.00            
ATOM    144  H69 GCD     1      20.280  26.490  20.510  1.00  0.00            
ATOM    145  O34 GCD     1      18.680  25.460  19.460  1.00  0.00            
ATOM    146  H70 GCD     1      18.220  25.310  20.300  1.00  0.00            
ATOM    147  O35 GCD     1      22.790  23.180  21.810  1.00  0.00            
ATOM    148  C43 GCD     1      23.590  23.610  22.930  1.00  0.00            
ATOM    149  H71 GCD     1      23.010  23.720  23.860  1.00  0.00            
ATOM    150  C44 GCD     1      24.690  22.570  23.170  1.00  0.00            
ATOM    151  H72 GCD     1      25.180  22.160  22.280  1.00  0.00            
ATOM    152  O36 GCD     1      24.060  21.460  23.710  1.00  0.00            
ATOM    153  H73 GCD     1      23.250  21.210  23.250  1.00  0.00            
ATOM    154  C45 GCD     1      25.800  23.050  24.070  1.00  0.00            
ATOM    155  H74 GCD     1      25.350  23.030  25.070  1.00  0.00            
ATOM    156  O37 GCD     1      27.060  22.330  24.070  1.00  0.00            
ATOM    157  H75 GCD     1      27.640  22.650  23.370  1.00  0.00            
ATOM    158  C46 GCD     1      26.270  24.450  23.640  1.00  0.00            
ATOM    159  H76 GCD     1      26.870  24.860  24.460  1.00  0.00            
ATOM    160  O38 GCD     1      27.050  24.520  22.460  1.00  0.00            
ATOM    161  O39 GCD     1      25.200  25.350  23.550  1.00  0.00            
ATOM    162  C47 GCD     1      24.190  24.960  22.550  1.00  0.00            
ATOM    163  H77 GCD     1      24.610  24.850  21.540  1.00  0.00            
ATOM    164  C48 GCD     1      23.200  26.120  22.440  1.00  0.00            
ATOM    165  H78 GCD     1      22.430  26.060  23.220  1.00  0.00            
ATOM    166  H79 GCD     1      22.690  25.980  21.480  1.00  0.00            
ATOM    167  O40 GCD     1      23.900  27.350  22.470  1.00  0.00            
ATOM    168  H80 GCD     1      24.570  27.410  23.170  1.00  0.00            
ATOM    169  C1  AY6     2      26.700  22.980  19.310  1.00  0.00            
ATOM    170  C2  AY6     2      26.390  23.560  18.010  1.00  0.00            
ATOM    171  C3  AY6     2      26.850  24.710  17.430  1.00  0.00            
ATOM    172  C4  AY6     2      26.280  24.760  16.180  1.00  0.00            
ATOM    173  N1  AY6     2      26.430  25.710  15.300  1.00  0.00            
ATOM    174  S1  AY6     2      27.890  25.970  14.620  1.00  0.00            
ATOM    175  O1  AY6     2      28.240  27.080  15.520  1.00  0.00            
ATOM    176  O2  AY6     2      27.420  26.210  13.230  1.00  0.00            
ATOM    177  C5  AY6     2      28.750  24.360  14.770  1.00  0.00            
ATOM    178  C6  AY6     2      28.450  23.280  13.920  1.00  0.00            
ATOM    179  C7  AY6     2      28.950  22.040  14.190  1.00  0.00            
ATOM    180  C8  AY6     2      29.760  21.790  15.350  1.00  0.00            
ATOM    181  N2  AY6     2      30.220  20.510  15.670  1.00  0.00            
ATOM    182  C9  AY6     2      30.020  22.800  16.230  1.00  0.00            
ATOM    183  C10 AY6     2      29.530  24.090  15.930  1.00  0.00            
ATOM    184  N3  AY6     2      25.510  23.710  15.940  1.00  0.00            
ATOM    185  O3  AY6     2      25.480  22.970  17.210  1.00  0.00            
ATOM    186  H1  AY6     2      26.480  23.680  20.130  1.00  0.00            
ATOM    187  H2  AY6     2      26.100  22.090  19.550  1.00  0.00            
ATOM    188  H3  AY6     2      27.760  22.700  19.380  1.00  0.00            
ATOM    189  H4  AY6     2      27.420  25.500  17.900  1.00  0.00            
ATOM    190  H5  AY6     2      26.270  26.620  15.720  1.00  0.00            
ATOM    191  H6  AY6     2      27.840  23.430  13.030  1.00  0.00            
ATOM    192  H7  AY6     2      28.800  21.230  13.470  1.00  0.00            
ATOM    193  H8  AY6     2      29.730  19.700  15.320  1.00  0.00            
ATOM    194  H9  AY6     2      30.390  20.320  16.640  1.00  0.00            
ATOM    195  H10 AY6     2      30.590  22.630  17.140  1.00  0.00            
ATOM    196  H11 AY6     2      29.550  24.870  16.680  1.00  0.00            
TER
ENDMDL
MODEL        1
ATOM      1  H1  GCD     1      13.170  19.970  28.670  1.00  0.00            
ATOM      2  O1  GCD     1      12.920  19.170  28.200  1.00  0.00            
ATOM      3  C1  GCD     1      12.020  19.610  27.190  1.00  0.00            
ATOM      4  H2  GCD     1      10.980  19.260  27.280  1.00  0.00            
ATOM      5  H3  GCD     1      11.990  20.700  27.300  1.00  0.00            
ATOM      6  C2  GCD     1      12.360  19.200  25.800  1.00  0.00            
ATOM      7  H4  GCD     1      11.500  19.470  25.180  1.00  0.00            
ATOM      8  C3  GCD     1      12.610  17.670  25.610  1.00  0.00            
ATOM      9  H5  GCD     1      13.190  17.280  26.450  1.00  0.00            
ATOM     10  C4  GCD     1      13.360  17.320  24.360  1.00  0.00            
ATOM     11  H6  GCD     1      12.660  17.420  23.520  1.00  0.00            
ATOM     12  O2  GCD     1      13.870  15.990  24.410  1.00  0.00            
ATOM     13  H7  GCD     1      13.840  15.670  23.500  1.00  0.00            
ATOM     14  C5  GCD     1      14.520  18.290  24.060  1.00  0.00            
ATOM     15  H8  GCD     1      15.300  18.260  24.840  1.00  0.00            
ATOM     16  O3  GCD     1      14.980  17.940  22.730  1.00  0.00            
ATOM     17  H9  GCD     1      15.440  17.100  22.840  1.00  0.00            
ATOM     18  C6  GCD     1      14.010  19.720  24.100  1.00  0.00            
ATOM     19  O4  GCD     1      13.580  19.920  25.420  1.00  0.00            
ATOM     20  H10 GCD     1      14.820  20.430  23.920  1.00  0.00            
ATOM     21  O5  GCD     1      12.900  20.010  23.210  1.00  0.00            
ATOM     22  C7  GCD     1      13.090  21.130  22.250  1.00  0.00            
ATOM     23  H11 GCD     1      14.050  21.610  22.460  1.00  0.00            
ATOM     24  C8  GCD     1      13.210  20.550  20.880  1.00  0.00            
ATOM     25  H12 GCD     1      12.340  19.920  20.680  1.00  0.00            
ATOM     26  O6  GCD     1      14.470  19.810  20.750  1.00  0.00            
ATOM     27  H13 GCD     1      14.560  19.200  21.490  1.00  0.00            
ATOM     28  C9  GCD     1      13.190  21.730  19.900  1.00  0.00            
ATOM     29  H14 GCD     1      14.060  22.400  19.960  1.00  0.00            
ATOM     30  O7  GCD     1      13.280  21.280  18.560  1.00  0.00            
ATOM     31  H15 GCD     1      12.410  21.130  18.170  1.00  0.00            
ATOM     32  C10 GCD     1      11.960  22.520  20.160  1.00  0.00            
ATOM     33  H16 GCD     1      12.040  23.300  19.400  1.00  0.00            
ATOM     34  O8  GCD     1      11.980  23.130  21.470  1.00  0.00            
ATOM     35  C11 GCD     1      11.950  22.170  22.440  1.00  0.00            
ATOM     36  H17 GCD     1      11.000  21.640  22.330  1.00  0.00            
ATOM     37  C12 GCD     1      11.850  22.840  23.830  1.00  0.00            
ATOM     38  H18 GCD     1      12.790  23.370  24.000  1.00  0.00            
ATOM     39  H19 GCD     1      11.710  22.150  24.670  1.00  0.00            
ATOM     40  O9  GCD     1      10.790  23.680  23.770  1.00  0.00            
ATOM     41  H20 GCD     1      10.920  24.220  22.980  1.00  0.00            
ATOM     42  O10 GCD     1      10.750  21.790  19.930  1.00  0.00            
ATOM     43  C13 GCD     1      10.010  22.140  18.760  1.00  0.00            
ATOM     44  H21 GCD     1      10.530  22.810  18.070  1.00  0.00            
ATOM     45  C14 GCD     1       9.700  20.880  18.010  1.00  0.00            
ATOM     46  H22 GCD     1       9.210  20.150  18.670  1.00  0.00            
ATOM     47  O11 GCD     1      10.990  20.430  17.510  1.00  0.00            
ATOM     48  H23 GCD     1      10.850  19.850  16.750  1.00  0.00            
ATOM     49  C15 GCD     1       8.690  21.110  16.840  1.00  0.00            
ATOM     50  H24 GCD     1       9.080  21.870  16.140  1.00  0.00            
ATOM     51  O12 GCD     1       8.420  19.880  16.130  1.00  0.00            
ATOM     52  H25 GCD     1       8.020  19.240  16.740  1.00  0.00            
ATOM     53  C16 GCD     1       7.420  21.690  17.480  1.00  0.00            
ATOM     54  H26 GCD     1       6.660  21.920  16.730  1.00  0.00            
ATOM     55  O13 GCD     1       7.730  22.900  18.110  1.00  0.00            
ATOM     56  C17 GCD     1       8.680  22.820  19.220  1.00  0.00            
ATOM     57  H27 GCD     1       8.260  22.230  20.040  1.00  0.00            
ATOM     58  C18 GCD     1       9.020  24.210  19.830  1.00  0.00            
ATOM     59  H28 GCD     1       9.460  24.870  19.070  1.00  0.00            
ATOM     60  H29 GCD     1       9.720  24.110  20.670  1.00  0.00            
ATOM     61  O14 GCD     1       7.850  24.800  20.450  1.00  0.00            
ATOM     62  H30 GCD     1       8.240  25.340  21.150  1.00  0.00            
ATOM     63  O15 GCD     1       6.870  20.860  18.500  1.00  0.00            
ATOM     64  C19 GCD     1       5.720  20.140  18.300  1.00  0.00            
ATOM     65  H31 GCD     1       5.360  20.310  17.280  1.00  0.00            
ATOM     66  C20 GCD     1       5.910  18.650  18.580  1.00  0.00            
ATOM     67  H32 GCD     1       6.440  18.690  19.540  1.00  0.00            
ATOM     68  O16 GCD     1       6.780  18.010  17.620  1.00  0.00            
ATOM     69  H33 GCD     1       7.000  17.120  17.920  1.00  0.00            
ATOM     70  C21 GCD     1       4.520  17.930  18.610  1.00  0.00            
ATOM     71  H34 GCD     1       4.160  17.740  17.600  1.00  0.00            
ATOM     72  O17 GCD     1       4.640  16.610  19.070  1.00  0.00            
ATOM     73  H35 GCD     1       5.560  16.330  19.020  1.00  0.00            
ATOM     74  C22 GCD     1       3.460  18.680  19.470  1.00  0.00            
ATOM     75  H36 GCD     1       2.450  18.310  19.270  1.00  0.00            
ATOM     76  O18 GCD     1       3.490  19.970  18.910  1.00  0.00            
ATOM     77  C23 GCD     1       4.680  20.780  19.180  1.00  0.00            
ATOM     78  H37 GCD     1       4.970  20.580  20.220  1.00  0.00            
ATOM     79  C24 GCD     1       4.370  22.250  18.910  1.00  0.00            
ATOM     80  H38 GCD     1       5.350  22.740  18.950  1.00  0.00            
ATOM     81  H39 GCD     1       3.750  22.570  19.760  1.00  0.00            
ATOM     82  O19 GCD     1       3.880  22.570  17.600  1.00  0.00            
ATOM     83  H40 GCD     1       3.070  22.060  17.740  1.00  0.00            
ATOM     84  O20 GCD     1       3.730  18.730  20.870  1.00  0.00            
ATOM     85  C25 GCD     1       2.510  18.770  21.650  1.00  0.00            
ATOM     86  H41 GCD     1       1.640  19.020  21.020  1.00  0.00            
ATOM     87  C26 GCD     1       2.190  17.330  22.150  1.00  0.00            
ATOM     88  H42 GCD     1       3.060  17.090  22.770  1.00  0.00            
ATOM     89  O21 GCD     1       2.140  16.470  21.010  1.00  0.00            
ATOM     90  H43 GCD     1       3.030  16.270  20.680  1.00  0.00            
ATOM     91  C27 GCD     1       0.920  17.360  22.910  1.00  0.00            
ATOM     92  H44 GCD     1       0.200  17.820  22.220  1.00  0.00            
ATOM     93  O22 GCD     1       0.460  16.070  23.330  1.00  0.00            
ATOM     94  H45 GCD     1       0.830  15.830  24.180  1.00  0.00            
ATOM     95  C28 GCD     1       1.050  18.240  24.140  1.00  0.00            
ATOM     96  H46 GCD     1       0.080  18.290  24.650  1.00  0.00            
ATOM     97  O23 GCD     1       1.370  19.520  23.670  1.00  0.00            
ATOM     98  C29 GCD     1       2.570  19.660  22.910  1.00  0.00            
ATOM     99  H47 GCD     1       3.330  19.360  23.650  1.00  0.00            
ATOM    100  C30 GCD     1       2.660  21.150  22.620  1.00  0.00            
ATOM    101  H48 GCD     1       1.850  21.390  21.910  1.00  0.00            
ATOM    102  H49 GCD     1       3.540  21.360  22.000  1.00  0.00            
ATOM    103  O24 GCD     1       2.690  22.000  23.820  1.00  0.00            
ATOM    104  H50 GCD     1       2.620  22.940  23.630  1.00  0.00            
ATOM    105  O25 GCD     1       2.020  17.770  25.050  1.00  0.00            
ATOM    106  C31 GCD     1       1.650  17.790  26.440  1.00  0.00            
ATOM    107  H51 GCD     1       0.600  18.090  26.540  1.00  0.00            
ATOM    108  C32 GCD     1       1.750  16.400  26.970  1.00  0.00            
ATOM    109  H52 GCD     1       2.730  15.970  26.700  1.00  0.00            
ATOM    110  O26 GCD     1       0.770  15.600  26.340  1.00  0.00            
ATOM    111  H53 GCD     1       0.760  14.670  26.580  1.00  0.00            
ATOM    112  C33 GCD     1       1.720  16.320  28.480  1.00  0.00            
ATOM    113  H54 GCD     1       0.750  16.690  28.830  1.00  0.00            
ATOM    114  O27 GCD     1       1.870  15.030  29.040  1.00  0.00            
ATOM    115  H55 GCD     1       1.060  14.550  28.870  1.00  0.00            
ATOM    116  C34 GCD     1       2.790  17.140  29.100  1.00  0.00            
ATOM    117  H56 GCD     1       2.730  17.190  30.190  1.00  0.00            
ATOM    118  O28 GCD     1       2.490  18.500  28.580  1.00  0.00            
ATOM    119  C35 GCD     1       2.640  18.700  27.180  1.00  0.00            
ATOM    120  H57 GCD     1       3.670  18.410  26.940  1.00  0.00            
ATOM    121  C36 GCD     1       2.500  20.210  26.930  1.00  0.00            
ATOM    122  H58 GCD     1       1.440  20.450  27.060  1.00  0.00            
ATOM    123  H59 GCD     1       2.840  20.350  25.890  1.00  0.00            
ATOM    124  O29 GCD     1       3.350  20.990  27.740  1.00  0.00            
ATOM    125  H60 GCD     1       3.740  21.680  27.190  1.00  0.00            
ATOM    126  O30 GCD     1       4.120  16.850  28.660  1.00  0.00            
ATOM    127  C37 GCD     1       4.940  16.330  29.670  1.00  0.00            
ATOM    128  H61 GCD     1       4.340  16.030  30.540  1.00  0.00            
ATOM    129  C38 GCD     1       5.560  15.030  29.110  1.00  0.00            
ATOM    130  H62 GCD     1       5.930  15.310  28.120  1.00  0.00            
ATOM    131  O31 GCD     1       4.560  14.060  28.970  1.00  0.00            
ATOM    132  H63 GCD     1       3.710  14.510  28.850  1.00  0.00            
ATOM    133  C39 GCD     1       6.780  14.570  30.020  1.00  0.00            
ATOM    134  H64 GCD     1       6.320  14.300  30.980  1.00  0.00            
ATOM    135  O32 GCD     1       7.350  13.430  29.450  1.00  0.00            
ATOM    136  H65 GCD     1       7.690  13.680  28.590  1.00  0.00            
ATOM    137  C40 GCD     1       7.750  15.750  30.200  1.00  0.00            
ATOM    138  H66 GCD     1       8.590  15.480  30.840  1.00  0.00            
ATOM    139  O33 GCD     1       7.090  16.900  30.820  1.00  0.00            
ATOM    140  C41 GCD     1       5.950  17.390  30.060  1.00  0.00            
ATOM    141  H67 GCD     1       6.330  17.850  29.140  1.00  0.00            
ATOM    142  C42 GCD     1       5.320  18.510  30.830  1.00  0.00            
ATOM    143  H68 GCD     1       4.610  19.030  30.170  1.00  0.00            
ATOM    144  H69 GCD     1       6.100  19.250  31.050  1.00  0.00            
ATOM    145  O34 GCD     1       4.800  18.150  32.120  1.00  0.00            
ATOM    146  H70 GCD     1       5.530  17.760  32.610  1.00  0.00            
ATOM    147  O35 GCD     1       8.340  16.180  28.950  1.00  0.00            
ATOM    148  C43 GCD     1       9.430  15.500  28.400  1.00  0.00            
ATOM    149  H71 GCD     1       9.760  14.570  28.860  1.00  0.00            
ATOM    150  C44 GCD     1       8.950  15.250  26.960  1.00  0.00            
ATOM    151  H72 GCD     1       8.670  16.210  26.500  1.00  0.00            
ATOM    152  O36 GCD     1       7.890  14.290  26.800  1.00  0.00            
ATOM    153  H73 GCD     1       7.810  14.080  25.860  1.00  0.00            
ATOM    154  C45 GCD     1      10.170  14.950  26.050  1.00  0.00            
ATOM    155  H74 GCD     1      10.410  13.890  26.190  1.00  0.00            
ATOM    156  O37 GCD     1       9.870  15.100  24.640  1.00  0.00            
ATOM    157  H75 GCD     1      10.010  16.020  24.380  1.00  0.00            
ATOM    158  C46 GCD     1      11.400  15.730  26.280  1.00  0.00            
ATOM    159  H76 GCD     1      12.230  15.250  25.750  1.00  0.00            
ATOM    160  O38 GCD     1      11.350  17.010  25.670  1.00  0.00            
ATOM    161  O39 GCD     1      11.720  15.840  27.640  1.00  0.00            
ATOM    162  C47 GCD     1      10.650  16.470  28.370  1.00  0.00            
ATOM    163  H77 GCD     1      10.420  17.360  27.780  1.00  0.00            
ATOM    164  C48 GCD     1      11.100  16.850  29.800  1.00  0.00            
ATOM    165  H78 GCD     1      10.270  17.460  30.180  1.00  0.00            
ATOM    166  H79 GCD     1      12.000  17.470  29.740  1.00  0.00            
ATOM    167  O40 GCD     1      11.260  15.750  30.630  1.00  0.00            
ATOM    168  H80 GCD     1      12.210  15.550  30.560  1.00  0.00            
ATOM    169  C1  AY6     2      10.280  17.730  20.340  1.00  0.00            
ATOM    170  C2  AY6     2       9.790  18.370  21.590  1.00  0.00            
ATOM    171  C3  AY6     2       9.150  19.520  21.660  1.00  0.00            
ATOM    172  C4  AY6     2       9.080  19.670  23.060  1.00  0.00            
ATOM    173  N1  AY6     2       8.260  20.600  23.540  1.00  0.00            
ATOM    174  S1  AY6     2       6.600  20.520  23.350  1.00  0.00            
ATOM    175  O1  AY6     2       6.420  20.760  21.900  1.00  0.00            
ATOM    176  O2  AY6     2       6.020  21.380  24.390  1.00  0.00            
ATOM    177  C5  AY6     2       6.040  18.850  23.640  1.00  0.00            
ATOM    178  C6  AY6     2       5.630  18.550  24.960  1.00  0.00            
ATOM    179  C7  AY6     2       5.280  17.210  25.300  1.00  0.00            
ATOM    180  C8  AY6     2       5.170  16.240  24.290  1.00  0.00            
ATOM    181  N2  AY6     2       5.060  14.900  24.650  1.00  0.00            
ATOM    182  C9  AY6     2       5.440  16.600  22.980  1.00  0.00            
ATOM    183  C10 AY6     2       5.920  17.880  22.650  1.00  0.00            
ATOM    184  N3  AY6     2       9.390  18.610  23.790  1.00  0.00            
ATOM    185  O3  AY6     2       9.950  17.800  22.810  1.00  0.00            
ATOM    186  H1  AY6     2       9.530  17.650  19.540  1.00  0.00            
ATOM    187  H2  AY6     2      11.070  18.370  19.940  1.00  0.00            
ATOM    188  H3  AY6     2      10.870  16.820  20.470  1.00  0.00            
ATOM    189  H4  AY6     2       8.830  20.250  20.920  1.00  0.00            
ATOM    190  H5  AY6     2       8.140  20.330  24.510  1.00  0.00            
ATOM    191  H6  AY6     2       5.690  19.290  25.750  1.00  0.00            
ATOM    192  H7  AY6     2       5.100  16.820  26.300  1.00  0.00            
ATOM    193  H8  AY6     2       5.220  14.160  23.980  1.00  0.00            
ATOM    194  H9  AY6     2       4.870  14.620  25.600  1.00  0.00            
ATOM    195  H10 AY6     2       5.380  15.920  22.130  1.00  0.00            
ATOM    196  H11 AY6     2       6.340  18.110  21.680  1.00  0.00            
TER
ENDMDL
MODEL        1
ATOM      1  H1  GCD     1      42.360  34.260   8.700  1.00  0.00            
ATOM      2  O1  GCD     1      42.040  33.390   8.470  1.00  0.00            
ATOM      3  C1  GCD     1      40.910  33.040   9.230  1.00  0.00            
ATOM      4  H2  GCD     1      41.170  32.550  10.180  1.00  0.00            
ATOM      5  H3  GCD     1      40.340  33.950   9.460  1.00  0.00            
ATOM      6  C2  GCD     1      40.000  32.090   8.480  1.00  0.00            
ATOM      7  H4  GCD     1      39.110  31.970   9.120  1.00  0.00            
ATOM      8  C3  GCD     1      40.700  30.720   8.270  1.00  0.00            
ATOM      9  H5  GCD     1      41.570  30.840   7.610  1.00  0.00            
ATOM     10  C4  GCD     1      39.830  29.790   7.350  1.00  0.00            
ATOM     11  H6  GCD     1      38.850  29.610   7.820  1.00  0.00            
ATOM     12  O2  GCD     1      40.480  28.540   7.090  1.00  0.00            
ATOM     13  H7  GCD     1      40.750  28.160   7.940  1.00  0.00            
ATOM     14  C5  GCD     1      39.430  30.490   6.090  1.00  0.00            
ATOM     15  H8  GCD     1      40.390  30.690   5.600  1.00  0.00            
ATOM     16  O3  GCD     1      38.470  29.830   5.280  1.00  0.00            
ATOM     17  H9  GCD     1      37.760  30.480   5.200  1.00  0.00            
ATOM     18  C6  GCD     1      38.780  31.860   6.370  1.00  0.00            
ATOM     19  O4  GCD     1      39.670  32.640   7.180  1.00  0.00            
ATOM     20  H10 GCD     1      38.820  32.430   5.450  1.00  0.00            
ATOM     21  O5  GCD     1      37.490  31.660   6.790  1.00  0.00            
ATOM     22  C7  GCD     1      36.360  32.400   6.250  1.00  0.00            
ATOM     23  H11 GCD     1      36.770  33.260   5.700  1.00  0.00            
ATOM     24  C8  GCD     1      35.350  31.530   5.510  1.00  0.00            
ATOM     25  H12 GCD     1      34.970  30.800   6.240  1.00  0.00            
ATOM     26  O6  GCD     1      36.070  30.840   4.440  1.00  0.00            
ATOM     27  H13 GCD     1      35.340  30.600   3.860  1.00  0.00            
ATOM     28  C9  GCD     1      34.170  32.390   4.970  1.00  0.00            
ATOM     29  H14 GCD     1      34.520  33.180   4.290  1.00  0.00            
ATOM     30  O7  GCD     1      33.250  31.500   4.370  1.00  0.00            
ATOM     31  H15 GCD     1      32.710  32.060   3.810  1.00  0.00            
ATOM     32  C10 GCD     1      33.560  33.110   6.200  1.00  0.00            
ATOM     33  H16 GCD     1      32.770  33.770   5.820  1.00  0.00            
ATOM     34  O8  GCD     1      34.560  33.790   6.970  1.00  0.00            
ATOM     35  C11 GCD     1      35.580  32.990   7.420  1.00  0.00            
ATOM     36  H17 GCD     1      35.160  32.130   7.970  1.00  0.00            
ATOM     37  C12 GCD     1      36.420  33.880   8.250  1.00  0.00            
ATOM     38  H18 GCD     1      36.810  34.740   7.690  1.00  0.00            
ATOM     39  H19 GCD     1      37.220  33.230   8.610  1.00  0.00            
ATOM     40  O9  GCD     1      35.660  34.490   9.310  1.00  0.00            
ATOM     41  H20 GCD     1      34.830  34.820   8.940  1.00  0.00            
ATOM     42  O10 GCD     1      33.040  32.120   7.070  1.00  0.00            
ATOM     43  C13 GCD     1      31.730  32.390   7.630  1.00  0.00            
ATOM     44  H21 GCD     1      31.310  33.380   7.420  1.00  0.00            
ATOM     45  C14 GCD     1      30.890  31.250   7.020  1.00  0.00            
ATOM     46  H22 GCD     1      31.440  30.370   7.360  1.00  0.00            
ATOM     47  O11 GCD     1      30.760  31.380   5.590  1.00  0.00            
ATOM     48  H23 GCD     1      31.470  30.880   5.180  1.00  0.00            
ATOM     49  C15 GCD     1      29.480  31.180   7.670  1.00  0.00            
ATOM     50  H24 GCD     1      28.870  32.040   7.360  1.00  0.00            
ATOM     51  O12 GCD     1      28.810  29.940   7.320  1.00  0.00            
ATOM     52  H25 GCD     1      28.620  29.900   6.380  1.00  0.00            
ATOM     53  C16 GCD     1      29.640  31.200   9.200  1.00  0.00            
ATOM     54  H26 GCD     1      28.680  31.270   9.730  1.00  0.00            
ATOM     55  O13 GCD     1      30.420  32.330   9.650  1.00  0.00            
ATOM     56  C17 GCD     1      31.780  32.210   9.120  1.00  0.00            
ATOM     57  H27 GCD     1      32.180  31.260   9.510  1.00  0.00            
ATOM     58  C18 GCD     1      32.800  33.210   9.850  1.00  0.00            
ATOM     59  H28 GCD     1      33.840  32.950   9.600  1.00  0.00            
ATOM     60  H29 GCD     1      32.760  33.090  10.940  1.00  0.00            
ATOM     61  O14 GCD     1      32.520  34.630   9.590  1.00  0.00            
ATOM     62  H30 GCD     1      31.810  35.010  10.130  1.00  0.00            
ATOM     63  O15 GCD     1      30.260  30.010   9.670  1.00  0.00            
ATOM     64  C19 GCD     1      29.570  29.210  10.650  1.00  0.00            
ATOM     65  H31 GCD     1      28.580  29.570  10.970  1.00  0.00            
ATOM     66  C20 GCD     1      29.390  27.780  10.140  1.00  0.00            
ATOM     67  H32 GCD     1      30.370  27.470   9.750  1.00  0.00            
ATOM     68  O16 GCD     1      28.450  27.880   9.040  1.00  0.00            
ATOM     69  H33 GCD     1      28.620  28.730   8.600  1.00  0.00            
ATOM     70  C21 GCD     1      28.980  26.730  11.200  1.00  0.00            
ATOM     71  H34 GCD     1      27.940  27.070  11.270  1.00  0.00            
ATOM     72  O17 GCD     1      29.070  25.340  10.770  1.00  0.00            
ATOM     73  H35 GCD     1      29.960  25.080  11.030  1.00  0.00            
ATOM     74  C22 GCD     1      29.700  26.970  12.580  1.00  0.00            
ATOM     75  H36 GCD     1      29.150  26.420  13.350  1.00  0.00            
ATOM     76  O18 GCD     1      29.750  28.380  12.860  1.00  0.00            
ATOM     77  C23 GCD     1      30.480  29.230  11.910  1.00  0.00            
ATOM     78  H37 GCD     1      31.470  28.900  11.550  1.00  0.00            
ATOM     79  C24 GCD     1      30.550  30.570  12.650  1.00  0.00            
ATOM     80  H38 GCD     1      29.580  30.930  13.040  1.00  0.00            
ATOM     81  H39 GCD     1      30.860  31.340  11.940  1.00  0.00            
ATOM     82  O19 GCD     1      31.610  30.510  13.570  1.00  0.00            
ATOM     83  H40 GCD     1      32.380  30.350  13.010  1.00  0.00            
ATOM     84  O20 GCD     1      30.990  26.640  12.630  1.00  0.00            
ATOM     85  C25 GCD     1      31.290  25.400  13.320  1.00  0.00            
ATOM     86  H41 GCD     1      30.340  24.840  13.330  1.00  0.00            
ATOM     87  C26 GCD     1      32.220  24.710  12.390  1.00  0.00            
ATOM     88  H42 GCD     1      33.070  25.360  12.150  1.00  0.00            
ATOM     89  O21 GCD     1      31.570  24.440  11.150  1.00  0.00            
ATOM     90  H43 GCD     1      32.270  24.300  10.500  1.00  0.00            
ATOM     91  C27 GCD     1      32.820  23.450  12.910  1.00  0.00            
ATOM     92  H44 GCD     1      31.970  22.760  12.840  1.00  0.00            
ATOM     93  O22 GCD     1      33.920  23.040  12.130  1.00  0.00            
ATOM     94  H45 GCD     1      34.700  23.500  12.450  1.00  0.00            
ATOM     95  C28 GCD     1      33.360  23.640  14.320  1.00  0.00            
ATOM     96  H46 GCD     1      33.740  22.720  14.760  1.00  0.00            
ATOM     97  O23 GCD     1      32.300  24.170  15.100  1.00  0.00            
ATOM     98  C29 GCD     1      31.850  25.440  14.750  1.00  0.00            
ATOM     99  H47 GCD     1      32.680  26.160  14.800  1.00  0.00            
ATOM    100  C30 GCD     1      30.830  25.880  15.800  1.00  0.00            
ATOM    101  H48 GCD     1      30.010  25.160  15.890  1.00  0.00            
ATOM    102  H49 GCD     1      30.430  26.870  15.560  1.00  0.00            
ATOM    103  O24 GCD     1      31.570  25.920  16.970  1.00  0.00            
ATOM    104  H50 GCD     1      31.730  25.040  17.340  1.00  0.00            
ATOM    105  O25 GCD     1      34.370  24.580  14.340  1.00  0.00            
ATOM    106  C31 GCD     1      35.520  24.240  15.080  1.00  0.00            
ATOM    107  H51 GCD     1      35.440  23.330  15.680  1.00  0.00            
ATOM    108  C32 GCD     1      36.710  24.080  14.080  1.00  0.00            
ATOM    109  H52 GCD     1      36.750  25.010  13.500  1.00  0.00            
ATOM    110  O26 GCD     1      36.520  22.970  13.190  1.00  0.00            
ATOM    111  H53 GCD     1      37.320  22.840  12.660  1.00  0.00            
ATOM    112  C33 GCD     1      38.050  23.860  14.860  1.00  0.00            
ATOM    113  H54 GCD     1      37.950  22.900  15.370  1.00  0.00            
ATOM    114  O27 GCD     1      39.120  23.750  13.920  1.00  0.00            
ATOM    115  H55 GCD     1      39.600  24.580  13.990  1.00  0.00            
ATOM    116  C34 GCD     1      38.330  24.880  15.900  1.00  0.00            
ATOM    117  H56 GCD     1      39.100  24.510  16.590  1.00  0.00            
ATOM    118  O28 GCD     1      37.120  25.150  16.640  1.00  0.00            
ATOM    119  C35 GCD     1      35.870  25.450  15.890  1.00  0.00            
ATOM    120  H57 GCD     1      36.050  26.320  15.260  1.00  0.00            
ATOM    121  C36 GCD     1      34.770  25.730  16.960  1.00  0.00            
ATOM    122  H58 GCD     1      33.840  26.010  16.450  1.00  0.00            
ATOM    123  H59 GCD     1      35.080  26.610  17.550  1.00  0.00            
ATOM    124  O29 GCD     1      34.400  24.680  17.840  1.00  0.00            
ATOM    125  H60 GCD     1      35.100  24.580  18.490  1.00  0.00            
ATOM    126  O30 GCD     1      38.720  26.090  15.290  1.00  0.00            
ATOM    127  C37 GCD     1      39.850  26.740  15.720  1.00  0.00            
ATOM    128  H61 GCD     1      40.020  26.620  16.790  1.00  0.00            
ATOM    129  C38 GCD     1      41.130  26.390  14.890  1.00  0.00            
ATOM    130  H62 GCD     1      40.970  26.730  13.860  1.00  0.00            
ATOM    131  O31 GCD     1      41.410  24.990  14.910  1.00  0.00            
ATOM    132  H63 GCD     1      42.350  24.860  14.750  1.00  0.00            
ATOM    133  C39 GCD     1      42.250  27.370  15.320  1.00  0.00            
ATOM    134  H64 GCD     1      42.530  27.270  16.370  1.00  0.00            
ATOM    135  O32 GCD     1      43.450  27.150  14.600  1.00  0.00            
ATOM    136  H65 GCD     1      43.200  26.850  13.720  1.00  0.00            
ATOM    137  C40 GCD     1      41.700  28.820  15.030  1.00  0.00            
ATOM    138  H66 GCD     1      42.500  29.510  15.320  1.00  0.00            
ATOM    139  O33 GCD     1      40.650  29.040  15.970  1.00  0.00            
ATOM    140  C41 GCD     1      39.510  28.190  15.670  1.00  0.00            
ATOM    141  H67 GCD     1      39.170  28.380  14.640  1.00  0.00            
ATOM    142  C42 GCD     1      38.250  28.580  16.500  1.00  0.00            
ATOM    143  H68 GCD     1      38.570  28.630  17.550  1.00  0.00            
ATOM    144  H69 GCD     1      37.560  27.720  16.510  1.00  0.00            
ATOM    145  O34 GCD     1      37.540  29.810  16.060  1.00  0.00            
ATOM    146  H70 GCD     1      38.030  30.330  15.420  1.00  0.00            
ATOM    147  O35 GCD     1      41.270  29.100  13.680  1.00  0.00            
ATOM    148  C43 GCD     1      42.320  29.160  12.590  1.00  0.00            
ATOM    149  H71 GCD     1      43.330  28.980  12.980  1.00  0.00            
ATOM    150  C44 GCD     1      41.920  28.180  11.500  1.00  0.00            
ATOM    151  H72 GCD     1      40.830  28.250  11.360  1.00  0.00            
ATOM    152  O36 GCD     1      42.220  26.860  11.920  1.00  0.00            
ATOM    153  H73 GCD     1      42.170  26.270  11.160  1.00  0.00            
ATOM    154  C45 GCD     1      42.550  28.420  10.080  1.00  0.00            
ATOM    155  H74 GCD     1      43.630  28.300  10.240  1.00  0.00            
ATOM    156  O37 GCD     1      42.070  27.520   9.080  1.00  0.00            
ATOM    157  H75 GCD     1      42.360  26.660   9.400  1.00  0.00            
ATOM    158  C46 GCD     1      42.320  29.860   9.720  1.00  0.00            
ATOM    159  H76 GCD     1      42.880  30.100   8.820  1.00  0.00            
ATOM    160  O38 GCD     1      40.960  30.040   9.530  1.00  0.00            
ATOM    161  O39 GCD     1      42.900  30.600  10.780  1.00  0.00            
ATOM    162  C47 GCD     1      42.160  30.560  12.010  1.00  0.00            
ATOM    163  H77 GCD     1      41.160  30.880  11.700  1.00  0.00            
ATOM    164  C48 GCD     1      42.730  31.580  13.020  1.00  0.00            
ATOM    165  H78 GCD     1      43.820  31.470  12.940  1.00  0.00            
ATOM    166  H79 GCD     1      42.660  31.220  14.050  1.00  0.00            
ATOM    167  O40 GCD     1      42.270  32.880  12.910  1.00  0.00            
ATOM    168  H80 GCD     1      42.550  33.410  13.660  1.00  0.00            
ATOM    169  C1  AY6     2      38.770  25.770  10.820  1.00  0.00            
ATOM    170  C2  AY6     2      38.120  27.150  10.860  1.00  0.00            
ATOM    171  C3  AY6     2      36.970  27.480  11.480  1.00  0.00            
ATOM    172  C4  AY6     2      36.920  28.830  11.330  1.00  0.00            
ATOM    173  N1  AY6     2      35.840  29.450  11.810  1.00  0.00            
ATOM    174  S1  AY6     2      34.960  30.400  10.740  1.00  0.00            
ATOM    175  O1  AY6     2      35.860  31.490  10.440  1.00  0.00            
ATOM    176  O2  AY6     2      33.680  30.670  11.420  1.00  0.00            
ATOM    177  C5  AY6     2      34.520  29.370   9.290  1.00  0.00            
ATOM    178  C6  AY6     2      33.210  28.800   9.020  1.00  0.00            
ATOM    179  C7  AY6     2      33.020  27.950   7.860  1.00  0.00            
ATOM    180  C8  AY6     2      34.010  27.980   6.880  1.00  0.00            
ATOM    181  N2  AY6     2      33.660  27.450   5.680  1.00  0.00            
ATOM    182  C9  AY6     2      35.260  28.500   7.190  1.00  0.00            
ATOM    183  C10 AY6     2      35.510  29.210   8.360  1.00  0.00            
ATOM    184  N3  AY6     2      37.890  29.300  10.590  1.00  0.00            
ATOM    185  O3  AY6     2      38.700  28.180  10.220  1.00  0.00            
ATOM    186  H1  AY6     2      39.340  25.590  11.730  1.00  0.00            
ATOM    187  H2  AY6     2      38.020  24.990  10.670  1.00  0.00            
ATOM    188  H3  AY6     2      39.450  25.750   9.960  1.00  0.00            
ATOM    189  H4  AY6     2      36.270  26.810  11.970  1.00  0.00            
ATOM    190  H5  AY6     2      35.140  28.860  12.240  1.00  0.00            
ATOM    191  H6  AY6     2      32.470  28.880   9.820  1.00  0.00            
ATOM    192  H7  AY6     2      32.080  27.430   7.700  1.00  0.00            
ATOM    193  H8  AY6     2      34.400  27.220   5.030  1.00  0.00            
ATOM    194  H9  AY6     2      33.040  26.650   5.640  1.00  0.00            
ATOM    195  H10 AY6     2      35.950  28.480   6.360  1.00  0.00            
ATOM    196  H11 AY6     2      36.410  29.800   8.480  1.00  0.00            
TER
ENDMDL
MODEL        1
ATOM      1  H1  GCD     1      31.950  19.850  17.000  1.00  0.00            
ATOM      2  O1  GCD     1      31.510  20.630  17.360  1.00  0.00            
ATOM      3  C1  GCD     1      32.510  21.700  17.120  1.00  0.00            
ATOM      4  H2  GCD     1      33.550  21.400  16.960  1.00  0.00            
ATOM      5  H3  GCD     1      32.240  22.170  16.170  1.00  0.00            
ATOM      6  C2  GCD     1      32.390  22.900  18.170  1.00  0.00            
ATOM      7  H4  GCD     1      33.300  23.510  18.060  1.00  0.00            
ATOM      8  C3  GCD     1      32.190  22.510  19.650  1.00  0.00            
ATOM      9  H5  GCD     1      31.290  21.890  19.700  1.00  0.00            
ATOM     10  C4  GCD     1      31.890  23.670  20.550  1.00  0.00            
ATOM     11  H6  GCD     1      32.800  24.240  20.740  1.00  0.00            
ATOM     12  O2  GCD     1      31.420  23.290  21.890  1.00  0.00            
ATOM     13  H7  GCD     1      31.150  24.100  22.340  1.00  0.00            
ATOM     14  C5  GCD     1      30.850  24.630  20.010  1.00  0.00            
ATOM     15  H8  GCD     1      29.910  24.090  20.160  1.00  0.00            
ATOM     16  O3  GCD     1      30.650  25.850  20.680  1.00  0.00            
ATOM     17  H9  GCD     1      29.690  25.980  20.640  1.00  0.00            
ATOM     18  C6  GCD     1      31.050  24.940  18.440  1.00  0.00            
ATOM     19  O4  GCD     1      31.270  23.690  17.730  1.00  0.00            
ATOM     20  H10 GCD     1      30.180  25.400  17.960  1.00  0.00            
ATOM     21  O5  GCD     1      32.230  25.790  18.220  1.00  0.00            
ATOM     22  C7  GCD     1      32.040  27.210  18.420  1.00  0.00            
ATOM     23  H11 GCD     1      31.080  27.470  18.900  1.00  0.00            
ATOM     24  C8  GCD     1      33.040  27.720  19.420  1.00  0.00            
ATOM     25  H12 GCD     1      34.090  27.570  19.140  1.00  0.00            
ATOM     26  O6  GCD     1      32.910  27.040  20.670  1.00  0.00            
ATOM     27  H13 GCD     1      32.040  26.640  20.780  1.00  0.00            
ATOM     28  C9  GCD     1      32.950  29.260  19.500  1.00  0.00            
ATOM     29  H14 GCD     1      31.940  29.560  19.820  1.00  0.00            
ATOM     30  O7  GCD     1      33.750  29.900  20.480  1.00  0.00            
ATOM     31  H15 GCD     1      34.670  29.920  20.170  1.00  0.00            
ATOM     32  C10 GCD     1      33.150  29.890  18.120  1.00  0.00            
ATOM     33  H16 GCD     1      33.060  30.970  18.290  1.00  0.00            
ATOM     34  O8  GCD     1      32.070  29.390  17.270  1.00  0.00            
ATOM     35  C11 GCD     1      32.140  27.940  17.030  1.00  0.00            
ATOM     36  H17 GCD     1      33.190  27.830  16.730  1.00  0.00            
ATOM     37  C12 GCD     1      31.150  27.420  15.970  1.00  0.00            
ATOM     38  H18 GCD     1      31.270  26.330  15.850  1.00  0.00            
ATOM     39  H19 GCD     1      31.360  27.920  15.020  1.00  0.00            
ATOM     40  O9  GCD     1      29.790  27.630  16.410  1.00  0.00            
ATOM     41  H20 GCD     1      29.760  28.530  16.770  1.00  0.00            
ATOM     42  O10 GCD     1      34.460  29.480  17.720  1.00  0.00            
ATOM     43  C13 GCD     1      35.460  30.560  17.570  1.00  0.00            
ATOM     44  H21 GCD     1      35.270  31.480  18.150  1.00  0.00            
ATOM     45  C14 GCD     1      36.700  29.970  18.290  1.00  0.00            
ATOM     46  H22 GCD     1      36.890  28.980  17.850  1.00  0.00            
ATOM     47  O11 GCD     1      36.450  29.670  19.670  1.00  0.00            
ATOM     48  H23 GCD     1      36.550  28.720  19.830  1.00  0.00            
ATOM     49  C15 GCD     1      37.980  30.830  18.050  1.00  0.00            
ATOM     50  H24 GCD     1      37.880  31.810  18.530  1.00  0.00            
ATOM     51  O12 GCD     1      39.090  30.150  18.570  1.00  0.00            
ATOM     52  H25 GCD     1      39.090  30.200  19.530  1.00  0.00            
ATOM     53  C16 GCD     1      38.170  31.100  16.550  1.00  0.00            
ATOM     54  H26 GCD     1      39.040  31.720  16.310  1.00  0.00            
ATOM     55  O13 GCD     1      36.980  31.660  16.120  1.00  0.00            
ATOM     56  C17 GCD     1      35.820  30.780  16.130  1.00  0.00            
ATOM     57  H27 GCD     1      36.030  29.840  15.590  1.00  0.00            
ATOM     58  C18 GCD     1      34.680  31.450  15.300  1.00  0.00            
ATOM     59  H28 GCD     1      33.940  30.790  14.820  1.00  0.00            
ATOM     60  H29 GCD     1      35.200  32.080  14.570  1.00  0.00            
ATOM     61  O14 GCD     1      33.860  32.340  16.120  1.00  0.00            
ATOM     62  H30 GCD     1      34.440  32.990  16.530  1.00  0.00            
ATOM     63  O15 GCD     1      38.420  29.870  15.890  1.00  0.00            
ATOM     64  C19 GCD     1      39.390  29.780  14.910  1.00  0.00            
ATOM     65  H31 GCD     1      39.860  30.730  14.630  1.00  0.00            
ATOM     66  C20 GCD     1      40.480  28.990  15.580  1.00  0.00            
ATOM     67  H32 GCD     1      40.010  28.060  15.950  1.00  0.00            
ATOM     68  O16 GCD     1      41.040  29.560  16.830  1.00  0.00            
ATOM     69  H33 GCD     1      40.310  29.820  17.410  1.00  0.00            
ATOM     70  C21 GCD     1      41.480  28.570  14.500  1.00  0.00            
ATOM     71  H34 GCD     1      41.880  29.500  14.080  1.00  0.00            
ATOM     72  O17 GCD     1      42.580  27.850  15.130  1.00  0.00            
ATOM     73  H35 GCD     1      43.110  28.540  15.540  1.00  0.00            
ATOM     74  C22 GCD     1      40.770  27.750  13.410  1.00  0.00            
ATOM     75  H36 GCD     1      41.460  27.580  12.570  1.00  0.00            
ATOM     76  O18 GCD     1      39.760  28.620  12.860  1.00  0.00            
ATOM     77  C23 GCD     1      38.800  28.990  13.760  1.00  0.00            
ATOM     78  H37 GCD     1      38.220  28.130  14.120  1.00  0.00            
ATOM     79  C24 GCD     1      37.830  29.860  12.930  1.00  0.00            
ATOM     80  H38 GCD     1      38.380  30.780  12.680  1.00  0.00            
ATOM     81  H39 GCD     1      37.030  30.250  13.570  1.00  0.00            
ATOM     82  O19 GCD     1      37.280  29.120  11.830  1.00  0.00            
ATOM     83  H40 GCD     1      38.060  28.990  11.280  1.00  0.00            
ATOM     84  O20 GCD     1      40.210  26.560  13.930  1.00  0.00            
ATOM     85  C25 GCD     1      40.550  25.370  13.160  1.00  0.00            
ATOM     86  H41 GCD     1      40.560  25.610  12.090  1.00  0.00            
ATOM     87  C26 GCD     1      41.920  24.780  13.700  1.00  0.00            
ATOM     88  H42 GCD     1      41.710  24.380  14.700  1.00  0.00            
ATOM     89  O21 GCD     1      43.010  25.690  13.570  1.00  0.00            
ATOM     90  H43 GCD     1      42.970  26.420  14.200  1.00  0.00            
ATOM     91  C27 GCD     1      42.300  23.510  12.890  1.00  0.00            
ATOM     92  H44 GCD     1      42.500  23.720  11.840  1.00  0.00            
ATOM     93  O22 GCD     1      43.520  22.940  13.430  1.00  0.00            
ATOM     94  H45 GCD     1      43.450  22.740  14.370  1.00  0.00            
ATOM     95  C28 GCD     1      41.180  22.480  12.930  1.00  0.00            
ATOM     96  H46 GCD     1      41.400  21.690  12.220  1.00  0.00            
ATOM     97  O23 GCD     1      39.990  23.120  12.410  1.00  0.00            
ATOM     98  C29 GCD     1      39.500  24.190  13.250  1.00  0.00            
ATOM     99  H47 GCD     1      39.370  23.750  14.250  1.00  0.00            
ATOM    100  C30 GCD     1      38.150  24.540  12.880  1.00  0.00            
ATOM    101  H48 GCD     1      37.630  25.200  13.580  1.00  0.00            
ATOM    102  H49 GCD     1      37.650  23.570  13.040  1.00  0.00            
ATOM    103  O24 GCD     1      37.920  24.890  11.550  1.00  0.00            
ATOM    104  H50 GCD     1      38.560  24.440  10.980  1.00  0.00            
ATOM    105  O25 GCD     1      41.050  22.070  14.340  1.00  0.00            
ATOM    106  C31 GCD     1      41.770  20.940  14.850  1.00  0.00            
ATOM    107  H51 GCD     1      42.740  20.680  14.400  1.00  0.00            
ATOM    108  C32 GCD     1      42.150  21.380  16.280  1.00  0.00            
ATOM    109  H52 GCD     1      41.250  21.710  16.810  1.00  0.00            
ATOM    110  O26 GCD     1      43.140  22.410  16.140  1.00  0.00            
ATOM    111  H53 GCD     1      42.930  22.970  16.900  1.00  0.00            
ATOM    112  C33 GCD     1      42.830  20.170  16.980  1.00  0.00            
ATOM    113  H54 GCD     1      43.740  19.970  16.390  1.00  0.00            
ATOM    114  O27 GCD     1      43.240  20.420  18.330  1.00  0.00            
ATOM    115  H55 GCD     1      42.400  20.430  18.810  1.00  0.00            
ATOM    116  C34 GCD     1      41.790  19.070  17.010  1.00  0.00            
ATOM    117  H56 GCD     1      42.250  18.190  17.490  1.00  0.00            
ATOM    118  O28 GCD     1      41.420  18.660  15.680  1.00  0.00            
ATOM    119  C35 GCD     1      40.860  19.730  14.890  1.00  0.00            
ATOM    120  H57 GCD     1      39.930  20.030  15.380  1.00  0.00            
ATOM    121  C36 GCD     1      40.520  19.130  13.460  1.00  0.00            
ATOM    122  H58 GCD     1      39.970  19.870  12.860  1.00  0.00            
ATOM    123  H59 GCD     1      39.860  18.260  13.530  1.00  0.00            
ATOM    124  O29 GCD     1      41.680  18.680  12.820  1.00  0.00            
ATOM    125  H60 GCD     1      41.490  18.290  11.960  1.00  0.00            
ATOM    126  O30 GCD     1      40.630  19.420  17.720  1.00  0.00            
ATOM    127  C37 GCD     1      40.260  18.710  18.910  1.00  0.00            
ATOM    128  H61 GCD     1      41.080  18.030  19.180  1.00  0.00            
ATOM    129  C38 GCD     1      40.090  19.790  19.990  1.00  0.00            
ATOM    130  H62 GCD     1      39.410  20.520  19.530  1.00  0.00            
ATOM    131  O31 GCD     1      41.310  20.390  20.250  1.00  0.00            
ATOM    132  H63 GCD     1      41.210  20.990  20.990  1.00  0.00            
ATOM    133  C39 GCD     1      39.420  19.180  21.170  1.00  0.00            
ATOM    134  H64 GCD     1      40.110  18.450  21.610  1.00  0.00            
ATOM    135  O32 GCD     1      39.050  20.300  22.080  1.00  0.00            
ATOM    136  H65 GCD     1      39.860  20.800  22.240  1.00  0.00            
ATOM    137  C40 GCD     1      38.070  18.460  20.670  1.00  0.00            
ATOM    138  H66 GCD     1      37.650  18.040  21.590  1.00  0.00            
ATOM    139  O33 GCD     1      38.350  17.390  19.750  1.00  0.00            
ATOM    140  C41 GCD     1      38.970  17.940  18.620  1.00  0.00            
ATOM    141  H67 GCD     1      38.290  18.490  17.950  1.00  0.00            
ATOM    142  C42 GCD     1      39.320  16.760  17.780  1.00  0.00            
ATOM    143  H68 GCD     1      40.120  16.170  18.240  1.00  0.00            
ATOM    144  H69 GCD     1      39.740  17.140  16.840  1.00  0.00            
ATOM    145  O34 GCD     1      38.130  16.030  17.460  1.00  0.00            
ATOM    146  H70 GCD     1      37.560  16.440  18.120  1.00  0.00            
ATOM    147  O35 GCD     1      37.200  19.460  20.090  1.00  0.00            
ATOM    148  C43 GCD     1      35.860  19.280  20.260  1.00  0.00            
ATOM    149  H71 GCD     1      35.620  18.210  20.370  1.00  0.00            
ATOM    150  C44 GCD     1      35.460  20.140  21.560  1.00  0.00            
ATOM    151  H72 GCD     1      35.740  21.170  21.310  1.00  0.00            
ATOM    152  O36 GCD     1      36.120  19.750  22.700  1.00  0.00            
ATOM    153  H73 GCD     1      37.060  19.800  22.470  1.00  0.00            
ATOM    154  C45 GCD     1      33.940  20.140  21.820  1.00  0.00            
ATOM    155  H74 GCD     1      33.690  19.110  22.090  1.00  0.00            
ATOM    156  O37 GCD     1      33.590  20.930  23.000  1.00  0.00            
ATOM    157  H75 GCD     1      34.060  21.770  22.930  1.00  0.00            
ATOM    158  C46 GCD     1      33.140  20.460  20.550  1.00  0.00            
ATOM    159  H76 GCD     1      32.090  20.190  20.640  1.00  0.00            
ATOM    160  O38 GCD     1      33.290  21.850  20.270  1.00  0.00            
ATOM    161  O39 GCD     1      33.580  19.820  19.370  1.00  0.00            
ATOM    162  C47 GCD     1      35.030  19.840  19.050  1.00  0.00            
ATOM    163  H77 GCD     1      35.270  20.910  18.950  1.00  0.00            
ATOM    164  C48 GCD     1      35.280  19.060  17.740  1.00  0.00            
ATOM    165  H78 GCD     1      36.260  19.220  17.290  1.00  0.00            
ATOM    166  H79 GCD     1      34.680  19.610  17.000  1.00  0.00            
ATOM    167  O40 GCD     1      34.980  17.680  17.680  1.00  0.00            
ATOM    168  H80 GCD     1      34.030  17.780  17.530  1.00  0.00            
ATOM    169  C1  AY6     2      36.400  19.190  13.830  1.00  0.00            
ATOM    170  C2  AY6     2      36.740  20.370  14.680  1.00  0.00            
ATOM    171  C3  AY6     2      36.240  21.520  14.470  1.00  0.00            
ATOM    172  C4  AY6     2      36.790  22.270  15.550  1.00  0.00            
ATOM    173  N1  AY6     2      36.620  23.590  15.570  1.00  0.00            
ATOM    174  S1  AY6     2      36.570  24.420  16.980  1.00  0.00            
ATOM    175  O1  AY6     2      35.780  23.720  17.940  1.00  0.00            
ATOM    176  O2  AY6     2      36.020  25.600  16.260  1.00  0.00            
ATOM    177  C5  AY6     2      38.290  24.530  17.570  1.00  0.00            
ATOM    178  C6  AY6     2      39.180  25.330  16.830  1.00  0.00            
ATOM    179  C7  AY6     2      40.590  25.200  17.060  1.00  0.00            
ATOM    180  C8  AY6     2      41.110  24.260  17.960  1.00  0.00            
ATOM    181  N2  AY6     2      42.420  24.010  18.110  1.00  0.00            
ATOM    182  C9  AY6     2      40.210  23.410  18.620  1.00  0.00            
ATOM    183  C10 AY6     2      38.810  23.530  18.450  1.00  0.00            
ATOM    184  N3  AY6     2      37.550  21.590  16.370  1.00  0.00            
ATOM    185  O3  AY6     2      37.490  20.260  15.810  1.00  0.00            
ATOM    186  H1  AY6     2      36.090  19.480  12.810  1.00  0.00            
ATOM    187  H2  AY6     2      37.310  18.620  13.610  1.00  0.00            
ATOM    188  H3  AY6     2      35.680  18.480  14.240  1.00  0.00            
ATOM    189  H4  AY6     2      35.390  21.760  13.840  1.00  0.00            
ATOM    190  H5  AY6     2      35.750  23.900  15.160  1.00  0.00            
ATOM    191  H6  AY6     2      38.910  25.900  15.940  1.00  0.00            
ATOM    192  H7  AY6     2      41.340  25.740  16.490  1.00  0.00            
ATOM    193  H8  AY6     2      42.810  23.520  18.900  1.00  0.00            
ATOM    194  H9  AY6     2      42.990  24.610  17.510  1.00  0.00            
ATOM    195  H10 AY6     2      40.550  22.670  19.330  1.00  0.00            
ATOM    196  H11 AY6     2      38.160  22.780  18.890  1.00  0.00            
TER
ENDMDL
MODEL        1
ATOM      1  H1  GCD     1      34.310  33.050  11.800  1.00  0.00            
ATOM      2  O1  GCD     1      33.970  33.580  11.070  1.00  0.00            
ATOM      3  C1  GCD     1      33.520  34.770  11.750  1.00  0.00            
ATOM      4  H2  GCD     1      33.470  35.630  11.070  1.00  0.00            
ATOM      5  H3  GCD     1      32.530  34.460  12.100  1.00  0.00            
ATOM      6  C2  GCD     1      34.330  35.140  13.000  1.00  0.00            
ATOM      7  H4  GCD     1      34.420  34.260  13.650  1.00  0.00            
ATOM      8  C3  GCD     1      33.720  36.410  13.690  1.00  0.00            
ATOM      9  H5  GCD     1      33.540  37.210  12.960  1.00  0.00            
ATOM     10  C4  GCD     1      34.640  36.830  14.840  1.00  0.00            
ATOM     11  H6  GCD     1      34.610  36.120  15.680  1.00  0.00            
ATOM     12  O2  GCD     1      34.290  38.090  15.330  1.00  0.00            
ATOM     13  H7  GCD     1      35.050  38.470  15.780  1.00  0.00            
ATOM     14  C5  GCD     1      36.130  36.940  14.350  1.00  0.00            
ATOM     15  H8  GCD     1      36.120  37.730  13.590  1.00  0.00            
ATOM     16  O3  GCD     1      37.010  37.320  15.390  1.00  0.00            
ATOM     17  H9  GCD     1      37.880  37.380  14.970  1.00  0.00            
ATOM     18  C6  GCD     1      36.560  35.700  13.560  1.00  0.00            
ATOM     19  O4  GCD     1      35.640  35.420  12.550  1.00  0.00            
ATOM     20  H10 GCD     1      37.530  35.870  13.090  1.00  0.00            
ATOM     21  O5  GCD     1      36.590  34.660  14.530  1.00  0.00            
ATOM     22  C7  GCD     1      37.860  33.990  14.600  1.00  0.00            
ATOM     23  H11 GCD     1      38.640  34.760  14.540  1.00  0.00            
ATOM     24  C8  GCD     1      38.050  33.370  16.010  1.00  0.00            
ATOM     25  H12 GCD     1      37.210  32.670  16.120  1.00  0.00            
ATOM     26  O6  GCD     1      37.960  34.310  17.120  1.00  0.00            
ATOM     27  H13 GCD     1      37.160  34.810  16.960  1.00  0.00            
ATOM     28  C9  GCD     1      39.370  32.570  16.140  1.00  0.00            
ATOM     29  H14 GCD     1      40.160  33.320  15.980  1.00  0.00            
ATOM     30  O7  GCD     1      39.500  32.010  17.440  1.00  0.00            
ATOM     31  H15 GCD     1      39.420  31.050  17.450  1.00  0.00            
ATOM     32  C10 GCD     1      39.470  31.580  15.040  1.00  0.00            
ATOM     33  H16 GCD     1      40.480  31.190  15.120  1.00  0.00            
ATOM     34  O8  GCD     1      39.330  32.160  13.780  1.00  0.00            
ATOM     35  C11 GCD     1      38.070  32.890  13.510  1.00  0.00            
ATOM     36  H17 GCD     1      37.300  32.140  13.720  1.00  0.00            
ATOM     37  C12 GCD     1      38.040  33.310  12.120  1.00  0.00            
ATOM     38  H18 GCD     1      37.180  33.890  11.760  1.00  0.00            
ATOM     39  H19 GCD     1      38.130  32.420  11.490  1.00  0.00            
ATOM     40  O9  GCD     1      39.050  34.200  11.800  1.00  0.00            
ATOM     41  H20 GCD     1      39.140  34.380  10.850  1.00  0.00            
ATOM     42  O10 GCD     1      38.490  30.500  15.210  1.00  0.00            
ATOM     43  C13 GCD     1      39.030  29.160  15.170  1.00  0.00            
ATOM     44  H21 GCD     1      40.090  29.170  14.880  1.00  0.00            
ATOM     45  C14 GCD     1      38.850  28.450  16.540  1.00  0.00            
ATOM     46  H22 GCD     1      37.780  28.550  16.740  1.00  0.00            
ATOM     47  O11 GCD     1      39.590  29.230  17.480  1.00  0.00            
ATOM     48  H23 GCD     1      40.440  28.780  17.530  1.00  0.00            
ATOM     49  C15 GCD     1      39.260  26.990  16.360  1.00  0.00            
ATOM     50  H24 GCD     1      40.320  26.870  16.100  1.00  0.00            
ATOM     51  O12 GCD     1      39.030  26.260  17.610  1.00  0.00            
ATOM     52  H25 GCD     1      38.410  25.550  17.410  1.00  0.00            
ATOM     53  C16 GCD     1      38.350  26.350  15.270  1.00  0.00            
ATOM     54  H26 GCD     1      38.760  25.340  15.140  1.00  0.00            
ATOM     55  O13 GCD     1      38.530  27.110  14.050  1.00  0.00            
ATOM     56  C17 GCD     1      38.200  28.510  14.150  1.00  0.00            
ATOM     57  H27 GCD     1      37.150  28.560  14.470  1.00  0.00            
ATOM     58  C18 GCD     1      38.330  29.060  12.640  1.00  0.00            
ATOM     59  H28 GCD     1      39.370  29.050  12.280  1.00  0.00            
ATOM     60  H29 GCD     1      38.150  30.140  12.640  1.00  0.00            
ATOM     61  O14 GCD     1      37.460  28.510  11.720  1.00  0.00            
ATOM     62  H30 GCD     1      37.590  27.560  11.750  1.00  0.00            
ATOM     63  O15 GCD     1      36.960  26.370  15.690  1.00  0.00            
ATOM     64  C19 GCD     1      36.340  25.090  15.430  1.00  0.00            
ATOM     65  H31 GCD     1      36.760  24.550  14.570  1.00  0.00            
ATOM     66  C20 GCD     1      36.350  24.230  16.780  1.00  0.00            
ATOM     67  H32 GCD     1      35.870  24.820  17.570  1.00  0.00            
ATOM     68  O16 GCD     1      37.680  23.760  17.280  1.00  0.00            
ATOM     69  H33 GCD     1      37.520  23.130  17.990  1.00  0.00            
ATOM     70  C21 GCD     1      35.380  22.980  16.710  1.00  0.00            
ATOM     71  H34 GCD     1      35.700  22.360  15.860  1.00  0.00            
ATOM     72  O17 GCD     1      35.420  22.370  17.920  1.00  0.00            
ATOM     73  H35 GCD     1      34.900  22.900  18.530  1.00  0.00            
ATOM     74  C22 GCD     1      33.970  23.490  16.250  1.00  0.00            
ATOM     75  H36 GCD     1      33.230  22.720  16.020  1.00  0.00            
ATOM     76  O18 GCD     1      34.060  24.300  15.110  1.00  0.00            
ATOM     77  C23 GCD     1      34.930  25.420  15.080  1.00  0.00            
ATOM     78  H37 GCD     1      34.520  26.150  15.780  1.00  0.00            
ATOM     79  C24 GCD     1      34.890  26.030  13.670  1.00  0.00            
ATOM     80  H38 GCD     1      35.570  26.880  13.580  1.00  0.00            
ATOM     81  H39 GCD     1      33.860  26.270  13.390  1.00  0.00            
ATOM     82  O19 GCD     1      35.380  25.110  12.680  1.00  0.00            
ATOM     83  H40 GCD     1      34.770  24.360  12.730  1.00  0.00            
ATOM     84  O20 GCD     1      33.500  24.350  17.360  1.00  0.00            
ATOM     85  C25 GCD     1      32.400  23.940  18.190  1.00  0.00            
ATOM     86  H41 GCD     1      32.310  22.840  18.240  1.00  0.00            
ATOM     87  C26 GCD     1      32.750  24.460  19.610  1.00  0.00            
ATOM     88  H42 GCD     1      33.230  25.420  19.410  1.00  0.00            
ATOM     89  O21 GCD     1      33.760  23.670  20.230  1.00  0.00            
ATOM     90  H43 GCD     1      33.550  22.750  20.040  1.00  0.00            
ATOM     91  C27 GCD     1      31.490  24.680  20.550  1.00  0.00            
ATOM     92  H44 GCD     1      31.240  23.660  20.860  1.00  0.00            
ATOM     93  O22 GCD     1      31.700  25.470  21.730  1.00  0.00            
ATOM     94  H45 GCD     1      32.440  25.110  22.230  1.00  0.00            
ATOM     95  C28 GCD     1      30.290  25.210  19.790  1.00  0.00            
ATOM     96  H46 GCD     1      29.400  25.080  20.400  1.00  0.00            
ATOM     97  O23 GCD     1      30.080  24.520  18.590  1.00  0.00            
ATOM     98  C29 GCD     1      31.140  24.690  17.650  1.00  0.00            
ATOM     99  H47 GCD     1      31.330  25.760  17.520  1.00  0.00            
ATOM    100  C30 GCD     1      30.770  24.260  16.210  1.00  0.00            
ATOM    101  H48 GCD     1      31.570  24.550  15.520  1.00  0.00            
ATOM    102  H49 GCD     1      29.850  24.750  15.860  1.00  0.00            
ATOM    103  O24 GCD     1      30.580  22.860  16.060  1.00  0.00            
ATOM    104  H50 GCD     1      30.400  22.700  15.130  1.00  0.00            
ATOM    105  O25 GCD     1      30.510  26.620  19.490  1.00  0.00            
ATOM    106  C31 GCD     1      29.700  27.550  20.220  1.00  0.00            
ATOM    107  H51 GCD     1      29.360  27.080  21.150  1.00  0.00            
ATOM    108  C32 GCD     1      30.690  28.700  20.590  1.00  0.00            
ATOM    109  H52 GCD     1      31.310  29.070  19.770  1.00  0.00            
ATOM    110  O26 GCD     1      31.660  28.290  21.570  1.00  0.00            
ATOM    111  H53 GCD     1      31.820  27.340  21.460  1.00  0.00            
ATOM    112  C33 GCD     1      29.790  29.740  21.180  1.00  0.00            
ATOM    113  H54 GCD     1      29.170  29.490  22.050  1.00  0.00            
ATOM    114  O27 GCD     1      30.480  30.960  21.580  1.00  0.00            
ATOM    115  H55 GCD     1      30.250  31.070  22.510  1.00  0.00            
ATOM    116  C34 GCD     1      28.710  30.230  20.280  1.00  0.00            
ATOM    117  H56 GCD     1      28.120  31.020  20.750  1.00  0.00            
ATOM    118  O28 GCD     1      27.880  29.120  19.960  1.00  0.00            
ATOM    119  C35 GCD     1      28.590  28.040  19.270  1.00  0.00            
ATOM    120  H57 GCD     1      29.070  28.380  18.350  1.00  0.00            
ATOM    121  C36 GCD     1      27.590  26.900  18.870  1.00  0.00            
ATOM    122  H58 GCD     1      28.160  26.210  18.240  1.00  0.00            
ATOM    123  H59 GCD     1      26.860  27.410  18.230  1.00  0.00            
ATOM    124  O29 GCD     1      26.870  26.350  19.960  1.00  0.00            
ATOM    125  H60 GCD     1      26.470  27.050  20.480  1.00  0.00            
ATOM    126  O30 GCD     1      29.220  30.830  19.120  1.00  0.00            
ATOM    127  C37 GCD     1      28.380  31.880  18.640  1.00  0.00            
ATOM    128  H61 GCD     1      27.340  31.700  18.940  1.00  0.00            
ATOM    129  C38 GCD     1      28.870  33.250  19.160  1.00  0.00            
ATOM    130  H62 GCD     1      29.910  33.390  18.820  1.00  0.00            
ATOM    131  O31 GCD     1      28.790  33.180  20.570  1.00  0.00            
ATOM    132  H63 GCD     1      29.430  32.540  20.910  1.00  0.00            
ATOM    133  C39 GCD     1      28.080  34.430  18.680  1.00  0.00            
ATOM    134  H64 GCD     1      27.040  34.300  19.000  1.00  0.00            
ATOM    135  O32 GCD     1      28.550  35.730  19.150  1.00  0.00            
ATOM    136  H65 GCD     1      28.570  35.670  20.110  1.00  0.00            
ATOM    137  C40 GCD     1      28.010  34.360  17.150  1.00  0.00            
ATOM    138  H66 GCD     1      27.290  35.060  16.730  1.00  0.00            
ATOM    139  O33 GCD     1      27.540  33.100  16.800  1.00  0.00            
ATOM    140  C41 GCD     1      28.380  32.000  17.150  1.00  0.00            
ATOM    141  H67 GCD     1      29.420  32.250  16.890  1.00  0.00            
ATOM    142  C42 GCD     1      27.940  30.750  16.370  1.00  0.00            
ATOM    143  H68 GCD     1      28.710  29.970  16.470  1.00  0.00            
ATOM    144  H69 GCD     1      27.840  30.980  15.310  1.00  0.00            
ATOM    145  O34 GCD     1      26.730  30.110  16.920  1.00  0.00            
ATOM    146  H70 GCD     1      26.970  29.920  17.830  1.00  0.00            
ATOM    147  O35 GCD     1      29.330  34.610  16.630  1.00  0.00            
ATOM    148  C43 GCD     1      29.470  35.530  15.520  1.00  0.00            
ATOM    149  H71 GCD     1      28.500  35.970  15.240  1.00  0.00            
ATOM    150  C44 GCD     1      30.300  36.720  16.000  1.00  0.00            
ATOM    151  H72 GCD     1      31.260  36.310  16.360  1.00  0.00            
ATOM    152  O36 GCD     1      29.640  37.360  17.090  1.00  0.00            
ATOM    153  H73 GCD     1      29.330  36.590  17.580  1.00  0.00            
ATOM    154  C45 GCD     1      30.730  37.630  14.790  1.00  0.00            
ATOM    155  H74 GCD     1      29.790  38.010  14.360  1.00  0.00            
ATOM    156  O37 GCD     1      31.590  38.720  15.180  1.00  0.00            
ATOM    157  H75 GCD     1      32.490  38.400  15.280  1.00  0.00            
ATOM    158  C46 GCD     1      31.280  36.750  13.690  1.00  0.00            
ATOM    159  H76 GCD     1      31.450  37.280  12.750  1.00  0.00            
ATOM    160  O38 GCD     1      32.410  36.090  14.250  1.00  0.00            
ATOM    161  O39 GCD     1      30.340  35.750  13.310  1.00  0.00            
ATOM    162  C47 GCD     1      30.090  34.820  14.380  1.00  0.00            
ATOM    163  H77 GCD     1      30.960  34.210  14.640  1.00  0.00            
ATOM    164  C48 GCD     1      29.020  33.860  13.790  1.00  0.00            
ATOM    165  H78 GCD     1      28.190  34.560  13.710  1.00  0.00            
ATOM    166  H79 GCD     1      28.840  33.110  14.570  1.00  0.00            
ATOM    167  O40 GCD     1      29.330  33.240  12.520  1.00  0.00            
ATOM    168  H80 GCD     1      29.980  32.540  12.680  1.00  0.00            
ATOM    169  C1  AY6     2      32.570  33.640  18.740  1.00  0.00            
ATOM    170  C2  AY6     2      32.380  33.050  17.410  1.00  0.00            
ATOM    171  C3  AY6     2      32.040  31.810  17.150  1.00  0.00            
ATOM    172  C4  AY6     2      32.350  31.650  15.850  1.00  0.00            
ATOM    173  N1  AY6     2      31.930  30.520  15.210  1.00  0.00            
ATOM    174  S1  AY6     2      32.820  29.150  15.220  1.00  0.00            
ATOM    175  O1  AY6     2      33.490  29.370  13.940  1.00  0.00            
ATOM    176  O2  AY6     2      31.910  28.050  15.350  1.00  0.00            
ATOM    177  C5  AY6     2      33.990  29.360  16.540  1.00  0.00            
ATOM    178  C6  AY6     2      33.960  28.370  17.580  1.00  0.00            
ATOM    179  C7  AY6     2      35.000  28.420  18.530  1.00  0.00            
ATOM    180  C8  AY6     2      36.000  29.340  18.490  1.00  0.00            
ATOM    181  N2  AY6     2      36.920  29.420  19.480  1.00  0.00            
ATOM    182  C9  AY6     2      36.030  30.310  17.490  1.00  0.00            
ATOM    183  C10 AY6     2      35.030  30.340  16.520  1.00  0.00            
ATOM    184  N3  AY6     2      32.960  32.660  15.360  1.00  0.00            
ATOM    185  O3  AY6     2      33.100  33.550  16.410  1.00  0.00            
ATOM    186  H1  AY6     2      32.170  32.970  19.500  1.00  0.00            
ATOM    187  H2  AY6     2      33.630  33.850  18.940  1.00  0.00            
ATOM    188  H3  AY6     2      31.960  34.550  18.780  1.00  0.00            
ATOM    189  H4  AY6     2      31.820  30.960  17.790  1.00  0.00            
ATOM    190  H5  AY6     2      31.810  30.560  14.200  1.00  0.00            
ATOM    191  H6  AY6     2      33.240  27.560  17.560  1.00  0.00            
ATOM    192  H7  AY6     2      35.000  27.690  19.330  1.00  0.00            
ATOM    193  H8  AY6     2      36.860  28.740  20.230  1.00  0.00            
ATOM    194  H9  AY6     2      37.840  29.690  19.160  1.00  0.00            
ATOM    195  H10 AY6     2      36.860  31.010  17.420  1.00  0.00            
ATOM    196  H11 AY6     2      35.050  31.100  15.740  1.00  0.00            
TER
ENDMDL
MODEL        1
ATOM      1  H1  GCD     1      45.380  33.810  16.270  1.00  0.00            
ATOM      2  O1  GCD     1      45.070  32.970  15.910  1.00  0.00            
ATOM      3  C1  GCD     1      46.010  32.070  16.450  1.00  0.00            
ATOM      4  H2  GCD     1      46.410  32.410  17.410  1.00  0.00            
ATOM      5  H3  GCD     1      45.540  31.080  16.490  1.00  0.00            
ATOM      6  C2  GCD     1      47.350  32.110  15.590  1.00  0.00            
ATOM      7  H4  GCD     1      47.110  31.830  14.550  1.00  0.00            
ATOM      8  C3  GCD     1      48.430  31.130  16.130  1.00  0.00            
ATOM      9  H5  GCD     1      48.420  31.290  17.210  1.00  0.00            
ATOM     10  C4  GCD     1      49.740  31.260  15.480  1.00  0.00            
ATOM     11  H6  GCD     1      49.640  30.940  14.440  1.00  0.00            
ATOM     12  O2  GCD     1      50.760  30.390  15.950  1.00  0.00            
ATOM     13  H7  GCD     1      50.360  29.540  15.740  1.00  0.00            
ATOM     14  C5  GCD     1      50.190  32.710  15.510  1.00  0.00            
ATOM     15  H8  GCD     1      50.350  32.890  16.580  1.00  0.00            
ATOM     16  O3  GCD     1      51.460  32.960  14.880  1.00  0.00            
ATOM     17  H9  GCD     1      51.430  32.660  13.960  1.00  0.00            
ATOM     18  C6  GCD     1      49.100  33.680  15.010  1.00  0.00            
ATOM     19  O4  GCD     1      47.860  33.400  15.660  1.00  0.00            
ATOM     20  H10 GCD     1      49.290  34.750  15.150  1.00  0.00            
ATOM     21  O5  GCD     1      48.820  33.420  13.640  1.00  0.00            
ATOM     22  C7  GCD     1      49.620  34.030  12.620  1.00  0.00            
ATOM     23  H11 GCD     1      50.520  34.430  13.110  1.00  0.00            
ATOM     24  C8  GCD     1      50.140  32.940  11.680  1.00  0.00            
ATOM     25  H12 GCD     1      49.260  32.290  11.580  1.00  0.00            
ATOM     26  O6  GCD     1      51.200  32.220  12.290  1.00  0.00            
ATOM     27  H13 GCD     1      51.240  31.360  11.840  1.00  0.00            
ATOM     28  C9  GCD     1      50.670  33.540  10.340  1.00  0.00            
ATOM     29  H14 GCD     1      51.600  34.100  10.530  1.00  0.00            
ATOM     30  O7  GCD     1      50.860  32.540   9.330  1.00  0.00            
ATOM     31  H15 GCD     1      51.510  32.940   8.750  1.00  0.00            
ATOM     32  C10 GCD     1      49.770  34.630   9.860  1.00  0.00            
ATOM     33  H16 GCD     1      50.320  35.100   9.040  1.00  0.00            
ATOM     34  O8  GCD     1      49.630  35.600  10.910  1.00  0.00            
ATOM     35  C11 GCD     1      48.800  35.140  11.930  1.00  0.00            
ATOM     36  H17 GCD     1      47.870  34.810  11.470  1.00  0.00            
ATOM     37  C12 GCD     1      48.430  36.330  12.810  1.00  0.00            
ATOM     38  H18 GCD     1      47.660  36.080  13.540  1.00  0.00            
ATOM     39  H19 GCD     1      47.910  37.120  12.260  1.00  0.00            
ATOM     40  O9  GCD     1      49.550  36.800  13.530  1.00  0.00            
ATOM     41  H20 GCD     1      50.070  37.320  12.910  1.00  0.00            
ATOM     42  O10 GCD     1      48.450  34.230   9.460  1.00  0.00            
ATOM     43  C13 GCD     1      47.920  34.790   8.230  1.00  0.00            
ATOM     44  H21 GCD     1      48.700  35.460   7.840  1.00  0.00            
ATOM     45  C14 GCD     1      47.770  33.670   7.230  1.00  0.00            
ATOM     46  H22 GCD     1      47.070  32.950   7.680  1.00  0.00            
ATOM     47  O11 GCD     1      49.110  33.070   7.090  1.00  0.00            
ATOM     48  H23 GCD     1      49.510  32.930   7.950  1.00  0.00            
ATOM     49  C15 GCD     1      47.220  34.200   5.910  1.00  0.00            
ATOM     50  H24 GCD     1      47.980  34.930   5.620  1.00  0.00            
ATOM     51  O12 GCD     1      47.240  33.360   4.740  1.00  0.00            
ATOM     52  H25 GCD     1      47.710  33.840   4.050  1.00  0.00            
ATOM     53  C16 GCD     1      45.910  34.870   6.180  1.00  0.00            
ATOM     54  H26 GCD     1      45.680  35.400   5.250  1.00  0.00            
ATOM     55  O13 GCD     1      46.120  35.920   7.100  1.00  0.00            
ATOM     56  C17 GCD     1      46.580  35.480   8.410  1.00  0.00            
ATOM     57  H27 GCD     1      45.760  34.870   8.830  1.00  0.00            
ATOM     58  C18 GCD     1      46.810  36.790   9.290  1.00  0.00            
ATOM     59  H28 GCD     1      47.360  37.570   8.750  1.00  0.00            
ATOM     60  H29 GCD     1      47.520  36.660  10.120  1.00  0.00            
ATOM     61  O14 GCD     1      45.520  37.320   9.840  1.00  0.00            
ATOM     62  H30 GCD     1      45.020  37.680   9.100  1.00  0.00            
ATOM     63  O15 GCD     1      44.890  33.900   6.480  1.00  0.00            
ATOM     64  C19 GCD     1      43.660  34.010   5.680  1.00  0.00            
ATOM     65  H31 GCD     1      43.670  34.930   5.090  1.00  0.00            
ATOM     66  C20 GCD     1      43.560  32.730   4.800  1.00  0.00            
ATOM     67  H32 GCD     1      43.970  31.840   5.300  1.00  0.00            
ATOM     68  O16 GCD     1      44.430  32.960   3.640  1.00  0.00            
ATOM     69  H33 GCD     1      45.320  32.900   4.020  1.00  0.00            
ATOM     70  C21 GCD     1      42.120  32.540   4.390  1.00  0.00            
ATOM     71  H34 GCD     1      41.780  33.330   3.710  1.00  0.00            
ATOM     72  O17 GCD     1      41.960  31.200   3.780  1.00  0.00            
ATOM     73  H35 GCD     1      41.040  31.160   3.500  1.00  0.00            
ATOM     74  C22 GCD     1      41.130  32.630   5.600  1.00  0.00            
ATOM     75  H36 GCD     1      40.110  32.680   5.210  1.00  0.00            
ATOM     76  O18 GCD     1      41.320  33.950   6.180  1.00  0.00            
ATOM     77  C23 GCD     1      42.630  34.140   6.720  1.00  0.00            
ATOM     78  H37 GCD     1      42.880  33.310   7.400  1.00  0.00            
ATOM     79  C24 GCD     1      42.630  35.430   7.540  1.00  0.00            
ATOM     80  H38 GCD     1      43.630  35.570   7.970  1.00  0.00            
ATOM     81  H39 GCD     1      41.840  35.390   8.300  1.00  0.00            
ATOM     82  O19 GCD     1      42.440  36.590   6.670  1.00  0.00            
ATOM     83  H40 GCD     1      41.790  36.300   6.020  1.00  0.00            
ATOM     84  O20 GCD     1      41.310  31.540   6.510  1.00  0.00            
ATOM     85  C25 GCD     1      40.090  30.750   6.740  1.00  0.00            
ATOM     86  H41 GCD     1      39.220  31.120   6.200  1.00  0.00            
ATOM     87  C26 GCD     1      40.380  29.260   6.310  1.00  0.00            
ATOM     88  H42 GCD     1      41.310  29.060   6.860  1.00  0.00            
ATOM     89  O21 GCD     1      40.670  29.150   4.960  1.00  0.00            
ATOM     90  H43 GCD     1      41.420  29.690   4.670  1.00  0.00            
ATOM     91  C27 GCD     1      39.240  28.380   6.720  1.00  0.00            
ATOM     92  H44 GCD     1      38.370  28.680   6.120  1.00  0.00            
ATOM     93  O22 GCD     1      39.420  27.060   6.270  1.00  0.00            
ATOM     94  H45 GCD     1      39.900  27.290   5.460  1.00  0.00            
ATOM     95  C28 GCD     1      38.950  28.510   8.200  1.00  0.00            
ATOM     96  H46 GCD     1      38.050  27.920   8.400  1.00  0.00            
ATOM     97  O23 GCD     1      38.620  29.880   8.470  1.00  0.00            
ATOM     98  C29 GCD     1      39.740  30.720   8.220  1.00  0.00            
ATOM     99  H47 GCD     1      40.610  30.320   8.770  1.00  0.00            
ATOM    100  C30 GCD     1      39.410  32.070   8.880  1.00  0.00            
ATOM    101  H48 GCD     1      38.430  32.470   8.580  1.00  0.00            
ATOM    102  H49 GCD     1      40.120  32.800   8.470  1.00  0.00            
ATOM    103  O24 GCD     1      39.540  32.020  10.280  1.00  0.00            
ATOM    104  H50 GCD     1      40.490  31.900  10.370  1.00  0.00            
ATOM    105  O25 GCD     1      40.070  27.930   8.930  1.00  0.00            
ATOM    106  C31 GCD     1      39.790  26.860   9.820  1.00  0.00            
ATOM    107  H51 GCD     1      38.760  26.490   9.710  1.00  0.00            
ATOM    108  C32 GCD     1      40.770  25.630   9.550  1.00  0.00            
ATOM    109  H52 GCD     1      41.850  25.830   9.550  1.00  0.00            
ATOM    110  O26 GCD     1      40.430  25.150   8.300  1.00  0.00            
ATOM    111  H53 GCD     1      40.480  25.930   7.730  1.00  0.00            
ATOM    112  C33 GCD     1      40.490  24.580  10.680  1.00  0.00            
ATOM    113  H54 GCD     1      39.490  24.160  10.550  1.00  0.00            
ATOM    114  O27 GCD     1      41.430  23.470  10.590  1.00  0.00            
ATOM    115  H55 GCD     1      40.960  22.710  10.210  1.00  0.00            
ATOM    116  C34 GCD     1      40.510  25.240  12.030  1.00  0.00            
ATOM    117  H56 GCD     1      40.110  24.400  12.620  1.00  0.00            
ATOM    118  O28 GCD     1      39.650  26.320  12.080  1.00  0.00            
ATOM    119  C35 GCD     1      40.000  27.350  11.210  1.00  0.00            
ATOM    120  H57 GCD     1      41.070  27.540  11.300  1.00  0.00            
ATOM    121  C36 GCD     1      39.040  28.560  11.570  1.00  0.00            
ATOM    122  H58 GCD     1      39.260  29.380  10.880  1.00  0.00            
ATOM    123  H59 GCD     1      39.330  28.940  12.560  1.00  0.00            
ATOM    124  O29 GCD     1      37.580  28.330  11.450  1.00  0.00            
ATOM    125  H60 GCD     1      37.110  29.170  11.360  1.00  0.00            
ATOM    126  O30 GCD     1      41.930  25.630  12.300  1.00  0.00            
ATOM    127  C37 GCD     1      42.720  24.810  13.090  1.00  0.00            
ATOM    128  H61 GCD     1      42.290  23.810  13.120  1.00  0.00            
ATOM    129  C38 GCD     1      44.130  24.750  12.460  1.00  0.00            
ATOM    130  H62 GCD     1      44.350  25.790  12.200  1.00  0.00            
ATOM    131  O31 GCD     1      44.060  23.990  11.230  1.00  0.00            
ATOM    132  H63 GCD     1      43.140  23.720  11.120  1.00  0.00            
ATOM    133  C39 GCD     1      45.290  24.350  13.400  1.00  0.00            
ATOM    134  H64 GCD     1      45.260  23.250  13.410  1.00  0.00            
ATOM    135  O32 GCD     1      46.450  24.680  12.750  1.00  0.00            
ATOM    136  H65 GCD     1      46.310  25.590  12.460  1.00  0.00            
ATOM    137  C40 GCD     1      45.140  24.950  14.780  1.00  0.00            
ATOM    138  H66 GCD     1      45.820  24.410  15.430  1.00  0.00            
ATOM    139  O33 GCD     1      43.810  24.840  15.240  1.00  0.00            
ATOM    140  C41 GCD     1      42.800  25.430  14.490  1.00  0.00            
ATOM    141  H67 GCD     1      43.030  26.490  14.330  1.00  0.00            
ATOM    142  C42 GCD     1      41.410  25.300  15.170  1.00  0.00            
ATOM    143  H68 GCD     1      40.660  26.010  14.790  1.00  0.00            
ATOM    144  H69 GCD     1      41.470  25.480  16.250  1.00  0.00            
ATOM    145  O34 GCD     1      40.800  24.020  15.070  1.00  0.00            
ATOM    146  H70 GCD     1      41.210  23.500  15.770  1.00  0.00            
ATOM    147  O35 GCD     1      45.490  26.380  14.750  1.00  0.00            
ATOM    148  C43 GCD     1      46.090  26.900  15.910  1.00  0.00            
ATOM    149  H71 GCD     1      45.680  26.380  16.780  1.00  0.00            
ATOM    150  C44 GCD     1      47.610  26.870  15.830  1.00  0.00            
ATOM    151  H72 GCD     1      47.920  27.190  14.820  1.00  0.00            
ATOM    152  O36 GCD     1      48.010  25.470  16.000  1.00  0.00            
ATOM    153  H73 GCD     1      48.980  25.460  16.030  1.00  0.00            
ATOM    154  C45 GCD     1      48.360  27.770  16.800  1.00  0.00            
ATOM    155  H74 GCD     1      48.410  27.160  17.700  1.00  0.00            
ATOM    156  O37 GCD     1      49.790  27.870  16.380  1.00  0.00            
ATOM    157  H75 GCD     1      50.110  26.990  16.170  1.00  0.00            
ATOM    158  C46 GCD     1      47.690  29.110  16.990  1.00  0.00            
ATOM    159  H76 GCD     1      47.940  29.620  17.930  1.00  0.00            
ATOM    160  O38 GCD     1      48.060  29.770  15.810  1.00  0.00            
ATOM    161  O39 GCD     1      46.250  28.970  17.120  1.00  0.00            
ATOM    162  C47 GCD     1      45.560  28.360  16.070  1.00  0.00            
ATOM    163  H77 GCD     1      45.690  28.990  15.180  1.00  0.00            
ATOM    164  C48 GCD     1      44.100  28.500  16.510  1.00  0.00            
ATOM    165  H78 GCD     1      43.520  28.380  15.580  1.00  0.00            
ATOM    166  H79 GCD     1      43.800  29.510  16.830  1.00  0.00            
ATOM    167  O40 GCD     1      43.690  27.560  17.540  1.00  0.00            
ATOM    168  H80 GCD     1      42.730  27.550  17.640  1.00  0.00            
ATOM    169  C1  AY6     2       4.690  27.880  12.230  1.00  0.00            
ATOM    170  C2  AY6     2       3.240  28.130  12.150  1.00  0.00            
ATOM    171  C3  AY6     2       2.690  29.350  12.430  1.00  0.00            
ATOM    172  C4  AY6     2       1.320  29.070  12.230  1.00  0.00            
ATOM    173  N1  AY6     2       0.430  30.010  12.480  1.00  0.00            
ATOM    174  S1  AY6     2      -1.160  30.030  12.100  1.00  0.00            
ATOM    175  O1  AY6     2      -1.510  31.390  12.430  1.00  0.00            
ATOM    176  O2  AY6     2      -1.710  28.890  12.780  1.00  0.00            
ATOM    177  C5  AY6     2      -1.080  29.860  10.310  1.00  0.00            
ATOM    178  C6  AY6     2      -1.370  28.570   9.830  1.00  0.00            
ATOM    179  C7  AY6     2      -1.370  28.360   8.480  1.00  0.00            
ATOM    180  C8  AY6     2      -1.040  29.410   7.560  1.00  0.00            
ATOM    181  N2  AY6     2      -1.160  29.250   6.200  1.00  0.00            
ATOM    182  C9  AY6     2      -0.640  30.620   8.040  1.00  0.00            
ATOM    183  C10 AY6     2      -0.720  30.890   9.460  1.00  0.00            
ATOM    184  N3  AY6     2       1.120  27.800  11.880  1.00  0.00            
ATOM    185  O3  AY6     2       2.320  27.180  11.810  1.00  0.00            
ATOM    186  H1  AY6     2       5.050  28.080  13.250  1.00  0.00            
ATOM    187  H2  AY6     2       4.870  26.850  11.920  1.00  0.00            
ATOM    188  H3  AY6     2       5.210  28.410  11.420  1.00  0.00            
ATOM    189  H4  AY6     2       3.140  30.300  12.700  1.00  0.00            
ATOM    190  H5  AY6     2       0.770  30.930  12.210  1.00  0.00            
ATOM    191  H6  AY6     2      -1.690  27.820  10.540  1.00  0.00            
ATOM    192  H7  AY6     2      -1.690  27.400   8.100  1.00  0.00            
ATOM    193  H8  AY6     2      -0.480  29.800   5.680  1.00  0.00            
ATOM    194  H9  AY6     2      -1.140  28.270   5.960  1.00  0.00            
ATOM    195  H10 AY6     2      -0.410  31.420   7.330  1.00  0.00            
ATOM    196  H11 AY6     2      -0.490  31.890   9.840  1.00  0.00            
TER
ENDMDL
MODEL        1
ATOM      1  H1  GCD     1      32.490  40.520  26.860  1.00  0.00            
ATOM      2  O1  GCD     1      31.710  40.080  26.480  1.00  0.00            
ATOM      3  C1  GCD     1      32.080  38.720  26.150  1.00  0.00            
ATOM      4  H2  GCD     1      32.800  38.770  25.310  1.00  0.00            
ATOM      5  H3  GCD     1      32.580  38.210  26.980  1.00  0.00            
ATOM      6  C2  GCD     1      31.050  37.670  25.850  1.00  0.00            
ATOM      7  H4  GCD     1      31.630  36.760  25.980  1.00  0.00            
ATOM      8  C3  GCD     1      30.220  37.610  24.490  1.00  0.00            
ATOM      9  H5  GCD     1      29.630  38.520  24.320  1.00  0.00            
ATOM     10  C4  GCD     1      29.300  36.430  24.450  1.00  0.00            
ATOM     11  H6  GCD     1      29.880  35.490  24.440  1.00  0.00            
ATOM     12  O2  GCD     1      28.450  36.400  23.280  1.00  0.00            
ATOM     13  H7  GCD     1      27.780  37.070  23.460  1.00  0.00            
ATOM     14  C5  GCD     1      28.450  36.440  25.700  1.00  0.00            
ATOM     15  H8  GCD     1      28.000  37.440  25.660  1.00  0.00            
ATOM     16  O3  GCD     1      27.530  35.370  25.710  1.00  0.00            
ATOM     17  H9  GCD     1      28.050  34.620  26.000  1.00  0.00            
ATOM     18  C6  GCD     1      29.220  36.440  27.010  1.00  0.00            
ATOM     19  O4  GCD     1      30.120  37.580  26.950  1.00  0.00            
ATOM     20  H10 GCD     1      28.580  36.580  27.890  1.00  0.00            
ATOM     21  O5  GCD     1      29.990  35.210  27.080  1.00  0.00            
ATOM     22  C7  GCD     1      29.800  34.370  28.150  1.00  0.00            
ATOM     23  H11 GCD     1      28.870  34.600  28.690  1.00  0.00            
ATOM     24  C8  GCD     1      29.610  32.980  27.500  1.00  0.00            
ATOM     25  H12 GCD     1      30.500  32.760  26.900  1.00  0.00            
ATOM     26  O6  GCD     1      28.550  32.900  26.580  1.00  0.00            
ATOM     27  H13 GCD     1      28.500  31.970  26.340  1.00  0.00            
ATOM     28  C9  GCD     1      29.490  31.960  28.620  1.00  0.00            
ATOM     29  H14 GCD     1      28.670  32.320  29.250  1.00  0.00            
ATOM     30  O7  GCD     1      29.300  30.660  28.160  1.00  0.00            
ATOM     31  H15 GCD     1      30.100  30.370  27.700  1.00  0.00            
ATOM     32  C10 GCD     1      30.810  32.050  29.520  1.00  0.00            
ATOM     33  H16 GCD     1      30.630  31.420  30.390  1.00  0.00            
ATOM     34  O8  GCD     1      30.830  33.280  30.130  1.00  0.00            
ATOM     35  C11 GCD     1      30.990  34.340  29.160  1.00  0.00            
ATOM     36  H17 GCD     1      31.940  34.160  28.630  1.00  0.00            
ATOM     37  C12 GCD     1      31.280  35.600  29.930  1.00  0.00            
ATOM     38  H18 GCD     1      31.500  36.450  29.270  1.00  0.00            
ATOM     39  H19 GCD     1      32.180  35.380  30.510  1.00  0.00            
ATOM     40  O9  GCD     1      30.280  35.910  30.900  1.00  0.00            
ATOM     41  H20 GCD     1      30.740  36.510  31.500  1.00  0.00            
ATOM     42  O10 GCD     1      32.040  31.710  28.870  1.00  0.00            
ATOM     43  C13 GCD     1      32.540  30.430  28.960  1.00  0.00            
ATOM     44  H21 GCD     1      31.760  29.710  29.230  1.00  0.00            
ATOM     45  C14 GCD     1      33.040  30.090  27.560  1.00  0.00            
ATOM     46  H22 GCD     1      33.690  30.880  27.160  1.00  0.00            
ATOM     47  O11 GCD     1      31.870  30.100  26.750  1.00  0.00            
ATOM     48  H23 GCD     1      32.050  29.350  26.170  1.00  0.00            
ATOM     49  C15 GCD     1      33.700  28.720  27.560  1.00  0.00            
ATOM     50  H24 GCD     1      32.900  28.000  27.750  1.00  0.00            
ATOM     51  O12 GCD     1      34.390  28.420  26.250  1.00  0.00            
ATOM     52  H25 GCD     1      34.670  29.300  25.990  1.00  0.00            
ATOM     53  C16 GCD     1      34.820  28.650  28.640  1.00  0.00            
ATOM     54  H26 GCD     1      35.280  27.670  28.730  1.00  0.00            
ATOM     55  O13 GCD     1      34.340  29.020  29.970  1.00  0.00            
ATOM     56  C17 GCD     1      33.690  30.280  30.070  1.00  0.00            
ATOM     57  H27 GCD     1      34.470  31.010  29.850  1.00  0.00            
ATOM     58  C18 GCD     1      33.090  30.470  31.450  1.00  0.00            
ATOM     59  H28 GCD     1      32.870  31.520  31.690  1.00  0.00            
ATOM     60  H29 GCD     1      33.830  30.180  32.210  1.00  0.00            
ATOM     61  O14 GCD     1      31.910  29.670  31.680  1.00  0.00            
ATOM     62  H30 GCD     1      31.190  30.240  31.990  1.00  0.00            
ATOM     63  O15 GCD     1      35.830  29.620  28.360  1.00  0.00            
ATOM     64  C19 GCD     1      37.140  29.090  28.370  1.00  0.00            
ATOM     65  H31 GCD     1      37.210  28.170  28.970  1.00  0.00            
ATOM     66  C20 GCD     1      37.610  28.830  26.960  1.00  0.00            
ATOM     67  H32 GCD     1      37.370  29.730  26.380  1.00  0.00            
ATOM     68  O16 GCD     1      36.960  27.660  26.340  1.00  0.00            
ATOM     69  H33 GCD     1      36.030  27.830  26.510  1.00  0.00            
ATOM     70  C21 GCD     1      39.120  28.680  26.910  1.00  0.00            
ATOM     71  H34 GCD     1      39.280  27.760  27.480  1.00  0.00            
ATOM     72  O17 GCD     1      39.670  28.520  25.610  1.00  0.00            
ATOM     73  H35 GCD     1      39.020  27.890  25.290  1.00  0.00            
ATOM     74  C22 GCD     1      39.870  29.690  27.670  1.00  0.00            
ATOM     75  H36 GCD     1      40.940  29.500  27.770  1.00  0.00            
ATOM     76  O18 GCD     1      39.370  29.780  28.990  1.00  0.00            
ATOM     77  C23 GCD     1      38.010  30.200  29.010  1.00  0.00            
ATOM     78  H37 GCD     1      37.810  31.110  28.410  1.00  0.00            
ATOM     79  C24 GCD     1      37.590  30.580  30.460  1.00  0.00            
ATOM     80  H38 GCD     1      36.560  30.960  30.430  1.00  0.00            
ATOM     81  H39 GCD     1      38.120  31.410  30.950  1.00  0.00            
ATOM     82  O19 GCD     1      37.650  29.460  31.380  1.00  0.00            
ATOM     83  H40 GCD     1      38.520  29.280  31.760  1.00  0.00            
ATOM     84  O20 GCD     1      39.850  30.920  27.050  1.00  0.00            
ATOM     85  C25 GCD     1      40.970  31.740  26.980  1.00  0.00            
ATOM     86  H41 GCD     1      41.660  31.370  27.750  1.00  0.00            
ATOM     87  C26 GCD     1      41.520  31.660  25.520  1.00  0.00            
ATOM     88  H42 GCD     1      40.740  31.990  24.830  1.00  0.00            
ATOM     89  O21 GCD     1      41.960  30.340  25.210  1.00  0.00            
ATOM     90  H43 GCD     1      41.210  29.790  25.470  1.00  0.00            
ATOM     91  C27 GCD     1      42.690  32.630  25.330  1.00  0.00            
ATOM     92  H44 GCD     1      43.440  32.160  25.980  1.00  0.00            
ATOM     93  O22 GCD     1      43.250  32.680  23.990  1.00  0.00            
ATOM     94  H45 GCD     1      43.190  31.730  23.860  1.00  0.00            
ATOM     95  C28 GCD     1      42.370  34.030  25.790  1.00  0.00            
ATOM     96  H46 GCD     1      43.260  34.660  25.800  1.00  0.00            
ATOM     97  O23 GCD     1      41.870  34.040  27.150  1.00  0.00            
ATOM     98  C29 GCD     1      40.660  33.210  27.310  1.00  0.00            
ATOM     99  H47 GCD     1      39.850  33.600  26.690  1.00  0.00            
ATOM    100  C30 GCD     1      40.220  33.330  28.830  1.00  0.00            
ATOM    101  H48 GCD     1      41.040  33.030  29.490  1.00  0.00            
ATOM    102  H49 GCD     1      39.300  32.740  28.920  1.00  0.00            
ATOM    103  O24 GCD     1      39.880  34.690  29.110  1.00  0.00            
ATOM    104  H50 GCD     1      40.570  35.240  28.710  1.00  0.00            
ATOM    105  O25 GCD     1      41.460  34.700  25.000  1.00  0.00            
ATOM    106  C31 GCD     1      41.770  35.980  24.380  1.00  0.00            
ATOM    107  H51 GCD     1      42.720  36.450  24.660  1.00  0.00            
ATOM    108  C32 GCD     1      41.710  35.710  22.840  1.00  0.00            
ATOM    109  H52 GCD     1      40.810  35.130  22.580  1.00  0.00            
ATOM    110  O26 GCD     1      42.870  35.010  22.380  1.00  0.00            
ATOM    111  H53 GCD     1      43.010  34.240  22.930  1.00  0.00            
ATOM    112  C33 GCD     1      41.680  37.010  22.060  1.00  0.00            
ATOM    113  H54 GCD     1      42.490  37.670  22.380  1.00  0.00            
ATOM    114  O27 GCD     1      41.730  36.900  20.610  1.00  0.00            
ATOM    115  H55 GCD     1      42.650  36.710  20.390  1.00  0.00            
ATOM    116  C34 GCD     1      40.530  37.780  22.580  1.00  0.00            
ATOM    117  H56 GCD     1      40.660  38.710  22.020  1.00  0.00            
ATOM    118  O28 GCD     1      40.620  38.100  23.990  1.00  0.00            
ATOM    119  C35 GCD     1      40.640  36.930  24.870  1.00  0.00            
ATOM    120  H57 GCD     1      39.670  36.430  24.840  1.00  0.00            
ATOM    121  C36 GCD     1      40.950  37.410  26.310  1.00  0.00            
ATOM    122  H58 GCD     1      41.940  37.870  26.370  1.00  0.00            
ATOM    123  H59 GCD     1      40.710  36.650  27.070  1.00  0.00            
ATOM    124  O29 GCD     1      40.010  38.470  26.600  1.00  0.00            
ATOM    125  H60 GCD     1      39.230  38.050  26.970  1.00  0.00            
ATOM    126  O30 GCD     1      39.220  37.200  22.310  1.00  0.00            
ATOM    127  C37 GCD     1      38.510  37.860  21.260  1.00  0.00            
ATOM    128  H61 GCD     1      39.160  38.450  20.590  1.00  0.00            
ATOM    129  C38 GCD     1      37.780  36.780  20.490  1.00  0.00            
ATOM    130  H62 GCD     1      37.280  36.070  21.170  1.00  0.00            
ATOM    131  O31 GCD     1      38.770  36.080  19.790  1.00  0.00            
ATOM    132  H63 GCD     1      39.560  36.030  20.340  1.00  0.00            
ATOM    133  C39 GCD     1      36.790  37.310  19.490  1.00  0.00            
ATOM    134  H64 GCD     1      37.350  37.950  18.790  1.00  0.00            
ATOM    135  O32 GCD     1      36.100  36.300  18.850  1.00  0.00            
ATOM    136  H65 GCD     1      35.260  36.260  19.320  1.00  0.00            
ATOM    137  C40 GCD     1      35.860  38.310  20.240  1.00  0.00            
ATOM    138  H66 GCD     1      35.300  38.930  19.530  1.00  0.00            
ATOM    139  O33 GCD     1      36.600  39.240  20.970  1.00  0.00            
ATOM    140  C41 GCD     1      37.480  38.790  21.950  1.00  0.00            
ATOM    141  H67 GCD     1      36.830  38.230  22.630  1.00  0.00            
ATOM    142  C42 GCD     1      38.160  39.930  22.600  1.00  0.00            
ATOM    143  H68 GCD     1      38.680  39.630  23.520  1.00  0.00            
ATOM    144  H69 GCD     1      37.410  40.670  22.900  1.00  0.00            
ATOM    145  O34 GCD     1      39.050  40.670  21.810  1.00  0.00            
ATOM    146  H70 GCD     1      39.590  41.220  22.380  1.00  0.00            
ATOM    147  O35 GCD     1      34.940  37.610  21.050  1.00  0.00            
ATOM    148  C43 GCD     1      33.550  38.120  21.030  1.00  0.00            
ATOM    149  H71 GCD     1      33.300  38.690  20.130  1.00  0.00            
ATOM    150  C44 GCD     1      32.660  36.790  20.950  1.00  0.00            
ATOM    151  H72 GCD     1      32.840  36.210  21.870  1.00  0.00            
ATOM    152  O36 GCD     1      33.210  36.060  19.850  1.00  0.00            
ATOM    153  H73 GCD     1      32.750  36.360  19.060  1.00  0.00            
ATOM    154  C45 GCD     1      31.180  37.170  20.950  1.00  0.00            
ATOM    155  H74 GCD     1      31.010  37.730  20.020  1.00  0.00            
ATOM    156  O37 GCD     1      30.320  36.010  21.000  1.00  0.00            
ATOM    157  H75 GCD     1      29.720  35.950  21.750  1.00  0.00            
ATOM    158  C46 GCD     1      30.940  38.040  22.180  1.00  0.00            
ATOM    159  H76 GCD     1      29.920  38.440  22.110  1.00  0.00            
ATOM    160  O38 GCD     1      31.150  37.370  23.440  1.00  0.00            
ATOM    161  O39 GCD     1      31.820  39.150  22.230  1.00  0.00            
ATOM    162  C47 GCD     1      33.230  38.850  22.270  1.00  0.00            
ATOM    163  H77 GCD     1      33.490  38.320  23.200  1.00  0.00            
ATOM    164  C48 GCD     1      33.800  40.290  22.220  1.00  0.00            
ATOM    165  H78 GCD     1      34.890  40.210  22.270  1.00  0.00            
ATOM    166  H79 GCD     1      33.520  40.830  23.140  1.00  0.00            
ATOM    167  O40 GCD     1      33.330  41.150  21.150  1.00  0.00            
ATOM    168  H80 GCD     1      32.970  40.590  20.450  1.00  0.00            
ATOM    169  C1  AY6     2      38.900  32.730  23.290  1.00  0.00            
ATOM    170  C2  AY6     2      37.890  33.020  24.270  1.00  0.00            
ATOM    171  C3  AY6     2      37.250  34.190  24.320  1.00  0.00            
ATOM    172  C4  AY6     2      36.530  34.090  25.520  1.00  0.00            
ATOM    173  N1  AY6     2      35.980  35.140  26.120  1.00  0.00            
ATOM    174  S1  AY6     2      34.900  36.000  25.200  1.00  0.00            
ATOM    175  O1  AY6     2      35.770  36.780  24.400  1.00  0.00            
ATOM    176  O2  AY6     2      34.080  36.480  26.310  1.00  0.00            
ATOM    177  C5  AY6     2      33.930  34.720  24.350  1.00  0.00            
ATOM    178  C6  AY6     2      32.740  34.230  24.900  1.00  0.00            
ATOM    179  C7  AY6     2      31.910  33.490  24.040  1.00  0.00            
ATOM    180  C8  AY6     2      32.360  33.160  22.760  1.00  0.00            
ATOM    181  N2  AY6     2      31.580  32.300  22.010  1.00  0.00            
ATOM    182  C9  AY6     2      33.480  33.680  22.180  1.00  0.00            
ATOM    183  C10 AY6     2      34.220  34.590  22.930  1.00  0.00            
ATOM    184  N3  AY6     2      36.630  32.940  26.150  1.00  0.00            
ATOM    185  O3  AY6     2      37.580  32.230  25.270  1.00  0.00            
ATOM    186  H1  AY6     2      39.170  31.670  23.400  1.00  0.00            
ATOM    187  H2  AY6     2      38.600  32.790  22.240  1.00  0.00            
ATOM    188  H3  AY6     2      39.800  33.340  23.440  1.00  0.00            
ATOM    189  H4  AY6     2      37.480  35.060  23.710  1.00  0.00            
ATOM    190  H5  AY6     2      35.430  34.930  26.940  1.00  0.00            
ATOM    191  H6  AY6     2      32.440  34.500  25.910  1.00  0.00            
ATOM    192  H7  AY6     2      31.030  33.020  24.480  1.00  0.00            
ATOM    193  H8  AY6     2      31.660  32.400  21.000  1.00  0.00            
ATOM    194  H9  AY6     2      30.620  32.220  22.310  1.00  0.00            
ATOM    195  H10 AY6     2      33.680  33.510  21.120  1.00  0.00            
ATOM    196  H11 AY6     2      34.970  35.100  22.330  1.00  0.00            
TER
ENDMDL
MODEL        1
ATOM      1  H1  GCD     1      25.320  21.270  12.240  1.00  0.00            
ATOM      2  O1  GCD     1      25.100  20.370  12.480  1.00  0.00            
ATOM      3  C1  GCD     1      25.760  20.240  13.720  1.00  0.00            
ATOM      4  H2  GCD     1      26.620  19.570  13.590  1.00  0.00            
ATOM      5  H3  GCD     1      26.080  21.230  14.080  1.00  0.00            
ATOM      6  C2  GCD     1      24.950  19.650  14.880  1.00  0.00            
ATOM      7  H4  GCD     1      25.610  19.250  15.670  1.00  0.00            
ATOM      8  C3  GCD     1      24.130  18.370  14.430  1.00  0.00            
ATOM      9  H5  GCD     1      23.470  18.690  13.620  1.00  0.00            
ATOM     10  C4  GCD     1      23.190  17.840  15.530  1.00  0.00            
ATOM     11  H6  GCD     1      23.740  17.580  16.440  1.00  0.00            
ATOM     12  O2  GCD     1      22.420  16.750  15.100  1.00  0.00            
ATOM     13  H7  GCD     1      21.670  16.630  15.690  1.00  0.00            
ATOM     14  C5  GCD     1      22.260  18.950  16.060  1.00  0.00            
ATOM     15  H8  GCD     1      21.600  19.280  15.250  1.00  0.00            
ATOM     16  O3  GCD     1      21.410  18.470  17.120  1.00  0.00            
ATOM     17  H9  GCD     1      21.930  18.530  17.940  1.00  0.00            
ATOM     18  C6  GCD     1      23.150  20.150  16.440  1.00  0.00            
ATOM     19  O4  GCD     1      23.970  20.580  15.410  1.00  0.00            
ATOM     20  H10 GCD     1      22.490  20.980  16.730  1.00  0.00            
ATOM     21  O5  GCD     1      24.020  19.890  17.560  1.00  0.00            
ATOM     22  C7  GCD     1      23.720  20.460  18.900  1.00  0.00            
ATOM     23  H11 GCD     1      22.930  21.220  18.830  1.00  0.00            
ATOM     24  C8  GCD     1      23.290  19.390  19.930  1.00  0.00            
ATOM     25  H12 GCD     1      23.980  18.540  19.860  1.00  0.00            
ATOM     26  O6  GCD     1      21.980  18.900  19.690  1.00  0.00            
ATOM     27  H13 GCD     1      21.320  19.580  19.850  1.00  0.00            
ATOM     28  C9  GCD     1      23.350  20.030  21.360  1.00  0.00            
ATOM     29  H14 GCD     1      22.580  20.810  21.460  1.00  0.00            
ATOM     30  O7  GCD     1      23.180  19.170  22.470  1.00  0.00            
ATOM     31  H15 GCD     1      24.040  18.800  22.680  1.00  0.00            
ATOM     32  C10 GCD     1      24.570  20.880  21.610  1.00  0.00            
ATOM     33  H16 GCD     1      24.620  21.480  22.520  1.00  0.00            
ATOM     34  O8  GCD     1      24.690  21.800  20.570  1.00  0.00            
ATOM     35  C11 GCD     1      24.940  21.340  19.270  1.00  0.00            
ATOM     36  H17 GCD     1      25.900  20.800  19.300  1.00  0.00            
ATOM     37  C12 GCD     1      25.020  22.450  18.280  1.00  0.00            
ATOM     38  H18 GCD     1      24.220  23.210  18.240  1.00  0.00            
ATOM     39  H19 GCD     1      24.970  21.980  17.290  1.00  0.00            
ATOM     40  O9  GCD     1      26.220  23.200  18.530  1.00  0.00            
ATOM     41  H20 GCD     1      26.370  23.950  17.940  1.00  0.00            
ATOM     42  O10 GCD     1      25.780  20.010  21.620  1.00  0.00            
ATOM     43  C13 GCD     1      26.560  20.120  22.820  1.00  0.00            
ATOM     44  H21 GCD     1      25.880  20.480  23.600  1.00  0.00            
ATOM     45  C14 GCD     1      26.850  18.820  23.340  1.00  0.00            
ATOM     46  H22 GCD     1      27.490  18.340  22.590  1.00  0.00            
ATOM     47  O11 GCD     1      25.670  17.960  23.540  1.00  0.00            
ATOM     48  H23 GCD     1      26.010  17.080  23.310  1.00  0.00            
ATOM     49  C15 GCD     1      27.670  18.920  24.620  1.00  0.00            
ATOM     50  H24 GCD     1      27.080  19.450  25.380  1.00  0.00            
ATOM     51  O12 GCD     1      27.940  17.640  25.190  1.00  0.00            
ATOM     52  H25 GCD     1      28.340  17.720  26.060  1.00  0.00            
ATOM     53  C16 GCD     1      28.960  19.750  24.400  1.00  0.00            
ATOM     54  H26 GCD     1      29.530  19.930  25.320  1.00  0.00            
ATOM     55  O13 GCD     1      28.610  21.030  23.950  1.00  0.00            
ATOM     56  C17 GCD     1      27.790  21.090  22.720  1.00  0.00            
ATOM     57  H27 GCD     1      28.400  20.650  21.920  1.00  0.00            
ATOM     58  C18 GCD     1      27.610  22.540  22.510  1.00  0.00            
ATOM     59  H28 GCD     1      27.060  22.720  21.570  1.00  0.00            
ATOM     60  H29 GCD     1      28.640  22.890  22.400  1.00  0.00            
ATOM     61  O14 GCD     1      26.910  23.110  23.530  1.00  0.00            
ATOM     62  H30 GCD     1      27.330  23.960  23.720  1.00  0.00            
ATOM     63  O15 GCD     1      29.800  19.170  23.430  1.00  0.00            
ATOM     64  C19 GCD     1      31.240  19.180  23.600  1.00  0.00            
ATOM     65  H31 GCD     1      31.510  19.700  24.530  1.00  0.00            
ATOM     66  C20 GCD     1      31.620  17.710  23.590  1.00  0.00            
ATOM     67  H32 GCD     1      31.160  17.300  22.690  1.00  0.00            
ATOM     68  O16 GCD     1      30.920  17.120  24.710  1.00  0.00            
ATOM     69  H33 GCD     1      29.980  17.230  24.530  1.00  0.00            
ATOM     70  C21 GCD     1      33.170  17.610  23.730  1.00  0.00            
ATOM     71  H34 GCD     1      33.490  18.090  24.670  1.00  0.00            
ATOM     72  O17 GCD     1      33.590  16.210  23.900  1.00  0.00            
ATOM     73  H35 GCD     1      33.230  15.660  23.190  1.00  0.00            
ATOM     74  C22 GCD     1      33.910  18.290  22.570  1.00  0.00            
ATOM     75  H36 GCD     1      34.980  18.270  22.810  1.00  0.00            
ATOM     76  O18 GCD     1      33.360  19.620  22.620  1.00  0.00            
ATOM     77  C23 GCD     1      31.910  19.830  22.400  1.00  0.00            
ATOM     78  H37 GCD     1      31.560  19.290  21.510  1.00  0.00            
ATOM     79  C24 GCD     1      31.500  21.270  22.270  1.00  0.00            
ATOM     80  H38 GCD     1      31.690  21.870  23.170  1.00  0.00            
ATOM     81  H39 GCD     1      30.480  21.280  21.860  1.00  0.00            
ATOM     82  O19 GCD     1      32.260  21.780  21.220  1.00  0.00            
ATOM     83  H40 GCD     1      33.130  21.900  21.620  1.00  0.00            
ATOM     84  O20 GCD     1      33.610  17.710  21.320  1.00  0.00            
ATOM     85  C25 GCD     1      34.820  17.440  20.500  1.00  0.00            
ATOM     86  H41 GCD     1      35.670  18.000  20.900  1.00  0.00            
ATOM     87  C26 GCD     1      35.150  16.010  20.470  1.00  0.00            
ATOM     88  H42 GCD     1      34.260  15.450  20.170  1.00  0.00            
ATOM     89  O21 GCD     1      35.660  15.520  21.720  1.00  0.00            
ATOM     90  H43 GCD     1      34.950  15.360  22.350  1.00  0.00            
ATOM     91  C27 GCD     1      36.220  15.680  19.470  1.00  0.00            
ATOM     92  H44 GCD     1      37.110  16.120  19.930  1.00  0.00            
ATOM     93  O22 GCD     1      36.570  14.290  19.320  1.00  0.00            
ATOM     94  H45 GCD     1      35.910  13.830  18.790  1.00  0.00            
ATOM     95  C28 GCD     1      35.830  16.240  18.160  1.00  0.00            
ATOM     96  H46 GCD     1      36.690  16.120  17.500  1.00  0.00            
ATOM     97  O23 GCD     1      35.630  17.620  18.250  1.00  0.00            
ATOM     98  C29 GCD     1      34.500  18.030  19.060  1.00  0.00            
ATOM     99  H47 GCD     1      33.580  17.680  18.590  1.00  0.00            
ATOM    100  C30 GCD     1      34.430  19.560  19.050  1.00  0.00            
ATOM    101  H48 GCD     1      35.440  19.930  19.290  1.00  0.00            
ATOM    102  H49 GCD     1      33.610  19.880  19.710  1.00  0.00            
ATOM    103  O24 GCD     1      34.040  20.030  17.690  1.00  0.00            
ATOM    104  H50 GCD     1      34.610  20.770  17.420  1.00  0.00            
ATOM    105  O25 GCD     1      34.670  15.660  17.550  1.00  0.00            
ATOM    106  C31 GCD     1      34.860  14.790  16.500  1.00  0.00            
ATOM    107  H51 GCD     1      35.930  14.670  16.300  1.00  0.00            
ATOM    108  C32 GCD     1      34.180  13.390  16.720  1.00  0.00            
ATOM    109  H52 GCD     1      33.110  13.610  16.860  1.00  0.00            
ATOM    110  O26 GCD     1      34.740  12.820  17.910  1.00  0.00            
ATOM    111  H53 GCD     1      34.240  12.020  18.090  1.00  0.00            
ATOM    112  C33 GCD     1      34.320  12.560  15.430  1.00  0.00            
ATOM    113  H54 GCD     1      35.410  12.550  15.260  1.00  0.00            
ATOM    114  O27 GCD     1      33.860  11.220  15.540  1.00  0.00            
ATOM    115  H55 GCD     1      33.650  11.040  16.460  1.00  0.00            
ATOM    116  C34 GCD     1      33.760  13.270  14.230  1.00  0.00            
ATOM    117  H56 GCD     1      34.050  12.700  13.340  1.00  0.00            
ATOM    118  O28 GCD     1      34.460  14.550  14.140  1.00  0.00            
ATOM    119  C35 GCD     1      34.230  15.460  15.200  1.00  0.00            
ATOM    120  H57 GCD     1      33.140  15.600  15.260  1.00  0.00            
ATOM    121  C36 GCD     1      34.880  16.780  14.850  1.00  0.00            
ATOM    122  H58 GCD     1      34.550  17.500  15.610  1.00  0.00            
ATOM    123  H59 GCD     1      34.460  17.130  13.900  1.00  0.00            
ATOM    124  O29 GCD     1      36.290  16.610  14.880  1.00  0.00            
ATOM    125  H60 GCD     1      36.630  17.510  14.820  1.00  0.00            
ATOM    126  O30 GCD     1      32.320  13.330  14.420  1.00  0.00            
ATOM    127  C37 GCD     1      31.410  12.720  13.490  1.00  0.00            
ATOM    128  H61 GCD     1      31.930  11.910  12.970  1.00  0.00            
ATOM    129  C38 GCD     1      30.180  12.140  14.310  1.00  0.00            
ATOM    130  H62 GCD     1      29.900  12.950  14.990  1.00  0.00            
ATOM    131  O31 GCD     1      30.550  11.030  15.030  1.00  0.00            
ATOM    132  H63 GCD     1      31.510  10.940  14.910  1.00  0.00            
ATOM    133  C39 GCD     1      29.050  11.800  13.320  1.00  0.00            
ATOM    134  H64 GCD     1      29.350  11.020  12.610  1.00  0.00            
ATOM    135  O32 GCD     1      27.840  11.340  13.960  1.00  0.00            
ATOM    136  H65 GCD     1      28.020  10.510  14.420  1.00  0.00            
ATOM    137  C40 GCD     1      28.760  12.960  12.470  1.00  0.00            
ATOM    138  H66 GCD     1      28.050  12.470  11.800  1.00  0.00            
ATOM    139  O33 GCD     1      29.920  13.350  11.730  1.00  0.00            
ATOM    140  C41 GCD     1      30.960  13.880  12.590  1.00  0.00            
ATOM    141  H67 GCD     1      30.540  14.710  13.170  1.00  0.00            
ATOM    142  C42 GCD     1      32.060  14.400  11.620  1.00  0.00            
ATOM    143  H68 GCD     1      32.730  15.030  12.230  1.00  0.00            
ATOM    144  H69 GCD     1      31.600  15.070  10.900  1.00  0.00            
ATOM    145  O34 GCD     1      32.730  13.250  10.960  1.00  0.00            
ATOM    146  H70 GCD     1      32.030  12.630  10.720  1.00  0.00            
ATOM    147  O35 GCD     1      28.230  13.990  13.320  1.00  0.00            
ATOM    148  C43 GCD     1      27.160  14.780  12.720  1.00  0.00            
ATOM    149  H71 GCD     1      27.070  14.470  11.670  1.00  0.00            
ATOM    150  C44 GCD     1      25.850  14.520  13.360  1.00  0.00            
ATOM    151  H72 GCD     1      25.850  14.830  14.410  1.00  0.00            
ATOM    152  O36 GCD     1      25.610  13.150  13.260  1.00  0.00            
ATOM    153  H73 GCD     1      26.220  12.640  13.810  1.00  0.00            
ATOM    154  C45 GCD     1      24.680  15.260  12.730  1.00  0.00            
ATOM    155  H74 GCD     1      24.680  14.920  11.680  1.00  0.00            
ATOM    156  O37 GCD     1      23.280  15.030  13.210  1.00  0.00            
ATOM    157  H75 GCD     1      23.290  15.650  13.950  1.00  0.00            
ATOM    158  C46 GCD     1      25.030  16.750  12.810  1.00  0.00            
ATOM    159  H76 GCD     1      24.360  17.400  12.250  1.00  0.00            
ATOM    160  O38 GCD     1      25.020  17.270  14.120  1.00  0.00            
ATOM    161  O39 GCD     1      26.260  16.970  12.170  1.00  0.00            
ATOM    162  C47 GCD     1      27.420  16.280  12.750  1.00  0.00            
ATOM    163  H77 GCD     1      27.460  16.520  13.820  1.00  0.00            
ATOM    164  C48 GCD     1      28.710  16.830  12.100  1.00  0.00            
ATOM    165  H78 GCD     1      28.770  16.420  11.080  1.00  0.00            
ATOM    166  H79 GCD     1      29.580  16.440  12.640  1.00  0.00            
ATOM    167  O40 GCD     1      28.750  18.230  12.190  1.00  0.00            
ATOM    168  H80 GCD     1      27.870  18.590  12.010  1.00  0.00            
ATOM    169  C1  AY6     2      31.450  14.360  19.350  1.00  0.00            
ATOM    170  C2  AY6     2      30.670  15.540  19.140  1.00  0.00            
ATOM    171  C3  AY6     2      30.830  16.390  18.080  1.00  0.00            
ATOM    172  C4  AY6     2      29.930  17.430  18.400  1.00  0.00            
ATOM    173  N1  AY6     2      29.720  18.530  17.630  1.00  0.00            
ATOM    174  S1  AY6     2      28.820  18.230  16.240  1.00  0.00            
ATOM    175  O1  AY6     2      29.830  17.800  15.260  1.00  0.00            
ATOM    176  O2  AY6     2      28.120  19.560  16.040  1.00  0.00            
ATOM    177  C5  AY6     2      27.640  17.020  16.650  1.00  0.00            
ATOM    178  C6  AY6     2      26.570  17.420  17.440  1.00  0.00            
ATOM    179  C7  AY6     2      25.790  16.350  18.060  1.00  0.00            
ATOM    180  C8  AY6     2      25.990  15.010  17.660  1.00  0.00            
ATOM    181  N2  AY6     2      25.220  14.050  18.260  1.00  0.00            
ATOM    182  C9  AY6     2      27.010  14.620  16.820  1.00  0.00            
ATOM    183  C10 AY6     2      27.890  15.630  16.380  1.00  0.00            
ATOM    184  N3  AY6     2      29.330  17.200  19.540  1.00  0.00            
ATOM    185  O3  AY6     2      29.810  15.940  20.060  1.00  0.00            
ATOM    186  H1  AY6     2      31.390  13.980  20.380  1.00  0.00            
ATOM    187  H2  AY6     2      31.100  13.510  18.760  1.00  0.00            
ATOM    188  H3  AY6     2      32.520  14.520  19.160  1.00  0.00            
ATOM    189  H4  AY6     2      31.410  16.280  17.170  1.00  0.00            
ATOM    190  H5  AY6     2      29.250  19.330  18.040  1.00  0.00            
ATOM    191  H6  AY6     2      26.530  18.440  17.800  1.00  0.00            
ATOM    192  H7  AY6     2      25.040  16.540  18.820  1.00  0.00            
ATOM    193  H8  AY6     2      25.000  13.300  17.620  1.00  0.00            
ATOM    194  H9  AY6     2      24.490  14.220  18.950  1.00  0.00            
ATOM    195  H10 AY6     2      27.070  13.620  16.390  1.00  0.00            
ATOM    196  H11 AY6     2      28.790  15.290  15.870  1.00  0.00            
TER
ENDMDL
MODEL        1
ATOM      1  H1  GCD     1       3.920  32.040  18.370  1.00  0.00            
ATOM      2  O1  GCD     1       3.870  31.500  17.570  1.00  0.00            
ATOM      3  C1  GCD     1       3.170  30.390  18.030  1.00  0.00            
ATOM      4  H2  GCD     1       3.180  30.410  19.130  1.00  0.00            
ATOM      5  H3  GCD     1       2.140  30.460  17.660  1.00  0.00            
ATOM      6  C2  GCD     1       3.630  28.960  17.590  1.00  0.00            
ATOM      7  H4  GCD     1       3.500  28.690  16.530  1.00  0.00            
ATOM      8  C3  GCD     1       2.860  27.870  18.370  1.00  0.00            
ATOM      9  H5  GCD     1       2.940  28.020  19.450  1.00  0.00            
ATOM     10  C4  GCD     1       3.360  26.500  18.020  1.00  0.00            
ATOM     11  H6  GCD     1       3.210  26.220  16.970  1.00  0.00            
ATOM     12  O2  GCD     1       2.660  25.550  18.910  1.00  0.00            
ATOM     13  H7  GCD     1       1.740  25.680  18.670  1.00  0.00            
ATOM     14  C5  GCD     1       4.910  26.380  18.200  1.00  0.00            
ATOM     15  H8  GCD     1       5.120  26.390  19.270  1.00  0.00            
ATOM     16  O3  GCD     1       5.370  25.130  17.720  1.00  0.00            
ATOM     17  H9  GCD     1       4.760  24.430  17.990  1.00  0.00            
ATOM     18  C6  GCD     1       5.640  27.520  17.460  1.00  0.00            
ATOM     19  O4  GCD     1       5.040  28.790  17.770  1.00  0.00            
ATOM     20  H10 GCD     1       6.650  27.580  17.870  1.00  0.00            
ATOM     21  O5  GCD     1       5.540  27.400  16.090  1.00  0.00            
ATOM     22  C7  GCD     1       6.650  27.060  15.250  1.00  0.00            
ATOM     23  H11 GCD     1       7.410  26.610  15.900  1.00  0.00            
ATOM     24  C8  GCD     1       6.150  26.070  14.170  1.00  0.00            
ATOM     25  H12 GCD     1       5.240  26.550  13.780  1.00  0.00            
ATOM     26  O6  GCD     1       5.870  24.780  14.720  1.00  0.00            
ATOM     27  H13 GCD     1       5.270  24.980  15.450  1.00  0.00            
ATOM     28  C9  GCD     1       7.120  25.830  13.060  1.00  0.00            
ATOM     29  H14 GCD     1       7.970  25.320  13.530  1.00  0.00            
ATOM     30  O7  GCD     1       6.620  24.960  12.120  1.00  0.00            
ATOM     31  H15 GCD     1       6.420  24.120  12.560  1.00  0.00            
ATOM     32  C10 GCD     1       7.620  27.160  12.480  1.00  0.00            
ATOM     33  H16 GCD     1       8.470  26.860  11.860  1.00  0.00            
ATOM     34  O8  GCD     1       8.110  28.030  13.550  1.00  0.00            
ATOM     35  C11 GCD     1       7.240  28.330  14.650  1.00  0.00            
ATOM     36  H17 GCD     1       6.400  28.940  14.280  1.00  0.00            
ATOM     37  C12 GCD     1       8.100  29.140  15.650  1.00  0.00            
ATOM     38  H18 GCD     1       7.440  29.590  16.400  1.00  0.00            
ATOM     39  H19 GCD     1       8.640  29.980  15.200  1.00  0.00            
ATOM     40  O9  GCD     1       9.120  28.350  16.310  1.00  0.00            
ATOM     41  H20 GCD     1       9.710  28.040  15.620  1.00  0.00            
ATOM     42  O10 GCD     1       6.620  27.780  11.710  1.00  0.00            
ATOM     43  C13 GCD     1       6.860  27.980  10.360  1.00  0.00            
ATOM     44  H21 GCD     1       7.730  27.400  10.010  1.00  0.00            
ATOM     45  C14 GCD     1       5.600  27.500   9.620  1.00  0.00            
ATOM     46  H22 GCD     1       4.610  27.930   9.830  1.00  0.00            
ATOM     47  O11 GCD     1       5.440  26.110   9.710  1.00  0.00            
ATOM     48  H23 GCD     1       5.810  25.850  10.570  1.00  0.00            
ATOM     49  C15 GCD     1       5.810  27.820   8.140  1.00  0.00            
ATOM     50  H24 GCD     1       6.670  27.210   7.830  1.00  0.00            
ATOM     51  O12 GCD     1       4.700  27.450   7.360  1.00  0.00            
ATOM     52  H25 GCD     1       4.420  26.560   7.610  1.00  0.00            
ATOM     53  C16 GCD     1       6.250  29.280   7.800  1.00  0.00            
ATOM     54  H26 GCD     1       6.520  29.240   6.750  1.00  0.00            
ATOM     55  O13 GCD     1       7.390  29.540   8.590  1.00  0.00            
ATOM     56  C17 GCD     1       7.180  29.410  10.020  1.00  0.00            
ATOM     57  H27 GCD     1       6.300  29.980  10.330  1.00  0.00            
ATOM     58  C18 GCD     1       8.240  30.110  10.850  1.00  0.00            
ATOM     59  H28 GCD     1       9.190  29.690  10.480  1.00  0.00            
ATOM     60  H29 GCD     1       8.130  29.890  11.920  1.00  0.00            
ATOM     61  O14 GCD     1       8.230  31.480  10.600  1.00  0.00            
ATOM     62  H30 GCD     1       8.560  31.580   9.700  1.00  0.00            
ATOM     63  O15 GCD     1       5.160  30.130   7.990  1.00  0.00            
ATOM     64  C19 GCD     1       4.940  31.040   6.880  1.00  0.00            
ATOM     65  H31 GCD     1       5.830  31.120   6.250  1.00  0.00            
ATOM     66  C20 GCD     1       3.700  30.560   6.140  1.00  0.00            
ATOM     67  H32 GCD     1       2.950  30.470   6.940  1.00  0.00            
ATOM     68  O16 GCD     1       3.950  29.370   5.410  1.00  0.00            
ATOM     69  H33 GCD     1       3.700  28.640   5.990  1.00  0.00            
ATOM     70  C21 GCD     1       3.220  31.710   5.230  1.00  0.00            
ATOM     71  H34 GCD     1       4.020  31.850   4.490  1.00  0.00            
ATOM     72  O17 GCD     1       2.030  31.390   4.620  1.00  0.00            
ATOM     73  H35 GCD     1       2.140  30.690   3.970  1.00  0.00            
ATOM     74  C22 GCD     1       3.090  33.000   6.020  1.00  0.00            
ATOM     75  H36 GCD     1       2.830  33.800   5.320  1.00  0.00            
ATOM     76  O18 GCD     1       4.200  33.330   6.730  1.00  0.00            
ATOM     77  C23 GCD     1       4.700  32.330   7.570  1.00  0.00            
ATOM     78  H37 GCD     1       3.940  32.190   8.340  1.00  0.00            
ATOM     79  C24 GCD     1       5.850  32.960   8.360  1.00  0.00            
ATOM     80  H38 GCD     1       6.050  32.250   9.170  1.00  0.00            
ATOM     81  H39 GCD     1       5.320  33.800   8.820  1.00  0.00            
ATOM     82  O19 GCD     1       7.080  33.320   7.690  1.00  0.00            
ATOM     83  H40 GCD     1       6.970  34.200   7.320  1.00  0.00            
ATOM     84  O20 GCD     1       2.060  32.900   6.960  1.00  0.00            
ATOM     85  C25 GCD     1       1.100  33.960   6.940  1.00  0.00            
ATOM     86  H41 GCD     1       1.390  34.800   6.310  1.00  0.00            
ATOM     87  C26 GCD     1      -0.350  33.450   6.490  1.00  0.00            
ATOM     88  H42 GCD     1      -0.630  32.600   7.130  1.00  0.00            
ATOM     89  O21 GCD     1      -0.180  33.080   5.080  1.00  0.00            
ATOM     90  H43 GCD     1       0.350  32.280   4.960  1.00  0.00            
ATOM     91  C27 GCD     1      -1.390  34.560   6.700  1.00  0.00            
ATOM     92  H44 GCD     1      -1.080  35.420   6.090  1.00  0.00            
ATOM     93  O22 GCD     1      -2.660  34.130   6.320  1.00  0.00            
ATOM     94  H45 GCD     1      -3.090  33.570   6.970  1.00  0.00            
ATOM     95  C28 GCD     1      -1.410  35.000   8.160  1.00  0.00            
ATOM     96  H46 GCD     1      -2.110  35.820   8.350  1.00  0.00            
ATOM     97  O23 GCD     1      -0.110  35.540   8.450  1.00  0.00            
ATOM     98  C29 GCD     1       0.980  34.600   8.330  1.00  0.00            
ATOM     99  H47 GCD     1       0.860  33.790   9.060  1.00  0.00            
ATOM    100  C30 GCD     1       2.240  35.280   8.800  1.00  0.00            
ATOM    101  H48 GCD     1       2.380  36.180   8.200  1.00  0.00            
ATOM    102  H49 GCD     1       3.140  34.670   8.630  1.00  0.00            
ATOM    103  O24 GCD     1       2.130  35.610  10.240  1.00  0.00            
ATOM    104  H50 GCD     1       1.820  34.830  10.710  1.00  0.00            
ATOM    105  O25 GCD     1      -1.770  33.920   8.990  1.00  0.00            
ATOM    106  C31 GCD     1      -3.050  33.970   9.630  1.00  0.00            
ATOM    107  H51 GCD     1      -3.680  34.750   9.190  1.00  0.00            
ATOM    108  C32 GCD     1      -3.700  32.560   9.450  1.00  0.00            
ATOM    109  H52 GCD     1      -2.860  31.890   9.680  1.00  0.00            
ATOM    110  O26 GCD     1      -4.090  32.300   8.120  1.00  0.00            
ATOM    111  H53 GCD     1      -4.850  31.710   8.180  1.00  0.00            
ATOM    112  C33 GCD     1      -4.950  32.360  10.320  1.00  0.00            
ATOM    113  H54 GCD     1      -5.820  33.020  10.140  1.00  0.00            
ATOM    114  O27 GCD     1      -5.420  30.990  10.140  1.00  0.00            
ATOM    115  H55 GCD     1      -4.710  30.400  10.430  1.00  0.00            
ATOM    116  C34 GCD     1      -4.520  32.670  11.760  1.00  0.00            
ATOM    117  H56 GCD     1      -5.290  32.610  12.530  1.00  0.00            
ATOM    118  O28 GCD     1      -4.080  33.980  11.810  1.00  0.00            
ATOM    119  C35 GCD     1      -2.900  34.260  11.060  1.00  0.00            
ATOM    120  H57 GCD     1      -2.200  33.520  11.470  1.00  0.00            
ATOM    121  C36 GCD     1      -2.470  35.780  11.290  1.00  0.00            
ATOM    122  H58 GCD     1      -1.490  35.960  10.850  1.00  0.00            
ATOM    123  H59 GCD     1      -2.340  35.930  12.370  1.00  0.00            
ATOM    124  O29 GCD     1      -3.400  36.660  10.690  1.00  0.00            
ATOM    125  H60 GCD     1      -3.190  37.590  10.810  1.00  0.00            
ATOM    126  O30 GCD     1      -3.470  31.790  12.210  1.00  0.00            
ATOM    127  C37 GCD     1      -3.890  30.870  13.200  1.00  0.00            
ATOM    128  H61 GCD     1      -4.980  30.850  13.290  1.00  0.00            
ATOM    129  C38 GCD     1      -3.260  29.500  12.860  1.00  0.00            
ATOM    130  H62 GCD     1      -2.170  29.600  12.780  1.00  0.00            
ATOM    131  O31 GCD     1      -3.700  29.030  11.600  1.00  0.00            
ATOM    132  H63 GCD     1      -3.490  28.090  11.610  1.00  0.00            
ATOM    133  C39 GCD     1      -3.780  28.500  13.920  1.00  0.00            
ATOM    134  H64 GCD     1      -4.870  28.450  13.790  1.00  0.00            
ATOM    135  O32 GCD     1      -3.220  27.180  13.630  1.00  0.00            
ATOM    136  H65 GCD     1      -2.450  27.200  14.220  1.00  0.00            
ATOM    137  C40 GCD     1      -3.440  29.070  15.310  1.00  0.00            
ATOM    138  H66 GCD     1      -3.860  28.320  15.990  1.00  0.00            
ATOM    139  O33 GCD     1      -3.940  30.380  15.470  1.00  0.00            
ATOM    140  C41 GCD     1      -3.360  31.280  14.530  1.00  0.00            
ATOM    141  H67 GCD     1      -2.270  31.310  14.500  1.00  0.00            
ATOM    142  C42 GCD     1      -3.860  32.690  14.920  1.00  0.00            
ATOM    143  H68 GCD     1      -4.950  32.790  14.930  1.00  0.00            
ATOM    144  H69 GCD     1      -3.490  33.470  14.240  1.00  0.00            
ATOM    145  O34 GCD     1      -3.510  33.040  16.250  1.00  0.00            
ATOM    146  H70 GCD     1      -2.960  32.420  16.740  1.00  0.00            
ATOM    147  O35 GCD     1      -2.090  29.000  15.580  1.00  0.00            
ATOM    148  C43 GCD     1      -1.700  28.890  16.940  1.00  0.00            
ATOM    149  H71 GCD     1      -2.520  29.280  17.550  1.00  0.00            
ATOM    150  C44 GCD     1      -1.290  27.430  17.210  1.00  0.00            
ATOM    151  H72 GCD     1      -0.540  27.140  16.460  1.00  0.00            
ATOM    152  O36 GCD     1      -2.420  26.620  17.170  1.00  0.00            
ATOM    153  H73 GCD     1      -3.110  26.930  17.770  1.00  0.00            
ATOM    154  C45 GCD     1      -0.650  27.310  18.620  1.00  0.00            
ATOM    155  H74 GCD     1      -1.330  27.640  19.420  1.00  0.00            
ATOM    156  O37 GCD     1      -0.270  25.930  18.950  1.00  0.00            
ATOM    157  H75 GCD     1      -1.000  25.360  18.670  1.00  0.00            
ATOM    158  C46 GCD     1       0.510  28.290  18.730  1.00  0.00            
ATOM    159  H76 GCD     1       0.800  28.340  19.780  1.00  0.00            
ATOM    160  O38 GCD     1       1.540  27.880  17.840  1.00  0.00            
ATOM    161  O39 GCD     1       0.070  29.560  18.430  1.00  0.00            
ATOM    162  C47 GCD     1      -0.560  29.790  17.200  1.00  0.00            
ATOM    163  H77 GCD     1       0.190  29.560  16.440  1.00  0.00            
ATOM    164  C48 GCD     1      -0.880  31.310  17.190  1.00  0.00            
ATOM    165  H78 GCD     1      -1.020  31.690  16.170  1.00  0.00            
ATOM    166  H79 GCD     1      -0.010  31.860  17.570  1.00  0.00            
ATOM    167  O40 GCD     1      -2.010  31.650  18.000  1.00  0.00            
ATOM    168  H80 GCD     1      -1.840  31.270  18.860  1.00  0.00            
ATOM    169  C1  AY6     2       2.520  26.940  13.640  1.00  0.00            
ATOM    170  C2  AY6     2       2.020  28.330  13.730  1.00  0.00            
ATOM    171  C3  AY6     2       2.870  29.370  13.370  1.00  0.00            
ATOM    172  C4  AY6     2       2.070  30.420  13.370  1.00  0.00            
ATOM    173  N1  AY6     2       2.550  31.570  12.920  1.00  0.00            
ATOM    174  S1  AY6     2       2.140  32.150  11.430  1.00  0.00            
ATOM    175  O1  AY6     2       3.380  32.590  10.860  1.00  0.00            
ATOM    176  O2  AY6     2       1.110  33.170  11.690  1.00  0.00            
ATOM    177  C5  AY6     2       1.490  30.840  10.390  1.00  0.00            
ATOM    178  C6  AY6     2       0.110  30.850  10.150  1.00  0.00            
ATOM    179  C7  AY6     2      -0.400  29.880   9.210  1.00  0.00            
ATOM    180  C8  AY6     2       0.480  28.960   8.600  1.00  0.00            
ATOM    181  N2  AY6     2      -0.050  27.950   7.760  1.00  0.00            
ATOM    182  C9  AY6     2       1.850  28.950   8.870  1.00  0.00            
ATOM    183  C10 AY6     2       2.330  29.930   9.740  1.00  0.00            
ATOM    184  N3  AY6     2       0.770  30.100  13.640  1.00  0.00            
ATOM    185  O3  AY6     2       0.780  28.700  14.010  1.00  0.00            
ATOM    186  H1  AY6     2       3.410  26.940  12.990  1.00  0.00            
ATOM    187  H2  AY6     2       2.570  26.320  14.540  1.00  0.00            
ATOM    188  H3  AY6     2       1.680  26.460  13.140  1.00  0.00            
ATOM    189  H4  AY6     2       3.880  29.220  13.000  1.00  0.00            
ATOM    190  H5  AY6     2       3.540  31.400  12.790  1.00  0.00            
ATOM    191  H6  AY6     2      -0.510  31.670  10.500  1.00  0.00            
ATOM    192  H7  AY6     2      -1.460  29.900   8.980  1.00  0.00            
ATOM    193  H8  AY6     2       0.640  27.470   7.200  1.00  0.00            
ATOM    194  H9  AY6     2      -0.890  28.200   7.260  1.00  0.00            
ATOM    195  H10 AY6     2       2.450  28.160   8.420  1.00  0.00            
ATOM    196  H11 AY6     2       3.360  29.930  10.090  1.00  0.00            
TER
ENDMDL
MODEL        1
ATOM      1  H1  GCD     1      28.350  37.720  17.640  1.00  0.00            
ATOM      2  O1  GCD     1      27.780  37.800  18.410  1.00  0.00            
ATOM      3  C1  GCD     1      28.450  37.290  19.560  1.00  0.00            
ATOM      4  H2  GCD     1      29.430  37.090  19.100  1.00  0.00            
ATOM      5  H3  GCD     1      28.430  38.050  20.340  1.00  0.00            
ATOM      6  C2  GCD     1      27.800  35.960  20.030  1.00  0.00            
ATOM      7  H4  GCD     1      28.460  35.420  20.730  1.00  0.00            
ATOM      8  C3  GCD     1      27.300  35.030  18.860  1.00  0.00            
ATOM      9  H5  GCD     1      26.670  35.600  18.170  1.00  0.00            
ATOM     10  C4  GCD     1      26.420  33.900  19.330  1.00  0.00            
ATOM     11  H6  GCD     1      27.060  33.180  19.860  1.00  0.00            
ATOM     12  O2  GCD     1      25.750  33.300  18.240  1.00  0.00            
ATOM     13  H7  GCD     1      26.430  32.800  17.780  1.00  0.00            
ATOM     14  C5  GCD     1      25.320  34.500  20.300  1.00  0.00            
ATOM     15  H8  GCD     1      24.720  35.200  19.690  1.00  0.00            
ATOM     16  O3  GCD     1      24.510  33.460  20.840  1.00  0.00            
ATOM     17  H9  GCD     1      23.950  33.050  20.170  1.00  0.00            
ATOM     18  C6  GCD     1      26.000  35.280  21.460  1.00  0.00            
ATOM     19  O4  GCD     1      26.680  36.360  20.810  1.00  0.00            
ATOM     20  H10 GCD     1      25.230  35.650  22.140  1.00  0.00            
ATOM     21  O5  GCD     1      26.860  34.450  22.250  1.00  0.00            
ATOM     22  C7  GCD     1      26.610  34.320  23.710  1.00  0.00            
ATOM     23  H11 GCD     1      25.600  34.640  24.000  1.00  0.00            
ATOM     24  C8  GCD     1      26.660  32.800  23.940  1.00  0.00            
ATOM     25  H12 GCD     1      27.640  32.440  23.610  1.00  0.00            
ATOM     26  O6  GCD     1      25.560  32.230  23.190  1.00  0.00            
ATOM     27  H13 GCD     1      25.670  32.560  22.290  1.00  0.00            
ATOM     28  C9  GCD     1      26.660  32.440  25.380  1.00  0.00            
ATOM     29  H14 GCD     1      25.710  32.690  25.870  1.00  0.00            
ATOM     30  O7  GCD     1      26.950  31.050  25.600  1.00  0.00            
ATOM     31  H15 GCD     1      27.850  30.820  25.330  1.00  0.00            
ATOM     32  C10 GCD     1      27.680  33.220  26.140  1.00  0.00            
ATOM     33  H16 GCD     1      27.650  33.060  27.220  1.00  0.00            
ATOM     34  O8  GCD     1      27.520  34.610  25.920  1.00  0.00            
ATOM     35  C11 GCD     1      27.700  35.040  24.500  1.00  0.00            
ATOM     36  H17 GCD     1      28.680  34.750  24.120  1.00  0.00            
ATOM     37  C12 GCD     1      27.570  36.570  24.440  1.00  0.00            
ATOM     38  H18 GCD     1      28.080  37.000  23.560  1.00  0.00            
ATOM     39  H19 GCD     1      28.010  36.890  25.390  1.00  0.00            
ATOM     40  O9  GCD     1      26.200  36.940  24.560  1.00  0.00            
ATOM     41  H20 GCD     1      26.340  37.820  24.920  1.00  0.00            
ATOM     42  O10 GCD     1      28.970  32.880  25.700  1.00  0.00            
ATOM     43  C13 GCD     1      29.710  32.000  26.480  1.00  0.00            
ATOM     44  H21 GCD     1      29.010  31.330  27.000  1.00  0.00            
ATOM     45  C14 GCD     1      30.570  31.270  25.420  1.00  0.00            
ATOM     46  H22 GCD     1      31.270  31.870  24.830  1.00  0.00            
ATOM     47  O11 GCD     1      29.670  30.540  24.540  1.00  0.00            
ATOM     48  H23 GCD     1      30.290  29.960  24.080  1.00  0.00            
ATOM     49  C15 GCD     1      31.430  30.310  26.160  1.00  0.00            
ATOM     50  H24 GCD     1      30.780  29.760  26.850  1.00  0.00            
ATOM     51  O12 GCD     1      32.020  29.320  25.360  1.00  0.00            
ATOM     52  H25 GCD     1      32.550  29.670  24.630  1.00  0.00            
ATOM     53  C16 GCD     1      32.450  31.100  26.990  1.00  0.00            
ATOM     54  H26 GCD     1      33.060  30.340  27.500  1.00  0.00            
ATOM     55  O13 GCD     1      31.660  31.830  27.960  1.00  0.00            
ATOM     56  C17 GCD     1      30.710  32.710  27.370  1.00  0.00            
ATOM     57  H27 GCD     1      31.350  33.470  26.920  1.00  0.00            
ATOM     58  C18 GCD     1      30.000  33.510  28.490  1.00  0.00            
ATOM     59  H28 GCD     1      29.180  34.170  28.170  1.00  0.00            
ATOM     60  H29 GCD     1      30.680  34.230  28.950  1.00  0.00            
ATOM     61  O14 GCD     1      29.400  32.640  29.470  1.00  0.00            
ATOM     62  H30 GCD     1      30.080  32.170  29.970  1.00  0.00            
ATOM     63  O15 GCD     1      33.330  31.900  26.190  1.00  0.00            
ATOM     64  C19 GCD     1      34.640  32.090  26.660  1.00  0.00            
ATOM     65  H31 GCD     1      34.570  32.050  27.750  1.00  0.00            
ATOM     66  C20 GCD     1      35.680  31.090  26.020  1.00  0.00            
ATOM     67  H32 GCD     1      35.650  31.220  24.930  1.00  0.00            
ATOM     68  O16 GCD     1      35.380  29.720  26.290  1.00  0.00            
ATOM     69  H33 GCD     1      35.370  29.580  27.250  1.00  0.00            
ATOM     70  C21 GCD     1      37.040  31.430  26.560  1.00  0.00            
ATOM     71  H34 GCD     1      37.100  31.290  27.650  1.00  0.00            
ATOM     72  O17 GCD     1      38.130  30.660  25.980  1.00  0.00            
ATOM     73  H35 GCD     1      37.960  29.730  26.170  1.00  0.00            
ATOM     74  C22 GCD     1      37.320  32.940  26.220  1.00  0.00            
ATOM     75  H36 GCD     1      38.260  33.240  26.700  1.00  0.00            
ATOM     76  O18 GCD     1      36.290  33.750  26.760  1.00  0.00            
ATOM     77  C23 GCD     1      35.000  33.490  26.200  1.00  0.00            
ATOM     78  H37 GCD     1      35.100  33.380  25.110  1.00  0.00            
ATOM     79  C24 GCD     1      34.140  34.660  26.570  1.00  0.00            
ATOM     80  H38 GCD     1      33.060  34.490  26.480  1.00  0.00            
ATOM     81  H39 GCD     1      34.560  35.520  26.030  1.00  0.00            
ATOM     82  O19 GCD     1      34.250  35.070  27.960  1.00  0.00            
ATOM     83  H40 GCD     1      34.550  34.280  28.420  1.00  0.00            
ATOM     84  O20 GCD     1      37.370  33.200  24.790  1.00  0.00            
ATOM     85  C25 GCD     1      38.610  33.780  24.410  1.00  0.00            
ATOM     86  H41 GCD     1      39.250  33.710  25.300  1.00  0.00            
ATOM     87  C26 GCD     1      39.260  32.870  23.360  1.00  0.00            
ATOM     88  H42 GCD     1      38.470  32.850  22.590  1.00  0.00            
ATOM     89  O21 GCD     1      39.640  31.600  23.840  1.00  0.00            
ATOM     90  H43 GCD     1      39.290  31.530  24.740  1.00  0.00            
ATOM     91  C27 GCD     1      40.480  33.600  22.760  1.00  0.00            
ATOM     92  H44 GCD     1      41.010  33.670  23.720  1.00  0.00            
ATOM     93  O22 GCD     1      41.200  32.880  21.810  1.00  0.00            
ATOM     94  H45 GCD     1      40.670  32.840  21.010  1.00  0.00            
ATOM     95  C28 GCD     1      40.170  35.040  22.350  1.00  0.00            
ATOM     96  H46 GCD     1      41.040  35.570  21.960  1.00  0.00            
ATOM     97  O23 GCD     1      39.790  35.730  23.550  1.00  0.00            
ATOM     98  C29 GCD     1      38.510  35.290  24.040  1.00  0.00            
ATOM     99  H47 GCD     1      37.710  35.300  23.280  1.00  0.00            
ATOM    100  C30 GCD     1      38.110  36.150  25.280  1.00  0.00            
ATOM    101  H48 GCD     1      38.890  36.090  26.050  1.00  0.00            
ATOM    102  H49 GCD     1      37.160  35.710  25.600  1.00  0.00            
ATOM    103  O24 GCD     1      37.860  37.490  24.870  1.00  0.00            
ATOM    104  H50 GCD     1      37.370  38.000  25.530  1.00  0.00            
ATOM    105  O25 GCD     1      39.110  35.000  21.410  1.00  0.00            
ATOM    106  C31 GCD     1      39.350  35.750  20.250  1.00  0.00            
ATOM    107  H51 GCD     1      40.360  36.170  20.150  1.00  0.00            
ATOM    108  C32 GCD     1      39.230  34.750  19.150  1.00  0.00            
ATOM    109  H52 GCD     1      38.240  34.280  19.230  1.00  0.00            
ATOM    110  O26 GCD     1      40.290  33.750  19.270  1.00  0.00            
ATOM    111  H53 GCD     1      41.080  34.310  19.240  1.00  0.00            
ATOM    112  C33 GCD     1      39.260  35.500  17.810  1.00  0.00            
ATOM    113  H54 GCD     1      40.140  36.140  17.630  1.00  0.00            
ATOM    114  O27 GCD     1      39.040  34.690  16.620  1.00  0.00            
ATOM    115  H55 GCD     1      39.580  33.890  16.700  1.00  0.00            
ATOM    116  C34 GCD     1      38.170  36.600  17.820  1.00  0.00            
ATOM    117  H56 GCD     1      38.210  37.240  16.940  1.00  0.00            
ATOM    118  O28 GCD     1      38.330  37.450  18.870  1.00  0.00            
ATOM    119  C35 GCD     1      38.350  36.870  20.180  1.00  0.00            
ATOM    120  H57 GCD     1      37.350  36.480  20.410  1.00  0.00            
ATOM    121  C36 GCD     1      38.670  37.980  21.180  1.00  0.00            
ATOM    122  H58 GCD     1      39.660  38.440  21.020  1.00  0.00            
ATOM    123  H59 GCD     1      38.590  37.520  22.170  1.00  0.00            
ATOM    124  O29 GCD     1      37.630  38.990  21.160  1.00  0.00            
ATOM    125  H60 GCD     1      37.820  39.840  21.580  1.00  0.00            
ATOM    126  O30 GCD     1      36.810  36.170  18.040  1.00  0.00            
ATOM    127  C37 GCD     1      35.970  35.790  16.960  1.00  0.00            
ATOM    128  H61 GCD     1      36.660  35.750  16.110  1.00  0.00            
ATOM    129  C38 GCD     1      35.510  34.440  17.220  1.00  0.00            
ATOM    130  H62 GCD     1      34.990  34.410  18.190  1.00  0.00            
ATOM    131  O31 GCD     1      36.530  33.480  17.380  1.00  0.00            
ATOM    132  H63 GCD     1      37.360  33.940  17.250  1.00  0.00            
ATOM    133  C39 GCD     1      34.660  33.930  16.040  1.00  0.00            
ATOM    134  H64 GCD     1      35.230  33.910  15.110  1.00  0.00            
ATOM    135  O32 GCD     1      34.210  32.600  16.460  1.00  0.00            
ATOM    136  H65 GCD     1      34.980  32.050  16.620  1.00  0.00            
ATOM    137  C40 GCD     1      33.530  34.900  15.750  1.00  0.00            
ATOM    138  H66 GCD     1      33.090  34.530  14.810  1.00  0.00            
ATOM    139  O33 GCD     1      34.050  36.190  15.580  1.00  0.00            
ATOM    140  C41 GCD     1      34.790  36.680  16.720  1.00  0.00            
ATOM    141  H67 GCD     1      34.180  36.810  17.620  1.00  0.00            
ATOM    142  C42 GCD     1      35.130  38.110  16.300  1.00  0.00            
ATOM    143  H68 GCD     1      35.550  38.620  17.180  1.00  0.00            
ATOM    144  H69 GCD     1      34.200  38.660  16.140  1.00  0.00            
ATOM    145  O34 GCD     1      36.040  38.100  15.200  1.00  0.00            
ATOM    146  H70 GCD     1      35.750  37.460  14.540  1.00  0.00            
ATOM    147  O35 GCD     1      32.510  34.850  16.690  1.00  0.00            
ATOM    148  C43 GCD     1      31.170  35.020  16.180  1.00  0.00            
ATOM    149  H71 GCD     1      31.190  35.280  15.110  1.00  0.00            
ATOM    150  C44 GCD     1      30.490  33.700  16.370  1.00  0.00            
ATOM    151  H72 GCD     1      30.440  33.520  17.450  1.00  0.00            
ATOM    152  O36 GCD     1      31.270  32.760  15.680  1.00  0.00            
ATOM    153  H73 GCD     1      32.200  32.790  15.950  1.00  0.00            
ATOM    154  C45 GCD     1      29.060  33.820  15.860  1.00  0.00
[truncated: 1,926,570 more chars]
