# Supplementary material for: Achieving Chemical Accuracy in Cyclodextrin Host–Guest Binding via Integrative Atomistic Modelling
Source: Adv Sci (Weinh). 2025 Dec 14;13(10):e19782. doi: 10.1002/advs.202519782 (PMC12915143; doi:10.1002/advs.202519782)
Supplement: Supplementary file 1 — Supporting Information [file ADVS-13-e19782-s003.zip › all_poses/GCD.AZ8.pdb]

MODEL        1
ATOM      1  H1  GCD     1      19.080  29.150  11.870  1.00  0.00            
ATOM      2  O1  GCD     1      19.960  29.000  11.490  1.00  0.00            
ATOM      3  C1  GCD     1      20.010  29.430  10.130  1.00  0.00            
ATOM      4  H2  GCD     1      18.970  29.720   9.950  1.00  0.00            
ATOM      5  H3  GCD     1      20.690  30.290  10.090  1.00  0.00            
ATOM      6  C2  GCD     1      20.550  28.370   9.240  1.00  0.00            
ATOM      7  H4  GCD     1      21.620  28.300   9.450  1.00  0.00            
ATOM      8  C3  GCD     1      20.370  28.780   7.770  1.00  0.00            
ATOM      9  H5  GCD     1      19.290  28.780   7.560  1.00  0.00            
ATOM     10  C4  GCD     1      20.960  27.740   6.810  1.00  0.00            
ATOM     11  H6  GCD     1      22.020  27.710   7.090  1.00  0.00            
ATOM     12  O2  GCD     1      20.670  28.170   5.470  1.00  0.00            
ATOM     13  H7  GCD     1      20.870  27.430   4.890  1.00  0.00            
ATOM     14  C5  GCD     1      20.370  26.420   7.250  1.00  0.00            
ATOM     15  H8  GCD     1      19.280  26.480   7.150  1.00  0.00            
ATOM     16  O3  GCD     1      20.840  25.350   6.470  1.00  0.00            
ATOM     17  H9  GCD     1      21.790  25.320   6.640  1.00  0.00            
ATOM     18  C6  GCD     1      20.540  26.040   8.730  1.00  0.00            
ATOM     19  O4  GCD     1      19.970  27.070   9.520  1.00  0.00            
ATOM     20  H10 GCD     1      19.940  25.130   8.870  1.00  0.00            
ATOM     21  O5  GCD     1      21.960  25.780   8.990  1.00  0.00            
ATOM     22  C7  GCD     1      22.380  24.400   8.780  1.00  0.00            
ATOM     23  H11 GCD     1      21.670  23.740   8.270  1.00  0.00            
ATOM     24  C8  GCD     1      23.660  24.470   7.900  1.00  0.00            
ATOM     25  H12 GCD     1      24.380  25.060   8.470  1.00  0.00            
ATOM     26  O6  GCD     1      23.380  24.940   6.560  1.00  0.00            
ATOM     27  H13 GCD     1      24.200  25.270   6.180  1.00  0.00            
ATOM     28  C9  GCD     1      24.160  23.010   7.680  1.00  0.00            
ATOM     29  H14 GCD     1      23.370  22.520   7.110  1.00  0.00            
ATOM     30  O7  GCD     1      25.430  22.940   6.940  1.00  0.00            
ATOM     31  H15 GCD     1      25.540  23.780   6.470  1.00  0.00            
ATOM     32  C10 GCD     1      24.270  22.320   9.110  1.00  0.00            
ATOM     33  H16 GCD     1      24.500  21.260   8.990  1.00  0.00            
ATOM     34  O8  GCD     1      23.140  22.380   9.910  1.00  0.00            
ATOM     35  C11 GCD     1      22.640  23.730  10.080  1.00  0.00            
ATOM     36  H17 GCD     1      23.350  24.350  10.650  1.00  0.00            
ATOM     37  C12 GCD     1      21.320  23.620  10.840  1.00  0.00            
ATOM     38  H18 GCD     1      21.010  24.580  11.280  1.00  0.00            
ATOM     39  H19 GCD     1      21.430  22.980  11.720  1.00  0.00            
ATOM     40  O9  GCD     1      20.220  23.170  10.040  1.00  0.00            
ATOM     41  H20 GCD     1      19.410  23.380  10.520  1.00  0.00            
ATOM     42  O10 GCD     1      25.360  22.860   9.790  1.00  0.00            
ATOM     43  C13 GCD     1      26.270  22.090  10.570  1.00  0.00            
ATOM     44  H21 GCD     1      25.970  21.040  10.680  1.00  0.00            
ATOM     45  C14 GCD     1      27.570  22.100   9.830  1.00  0.00            
ATOM     46  H22 GCD     1      27.830  23.150   9.680  1.00  0.00            
ATOM     47  O11 GCD     1      27.540  21.460   8.570  1.00  0.00            
ATOM     48  H23 GCD     1      27.010  21.920   7.900  1.00  0.00            
ATOM     49  C15 GCD     1      28.630  21.470  10.710  1.00  0.00            
ATOM     50  H24 GCD     1      28.340  20.430  10.870  1.00  0.00            
ATOM     51  O12 GCD     1      29.940  21.270  10.160  1.00  0.00            
ATOM     52  H25 GCD     1      30.530  20.880  10.820  1.00  0.00            
ATOM     53  C16 GCD     1      28.640  22.090  12.110  1.00  0.00            
ATOM     54  H26 GCD     1      29.400  21.730  12.820  1.00  0.00            
ATOM     55  O13 GCD     1      27.390  22.140  12.720  1.00  0.00            
ATOM     56  C17 GCD     1      26.310  22.740  11.940  1.00  0.00            
ATOM     57  H27 GCD     1      26.560  23.810  11.940  1.00  0.00            
ATOM     58  C18 GCD     1      25.000  22.580  12.750  1.00  0.00            
ATOM     59  H28 GCD     1      24.780  21.540  13.010  1.00  0.00            
ATOM     60  H29 GCD     1      24.210  22.810  12.020  1.00  0.00            
ATOM     61  O14 GCD     1      24.750  23.440  13.850  1.00  0.00            
ATOM     62  H30 GCD     1      24.180  22.870  14.380  1.00  0.00            
ATOM     63  O15 GCD     1      29.080  23.460  11.870  1.00  0.00            
ATOM     64  C19 GCD     1      30.090  23.970  12.770  1.00  0.00            
ATOM     65  H31 GCD     1      30.640  23.200  13.330  1.00  0.00            
ATOM     66  C20 GCD     1      31.120  24.580  11.890  1.00  0.00            
ATOM     67  H32 GCD     1      30.620  25.390  11.340  1.00  0.00            
ATOM     68  O16 GCD     1      31.780  23.550  11.040  1.00  0.00            
ATOM     69  H33 GCD     1      31.170  23.260  10.360  1.00  0.00            
ATOM     70  C21 GCD     1      32.170  25.320  12.750  1.00  0.00            
ATOM     71  H34 GCD     1      32.760  24.600  13.320  1.00  0.00            
ATOM     72  O17 GCD     1      33.060  26.030  11.870  1.00  0.00            
ATOM     73  H35 GCD     1      32.970  25.640  10.990  1.00  0.00            
ATOM     74  C22 GCD     1      31.510  26.330  13.650  1.00  0.00            
ATOM     75  H36 GCD     1      32.190  26.830  14.340  1.00  0.00            
ATOM     76  O18 GCD     1      30.590  25.640  14.450  1.00  0.00            
ATOM     77  C23 GCD     1      29.500  25.040  13.680  1.00  0.00            
ATOM     78  H37 GCD     1      28.950  25.800  13.110  1.00  0.00            
ATOM     79  C24 GCD     1      28.450  24.420  14.540  1.00  0.00            
ATOM     80  H38 GCD     1      28.930  23.550  15.010  1.00  0.00            
ATOM     81  H39 GCD     1      27.590  24.070  13.950  1.00  0.00            
ATOM     82  O19 GCD     1      28.080  25.370  15.490  1.00  0.00            
ATOM     83  H40 GCD     1      28.880  25.640  15.960  1.00  0.00            
ATOM     84  O20 GCD     1      30.790  27.390  12.920  1.00  0.00            
ATOM     85  C25 GCD     1      31.350  28.650  13.040  1.00  0.00            
ATOM     86  H41 GCD     1      32.400  28.560  13.360  1.00  0.00            
ATOM     87  C26 GCD     1      31.360  29.310  11.620  1.00  0.00            
ATOM     88  H42 GCD     1      30.340  29.330  11.210  1.00  0.00            
ATOM     89  O21 GCD     1      32.130  28.550  10.650  1.00  0.00            
ATOM     90  H43 GCD     1      32.430  27.700  10.980  1.00  0.00            
ATOM     91  C27 GCD     1      31.850  30.780  11.650  1.00  0.00            
ATOM     92  H44 GCD     1      32.900  30.780  11.970  1.00  0.00            
ATOM     93  O22 GCD     1      31.850  31.490  10.410  1.00  0.00            
ATOM     94  H45 GCD     1      32.500  31.050   9.840  1.00  0.00            
ATOM     95  C28 GCD     1      31.070  31.530  12.750  1.00  0.00            
ATOM     96  H46 GCD     1      31.530  32.510  12.890  1.00  0.00            
ATOM     97  O23 GCD     1      31.040  30.830  14.000  1.00  0.00            
ATOM     98  C29 GCD     1      30.430  29.520  13.930  1.00  0.00            
ATOM     99  H47 GCD     1      29.480  29.610  13.380  1.00  0.00            
ATOM    100  C30 GCD     1      30.120  28.970  15.360  1.00  0.00            
ATOM    101  H48 GCD     1      31.070  28.970  15.910  1.00  0.00            
ATOM    102  H49 GCD     1      29.740  27.960  15.190  1.00  0.00            
ATOM    103  O24 GCD     1      29.050  29.720  16.090  1.00  0.00            
ATOM    104  H50 GCD     1      29.260  30.660  16.180  1.00  0.00            
ATOM    105  O25 GCD     1      29.700  31.680  12.320  1.00  0.00            
ATOM    106  C31 GCD     1      29.160  32.990  12.410  1.00  0.00            
ATOM    107  H51 GCD     1      29.760  33.520  13.160  1.00  0.00            
ATOM    108  C32 GCD     1      29.230  33.760  11.110  1.00  0.00            
ATOM    109  H52 GCD     1      28.880  33.160  10.250  1.00  0.00            
ATOM    110  O26 GCD     1      30.610  33.960  10.840  1.00  0.00            
ATOM    111  H53 GCD     1      30.950  33.080  10.650  1.00  0.00            
ATOM    112  C33 GCD     1      28.500  35.140  11.200  1.00  0.00            
ATOM    113  H54 GCD     1      29.070  35.680  11.970  1.00  0.00            
ATOM    114  O27 GCD     1      28.480  35.920  10.040  1.00  0.00            
ATOM    115  H55 GCD     1      27.870  35.520   9.420  1.00  0.00            
ATOM    116  C34 GCD     1      27.100  35.050  11.840  1.00  0.00            
ATOM    117  H56 GCD     1      26.760  36.090  11.930  1.00  0.00            
ATOM    118  O28 GCD     1      27.310  34.370  13.070  1.00  0.00            
ATOM    119  C35 GCD     1      27.710  33.020  12.940  1.00  0.00            
ATOM    120  H57 GCD     1      27.060  32.490  12.230  1.00  0.00            
ATOM    121  C36 GCD     1      27.590  32.120  14.270  1.00  0.00            
ATOM    122  H58 GCD     1      28.100  32.630  15.100  1.00  0.00            
ATOM    123  H59 GCD     1      28.140  31.200  14.030  1.00  0.00            
ATOM    124  O29 GCD     1      26.270  31.770  14.600  1.00  0.00            
ATOM    125  H60 GCD     1      26.310  31.180  15.360  1.00  0.00            
ATOM    126  O30 GCD     1      26.120  34.420  11.010  1.00  0.00            
ATOM    127  C37 GCD     1      25.430  35.210  10.030  1.00  0.00            
ATOM    128  H61 GCD     1      25.960  36.170  10.110  1.00  0.00            
ATOM    129  C38 GCD     1      25.620  34.650   8.590  1.00  0.00            
ATOM    130  H62 GCD     1      25.340  33.610   8.780  1.00  0.00            
ATOM    131  O31 GCD     1      26.950  34.830   8.120  1.00  0.00            
ATOM    132  H63 GCD     1      27.130  34.160   7.450  1.00  0.00            
ATOM    133  C39 GCD     1      24.690  35.330   7.590  1.00  0.00            
ATOM    134  H64 GCD     1      24.870  36.420   7.600  1.00  0.00            
ATOM    135  O32 GCD     1      24.740  34.840   6.220  1.00  0.00            
ATOM    136  H65 GCD     1      24.480  33.920   6.290  1.00  0.00            
ATOM    137  C40 GCD     1      23.300  35.120   8.100  1.00  0.00            
ATOM    138  H66 GCD     1      22.550  35.610   7.470  1.00  0.00            
ATOM    139  O33 GCD     1      23.190  35.870   9.320  1.00  0.00            
ATOM    140  C41 GCD     1      24.020  35.310  10.390  1.00  0.00            
ATOM    141  H67 GCD     1      23.750  34.250  10.530  1.00  0.00            
ATOM    142  C42 GCD     1      23.730  36.010  11.710  1.00  0.00            
ATOM    143  H68 GCD     1      24.060  35.500  12.620  1.00  0.00            
ATOM    144  H69 GCD     1      22.660  36.140  11.930  1.00  0.00            
ATOM    145  O34 GCD     1      24.330  37.260  11.820  1.00  0.00            
ATOM    146  H70 GCD     1      23.860  37.850  11.220  1.00  0.00            
ATOM    147  O35 GCD     1      22.960  33.820   8.270  1.00  0.00            
ATOM    148  C43 GCD     1      21.810  33.390   7.640  1.00  0.00            
ATOM    149  H71 GCD     1      21.290  34.270   7.250  1.00  0.00            
ATOM    150  C44 GCD     1      22.210  32.400   6.530  1.00  0.00            
ATOM    151  H72 GCD     1      22.900  31.630   6.900  1.00  0.00            
ATOM    152  O36 GCD     1      22.870  33.120   5.510  1.00  0.00            
ATOM    153  H73 GCD     1      23.180  32.430   4.910  1.00  0.00            
ATOM    154  C45 GCD     1      20.890  31.760   5.960  1.00  0.00            
ATOM    155  H74 GCD     1      20.330  32.650   5.640  1.00  0.00            
ATOM    156  O37 GCD     1      21.160  30.910   4.830  1.00  0.00            
ATOM    157  H75 GCD     1      21.250  30.060   5.290  1.00  0.00            
ATOM    158  C46 GCD     1      20.130  31.060   7.120  1.00  0.00            
ATOM    159  H76 GCD     1      19.220  30.570   6.760  1.00  0.00            
ATOM    160  O38 GCD     1      20.990  30.050   7.640  1.00  0.00            
ATOM    161  O39 GCD     1      19.850  32.050   8.150  1.00  0.00            
ATOM    162  C47 GCD     1      21.080  32.620   8.730  1.00  0.00            
ATOM    163  H77 GCD     1      21.670  31.800   9.170  1.00  0.00            
ATOM    164  C48 GCD     1      20.560  33.550   9.860  1.00  0.00            
ATOM    165  H78 GCD     1      19.780  34.190   9.430  1.00  0.00            
ATOM    166  H79 GCD     1      21.350  34.190  10.270  1.00  0.00            
ATOM    167  O40 GCD     1      19.920  32.930  10.990  1.00  0.00            
ATOM    168  H80 GCD     1      20.570  32.410  11.470  1.00  0.00            
ATOM    169  C1  AZ8     2      26.140  28.200  14.720  1.00  0.00            
ATOM    170  C2  AZ8     2      24.890  27.750  13.900  1.00  0.00            
ATOM    171  C3  AZ8     2      25.350  26.850  12.740  1.00  0.00            
ATOM    172  O1  AZ8     2      25.950  27.640  11.700  1.00  0.00            
ATOM    173  C4  AZ8     2      25.300  28.810  11.220  1.00  0.00            
ATOM    174  C5  AZ8     2      25.630  29.480  10.010  1.00  0.00            
ATOM    175  N1  AZ8     2      26.440  28.800   9.160  1.00  0.00            
ATOM    176  C6  AZ8     2      27.880  29.220   8.870  1.00  0.00            
ATOM    177  C7  AZ8     2      28.810  28.060   9.020  1.00  0.00            
ATOM    178  N2  AZ8     2      28.370  26.960   8.200  1.00  0.00            
ATOM    179  C8  AZ8     2      29.400  25.910   8.110  1.00  0.00            
ATOM    180  C9  AZ8     2      27.060  26.480   8.670  1.00  0.00            
ATOM    181  C10 AZ8     2      25.980  27.570   8.460  1.00  0.00            
ATOM    182  C11 AZ8     2      25.120  30.740   9.740  1.00  0.00            
ATOM    183  F1  AZ8     2      25.320  31.360   8.560  1.00  0.00            
ATOM    184  C12 AZ8     2      24.120  31.230  10.510  1.00  0.00            
ATOM    185  C13 AZ8     2      23.780  30.610  11.730  1.00  0.00            
ATOM    186  C14 AZ8     2      22.710  31.240  12.650  1.00  0.00            
ATOM    187  O2  AZ8     2      22.300  32.390  12.410  1.00  0.00            
ATOM    188  C15 AZ8     2      22.350  30.420  13.840  1.00  0.00            
ATOM    189  C16 AZ8     2      21.210  30.810  14.740  1.00  0.00            
ATOM    190  O3  AZ8     2      20.850  30.200  15.760  1.00  0.00            
ATOM    191  O4  AZ8     2      20.700  32.010  14.530  1.00  0.00            
ATOM    192  C17 AZ8     2      23.030  29.220  14.160  1.00  0.00            
ATOM    193  N3  AZ8     2      24.120  28.830  13.360  1.00  0.00            
ATOM    194  C18 AZ8     2      24.400  29.430  12.120  1.00  0.00            
ATOM    195  H1  AZ8     2      26.770  28.780  14.040  1.00  0.00            
ATOM    196  H2  AZ8     2      25.820  28.760  15.620  1.00  0.00            
ATOM    197  H3  AZ8     2      26.640  27.330  15.170  1.00  0.00            
ATOM    198  H4  AZ8     2      24.320  27.130  14.610  1.00  0.00            
ATOM    199  H5  AZ8     2      24.550  26.260  12.270  1.00  0.00            
ATOM    200  H6  AZ8     2      26.040  26.110  13.150  1.00  0.00            
ATOM    201  H7  AZ8     2      28.210  30.000   9.570  1.00  0.00            
ATOM    202  H8  AZ8     2      27.980  29.660   7.870  1.00  0.00            
ATOM    203  H9  AZ8     2      28.830  27.790  10.090  1.00  0.00            
ATOM    204  H10 AZ8     2      29.840  28.280   8.720  1.00  0.00            
ATOM    205  H11 AZ8     2      29.410  25.240   8.980  1.00  0.00            
ATOM    206  H12 AZ8     2      29.230  25.290   7.220  1.00  0.00            
ATOM    207  H13 AZ8     2      30.370  26.330   7.830  1.00  0.00            
ATOM    208  H14 AZ8     2      27.230  26.190   9.710  1.00  0.00            
ATOM    209  H15 AZ8     2      26.720  25.600   8.110  1.00  0.00            
ATOM    210  H16 AZ8     2      25.750  27.790   7.420  1.00  0.00            
ATOM    211  H17 AZ8     2      25.060  27.200   8.940  1.00  0.00            
ATOM    212  H18 AZ8     2      23.590  32.110  10.170  1.00  0.00            
ATOM    213  H19 AZ8     2      20.100  32.020  15.310  1.00  0.00            
ATOM    214  H20 AZ8     2      22.770  28.620  15.020  1.00  0.00            
TER
ENDMDL
MODEL        1
ATOM      1  H1  GCD     1      20.360  22.720  11.960  1.00  0.00            
ATOM      2  O1  GCD     1      20.600  23.550  11.520  1.00  0.00            
ATOM      3  C1  GCD     1      21.960  23.370  11.230  1.00  0.00            
ATOM      4  H2  GCD     1      22.350  24.390  11.280  1.00  0.00            
ATOM      5  H3  GCD     1      22.430  22.790  12.040  1.00  0.00            
ATOM      6  C2  GCD     1      22.190  22.570   9.910  1.00  0.00            
ATOM      7  H4  GCD     1      23.280  22.640   9.740  1.00  0.00            
ATOM      8  C3  GCD     1      21.550  23.250   8.810  1.00  0.00            
ATOM      9  H5  GCD     1      20.450  23.300   8.910  1.00  0.00            
ATOM     10  C4  GCD     1      21.860  22.520   7.570  1.00  0.00            
ATOM     11  H6  GCD     1      22.940  22.490   7.420  1.00  0.00            
ATOM     12  O2  GCD     1      21.240  23.100   6.410  1.00  0.00            
ATOM     13  H7  GCD     1      21.770  23.850   6.120  1.00  0.00            
ATOM     14  C5  GCD     1      21.430  21.030   7.630  1.00  0.00            
ATOM     15  H8  GCD     1      20.350  21.080   7.490  1.00  0.00            
ATOM     16  O3  GCD     1      21.890  20.170   6.540  1.00  0.00            
ATOM     17  H9  GCD     1      22.710  19.770   6.850  1.00  0.00            
ATOM     18  C6  GCD     1      21.840  20.350   8.960  1.00  0.00            
ATOM     19  O4  GCD     1      21.670  21.220  10.030  1.00  0.00            
ATOM     20  H10 GCD     1      21.210  19.480   9.160  1.00  0.00            
ATOM     21  O5  GCD     1      23.240  20.050   8.850  1.00  0.00            
ATOM     22  C7  GCD     1      23.500  18.640   8.910  1.00  0.00            
ATOM     23  H11 GCD     1      22.700  18.060   8.430  1.00  0.00            
ATOM     24  C8  GCD     1      24.780  18.450   8.020  1.00  0.00            
ATOM     25  H12 GCD     1      25.470  19.260   8.310  1.00  0.00            
ATOM     26  O6  GCD     1      24.360  18.680   6.660  1.00  0.00            
ATOM     27  H13 GCD     1      25.110  18.710   6.060  1.00  0.00            
ATOM     28  C9  GCD     1      25.460  17.110   8.170  1.00  0.00            
ATOM     29  H14 GCD     1      24.820  16.290   7.810  1.00  0.00            
ATOM     30  O7  GCD     1      26.610  17.070   7.410  1.00  0.00            
ATOM     31  H15 GCD     1      27.270  17.590   7.880  1.00  0.00            
ATOM     32  C10 GCD     1      25.700  16.880   9.620  1.00  0.00            
ATOM     33  H16 GCD     1      26.090  15.880   9.840  1.00  0.00            
ATOM     34  O8  GCD     1      24.430  16.940  10.270  1.00  0.00            
ATOM     35  C11 GCD     1      23.740  18.200  10.300  1.00  0.00            
ATOM     36  H17 GCD     1      24.510  18.870  10.700  1.00  0.00            
ATOM     37  C12 GCD     1      22.470  18.150  11.260  1.00  0.00            
ATOM     38  H18 GCD     1      22.170  19.200  11.390  1.00  0.00            
ATOM     39  H19 GCD     1      22.680  17.690  12.230  1.00  0.00            
ATOM     40  O9  GCD     1      21.440  17.420  10.670  1.00  0.00            
ATOM     41  H20 GCD     1      20.690  17.230  11.250  1.00  0.00            
ATOM     42  O10 GCD     1      26.560  17.830  10.230  1.00  0.00            
ATOM     43  C13 GCD     1      27.990  17.500  10.540  1.00  0.00            
ATOM     44  H21 GCD     1      28.140  16.450  10.280  1.00  0.00            
ATOM     45  C14 GCD     1      28.880  18.460   9.770  1.00  0.00            
ATOM     46  H22 GCD     1      28.700  19.520   9.990  1.00  0.00            
ATOM     47  O11 GCD     1      28.830  18.320   8.410  1.00  0.00            
ATOM     48  H23 GCD     1      29.690  18.620   8.100  1.00  0.00            
ATOM     49  C15 GCD     1      30.330  18.200  10.220  1.00  0.00            
ATOM     50  H24 GCD     1      30.460  17.120  10.150  1.00  0.00            
ATOM     51  O12 GCD     1      31.360  18.900   9.510  1.00  0.00            
ATOM     52  H25 GCD     1      32.190  18.400   9.520  1.00  0.00            
ATOM     53  C16 GCD     1      30.410  18.590  11.640  1.00  0.00            
ATOM     54  H26 GCD     1      31.470  18.450  11.870  1.00  0.00            
ATOM     55  O13 GCD     1      29.610  17.700  12.370  1.00  0.00            
ATOM     56  C17 GCD     1      28.180  17.700  12.090  1.00  0.00            
ATOM     57  H27 GCD     1      27.760  18.690  12.320  1.00  0.00            
ATOM     58  C18 GCD     1      27.470  16.680  12.880  1.00  0.00            
ATOM     59  H28 GCD     1      27.830  15.700  12.560  1.00  0.00            
ATOM     60  H29 GCD     1      26.380  16.760  12.770  1.00  0.00            
ATOM     61  O14 GCD     1      27.700  16.940  14.250  1.00  0.00            
ATOM     62  H30 GCD     1      28.630  17.190  14.190  1.00  0.00            
ATOM     63  O15 GCD     1      30.240  19.940  11.880  1.00  0.00            
ATOM     64  C19 GCD     1      31.340  20.840  12.010  1.00  0.00            
ATOM     65  H31 GCD     1      32.260  20.340  11.670  1.00  0.00            
ATOM     66  C20 GCD     1      31.030  22.030  11.070  1.00  0.00            
ATOM     67  H32 GCD     1      29.970  22.270  11.250  1.00  0.00            
ATOM     68  O16 GCD     1      31.170  21.660   9.710  1.00  0.00            
ATOM     69  H33 GCD     1      31.010  20.710   9.690  1.00  0.00            
ATOM     70  C21 GCD     1      31.970  23.240  11.310  1.00  0.00            
ATOM     71  H34 GCD     1      32.950  22.940  10.910  1.00  0.00            
ATOM     72  O17 GCD     1      31.610  24.320  10.500  1.00  0.00            
ATOM     73  H35 GCD     1      30.860  24.840  10.800  1.00  0.00            
ATOM     74  C22 GCD     1      32.210  23.640  12.720  1.00  0.00            
ATOM     75  H36 GCD     1      33.130  24.230  12.800  1.00  0.00            
ATOM     76  O18 GCD     1      32.400  22.460  13.490  1.00  0.00            
ATOM     77  C23 GCD     1      31.430  21.430  13.470  1.00  0.00            
ATOM     78  H37 GCD     1      30.460  21.830  13.790  1.00  0.00            
ATOM     79  C24 GCD     1      31.840  20.400  14.490  1.00  0.00            
ATOM     80  H38 GCD     1      32.790  19.980  14.120  1.00  0.00            
ATOM     81  H39 GCD     1      31.100  19.590  14.510  1.00  0.00            
ATOM     82  O19 GCD     1      32.020  20.900  15.780  1.00  0.00            
ATOM     83  H40 GCD     1      32.440  21.760  15.660  1.00  0.00            
ATOM     84  O20 GCD     1      31.140  24.410  13.240  1.00  0.00            
ATOM     85  C25 GCD     1      31.320  25.100  14.450  1.00  0.00            
ATOM     86  H41 GCD     1      31.950  24.560  15.170  1.00  0.00            
ATOM     87  C26 GCD     1      32.030  26.430  14.090  1.00  0.00            
ATOM     88  H42 GCD     1      31.590  26.760  13.140  1.00  0.00            
ATOM     89  O21 GCD     1      33.410  26.290  13.760  1.00  0.00            
ATOM     90  H43 GCD     1      33.890  26.050  14.560  1.00  0.00            
ATOM     91  C27 GCD     1      31.840  27.490  15.220  1.00  0.00            
ATOM     92  H44 GCD     1      32.270  27.140  16.170  1.00  0.00            
ATOM     93  O22 GCD     1      32.350  28.730  14.940  1.00  0.00            
ATOM     94  H45 GCD     1      32.630  28.680  14.020  1.00  0.00            
ATOM     95  C28 GCD     1      30.330  27.590  15.590  1.00  0.00            
ATOM     96  H46 GCD     1      30.130  28.220  16.460  1.00  0.00            
ATOM     97  O23 GCD     1      29.880  26.280  15.970  1.00  0.00            
ATOM     98  C29 GCD     1      29.950  25.260  14.960  1.00  0.00            
ATOM     99  H47 GCD     1      29.260  25.520  14.150  1.00  0.00            
ATOM    100  C30 GCD     1      29.480  23.940  15.630  1.00  0.00            
ATOM    101  H48 GCD     1      30.280  23.550  16.280  1.00  0.00            
ATOM    102  H49 GCD     1      29.370  23.260  14.770  1.00  0.00            
ATOM    103  O24 GCD     1      28.220  24.140  16.260  1.00  0.00            
ATOM    104  H50 GCD     1      28.390  24.500  17.130  1.00  0.00            
ATOM    105  O25 GCD     1      29.630  28.140  14.490  1.00  0.00            
ATOM    106  C31 GCD     1      28.770  29.310  14.730  1.00  0.00            
ATOM    107  H51 GCD     1      29.150  29.800  15.640  1.00  0.00            
ATOM    108  C32 GCD     1      28.990  30.230  13.560  1.00  0.00            
ATOM    109  H52 GCD     1      28.810  29.660  12.640  1.00  0.00            
ATOM    110  O26 GCD     1      30.290  30.650  13.500  1.00  0.00            
ATOM    111  H53 GCD     1      30.800  29.850  13.680  1.00  0.00            
ATOM    112  C33 GCD     1      28.020  31.470  13.470  1.00  0.00            
ATOM    113  H54 GCD     1      28.180  32.110  14.340  1.00  0.00            
ATOM    114  O27 GCD     1      28.110  32.170  12.240  1.00  0.00            
ATOM    115  H55 GCD     1      27.560  31.750  11.570  1.00  0.00            
ATOM    116  C34 GCD     1      26.520  31.030  13.650  1.00  0.00            
ATOM    117  H56 GCD     1      25.760  31.800  13.830  1.00  0.00            
ATOM    118  O28 GCD     1      26.450  30.240  14.870  1.00  0.00            
ATOM    119  C35 GCD     1      27.300  29.060  14.840  1.00  0.00            
ATOM    120  H57 GCD     1      26.950  28.480  13.980  1.00  0.00            
ATOM    121  C36 GCD     1      26.890  28.260  16.030  1.00  0.00            
ATOM    122  H58 GCD     1      27.250  27.230  15.870  1.00  0.00            
ATOM    123  H59 GCD     1      25.800  28.150  15.980  1.00  0.00            
ATOM    124  O29 GCD     1      27.240  28.750  17.360  1.00  0.00            
ATOM    125  H60 GCD     1      26.640  29.470  17.590  1.00  0.00            
ATOM    126  O30 GCD     1      26.120  30.190  12.610  1.00  0.00            
ATOM    127  C37 GCD     1      25.000  30.680  11.800  1.00  0.00            
ATOM    128  H61 GCD     1      25.020  31.780  11.850  1.00  0.00            
ATOM    129  C38 GCD     1      25.450  30.280  10.370  1.00  0.00            
ATOM    130  H62 GCD     1      25.650  29.240  10.100  1.00  0.00            
ATOM    131  O31 GCD     1      26.710  30.910  10.040  1.00  0.00            
ATOM    132  H63 GCD     1      27.070  30.370   9.330  1.00  0.00            
ATOM    133  C39 GCD     1      24.370  30.740   9.450  1.00  0.00            
ATOM    134  H64 GCD     1      24.260  31.820   9.640  1.00  0.00            
ATOM    135  O32 GCD     1      24.520  30.570   7.990  1.00  0.00            
ATOM    136  H65 GCD     1      24.080  29.740   7.770  1.00  0.00            
ATOM    137  C40 GCD     1      23.090  30.110   9.880  1.00  0.00            
ATOM    138  H66 GCD     1      22.240  30.420   9.260  1.00  0.00            
ATOM    139  O33 GCD     1      22.720  30.560  11.170  1.00  0.00            
ATOM    140  C41 GCD     1      23.650  30.180  12.200  1.00  0.00            
ATOM    141  H67 GCD     1      23.620  29.090  12.310  1.00  0.00            
ATOM    142  C42 GCD     1      23.130  30.620  13.540  1.00  0.00            
ATOM    143  H68 GCD     1      23.590  30.100  14.390  1.00  0.00            
ATOM    144  H69 GCD     1      22.050  30.460  13.580  1.00  0.00            
ATOM    145  O34 GCD     1      23.500  31.980  13.770  1.00  0.00            
ATOM    146  H70 GCD     1      22.810  32.310  14.360  1.00  0.00            
ATOM    147  O35 GCD     1      23.120  28.700   9.770  1.00  0.00            
ATOM    148  C43 GCD     1      22.080  28.060   9.000  1.00  0.00            
ATOM    149  H71 GCD     1      21.260  28.680   8.620  1.00  0.00            
ATOM    150  C44 GCD     1      22.650  27.340   7.780  1.00  0.00            
ATOM    151  H72 GCD     1      23.480  26.680   8.050  1.00  0.00            
ATOM    152  O36 GCD     1      23.070  28.370   6.810  1.00  0.00            
ATOM    153  H73 GCD     1      23.100  28.010   5.920  1.00  0.00            
ATOM    154  C45 GCD     1      21.560  26.460   7.130  1.00  0.00            
ATOM    155  H74 GCD     1      20.700  27.060   6.810  1.00  0.00            
ATOM    156  O37 GCD     1      22.120  25.610   6.090  1.00  0.00            
ATOM    157  H75 GCD     1      22.600  26.150   5.450  1.00  0.00            
ATOM    158  C46 GCD     1      21.020  25.500   8.180  1.00  0.00            
ATOM    159  H76 GCD     1      20.240  24.930   7.680  1.00  0.00            
ATOM    160  O38 GCD     1      22.050  24.620   8.680  1.00  0.00            
ATOM    161  O39 GCD     1      20.500  26.240   9.260  1.00  0.00            
ATOM    162  C47 GCD     1      21.460  27.030   9.930  1.00  0.00            
ATOM    163  H77 GCD     1      22.210  26.310  10.280  1.00  0.00            
ATOM    164  C48 GCD     1      20.770  27.800  11.110  1.00  0.00            
ATOM    165  H78 GCD     1      20.330  28.770  10.830  1.00  0.00            
ATOM    166  H79 GCD     1      21.480  28.130  11.880  1.00  0.00            
ATOM    167  O40 GCD     1      19.790  26.880  11.670  1.00  0.00            
ATOM    168  H80 GCD     1      19.350  26.470  10.910  1.00  0.00            
ATOM    169  C1  AZ8     2      27.230  21.300  13.330  1.00  0.00            
ATOM    170  C2  AZ8     2      25.720  21.620  13.100  1.00  0.00            
ATOM    171  C3  AZ8     2      25.310  21.240  11.670  1.00  0.00            
ATOM    172  O1  AZ8     2      25.890  22.120  10.760  1.00  0.00            
ATOM    173  C4  AZ8     2      25.770  23.500  10.970  1.00  0.00            
ATOM    174  C5  AZ8     2      26.000  24.330   9.840  1.00  0.00            
ATOM    175  N1  AZ8     2      26.440  23.890   8.550  1.00  0.00            
ATOM    176  C6  AZ8     2      27.740  24.340   7.890  1.00  0.00            
ATOM    177  C7  AZ8     2      28.570  23.150   7.480  1.00  0.00            
ATOM    178  N2  AZ8     2      27.800  22.180   6.670  1.00  0.00            
ATOM    179  C8  AZ8     2      28.630  21.110   6.150  1.00  0.00            
ATOM    180  C9  AZ8     2      26.600  21.640   7.310  1.00  0.00            
ATOM    181  C10 AZ8     2      25.710  22.820   7.770  1.00  0.00            
ATOM    182  C11 AZ8     2      25.830  25.690  10.100  1.00  0.00            
ATOM    183  F1  AZ8     2      25.980  26.630   9.100  1.00  0.00            
ATOM    184  C12 AZ8     2      25.310  26.140  11.340  1.00  0.00            
ATOM    185  C13 AZ8     2      25.220  25.290  12.470  1.00  0.00            
ATOM    186  C14 AZ8     2      24.700  25.770  13.750  1.00  0.00            
ATOM    187  O2  AZ8     2      24.410  26.920  14.030  1.00  0.00            
ATOM    188  C15 AZ8     2      24.530  24.750  14.800  1.00  0.00            
ATOM    189  C16 AZ8     2      24.080  25.060  16.180  1.00  0.00            
ATOM    190  O3  AZ8     2      23.930  24.270  17.060  1.00  0.00            
ATOM    191  O4  AZ8     2      23.760  26.350  16.490  1.00  0.00            
ATOM    192  C17 AZ8     2      24.830  23.420  14.590  1.00  0.00            
ATOM    193  N3  AZ8     2      25.400  23.040  13.320  1.00  0.00            
ATOM    194  C18 AZ8     2      25.430  23.970  12.280  1.00  0.00            
ATOM    195  H1  AZ8     2      27.870  21.850  12.630  1.00  0.00            
ATOM    196  H2  AZ8     2      27.450  21.680  14.330  1.00  0.00            
ATOM    197  H3  AZ8     2      27.560  20.250  13.410  1.00  0.00            
ATOM    198  H4  AZ8     2      25.100  21.060  13.820  1.00  0.00            
ATOM    199  H5  AZ8     2      24.220  21.290  11.590  1.00  0.00            
ATOM    200  H6  AZ8     2      25.570  20.210  11.390  1.00  0.00            
ATOM    201  H7  AZ8     2      28.250  25.080   8.520  1.00  0.00            
ATOM    202  H8  AZ8     2      27.350  24.850   6.990  1.00  0.00            
ATOM    203  H9  AZ8     2      29.050  22.650   8.330  1.00  0.00            
ATOM    204  H10 AZ8     2      29.450  23.430   6.870  1.00  0.00            
ATOM    205  H11 AZ8     2      28.120  20.350   5.550  1.00  0.00            
ATOM    206  H12 AZ8     2      29.520  21.460   5.590  1.00  0.00            
ATOM    207  H13 AZ8     2      29.040  20.430   6.900  1.00  0.00            
ATOM    208  H14 AZ8     2      26.780  21.000   8.190  1.00  0.00            
ATOM    209  H15 AZ8     2      25.970  21.080   6.610  1.00  0.00            
ATOM    210  H16 AZ8     2      25.390  23.280   6.830  1.00  0.00            
ATOM    211  H17 AZ8     2      24.810  22.480   8.300  1.00  0.00            
ATOM    212  H18 AZ8     2      24.890  27.140  11.410  1.00  0.00            
ATOM    213  H19 AZ8     2      23.810  26.720  15.590  1.00  0.00            
ATOM    214  H20 AZ8     2      24.720  22.750  15.430  1.00  0.00            
TER
ENDMDL
MODEL        1
ATOM      1  H1  GCD     1      19.440  33.540   7.170  1.00  0.00            
ATOM      2  O1  GCD     1      20.160  33.890   7.710  1.00  0.00            
ATOM      3  C1  GCD     1      21.240  33.740   6.880  1.00  0.00            
ATOM      4  H2  GCD     1      21.350  34.590   6.190  1.00  0.00            
ATOM      5  H3  GCD     1      22.130  33.910   7.510  1.00  0.00            
ATOM      6  C2  GCD     1      21.350  32.410   6.090  1.00  0.00            
ATOM      7  H4  GCD     1      21.630  31.610   6.780  1.00  0.00            
ATOM      8  C3  GCD     1      22.280  32.530   4.890  1.00  0.00            
ATOM      9  H5  GCD     1      21.970  33.360   4.240  1.00  0.00            
ATOM     10  C4  GCD     1      22.180  31.270   3.940  1.00  0.00            
ATOM     11  H6  GCD     1      22.690  30.360   4.290  1.00  0.00            
ATOM     12  O2  GCD     1      22.970  31.600   2.760  1.00  0.00            
ATOM     13  H7  GCD     1      23.030  30.820   2.210  1.00  0.00            
ATOM     14  C5  GCD     1      20.720  31.040   3.590  1.00  0.00            
ATOM     15  H8  GCD     1      20.400  31.950   3.060  1.00  0.00            
ATOM     16  O3  GCD     1      20.510  30.010   2.640  1.00  0.00            
ATOM     17  H9  GCD     1      20.790  29.190   3.070  1.00  0.00            
ATOM     18  C6  GCD     1      19.850  30.900   4.850  1.00  0.00            
ATOM     19  O4  GCD     1      20.030  32.080   5.670  1.00  0.00            
ATOM     20  H10 GCD     1      18.780  30.730   4.690  1.00  0.00            
ATOM     21  O5  GCD     1      20.360  29.860   5.730  1.00  0.00            
ATOM     22  C7  GCD     1      19.840  28.490   5.470  1.00  0.00            
ATOM     23  H11 GCD     1      19.200  28.430   4.580  1.00  0.00            
ATOM     24  C8  GCD     1      21.020  27.580   5.320  1.00  0.00            
ATOM     25  H12 GCD     1      21.840  27.790   6.020  1.00  0.00            
ATOM     26  O6  GCD     1      21.470  27.870   4.010  1.00  0.00            
ATOM     27  H13 GCD     1      22.240  27.310   3.850  1.00  0.00            
ATOM     28  C9  GCD     1      20.590  26.090   5.350  1.00  0.00            
ATOM     29  H14 GCD     1      19.850  25.980   4.540  1.00  0.00            
ATOM     30  O7  GCD     1      21.630  25.260   4.960  1.00  0.00            
ATOM     31  H15 GCD     1      21.540  24.490   5.530  1.00  0.00            
ATOM     32  C10 GCD     1      19.900  25.810   6.650  1.00  0.00            
ATOM     33  H16 GCD     1      19.550  24.780   6.540  1.00  0.00            
ATOM     34  O8  GCD     1      18.800  26.660   6.770  1.00  0.00            
ATOM     35  C11 GCD     1      19.020  28.080   6.670  1.00  0.00            
ATOM     36  H17 GCD     1      19.590  28.340   7.560  1.00  0.00            
ATOM     37  C12 GCD     1      17.580  28.650   6.710  1.00  0.00            
ATOM     38  H18 GCD     1      17.590  29.750   6.660  1.00  0.00            
ATOM     39  H19 GCD     1      17.120  28.310   7.650  1.00  0.00            
ATOM     40  O9  GCD     1      16.740  28.240   5.580  1.00  0.00            
ATOM     41  H20 GCD     1      15.990  28.840   5.510  1.00  0.00            
ATOM     42  O10 GCD     1      20.820  25.890   7.810  1.00  0.00            
ATOM     43  C13 GCD     1      20.400  25.530   9.110  1.00  0.00            
ATOM     44  H21 GCD     1      19.330  25.770   9.130  1.00  0.00            
ATOM     45  C14 GCD     1      20.570  24.040   9.290  1.00  0.00            
ATOM     46  H22 GCD     1      21.660  23.950   9.190  1.00  0.00            
ATOM     47  O11 GCD     1      19.940  23.240   8.350  1.00  0.00            
ATOM     48  H23 GCD     1      20.570  23.130   7.630  1.00  0.00            
ATOM     49  C15 GCD     1      20.210  23.710  10.740  1.00  0.00            
ATOM     50  H24 GCD     1      19.150  23.920  10.930  1.00  0.00            
ATOM     51  O12 GCD     1      20.530  22.430  11.140  1.00  0.00            
ATOM     52  H25 GCD     1      20.130  21.780  10.550  1.00  0.00            
ATOM     53  C16 GCD     1      20.940  24.690  11.660  1.00  0.00            
ATOM     54  H26 GCD     1      20.460  24.490  12.620  1.00  0.00            
ATOM     55  O13 GCD     1      20.610  26.080  11.370  1.00  0.00            
ATOM     56  C17 GCD     1      21.020  26.460  10.090  1.00  0.00            
ATOM     57  H27 GCD     1      22.100  26.270   9.990  1.00  0.00            
ATOM     58  C18 GCD     1      20.560  27.860   9.850  1.00  0.00            
ATOM     59  H28 GCD     1      19.470  27.800   9.980  1.00  0.00            
ATOM     60  H29 GCD     1      20.860  28.160   8.840  1.00  0.00            
ATOM     61  O14 GCD     1      21.170  28.820  10.770  1.00  0.00            
ATOM     62  H30 GCD     1      21.030  28.470  11.660  1.00  0.00            
ATOM     63  O15 GCD     1      22.350  24.470  11.620  1.00  0.00            
ATOM     64  C19 GCD     1      23.010  23.800  12.660  1.00  0.00            
ATOM     65  H31 GCD     1      22.250  23.200  13.180  1.00  0.00            
ATOM     66  C20 GCD     1      23.950  22.750  12.030  1.00  0.00            
ATOM     67  H32 GCD     1      24.550  23.200  11.240  1.00  0.00            
ATOM     68  O16 GCD     1      23.180  21.560  11.600  1.00  0.00            
ATOM     69  H33 GCD     1      22.440  21.900  11.090  1.00  0.00            
ATOM     70  C21 GCD     1      24.910  22.110  13.040  1.00  0.00            
ATOM     71  H34 GCD     1      24.380  21.650  13.890  1.00  0.00            
ATOM     72  O17 GCD     1      25.910  21.220  12.530  1.00  0.00            
ATOM     73  H35 GCD     1      26.590  21.820  12.180  1.00  0.00            
ATOM     74  C22 GCD     1      25.650  23.270  13.770  1.00  0.00            
ATOM     75  H36 GCD     1      26.180  22.820  14.610  1.00  0.00            
ATOM     76  O18 GCD     1      24.690  24.170  14.400  1.00  0.00            
ATOM     77  C23 GCD     1      23.770  24.840  13.560  1.00  0.00            
ATOM     78  H37 GCD     1      24.230  25.560  12.880  1.00  0.00            
ATOM     79  C24 GCD     1      22.840  25.650  14.480  1.00  0.00            
ATOM     80  H38 GCD     1      22.270  26.340  13.840  1.00  0.00            
ATOM     81  H39 GCD     1      23.460  26.340  15.080  1.00  0.00            
ATOM     82  O19 GCD     1      21.920  24.920  15.260  1.00  0.00            
ATOM     83  H40 GCD     1      21.460  25.590  15.780  1.00  0.00            
ATOM     84  O20 GCD     1      26.400  23.940  12.790  1.00  0.00            
ATOM     85  C25 GCD     1      27.850  23.820  12.880  1.00  0.00            
ATOM     86  H41 GCD     1      28.070  23.000  13.580  1.00  0.00            
ATOM     87  C26 GCD     1      28.490  23.400  11.610  1.00  0.00            
ATOM     88  H42 GCD     1      28.070  24.150  10.920  1.00  0.00            
ATOM     89  O21 GCD     1      28.070  22.120  11.230  1.00  0.00            
ATOM     90  H43 GCD     1      28.370  22.050  10.310  1.00  0.00            
ATOM     91  C27 GCD     1      29.970  23.430  11.750  1.00  0.00            
ATOM     92  H44 GCD     1      30.230  22.600  12.430  1.00  0.00            
ATOM     93  O22 GCD     1      30.660  22.950  10.540  1.00  0.00            
ATOM     94  H45 GCD     1      30.530  23.640   9.880  1.00  0.00            
ATOM     95  C28 GCD     1      30.450  24.780  12.250  1.00  0.00            
ATOM     96  H46 GCD     1      31.530  24.810  12.430  1.00  0.00            
ATOM     97  O23 GCD     1      29.830  24.980  13.460  1.00  0.00            
ATOM     98  C29 GCD     1      28.420  25.130  13.360  1.00  0.00            
ATOM     99  H47 GCD     1      28.210  25.950  12.660  1.00  0.00            
ATOM    100  C30 GCD     1      27.780  25.470  14.750  1.00  0.00            
ATOM    101  H48 GCD     1      28.000  24.700  15.510  1.00  0.00            
ATOM    102  H49 GCD     1      26.680  25.470  14.670  1.00  0.00            
ATOM    103  O24 GCD     1      28.140  26.790  15.160  1.00  0.00            
ATOM    104  H50 GCD     1      28.950  26.590  15.640  1.00  0.00            
ATOM    105  O25 GCD     1      30.000  25.900  11.430  1.00  0.00            
ATOM    106  C31 GCD     1      30.980  26.890  11.070  1.00  0.00            
ATOM    107  H51 GCD     1      31.980  26.630  11.440  1.00  0.00            
ATOM    108  C32 GCD     1      30.990  26.890   9.540  1.00  0.00            
ATOM    109  H52 GCD     1      29.940  27.060   9.250  1.00  0.00            
ATOM    110  O26 GCD     1      31.430  25.620   9.000  1.00  0.00            
ATOM    111  H53 GCD     1      31.290  25.710   8.050  1.00  0.00            
ATOM    112  C33 GCD     1      31.780  28.030   8.990  1.00  0.00            
ATOM    113  H54 GCD     1      32.810  28.040   9.370  1.00  0.00            
ATOM    114  O27 GCD     1      31.750  28.190   7.560  1.00  0.00            
ATOM    115  H55 GCD     1      31.590  29.130   7.390  1.00  0.00            
ATOM    116  C34 GCD     1      31.200  29.300   9.580  1.00  0.00            
ATOM    117  H56 GCD     1      31.870  30.120   9.320  1.00  0.00            
ATOM    118  O28 GCD     1      31.360  29.230  10.980  1.00  0.00            
ATOM    119  C35 GCD     1      30.560  28.220  11.590  1.00  0.00            
ATOM    120  H57 GCD     1      29.510  28.410  11.360  1.00  0.00            
ATOM    121  C36 GCD     1      30.810  28.250  13.120  1.00  0.00            
ATOM    122  H58 GCD     1      31.880  28.110  13.310  1.00  0.00            
ATOM    123  H59 GCD     1      30.360  27.400  13.640  1.00  0.00            
ATOM    124  O29 GCD     1      30.400  29.540  13.660  1.00  0.00            
ATOM    125  H60 GCD     1      29.880  29.920  12.940  1.00  0.00            
ATOM    126  O30 GCD     1      29.870  29.620   9.190  1.00  0.00            
ATOM    127  C37 GCD     1      29.570  31.010   9.260  1.00  0.00            
ATOM    128  H61 GCD     1      30.160  31.500  10.050  1.00  0.00            
ATOM    129  C38 GCD     1      29.750  31.720   7.940  1.00  0.00            
ATOM    130  H62 GCD     1      29.040  31.300   7.220  1.00  0.00            
ATOM    131  O31 GCD     1      31.100  31.570   7.520  1.00  0.00            
ATOM    132  H63 GCD     1      31.190  32.060   6.690  1.00  0.00            
ATOM    133  C39 GCD     1      29.430  33.220   8.190  1.00  0.00            
ATOM    134  H64 GCD     1      30.030  33.570   9.040  1.00  0.00            
ATOM    135  O32 GCD     1      29.730  34.030   7.030  1.00  0.00            
ATOM    136  H65 GCD     1      29.410  33.580   6.240  1.00  0.00            
ATOM    137  C40 GCD     1      27.990  33.430   8.630  1.00  0.00            
ATOM    138  H66 GCD     1      27.860  34.490   8.810  1.00  0.00            
ATOM    139  O33 GCD     1      27.790  32.660   9.780  1.00  0.00            
ATOM    140  C41 GCD     1      28.090  31.250   9.660  1.00  0.00            
ATOM    141  H67 GCD     1      27.390  30.840   8.910  1.00  0.00            
ATOM    142  C42 GCD     1      27.430  30.610  10.920  1.00  0.00            
ATOM    143  H68 GCD     1      27.210  29.600  10.530  1.00  0.00            
ATOM    144  H69 GCD     1      26.450  31.070  11.040  1.00  0.00            
ATOM    145  O34 GCD     1      28.220  30.670  12.100  1.00  0.00            
ATOM    146  H70 GCD     1      28.160  31.600  12.340  1.00  0.00            
ATOM    147  O35 GCD     1      27.030  32.900   7.710  1.00  0.00            
ATOM    148  C43 GCD     1      26.560  33.810   6.770  1.00  0.00            
ATOM    149  H71 GCD     1      27.140  34.740   6.670  1.00  0.00            
ATOM    150  C44 GCD     1      26.460  33.070   5.450  1.00  0.00            
ATOM    151  H72 GCD     1      26.010  32.070   5.560  1.00  0.00            
ATOM    152  O36 GCD     1      27.790  32.860   4.950  1.00  0.00            
ATOM    153  H73 GCD     1      27.670  32.030   4.470  1.00  0.00            
ATOM    154  C45 GCD     1      25.610  33.810   4.460  1.00  0.00            
ATOM    155  H74 GCD     1      26.040  34.810   4.320  1.00  0.00            
ATOM    156  O37 GCD     1      25.380  33.140   3.190  1.00  0.00            
ATOM    157  H75 GCD     1      24.600  32.590   3.340  1.00  0.00            
ATOM    158  C46 GCD     1      24.260  34.000   5.030  1.00  0.00            
ATOM    159  H76 GCD     1      23.620  34.560   4.340  1.00  0.00            
ATOM    160  O38 GCD     1      23.580  32.750   5.330  1.00  0.00            
ATOM    161  O39 GCD     1      24.490  34.770   6.240  1.00  0.00            
ATOM    162  C47 GCD     1      25.150  34.120   7.240  1.00  0.00            
ATOM    163  H77 GCD     1      24.570  33.220   7.460  1.00  0.00            
ATOM    164  C48 GCD     1      25.020  35.030   8.460  1.00  0.00            
ATOM    165  H78 GCD     1      25.500  34.470   9.270  1.00  0.00            
ATOM    166  H79 GCD     1      23.950  35.200   8.630  1.00  0.00            
ATOM    167  O40 GCD     1      25.630  36.360   8.280  1.00  0.00            
ATOM    168  H80 GCD     1      25.170  36.670   7.490  1.00  0.00            
ATOM    169  C1  AZ8     2      25.340  28.680  14.320  1.00  0.00            
ATOM    170  C2  AZ8     2      24.710  28.440  12.950  1.00  0.00            
ATOM    171  C3  AZ8     2      25.770  27.640  12.170  1.00  0.00            
ATOM    172  O1  AZ8     2      25.080  27.170  10.970  1.00  0.00            
ATOM    173  C4  AZ8     2      24.740  28.170  10.130  1.00  0.00            
ATOM    174  C5  AZ8     2      24.830  27.910   8.730  1.00  0.00            
ATOM    175  N1  AZ8     2      25.420  26.750   8.220  1.00  0.00            
ATOM    176  C6  AZ8     2      26.810  26.310   8.480  1.00  0.00            
ATOM    177  C7  AZ8     2      27.540  25.970   7.170  1.00  0.00            
ATOM    178  N2  AZ8     2      26.760  24.970   6.370  1.00  0.00            
ATOM    179  C8  AZ8     2      27.560  24.440   5.230  1.00  0.00            
ATOM    180  C9  AZ8     2      25.440  25.530   5.990  1.00  0.00            
ATOM    181  C10 AZ8     2      24.650  25.820   7.330  1.00  0.00            
ATOM    182  C11 AZ8     2      24.530  28.930   7.860  1.00  0.00            
ATOM    183  F1  AZ8     2      24.600  28.710   6.560  1.00  0.00            
ATOM    184  C12 AZ8     2      24.110  30.140   8.360  1.00  0.00            
ATOM    185  C13 AZ8     2      23.970  30.370   9.770  1.00  0.00            
ATOM    186  C14 AZ8     2      23.560  31.660  10.220  1.00  0.00            
ATOM    187  O2  AZ8     2      23.360  32.580   9.420  1.00  0.00            
ATOM    188  C15 AZ8     2      23.430  31.860  11.650  1.00  0.00            
ATOM    189  C16 AZ8     2      23.260  33.220  12.190  1.00  0.00            
ATOM    190  O3  AZ8     2      23.530  33.540  13.310  1.00  0.00            
ATOM    191  O4  AZ8     2      22.640  34.130  11.440  1.00  0.00            
ATOM    192  C17 AZ8     2      23.790  30.810  12.550  1.00  0.00            
ATOM    193  N3  AZ8     2      24.210  29.560  12.040  1.00  0.00            
ATOM    194  C18 AZ8     2      24.300  29.370  10.670  1.00  0.00            
ATOM    195  H1  AZ8     2      26.160  29.410  14.280  1.00  0.00            
ATOM    196  H2  AZ8     2      24.560  29.130  14.950  1.00  0.00            
ATOM    197  H3  AZ8     2      25.750  27.800  14.820  1.00  0.00            
ATOM    198  H4  AZ8     2      23.800  27.850  13.100  1.00  0.00            
ATOM    199  H5  AZ8     2      26.020  26.730  12.740  1.00  0.00            
ATOM    200  H6  AZ8     2      26.640  28.270  11.960  1.00  0.00            
ATOM    201  H7  AZ8     2      26.880  25.500   9.220  1.00  0.00            
ATOM    202  H8  AZ8     2      27.260  27.210   8.920  1.00  0.00            
ATOM    203  H9  AZ8     2      28.470  25.470   7.490  1.00  0.00            
ATOM    204  H10 AZ8     2      27.680  26.870   6.570  1.00  0.00            
ATOM    205  H11 AZ8     2      28.500  23.970   5.540  1.00  0.00            
ATOM    206  H12 AZ8     2      26.990  23.630   4.750  1.00  0.00            
ATOM    207  H13 AZ8     2      27.750  25.170   4.440  1.00  0.00            
ATOM    208  H14 AZ8     2      24.990  24.840   5.270  1.00  0.00            
ATOM    209  H15 AZ8     2      25.470  26.450   5.400  1.00  0.00            
ATOM    210  H16 AZ8     2      23.660  26.230   7.120  1.00  0.00            
ATOM    211  H17 AZ8     2      24.360  24.850   7.750  1.00  0.00            
ATOM    212  H18 AZ8     2      23.980  30.980   7.690  1.00  0.00            
ATOM    213  H19 AZ8     2      22.550  33.750  10.550  1.00  0.00            
ATOM    214  H20 AZ8     2      23.830  31.010  13.610  1.00  0.00            
TER
ENDMDL
MODEL        1
ATOM      1  H1  GCD     1      22.460  34.750  13.320  1.00  0.00            
ATOM      2  O1  GCD     1      22.430  34.130  12.580  1.00  0.00            
ATOM      3  C1  GCD     1      22.450  34.740  11.260  1.00  0.00            
ATOM      4  H2  GCD     1      21.460  35.200  11.240  1.00  0.00            
ATOM      5  H3  GCD     1      23.210  35.510  11.100  1.00  0.00            
ATOM      6  C2  GCD     1      22.480  33.660  10.160  1.00  0.00            
ATOM      7  H4  GCD     1      23.450  33.170  10.300  1.00  0.00            
ATOM      8  C3  GCD     1      22.350  34.300   8.740  1.00  0.00            
ATOM      9  H5  GCD     1      21.420  34.870   8.800  1.00  0.00            
ATOM     10  C4  GCD     1      22.280  33.220   7.700  1.00  0.00            
ATOM     11  H6  GCD     1      23.220  32.670   7.830  1.00  0.00            
ATOM     12  O2  GCD     1      22.230  33.740   6.400  1.00  0.00            
ATOM     13  H7  GCD     1      22.340  33.000   5.800  1.00  0.00            
ATOM     14  C5  GCD     1      21.130  32.140   7.950  1.00  0.00            
ATOM     15  H8  GCD     1      20.220  32.750   8.050  1.00  0.00            
ATOM     16  O3  GCD     1      21.060  31.250   6.820  1.00  0.00            
ATOM     17  H9  GCD     1      20.690  31.720   6.070  1.00  0.00            
ATOM     18  C6  GCD     1      21.370  31.550   9.350  1.00  0.00            
ATOM     19  O4  GCD     1      21.410  32.670  10.320  1.00  0.00            
ATOM     20  H10 GCD     1      20.550  30.930   9.720  1.00  0.00            
ATOM     21  O5  GCD     1      22.690  30.920   9.400  1.00  0.00            
ATOM     22  C7  GCD     1      22.600  29.520   9.170  1.00  0.00            
ATOM     23  H11 GCD     1      21.660  29.200   8.720  1.00  0.00            
ATOM     24  C8  GCD     1      23.790  29.140   8.280  1.00  0.00            
ATOM     25  H12 GCD     1      24.650  29.690   8.680  1.00  0.00            
ATOM     26  O6  GCD     1      23.660  29.630   6.950  1.00  0.00            
ATOM     27  H13 GCD     1      23.090  30.400   7.090  1.00  0.00            
ATOM     28  C9  GCD     1      24.040  27.630   8.220  1.00  0.00            
ATOM     29  H14 GCD     1      23.210  27.250   7.620  1.00  0.00            
ATOM     30  O7  GCD     1      25.320  27.410   7.680  1.00  0.00            
ATOM     31  H15 GCD     1      25.140  27.310   6.730  1.00  0.00            
ATOM     32  C10 GCD     1      23.990  27.100   9.590  1.00  0.00            
ATOM     33  H16 GCD     1      24.100  26.020   9.530  1.00  0.00            
ATOM     34  O8  GCD     1      22.780  27.410  10.240  1.00  0.00            
ATOM     35  C11 GCD     1      22.620  28.790  10.470  1.00  0.00            
ATOM     36  H17 GCD     1      23.480  29.140  11.040  1.00  0.00            
ATOM     37  C12 GCD     1      21.410  29.030  11.350  1.00  0.00            
ATOM     38  H18 GCD     1      21.380  30.100  11.580  1.00  0.00            
ATOM     39  H19 GCD     1      21.470  28.380  12.230  1.00  0.00            
ATOM     40  O9  GCD     1      20.180  28.710  10.640  1.00  0.00            
ATOM     41  H20 GCD     1      20.000  27.790  10.860  1.00  0.00            
ATOM     42  O10 GCD     1      25.020  27.600  10.470  1.00  0.00            
ATOM     43  C13 GCD     1      25.880  26.660  11.240  1.00  0.00            
ATOM     44  H21 GCD     1      25.580  25.620  11.060  1.00  0.00            
ATOM     45  C14 GCD     1      27.270  26.880  10.750  1.00  0.00            
ATOM     46  H22 GCD     1      27.500  27.950  10.590  1.00  0.00            
ATOM     47  O11 GCD     1      27.260  26.320   9.370  1.00  0.00            
ATOM     48  H23 GCD     1      26.420  26.530   8.950  1.00  0.00            
ATOM     49  C15 GCD     1      28.350  26.300  11.640  1.00  0.00            
ATOM     50  H24 GCD     1      28.050  25.250  11.610  1.00  0.00            
ATOM     51  O12 GCD     1      29.720  26.480  11.260  1.00  0.00            
ATOM     52  H25 GCD     1      29.940  27.420  11.180  1.00  0.00            
ATOM     53  C16 GCD     1      28.210  26.830  13.020  1.00  0.00            
ATOM     54  H26 GCD     1      28.940  26.260  13.600  1.00  0.00            
ATOM     55  O13 GCD     1      26.930  26.530  13.490  1.00  0.00            
ATOM     56  C17 GCD     1      25.830  27.040  12.730  1.00  0.00            
ATOM     57  H27 GCD     1      26.010  28.120  12.650  1.00  0.00            
ATOM     58  C18 GCD     1      24.470  26.660  13.350  1.00  0.00            
ATOM     59  H28 GCD     1      24.480  25.570  13.420  1.00  0.00            
ATOM     60  H29 GCD     1      23.660  26.970  12.670  1.00  0.00            
ATOM     61  O14 GCD     1      24.360  27.070  14.690  1.00  0.00            
ATOM     62  H30 GCD     1      23.990  27.940  14.850  1.00  0.00            
ATOM     63  O15 GCD     1      28.510  28.220  13.100  1.00  0.00            
ATOM     64  C19 GCD     1      29.720  28.570  13.740  1.00  0.00            
ATOM     65  H31 GCD     1      30.220  27.610  13.920  1.00  0.00            
ATOM     66  C20 GCD     1      30.520  29.490  12.840  1.00  0.00            
ATOM     67  H32 GCD     1      30.120  30.500  12.730  1.00  0.00            
ATOM     68  O16 GCD     1      30.680  28.960  11.530  1.00  0.00            
ATOM     69  H33 GCD     1      31.350  29.570  11.190  1.00  0.00            
ATOM     70  C21 GCD     1      31.840  29.690  13.530  1.00  0.00            
ATOM     71  H34 GCD     1      32.450  28.790  13.710  1.00  0.00            
ATOM     72  O17 GCD     1      32.720  30.600  12.750  1.00  0.00            
ATOM     73  H35 GCD     1      32.400  31.440  13.100  1.00  0.00            
ATOM     74  C22 GCD     1      31.630  30.330  14.860  1.00  0.00            
ATOM     75  H36 GCD     1      32.600  30.400  15.370  1.00  0.00            
ATOM     76  O18 GCD     1      30.890  29.370  15.600  1.00  0.00            
ATOM     77  C23 GCD     1      29.570  29.180  15.170  1.00  0.00            
ATOM     78  H37 GCD     1      29.060  30.150  15.130  1.00  0.00            
ATOM     79  C24 GCD     1      28.770  28.300  16.180  1.00  0.00            
ATOM     80  H38 GCD     1      29.290  27.350  16.350  1.00  0.00            
ATOM     81  H39 GCD     1      27.730  28.130  15.890  1.00  0.00            
ATOM     82  O19 GCD     1      28.620  28.990  17.420  1.00  0.00            
ATOM     83  H40 GCD     1      29.470  29.070  17.850  1.00  0.00            
ATOM     84  O20 GCD     1      30.970  31.630  14.800  1.00  0.00            
ATOM     85  C25 GCD     1      31.410  32.520  15.800  1.00  0.00            
ATOM     86  H41 GCD     1      31.550  31.910  16.700  1.00  0.00            
ATOM     87  C26 GCD     1      32.730  33.240  15.420  1.00  0.00            
ATOM     88  H42 GCD     1      32.640  33.780  14.470  1.00  0.00            
ATOM     89  O21 GCD     1      33.910  32.370  15.360  1.00  0.00            
ATOM     90  H43 GCD     1      34.550  32.870  15.870  1.00  0.00            
ATOM     91  C27 GCD     1      33.000  34.320  16.380  1.00  0.00            
ATOM     92  H44 GCD     1      33.220  33.990  17.400  1.00  0.00            
ATOM     93  O22 GCD     1      34.120  35.090  15.990  1.00  0.00            
ATOM     94  H45 GCD     1      33.950  35.670  15.250  1.00  0.00            
ATOM     95  C28 GCD     1      31.780  35.250  16.500  1.00  0.00            
ATOM     96  H46 GCD     1      32.000  36.010  17.260  1.00  0.00            
ATOM     97  O23 GCD     1      30.770  34.430  17.020  1.00  0.00            
ATOM     98  C29 GCD     1      30.310  33.500  16.100  1.00  0.00            
ATOM     99  H47 GCD     1      29.930  34.090  15.260  1.00  0.00            
ATOM    100  C30 GCD     1      29.030  32.770  16.700  1.00  0.00            
ATOM    101  H48 GCD     1      29.220  32.280  17.660  1.00  0.00            
ATOM    102  H49 GCD     1      28.660  32.050  15.960  1.00  0.00            
ATOM    103  O24 GCD     1      27.970  33.700  16.820  1.00  0.00            
ATOM    104  H50 GCD     1      28.170  34.320  17.530  1.00  0.00            
ATOM    105  O25 GCD     1      31.360  35.780  15.200  1.00  0.00            
ATOM    106  C31 GCD     1      31.630  37.080  14.970  1.00  0.00            
ATOM    107  H51 GCD     1      32.220  37.480  15.820  1.00  0.00            
ATOM    108  C32 GCD     1      32.460  37.200  13.680  1.00  0.00            
ATOM    109  H52 GCD     1      32.010  36.620  12.880  1.00  0.00            
ATOM    110  O26 GCD     1      33.740  36.730  13.970  1.00  0.00            
ATOM    111  H53 GCD     1      33.960  36.340  13.120  1.00  0.00            
ATOM    112  C33 GCD     1      32.460  38.700  13.280  1.00  0.00            
ATOM    113  H54 GCD     1      32.950  39.320  14.040  1.00  0.00            
ATOM    114  O27 GCD     1      33.200  39.020  12.040  1.00  0.00            
ATOM    115  H55 GCD     1      33.100  39.970  11.890  1.00  0.00            
ATOM    116  C34 GCD     1      31.070  39.130  13.170  1.00  0.00            
ATOM    117  H56 GCD     1      30.960  40.190  12.910  1.00  0.00            
ATOM    118  O28 GCD     1      30.420  39.070  14.440  1.00  0.00            
ATOM    119  C35 GCD     1      30.280  37.810  14.950  1.00  0.00            
ATOM    120  H57 GCD     1      29.520  37.270  14.370  1.00  0.00            
ATOM    121  C36 GCD     1      29.730  37.870  16.350  1.00  0.00            
ATOM    122  H58 GCD     1      30.470  38.360  16.990  1.00  0.00            
ATOM    123  H59 GCD     1      29.710  36.880  16.810  1.00  0.00            
ATOM    124  O29 GCD     1      28.500  38.590  16.400  1.00  0.00            
ATOM    125  H60 GCD     1      28.700  39.480  16.100  1.00  0.00            
ATOM    126  O30 GCD     1      30.380  38.380  12.210  1.00  0.00            
ATOM    127  C37 GCD     1      29.860  39.060  11.070  1.00  0.00            
ATOM    128  H61 GCD     1      30.370  40.020  10.910  1.00  0.00            
ATOM    129  C38 GCD     1      30.140  38.190   9.890  1.00  0.00            
ATOM    130  H62 GCD     1      29.870  37.180  10.200  1.00  0.00            
ATOM    131  O31 GCD     1      31.580  38.070   9.640  1.00  0.00            
ATOM    132  H63 GCD     1      31.920  38.300  10.510  1.00  0.00            
ATOM    133  C39 GCD     1      29.280  38.540   8.640  1.00  0.00            
ATOM    134  H64 GCD     1      29.750  39.470   8.290  1.00  0.00            
ATOM    135  O32 GCD     1      29.430  37.600   7.580  1.00  0.00            
ATOM    136  H65 GCD     1      28.830  36.870   7.810  1.00  0.00            
ATOM    137  C40 GCD     1      27.820  38.870   9.000  1.00  0.00            
ATOM    138  H66 GCD     1      27.390  39.460   8.190  1.00  0.00            
ATOM    139  O33 GCD     1      27.690  39.760  10.130  1.00  0.00            
ATOM    140  C41 GCD     1      28.380  39.200  11.270  1.00  0.00            
ATOM    141  H67 GCD     1      27.970  38.210  11.520  1.00  0.00            
ATOM    142  C42 GCD     1      27.970  40.160  12.380  1.00  0.00            
ATOM    143  H68 GCD     1      28.370  39.860  13.350  1.00  0.00            
ATOM    144  H69 GCD     1      26.870  40.130  12.340  1.00  0.00            
ATOM    145  O34 GCD     1      28.430  41.540  12.210  1.00  0.00            
ATOM    146  H70 GCD     1      28.370  41.820  11.290  1.00  0.00            
ATOM    147  O35 GCD     1      27.010  37.690   9.120  1.00  0.00            
ATOM    148  C43 GCD     1      25.580  37.910   8.900  1.00  0.00            
ATOM    149  H71 GCD     1      25.360  38.980   8.810  1.00  0.00            
ATOM    150  C44 GCD     1      25.270  37.170   7.550  1.00  0.00            
ATOM    151  H72 GCD     1      25.580  36.120   7.570  1.00  0.00            
ATOM    152  O36 GCD     1      25.980  37.750   6.390  1.00  0.00            
ATOM    153  H73 GCD     1      25.460  38.540   6.220  1.00  0.00            
ATOM    154  C45 GCD     1      23.780  37.170   7.340  1.00  0.00            
ATOM    155  H74 GCD     1      23.410  38.190   7.220  1.00  0.00            
ATOM    156  O37 GCD     1      23.450  36.450   6.150  1.00  0.00            
ATOM    157  H75 GCD     1      23.120  35.570   6.370  1.00  0.00            
ATOM    158  C46 GCD     1      23.020  36.540   8.470  1.00  0.00            
ATOM    159  H76 GCD     1      21.940  36.650   8.430  1.00  0.00            
ATOM    160  O38 GCD     1      23.470  35.200   8.650  1.00  0.00            
ATOM    161  O39 GCD     1      23.420  37.290   9.640  1.00  0.00            
ATOM    162  C47 GCD     1      24.750  37.270  10.050  1.00  0.00            
ATOM    163  H77 GCD     1      25.130  36.240  10.110  1.00  0.00            
ATOM    164  C48 GCD     1      24.910  38.090  11.330  1.00  0.00            
ATOM    165  H78 GCD     1      24.610  39.140  11.290  1.00  0.00            
ATOM    166  H79 GCD     1      25.960  37.950  11.600  1.00  0.00            
ATOM    167  O40 GCD     1      24.150  37.420  12.390  1.00  0.00            
ATOM    168  H80 GCD     1      23.270  37.200  12.050  1.00  0.00            
ATOM    169  C1  AZ8     2      26.020  30.980  14.640  1.00  0.00            
ATOM    170  C2  AZ8     2      25.120  31.930  13.720  1.00  0.00            
ATOM    171  C3  AZ8     2      25.090  31.390  12.270  1.00  0.00            
ATOM    172  O1  AZ8     2      26.360  31.550  11.650  1.00  0.00            
ATOM    173  C4  AZ8     2      26.870  32.840  11.710  1.00  0.00            
ATOM    174  C5  AZ8     2      27.780  33.210  10.700  1.00  0.00            
ATOM    175  N1  AZ8     2      28.130  32.290   9.680  1.00  0.00            
ATOM    176  C6  AZ8     2      29.170  31.290   9.900  1.00  0.00            
ATOM    177  C7  AZ8     2      28.860  30.120   8.940  1.00  0.00            
ATOM    178  N2  AZ8     2      28.790  30.570   7.500  1.00  0.00            
ATOM    179  C8  AZ8     2      28.650  29.500   6.420  1.00  0.00            
ATOM    180  C9  AZ8     2      27.580  31.430   7.420  1.00  0.00            
ATOM    181  C10 AZ8     2      27.970  32.660   8.270  1.00  0.00            
ATOM    182  C11 AZ8     2      28.430  34.390  10.760  1.00  0.00            
ATOM    183  F1  AZ8     2      29.390  34.710   9.910  1.00  0.00            
ATOM    184  C12 AZ8     2      28.140  35.250  11.870  1.00  0.00            
ATOM    185  C13 AZ8     2      27.190  34.950  12.890  1.00  0.00            
ATOM    186  C14 AZ8     2      26.680  36.020  13.840  1.00  0.00            
ATOM    187  O2  AZ8     2      27.190  37.140  13.830  1.00  0.00            
ATOM    188  C15 AZ8     2      25.660  35.560  14.760  1.00  0.00            
ATOM    189  C16 AZ8     2      25.220  36.530  15.850  1.00  0.00            
ATOM    190  O3  AZ8     2      24.300  36.300  16.600  1.00  0.00            
ATOM    191  O4  AZ8     2      25.690  37.730  15.900  1.00  0.00            
ATOM    192  C17 AZ8     2      25.200  34.240  14.800  1.00  0.00            
ATOM    193  N3  AZ8     2      25.600  33.340  13.740  1.00  0.00            
ATOM    194  C18 AZ8     2      26.500  33.750  12.740  1.00  0.00            
ATOM    195  H1  AZ8     2      25.760  29.970  14.280  1.00  0.00            
ATOM    196  H2  AZ8     2      27.080  31.170  14.420  1.00  0.00            
ATOM    197  H3  AZ8     2      25.810  30.970  15.720  1.00  0.00            
ATOM    198  H4  AZ8     2      24.120  31.970  14.150  1.00  0.00            
ATOM    199  H5  AZ8     2      24.360  32.040  11.780  1.00  0.00            
ATOM    200  H6  AZ8     2      24.640  30.390  12.290  1.00  0.00            
ATOM    201  H7  AZ8     2      29.200  30.960  10.940  1.00  0.00            
ATOM    202  H8  AZ8     2      30.160  31.640   9.610  1.00  0.00            
ATOM    203  H9  AZ8     2      28.020  29.580   9.370  1.00  0.00            
ATOM    204  H10 AZ8     2      29.720  29.460   9.070  1.00  0.00            
ATOM    205  H11 AZ8     2      27.830  28.830   6.720  1.00  0.00            
ATOM    206  H12 AZ8     2      28.330  29.890   5.450  1.00  0.00            
ATOM    207  H13 AZ8     2      29.530  28.840   6.460  1.00  0.00            
ATOM    208  H14 AZ8     2      26.650  30.980   7.800  1.00  0.00            
ATOM    209  H15 AZ8     2      27.470  31.780   6.390  1.00  0.00            
ATOM    210  H16 AZ8     2      28.860  33.200   7.920  1.00  0.00            
ATOM    211  H17 AZ8     2      27.140  33.390   8.230  1.00  0.00            
ATOM    212  H18 AZ8     2      28.860  36.060  11.970  1.00  0.00            
ATOM    213  H19 AZ8     2      26.350  37.610  15.190  1.00  0.00            
ATOM    214  H20 AZ8     2      24.430  33.940  15.500  1.00  0.00            
TER
ENDMDL
MODEL        1
ATOM      1  H1  GCD     1      13.280  29.960   1.950  1.00  0.00            
ATOM      2  O1  GCD     1      14.070  29.440   1.800  1.00  0.00            
ATOM      3  C1  GCD     1      14.680  29.310   3.090  1.00  0.00            
ATOM      4  H2  GCD     1      14.280  30.060   3.780  1.00  0.00            
ATOM      5  H3  GCD     1      14.400  28.410   3.660  1.00  0.00            
ATOM      6  C2  GCD     1      16.180  29.280   3.110  1.00  0.00            
ATOM      7  H4  GCD     1      16.620  29.140   4.110  1.00  0.00            
ATOM      8  C3  GCD     1      16.920  30.530   2.620  1.00  0.00            
ATOM      9  H5  GCD     1      16.890  30.690   1.540  1.00  0.00            
ATOM     10  C4  GCD     1      18.460  30.410   2.820  1.00  0.00            
ATOM     11  H6  GCD     1      18.720  30.290   3.880  1.00  0.00            
ATOM     12  O2  GCD     1      19.040  31.610   2.340  1.00  0.00            
ATOM     13  H7  GCD     1      18.380  32.310   2.310  1.00  0.00            
ATOM     14  C5  GCD     1      18.840  29.150   1.980  1.00  0.00            
ATOM     15  H8  GCD     1      18.530  29.330   0.940  1.00  0.00            
ATOM     16  O3  GCD     1      20.310  28.900   2.120  1.00  0.00            
ATOM     17  H9  GCD     1      20.440  27.990   2.420  1.00  0.00            
ATOM     18  C6  GCD     1      18.060  27.960   2.520  1.00  0.00            
ATOM     19  O4  GCD     1      16.660  28.070   2.440  1.00  0.00            
ATOM     20  H10 GCD     1      18.370  27.130   1.870  1.00  0.00            
ATOM     21  O5  GCD     1      18.440  27.650   3.820  1.00  0.00            
ATOM     22  C7  GCD     1      18.770  26.280   4.170  1.00  0.00            
ATOM     23  H11 GCD     1      18.290  25.540   3.510  1.00  0.00            
ATOM     24  C8  GCD     1      20.310  26.030   3.920  1.00  0.00            
ATOM     25  H12 GCD     1      20.880  26.720   4.550  1.00  0.00            
ATOM     26  O6  GCD     1      20.770  26.250   2.580  1.00  0.00            
ATOM     27  H13 GCD     1      21.520  25.670   2.460  1.00  0.00            
ATOM     28  C9  GCD     1      20.590  24.650   4.330  1.00  0.00            
ATOM     29  H14 GCD     1      19.970  24.000   3.700  1.00  0.00            
ATOM     30  O7  GCD     1      21.970  24.260   4.090  1.00  0.00            
ATOM     31  H15 GCD     1      22.540  24.610   4.790  1.00  0.00            
ATOM     32  C10 GCD     1      20.190  24.470   5.750  1.00  0.00            
ATOM     33  H16 GCD     1      20.360  23.420   6.010  1.00  0.00            
ATOM     34  O8  GCD     1      18.820  24.610   5.900  1.00  0.00            
ATOM     35  C11 GCD     1      18.380  25.970   5.670  1.00  0.00            
ATOM     36  H17 GCD     1      18.910  26.650   6.350  1.00  0.00            
ATOM     37  C12 GCD     1      16.860  25.950   5.930  1.00  0.00            
ATOM     38  H18 GCD     1      16.480  26.980   5.870  1.00  0.00            
ATOM     39  H19 GCD     1      16.870  25.710   7.000  1.00  0.00            
ATOM     40  O9  GCD     1      16.100  25.010   5.150  1.00  0.00            
ATOM     41  H20 GCD     1      16.490  24.170   5.400  1.00  0.00            
ATOM     42  O10 GCD     1      20.930  25.290   6.620  1.00  0.00            
ATOM     43  C13 GCD     1      21.800  24.660   7.560  1.00  0.00            
ATOM     44  H21 GCD     1      21.970  23.590   7.410  1.00  0.00            
ATOM     45  C14 GCD     1      23.150  25.310   7.440  1.00  0.00            
ATOM     46  H22 GCD     1      23.040  26.410   7.440  1.00  0.00            
ATOM     47  O11 GCD     1      23.710  24.990   6.090  1.00  0.00            
ATOM     48  H23 GCD     1      24.460  25.580   5.930  1.00  0.00            
ATOM     49  C15 GCD     1      24.060  24.970   8.580  1.00  0.00            
ATOM     50  H24 GCD     1      24.280  23.900   8.460  1.00  0.00            
ATOM     51  O12 GCD     1      25.250  25.680   8.540  1.00  0.00            
ATOM     52  H25 GCD     1      25.840  25.210   7.940  1.00  0.00            
ATOM     53  C16 GCD     1      23.370  25.170   9.850  1.00  0.00            
ATOM     54  H26 GCD     1      24.010  24.880  10.690  1.00  0.00            
ATOM     55  O13 GCD     1      22.190  24.380   9.910  1.00  0.00            
ATOM     56  C17 GCD     1      21.210  24.800   8.930  1.00  0.00            
ATOM     57  H27 GCD     1      20.920  25.860   9.050  1.00  0.00            
ATOM     58  C18 GCD     1      20.010  23.970   9.100  1.00  0.00            
ATOM     59  H28 GCD     1      20.300  22.940   9.300  1.00  0.00            
ATOM     60  H29 GCD     1      19.290  24.000   8.270  1.00  0.00            
ATOM     61  O14 GCD     1      19.330  24.320  10.340  1.00  0.00            
ATOM     62  H30 GCD     1      19.280  23.580  10.960  1.00  0.00            
ATOM     63  O15 GCD     1      22.940  26.550  10.050  1.00  0.00            
ATOM     64  C19 GCD     1      23.370  27.130  11.310  1.00  0.00            
ATOM     65  H31 GCD     1      23.980  26.410  11.880  1.00  0.00            
ATOM     66  C20 GCD     1      24.290  28.310  11.050  1.00  0.00            
ATOM     67  H32 GCD     1      23.750  29.040  10.430  1.00  0.00            
ATOM     68  O16 GCD     1      25.470  27.890  10.360  1.00  0.00            
ATOM     69  H33 GCD     1      25.160  27.200   9.760  1.00  0.00            
ATOM     70  C21 GCD     1      24.670  28.990  12.360  1.00  0.00            
ATOM     71  H34 GCD     1      25.310  28.390  13.020  1.00  0.00            
ATOM     72  O17 GCD     1      25.450  30.210  12.160  1.00  0.00            
ATOM     73  H35 GCD     1      24.870  30.980  12.100  1.00  0.00            
ATOM     74  C22 GCD     1      23.430  29.390  13.110  1.00  0.00            
ATOM     75  H36 GCD     1      23.740  29.740  14.100  1.00  0.00            
ATOM     76  O18 GCD     1      22.710  28.250  13.390  1.00  0.00            
ATOM     77  C23 GCD     1      22.200  27.540  12.220  1.00  0.00            
ATOM     78  H37 GCD     1      21.530  28.270  11.750  1.00  0.00            
ATOM     79  C24 GCD     1      21.290  26.400  12.620  1.00  0.00            
ATOM     80  H38 GCD     1      20.440  26.300  11.920  1.00  0.00            
ATOM     81  H39 GCD     1      20.860  26.740  13.570  1.00  0.00            
ATOM     82  O19 GCD     1      21.950  25.180  12.870  1.00  0.00            
ATOM     83  H40 GCD     1      21.960  24.740  12.020  1.00  0.00            
ATOM     84  O20 GCD     1      22.600  30.370  12.440  1.00  0.00            
ATOM     85  C25 GCD     1      22.220  31.480  13.280  1.00  0.00            
ATOM     86  H41 GCD     1      22.810  31.470  14.200  1.00  0.00            
ATOM     87  C26 GCD     1      22.580  32.740  12.460  1.00  0.00            
ATOM     88  H42 GCD     1      22.030  32.710  11.510  1.00  0.00            
ATOM     89  O21 GCD     1      23.990  32.770  12.240  1.00  0.00            
ATOM     90  H43 GCD     1      24.080  33.390  11.510  1.00  0.00            
ATOM     91  C27 GCD     1      22.090  33.990  13.270  1.00  0.00            
ATOM     92  H44 GCD     1      22.720  34.030  14.170  1.00  0.00            
ATOM     93  O22 GCD     1      22.230  35.190  12.560  1.00  0.00            
ATOM     94  H45 GCD     1      21.350  35.430  12.240  1.00  0.00            
ATOM     95  C28 GCD     1      20.610  33.910  13.700  1.00  0.00            
ATOM     96  H46 GCD     1      20.320  34.640  14.460  1.00  0.00            
ATOM     97  O23 GCD     1      20.420  32.650  14.460  1.00  0.00            
ATOM     98  C29 GCD     1      20.760  31.440  13.720  1.00  0.00            
ATOM     99  H47 GCD     1      20.140  31.320  12.820  1.00  0.00            
ATOM    100  C30 GCD     1      20.490  30.170  14.500  1.00  0.00            
ATOM    101  H48 GCD     1      21.260  29.930  15.240  1.00  0.00            
ATOM    102  H49 GCD     1      20.400  29.390  13.740  1.00  0.00            
ATOM    103  O24 GCD     1      19.250  30.090  15.090  1.00  0.00            
ATOM    104  H50 GCD     1      19.050  30.780  15.730  1.00  0.00            
ATOM    105  O25 GCD     1      19.840  33.950  12.530  1.00  0.00            
ATOM    106  C31 GCD     1      18.670  34.800  12.720  1.00  0.00            
ATOM    107  H51 GCD     1      18.630  35.110  13.770  1.00  0.00            
ATOM    108  C32 GCD     1      18.810  36.070  11.950  1.00  0.00            
ATOM    109  H52 GCD     1      18.980  35.780  10.900  1.00  0.00            
ATOM    110  O26 GCD     1      19.900  36.840  12.420  1.00  0.00            
ATOM    111  H53 GCD     1      19.920  37.670  11.930  1.00  0.00            
ATOM    112  C33 GCD     1      17.580  36.940  12.020  1.00  0.00            
ATOM    113  H54 GCD     1      17.470  37.150  13.090  1.00  0.00            
ATOM    114  O27 GCD     1      17.600  38.250  11.380  1.00  0.00            
ATOM    115  H55 GCD     1      17.650  38.160  10.420  1.00  0.00            
ATOM    116  C34 GCD     1      16.400  36.170  11.550  1.00  0.00            
ATOM    117  H56 GCD     1      15.520  36.810  11.660  1.00  0.00            
ATOM    118  O28 GCD     1      16.270  34.920  12.320  1.00  0.00            
ATOM    119  C35 GCD     1      17.450  34.110  12.230  1.00  0.00            
ATOM    120  H57 GCD     1      17.590  33.870  11.170  1.00  0.00            
ATOM    121  C36 GCD     1      17.180  32.860  13.020  1.00  0.00            
ATOM    122  H58 GCD     1      17.130  33.060  14.100  1.00  0.00            
ATOM    123  H59 GCD     1      18.060  32.200  12.930  1.00  0.00            
ATOM    124  O29 GCD     1      15.920  32.190  12.750  1.00  0.00            
ATOM    125  H60 GCD     1      15.210  32.820  12.890  1.00  0.00            
ATOM    126  O30 GCD     1      16.460  35.900  10.170  1.00  0.00            
ATOM    127  C37 GCD     1      15.540  36.610   9.340  1.00  0.00            
ATOM    128  H61 GCD     1      15.130  37.500   9.840  1.00  0.00            
ATOM    129  C38 GCD     1      16.420  36.960   8.120  1.00  0.00            
ATOM    130  H62 GCD     1      16.940  36.010   7.950  1.00  0.00            
ATOM    131  O31 GCD     1      17.300  37.990   8.500  1.00  0.00            
ATOM    132  H63 GCD     1      17.860  38.190   7.740  1.00  0.00            
ATOM    133  C39 GCD     1      15.570  37.340   6.900  1.00  0.00            
ATOM    134  H64 GCD     1      14.890  38.180   7.130  1.00  0.00            
ATOM    135  O32 GCD     1      16.380  37.630   5.790  1.00  0.00            
ATOM    136  H65 GCD     1      16.630  36.830   5.310  1.00  0.00            
ATOM    137  C40 GCD     1      14.650  36.150   6.580  1.00  0.00            
ATOM    138  H66 GCD     1      13.930  36.430   5.810  1.00  0.00            
ATOM    139  O33 GCD     1      13.820  35.990   7.730  1.00  0.00            
ATOM    140  C41 GCD     1      14.500  35.540   8.900  1.00  0.00            
ATOM    141  H67 GCD     1      14.900  34.530   8.790  1.00  0.00            
ATOM    142  C42 GCD     1      13.420  35.410   9.930  1.00  0.00            
ATOM    143  H68 GCD     1      13.700  34.880  10.850  1.00  0.00            
ATOM    144  H69 GCD     1      12.650  34.730   9.540  1.00  0.00            
ATOM    145  O34 GCD     1      12.730  36.680  10.110  1.00  0.00            
ATOM    146  H70 GCD     1      12.360  36.810   9.230  1.00  0.00            
ATOM    147  O35 GCD     1      15.380  34.990   6.250  1.00  0.00            
ATOM    148  C43 GCD     1      15.130  34.440   4.870  1.00  0.00            
ATOM    149  H71 GCD     1      14.350  35.030   4.390  1.00  0.00            
ATOM    150  C44 GCD     1      16.440  34.390   4.030  1.00  0.00            
ATOM    151  H72 GCD     1      17.150  33.750   4.570  1.00  0.00            
ATOM    152  O36 GCD     1      16.980  35.750   3.960  1.00  0.00            
ATOM    153  H73 GCD     1      17.700  35.810   3.310  1.00  0.00            
ATOM    154  C45 GCD     1      16.110  33.860   2.610  1.00  0.00            
ATOM    155  H74 GCD     1      15.370  34.590   2.260  1.00  0.00            
ATOM    156  O37 GCD     1      17.180  33.820   1.720  1.00  0.00            
ATOM    157  H75 GCD     1      17.080  34.580   1.140  1.00  0.00            
ATOM    158  C46 GCD     1      15.540  32.490   2.760  1.00  0.00            
ATOM    159  H76 GCD     1      15.260  32.010   1.820  1.00  0.00            
ATOM    160  O38 GCD     1      16.540  31.640   3.410  1.00  0.00            
ATOM    161  O39 GCD     1      14.380  32.460   3.600  1.00  0.00            
ATOM    162  C47 GCD     1      14.580  32.970   4.890  1.00  0.00            
ATOM    163  H77 GCD     1      15.280  32.350   5.460  1.00  0.00            
ATOM    164  C48 GCD     1      13.270  33.110   5.590  1.00  0.00            
ATOM    165  H78 GCD     1      12.630  33.820   5.040  1.00  0.00            
ATOM    166  H79 GCD     1      13.290  33.470   6.630  1.00  0.00            
ATOM    167  O40 GCD     1      12.530  31.840   5.570  1.00  0.00            
ATOM    168  H80 GCD     1      12.620  31.550   4.660  1.00  0.00            
ATOM    169  C1  AZ8     2      17.770  28.280  12.260  1.00  0.00            
ATOM    170  C2  AZ8     2      17.090  28.000  10.910  1.00  0.00            
ATOM    171  C3  AZ8     2      18.090  27.610   9.860  1.00  0.00            
ATOM    172  O1  AZ8     2      18.690  28.760   9.240  1.00  0.00            
ATOM    173  C4  AZ8     2      17.980  29.870   8.890  1.00  0.00            
ATOM    174  C5  AZ8     2      18.500  30.750   7.940  1.00  0.00            
ATOM    175  N1  AZ8     2      19.700  30.580   7.270  1.00  0.00            
ATOM    176  C6  AZ8     2      20.780  31.520   7.550  1.00  0.00            
ATOM    177  C7  AZ8     2      21.990  30.750   8.090  1.00  0.00            
ATOM    178  N2  AZ8     2      22.300  29.600   7.220  1.00  0.00            
ATOM    179  C8  AZ8     2      23.590  29.110   7.610  1.00  0.00            
ATOM    180  C9  AZ8     2      21.170  28.630   7.040  1.00  0.00            
ATOM    181  C10 AZ8     2      19.950  29.410   6.460  1.00  0.00            
ATOM    182  C11 AZ8     2      17.880  31.990   7.730  1.00  0.00            
ATOM    183  F1  AZ8     2      18.320  32.950   6.830  1.00  0.00            
ATOM    184  C12 AZ8     2      16.540  32.110   8.240  1.00  0.00            
ATOM    185  C13 AZ8     2      15.980  31.140   9.100  1.00  0.00            
ATOM    186  C14 AZ8     2      14.700  31.460   9.810  1.00  0.00            
ATOM    187  O2  AZ8     2      14.030  32.430   9.490  1.00  0.00            
ATOM    188  C15 AZ8     2      14.210  30.360  10.670  1.00  0.00            
ATOM    189  C16 AZ8     2      12.890  30.550  11.330  1.00  0.00            
ATOM    190  O3  AZ8     2      12.410  29.730  12.050  1.00  0.00            
ATOM    191  O4  AZ8     2      12.350  31.780  11.240  1.00  0.00            
ATOM    192  C17 AZ8     2      15.000  29.270  11.000  1.00  0.00            
ATOM    193  N3  AZ8     2      16.220  29.110  10.450  1.00  0.00            
ATOM    194  C18 AZ8     2      16.700  30.020   9.460  1.00  0.00            
ATOM    195  H1  AZ8     2      17.040  28.200  13.080  1.00  0.00            
ATOM    196  H2  AZ8     2      18.660  27.660  12.450  1.00  0.00            
ATOM    197  H3  AZ8     2      18.080  29.330  12.300  1.00  0.00            
ATOM    198  H4  AZ8     2      16.450  27.110  11.070  1.00  0.00            
ATOM    199  H5  AZ8     2      17.560  27.000   9.120  1.00  0.00            
ATOM    200  H6  AZ8     2      18.810  26.960  10.380  1.00  0.00            
ATOM    201  H7  AZ8     2      20.530  32.350   8.230  1.00  0.00            
ATOM    202  H8  AZ8     2      21.070  32.030   6.620  1.00  0.00            
ATOM    203  H9  AZ8     2      21.690  30.380   9.080  1.00  0.00            
ATOM    204  H10 AZ8     2      22.890  31.360   8.160  1.00  0.00            
ATOM    205  H11 AZ8     2      24.020  28.730   6.670  1.00  0.00            
ATOM    206  H12 AZ8     2      24.210  29.900   8.050  1.00  0.00            
ATOM    207  H13 AZ8     2      23.430  28.330   8.360  1.00  0.00            
ATOM    208  H14 AZ8     2      20.890  28.220   8.020  1.00  0.00            
ATOM    209  H15 AZ8     2      21.520  27.810   6.400  1.00  0.00            
ATOM    210  H16 AZ8     2      20.180  29.780   5.460  1.00  0.00            
ATOM    211  H17 AZ8     2      19.030  28.830   6.310  1.00  0.00            
ATOM    212  H18 AZ8     2      15.950  32.980   7.950  1.00  0.00            
ATOM    213  H19 AZ8     2      12.970  32.210  10.620  1.00  0.00            
ATOM    214  H20 AZ8     2      14.830  28.540  11.770  1.00  0.00            
TER
ENDMDL
MODEL        1
ATOM      1  H1  GCD     1      14.540  26.650  -0.610  1.00  0.00            
ATOM      2  O1  GCD     1      14.070  27.340  -0.140  1.00  0.00            
ATOM      3  C1  GCD     1      14.490  27.490   1.200  1.00  0.00            
ATOM      4  H2  GCD     1      13.920  28.200   1.820  1.00  0.00            
ATOM      5  H3  GCD     1      14.370  26.550   1.770  1.00  0.00            
ATOM      6  C2  GCD     1      15.960  27.910   1.310  1.00  0.00            
ATOM      7  H4  GCD     1      16.260  27.840   2.360  1.00  0.00            
ATOM      8  C3  GCD     1      16.320  29.270   0.800  1.00  0.00            
ATOM      9  H5  GCD     1      15.970  29.320  -0.230  1.00  0.00            
ATOM     10  C4  GCD     1      17.790  29.620   0.970  1.00  0.00            
ATOM     11  H6  GCD     1      18.010  29.640   2.050  1.00  0.00            
ATOM     12  O2  GCD     1      18.140  30.910   0.450  1.00  0.00            
ATOM     13  H7  GCD     1      17.380  31.300   0.000  1.00  0.00            
ATOM     14  C5  GCD     1      18.690  28.510   0.320  1.00  0.00            
ATOM     15  H8  GCD     1      18.390  28.540  -0.730  1.00  0.00            
ATOM     16  O3  GCD     1      20.060  28.860   0.540  1.00  0.00            
ATOM     17  H9  GCD     1      20.200  29.670   0.040  1.00  0.00            
ATOM     18  C6  GCD     1      18.200  27.160   0.870  1.00  0.00            
ATOM     19  O4  GCD     1      16.780  27.050   0.640  1.00  0.00            
ATOM     20  H10 GCD     1      18.640  26.330   0.290  1.00  0.00            
ATOM     21  O5  GCD     1      18.580  26.960   2.220  1.00  0.00            
ATOM     22  C7  GCD     1      18.110  25.760   2.910  1.00  0.00            
ATOM     23  H11 GCD     1      17.160  25.450   2.470  1.00  0.00            
ATOM     24  C8  GCD     1      19.160  24.710   2.620  1.00  0.00            
ATOM     25  H12 GCD     1      20.150  25.040   2.950  1.00  0.00            
ATOM     26  O6  GCD     1      19.210  24.280   1.240  1.00  0.00            
ATOM     27  H13 GCD     1      20.040  23.790   1.170  1.00  0.00            
ATOM     28  C9  GCD     1      18.730  23.450   3.380  1.00  0.00            
ATOM     29  H14 GCD     1      17.720  23.160   3.070  1.00  0.00            
ATOM     30  O7  GCD     1      19.620  22.330   3.220  1.00  0.00            
ATOM     31  H15 GCD     1      19.930  22.210   2.320  1.00  0.00            
ATOM     32  C10 GCD     1      18.660  23.870   4.870  1.00  0.00            
ATOM     33  H16 GCD     1      18.360  23.010   5.480  1.00  0.00            
ATOM     34  O8  GCD     1      17.690  24.830   4.970  1.00  0.00            
ATOM     35  C11 GCD     1      17.900  26.100   4.350  1.00  0.00            
ATOM     36  H17 GCD     1      18.910  26.460   4.600  1.00  0.00            
ATOM     37  C12 GCD     1      16.790  27.070   4.750  1.00  0.00            
ATOM     38  H18 GCD     1      17.070  28.070   4.390  1.00  0.00            
ATOM     39  H19 GCD     1      16.660  27.050   5.840  1.00  0.00            
ATOM     40  O9  GCD     1      15.550  26.730   4.150  1.00  0.00            
ATOM     41  H20 GCD     1      15.490  25.770   4.160  1.00  0.00            
ATOM     42  O10 GCD     1      19.930  24.350   5.320  1.00  0.00            
ATOM     43  C13 GCD     1      20.770  23.490   6.080  1.00  0.00            
ATOM     44  H21 GCD     1      20.530  22.450   5.830  1.00  0.00            
ATOM     45  C14 GCD     1      22.240  23.910   5.800  1.00  0.00            
ATOM     46  H22 GCD     1      22.200  25.000   5.760  1.00  0.00            
ATOM     47  O11 GCD     1      22.850  23.400   4.610  1.00  0.00            
ATOM     48  H23 GCD     1      23.630  23.960   4.550  1.00  0.00            
ATOM     49  C15 GCD     1      23.130  23.460   6.910  1.00  0.00            
ATOM     50  H24 GCD     1      23.130  22.370   6.820  1.00  0.00            
ATOM     51  O12 GCD     1      24.460  23.910   6.530  1.00  0.00            
ATOM     52  H25 GCD     1      25.160  23.270   6.410  1.00  0.00            
ATOM     53  C16 GCD     1      22.690  23.900   8.260  1.00  0.00            
ATOM     54  H26 GCD     1      23.300  23.520   9.080  1.00  0.00            
ATOM     55  O13 GCD     1      21.400  23.420   8.440  1.00  0.00            
ATOM     56  C17 GCD     1      20.370  23.860   7.510  1.00  0.00            
ATOM     57  H27 GCD     1      20.210  24.940   7.650  1.00  0.00            
ATOM     58  C18 GCD     1      19.070  23.110   7.970  1.00  0.00            
ATOM     59  H28 GCD     1      19.280  22.040   7.900  1.00  0.00            
ATOM     60  H29 GCD     1      18.260  23.500   7.340  1.00  0.00            
ATOM     61  O14 GCD     1      18.670  23.400   9.360  1.00  0.00            
ATOM     62  H30 GCD     1      19.200  22.890   9.990  1.00  0.00            
ATOM     63  O15 GCD     1      22.650  25.370   8.130  1.00  0.00            
ATOM     64  C19 GCD     1      23.300  26.040   9.330  1.00  0.00            
ATOM     65  H31 GCD     1      23.810  25.320   9.990  1.00  0.00            
ATOM     66  C20 GCD     1      24.310  27.070   8.810  1.00  0.00            
ATOM     67  H32 GCD     1      23.700  27.640   8.100  1.00  0.00            
ATOM     68  O16 GCD     1      25.350  26.450   8.070  1.00  0.00            
ATOM     69  H33 GCD     1      24.950  25.670   7.670  1.00  0.00            
ATOM     70  C21 GCD     1      24.780  28.030   9.870  1.00  0.00            
ATOM     71  H34 GCD     1      25.470  27.510  10.550  1.00  0.00            
ATOM     72  O17 GCD     1      25.520  29.170   9.380  1.00  0.00            
ATOM     73  H35 GCD     1      24.930  29.880   9.100  1.00  0.00            
ATOM     74  C22 GCD     1      23.640  28.560  10.680  1.00  0.00            
ATOM     75  H36 GCD     1      24.000  29.060  11.580  1.00  0.00            
ATOM     76  O18 GCD     1      22.830  27.490  11.110  1.00  0.00            
ATOM     77  C23 GCD     1      22.240  26.770  10.080  1.00  0.00            
ATOM     78  H37 GCD     1      21.720  27.430   9.370  1.00  0.00            
ATOM     79  C24 GCD     1      21.360  25.830  10.790  1.00  0.00            
ATOM     80  H38 GCD     1      20.880  25.170  10.050  1.00  0.00            
ATOM     81  H39 GCD     1      20.570  26.380  11.310  1.00  0.00            
ATOM     82  O19 GCD     1      22.050  25.070  11.700  1.00  0.00            
ATOM     83  H40 GCD     1      22.780  25.590  12.040  1.00  0.00            
ATOM     84  O20 GCD     1      22.740  29.390   9.930  1.00  0.00            
ATOM     85  C25 GCD     1      22.710  30.830  10.190  1.00  0.00            
ATOM     86  H41 GCD     1      23.490  31.040  10.940  1.00  0.00            
ATOM     87  C26 GCD     1      22.910  31.510   8.870  1.00  0.00            
ATOM     88  H42 GCD     1      22.160  31.000   8.250  1.00  0.00            
ATOM     89  O21 GCD     1      24.180  31.320   8.360  1.00  0.00            
ATOM     90  H43 GCD     1      24.160  31.850   7.560  1.00  0.00            
ATOM     91  C27 GCD     1      22.550  33.050   8.840  1.00  0.00            
ATOM     92  H44 GCD     1      23.410  33.490   9.360  1.00  0.00            
ATOM     93  O22 GCD     1      22.430  33.660   7.560  1.00  0.00            
ATOM     94  H45 GCD     1      21.540  33.390   7.300  1.00  0.00            
ATOM     95  C28 GCD     1      21.410  33.450   9.740  1.00  0.00            
ATOM     96  H46 GCD     1      21.640  34.500   9.960  1.00  0.00            
ATOM     97  O23 GCD     1      21.370  32.720  10.950  1.00  0.00            
ATOM     98  C29 GCD     1      21.390  31.310  10.770  1.00  0.00            
ATOM     99  H47 GCD     1      20.600  31.020  10.070  1.00  0.00            
ATOM    100  C30 GCD     1      21.120  30.670  12.150  1.00  0.00            
ATOM    101  H48 GCD     1      21.850  31.000  12.900  1.00  0.00            
ATOM    102  H49 GCD     1      21.110  29.570  12.070  1.00  0.00            
ATOM    103  O24 GCD     1      19.770  31.130  12.550  1.00  0.00            
ATOM    104  H50 GCD     1      19.790  32.060  12.800  1.00  0.00            
ATOM    105  O25 GCD     1      20.130  33.240   9.160  1.00  0.00            
ATOM    106  C31 GCD     1      19.150  34.220   9.560  1.00  0.00            
ATOM    107  H51 GCD     1      19.460  34.670  10.520  1.00  0.00            
ATOM    108  C32 GCD     1      19.180  35.430   8.560  1.00  0.00            
ATOM    109  H52 GCD     1      19.030  35.090   7.530  1.00  0.00            
ATOM    110  O26 GCD     1      20.410  36.050   8.750  1.00  0.00            
ATOM    111  H53 GCD     1      20.420  36.650   9.510  1.00  0.00            
ATOM    112  C33 GCD     1      17.990  36.380   8.880  1.00  0.00            
ATOM    113  H54 GCD     1      18.030  36.650   9.950  1.00  0.00            
ATOM    114  O27 GCD     1      17.930  37.560   8.100  1.00  0.00            
ATOM    115  H55 GCD     1      18.000  37.330   7.170  1.00  0.00            
ATOM    116  C34 GCD     1      16.700  35.670   8.710  1.00  0.00            
ATOM    117  H56 GCD     1      15.800  36.210   9.000  1.00  0.00            
ATOM    118  O28 GCD     1      16.650  34.480   9.570  1.00  0.00            
ATOM    119  C35 GCD     1      17.730  33.590   9.530  1.00  0.00            
ATOM    120  H57 GCD     1      17.630  33.110   8.550  1.00  0.00            
ATOM    121  C36 GCD     1      17.610  32.440  10.560  1.00  0.00            
ATOM    122  H58 GCD     1      17.780  32.750  11.600  1.00  0.00            
ATOM    123  H59 GCD     1      18.450  31.770  10.340  1.00  0.00            
ATOM    124  O29 GCD     1      16.330  31.780  10.560  1.00  0.00            
ATOM    125  H60 GCD     1      15.690  32.460  10.350  1.00  0.00            
ATOM    126  O30 GCD     1      16.620  35.110   7.420  1.00  0.00            
ATOM    127  C37 GCD     1      15.860  35.750   6.430  1.00  0.00            
ATOM    128  H61 GCD     1      15.590  36.790   6.700  1.00  0.00            
ATOM    129  C38 GCD     1      16.690  35.920   5.200  1.00  0.00            
ATOM    130  H62 GCD     1      17.180  34.950   5.040  1.00  0.00            
ATOM    131  O31 GCD     1      17.730  36.870   5.420  1.00  0.00            
ATOM    132  H63 GCD     1      18.100  37.170   4.590  1.00  0.00            
ATOM    133  C39 GCD     1      15.810  36.220   3.960  1.00  0.00            
ATOM    134  H64 GCD     1      15.480  37.250   4.180  1.00  0.00            
ATOM    135  O32 GCD     1      16.520  36.170   2.740  1.00  0.00            
ATOM    136  H65 GCD     1      17.390  36.600   2.800  1.00  0.00            
ATOM    137  C40 GCD     1      14.570  35.310   3.760  1.00  0.00            
ATOM    138  H66 GCD     1      13.900  35.540   2.930  1.00  0.00            
ATOM    139  O33 GCD     1      13.850  35.320   5.020  1.00  0.00            
ATOM    140  C41 GCD     1      14.570  34.830   6.160  1.00  0.00            
ATOM    141  H67 GCD     1      14.960  33.830   5.980  1.00  0.00            
ATOM    142  C42 GCD     1      13.550  34.810   7.310  1.00  0.00            
ATOM    143  H68 GCD     1      14.050  34.480   8.230  1.00  0.00            
ATOM    144  H69 GCD     1      12.770  34.080   7.030  1.00  0.00            
ATOM    145  O34 GCD     1      12.880  36.100   7.340  1.00  0.00            
ATOM    146  H70 GCD     1      12.690  36.330   6.420  1.00  0.00            
ATOM    147  O35 GCD     1      14.970  33.980   3.520  1.00  0.00            
ATOM    148  C43 GCD     1      14.280  33.170   2.550  1.00  0.00            
ATOM    149  H71 GCD     1      13.410  33.680   2.130  1.00  0.00            
ATOM    150  C44 GCD     1      15.380  32.990   1.470  1.00  0.00            
ATOM    151  H72 GCD     1      16.260  32.560   1.960  1.00  0.00            
ATOM    152  O36 GCD     1      15.840  34.270   0.940  1.00  0.00            
ATOM    153  H73 GCD     1      16.200  34.800   1.660  1.00  0.00            
ATOM    154  C45 GCD     1      14.850  32.060   0.380  1.00  0.00            
ATOM    155  H74 GCD     1      13.910  32.460  -0.020  1.00  0.00            
ATOM    156  O37 GCD     1      15.920  31.940  -0.660  1.00  0.00            
ATOM    157  H75 GCD     1      15.550  31.460  -1.410  1.00  0.00            
ATOM    158  C46 GCD     1      14.440  30.780   1.070  1.00  0.00            
ATOM    159  H76 GCD     1      14.070  30.040   0.350  1.00  0.00            
ATOM    160  O38 GCD     1      15.560  30.150   1.700  1.00  0.00            
ATOM    161  O39 GCD     1      13.410  30.960   1.990  1.00  0.00            
ATOM    162  C47 GCD     1      13.720  31.830   3.060  1.00  0.00            
ATOM    163  H77 GCD     1      14.580  31.300   3.500  1.00  0.00            
ATOM    164  C48 GCD     1      12.540  31.980   4.040  1.00  0.00            
ATOM    165  H78 GCD     1      11.740  32.580   3.590  1.00  0.00            
ATOM    166  H79 GCD     1      12.890  32.560   4.900  1.00  0.00            
ATOM    167  O40 GCD     1      12.130  30.750   4.620  1.00  0.00            
ATOM    168  H80 GCD     1      12.810  30.100   4.830  1.00  0.00            
ATOM    169  C1  AZ8     2      18.870  28.560   9.840  1.00  0.00            
ATOM    170  C2  AZ8     2      18.020  27.980   8.720  1.00  0.00            
ATOM    171  C3  AZ8     2      19.010  27.390   7.660  1.00  0.00            
ATOM    172  O1  AZ8     2      19.560  28.520   6.870  1.00  0.00            
ATOM    173  C4  AZ8     2      18.640  29.470   6.420  1.00  0.00            
ATOM    174  C5  AZ8     2      19.090  30.260   5.390  1.00  0.00            
ATOM    175  N1  AZ8     2      20.340  30.040   4.740  1.00  0.00            
ATOM    176  C6  AZ8     2      21.510  30.780   5.170  1.00  0.00            
ATOM    177  C7  AZ8     2      22.550  29.700   5.680  1.00  0.00            
ATOM    178  N2  AZ8     2      22.810  28.640   4.690  1.00  0.00            
ATOM    179  C8  AZ8     2      23.810  27.630   5.230  1.00  0.00            
ATOM    180  C9  AZ8     2      21.590  27.970   4.200  1.00  0.00            
ATOM    181  C10 AZ8     2      20.480  29.000   3.830  1.00  0.00            
ATOM    182  C11 AZ8     2      18.250  31.390   4.980  1.00  0.00            
ATOM    183  F1  AZ8     2      18.710  32.350   4.160  1.00  0.00            
ATOM    184  C12 AZ8     2      17.000  31.560   5.560  1.00  0.00            
ATOM    185  C13 AZ8     2      16.520  30.690   6.540  1.00  0.00            
ATOM    186  C14 AZ8     2      15.180  30.840   7.210  1.00  0.00            
ATOM    187  O2  AZ8     2      14.470  31.790   6.870  1.00  0.00            
ATOM    188  C15 AZ8     2      14.790  29.830   8.170  1.00  0.00            
ATOM    189  C16 AZ8     2      13.440  29.700   8.720  1.00  0.00            
ATOM    190  O3  AZ8     2      13.060  28.830   9.480  1.00  0.00            
ATOM    191  O4  AZ8     2      12.650  30.670   8.360  1.00  0.00            
ATOM    192  C17 AZ8     2      15.730  28.930   8.720  1.00  0.00            
ATOM    193  N3  AZ8     2      17.030  28.920   8.170  1.00  0.00            
ATOM    194  C18 AZ8     2      17.370  29.680   7.060  1.00  0.00            
ATOM    195  H1  AZ8     2      18.300  28.710  10.760  1.00  0.00            
ATOM    196  H2  AZ8     2      19.720  27.940  10.150  1.00  0.00            
ATOM    197  H3  AZ8     2      19.210  29.550   9.510  1.00  0.00            
ATOM    198  H4  AZ8     2      17.510  27.140   9.190  1.00  0.00            
ATOM    199  H5  AZ8     2      18.470  26.700   7.010  1.00  0.00            
ATOM    200  H6  AZ8     2      19.800  26.900   8.240  1.00  0.00            
ATOM    201  H7  AZ8     2      21.240  31.640   5.790  1.00  0.00            
ATOM    202  H8  AZ8     2      21.850  31.210   4.220  1.00  0.00            
ATOM    203  H9  AZ8     2      22.200  29.430   6.690  1.00  0.00            
ATOM    204  H10 AZ8     2      23.470  30.230   5.940  1.00  0.00            
ATOM    205  H11 AZ8     2      24.690  28.020   5.750  1.00  0.00            
ATOM    206  H12 AZ8     2      23.250  26.910   5.840  1.00  0.00            
ATOM    207  H13 AZ8     2      24.170  27.020   4.390  1.00  0.00            
ATOM    208  H14 AZ8     2      21.130  27.250   4.890  1.00  0.00            
ATOM    209  H15 AZ8     2      21.930  27.450   3.290  1.00  0.00            
ATOM    210  H16 AZ8     2      20.770  29.460   2.870  1.00  0.00            
ATOM    211  H17 AZ8     2      19.520  28.500   3.670  1.00  0.00            
ATOM    212  H18 AZ8     2      16.420  32.460   5.370  1.00  0.00            
ATOM    213  H19 AZ8     2      13.170  31.200   7.730  1.00  0.00            
ATOM    214  H20 AZ8     2      15.420  28.160   9.410  1.00  0.00            
TER
ENDMDL
MODEL        1
ATOM      1  H1  GCD     1      28.200  34.550  12.400  1.00  0.00            
ATOM      2  O1  GCD     1      28.570  33.850  12.960  1.00  0.00            
ATOM      3  C1  GCD     1      29.490  33.310  12.060  1.00  0.00            
ATOM      4  H2  GCD     1      29.950  34.160  11.530  1.00  0.00            
ATOM      5  H3  GCD     1      30.180  32.740  12.680  1.00  0.00            
ATOM      6  C2  GCD     1      28.840  32.350  11.070  1.00  0.00            
ATOM      7  H4  GCD     1      28.660  31.350  11.480  1.00  0.00            
ATOM      8  C3  GCD     1      29.810  32.170   9.920  1.00  0.00            
ATOM      9  H5  GCD     1      30.280  33.110   9.620  1.00  0.00            
ATOM     10  C4  GCD     1      29.230  31.410   8.660  1.00  0.00            
ATOM     11  H6  GCD     1      28.950  30.380   8.910  1.00  0.00            
ATOM     12  O2  GCD     1      30.200  31.390   7.630  1.00  0.00            
ATOM     13  H7  GCD     1      31.040  31.630   8.050  1.00  0.00            
ATOM     14  C5  GCD     1      28.020  32.230   8.340  1.00  0.00            
ATOM     15  H8  GCD     1      28.350  33.260   8.180  1.00  0.00            
ATOM     16  O3  GCD     1      27.520  31.690   7.150  1.00  0.00            
ATOM     17  H9  GCD     1      28.280  31.610   6.560  1.00  0.00            
ATOM     18  C6  GCD     1      27.020  32.200   9.460  1.00  0.00            
ATOM     19  O4  GCD     1      27.640  32.960  10.540  1.00  0.00            
ATOM     20  H10 GCD     1      26.130  32.740   9.120  1.00  0.00            
ATOM     21  O5  GCD     1      26.680  30.810   9.750  1.00  0.00            
ATOM     22  C7  GCD     1      25.330  30.530  10.020  1.00  0.00            
ATOM     23  H11 GCD     1      24.750  31.430  10.230  1.00  0.00            
ATOM     24  C8  GCD     1      24.770  29.690   8.840  1.00  0.00            
ATOM     25  H12 GCD     1      25.210  28.690   8.770  1.00  0.00            
ATOM     26  O6  GCD     1      24.910  30.420   7.620  1.00  0.00            
ATOM     27  H13 GCD     1      25.830  30.710   7.590  1.00  0.00            
ATOM     28  C9  GCD     1      23.260  29.510   9.120  1.00  0.00            
ATOM     29  H14 GCD     1      22.690  30.450   9.200  1.00  0.00            
ATOM     30  O7  GCD     1      22.740  28.640   8.160  1.00  0.00            
ATOM     31  H15 GCD     1      22.720  29.100   7.320  1.00  0.00            
ATOM     32  C10 GCD     1      23.120  28.780  10.490  1.00  0.00            
ATOM     33  H16 GCD     1      22.050  28.790  10.700  1.00  0.00            
ATOM     34  O8  GCD     1      23.730  29.550  11.560  1.00  0.00            
ATOM     35  C11 GCD     1      25.190  29.760  11.370  1.00  0.00            
ATOM     36  H17 GCD     1      25.670  28.800  11.160  1.00  0.00            
ATOM     37  C12 GCD     1      25.770  30.530  12.560  1.00  0.00            
ATOM     38  H18 GCD     1      26.840  30.740  12.400  1.00  0.00            
ATOM     39  H19 GCD     1      25.840  29.890  13.450  1.00  0.00            
ATOM     40  O9  GCD     1      25.030  31.690  12.900  1.00  0.00            
ATOM     41  H20 GCD     1      24.140  31.600  12.540  1.00  0.00            
ATOM     42  O10 GCD     1      23.580  27.390  10.460  1.00  0.00            
ATOM     43  C13 GCD     1      22.810  26.590  11.370  1.00  0.00            
ATOM     44  H21 GCD     1      22.270  27.160  12.130  1.00  0.00            
ATOM     45  C14 GCD     1      21.810  25.760  10.530  1.00  0.00            
ATOM     46  H22 GCD     1      22.330  25.240   9.710  1.00  0.00            
ATOM     47  O11 GCD     1      20.770  26.630   9.950  1.00  0.00            
ATOM     48  H23 GCD     1      20.930  26.310   9.050  1.00  0.00            
ATOM     49  C15 GCD     1      21.200  24.640  11.440  1.00  0.00            
ATOM     50  H24 GCD     1      20.640  25.160  12.230  1.00  0.00            
ATOM     51  O12 GCD     1      20.250  23.870  10.660  1.00  0.00            
ATOM     52  H25 GCD     1      20.780  23.480   9.950  1.00  0.00            
ATOM     53  C16 GCD     1      22.260  23.810  12.130  1.00  0.00            
ATOM     54  H26 GCD     1      21.910  23.140  12.930  1.00  0.00            
ATOM     55  O13 GCD     1      23.060  24.720  12.890  1.00  0.00            
ATOM     56  C17 GCD     1      23.730  25.760  12.190  1.00  0.00            
ATOM     57  H27 GCD     1      24.410  25.250  11.490  1.00  0.00            
ATOM     58  C18 GCD     1      24.580  26.570  13.120  1.00  0.00            
ATOM     59  H28 GCD     1      24.040  27.280  13.750  1.00  0.00            
ATOM     60  H29 GCD     1      25.270  27.250  12.600  1.00  0.00            
ATOM     61  O14 GCD     1      25.260  25.740  14.090  1.00  0.00            
ATOM     62  H30 GCD     1      25.470  26.280  14.870  1.00  0.00            
ATOM     63  O15 GCD     1      23.080  23.230  11.160  1.00  0.00            
ATOM     64  C19 GCD     1      22.700  21.890  10.760  1.00  0.00            
ATOM     65  H31 GCD     1      21.760  21.570  11.220  1.00  0.00            
ATOM     66  C20 GCD     1      22.640  21.790   9.230  1.00  0.00            
ATOM     67  H32 GCD     1      23.610  22.240   8.970  1.00  0.00            
ATOM     68  O16 GCD     1      21.540  22.480   8.650  1.00  0.00            
ATOM     69  H33 GCD     1      21.680  22.650   7.710  1.00  0.00            
ATOM     70  C21 GCD     1      22.560  20.290   8.780  1.00  0.00            
ATOM     71  H34 GCD     1      21.650  19.870   9.230  1.00  0.00            
ATOM     72  O17 GCD     1      22.440  20.170   7.340  1.00  0.00            
ATOM     73  H35 GCD     1      21.530  20.020   7.040  1.00  0.00            
ATOM     74  C22 GCD     1      23.690  19.510   9.390  1.00  0.00            
ATOM     75  H36 GCD     1      23.680  18.420   9.260  1.00  0.00            
ATOM     76  O18 GCD     1      23.580  19.600  10.890  1.00  0.00            
ATOM     77  C23 GCD     1      23.780  20.990  11.380  1.00  0.00            
ATOM     78  H37 GCD     1      24.760  21.390  11.110  1.00  0.00            
ATOM     79  C24 GCD     1      23.760  20.990  12.890  1.00  0.00            
ATOM     80  H38 GCD     1      24.110  21.980  13.200  1.00  0.00            
ATOM     81  H39 GCD     1      24.410  20.200  13.280  1.00  0.00            
ATOM     82  O19 GCD     1      22.440  20.710  13.390  1.00  0.00            
ATOM     83  H40 GCD     1      22.600  20.070  14.100  1.00  0.00            
ATOM     84  O20 GCD     1      24.980  20.040   9.140  1.00  0.00            
ATOM     85  C25 GCD     1      25.820  19.510   8.070  1.00  0.00            
ATOM     86  H41 GCD     1      25.300  18.680   7.580  1.00  0.00            
ATOM     87  C26 GCD     1      26.100  20.670   7.170  1.00  0.00            
ATOM     88  H42 GCD     1      26.410  21.550   7.750  1.00  0.00            
ATOM     89  O21 GCD     1      24.950  21.060   6.500  1.00  0.00            
ATOM     90  H43 GCD     1      24.170  20.730   6.960  1.00  0.00            
ATOM     91  C27 GCD     1      27.250  20.340   6.150  1.00  0.00            
ATOM     92  H44 GCD     1      26.880  19.620   5.410  1.00  0.00            
ATOM     93  O22 GCD     1      27.720  21.560   5.470  1.00  0.00            
ATOM     94  H45 GCD     1      27.010  22.180   5.240  1.00  0.00            
ATOM     95  C28 GCD     1      28.460  19.830   7.010  1.00  0.00            
ATOM     96  H46 GCD     1      29.270  19.510   6.350  1.00  0.00            
ATOM     97  O23 GCD     1      28.050  18.740   7.670  1.00  0.00            
ATOM     98  C29 GCD     1      27.080  19.030   8.740  1.00  0.00            
ATOM     99  H47 GCD     1      27.310  19.890   9.380  1.00  0.00            
ATOM    100  C30 GCD     1      26.840  17.880   9.740  1.00  0.00            
ATOM    101  H48 GCD     1      26.680  16.940   9.200  1.00  0.00            
ATOM    102  H49 GCD     1      25.920  18.040  10.320  1.00  0.00            
ATOM    103  O24 GCD     1      27.950  17.680  10.650  1.00  0.00            
ATOM    104  H50 GCD     1      27.880  16.910  11.230  1.00  0.00            
ATOM    105  O25 GCD     1      29.080  20.760   7.860  1.00  0.00            
ATOM    106  C31 GCD     1      30.520  20.780   7.720  1.00  0.00            
ATOM    107  H51 GCD     1      30.980  19.860   7.320  1.00  0.00            
ATOM    108  C32 GCD     1      30.930  22.020   6.910  1.00  0.00            
ATOM    109  H52 GCD     1      30.370  22.840   7.370  1.00  0.00            
ATOM    110  O26 GCD     1      30.570  21.920   5.510  1.00  0.00            
ATOM    111  H53 GCD     1      29.610  21.840   5.590  1.00  0.00            
ATOM    112  C33 GCD     1      32.370  22.410   7.020  1.00  0.00            
ATOM    113  H54 GCD     1      32.870  21.490   6.710  1.00  0.00            
ATOM    114  O27 GCD     1      32.790  23.500   6.200  1.00  0.00            
ATOM    115  H55 GCD     1      32.810  24.310   6.730  1.00  0.00            
ATOM    116  C34 GCD     1      32.720  22.560   8.490  1.00  0.00            
ATOM    117  H56 GCD     1      33.800  22.610   8.660  1.00  0.00            
ATOM    118  O28 GCD     1      32.470  21.340   9.140  1.00  0.00            
ATOM    119  C35 GCD     1      31.050  21.090   9.170  1.00  0.00            
ATOM    120  H57 GCD     1      30.520  21.980   9.530  1.00  0.00            
ATOM    121  C36 GCD     1      30.810  19.880  10.120  1.00  0.00            
ATOM    122  H58 GCD     1      31.510  19.080   9.840  1.00  0.00            
ATOM    123  H59 GCD     1      29.770  19.550  10.010  1.00  0.00            
ATOM    124  O29 GCD     1      30.920  20.270  11.530  1.00  0.00            
ATOM    125  H60 GCD     1      31.210  21.190  11.590  1.00  0.00            
ATOM    126  O30 GCD     1      32.180  23.740   9.010  1.00  0.00            
ATOM    127  C37 GCD     1      32.970  24.170  10.150  1.00  0.00            
ATOM    128  H61 GCD     1      33.470  23.380  10.720  1.00  0.00            
ATOM    129  C38 GCD     1      34.040  25.190   9.660  1.00  0.00            
ATOM    130  H62 GCD     1      33.470  25.930   9.080  1.00  0.00            
ATOM    131  O31 GCD     1      35.080  24.560   8.880  1.00  0.00            
ATOM    132  H63 GCD     1      35.660  25.200   8.470  1.00  0.00            
ATOM    133  C39 GCD     1      34.660  25.990  10.860  1.00  0.00            
ATOM    134  H64 GCD     1      35.190  25.260  11.480  1.00  0.00            
ATOM    135  O32 GCD     1      35.490  27.050  10.350  1.00  0.00            
ATOM    136  H65 GCD     1      34.940  27.730   9.960  1.00  0.00            
ATOM    137  C40 GCD     1      33.500  26.660  11.680  1.00  0.00            
ATOM    138  H66 GCD     1      33.900  27.030  12.630  1.00  0.00            
ATOM    139  O33 GCD     1      32.660  25.630  12.120  1.00  0.00            
ATOM    140  C41 GCD     1      32.000  24.900  11.050  1.00  0.00            
ATOM    141  H67 GCD     1      31.490  25.640  10.420  1.00  0.00            
ATOM    142  C42 GCD     1      30.980  24.040  11.660  1.00  0.00            
ATOM    143  H68 GCD     1      30.240  23.700  10.920  1.00  0.00            
ATOM    144  H69 GCD     1      30.390  24.540  12.450  1.00  0.00            
ATOM    145  O34 GCD     1      31.470  22.860  12.270  1.00  0.00            
ATOM    146  H70 GCD     1      32.380  23.130  12.410  1.00  0.00            
ATOM    147  O35 GCD     1      32.830  27.650  10.940  1.00  0.00            
ATOM    148  C43 GCD     1      33.200  29.030  11.110  1.00  0.00            
ATOM    149  H71 GCD     1      34.240  29.020  11.460  1.00  0.00            
ATOM    150  C44 GCD     1      33.120  29.640   9.750  1.00  0.00            
ATOM    151  H72 GCD     1      32.170  29.380   9.250  1.00  0.00            
ATOM    152  O36 GCD     1      34.230  29.220   8.990  1.00  0.00            
ATOM    153  H73 GCD     1      34.100  29.260   8.030  1.00  0.00            
ATOM    154  C45 GCD     1      33.150  31.240   9.770  1.00  0.00            
ATOM    155  H74 GCD     1      34.090  31.690  10.100  1.00  0.00            
ATOM    156  O37 GCD     1      32.700  31.820   8.500  1.00  0.00            
ATOM    157  H75 GCD     1      33.230  31.390   7.810  1.00  0.00            
ATOM    158  C46 GCD     1      32.030  31.700  10.750  1.00  0.00            
ATOM    159  H76 GCD     1      32.000  32.800  10.730  1.00  0.00            
ATOM    160  O38 GCD     1      30.770  31.190  10.410  1.00  0.00            
ATOM    161  O39 GCD     1      32.440  31.120  12.000  1.00  0.00            
ATOM    162  C47 GCD     1      32.250  29.710  12.140  1.00  0.00            
ATOM    163  H77 GCD     1      31.240  29.460  11.790  1.00  0.00            
ATOM    164  C48 GCD     1      32.420  29.180  13.560  1.00  0.00            
ATOM    165  H78 GCD     1      32.250  28.100  13.580  1.00  0.00            
ATOM    166  H79 GCD     1      31.680  29.560  14.270  1.00  0.00            
ATOM    167  O40 GCD     1      33.640  29.620  14.110  1.00  0.00            
ATOM    168  H80 GCD     1      34.350  29.050  13.790  1.00  0.00            
ATOM    169  C1  AZ8     2      28.560  21.990  13.960  1.00  0.00            
ATOM    170  C2  AZ8     2      27.550  22.880  13.160  1.00  0.00            
ATOM    171  C3  AZ8     2      27.570  22.400  11.670  1.00  0.00            
ATOM    172  O1  AZ8     2      27.000  23.440  10.900  1.00  0.00            
ATOM    173  C4  AZ8     2      27.420  24.760  11.030  1.00  0.00            
ATOM    174  C5  AZ8     2      27.470  25.490   9.890  1.00  0.00            
ATOM    175  N1  AZ8     2      26.880  24.980   8.690  1.00  0.00            
ATOM    176  C6  AZ8     2      27.560  24.990   7.360  1.00  0.00            
ATOM    177  C7  AZ8     2      26.870  26.000   6.430  1.00  0.00            
ATOM    178  N2  AZ8     2      25.430  25.790   6.390  1.00  0.00            
ATOM    179  C8  AZ8     2      24.710  26.680   5.530  1.00  0.00            
ATOM    180  C9  AZ8     2      24.780  25.630   7.720  1.00  0.00            
ATOM    181  C10 AZ8     2      25.470  24.610   8.590  1.00  0.00            
ATOM    182  C11 AZ8     2      28.050  26.730   9.960  1.00  0.00            
ATOM    183  F1  AZ8     2      28.030  27.500   8.840  1.00  0.00            
ATOM    184  C12 AZ8     2      28.480  27.250  11.170  1.00  0.00            
ATOM    185  C13 AZ8     2      28.290  26.460  12.320  1.00  0.00            
ATOM    186  C14 AZ8     2      28.750  26.980  13.670  1.00  0.00            
ATOM    187  O2  AZ8     2      29.170  28.110  13.820  1.00  0.00            
ATOM    188  C15 AZ8     2      28.540  26.080  14.860  1.00  0.00            
ATOM    189  C16 AZ8     2      28.920  26.480  16.200  1.00  0.00            
ATOM    190  O3  AZ8     2      28.690  25.790  17.190  1.00  0.00            
ATOM    191  O4  AZ8     2      29.510  27.650  16.390  1.00  0.00            
ATOM    192  C17 AZ8     2      27.970  24.810  14.680  1.00  0.00            
ATOM    193  N3  AZ8     2      27.780  24.330  13.400  1.00  0.00            
ATOM    194  C18 AZ8     2      27.870  25.210  12.250  1.00  0.00            
ATOM    195  H1  AZ8     2      28.400  21.980  15.050  1.00  0.00            
ATOM    196  H2  AZ8     2      28.260  20.940  13.810  1.00  0.00            
ATOM    197  H3  AZ8     2      29.630  22.130  13.780  1.00  0.00            
ATOM    198  H4  AZ8     2      26.560  22.730  13.610  1.00  0.00            
ATOM    199  H5  AZ8     2      26.930  21.510  11.620  1.00  0.00            
ATOM    200  H6  AZ8     2      28.600  22.160  11.380  1.00  0.00            
ATOM    201  H7  AZ8     2      27.650  23.960   6.990  1.00  0.00            
ATOM    202  H8  AZ8     2      28.610  25.280   7.490  1.00  0.00            
ATOM    203  H9  AZ8     2      27.320  25.980   5.430  1.00  0.00            
ATOM    204  H10 AZ8     2      27.130  27.010   6.750  1.00  0.00            
ATOM    205  H11 AZ8     2      24.670  27.680   5.990  1.00  0.00            
ATOM    206  H12 AZ8     2      25.130  26.670   4.510  1.00  0.00            
ATOM    207  H13 AZ8     2      23.680  26.350   5.320  1.00  0.00            
ATOM    208  H14 AZ8     2      23.700  25.480   7.620  1.00  0.00            
ATOM    209  H15 AZ8     2      24.910  26.610   8.190  1.00  0.00            
ATOM    210  H16 AZ8     2      25.010  24.530   9.580  1.00  0.00            
ATOM    211  H17 AZ8     2      25.340  23.680   8.020  1.00  0.00            
ATOM    212  H18 AZ8     2      28.860  28.260  11.260  1.00  0.00            
ATOM    213  H19 AZ8     2      29.540  27.970  15.480  1.00  0.00            
ATOM    214  H20 AZ8     2      27.810  24.100  15.480  1.00  0.00            
TER
ENDMDL
MODEL        1
ATOM      1  H1  GCD     1      12.510  35.190   4.770  1.00  0.00            
ATOM      2  O1  GCD     1      13.200  34.980   5.410  1.00  0.00            
ATOM      3  C1  GCD     1      14.310  34.510   4.700  1.00  0.00            
ATOM      4  H2  GCD     1      14.470  35.050   3.760  1.00  0.00            
ATOM      5  H3  GCD     1      15.140  34.670   5.410  1.00  0.00            
ATOM      6  C2  GCD     1      14.300  33.040   4.410  1.00  0.00            
ATOM      7  H4  GCD     1      14.040  32.520   5.340  1.00  0.00            
ATOM      8  C3  GCD     1      15.670  32.550   3.720  1.00  0.00            
ATOM      9  H5  GCD     1      15.920  33.280   2.930  1.00  0.00            
ATOM     10  C4  GCD     1      15.590  31.090   3.170  1.00  0.00            
ATOM     11  H6  GCD     1      15.300  30.360   3.950  1.00  0.00            
ATOM     12  O2  GCD     1      16.850  30.690   2.640  1.00  0.00            
ATOM     13  H7  GCD     1      17.150  31.270   1.930  1.00  0.00            
ATOM     14  C5  GCD     1      14.470  31.080   2.200  1.00  0.00            
ATOM     15  H8  GCD     1      14.760  31.750   1.380  1.00  0.00            
ATOM     16  O3  GCD     1      14.240  29.710   1.710  1.00  0.00            
ATOM     17  H9  GCD     1      14.130  29.060   2.420  1.00  0.00            
ATOM     18  C6  GCD     1      13.230  31.490   2.890  1.00  0.00            
ATOM     19  O4  GCD     1      13.360  32.780   3.400  1.00  0.00            
ATOM     20  H10 GCD     1      12.430  31.620   2.170  1.00  0.00            
ATOM     21  O5  GCD     1      12.960  30.600   4.000  1.00  0.00            
ATOM     22  C7  GCD     1      11.860  29.730   3.780  1.00  0.00            
ATOM     23  H11 GCD     1      11.720  29.460   2.730  1.00  0.00            
ATOM     24  C8  GCD     1      12.240  28.340   4.440  1.00  0.00            
ATOM     25  H12 GCD     1      12.560  28.510   5.480  1.00  0.00            
ATOM     26  O6  GCD     1      13.200  27.580   3.750  1.00  0.00            
ATOM     27  H13 GCD     1      13.400  26.790   4.260  1.00  0.00            
ATOM     28  C9  GCD     1      11.020  27.470   4.600  1.00  0.00            
ATOM     29  H14 GCD     1      10.710  27.220   3.580  1.00  0.00            
ATOM     30  O7  GCD     1      11.270  26.170   5.190  1.00  0.00            
ATOM     31  H15 GCD     1      11.160  26.250   6.140  1.00  0.00            
ATOM     32  C10 GCD     1       9.930  28.220   5.300  1.00  0.00            
ATOM     33  H16 GCD     1       8.970  27.690   5.340  1.00  0.00            
ATOM     34  O8  GCD     1       9.630  29.340   4.470  1.00  0.00            
ATOM     35  C11 GCD     1      10.620  30.390   4.390  1.00  0.00            
ATOM     36  H17 GCD     1      10.860  30.750   5.400  1.00  0.00            
ATOM     37  C12 GCD     1      10.040  31.560   3.630  1.00  0.00            
ATOM     38  H18 GCD     1      10.710  32.430   3.690  1.00  0.00            
ATOM     39  H19 GCD     1       9.100  31.900   4.090  1.00  0.00            
ATOM     40  O9  GCD     1       9.660  31.200   2.330  1.00  0.00            
ATOM     41  H20 GCD     1       9.020  31.880   2.070  1.00  0.00            
ATOM     42  O10 GCD     1      10.290  28.590   6.640  1.00  0.00            
ATOM     43  C13 GCD     1       9.490  28.020   7.690  1.00  0.00            
ATOM     44  H21 GCD     1       8.810  27.260   7.280  1.00  0.00            
ATOM     45  C14 GCD     1      10.480  27.270   8.520  1.00  0.00            
ATOM     46  H22 GCD     1      11.260  28.010   8.740  1.00  0.00            
ATOM     47  O11 GCD     1      11.020  26.140   7.750  1.00  0.00            
ATOM     48  H23 GCD     1      11.980  26.280   7.760  1.00  0.00            
ATOM     49  C15 GCD     1      10.000  26.860   9.870  1.00  0.00            
ATOM     50  H24 GCD     1       9.180  26.140   9.770  1.00  0.00            
ATOM     51  O12 GCD     1      10.990  26.370  10.720  1.00  0.00            
ATOM     52  H25 GCD     1      11.260  27.050  11.340  1.00  0.00            
ATOM     53  C16 GCD     1       9.390  28.040  10.580  1.00  0.00            
ATOM     54  H26 GCD     1       8.870  27.740  11.490  1.00  0.00            
ATOM     55  O13 GCD     1       8.480  28.710   9.710  1.00  0.00            
ATOM     56  C17 GCD     1       8.950  29.220   8.490  1.00  0.00            
ATOM     57  H27 GCD     1       9.790  29.890   8.700  1.00  0.00            
ATOM     58  C18 GCD     1       7.950  30.090   7.830  1.00  0.00            
ATOM     59  H28 GCD     1       7.110  29.450   7.560  1.00  0.00            
ATOM     60  H29 GCD     1       8.400  30.380   6.870  1.00  0.00            
ATOM     61  O14 GCD     1       7.560  31.240   8.600  1.00  0.00            
ATOM     62  H30 GCD     1       6.860  31.630   8.070  1.00  0.00            
ATOM     63  O15 GCD     1      10.470  28.950  10.940  1.00  0.00            
ATOM     64  C19 GCD     1      10.350  29.660  12.130  1.00  0.00            
ATOM     65  H31 GCD     1       9.300  29.690  12.470  1.00  0.00            
ATOM     66  C20 GCD     1      11.260  28.980  13.150  1.00  0.00            
ATOM     67  H32 GCD     1      12.310  29.010  12.830  1.00  0.00            
ATOM     68  O16 GCD     1      10.980  27.520  13.360  1.00  0.00            
ATOM     69  H33 GCD     1      11.740  27.120  13.790  1.00  0.00            
ATOM     70  C21 GCD     1      11.060  29.780  14.470  1.00  0.00            
ATOM     71  H34 GCD     1      10.000  29.750  14.770  1.00  0.00            
ATOM     72  O17 GCD     1      11.920  29.230  15.420  1.00  0.00            
ATOM     73  H35 GCD     1      12.840  29.410  15.180  1.00  0.00            
ATOM     74  C22 GCD     1      11.380  31.330  14.210  1.00  0.00            
ATOM     75  H36 GCD     1      11.090  32.000  15.020  1.00  0.00            
ATOM     76  O18 GCD     1      10.690  31.800  13.030  1.00  0.00            
ATOM     77  C23 GCD     1      10.730  31.100  11.810  1.00  0.00            
ATOM     78  H37 GCD     1      11.760  31.160  11.430  1.00  0.00            
ATOM     79  C24 GCD     1       9.800  31.830  10.850  1.00  0.00            
ATOM     80  H38 GCD     1       8.720  31.690  11.030  1.00  0.00            
ATOM     81  H39 GCD     1       9.950  31.410   9.850  1.00  0.00            
ATOM     82  O19 GCD     1      10.220  33.170  10.770  1.00  0.00            
ATOM     83  H40 GCD     1       9.460  33.640  10.420  1.00  0.00            
ATOM     84  O20 GCD     1      12.690  31.560  14.020  1.00  0.00            
ATOM     85  C25 GCD     1      13.550  31.970  15.110  1.00  0.00            
ATOM     86  H41 GCD     1      13.080  31.610  16.040  1.00  0.00            
ATOM     87  C26 GCD     1      14.900  31.240  14.950  1.00  0.00            
ATOM     88  H42 GCD     1      15.240  31.340  13.910  1.00  0.00            
ATOM     89  O21 GCD     1      14.620  29.810  15.140  1.00  0.00            
ATOM     90  H43 GCD     1      15.420  29.290  15.030  1.00  0.00            
ATOM     91  C27 GCD     1      16.010  31.780  15.820  1.00  0.00            
ATOM     92  H44 GCD     1      15.780  31.490  16.860  1.00  0.00            
ATOM     93  O22 GCD     1      17.240  31.190  15.410  1.00  0.00            
ATOM     94  H45 GCD     1      17.300  30.350  15.870  1.00  0.00            
ATOM     95  C28 GCD     1      16.060  33.360  15.730  1.00  0.00            
ATOM     96  H46 GCD     1      16.830  33.760  16.390  1.00  0.00            
ATOM     97  O23 GCD     1      14.790  33.950  15.940  1.00  0.00            
ATOM     98  C29 GCD     1      13.780  33.500  15.020  1.00  0.00            
ATOM     99  H47 GCD     1      13.970  33.730  13.970  1.00  0.00            
ATOM    100  C30 GCD     1      12.520  34.290  15.340  1.00  0.00            
ATOM    101  H48 GCD     1      11.810  34.200  14.510  1.00  0.00            
ATOM    102  H49 GCD     1      12.850  35.340  15.340  1.00  0.00            
ATOM    103  O24 GCD     1      11.800  33.870  16.560  1.00  0.00            
ATOM    104  H50 GCD     1      12.060  34.540  17.200  1.00  0.00            
ATOM    105  O25 GCD     1      16.530  33.740  14.430  1.00  0.00            
ATOM    106  C31 GCD     1      17.580  34.750  14.460  1.00  0.00            
ATOM    107  H51 GCD     1      17.730  35.160  15.460  1.00  0.00            
ATOM    108  C32 GCD     1      18.900  34.040  14.120  1.00  0.00            
ATOM    109  H52 GCD     1      18.800  33.650  13.100  1.00  0.00            
ATOM    110  O26 GCD     1      19.270  33.050  15.060  1.00  0.00            
ATOM    111  H53 GCD     1      18.550  32.410  15.170  1.00  0.00            
ATOM    112  C33 GCD     1      20.010  35.040  14.030  1.00  0.00            
ATOM    113  H54 GCD     1      20.170  35.460  15.030  1.00  0.00            
ATOM    114  O27 GCD     1      21.310  34.520  13.790  1.00  0.00            
ATOM    115  H55 GCD     1      21.550  33.930  14.510  1.00  0.00            
ATOM    116  C34 GCD     1      19.530  36.180  13.050  1.00  0.00            
ATOM    117  H56 GCD     1      20.220  37.020  13.100  1.00  0.00            
ATOM    118  O28 GCD     1      18.280  36.750  13.460  1.00  0.00            
ATOM    119  C35 GCD     1      17.170  35.870  13.510  1.00  0.00            
ATOM    120  H57 GCD     1      16.970  35.490  12.500  1.00  0.00            
ATOM    121  C36 GCD     1      15.940  36.610  13.920  1.00  0.00            
ATOM    122  H58 GCD     1      15.090  35.960  13.670  1.00  0.00            
ATOM    123  H59 GCD     1      15.760  37.450  13.240  1.00  0.00            
ATOM    124  O29 GCD     1      15.890  37.010  15.290  1.00  0.00            
ATOM    125  H60 GCD     1      16.730  37.480  15.400  1.00  0.00            
ATOM    126  O30 GCD     1      19.350  35.640  11.790  1.00  0.00            
ATOM    127  C37 GCD     1      20.120  36.140  10.670  1.00  0.00            
ATOM    128  H61 GCD     1      20.810  36.940  10.960  1.00  0.00            
ATOM    129  C38 GCD     1      20.900  35.050  10.080  1.00  0.00            
ATOM    130  H62 GCD     1      20.160  34.290   9.790  1.00  0.00            
ATOM    131  O31 GCD     1      21.870  34.610  10.990  1.00  0.00            
ATOM    132  H63 GCD     1      21.430  34.470  11.840  1.00  0.00            
ATOM    133  C39 GCD     1      21.560  35.420   8.730  1.00  0.00            
ATOM    134  H64 GCD     1      22.300  36.200   8.910  1.00  0.00            
ATOM    135  O32 GCD     1      22.240  34.330   8.130  1.00  0.00            
ATOM    136  H65 GCD     1      21.570  33.650   8.020  1.00  0.00            
ATOM    137  C40 GCD     1      20.450  35.930   7.870  1.00  0.00            
ATOM    138  H66 GCD     1      21.010  36.300   7.010  1.00  0.00            
ATOM    139  O33 GCD     1      19.830  37.030   8.480  1.00  0.00            
ATOM    140  C41 GCD     1      19.090  36.680   9.690  1.00  0.00            
ATOM    141  H67 GCD     1      18.340  35.920   9.400  1.00  0.00            
ATOM    142  C42 GCD     1      18.300  37.890  10.190  1.00  0.00            
ATOM    143  H68 GCD     1      17.620  37.530  10.980  1.00  0.00            
ATOM    144  H69 GCD     1      17.670  38.400   9.450  1.00  0.00            
ATOM    145  O34 GCD     1      19.200  38.870  10.830  1.00  0.00            
ATOM    146  H70 GCD     1      19.800  39.190  10.150  1.00  0.00            
ATOM    147  O35 GCD     1      19.470  34.870   7.570  1.00  0.00            
ATOM    148  C43 GCD     1      19.330  34.440   6.250  1.00  0.00            
ATOM    149  H71 GCD     1      20.120  34.930   5.660  1.00  0.00            
ATOM    150  C44 GCD     1      19.350  32.870   6.190  1.00  0.00            
ATOM    151  H72 GCD     1      18.550  32.490   6.840  1.00  0.00            
ATOM    152  O36 GCD     1      20.570  32.380   6.700  1.00  0.00            
ATOM    153  H73 GCD     1      21.190  32.380   5.960  1.00  0.00            
ATOM    154  C45 GCD     1      19.200  32.580   4.740  1.00  0.00            
ATOM    155  H74 GCD     1      19.990  33.030   4.130  1.00  0.00            
ATOM    156  O37 GCD     1      19.220  31.140   4.500  1.00  0.00            
ATOM    157  H75 GCD     1      18.370  30.840   4.150  1.00  0.00            
ATOM    158  C46 GCD     1      17.930  33.180   4.190  1.00  0.00            
ATOM    159  H76 GCD     1      17.960  33.160   3.100  1.00  0.00            
ATOM    160  O38 GCD     1      16.750  32.580   4.690  1.00  0.00            
ATOM    161  O39 GCD     1      17.910  34.510   4.400  1.00  0.00            
ATOM    162  C47 GCD     1      17.980  34.920   5.730  1.00  0.00            
ATOM    163  H77 GCD     1      17.200  34.500   6.370  1.00  0.00            
ATOM    164  C48 GCD     1      17.990  36.480   5.800  1.00  0.00            
ATOM    165  H78 GCD     1      18.960  36.930   5.560  1.00  0.00            
ATOM    166  H79 GCD     1      17.840  36.650   6.870  1.00  0.00            
ATOM    167  O40 GCD     1      16.910  37.220   5.150  1.00  0.00            
ATOM    168  H80 GCD     1      16.940  38.130   5.480  1.00  0.00            
ATOM    169  C1  AZ8     2      15.010  36.700   8.000  1.00  0.00            
ATOM    170  C2  AZ8     2      14.270  36.110   9.220  1.00  0.00            
ATOM    171  C3  AZ8     2      15.180  35.440  10.280  1.00  0.00            
ATOM    172  O1  AZ8     2      15.540  34.140   9.820  1.00  0.00            
ATOM    173  C4  AZ8     2      14.620  33.270   9.220  1.00  0.00            
ATOM    174  C5  AZ8     2      14.820  31.850   9.380  1.00  0.00            
ATOM    175  N1  AZ8     2      15.870  31.200  10.000  1.00  0.00            
ATOM    176  C6  AZ8     2      17.100  31.000   9.220  1.00  0.00            
ATOM    177  C7  AZ8     2      18.360  31.600   9.870  1.00  0.00            
ATOM    178  N2  AZ8     2      18.370  31.210  11.200  1.00  0.00            
ATOM    179  C8  AZ8     2      19.760  31.370  11.740  1.00  0.00            
ATOM    180  C9  AZ8     2      17.260  31.860  11.930  1.00  0.00            
ATOM    181  C10 AZ8     2      15.920  31.210  11.440  1.00  0.00            
ATOM    182  C11 AZ8     2      13.890  30.970   8.680  1.00  0.00            
ATOM    183  F1  AZ8     2      14.070  29.650   8.740  1.00  0.00            
ATOM    184  C12 AZ8     2      12.740  31.500   8.060  1.00  0.00            
ATOM    185  C13 AZ8     2      12.490  32.880   8.050  1.00  0.00            
ATOM    186  C14 AZ8     2      11.270  33.400   7.410  1.00  0.00            
ATOM    187  O2  AZ8     2      10.510  32.690   6.830  1.00  0.00            
ATOM    188  C15 AZ8     2      11.090  34.850   7.630  1.00  0.00            
ATOM    189  C16 AZ8     2       9.770  35.450   7.280  1.00  0.00            
ATOM    190  O3  AZ8     2       9.450  36.600   7.580  1.00  0.00            
ATOM    191  O4  AZ8     2       8.820  34.640   6.740  1.00  0.00            
ATOM    192  C17 AZ8     2      11.980  35.680   8.320  1.00  0.00            
ATOM    193  N3  AZ8     2      13.210  35.140   8.690  1.00  0.00            
ATOM    194  C18 AZ8     2      13.440  33.780   8.610  1.00  0.00            
ATOM    195  H1  AZ8     2      15.040  35.970   7.180  1.00  0.00            
ATOM    196  H2  AZ8     2      14.450  37.510   7.510  1.00  0.00            
ATOM    197  H3  AZ8     2      16.010  37.110   8.160  1.00  0.00            
ATOM    198  H4  AZ8     2      13.880  36.970   9.780  1.00  0.00            
ATOM    199  H5  AZ8     2      14.560  35.450  11.190  1.00  0.00            
ATOM    200  H6  AZ8     2      16.070  36.060  10.420  1.00  0.00            
ATOM    201  H7  AZ8     2      16.990  31.400   8.200  1.00  0.00            
ATOM    202  H8  AZ8     2      17.190  29.930   9.020  1.00  0.00            
ATOM    203  H9  AZ8     2      18.210  32.680   9.740  1.00  0.00            
ATOM    204  H10 AZ8     2      19.250  31.300   9.300  1.00  0.00            
ATOM    205  H11 AZ8     2      20.440  30.900  11.020  1.00  0.00            
ATOM    206  H12 AZ8     2      20.090  32.400  11.910  1.00  0.00            
ATOM    207  H13 AZ8     2      19.840  30.790  12.670  1.00  0.00            
ATOM    208  H14 AZ8     2      17.400  32.930  11.740  1.00  0.00            
ATOM    209  H15 AZ8     2      17.280  31.700  13.010  1.00  0.00            
ATOM    210  H16 AZ8     2      15.860  30.190  11.810  1.00  0.00            
ATOM    211  H17 AZ8     2      15.000  31.740  11.720  1.00  0.00            
ATOM    212  H18 AZ8     2      12.120  30.860   7.440  1.00  0.00            
ATOM    213  H19 AZ8     2       9.390  33.870   6.550  1.00  0.00            
ATOM    214  H20 AZ8     2      11.870  36.720   8.590  1.00  0.00            
TER
ENDMDL
MODEL        1
ATOM      1  H1  GCD     1      31.480  22.600  17.350  1.00  0.00            
ATOM      2  O1  GCD     1      32.270  22.490  16.820  1.00  0.00            
ATOM      3  C1  GCD     1      32.520  23.790  16.320  1.00  0.00            
ATOM      4  H2  GCD     1      32.320  24.490  17.140  1.00  0.00            
ATOM      5  H3  GCD     1      33.570  23.750  15.990  1.00  0.00            
ATOM      6  C2  GCD     1      31.630  24.150  15.170  1.00  0.00            
ATOM      7  H4  GCD     1      31.700  23.480  14.300  1.00  0.00            
ATOM      8  C3  GCD     1      31.940  25.570  14.610  1.00  0.00            
ATOM      9  H5  GCD     1      31.720  26.230  15.460  1.00  0.00            
ATOM     10  C4  GCD     1      31.020  26.080  13.520  1.00  0.00            
ATOM     11  H6  GCD     1      31.130  25.420  12.650  1.00  0.00            
ATOM     12  O2  GCD     1      31.260  27.430  13.160  1.00  0.00            
ATOM     13  H7  GCD     1      31.210  27.480  12.200  1.00  0.00            
ATOM     14  C5  GCD     1      29.520  25.840  13.900  1.00  0.00            
ATOM     15  H8  GCD     1      29.360  26.640  14.630  1.00  0.00            
ATOM     16  O3  GCD     1      28.660  26.050  12.800  1.00  0.00            
ATOM     17  H9  GCD     1      28.650  25.270  12.220  1.00  0.00            
ATOM     18  C6  GCD     1      29.310  24.390  14.450  1.00  0.00            
ATOM     19  O4  GCD     1      30.240  24.220  15.580  1.00  0.00            
ATOM     20  H10 GCD     1      28.340  24.370  14.950  1.00  0.00            
ATOM     21  O5  GCD     1      29.450  23.450  13.420  1.00  0.00            
ATOM     22  C7  GCD     1      28.230  22.930  12.970  1.00  0.00            
ATOM     23  H11 GCD     1      27.370  23.550  13.240  1.00  0.00            
ATOM     24  C8  GCD     1      28.250  22.940  11.490  1.00  0.00            
ATOM     25  H12 GCD     1      29.130  22.430  11.090  1.00  0.00            
ATOM     26  O6  GCD     1      28.220  24.250  10.940  1.00  0.00            
ATOM     27  H13 GCD     1      28.340  24.270   9.980  1.00  0.00            
ATOM     28  C9  GCD     1      27.050  22.210  10.940  1.00  0.00            
ATOM     29  H14 GCD     1      26.110  22.720  11.180  1.00  0.00            
ATOM     30  O7  GCD     1      27.110  22.030   9.480  1.00  0.00            
ATOM     31  H15 GCD     1      26.910  22.900   9.110  1.00  0.00            
ATOM     32  C10 GCD     1      26.990  20.840  11.530  1.00  0.00            
ATOM     33  H16 GCD     1      26.120  20.330  11.110  1.00  0.00            
ATOM     34  O8  GCD     1      26.830  21.060  12.900  1.00  0.00            
ATOM     35  C11 GCD     1      27.910  21.620  13.680  1.00  0.00            
ATOM     36  H17 GCD     1      28.810  21.000  13.590  1.00  0.00            
ATOM     37  C12 GCD     1      27.420  21.770  15.080  1.00  0.00            
ATOM     38  H18 GCD     1      28.160  22.170  15.780  1.00  0.00            
ATOM     39  H19 GCD     1      27.220  20.720  15.320  1.00  0.00            
ATOM     40  O9  GCD     1      26.150  22.540  15.260  1.00  0.00            
ATOM     41  H20 GCD     1      25.510  22.030  14.760  1.00  0.00            
ATOM     42  O10 GCD     1      28.150  20.130  11.310  1.00  0.00            
ATOM     43  C13 GCD     1      27.940  18.770  10.760  1.00  0.00            
ATOM     44  H21 GCD     1      26.900  18.480  10.600  1.00  0.00            
ATOM     45  C14 GCD     1      28.500  18.710   9.360  1.00  0.00            
ATOM     46  H22 GCD     1      29.500  19.150   9.300  1.00  0.00            
ATOM     47  O11 GCD     1      27.620  19.480   8.530  1.00  0.00            
ATOM     48  H23 GCD     1      27.480  20.330   8.960  1.00  0.00            
ATOM     49  C15 GCD     1      28.590  17.290   8.880  1.00  0.00            
ATOM     50  H24 GCD     1      27.640  16.760   8.710  1.00  0.00            
ATOM     51  O12 GCD     1      29.310  17.340   7.640  1.00  0.00            
ATOM     52  H25 GCD     1      30.240  17.400   7.890  1.00  0.00            
ATOM     53  C16 GCD     1      29.430  16.550   9.870  1.00  0.00            
ATOM     54  H26 GCD     1      29.460  15.490   9.610  1.00  0.00            
ATOM     55  O13 GCD     1      28.740  16.540  11.140  1.00  0.00            
ATOM     56  C17 GCD     1      28.590  17.790  11.780  1.00  0.00            
ATOM     57  H27 GCD     1      29.600  18.160  11.960  1.00  0.00            
ATOM     58  C18 GCD     1      27.900  17.620  13.150  1.00  0.00            
ATOM     59  H28 GCD     1      26.880  17.250  12.980  1.00  0.00            
ATOM     60  H29 GCD     1      27.850  18.620  13.600  1.00  0.00            
ATOM     61  O14 GCD     1      28.710  16.790  14.030  1.00  0.00            
ATOM     62  H30 GCD     1      28.700  15.910  13.640  1.00  0.00            
ATOM     63  O15 GCD     1      30.750  17.020   9.990  1.00  0.00            
ATOM     64  C19 GCD     1      31.830  16.240   9.580  1.00  0.00            
ATOM     65  H31 GCD     1      31.540  15.350   9.010  1.00  0.00            
ATOM     66  C20 GCD     1      32.730  16.930   8.640  1.00  0.00            
ATOM     67  H32 GCD     1      33.120  17.790   9.190  1.00  0.00            
ATOM     68  O16 GCD     1      32.070  17.400   7.520  1.00  0.00            
ATOM     69  H33 GCD     1      32.720  17.930   7.050  1.00  0.00            
ATOM     70  C21 GCD     1      33.900  16.080   8.180  1.00  0.00            
ATOM     71  H34 GCD     1      33.450  15.260   7.590  1.00  0.00            
ATOM     72  O17 GCD     1      34.830  16.790   7.300  1.00  0.00            
ATOM     73  H35 GCD     1      35.450  17.310   7.830  1.00  0.00            
ATOM     74  C22 GCD     1      34.640  15.490   9.420  1.00  0.00            
ATOM     75  H36 GCD     1      35.220  14.620   9.090  1.00  0.00            
ATOM     76  O18 GCD     1      33.700  14.970  10.370  1.00  0.00            
ATOM     77  C23 GCD     1      32.560  15.760  10.810  1.00  0.00            
ATOM     78  H37 GCD     1      32.920  16.710  11.200  1.00  0.00            
ATOM     79  C24 GCD     1      31.670  14.900  11.830  1.00  0.00            
ATOM     80  H38 GCD     1      31.390  13.890  11.490  1.00  0.00            
ATOM     81  H39 GCD     1      30.740  15.420  12.060  1.00  0.00            
ATOM     82  O19 GCD     1      32.360  14.850  13.060  1.00  0.00            
ATOM     83  H40 GCD     1      33.160  14.320  13.080  1.00  0.00            
ATOM     84  O20 GCD     1      35.510  16.430   9.930  1.00  0.00            
ATOM     85  C25 GCD     1      36.520  15.750  10.680  1.00  0.00            
ATOM     86  H41 GCD     1      36.380  14.670  10.740  1.00  0.00            
ATOM     87  C26 GCD     1      37.840  16.030   9.910  1.00  0.00            
ATOM     88  H42 GCD     1      37.930  17.120   9.820  1.00  0.00            
ATOM     89  O21 GCD     1      37.830  15.360   8.670  1.00  0.00            
ATOM     90  H43 GCD     1      37.840  16.120   8.080  1.00  0.00            
ATOM     91  C27 GCD     1      39.050  15.620  10.770  1.00  0.00            
ATOM     92  H44 GCD     1      39.000  14.540  10.960  1.00  0.00            
ATOM     93  O22 GCD     1      40.270  15.830  10.030  1.00  0.00            
ATOM     94  H45 GCD     1      40.410  16.790  10.050  1.00  0.00            
ATOM     95  C28 GCD     1      38.920  16.310  12.110  1.00  0.00            
ATOM     96  H46 GCD     1      39.640  15.960  12.860  1.00  0.00            
ATOM     97  O23 GCD     1      37.660  15.980  12.730  1.00  0.00            
ATOM     98  C29 GCD     1      36.570  16.490  11.990  1.00  0.00            
ATOM     99  H47 GCD     1      36.680  17.570  11.790  1.00  0.00            
ATOM    100  C30 GCD     1      35.430  16.350  12.920  1.00  0.00            
ATOM    101  H48 GCD     1      35.390  15.290  13.180  1.00  0.00            
ATOM    102  H49 GCD     1      34.420  16.410  12.500  1.00  0.00            
ATOM    103  O24 GCD     1      35.600  17.190  14.030  1.00  0.00            
ATOM    104  H50 GCD     1      36.460  16.860  14.320  1.00  0.00            
ATOM    105  O25 GCD     1      38.990  17.690  12.090  1.00  0.00            
ATOM    106  C31 GCD     1      40.280  18.200  12.440  1.00  0.00            
ATOM    107  H51 GCD     1      41.090  17.460  12.370  1.00  0.00            
ATOM    108  C32 GCD     1      40.650  19.280  11.430  1.00  0.00            
ATOM    109  H52 GCD     1      39.750  19.890  11.300  1.00  0.00            
ATOM    110  O26 GCD     1      41.080  18.570  10.220  1.00  0.00            
ATOM    111  H53 GCD     1      41.670  19.100   9.660  1.00  0.00            
ATOM    112  C33 GCD     1      41.820  20.140  11.890  1.00  0.00            
ATOM    113  H54 GCD     1      42.660  19.470  12.110  1.00  0.00            
ATOM    114  O27 GCD     1      42.120  21.140  10.910  1.00  0.00            
ATOM    115  H55 GCD     1      41.370  21.750  10.840  1.00  0.00            
ATOM    116  C34 GCD     1      41.410  20.750  13.150  1.00  0.00            
ATOM    117  H56 GCD     1      42.160  21.440  13.560  1.00  0.00            
ATOM    118  O28 GCD     1      41.150  19.730  14.130  1.00  0.00            
ATOM    119  C35 GCD     1      40.110  18.830  13.870  1.00  0.00            
ATOM    120  H57 GCD     1      39.200  19.440  13.820  1.00  0.00            
ATOM    121  C36 GCD     1      40.030  17.920  15.030  1.00  0.00            
ATOM    122  H58 GCD     1      39.110  17.320  14.960  1.00  0.00            
ATOM    123  H59 GCD     1      39.930  18.410  16.000  1.00  0.00            
ATOM    124  O29 GCD     1      41.070  16.880  15.080  1.00  0.00            
ATOM    125  H60 GCD     1      41.520  16.810  15.930  1.00  0.00            
ATOM    126  O30 GCD     1      40.260  21.500  12.980  1.00  0.00            
ATOM    127  C37 GCD     1      40.330  22.850  13.250  1.00  0.00            
ATOM    128  H61 GCD     1      41.350  23.240  13.210  1.00  0.00            
ATOM    129  C38 GCD     1      39.650  23.530  12.050  1.00  0.00            
ATOM    130  H62 GCD     1      38.670  23.040  11.960  1.00  0.00            
ATOM    131  O31 GCD     1      40.470  23.230  10.880  1.00  0.00            
ATOM    132  H63 GCD     1      40.010  23.520  10.080  1.00  0.00            
ATOM    133  C39 GCD     1      39.480  25.090  12.340  1.00  0.00            
ATOM    134  H64 GCD     1      40.460  25.580  12.440  1.00  0.00            
ATOM    135  O32 GCD     1      38.730  25.720  11.310  1.00  0.00            
ATOM    136  H65 GCD     1      39.340  26.000  10.620  1.00  0.00            
ATOM    137  C40 GCD     1      38.910  25.310  13.810  1.00  0.00            
ATOM    138  H66 GCD     1      39.070  26.360  14.060  1.00  0.00            
ATOM    139  O33 GCD     1      39.700  24.570  14.750  1.00  0.00            
ATOM    140  C41 GCD     1      39.760  23.190  14.600  1.00  0.00            
ATOM    141  H67 GCD     1      38.760  22.740  14.540  1.00  0.00            
ATOM    142  C42 GCD     1      40.490  22.440  15.730  1.00  0.00            
ATOM    143  H68 GCD     1      40.180  21.400  15.640  1.00  0.00            
ATOM    144  H69 GCD     1      40.100  22.880  16.670  1.00  0.00            
ATOM    145  O34 GCD     1      41.850  22.620  15.710  1.00  0.00            
ATOM    146  H70 GCD     1      41.960  23.580  15.710  1.00  0.00            
ATOM    147  O35 GCD     1      37.630  25.030  13.830  1.00  0.00            
ATOM    148  C43 GCD     1      36.690  26.020  14.340  1.00  0.00            
ATOM    149  H71 GCD     1      37.100  26.770  15.030  1.00  0.00            
ATOM    150  C44 GCD     1      35.850  26.660  13.210  1.00  0.00            
ATOM    151  H72 GCD     1      35.410  25.860  12.610  1.00  0.00            
ATOM    152  O36 GCD     1      36.800  27.410  12.360  1.00  0.00            
ATOM    153  H73 GCD     1      37.560  26.830  12.250  1.00  0.00            
ATOM    154  C45 GCD     1      34.780  27.480  13.820  1.00  0.00            
ATOM    155  H74 GCD     1      35.350  28.270  14.330  1.00  0.00            
ATOM    156  O37 GCD     1      33.970  28.150  12.770  1.00  0.00            
ATOM    157  H75 GCD     1      33.180  27.600  12.780  1.00  0.00            
ATOM    158  C46 GCD     1      33.950  26.680  14.790  1.00  0.00            
ATOM    159  H76 GCD     1      33.180  27.390  15.120  1.00  0.00            
ATOM    160  O38 GCD     1      33.320  25.630  14.190  1.00  0.00            
ATOM    161  O39 GCD     1      34.730  26.190  15.830  1.00  0.00            
ATOM    162  C47 GCD     1      35.750  25.280  15.400  1.00  0.00            
ATOM    163  H77 GCD     1      35.210  24.460  14.910  1.00  0.00            
ATOM    164  C48 GCD     1      36.470  24.600  16.570  1.00  0.00            
ATOM    165  H78 GCD     1      37.130  23.770  16.290  1.00  0.00            
ATOM    166  H79 GCD     1      35.680  24.150  17.180  1.00  0.00            
ATOM    167  O40 GCD     1      37.230  25.560  17.360  1.00  0.00            
ATOM    168  H80 GCD     1      36.700  26.340  17.560  1.00  0.00            
ATOM    169  C1  AZ8     2      32.470  17.920  14.040  1.00  0.00            
ATOM    170  C2  AZ8     2      32.380  19.040  15.030  1.00  0.00            
ATOM    171  C3  AZ8     2      31.450  20.220  14.510  1.00  0.00            
ATOM    172  O1  AZ8     2      32.100  20.760  13.270  1.00  0.00            
ATOM    173  C4  AZ8     2      33.450  20.980  13.350  1.00  0.00            
ATOM    174  C5  AZ8     2      34.020  21.660  12.300  1.00  0.00            
ATOM    175  N1  AZ8     2      33.260  21.950  11.120  1.00  0.00            
ATOM    176  C6  AZ8     2      32.860  20.880  10.170  1.00  0.00            
ATOM    177  C7  AZ8     2      31.550  21.240   9.430  1.00  0.00            
ATOM    178  N2  AZ8     2      31.660  22.570   8.820  1.00  0.00            
ATOM    179  C8  AZ8     2      30.440  22.900   8.040  1.00  0.00            
ATOM    180  C9  AZ8     2      32.040  23.570   9.830  1.00  0.00            
ATOM    181  C10 AZ8     2      33.400  23.190  10.490  1.00  0.00            
ATOM    182  C11 AZ8     2      35.380  21.880  12.290  1.00  0.00            
ATOM    183  F1  AZ8     2      36.070  22.560  11.350  1.00  0.00            
ATOM    184  C12 AZ8     2      36.190  21.410  13.320  1.00  0.00            
ATOM    185  C13 AZ8     2      35.610  20.790  14.420  1.00  0.00            
ATOM    186  C14 AZ8     2      36.430  20.280  15.520  1.00  0.00            
ATOM    187  O2  AZ8     2      37.610  20.580  15.570  1.00  0.00            
ATOM    188  C15 AZ8     2      35.710  19.600  16.590  1.00  0.00            
ATOM    189  C16 AZ8     2      36.370  18.950  17.740  1.00  0.00            
ATOM    190  O3  AZ8     2      35.790  18.350  18.680  1.00  0.00            
ATOM    191  O4  AZ8     2      37.670  19.200  17.820  1.00  0.00            
ATOM    192  C17 AZ8     2      34.350  19.350  16.620  1.00  0.00            
ATOM    193  N3  AZ8     2      33.670  19.710  15.440  1.00  0.00            
ATOM    194  C18 AZ8     2      34.230  20.590  14.440  1.00  0.00            
ATOM    195  H1  AZ8     2      31.500  17.410  13.910  1.00  0.00            
ATOM    196  H2  AZ8     2      32.760  18.080  13.000  1.00  0.00            
ATOM    197  H3  AZ8     2      33.050  17.110  14.510  1.00  0.00            
ATOM    198  H4  AZ8     2      31.840  18.550  15.850  1.00  0.00            
ATOM    199  H5  AZ8     2      31.350  21.080  15.180  1.00  0.00            
ATOM    200  H6  AZ8     2      30.440  19.840  14.300  1.00  0.00            
ATOM    201  H7  AZ8     2      32.850  19.880  10.620  1.00  0.00            
ATOM    202  H8  AZ8     2      33.660  20.760   9.430  1.00  0.00            
ATOM    203  H9  AZ8     2      30.780  21.200  10.210  1.00  0.00            
ATOM    204  H10 AZ8     2      31.410  20.540   8.600  1.00  0.00            
ATOM    205  H11 AZ8     2      30.260  22.180   7.230  1.00  0.00            
ATOM    206  H12 AZ8     2      29.680  22.720   8.810  1.00  0.00            
ATOM    207  H13 AZ8     2      30.280  23.900   7.630  1.00  0.00            
ATOM    208  H14 AZ8     2      31.120  23.620  10.420  1.00  0.00            
ATOM    209  H15 AZ8     2      32.120  24.530   9.300  1.00  0.00            
ATOM    210  H16 AZ8     2      34.200  23.190   9.730  1.00  0.00            
ATOM    211  H17 AZ8     2      33.620  23.960  11.240  1.00  0.00            
ATOM    212  H18 AZ8     2      37.230  21.720  13.390  1.00  0.00            
ATOM    213  H19 AZ8     2      37.850  19.770  17.060  1.00  0.00            
ATOM    214  H20 AZ8     2      33.770  18.840  17.390  1.00  0.00            
TER
ENDMDL
MODEL        1
ATOM      1  H1  GCD     1      33.470  23.220  15.150  1.00  0.00            
ATOM      2  O1  GCD     1      34.330  23.200  14.700  1.00  0.00            
ATOM      3  C1  GCD     1      34.680  24.520  14.290  1.00  0.00            
ATOM      4  H2  GCD     1      34.680  25.300  15.060  1.00  0.00            
ATOM      5  H3  GCD     1      35.660  24.450  13.820  1.00  0.00            
ATOM      6  C2  GCD     1      33.820  24.990  13.080  1.00  0.00            
ATOM      7  H4  GCD     1      33.940  24.350  12.190  1.00  0.00            
ATOM      8  C3  GCD     1      34.110  26.480  12.770  1.00  0.00            
ATOM      9  H5  GCD     1      33.840  26.990  13.700  1.00  0.00            
ATOM     10  C4  GCD     1      33.200  27.000  11.660  1.00  0.00            
ATOM     11  H6  GCD     1      33.370  26.510  10.700  1.00  0.00            
ATOM     12  O2  GCD     1      33.390  28.390  11.460  1.00  0.00            
ATOM     13  H7  GCD     1      33.060  28.990  12.130  1.00  0.00            
ATOM     14  C5  GCD     1      31.760  26.830  12.030  1.00  0.00            
ATOM     15  H8  GCD     1      31.560  27.460  12.910  1.00  0.00            
ATOM     16  O3  GCD     1      30.820  27.120  11.010  1.00  0.00            
ATOM     17  H9  GCD     1      30.690  26.320  10.490  1.00  0.00            
ATOM     18  C6  GCD     1      31.490  25.390  12.470  1.00  0.00            
ATOM     19  O4  GCD     1      32.440  24.980  13.490  1.00  0.00            
ATOM     20  H10 GCD     1      30.500  25.270  12.920  1.00  0.00            
ATOM     21  O5  GCD     1      31.600  24.470  11.360  1.00  0.00            
ATOM     22  C7  GCD     1      30.440  23.720  11.040  1.00  0.00            
ATOM     23  H11 GCD     1      29.520  24.120  11.480  1.00  0.00            
ATOM     24  C8  GCD     1      30.320  23.740   9.510  1.00  0.00            
ATOM     25  H12 GCD     1      31.330  23.570   9.100  1.00  0.00            
ATOM     26  O6  GCD     1      29.900  25.030   9.080  1.00  0.00            
ATOM     27  H13 GCD     1      29.260  24.970   8.360  1.00  0.00            
ATOM     28  C9  GCD     1      29.400  22.610   9.010  1.00  0.00            
ATOM     29  H14 GCD     1      28.440  23.000   9.400  1.00  0.00            
ATOM     30  O7  GCD     1      29.360  22.420   7.620  1.00  0.00            
ATOM     31  H15 GCD     1      29.090  23.260   7.220  1.00  0.00            
ATOM     32  C10 GCD     1      29.550  21.260   9.750  1.00  0.00            
ATOM     33  H16 GCD     1      28.660  20.640   9.680  1.00  0.00            
ATOM     34  O8  GCD     1      29.640  21.490  11.130  1.00  0.00            
ATOM     35  C11 GCD     1      30.680  22.320  11.570  1.00  0.00            
ATOM     36  H17 GCD     1      31.650  21.930  11.230  1.00  0.00            
ATOM     37  C12 GCD     1      30.650  22.370  13.030  1.00  0.00            
ATOM     38  H18 GCD     1      31.590  22.720  13.460  1.00  0.00            
ATOM     39  H19 GCD     1      30.740  21.370  13.470  1.00  0.00            
ATOM     40  O9  GCD     1      29.550  23.040  13.630  1.00  0.00            
ATOM     41  H20 GCD     1      28.730  22.700  13.240  1.00  0.00            
ATOM     42  O10 GCD     1      30.750  20.650   9.300  1.00  0.00            
ATOM     43  C13 GCD     1      30.620  19.410   8.730  1.00  0.00            
ATOM     44  H21 GCD     1      29.580  19.170   8.500  1.00  0.00            
ATOM     45  C14 GCD     1      31.400  19.470   7.340  1.00  0.00            
ATOM     46  H22 GCD     1      32.410  19.890   7.400  1.00  0.00            
ATOM     47  O11 GCD     1      30.690  20.300   6.440  1.00  0.00            
ATOM     48  H23 GCD     1      30.370  21.030   6.980  1.00  0.00            
ATOM     49  C15 GCD     1      31.490  18.070   6.770  1.00  0.00            
ATOM     50  H24 GCD     1      30.460  17.730   6.580  1.00  0.00            
ATOM     51  O12 GCD     1      32.220  18.000   5.570  1.00  0.00            
ATOM     52  H25 GCD     1      33.050  18.460   5.760  1.00  0.00            
ATOM     53  C16 GCD     1      32.210  17.180   7.760  1.00  0.00            
ATOM     54  H26 GCD     1      32.180  16.150   7.400  1.00  0.00            
ATOM     55  O13 GCD     1      31.410  17.220   8.920  1.00  0.00            
ATOM     56  C17 GCD     1      31.250  18.440   9.630  1.00  0.00            
ATOM     57  H27 GCD     1      32.230  18.850   9.900  1.00  0.00            
ATOM     58  C18 GCD     1      30.570  18.150  10.890  1.00  0.00            
ATOM     59  H28 GCD     1      29.760  17.490  10.560  1.00  0.00            
ATOM     60  H29 GCD     1      30.280  19.080  11.390  1.00  0.00            
ATOM     61  O14 GCD     1      31.370  17.470  11.810  1.00  0.00            
ATOM     62  H30 GCD     1      31.060  17.670  12.700  1.00  0.00            
ATOM     63  O15 GCD     1      33.460  17.630   8.210  1.00  0.00            
ATOM     64  C19 GCD     1      34.660  17.180   7.610  1.00  0.00            
ATOM     65  H31 GCD     1      34.310  16.560   6.780  1.00  0.00            
ATOM     66  C20 GCD     1      35.490  18.340   7.100  1.00  0.00            
ATOM     67  H32 GCD     1      35.850  18.930   7.960  1.00  0.00            
ATOM     68  O16 GCD     1      34.760  19.120   6.210  1.00  0.00            
ATOM     69  H33 GCD     1      35.410  19.700   5.790  1.00  0.00            
ATOM     70  C21 GCD     1      36.770  17.710   6.440  1.00  0.00            
ATOM     71  H34 GCD     1      36.400  17.220   5.530  1.00  0.00            
ATOM     72  O17 GCD     1      37.640  18.760   5.970  1.00  0.00            
ATOM     73  H35 GCD     1      38.140  19.110   6.720  1.00  0.00            
ATOM     74  C22 GCD     1      37.470  16.690   7.390  1.00  0.00            
ATOM     75  H36 GCD     1      38.280  16.130   6.920  1.00  0.00            
ATOM     76  O18 GCD     1      36.530  15.720   7.880  1.00  0.00            
ATOM     77  C23 GCD     1      35.410  16.260   8.550  1.00  0.00            
ATOM     78  H37 GCD     1      35.820  16.940   9.310  1.00  0.00            
ATOM     79  C24 GCD     1      34.540  15.140   9.160  1.00  0.00            
ATOM     80  H38 GCD     1      34.240  14.380   8.420  1.00  0.00            
ATOM     81  H39 GCD     1      33.720  15.630   9.680  1.00  0.00            
ATOM     82  O19 GCD     1      35.200  14.390  10.160  1.00  0.00            
ATOM     83  H40 GCD     1      36.060  14.250   9.740  1.00  0.00            
ATOM     84  O20 GCD     1      38.100  17.330   8.440  1.00  0.00            
ATOM     85  C25 GCD     1      39.270  16.690   9.080  1.00  0.00            
ATOM     86  H41 GCD     1      39.190  15.600   9.020  1.00  0.00            
ATOM     87  C26 GCD     1      40.590  17.100   8.400  1.00  0.00            
ATOM     88  H42 GCD     1      40.680  18.190   8.500  1.00  0.00            
ATOM     89  O21 GCD     1      40.670  16.720   7.080  1.00  0.00            
ATOM     90  H43 GCD     1      41.050  17.490   6.630  1.00  0.00            
ATOM     91  C27 GCD     1      41.830  16.510   9.120  1.00  0.00            
ATOM     92  H44 GCD     1      41.760  15.430   9.000  1.00  0.00            
ATOM     93  O22 GCD     1      43.080  16.840   8.500  1.00  0.00            
ATOM     94  H45 GCD     1      43.120  17.780   8.310  1.00  0.00            
ATOM     95  C28 GCD     1      41.760  17.070  10.580  1.00  0.00            
ATOM     96  H46 GCD     1      42.650  16.780  11.150  1.00  0.00            
ATOM     97  O23 GCD     1      40.650  16.530  11.190  1.00  0.00            
ATOM     98  C29 GCD     1      39.390  16.970  10.610  1.00  0.00            
ATOM     99  H47 GCD     1      39.290  18.070  10.660  1.00  0.00            
ATOM    100  C30 GCD     1      38.280  16.350  11.390  1.00  0.00            
ATOM    101  H48 GCD     1      38.360  15.270  11.510  1.00  0.00            
ATOM    102  H49 GCD     1      37.310  16.470  10.870  1.00  0.00            
ATOM    103  O24 GCD     1      38.160  16.860  12.740  1.00  0.00            
ATOM    104  H50 GCD     1      37.370  16.480  13.150  1.00  0.00            
ATOM    105  O25 GCD     1      41.670  18.460  10.550  1.00  0.00            
ATOM    106  C31 GCD     1      42.730  19.140  11.160  1.00  0.00            
ATOM    107  H51 GCD     1      43.650  18.540  11.260  1.00  0.00            
ATOM    108  C32 GCD     1      42.970  20.320  10.180  1.00  0.00            
ATOM    109  H52 GCD     1      42.010  20.820  10.020  1.00  0.00            
ATOM    110  O26 GCD     1      43.580  19.760   8.970  1.00  0.00            
ATOM    111  H53 GCD     1      43.380  20.400   8.270  1.00  0.00            
ATOM    112  C33 GCD     1      44.000  21.370  10.730  1.00  0.00            
ATOM    113  H54 GCD     1      44.910  20.780  10.960  1.00  0.00            
ATOM    114  O27 GCD     1      44.280  22.450   9.860  1.00  0.00            
ATOM    115  H55 GCD     1      43.500  23.000   9.900  1.00  0.00            
ATOM    116  C34 GCD     1      43.520  21.850  12.090  1.00  0.00            
ATOM    117  H56 GCD     1      44.350  22.410  12.520  1.00  0.00            
ATOM    118  O28 GCD     1      43.220  20.750  12.980  1.00  0.00            
ATOM    119  C35 GCD     1      42.240  19.800  12.470  1.00  0.00            
ATOM    120  H57 GCD     1      41.240  20.230  12.330  1.00  0.00            
ATOM    121  C36 GCD     1      41.980  18.840  13.620  1.00  0.00            
ATOM    122  H58 GCD     1      41.140  18.140  13.490  1.00  0.00            
ATOM    123  H59 GCD     1      41.690  19.310  14.560  1.00  0.00            
ATOM    124  O29 GCD     1      43.090  18.010  13.860  1.00  0.00            
ATOM    125  H60 GCD     1      43.040  17.850  14.810  1.00  0.00            
ATOM    126  O30 GCD     1      42.430  22.730  11.850  1.00  0.00            
ATOM    127  C37 GCD     1      42.490  24.110  12.250  1.00  0.00            
ATOM    128  H61 GCD     1      43.540  24.410  12.320  1.00  0.00            
ATOM    129  C38 GCD     1      41.990  24.950  11.110  1.00  0.00            
ATOM    130  H62 GCD     1      40.980  24.550  10.950  1.00  0.00            
ATOM    131  O31 GCD     1      42.830  24.710   9.950  1.00  0.00            
ATOM    132  H63 GCD     1      43.720  25.070  10.120  1.00  0.00            
ATOM    133  C39 GCD     1      42.080  26.480  11.430  1.00  0.00            
ATOM    134  H64 GCD     1      43.120  26.750  11.650  1.00  0.00            
ATOM    135  O32 GCD     1      41.710  27.260  10.320  1.00  0.00            
ATOM    136  H65 GCD     1      41.880  26.750   9.520  1.00  0.00            
ATOM    137  C40 GCD     1      41.170  26.640  12.730  1.00  0.00            
ATOM    138  H66 GCD     1      41.220  27.640  13.180  1.00  0.00            
ATOM    139  O33 GCD     1      41.690  25.820  13.820  1.00  0.00            
ATOM    140  C41 GCD     1      41.720  24.390  13.520  1.00  0.00            
ATOM    141  H67 GCD     1      40.720  23.950  13.340  1.00  0.00            
ATOM    142  C42 GCD     1      42.220  23.640  14.770  1.00  0.00            
ATOM    143  H68 GCD     1      42.110  22.570  14.540  1.00  0.00            
ATOM    144  H69 GCD     1      41.450  23.770  15.550  1.00  0.00            
ATOM    145  O34 GCD     1      43.560  23.920  15.150  1.00  0.00            
ATOM    146  H70 GCD     1      43.660  24.850  15.390  1.00  0.00            
ATOM    147  O35 GCD     1      39.860  26.200  12.500  1.00  0.00            
ATOM    148  C43 GCD     1      38.860  27.100  12.940  1.00  0.00            
ATOM    149  H71 GCD     1      39.250  27.860  13.630  1.00  0.00            
ATOM    150  C44 GCD     1      38.220  27.670  11.690  1.00  0.00            
ATOM    151  H72 GCD     1      38.000  26.750  11.130  1.00  0.00            
ATOM    152  O36 GCD     1      39.250  28.400  10.930  1.00  0.00            
ATOM    153  H73 GCD     1      40.100  27.950  10.850  1.00  0.00            
ATOM    154  C45 GCD     1      37.030  28.530  12.070  1.00  0.00            
ATOM    155  H74 GCD     1      37.460  29.360  12.650  1.00  0.00            
ATOM    156  O37 GCD     1      36.200  28.900  11.030  1.00  0.00            
ATOM    157  H75 GCD     1      35.520  28.210  11.000  1.00  0.00            
ATOM    158  C46 GCD     1      36.130  27.750  13.040  1.00  0.00            
ATOM    159  H76 GCD     1      35.430  28.450  13.490  1.00  0.00            
ATOM    160  O38 GCD     1      35.450  26.620  12.410  1.00  0.00            
ATOM    161  O39 GCD     1      36.810  27.140  14.130  1.00  0.00            
ATOM    162  C47 GCD     1      37.930  26.320  13.790  1.00  0.00            
ATOM    163  H77 GCD     1      37.600  25.510  13.130  1.00  0.00            
ATOM    164  C48 GCD     1      38.540  25.690  15.090  1.00  0.00            
ATOM    165  H78 GCD     1      39.270  24.890  14.890  1.00  0.00            
ATOM    166  H79 GCD     1      37.740  25.110  15.580  1.00  0.00            
ATOM    167  O40 GCD     1      39.150  26.600  16.010  1.00  0.00            
ATOM    168  H80 GCD     1      39.410  26.050  16.750  1.00  0.00            
ATOM    169  C1  AZ8     2      34.700  18.280  12.110  1.00  0.00            
ATOM    170  C2  AZ8     2      34.520  19.480  13.030  1.00  0.00            
ATOM    171  C3  AZ8     2      33.520  20.490  12.370  1.00  0.00            
ATOM    172  O1  AZ8     2      34.150  21.210  11.330  1.00  0.00            
ATOM    173  C4  AZ8     2      35.410  21.790  11.510  1.00  0.00            
ATOM    174  C5  AZ8     2      35.820  22.800  10.580  1.00  0.00            
ATOM    175  N1  AZ8     2      35.080  23.260   9.420  1.00  0.00            
ATOM    176  C6  AZ8     2      34.730  22.210   8.390  1.00  0.00            
ATOM    177  C7  AZ8     2      33.590  22.680   7.420  1.00  0.00            
ATOM    178  N2  AZ8     2      33.760  24.010   6.790  1.00  0.00            
ATOM    179  C8  AZ8     2      32.690  24.490   5.870  1.00  0.00            
ATOM    180  C9  AZ8     2      34.050  25.000   7.850  1.00  0.00            
ATOM    181  C10 AZ8     2      35.160  24.640   8.890  1.00  0.00            
ATOM    182  C11 AZ8     2      37.060  23.440  10.920  1.00  0.00            
ATOM    183  F1  AZ8     2      37.500  24.440  10.220  1.00  0.00            
ATOM    184  C12 AZ8     2      37.790  23.060  12.060  1.00  0.00            
ATOM    185  C13 AZ8     2      37.350  22.010  12.840  1.00  0.00            
ATOM    186  C14 AZ8     2      38.200  21.460  13.910  1.00  0.00            
ATOM    187  O2  AZ8     2      39.310  21.970  14.080  1.00  0.00            
ATOM    188  C15 AZ8     2      37.740  20.290  14.640  1.00  0.00            
ATOM    189  C16 AZ8     2      38.590  19.780  15.680  1.00  0.00            
ATOM    190  O3  AZ8     2      38.330  18.890  16.480  1.00  0.00            
ATOM    191  O4  AZ8     2      39.680  20.420  15.990  1.00  0.00            
ATOM    192  C17 AZ8     2      36.550  19.680  14.420  1.00  0.00            
ATOM    193  N3  AZ8     2      35.790  20.170  13.360  1.00  0.00            
ATOM    194  C18 AZ8     2      36.170  21.320  12.550  1.00  0.00            
ATOM    195  H1  AZ8     2      33.910  17.520  12.140  1.00  0.00            
ATOM    196  H2  AZ8     2      34.960  18.480  11.060  1.00  0.00            
ATOM    197  H3  AZ8     2      35.530  17.650  12.460  1.00  0.00            
ATOM    198  H4  AZ8     2      34.120  19.120  13.990  1.00  0.00            
ATOM    199  H5  AZ8     2      33.380  21.190  13.210  1.00  0.00            
ATOM    200  H6  AZ8     2      32.600  19.950  12.110  1.00  0.00            
ATOM    201  H7  AZ8     2      34.440  21.220   8.760  1.00  0.00            
ATOM    202  H8  AZ8     2      35.610  21.840   7.840  1.00  0.00            
ATOM    203  H9  AZ8     2      32.660  22.590   7.990  1.00  0.00            
ATOM    204  H10 AZ8     2      33.450  21.890   6.670  1.00  0.00            
ATOM    205  H11 AZ8     2      32.820  23.940   4.930  1.00  0.00            
ATOM    206  H12 AZ8     2      31.650  24.400   6.220  1.00  0.00            
ATOM    207  H13 AZ8     2      32.860  25.560   5.680  1.00  0.00            
ATOM    208  H14 AZ8     2      33.120  25.250   8.390  1.00  0.00            
ATOM    209  H15 AZ8     2      34.330  25.980   7.430  1.00  0.00            
ATOM    210  H16 AZ8     2      36.140  24.750   8.410  1.00  0.00            
ATOM    211  H17 AZ8     2      35.160  25.360   9.710  1.00  0.00            
ATOM    212  H18 AZ8     2      38.810  23.420  12.050  1.00  0.00            
ATOM    213  H19 AZ8     2      39.770  21.190  15.400  1.00  0.00            
ATOM    214  H20 AZ8     2      36.150  18.830  14.980  1.00  0.00            
TER
ENDMDL
MODEL        1
ATOM      1  H1  GCD     1      15.420  18.370  19.280  1.00  0.00            
ATOM      2  O1  GCD     1      14.910  18.370  18.460  1.00  0.00            
ATOM      3  C1  GCD     1      15.860  18.260  17.360  1.00  0.00            
ATOM      4  H2  GCD     1      16.770  18.810  17.630  1.00  0.00            
ATOM      5  H3  GCD     1      16.100  17.190  17.360  1.00  0.00            
ATOM      6  C2  GCD     1      15.310  18.850  16.060  1.00  0.00            
ATOM      7  H4  GCD     1      16.130  18.760  15.330  1.00  0.00            
ATOM      8  C3  GCD     1      14.840  20.320  16.190  1.00  0.00            
ATOM      9  H5  GCD     1      14.140  20.460  17.020  1.00  0.00            
ATOM     10  C4  GCD     1      14.120  20.870  14.970  1.00  0.00            
ATOM     11  H6  GCD     1      14.930  20.960  14.230  1.00  0.00            
ATOM     12  O2  GCD     1      13.590  22.210  15.090  1.00  0.00            
ATOM     13  H7  GCD     1      13.930  22.730  14.360  1.00  0.00            
ATOM     14  C5  GCD     1      13.050  19.860  14.500  1.00  0.00            
ATOM     15  H8  GCD     1      12.300  19.950  15.290  1.00  0.00            
ATOM     16  O3  GCD     1      12.400  20.280  13.270  1.00  0.00            
ATOM     17  H9  GCD     1      12.990  20.130  12.510  1.00  0.00            
ATOM     18  C6  GCD     1      13.790  18.480  14.400  1.00  0.00            
ATOM     19  O4  GCD     1      14.270  18.050  15.620  1.00  0.00            
ATOM     20  H10 GCD     1      13.090  17.680  14.170  1.00  0.00            
ATOM     21  O5  GCD     1      14.860  18.430  13.550  1.00  0.00            
ATOM     22  C7  GCD     1      14.750  17.600  12.350  1.00  0.00            
ATOM     23  H11 GCD     1      13.860  16.960  12.450  1.00  0.00            
ATOM     24  C8  GCD     1      14.800  18.520  11.130  1.00  0.00            
ATOM     25  H12 GCD     1      15.560  19.310  11.190  1.00  0.00            
ATOM     26  O6  GCD     1      13.570  19.180  11.100  1.00  0.00            
ATOM     27  H13 GCD     1      13.650  19.710  10.300  1.00  0.00            
ATOM     28  C9  GCD     1      15.090  17.690   9.860  1.00  0.00            
ATOM     29  H14 GCD     1      14.320  16.900   9.780  1.00  0.00            
ATOM     30  O7  GCD     1      15.220  18.470   8.620  1.00  0.00            
ATOM     31  H15 GCD     1      16.050  18.950   8.620  1.00  0.00            
ATOM     32  C10 GCD     1      16.400  16.980  10.010  1.00  0.00            
ATOM     33  H16 GCD     1      16.490  16.320   9.150  1.00  0.00            
ATOM     34  O8  GCD     1      16.310  16.090  11.090  1.00  0.00            
ATOM     35  C11 GCD     1      16.090  16.800  12.370  1.00  0.00            
ATOM     36  H17 GCD     1      16.890  17.520  12.590  1.00  0.00            
ATOM     37  C12 GCD     1      16.180  15.770  13.480  1.00  0.00            
ATOM     38  H18 GCD     1      16.180  16.280  14.450  1.00  0.00            
ATOM     39  H19 GCD     1      17.140  15.240  13.340  1.00  0.00            
ATOM     40  O9  GCD     1      15.080  14.880  13.350  1.00  0.00            
ATOM     41  H20 GCD     1      14.570  15.010  14.170  1.00  0.00            
ATOM     42  O10 GCD     1      17.500  17.850  10.190  1.00  0.00            
ATOM     43  C13 GCD     1      18.680  17.430   9.480  1.00  0.00            
ATOM     44  H21 GCD     1      18.540  16.510   8.910  1.00  0.00            
ATOM     45  C14 GCD     1      18.910  18.540   8.450  1.00  0.00            
ATOM     46  H22 GCD     1      18.890  19.520   8.930  1.00  0.00            
ATOM     47  O11 GCD     1      17.880  18.490   7.480  1.00  0.00            
ATOM     48  H23 GCD     1      18.090  19.150   6.800  1.00  0.00            
ATOM     49  C15 GCD     1      20.260  18.300   7.760  1.00  0.00            
ATOM     50  H24 GCD     1      20.250  17.360   7.200  1.00  0.00            
ATOM     51  O12 GCD     1      20.710  19.340   6.950  1.00  0.00            
ATOM     52  H25 GCD     1      21.500  19.780   7.290  1.00  0.00            
ATOM     53  C16 GCD     1      21.340  18.080   8.800  1.00  0.00            
ATOM     54  H26 GCD     1      22.240  17.760   8.270  1.00  0.00            
ATOM     55  O13 GCD     1      21.070  16.960   9.650  1.00  0.00            
ATOM     56  C17 GCD     1      19.900  17.230  10.430  1.00  0.00            
ATOM     57  H27 GCD     1      20.120  18.130  11.030  1.00  0.00            
ATOM     58  C18 GCD     1      19.720  16.150  11.440  1.00  0.00            
ATOM     59  H28 GCD     1      19.560  15.170  10.980  1.00  0.00            
ATOM     60  H29 GCD     1      18.820  16.430  12.020  1.00  0.00            
ATOM     61  O14 GCD     1      20.830  16.200  12.380  1.00  0.00            
ATOM     62  H30 GCD     1      21.650  16.180  11.870  1.00  0.00            
ATOM     63  O15 GCD     1      21.650  19.220   9.580  1.00  0.00            
ATOM     64  C19 GCD     1      23.010  19.250   9.930  1.00  0.00            
ATOM     65  H31 GCD     1      23.400  18.220   9.930  1.00  0.00            
ATOM     66  C20 GCD     1      23.740  20.130   8.910  1.00  0.00            
ATOM     67  H32 GCD     1      23.290  21.130   8.890  1.00  0.00            
ATOM     68  O16 GCD     1      23.580  19.580   7.600  1.00  0.00            
ATOM     69  H33 GCD     1      23.910  18.670   7.600  1.00  0.00            
ATOM     70  C21 GCD     1      25.200  20.350   9.280  1.00  0.00            
ATOM     71  H34 GCD     1      25.660  19.360   9.160  1.00  0.00            
ATOM     72  O17 GCD     1      25.850  21.330   8.390  1.00  0.00            
ATOM     73  H35 GCD     1      25.520  22.170   8.720  1.00  0.00            
ATOM     74  C22 GCD     1      25.330  20.930  10.640  1.00  0.00            
ATOM     75  H36 GCD     1      26.350  21.010  11.020  1.00  0.00            
ATOM     76  O18 GCD     1      24.690  20.110  11.620  1.00  0.00            
ATOM     77  C23 GCD     1      23.310  19.820  11.360  1.00  0.00            
ATOM     78  H37 GCD     1      22.660  20.700  11.450  1.00  0.00            
ATOM     79  C24 GCD     1      22.770  18.960  12.550  1.00  0.00            
ATOM     80  H38 GCD     1      23.330  18.030  12.640  1.00  0.00            
ATOM     81  H39 GCD     1      21.720  18.670  12.380  1.00  0.00            
ATOM     82  O19 GCD     1      22.770  19.630  13.790  1.00  0.00            
ATOM     83  H40 GCD     1      22.710  18.900  14.420  1.00  0.00            
ATOM     84  O20 GCD     1      24.760  22.220  10.670  1.00  0.00            
ATOM     85  C25 GCD     1      25.540  23.440  10.760  1.00  0.00            
ATOM     86  H41 GCD     1      26.570  23.250  10.450  1.00  0.00            
ATOM     87  C26 GCD     1      24.880  24.510   9.880  1.00  0.00            
ATOM     88  H42 GCD     1      23.820  24.550  10.170  1.00  0.00            
ATOM     89  O21 GCD     1      24.890  24.180   8.440  1.00  0.00            
ATOM     90  H43 GCD     1      24.000  23.850   8.290  1.00  0.00            
ATOM     91  C27 GCD     1      25.520  25.830  10.070  1.00  0.00            
ATOM     92  H44 GCD     1      26.570  25.650   9.780  1.00  0.00            
ATOM     93  O22 GCD     1      24.930  26.910   9.260  1.00  0.00            
ATOM     94  H45 GCD     1      24.870  26.620   8.340  1.00  0.00            
ATOM     95  C28 GCD     1      25.490  26.230  11.540  1.00  0.00            
ATOM     96  H46 GCD     1      26.010  27.150  11.850  1.00  0.00            
ATOM     97  O23 GCD     1      26.250  25.240  12.150  1.00  0.00            
ATOM     98  C29 GCD     1      25.700  23.940  12.220  1.00  0.00            
ATOM     99  H47 GCD     1      24.730  23.950  12.720  1.00  0.00            
ATOM    100  C30 GCD     1      26.680  23.150  13.080  1.00  0.00            
ATOM    101  H48 GCD     1      26.210  22.170  13.200  1.00  0.00            
ATOM    102  H49 GCD     1      26.880  23.620  14.050  1.00  0.00            
ATOM    103  O24 GCD     1      27.910  22.880  12.360  1.00  0.00            
ATOM    104  H50 GCD     1      28.570  22.780  13.060  1.00  0.00            
ATOM    105  O25 GCD     1      24.120  26.230  12.090  1.00  0.00            
ATOM    106  C31 GCD     1      23.570  27.560  12.440  1.00  0.00            
ATOM    107  H51 GCD     1      24.120  28.430  12.060  1.00  0.00            
ATOM    108  C32 GCD     1      22.160  27.690  11.800  1.00  0.00            
ATOM    109  H52 GCD     1      21.520  26.830  12.050  1.00  0.00            
ATOM    110  O26 GCD     1      22.330  27.860  10.420  1.00  0.00            
ATOM    111  H53 GCD     1      22.910  27.130  10.180  1.00  0.00            
ATOM    112  C33 GCD     1      21.400  28.880  12.300  1.00  0.00            
ATOM    113  H54 GCD     1      21.970  29.790  12.080  1.00  0.00            
ATOM    114  O27 GCD     1      20.040  29.010  11.780  1.00  0.00            
ATOM    115  H55 GCD     1      20.030  28.890  10.820  1.00  0.00            
ATOM    116  C34 GCD     1      21.340  28.770  13.860  1.00  0.00            
ATOM    117  H56 GCD     1      20.870  29.640  14.320  1.00  0.00            
ATOM    118  O28 GCD     1      22.620  28.860  14.340  1.00  0.00            
ATOM    119  C35 GCD     1      23.450  27.690  13.940  1.00  0.00            
ATOM    120  H57 GCD     1      22.910  26.780  14.240  1.00  0.00            
ATOM    121  C36 GCD     1      24.720  27.590  14.800  1.00  0.00            
ATOM    122  H58 GCD     1      25.120  26.570  14.740  1.00  0.00            
ATOM    123  H59 GCD     1      24.500  27.810  15.850  1.00  0.00            
ATOM    124  O29 GCD     1      25.650  28.560  14.270  1.00  0.00            
ATOM    125  H60 GCD     1      25.760  29.110  15.060  1.00  0.00            
ATOM    126  O30 GCD     1      20.740  27.580  14.320  1.00  0.00            
ATOM    127  C37 GCD     1      20.000  27.670  15.560  1.00  0.00            
ATOM    128  H61 GCD     1      20.140  28.560  16.190  1.00  0.00            
ATOM    129  C38 GCD     1      18.530  27.710  15.300  1.00  0.00            
ATOM    130  H62 GCD     1      18.350  26.830  14.670  1.00  0.00            
ATOM    131  O31 GCD     1      18.220  28.900  14.540  1.00  0.00            
ATOM    132  H63 GCD     1      18.370  29.760  14.950  1.00  0.00            
ATOM    133  C39 GCD     1      17.690  27.610  16.540  1.00  0.00            
ATOM    134  H64 GCD     1      17.790  28.520  17.150  1.00  0.00            
ATOM    135  O32 GCD     1      16.250  27.480  16.220  1.00  0.00            
ATOM    136  H65 GCD     1      15.770  26.970  16.880  1.00  0.00            
ATOM    137  C40 GCD     1      18.100  26.460  17.320  1.00  0.00            
ATOM    138  H66 GCD     1      17.490  26.520  18.220  1.00  0.00            
ATOM    139  O33 GCD     1      19.490  26.530  17.670  1.00  0.00            
ATOM    140  C41 GCD     1      20.330  26.480  16.500  1.00  0.00            
ATOM    141  H67 GCD     1      20.120  25.540  15.970  1.00  0.00            
ATOM    142  C42 GCD     1      21.710  26.580  17.010  1.00  0.00            
ATOM    143  H68 GCD     1      21.950  27.530  17.490  1.00  0.00            
ATOM    144  H69 GCD     1      22.400  26.500  16.160  1.00  0.00            
ATOM    145  O34 GCD     1      21.940  25.480  17.900  1.00  0.00            
ATOM    146  H70 GCD     1      21.170  25.430  18.480  1.00  0.00            
ATOM    147  O35 GCD     1      17.890  25.230  16.690  1.00  0.00            
ATOM    148  C43 GCD     1      17.350  24.190  17.500  1.00  0.00            
ATOM    149  H71 GCD     1      17.360  24.520  18.540  1.00  0.00            
ATOM    150  C44 GCD     1      15.800  24.010  17.180  1.00  0.00            
ATOM    151  H72 GCD     1      15.680  23.700  16.130  1.00  0.00            
ATOM    152  O36 GCD     1      15.130  25.240  17.410  1.00  0.00            
ATOM    153  H73 GCD     1      14.190  25.150  17.230  1.00  0.00            
ATOM    154  C45 GCD     1      15.260  22.860  18.070  1.00  0.00            
ATOM    155  H74 GCD     1      15.430  23.060  19.130  1.00  0.00            
ATOM    156  O37 GCD     1      13.830  22.700  17.940  1.00  0.00            
ATOM    157  H75 GCD     1      13.700  22.430  17.030  1.00  0.00            
ATOM    158  C46 GCD     1      16.040  21.590  17.680  1.00  0.00            
ATOM    159  H76 GCD     1      15.760  20.770  18.350  1.00  0.00            
ATOM    160  O38 GCD     1      15.930  21.180  16.350  1.00  0.00            
ATOM    161  O39 GCD     1      17.440  21.830  17.970  1.00  0.00            
ATOM    162  C47 GCD     1      18.040  22.900  17.330  1.00  0.00            
ATOM    163  H77 GCD     1      18.180  22.700  16.260  1.00  0.00            
ATOM    164  C48 GCD     1      19.390  22.940  18.030  1.00  0.00            
ATOM    165  H78 GCD     1      19.950  23.720  17.500  1.00  0.00            
ATOM    166  H79 GCD     1      19.900  21.970  18.040  1.00  0.00            
ATOM    167  O40 GCD     1      19.390  23.250  19.410  1.00  0.00            
ATOM    168  H80 GCD     1      19.300  24.210  19.460  1.00  0.00            
ATOM    169  C1  AZ8     2      19.320  18.960  14.120  1.00  0.00            
ATOM    170  C2  AZ8     2      18.840  20.370  14.490  1.00  0.00            
ATOM    171  C3  AZ8     2      17.730  20.840  13.580  1.00  0.00            
ATOM    172  O1  AZ8     2      18.320  21.430  12.410  1.00  0.00            
ATOM    173  C4  AZ8     2      19.410  22.230  12.370  1.00  0.00            
ATOM    174  C5  AZ8     2      19.620  23.110  11.290  1.00  0.00            
ATOM    175  N1  AZ8     2      18.790  23.110  10.160  1.00  0.00            
ATOM    176  C6  AZ8     2      19.270  22.880   8.780  1.00  0.00            
ATOM    177  C7  AZ8     2      18.180  22.510   7.780  1.00  0.00            
ATOM    178  N2  AZ8     2      17.000  23.370   7.920  1.00  0.00            
ATOM    179  C8  AZ8     2      16.010  23.120   6.910  1.00  0.00            
ATOM    180  C9  AZ8     2      16.500  23.040   9.250  1.00  0.00            
ATOM    181  C10 AZ8     2      17.410  23.590  10.280  1.00  0.00            
ATOM    182  C11 AZ8     2      20.670  24.060  11.350  1.00  0.00            
ATOM    183  F1  AZ8     2      20.950  24.910  10.370  1.00  0.00            
ATOM    184  C12 AZ8     2      21.550  23.970  12.480  1.00  0.00            
ATOM    185  C13 AZ8     2      21.310  23.100  13.550  1.00  0.00            
ATOM    186  C14 AZ8     2      22.220  23.080  14.730  1.00  0.00            
ATOM    187  O2  AZ8     2      23.130  23.930  14.880  1.00  0.00            
ATOM    188  C15 AZ8     2      21.950  22.060  15.710  1.00  0.00            
ATOM    189  C16 AZ8     2      22.790  21.920  16.890  1.00  0.00            
ATOM    190  O3  AZ8     2      22.450  21.160  17.760  1.00  0.00            
ATOM    191  O4  AZ8     2      23.800  22.740  17.080  1.00  0.00            
ATOM    192  C17 AZ8     2      20.890  21.150  15.590  1.00  0.00            
ATOM    193  N3  AZ8     2      20.010  21.280  14.530  1.00  0.00            
ATOM    194  C18 AZ8     2      20.270  22.160  13.480  1.00  0.00            
ATOM    195  H1  AZ8     2      19.430  18.920  13.030  1.00  0.00            
ATOM    196  H2  AZ8     2      20.300  18.610  14.460  1.00  0.00            
ATOM    197  H3  AZ8     2      18.570  18.230  14.460  1.00  0.00            
ATOM    198  H4  AZ8     2      18.420  20.450  15.500  1.00  0.00            
ATOM    199  H5  AZ8     2      17.100  21.590  14.090  1.00  0.00            
ATOM    200  H6  AZ8     2      16.990  20.090  13.300  1.00  0.00            
ATOM    201  H7  AZ8     2      20.120  22.190   8.700  1.00  0.00            
ATOM    202  H8  AZ8     2      19.700  23.810   8.390  1.00  0.00            
ATOM    203  H9  AZ8     2      17.910  21.450   7.800  1.00  0.00            
ATOM    204  H10 AZ8     2      18.540  22.750   6.770  1.00  0.00            
ATOM    205  H11 AZ8     2      15.740  22.060   6.990  1.00  0.00            
ATOM    206  H12 AZ8     2      15.120  23.750   7.050  1.00  0.00            
ATOM    207  H13 AZ8     2      16.450  23.410   5.940  1.00  0.00            
ATOM    208  H14 AZ8     2      16.380  21.950   9.310  1.00  0.00            
ATOM    209  H15 AZ8     2      15.560  23.600   9.370  1.00  0.00            
ATOM    210  H16 AZ8     2      17.460  24.680  10.180  1.00  0.00            
ATOM    211  H17 AZ8     2      17.050  23.250  11.260  1.00  0.00            
ATOM    212  H18 AZ8     2      22.440  24.590  12.510  1.00  0.00            
ATOM    213  H19 AZ8     2      24.000  23.240  16.260  1.00  0.00            
ATOM    214  H20 AZ8     2      20.540  20.400  16.290  1.00  0.00            
TER
ENDMDL
MODEL        1
ATOM      1  H1  GCD     1      15.920  22.910   1.650  1.00  0.00            
ATOM      2  O1  GCD     1      15.750  23.860   1.700  1.00  0.00            
ATOM      3  C1  GCD     1      16.990  24.270   2.170  1.00  0.00            
ATOM      4  H2  GCD     1      16.900  25.160   2.800  1.00  0.00            
ATOM      5  H3  GCD     1      17.510  23.470   2.710  1.00  0.00            
ATOM      6  C2  GCD     1      17.920  24.550   0.950  1.00  0.00            
ATOM      7  H4  GCD     1      18.850  24.840   1.450  1.00  0.00            
ATOM      8  C3  GCD     1      17.490  25.630   0.050  1.00  0.00            
ATOM      9  H5  GCD     1      16.530  25.480  -0.460  1.00  0.00            
ATOM     10  C4  GCD     1      18.590  25.980  -0.990  1.00  0.00            
ATOM     11  H6  GCD     1      19.540  26.200  -0.490  1.00  0.00            
ATOM     12  O2  GCD     1      18.260  26.980  -1.940  1.00  0.00            
ATOM     13  H7  GCD     1      18.000  27.810  -1.530  1.00  0.00            
ATOM     14  C5  GCD     1      18.990  24.640  -1.690  1.00  0.00            
ATOM     15  H8  GCD     1      18.110  24.220  -2.180  1.00  0.00            
ATOM     16  O3  GCD     1      20.140  24.920  -2.590  1.00  0.00            
ATOM     17  H9  GCD     1      20.030  25.840  -2.840  1.00  0.00            
ATOM     18  C6  GCD     1      19.290  23.510  -0.710  1.00  0.00            
ATOM     19  O4  GCD     1      18.190  23.380   0.230  1.00  0.00            
ATOM     20  H10 GCD     1      19.390  22.660  -1.390  1.00  0.00            
ATOM     21  O5  GCD     1      20.500  23.650   0.070  1.00  0.00            
ATOM     22  C7  GCD     1      21.400  22.460  -0.080  1.00  0.00            
ATOM     23  H11 GCD     1      20.850  21.630  -0.530  1.00  0.00            
ATOM     24  C8  GCD     1      22.600  22.770  -0.940  1.00  0.00            
ATOM     25  H12 GCD     1      23.030  23.720  -0.590  1.00  0.00            
ATOM     26  O6  GCD     1      22.020  22.870  -2.230  1.00  0.00            
ATOM     27  H13 GCD     1      21.510  23.690  -2.320  1.00  0.00            
ATOM     28  C9  GCD     1      23.640  21.670  -0.900  1.00  0.00            
ATOM     29  H14 GCD     1      23.240  20.760  -1.350  1.00  0.00            
ATOM     30  O7  GCD     1      24.790  22.250  -1.540  1.00  0.00            
ATOM     31  H15 GCD     1      25.480  22.300  -0.880  1.00  0.00            
ATOM     32  C10 GCD     1      24.010  21.220   0.530  1.00  0.00            
ATOM     33  H16 GCD     1      24.530  20.250   0.530  1.00  0.00            
ATOM     34  O8  GCD     1      22.810  21.030   1.300  1.00  0.00            
ATOM     35  C11 GCD     1      21.780  22.040   1.320  1.00  0.00            
ATOM     36  H17 GCD     1      22.270  22.950   1.690  1.00  0.00            
ATOM     37  C12 GCD     1      20.540  21.740   2.230  1.00  0.00            
ATOM     38  H18 GCD     1      19.780  22.520   2.160  1.00  0.00            
ATOM     39  H19 GCD     1      20.980  21.730   3.230  1.00  0.00            
ATOM     40  O9  GCD     1      19.840  20.480   2.080  1.00  0.00            
ATOM     41  H20 GCD     1      18.900  20.640   2.190  1.00  0.00            
ATOM     42  O10 GCD     1      24.870  22.190   1.180  1.00  0.00            
ATOM     43  C13 GCD     1      26.150  21.680   1.630  1.00  0.00            
ATOM     44  H21 GCD     1      26.310  20.690   1.190  1.00  0.00            
ATOM     45  C14 GCD     1      27.290  22.660   1.150  1.00  0.00            
ATOM     46  H22 GCD     1      26.880  23.650   1.400  1.00  0.00            
ATOM     47  O11 GCD     1      27.480  22.460  -0.270  1.00  0.00            
ATOM     48  H23 GCD     1      27.550  23.360  -0.610  1.00  0.00            
ATOM     49  C15 GCD     1      28.580  22.480   1.920  1.00  0.00            
ATOM     50  H24 GCD     1      29.090  21.520   1.740  1.00  0.00            
ATOM     51  O12 GCD     1      29.450  23.580   1.670  1.00  0.00            
ATOM     52  H25 GCD     1      29.700  23.440   0.750  1.00  0.00            
ATOM     53  C16 GCD     1      28.290  22.540   3.400  1.00  0.00            
ATOM     54  H26 GCD     1      29.220  22.490   3.970  1.00  0.00            
ATOM     55  O13 GCD     1      27.370  21.520   3.650  1.00  0.00            
ATOM     56  C17 GCD     1      26.060  21.580   3.160  1.00  0.00            
ATOM     57  H27 GCD     1      25.560  22.400   3.680  1.00  0.00            
ATOM     58  C18 GCD     1      25.230  20.350   3.610  1.00  0.00            
ATOM     59  H28 GCD     1      25.750  19.450   3.250  1.00  0.00            
ATOM     60  H29 GCD     1      24.220  20.390   3.180  1.00  0.00            
ATOM     61  O14 GCD     1      25.090  20.340   5.040  1.00  0.00            
ATOM     62  H30 GCD     1      26.000  20.380   5.360  1.00  0.00            
ATOM     63  O15 GCD     1      27.570  23.730   3.720  1.00  0.00            
ATOM     64  C19 GCD     1      28.220  24.720   4.520  1.00  0.00            
ATOM     65  H31 GCD     1      29.270  24.480   4.730  1.00  0.00            
ATOM     66  C20 GCD     1      28.080  26.080   3.920  1.00  0.00            
ATOM     67  H32 GCD     1      27.020  26.350   3.840  1.00  0.00            
ATOM     68  O16 GCD     1      28.790  26.120   2.720  1.00  0.00            
ATOM     69  H33 GCD     1      28.600  25.260   2.320  1.00  0.00            
ATOM     70  C21 GCD     1      28.660  27.190   4.930  1.00  0.00            
ATOM     71  H34 GCD     1      29.740  27.050   5.050  1.00  0.00            
ATOM     72  O17 GCD     1      28.500  28.580   4.520  1.00  0.00            
ATOM     73  H35 GCD     1      29.250  28.730   3.940  1.00  0.00            
ATOM     74  C22 GCD     1      28.130  27.010   6.310  1.00  0.00            
ATOM     75  H36 GCD     1      28.750  27.580   7.010  1.00  0.00            
ATOM     76  O18 GCD     1      28.170  25.620   6.690  1.00  0.00            
ATOM     77  C23 GCD     1      27.440  24.720   5.810  1.00  0.00            
ATOM     78  H37 GCD     1      26.430  25.080   5.560  1.00  0.00            
ATOM     79  C24 GCD     1      27.400  23.320   6.460  1.00  0.00            
ATOM     80  H38 GCD     1      26.880  22.590   5.830  1.00  0.00            
ATOM     81  H39 GCD     1      26.730  23.330   7.330  1.00  0.00            
ATOM     82  O19 GCD     1      28.670  22.790   6.820  1.00  0.00            
ATOM     83  H40 GCD     1      28.500  21.850   6.930  1.00  0.00            
ATOM     84  O20 GCD     1      26.740  27.420   6.420  1.00  0.00            
ATOM     85  C25 GCD     1      26.420  28.240   7.580  1.00  0.00            
ATOM     86  H41 GCD     1      27.320  28.330   8.200  1.00  0.00            
ATOM     87  C26 GCD     1      25.950  29.620   7.080  1.00  0.00            
ATOM     88  H42 GCD     1      25.070  29.650   6.430  1.00  0.00            
ATOM     89  O21 GCD     1      26.990  30.210   6.270  1.00  0.00            
ATOM     90  H43 GCD     1      27.310  29.450   5.770  1.00  0.00            
ATOM     91  C27 GCD     1      25.650  30.540   8.340  1.00  0.00            
ATOM     92  H44 GCD     1      26.500  30.600   9.040  1.00  0.00            
ATOM     93  O22 GCD     1      25.290  31.820   7.930  1.00  0.00            
ATOM     94  H45 GCD     1      25.560  31.930   7.010  1.00  0.00            
ATOM     95  C28 GCD     1      24.490  29.900   9.030  1.00  0.00            
ATOM     96  H46 GCD     1      24.270  30.420   9.970  1.00  0.00            
ATOM     97  O23 GCD     1      24.910  28.600   9.480  1.00  0.00            
ATOM     98  C29 GCD     1      25.260  27.670   8.460  1.00  0.00            
ATOM     99  H47 GCD     1      24.370  27.370   7.900  1.00  0.00            
ATOM    100  C30 GCD     1      25.730  26.440   9.120  1.00  0.00            
ATOM    101  H48 GCD     1      26.680  26.610   9.660  1.00  0.00            
ATOM    102  H49 GCD     1      25.820  25.700   8.320  1.00  0.00            
ATOM    103  O24 GCD     1      24.810  25.850  10.020  1.00  0.00            
ATOM    104  H50 GCD     1      24.390  26.560  10.510  1.00  0.00            
ATOM    105  O25 GCD     1      23.400  29.770   8.190  1.00  0.00            
ATOM    106  C31 GCD     1      22.160  29.990   8.860  1.00  0.00            
ATOM    107  H51 GCD     1      22.440  29.990   9.920  1.00  0.00            
ATOM    108  C32 GCD     1      21.660  31.420   8.570  1.00  0.00            
ATOM    109  H52 GCD     1      21.510  31.420   7.480  1.00  0.00            
ATOM    110  O26 GCD     1      22.590  32.410   8.960  1.00  0.00            
ATOM    111  H53 GCD     1      23.410  32.230   8.480  1.00  0.00            
ATOM    112  C33 GCD     1      20.340  31.560   9.180  1.00  0.00            
ATOM    113  H54 GCD     1      20.470  31.510  10.270  1.00  0.00            
ATOM    114  O27 GCD     1      19.750  32.820   8.850  1.00  0.00            
ATOM    115  H55 GCD     1      19.370  32.810   7.970  1.00  0.00            
ATOM    116  C34 GCD     1      19.280  30.460   8.770  1.00  0.00            
ATOM    117  H56 GCD     1      18.380  30.620   9.370  1.00  0.00            
ATOM    118  O28 GCD     1      19.850  29.150   9.160  1.00  0.00            
ATOM    119  C35 GCD     1      21.120  28.880   8.530  1.00  0.00            
ATOM    120  H57 GCD     1      20.930  28.730   7.460  1.00  0.00            
ATOM    121  C36 GCD     1      21.500  27.430   8.980  1.00  0.00            
ATOM    122  H58 GCD     1      22.100  26.960   8.190  1.00  0.00            
ATOM    123  H59 GCD     1      20.550  26.880   8.940  1.00  0.00            
ATOM    124  O29 GCD     1      21.950  27.300  10.290  1.00  0.00            
ATOM    125  H60 GCD     1      21.190  27.180  10.870  1.00  0.00            
ATOM    126  O30 GCD     1      19.100  30.670   7.360  1.00  0.00            
ATOM    127  C37 GCD     1      17.990  31.280   6.820  1.00  0.00            
ATOM    128  H61 GCD     1      17.490  32.070   7.390  1.00  0.00            
ATOM    129  C38 GCD     1      18.480  31.840   5.500  1.00  0.00            
ATOM    130  H62 GCD     1      19.080  31.090   4.970  1.00  0.00            
ATOM    131  O31 GCD     1      19.240  32.900   5.990  1.00  0.00            
ATOM    132  H63 GCD     1      20.100  32.880   5.550  1.00  0.00            
ATOM    133  C39 GCD     1      17.270  32.270   4.630  1.00  0.00            
ATOM    134  H64 GCD     1      16.930  33.150   5.200  1.00  0.00            
ATOM    135  O32 GCD     1      17.620  32.690   3.280  1.00  0.00            
ATOM    136  H65 GCD     1      17.440  31.920   2.730  1.00  0.00            
ATOM    137  C40 GCD     1      16.200  31.220   4.540  1.00  0.00            
ATOM    138  H66 GCD     1      15.380  31.610   3.930  1.00  0.00            
ATOM    139  O33 GCD     1      15.720  30.770   5.800  1.00  0.00            
ATOM    140  C41 GCD     1      16.850  30.250   6.620  1.00  0.00            
ATOM    141  H67 GCD     1      17.300  29.440   6.040  1.00  0.00            
ATOM    142  C42 GCD     1      16.250  29.760   7.860  1.00  0.00            
ATOM    143  H68 GCD     1      17.060  29.320   8.460  1.00  0.00            
ATOM    144  H69 GCD     1      15.430  29.040   7.780  1.00  0.00            
ATOM    145  O34 GCD     1      15.770  30.920   8.600  1.00  0.00            
ATOM    146  H70 GCD     1      14.810  31.000   8.480  1.00  0.00            
ATOM    147  O35 GCD     1      16.830  30.210   3.840  1.00  0.00            
ATOM    148  C43 GCD     1      16.120  29.630   2.720  1.00  0.00            
ATOM    149  H71 GCD     1      15.160  30.160   2.620  1.00  0.00            
ATOM    150  C44 GCD     1      16.940  29.900   1.470  1.00  0.00            
ATOM    151  H72 GCD     1      18.000  29.670   1.650  1.00  0.00            
ATOM    152  O36 GCD     1      17.030  31.260   1.120  1.00  0.00            
ATOM    153  H73 GCD     1      16.310  31.380   0.490  1.00  0.00            
ATOM    154  C45 GCD     1      16.340  29.080   0.220  1.00  0.00            
ATOM    155  H74 GCD     1      15.410  29.610  -0.050  1.00  0.00            
ATOM    156  O37 GCD     1      17.220  29.190  -0.860  1.00  0.00            
ATOM    157  H75 GCD     1      17.950  29.700  -0.490  1.00  0.00            
ATOM    158  C46 GCD     1      16.050  27.620   0.570  1.00  0.00            
ATOM    159  H76 GCD     1      15.460  27.210  -0.250  1.00  0.00            
ATOM    160  O38 GCD     1      17.270  26.820   0.760  1.00  0.00            
ATOM    161  O39 GCD     1      15.310  27.570   1.760  1.00  0.00            
ATOM    162  C47 GCD     1      15.960  28.120   2.920  1.00  0.00            
ATOM    163  H77 GCD     1      16.900  27.570   3.020  1.00  0.00            
ATOM    164  C48 GCD     1      15.080  27.810   4.020  1.00  0.00            
ATOM    165  H78 GCD     1      14.100  28.290   3.940  1.00  0.00            
ATOM    166  H79 GCD     1      15.580  28.230   4.900  1.00  0.00            
ATOM    167  O40 GCD     1      14.970  26.380   4.290  1.00  0.00            
ATOM    168  H80 GCD     1      14.910  25.930   3.430  1.00  0.00            
ATOM    169  C1  AZ8     2      23.580  24.220   7.360  1.00  0.00            
ATOM    170  C2  AZ8     2      22.270  23.810   6.670  1.00  0.00            
ATOM    171  C3  AZ8     2      22.470  23.690   5.180  1.00  0.00            
ATOM    172  O1  AZ8     2      22.770  25.050   4.700  1.00  0.00            
ATOM    173  C4  AZ8     2      21.820  25.990   4.960  1.00  0.00            
ATOM    174  C5  AZ8     2      21.760  27.130   4.140  1.00  0.00            
ATOM    175  N1  AZ8     2      22.690  27.270   3.090  1.00  0.00            
ATOM    176  C6  AZ8     2      24.120  27.440   3.220  1.00  0.00            
ATOM    177  C7  AZ8     2      24.940  26.430   2.330  1.00  0.00            
ATOM    178  N2  AZ8     2      24.450  26.400   0.940  1.00  0.00            
ATOM    179  C8  AZ8     2      25.260  25.540   0.030  1.00  0.00            
ATOM    180  C9  AZ8     2      23.010  26.200   0.830  1.00  0.00            
ATOM    181  C10 AZ8     2      22.280  27.270   1.660  1.00  0.00            
ATOM    182  C11 AZ8     2      20.740  28.080   4.310  1.00  0.00            
ATOM    183  F1  AZ8     2      20.750  29.180   3.490  1.00  0.00            
ATOM    184  C12 AZ8     2      19.790  27.840   5.270  1.00  0.00            
ATOM    185  C13 AZ8     2      19.810  26.670   6.040  1.00  0.00            
ATOM    186  C14 AZ8     2      18.700  26.230   7.000  1.00  0.00            
ATOM    187  O2  AZ8     2      17.690  26.920   7.100  1.00  0.00            
ATOM    188  C15 AZ8     2      18.990  25.110   7.870  1.00  0.00            
ATOM    189  C16 AZ8     2      17.950  24.700   8.870  1.00  0.00            
ATOM    190  O3  AZ8     2      17.990  23.720   9.610  1.00  0.00            
ATOM    191  O4  AZ8     2      16.850  25.460   8.980  1.00  0.00            
ATOM    192  C17 AZ8     2      20.150  24.360   7.770  1.00  0.00            
ATOM    193  N3  AZ8     2      21.090  24.700   6.820  1.00  0.00            
ATOM    194  C18 AZ8     2      20.890  25.780   5.980  1.00  0.00            
ATOM    195  H1  AZ8     2      23.480  24.330   8.450  1.00  0.00            
ATOM    196  H2  AZ8     2      24.370  23.520   7.080  1.00  0.00            
ATOM    197  H3  AZ8     2      23.990  25.170   6.990  1.00  0.00            
ATOM    198  H4  AZ8     2      21.940  22.790   6.900  1.00  0.00            
ATOM    199  H5  AZ8     2      21.560  23.290   4.710  1.00  0.00            
ATOM    200  H6  AZ8     2      23.240  22.920   5.030  1.00  0.00            
ATOM    201  H7  AZ8     2      24.290  27.280   4.290  1.00  0.00            
ATOM    202  H8  AZ8     2      24.370  28.500   3.080  1.00  0.00            
ATOM    203  H9  AZ8     2      24.940  25.410   2.750  1.00  0.00            
ATOM    204  H10 AZ8     2      25.960  26.810   2.240  1.00  0.00            
ATOM    205  H11 AZ8     2      25.020  24.480   0.180  1.00  0.00            
ATOM    206  H12 AZ8     2      25.180  25.800  -1.030  1.00  0.00            
ATOM    207  H13 AZ8     2      26.310  25.640   0.310  1.00  0.00            
ATOM    208  H14 AZ8     2      22.610  25.230   1.160  1.00  0.00            
ATOM    209  H15 AZ8     2      22.760  26.370  -0.220  1.00  0.00            
ATOM    210  H16 AZ8     2      22.550  28.270   1.300  1.00  0.00            
ATOM    211  H17 AZ8     2      21.210  27.060   1.570  1.00  0.00            
ATOM    212  H18 AZ8     2      19.090  28.640   5.490  1.00  0.00            
ATOM    213  H19 AZ8     2      17.100  26.160   8.360  1.00  0.00            
ATOM    214  H20 AZ8     2      20.320  23.470   8.370  1.00  0.00            
TER
ENDMDL
MODEL        1
ATOM      1  H1  GCD     1      29.090  36.400  -1.420  1.00  0.00            
ATOM      2  O1  GCD     1      29.670  35.680  -1.680  1.00  0.00            
ATOM      3  C1  GCD     1      29.540  34.650  -0.700  1.00  0.00            
ATOM      4  H2  GCD     1      29.550  35.160   0.280  1.00  0.00            
ATOM      5  H3  GCD     1      28.520  34.290  -0.870  1.00  0.00            
ATOM      6  C2  GCD     1      30.480  33.420  -0.690  1.00  0.00            
ATOM      7  H4  GCD     1      30.210  32.810   0.180  1.00  0.00            
ATOM      8  C3  GCD     1      31.980  33.750  -0.570  1.00  0.00            
ATOM      9  H5  GCD     1      32.190  34.510  -1.340  1.00  0.00            
ATOM     10  C4  GCD     1      32.940  32.570  -0.780  1.00  0.00            
ATOM     11  H6  GCD     1      32.750  31.980   0.130  1.00  0.00            
ATOM     12  O2  GCD     1      34.300  32.990  -0.820  1.00  0.00            
ATOM     13  H7  GCD     1      34.540  33.360  -1.680  1.00  0.00            
ATOM     14  C5  GCD     1      32.530  31.660  -1.950  1.00  0.00            
ATOM     15  H8  GCD     1      32.840  32.240  -2.830  1.00  0.00            
ATOM     16  O3  GCD     1      33.260  30.430  -2.120  1.00  0.00            
ATOM     17  H9  GCD     1      32.730  29.830  -2.670  1.00  0.00            
ATOM     18  C6  GCD     1      30.980  31.450  -2.080  1.00  0.00            
ATOM     19  O4  GCD     1      30.270  32.630  -1.870  1.00  0.00            
ATOM     20  H10 GCD     1      30.840  30.950  -3.040  1.00  0.00            
ATOM     21  O5  GCD     1      30.580  30.540  -1.070  1.00  0.00            
ATOM     22  C7  GCD     1      29.860  29.410  -1.510  1.00  0.00            
ATOM     23  H11 GCD     1      29.190  29.680  -2.330  1.00  0.00            
ATOM     24  C8  GCD     1      30.740  28.200  -1.910  1.00  0.00            
ATOM     25  H12 GCD     1      31.360  27.950  -1.040  1.00  0.00            
ATOM     26  O6  GCD     1      31.570  28.570  -2.970  1.00  0.00            
ATOM     27  H13 GCD     1      31.970  27.770  -3.350  1.00  0.00            
ATOM     28  C9  GCD     1      29.970  26.910  -2.280  1.00  0.00            
ATOM     29  H14 GCD     1      29.310  27.090  -3.140  1.00  0.00            
ATOM     30  O7  GCD     1      30.740  25.730  -2.600  1.00  0.00            
ATOM     31  H15 GCD     1      31.030  25.390  -1.750  1.00  0.00            
ATOM     32  C10 GCD     1      29.090  26.650  -1.040  1.00  0.00            
ATOM     33  H16 GCD     1      28.430  25.820  -1.290  1.00  0.00            
ATOM     34  O8  GCD     1      28.240  27.760  -0.870  1.00  0.00            
ATOM     35  C11 GCD     1      28.850  28.940  -0.390  1.00  0.00            
ATOM     36  H17 GCD     1      29.390  28.750   0.550  1.00  0.00            
ATOM     37  C12 GCD     1      27.780  30.030  -0.140  1.00  0.00            
ATOM     38  H18 GCD     1      28.230  30.920   0.320  1.00  0.00            
ATOM     39  H19 GCD     1      27.150  29.660   0.680  1.00  0.00            
ATOM     40  O9  GCD     1      26.920  30.320  -1.250  1.00  0.00            
ATOM     41  H20 GCD     1      26.280  29.600  -1.180  1.00  0.00            
ATOM     42  O10 GCD     1      29.890  26.340   0.110  1.00  0.00            
ATOM     43  C13 GCD     1      29.780  25.000   0.680  1.00  0.00            
ATOM     44  H21 GCD     1      29.410  24.230  -0.020  1.00  0.00            
ATOM     45  C14 GCD     1      31.180  24.560   0.960  1.00  0.00            
ATOM     46  H22 GCD     1      31.630  25.350   1.580  1.00  0.00            
ATOM     47  O11 GCD     1      31.920  24.450  -0.250  1.00  0.00            
ATOM     48  H23 GCD     1      32.880  24.400  -0.140  1.00  0.00            
ATOM     49  C15 GCD     1      31.290  23.240   1.710  1.00  0.00            
ATOM     50  H24 GCD     1      30.910  22.530   0.960  1.00  0.00            
ATOM     51  O12 GCD     1      32.600  22.760   2.030  1.00  0.00            
ATOM     52  H25 GCD     1      32.840  23.090   2.900  1.00  0.00            
ATOM     53  C16 GCD     1      30.420  23.230   2.980  1.00  0.00            
ATOM     54  H26 GCD     1      30.280  22.210   3.330  1.00  0.00            
ATOM     55  O13 GCD     1      29.090  23.730   2.630  1.00  0.00            
ATOM     56  C17 GCD     1      29.050  25.060   2.080  1.00  0.00            
ATOM     57  H27 GCD     1      29.570  25.720   2.790  1.00  0.00            
ATOM     58  C18 GCD     1      27.580  25.510   1.830  1.00  0.00            
ATOM     59  H28 GCD     1      27.520  26.600   1.680  1.00  0.00            
ATOM     60  H29 GCD     1      27.000  25.500   2.770  1.00  0.00            
ATOM     61  O14 GCD     1      26.870  24.710   0.890  1.00  0.00            
ATOM     62  H30 GCD     1      27.020  23.790   1.130  1.00  0.00            
ATOM     63  O15 GCD     1      30.920  24.100   3.940  1.00  0.00            
ATOM     64  C19 GCD     1      31.080  23.610   5.260  1.00  0.00            
ATOM     65  H31 GCD     1      30.600  22.640   5.460  1.00  0.00            
ATOM     66  C20 GCD     1      32.560  23.320   5.500  1.00  0.00            
ATOM     67  H32 GCD     1      33.180  24.170   5.180  1.00  0.00            
ATOM     68  O16 GCD     1      32.930  22.130   4.730  1.00  0.00            
ATOM     69  H33 GCD     1      33.890  22.010   4.680  1.00  0.00            
ATOM     70  C21 GCD     1      32.830  23.180   6.970  1.00  0.00            
ATOM     71  H34 GCD     1      32.290  22.330   7.400  1.00  0.00            
ATOM     72  O17 GCD     1      34.210  23.090   7.170  1.00  0.00            
ATOM     73  H35 GCD     1      34.640  22.470   6.570  1.00  0.00            
ATOM     74  C22 GCD     1      32.300  24.480   7.730  1.00  0.00            
ATOM     75  H36 GCD     1      32.550  24.340   8.790  1.00  0.00            
ATOM     76  O18 GCD     1      30.870  24.490   7.590  1.00  0.00            
ATOM     77  C23 GCD     1      30.480  24.710   6.240  1.00  0.00            
ATOM     78  H37 GCD     1      30.730  25.740   5.970  1.00  0.00            
ATOM     79  C24 GCD     1      28.960  24.750   6.010  1.00  0.00            
ATOM     80  H38 GCD     1      28.430  23.820   6.250  1.00  0.00            
ATOM     81  H39 GCD     1      28.680  24.750   4.950  1.00  0.00            
ATOM     82  O19 GCD     1      28.370  25.710   6.770  1.00  0.00            
ATOM     83  H40 GCD     1      28.640  25.630   7.690  1.00  0.00            
ATOM     84  O20 GCD     1      32.890  25.700   7.270  1.00  0.00            
ATOM     85  C25 GCD     1      34.020  26.160   8.030  1.00  0.00            
ATOM     86  H41 GCD     1      34.530  25.280   8.450  1.00  0.00            
ATOM     87  C26 GCD     1      35.110  26.660   7.080  1.00  0.00            
ATOM     88  H42 GCD     1      34.580  27.470   6.570  1.00  0.00            
ATOM     89  O21 GCD     1      35.440  25.670   6.070  1.00  0.00            
ATOM     90  H43 GCD     1      35.170  24.850   6.500  1.00  0.00            
ATOM     91  C27 GCD     1      36.370  27.070   7.920  1.00  0.00            
ATOM     92  H44 GCD     1      36.730  26.180   8.430  1.00  0.00            
ATOM     93  O22 GCD     1      37.510  27.550   7.080  1.00  0.00            
ATOM     94  H45 GCD     1      37.740  26.870   6.440  1.00  0.00            
ATOM     95  C28 GCD     1      35.940  27.990   9.040  1.00  0.00            
ATOM     96  H46 GCD     1      36.770  28.120   9.730  1.00  0.00            
ATOM     97  O23 GCD     1      34.880  27.480   9.720  1.00  0.00            
ATOM     98  C29 GCD     1      33.670  27.190   9.030  1.00  0.00            
ATOM     99  H47 GCD     1      33.340  28.140   8.590  1.00  0.00            
ATOM    100  C30 GCD     1      32.450  26.820   9.920  1.00  0.00            
ATOM    101  H48 GCD     1      32.400  27.400  10.850  1.00  0.00            
ATOM    102  H49 GCD     1      32.570  25.790  10.280  1.00  0.00            
ATOM    103  O24 GCD     1      31.200  27.050   9.420  1.00  0.00            
ATOM    104  H50 GCD     1      31.260  26.780   8.500  1.00  0.00            
ATOM    105  O25 GCD     1      35.530  29.240   8.450  1.00  0.00            
ATOM    106  C31 GCD     1      36.190  30.410   9.090  1.00  0.00            
ATOM    107  H51 GCD     1      36.820  30.070   9.920  1.00  0.00            
ATOM    108  C32 GCD     1      36.980  31.160   8.040  1.00  0.00            
ATOM    109  H52 GCD     1      36.310  31.330   7.190  1.00  0.00            
ATOM    110  O26 GCD     1      38.060  30.360   7.520  1.00  0.00            
ATOM    111  H53 GCD     1      37.850  29.420   7.510  1.00  0.00            
ATOM    112  C33 GCD     1      37.460  32.510   8.630  1.00  0.00            
ATOM    113  H54 GCD     1      38.170  32.370   9.460  1.00  0.00            
ATOM    114  O27 GCD     1      38.020  33.190   7.480  1.00  0.00            
ATOM    115  H55 GCD     1      38.900  32.830   7.300  1.00  0.00            
ATOM    116  C34 GCD     1      36.220  33.270   9.140  1.00  0.00            
ATOM    117  H56 GCD     1      36.590  34.110   9.730  1.00  0.00            
ATOM    118  O28 GCD     1      35.600  32.430  10.150  1.00  0.00            
ATOM    119  C35 GCD     1      35.030  31.270   9.600  1.00  0.00            
ATOM    120  H57 GCD     1      34.260  31.510   8.860  1.00  0.00            
ATOM    121  C36 GCD     1      34.280  30.690  10.800  1.00  0.00            
ATOM    122  H58 GCD     1      34.990  30.520  11.620  1.00  0.00            
ATOM    123  H59 GCD     1      33.870  29.720  10.470  1.00  0.00            
ATOM    124  O29 GCD     1      33.210  31.550  11.280  1.00  0.00            
ATOM    125  H60 GCD     1      33.610  32.410  11.450  1.00  0.00            
ATOM    126  O30 GCD     1      35.250  33.630   8.200  1.00  0.00            
ATOM    127  C37 GCD     1      34.860  35.010   7.900  1.00  0.00            
ATOM    128  H61 GCD     1      34.920  35.660   8.780  1.00  0.00            
ATOM    129  C38 GCD     1      35.680  35.540   6.830  1.00  0.00            
ATOM    130  H62 GCD     1      35.710  34.880   5.960  1.00  0.00            
ATOM    131  O31 GCD     1      36.990  35.840   7.230  1.00  0.00            
ATOM    132  H63 GCD     1      37.410  35.000   7.400  1.00  0.00            
ATOM    133  C39 GCD     1      35.050  36.880   6.350  1.00  0.00            
ATOM    134  H64 GCD     1      35.120  37.520   7.240  1.00  0.00            
ATOM    135  O32 GCD     1      35.800  37.390   5.280  1.00  0.00            
ATOM    136  H65 GCD     1      36.710  37.490   5.580  1.00  0.00            
ATOM    137  C40 GCD     1      33.590  36.740   5.860  1.00  0.00            
ATOM    138  H66 GCD     1      33.170  37.740   5.710  1.00  0.00            
ATOM    139  O33 GCD     1      32.820  36.120   6.920  1.00  0.00            
ATOM    140  C41 GCD     1      33.380  34.850   7.520  1.00  0.00            
ATOM    141  H67 GCD     1      33.330  34.090   6.730  1.00  0.00            
ATOM    142  C42 GCD     1      32.450  34.350   8.700  1.00  0.00            
ATOM    143  H68 GCD     1      32.590  33.270   8.820  1.00  0.00            
ATOM    144  H69 GCD     1      31.380  34.440   8.510  1.00  0.00            
ATOM    145  O34 GCD     1      32.710  35.080   9.960  1.00  0.00            
ATOM    146  H70 GCD     1      32.640  36.040   9.850  1.00  0.00            
ATOM    147  O35 GCD     1      33.450  35.840   4.710  1.00  0.00            
ATOM    148  C43 GCD     1      33.040  36.310   3.440  1.00  0.00            
ATOM    149  H71 GCD     1      32.970  37.400   3.490  1.00  0.00            
ATOM    150  C44 GCD     1      34.090  35.920   2.400  1.00  0.00            
ATOM    151  H72 GCD     1      34.220  34.840   2.340  1.00  0.00            
ATOM    152  O36 GCD     1      35.360  36.590   2.680  1.00  0.00            
ATOM    153  H73 GCD     1      35.580  36.710   3.610  1.00  0.00            
ATOM    154  C45 GCD     1      33.620  36.240   1.020  1.00  0.00            
ATOM    155  H74 GCD     1      33.560  37.330   0.930  1.00  0.00            
ATOM    156  O37 GCD     1      34.530  35.680  -0.010  1.00  0.00            
ATOM    157  H75 GCD     1      34.390  34.730   0.030  1.00  0.00            
ATOM    158  C46 GCD     1      32.230  35.710   0.840  1.00  0.00            
ATOM    159  H76 GCD     1      31.780  36.150  -0.060  1.00  0.00            
ATOM    160  O38 GCD     1      32.230  34.290   0.730  1.00  0.00            
ATOM    161  O39 GCD     1      31.340  36.170   1.780  1.00  0.00            
ATOM    162  C47 GCD     1      31.720  35.740   3.060  1.00  0.00            
ATOM    163  H77 GCD     1      31.850  34.660   3.210  1.00  0.00            
ATOM    164  C48 GCD     1      30.560  36.310   3.970  1.00  0.00            
ATOM    165  H78 GCD     1      30.370  37.380   4.030  1.00  0.00            
ATOM    166  H79 GCD     1      30.810  35.990   5.000  1.00  0.00            
ATOM    167  O40 GCD     1      29.340  35.700   3.590  1.00  0.00            
ATOM    168  H80 GCD     1      29.190  36.000   2.680  1.00  0.00            
ATOM    169  C1  AZ8     2      29.390  32.050   8.930  1.00  0.00            
ATOM    170  C2  AZ8     2      29.760  30.620   8.680  1.00  0.00            
ATOM    171  C3  AZ8     2      31.340  30.620   8.640  1.00  0.00            
ATOM    172  O1  AZ8     2      31.840  30.850   7.320  1.00  0.00            
ATOM    173  C4  AZ8     2      31.270  30.150   6.310  1.00  0.00            
ATOM    174  C5  AZ8     2      32.070  29.940   5.190  1.00  0.00            
ATOM    175  N1  AZ8     2      33.400  30.400   5.210  1.00  0.00            
ATOM    176  C6  AZ8     2      33.640  31.890   5.300  1.00  0.00            
ATOM    177  C7  AZ8     2      34.350  32.420   4.060  1.00  0.00            
ATOM    178  N2  AZ8     2      35.490  31.630   3.600  1.00  0.00            
ATOM    179  C8  AZ8     2      36.120  32.290   2.470  1.00  0.00            
ATOM    180  C9  AZ8     2      35.230  30.280   3.390  1.00  0.00            
ATOM    181  C10 AZ8     2      34.570  29.680   4.740  1.00  0.00            
ATOM    182  C11 AZ8     2      31.570  29.200   4.100  1.00  0.00            
ATOM    183  F1  AZ8     2      32.290  29.030   2.970  1.00  0.00            
ATOM    184  C12 AZ8     2      30.250  28.720   4.140  1.00  0.00            
ATOM    185  C13 AZ8     2      29.470  28.890   5.240  1.00  0.00            
ATOM    186  C14 AZ8     2      28.140  28.330   5.310  1.00  0.00            
ATOM    187  O2  AZ8     2      27.590  27.680   4.410  1.00  0.00            
ATOM    188  C15 AZ8     2      27.370  28.640   6.590  1.00  0.00            
ATOM    189  C16 AZ8     2      26.130  27.900   6.940  1.00  0.00            
ATOM    190  O3  AZ8     2      25.500  28.080   7.960  1.00  0.00            
ATOM    191  O4  AZ8     2      25.660  27.060   6.010  1.00  0.00            
ATOM    192  C17 AZ8     2      27.910  29.370   7.660  1.00  0.00            
ATOM    193  N3  AZ8     2      29.170  29.970   7.510  1.00  0.00            
ATOM    194  C18 AZ8     2      29.960  29.610   6.400  1.00  0.00            
ATOM    195  H1  AZ8     2      28.290  32.040   8.960  1.00  0.00            
ATOM    196  H2  AZ8     2      29.720  32.450   9.900  1.00  0.00            
ATOM    197  H3  AZ8     2      29.790  32.730   8.160  1.00  0.00            
ATOM    198  H4  AZ8     2      29.470  29.980   9.510  1.00  0.00            
ATOM    199  H5  AZ8     2      31.600  29.590   8.910  1.00  0.00            
ATOM    200  H6  AZ8     2      31.820  31.340   9.310  1.00  0.00            
ATOM    201  H7  AZ8     2      34.180  32.120   6.230  1.00  0.00            
ATOM    202  H8  AZ8     2      32.690  32.420   5.380  1.00  0.00            
ATOM    203  H9  AZ8     2      34.650  33.460   4.240  1.00  0.00            
ATOM    204  H10 AZ8     2      33.650  32.480   3.220  1.00  0.00            
ATOM    205  H11 AZ8     2      37.120  31.850   2.350  1.00  0.00            
ATOM    206  H12 AZ8     2      35.560  32.100   1.550  1.00  0.00            
ATOM    207  H13 AZ8     2      36.240  33.370   2.610  1.00  0.00            
ATOM    208  H14 AZ8     2      36.200  29.770   3.350  1.00  0.00            
ATOM    209  H15 AZ8     2      34.600  30.140   2.510  1.00  0.00            
ATOM    210  H16 AZ8     2      34.300  28.630   4.580  1.00  0.00            
ATOM    211  H17 AZ8     2      35.210  29.620   5.620  1.00  0.00            
ATOM    212  H18 AZ8     2      29.900  28.200   3.250  1.00  0.00            
ATOM    213  H19 AZ8     2      26.300  27.090   5.280  1.00  0.00            
ATOM    214  H20 AZ8     2      27.390  29.490   8.600  1.00  0.00            
TER
ENDMDL
MODEL        1
ATOM      1  H1  GCD     1      11.310  30.550   8.050  1.00  0.00            
ATOM      2  O1  GCD     1      11.840  31.180   8.560  1.00  0.00            
ATOM      3  C1  GCD     1      13.020  30.500   8.820  1.00  0.00            
ATOM      4  H2  GCD     1      13.570  30.880   9.700  1.00  0.00            
ATOM      5  H3  GCD     1      12.820  29.450   9.070  1.00  0.00            
ATOM      6  C2  GCD     1      13.960  30.280   7.630  1.00  0.00            
ATOM      7  H4  GCD     1      14.900  29.860   8.000  1.00  0.00            
ATOM      8  C3  GCD     1      14.180  31.460   6.780  1.00  0.00            
ATOM      9  H5  GCD     1      13.220  31.970   6.600  1.00  0.00            
ATOM     10  C4  GCD     1      14.830  31.170   5.460  1.00  0.00            
ATOM     11  H6  GCD     1      15.880  30.890   5.610  1.00  0.00            
ATOM     12  O2  GCD     1      14.830  32.410   4.660  1.00  0.00            
ATOM     13  H7  GCD     1      15.500  32.280   3.980  1.00  0.00            
ATOM     14  C5  GCD     1      14.110  30.060   4.730  1.00  0.00            
ATOM     15  H8  GCD     1      13.130  30.450   4.410  1.00  0.00            
ATOM     16  O3  GCD     1      14.820  29.680   3.520  1.00  0.00            
ATOM     17  H9  GCD     1      15.490  30.360   3.380  1.00  0.00            
ATOM     18  C6  GCD     1      13.910  28.880   5.640  1.00  0.00            
ATOM     19  O4  GCD     1      13.360  29.290   6.820  1.00  0.00            
ATOM     20  H10 GCD     1      13.140  28.270   5.180  1.00  0.00            
ATOM     21  O5  GCD     1      15.180  28.200   5.950  1.00  0.00            
ATOM     22  C7  GCD     1      15.310  26.820   5.750  1.00  0.00            
ATOM     23  H11 GCD     1      14.330  26.440   5.430  1.00  0.00            
ATOM     24  C8  GCD     1      16.270  26.630   4.590  1.00  0.00            
ATOM     25  H12 GCD     1      17.190  27.130   4.900  1.00  0.00            
ATOM     26  O6  GCD     1      15.750  27.240   3.410  1.00  0.00            
ATOM     27  H13 GCD     1      15.460  28.130   3.630  1.00  0.00            
ATOM     28  C9  GCD     1      16.380  25.140   4.320  1.00  0.00            
ATOM     29  H14 GCD     1      15.420  24.710   4.020  1.00  0.00            
ATOM     30  O7  GCD     1      17.390  24.760   3.290  1.00  0.00            
ATOM     31  H15 GCD     1      16.850  24.380   2.580  1.00  0.00            
ATOM     32  C10 GCD     1      16.670  24.400   5.670  1.00  0.00            
ATOM     33  H16 GCD     1      16.620  23.330   5.460  1.00  0.00            
ATOM     34  O8  GCD     1      15.740  24.780   6.680  1.00  0.00            
ATOM     35  C11 GCD     1      15.750  26.170   6.980  1.00  0.00            
ATOM     36  H17 GCD     1      16.730  26.470   7.350  1.00  0.00            
ATOM     37  C12 GCD     1      14.750  26.480   8.180  1.00  0.00            
ATOM     38  H18 GCD     1      13.730  26.410   7.800  1.00  0.00            
ATOM     39  H19 GCD     1      14.890  27.500   8.560  1.00  0.00            
ATOM     40  O9  GCD     1      14.990  25.660   9.310  1.00  0.00            
ATOM     41  H20 GCD     1      14.870  24.710   9.220  1.00  0.00            
ATOM     42  O10 GCD     1      18.020  24.660   6.090  1.00  0.00            
ATOM     43  C13 GCD     1      18.800  23.520   6.330  1.00  0.00            
ATOM     44  H21 GCD     1      18.240  22.590   6.150  1.00  0.00            
ATOM     45  C14 GCD     1      20.010  23.440   5.320  1.00  0.00            
ATOM     46  H22 GCD     1      20.540  24.400   5.360  1.00  0.00            
ATOM     47  O11 GCD     1      19.580  23.110   3.980  1.00  0.00            
ATOM     48  H23 GCD     1      19.050  23.810   3.590  1.00  0.00            
ATOM     49  C15 GCD     1      21.000  22.380   5.740  1.00  0.00            
ATOM     50  H24 GCD     1      20.490  21.440   5.500  1.00  0.00            
ATOM     51  O12 GCD     1      22.230  22.410   4.930  1.00  0.00            
ATOM     52  H25 GCD     1      22.840  23.080   5.260  1.00  0.00            
ATOM     53  C16 GCD     1      21.250  22.410   7.260  1.00  0.00            
ATOM     54  H26 GCD     1      21.790  21.490   7.480  1.00  0.00            
ATOM     55  O13 GCD     1      20.000  22.420   7.990  1.00  0.00            
ATOM     56  C17 GCD     1      19.200  23.490   7.770  1.00  0.00            
ATOM     57  H27 GCD     1      19.640  24.460   8.040  1.00  0.00            
ATOM     58  C18 GCD     1      17.940  23.370   8.750  1.00  0.00            
ATOM     59  H28 GCD     1      17.300  24.250   8.610  1.00  0.00            
ATOM     60  H29 GCD     1      18.220  23.390   9.810  1.00  0.00            
ATOM     61  O14 GCD     1      17.070  22.300   8.560  1.00  0.00            
ATOM     62  H30 GCD     1      16.200  22.720   8.560  1.00  0.00            
ATOM     63  O15 GCD     1      22.130  23.500   7.560  1.00  0.00            
ATOM     64  C19 GCD     1      23.480  23.210   7.910  1.00  0.00            
ATOM     65  H31 GCD     1      23.780  22.200   7.620  1.00  0.00            
ATOM     66  C20 GCD     1      24.400  24.140   7.170  1.00  0.00            
ATOM     67  H32 GCD     1      24.120  25.190   7.300  1.00  0.00            
ATOM     68  O16 GCD     1      24.430  23.770   5.810  1.00  0.00            
ATOM     69  H33 GCD     1      25.120  24.250   5.350  1.00  0.00            
ATOM     70  C21 GCD     1      25.850  24.030   7.790  1.00  0.00            
ATOM     71  H34 GCD     1      26.260  23.030   7.580  1.00  0.00            
ATOM     72  O17 GCD     1      26.740  24.990   7.170  1.00  0.00            
ATOM     73  H35 GCD     1      26.780  25.780   7.720  1.00  0.00            
ATOM     74  C22 GCD     1      25.790  24.220   9.270  1.00  0.00            
ATOM     75  H36 GCD     1      26.650  24.060   9.920  1.00  0.00            
ATOM     76  O18 GCD     1      25.000  23.170   9.730  1.00  0.00            
ATOM     77  C23 GCD     1      23.660  23.400   9.430  1.00  0.00            
ATOM     78  H37 GCD     1      23.330  24.380   9.780  1.00  0.00            
ATOM     79  C24 GCD     1      22.940  22.400  10.230  1.00  0.00            
ATOM     80  H38 GCD     1      23.510  21.470  10.170  1.00  0.00            
ATOM     81  H39 GCD     1      21.880  22.250   9.950  1.00  0.00            
ATOM     82  O19 GCD     1      22.890  22.830  11.630  1.00  0.00            
ATOM     83  H40 GCD     1      22.490  22.130  12.150  1.00  0.00            
ATOM     84  O20 GCD     1      25.230  25.510   9.600  1.00  0.00            
ATOM     85  C25 GCD     1      26.080  26.390  10.250  1.00  0.00            
ATOM     86  H41 GCD     1      27.110  26.010  10.360  1.00  0.00            
ATOM     87  C26 GCD     1      26.200  27.630   9.320  1.00  0.00            
ATOM     88  H42 GCD     1      25.220  28.010   9.010  1.00  0.00            
ATOM     89  O21 GCD     1      27.000  27.340   8.170  1.00  0.00            
ATOM     90  H43 GCD     1      26.960  28.110   7.600  1.00  0.00            
ATOM     91  C27 GCD     1      27.010  28.680  10.070  1.00  0.00            
ATOM     92  H44 GCD     1      28.040  28.330  10.190  1.00  0.00            
ATOM     93  O22 GCD     1      27.070  29.900   9.310  1.00  0.00            
ATOM     94  H45 GCD     1      26.510  30.590   9.690  1.00  0.00            
ATOM     95  C28 GCD     1      26.520  28.920  11.520  1.00  0.00            
ATOM     96  H46 GCD     1      27.160  29.580  12.100  1.00  0.00            
ATOM     97  O23 GCD     1      26.360  27.690  12.200  1.00  0.00            
ATOM     98  C29 GCD     1      25.540  26.700  11.650  1.00  0.00            
ATOM     99  H47 GCD     1      24.560  27.180  11.530  1.00  0.00            
ATOM    100  C30 GCD     1      25.460  25.570  12.650  1.00  0.00            
ATOM    101  H48 GCD     1      26.500  25.330  12.930  1.00  0.00            
ATOM    102  H49 GCD     1      25.030  24.690  12.160  1.00  0.00            
ATOM    103  O24 GCD     1      24.630  25.770  13.830  1.00  0.00            
ATOM    104  H50 GCD     1      25.180  25.970  14.600  1.00  0.00            
ATOM    105  O25 GCD     1      25.230  29.490  11.490  1.00  0.00            
ATOM    106  C31 GCD     1      24.910  30.580  12.400  1.00  0.00            
ATOM    107  H51 GCD     1      25.590  30.680  13.260  1.00  0.00            
ATOM    108  C32 GCD     1      24.980  31.870  11.600  1.00  0.00            
ATOM    109  H52 GCD     1      24.180  31.950  10.850  1.00  0.00            
ATOM    110  O26 GCD     1      26.310  32.090  11.080  1.00  0.00            
ATOM    111  H53 GCD     1      26.290  32.740  10.370  1.00  0.00            
ATOM    112  C33 GCD     1      24.570  33.120  12.460  1.00  0.00            
ATOM    113  H54 GCD     1      25.320  33.350  13.230  1.00  0.00            
ATOM    114  O27 GCD     1      24.400  34.360  11.720  1.00  0.00            
ATOM    115  H55 GCD     1      23.520  34.700  11.920  1.00  0.00            
ATOM    116  C34 GCD     1      23.270  32.850  13.180  1.00  0.00            
ATOM    117  H56 GCD     1      23.150  33.670  13.900  1.00  0.00            
ATOM    118  O28 GCD     1      23.440  31.610  13.930  1.00  0.00            
ATOM    119  C35 GCD     1      23.600  30.440  13.080  1.00  0.00            
ATOM    120  H57 GCD     1      22.800  30.420  12.330  1.00  0.00            
ATOM    121  C36 GCD     1      23.460  29.190  13.910  1.00  0.00            
ATOM    122  H58 GCD     1      23.440  28.280  13.290  1.00  0.00            
ATOM    123  H59 GCD     1      22.510  29.230  14.450  1.00  0.00            
ATOM    124  O29 GCD     1      24.590  28.990  14.820  1.00  0.00            
ATOM    125  H60 GCD     1      24.960  28.150  14.540  1.00  0.00            
ATOM    126  O30 GCD     1      22.220  32.830  12.150  1.00  0.00            
ATOM    127  C37 GCD     1      21.190  33.750  12.310  1.00  0.00            
ATOM    128  H61 GCD     1      21.240  34.430  13.170  1.00  0.00            
ATOM    129  C38 GCD     1      20.970  34.620  11.030  1.00  0.00            
ATOM    130  H62 GCD     1      20.680  33.990  10.180  1.00  0.00            
ATOM    131  O31 GCD     1      22.150  35.400  10.640  1.00  0.00            
ATOM    132  H63 GCD     1      21.820  35.970   9.930  1.00  0.00            
ATOM    133  C39 GCD     1      19.790  35.580  11.280  1.00  0.00            
ATOM    134  H64 GCD     1      20.080  36.060  12.230  1.00  0.00            
ATOM    135  O32 GCD     1      19.650  36.410  10.100  1.00  0.00            
ATOM    136  H65 GCD     1      19.030  36.010   9.480  1.00  0.00            
ATOM    137  C40 GCD     1      18.510  34.810  11.610  1.00  0.00            
ATOM    138  H66 GCD     1      17.700  35.500  11.880  1.00  0.00            
ATOM    139  O33 GCD     1      18.730  33.860  12.610  1.00  0.00            
ATOM    140  C41 GCD     1      19.860  32.940  12.440  1.00  0.00            
ATOM    141  H67 GCD     1      19.630  32.300  11.580  1.00  0.00            
ATOM    142  C42 GCD     1      19.960  32.110  13.680  1.00  0.00            
ATOM    143  H68 GCD     1      20.080  32.760  14.550  1.00  0.00            
ATOM    144  H69 GCD     1      20.890  31.530  13.700  1.00  0.00            
ATOM    145  O34 GCD     1      18.800  31.230  13.740  1.00  0.00            
ATOM    146  H70 GCD     1      18.130  31.810  14.120  1.00  0.00            
ATOM    147  O35 GCD     1      18.210  34.090  10.430  1.00  0.00            
ATOM    148  C43 GCD     1      16.810  34.320   9.940  1.00  0.00            
ATOM    149  H71 GCD     1      16.300  35.090  10.520  1.00  0.00            
ATOM    150  C44 GCD     1      16.760  34.590   8.430  1.00  0.00            
ATOM    151  H72 GCD     1      17.350  33.790   7.950  1.00  0.00            
ATOM    152  O36 GCD     1      17.260  35.840   8.060  1.00  0.00            
ATOM    153  H73 GCD     1      17.440  35.680   7.130  1.00  0.00            
ATOM    154  C45 GCD     1      15.330  34.620   7.850  1.00  0.00            
ATOM    155  H74 GCD     1      14.880  35.510   8.310  1.00  0.00            
ATOM    156  O37 GCD     1      15.290  34.930   6.420  1.00  0.00            
ATOM    157  H75 GCD     1      14.650  34.370   5.970  1.00  0.00            
ATOM    158  C46 GCD     1      14.520  33.370   8.200  1.00  0.00            
ATOM    159  H76 GCD     1      13.430  33.420   8.070  1.00  0.00            
ATOM    160  O38 GCD     1      15.090  32.290   7.490  1.00  0.00            
ATOM    161  O39 GCD     1      14.580  33.150   9.640  1.00  0.00            
ATOM    162  C47 GCD     1      15.960  33.020  10.090  1.00  0.00            
ATOM    163  H77 GCD     1      16.460  32.250   9.490  1.00  0.00            
ATOM    164  C48 GCD     1      15.830  32.520  11.500  1.00  0.00            
ATOM    165  H78 GCD     1      16.830  32.240  11.850  1.00  0.00            
ATOM    166  H79 GCD     1      15.330  31.540  11.390  1.00  0.00            
ATOM    167  O40 GCD     1      15.290  33.450  12.420  1.00  0.00            
ATOM    168  H80 GCD     1      14.400  33.100  12.590  1.00  0.00            
ATOM    169  C1  AZ8     2      21.750  26.370  11.210  1.00  0.00            
ATOM    170  C2  AZ8     2      21.050  26.270   9.850  1.00  0.00            
ATOM    171  C3  AZ8     2      21.970  26.680   8.770  1.00  0.00            
ATOM    172  O1  AZ8     2      21.220  26.630   7.570  1.00  0.00            
ATOM    173  C4  AZ8     2      20.050  27.390   7.440  1.00  0.00            
ATOM    174  C5  AZ8     2      19.810  28.170   6.280  1.00  0.00            
ATOM    175  N1  AZ8     2      20.630  28.060   5.090  1.00  0.00            
ATOM    176  C6  AZ8     2      22.140  28.110   4.960  1.00  0.00            
ATOM    177  C7  AZ8     2      22.800  26.940   4.150  1.00  0.00            
ATOM    178  N2  AZ8     2      21.980  26.680   2.900  1.00  0.00            
ATOM    179  C8  AZ8     2      22.500  25.520   2.130  1.00  0.00            
ATOM    180  C9  AZ8     2      20.590  26.530   3.180  1.00  0.00            
ATOM    181  C10 AZ8     2      19.980  27.830   3.770  1.00  0.00            
ATOM    182  C11 AZ8     2      18.650  29.020   6.270  1.00  0.00            
ATOM    183  F1  AZ8     2      18.460  29.860   5.240  1.00  0.00            
ATOM    184  C12 AZ8     2      17.910  29.250   7.430  1.00  0.00            
ATOM    185  C13 AZ8     2      18.300  28.540   8.600  1.00  0.00            
ATOM    186  C14 AZ8     2      17.470  28.620   9.860  1.00  0.00            
ATOM    187  O2  AZ8     2      16.570  29.470   9.970  1.00  0.00            
ATOM    188  C15 AZ8     2      17.670  27.480  10.830  1.00  0.00            
ATOM    189  C16 AZ8     2      16.670  27.240  11.860  1.00  0.00            
ATOM    190  O3  AZ8     2      16.790  26.370  12.650  1.00  0.00            
ATOM    191  O4  AZ8     2      15.630  28.100  11.930  1.00  0.00            
ATOM    192  C17 AZ8     2      18.740  26.670  10.670  1.00  0.00            
ATOM    193  N3  AZ8     2      19.750  27.080   9.780  1.00  0.00            
ATOM    194  C18 AZ8     2      19.420  27.710   8.620  1.00  0.00            
ATOM    195  H1  AZ8     2      21.090  25.840  11.910  1.00  0.00            
ATOM    196  H2  AZ8     2      22.730  25.880  11.280  1.00  0.00            
ATOM    197  H3  AZ8     2      21.870  27.440  11.420  1.00  0.00            
ATOM    198  H4  AZ8     2      20.820  25.230   9.610  1.00  0.00            
ATOM    199  H5  AZ8     2      22.920  26.140   8.670  1.00  0.00            
ATOM    200  H6  AZ8     2      22.310  27.710   8.910  1.00  0.00            
ATOM    201  H7  AZ8     2      22.580  28.100   5.970  1.00  0.00            
ATOM    202  H8  AZ8     2      22.420  29.070   4.520  1.00  0.00            
ATOM    203  H9  AZ8     2      22.790  25.970   4.660  1.00  0.00            
ATOM    204  H10 AZ8     2      23.830  27.240   3.920  1.00  0.00            
ATOM    205  H11 AZ8     2      23.580  25.590   1.970  1.00  0.00            
ATOM    206  H12 AZ8     2      22.420  24.600   2.720  1.00  0.00            
ATOM    207  H13 AZ8     2      22.030  25.420   1.140  1.00  0.00            
ATOM    208  H14 AZ8     2      20.340  25.730   3.890  1.00  0.00            
ATOM    209  H15 AZ8     2      20.090  26.320   2.220  1.00  0.00            
ATOM    210  H16 AZ8     2      20.230  28.670   3.110  1.00  0.00            
ATOM    211  H17 AZ8     2      18.900  27.640   3.810  1.00  0.00            
ATOM    212  H18 AZ8     2      17.100  29.980   7.520  1.00  0.00            
ATOM    213  H19 AZ8     2      15.770  28.900  11.400  1.00  0.00            
ATOM    214  H20 AZ8     2      18.920  25.820  11.320  1.00  0.00            
TER
ENDMDL
MODEL        1
ATOM      1  H1  GCD     1      24.690  22.880   6.290  1.00  0.00            
ATOM      2  O1  GCD     1      24.850  23.820   6.470  1.00  0.00            
ATOM      3  C1  GCD     1      25.120  24.430   5.200  1.00  0.00            
ATOM      4  H2  GCD     1      24.310  24.230   4.500  1.00  0.00            
ATOM      5  H3  GCD     1      25.170  25.520   5.300  1.00  0.00            
ATOM      6  C2  GCD     1      26.490  24.060   4.560  1.00  0.00            
ATOM      7  H4  GCD     1      27.120  23.790   5.410  1.00  0.00            
ATOM      8  C3  GCD     1      27.100  25.130   3.710  1.00  0.00            
ATOM      9  H5  GCD     1      26.380  25.440   2.940  1.00  0.00            
ATOM     10  C4  GCD     1      28.340  24.510   3.050  1.00  0.00            
ATOM     11  H6  GCD     1      29.170  24.310   3.740  1.00  0.00            
ATOM     12  O2  GCD     1      28.790  25.480   2.140  1.00  0.00            
ATOM     13  H7  GCD     1      29.740  25.310   2.060  1.00  0.00            
ATOM     14  C5  GCD     1      28.140  23.200   2.370  1.00  0.00            
ATOM     15  H8  GCD     1      27.490  23.310   1.500  1.00  0.00            
ATOM     16  O3  GCD     1      29.430  22.770   1.910  1.00  0.00            
ATOM     17  H9  GCD     1      29.830  23.380   1.280  1.00  0.00            
ATOM     18  C6  GCD     1      27.570  22.300   3.470  1.00  0.00            
ATOM     19  O4  GCD     1      26.320  22.790   3.890  1.00  0.00            
ATOM     20  H10 GCD     1      27.270  21.300   3.120  1.00  0.00            
ATOM     21  O5  GCD     1      28.450  22.190   4.650  1.00  0.00            
ATOM     22  C7  GCD     1      28.770  20.840   5.000  1.00  0.00            
ATOM     23  H11 GCD     1      28.180  20.140   4.400  1.00  0.00            
ATOM     24  C8  GCD     1      30.240  20.570   4.760  1.00  0.00            
ATOM     25  H12 GCD     1      30.820  21.150   5.490  1.00  0.00            
ATOM     26  O6  GCD     1      30.650  20.880   3.400  1.00  0.00            
ATOM     27  H13 GCD     1      30.220  21.720   3.220  1.00  0.00            
ATOM     28  C9  GCD     1      30.600  19.150   5.240  1.00  0.00            
ATOM     29  H14 GCD     1      29.960  18.410   4.740  1.00  0.00            
ATOM     30  O7  GCD     1      32.000  18.760   5.180  1.00  0.00            
ATOM     31  H15 GCD     1      32.450  19.370   5.770  1.00  0.00            
ATOM     32  C10 GCD     1      30.190  18.970   6.690  1.00  0.00            
ATOM     33  H16 GCD     1      30.280  17.940   7.060  1.00  0.00            
ATOM     34  O8  GCD     1      28.860  19.270   6.890  1.00  0.00            
ATOM     35  C11 GCD     1      28.360  20.580   6.470  1.00  0.00            
ATOM     36  H17 GCD     1      28.820  21.330   7.120  1.00  0.00            
ATOM     37  C12 GCD     1      26.870  20.670   6.640  1.00  0.00            
ATOM     38  H18 GCD     1      26.320  19.900   6.100  1.00  0.00            
ATOM     39  H19 GCD     1      26.530  21.680   6.350  1.00  0.00            
ATOM     40  O9  GCD     1      26.590  20.360   8.040  1.00  0.00            
ATOM     41  H20 GCD     1      27.090  19.560   8.240  1.00  0.00            
ATOM     42  O10 GCD     1      30.920  19.920   7.420  1.00  0.00            
ATOM     43  C13 GCD     1      31.910  19.400   8.390  1.00  0.00            
ATOM     44  H21 GCD     1      32.090  18.340   8.170  1.00  0.00            
ATOM     45  C14 GCD     1      33.230  20.200   8.250  1.00  0.00            
ATOM     46  H22 GCD     1      33.080  21.230   8.610  1.00  0.00            
ATOM     47  O11 GCD     1      33.750  20.110   6.930  1.00  0.00            
ATOM     48  H23 GCD     1      34.540  20.650   7.060  1.00  0.00            
ATOM     49  C15 GCD     1      34.330  19.610   9.180  1.00  0.00            
ATOM     50  H24 GCD     1      34.670  18.670   8.740  1.00  0.00            
ATOM     51  O12 GCD     1      35.510  20.500   9.310  1.00  0.00            
ATOM     52  H25 GCD     1      35.670  20.690  10.240  1.00  0.00            
ATOM     53  C16 GCD     1      33.740  19.410  10.610  1.00  0.00            
ATOM     54  H26 GCD     1      34.420  18.820  11.220  1.00  0.00            
ATOM     55  O13 GCD     1      32.450  18.770  10.600  1.00  0.00            
ATOM     56  C17 GCD     1      31.410  19.350   9.840  1.00  0.00            
ATOM     57  H27 GCD     1      31.280  20.420  10.090  1.00  0.00            
ATOM     58  C18 GCD     1      30.150  18.550   9.940  1.00  0.00            
ATOM     59  H28 GCD     1      30.290  17.640   9.340  1.00  0.00            
ATOM     60  H29 GCD     1      29.220  19.030   9.600  1.00  0.00            
ATOM     61  O14 GCD     1      29.810  18.180  11.250  1.00  0.00            
ATOM     62  H30 GCD     1      30.650  17.790  11.550  1.00  0.00            
ATOM     63  O15 GCD     1      33.430  20.750  11.180  1.00  0.00            
ATOM     64  C19 GCD     1      33.730  20.940  12.540  1.00  0.00            
ATOM     65  H31 GCD     1      33.660  19.980  13.070  1.00  0.00            
ATOM     66  C20 GCD     1      35.180  21.380  12.560  1.00  0.00            
ATOM     67  H32 GCD     1      35.270  22.260  11.910  1.00  0.00            
ATOM     68  O16 GCD     1      36.110  20.340  12.150  1.00  0.00            
ATOM     69  H33 GCD     1      36.890  20.830  11.850  1.00  0.00            
ATOM     70  C21 GCD     1      35.590  21.870  13.960  1.00  0.00            
ATOM     71  H34 GCD     1      35.430  21.020  14.640  1.00  0.00            
ATOM     72  O17 GCD     1      36.980  22.280  14.000  1.00  0.00            
ATOM     73  H35 GCD     1      37.030  23.040  13.410  1.00  0.00            
ATOM     74  C22 GCD     1      34.620  22.990  14.320  1.00  0.00            
ATOM     75  H36 GCD     1      34.790  23.330  15.350  1.00  0.00            
ATOM     76  O18 GCD     1      33.280  22.510  14.310  1.00  0.00            
ATOM     77  C23 GCD     1      32.770  22.000  13.090  1.00  0.00            
ATOM     78  H37 GCD     1      32.850  22.840  12.380  1.00  0.00            
ATOM     79  C24 GCD     1      31.350  21.400  13.160  1.00  0.00            
ATOM     80  H38 GCD     1      31.260  20.590  13.890  1.00  0.00            
ATOM     81  H39 GCD     1      31.080  20.980  12.180  1.00  0.00            
ATOM     82  O19 GCD     1      30.430  22.460  13.450  1.00  0.00            
ATOM     83  H40 GCD     1      30.730  23.060  14.140  1.00  0.00            
ATOM     84  O20 GCD     1      34.590  24.040  13.470  1.00  0.00            
ATOM     85  C25 GCD     1      35.570  25.090  13.770  1.00  0.00            
ATOM     86  H41 GCD     1      36.220  24.840  14.620  1.00  0.00            
ATOM     87  C26 GCD     1      36.440  25.350  12.570  1.00  0.00            
ATOM     88  H42 GCD     1      35.820  25.550  11.690  1.00  0.00            
ATOM     89  O21 GCD     1      37.190  24.190  12.290  1.00  0.00            
ATOM     90  H43 GCD     1      37.410  24.200  11.350  1.00  0.00            
ATOM     91  C27 GCD     1      37.380  26.580  12.680  1.00  0.00            
ATOM     92  H44 GCD     1      38.130  26.430  13.460  1.00  0.00            
ATOM     93  O22 GCD     1      38.090  26.820  11.460  1.00  0.00            
ATOM     94  H45 GCD     1      38.310  25.940  11.140  1.00  0.00            
ATOM     95  C28 GCD     1      36.530  27.820  13.110  1.00  0.00            
ATOM     96  H46 GCD     1      37.160  28.670  13.380  1.00  0.00            
ATOM     97  O23 GCD     1      35.710  27.530  14.180  1.00  0.00            
ATOM     98  C29 GCD     1      34.740  26.380  14.090  1.00  0.00            
ATOM     99  H47 GCD     1      34.070  26.650  13.270  1.00  0.00            
ATOM    100  C30 GCD     1      34.030  26.320  15.410  1.00  0.00            
ATOM    101  H48 GCD     1      33.110  25.720  15.320  1.00  0.00            
ATOM    102  H49 GCD     1      33.610  27.300  15.670  1.00  0.00            
ATOM    103  O24 GCD     1      34.740  25.780  16.470  1.00  0.00            
ATOM    104  H50 GCD     1      35.530  26.280  16.680  1.00  0.00            
ATOM    105  O25 GCD     1      35.740  28.070  11.970  1.00  0.00            
ATOM    106  C31 GCD     1      35.780  29.420  11.540  1.00  0.00            
ATOM    107  H51 GCD     1      36.510  30.030  12.090  1.00  0.00            
ATOM    108  C32 GCD     1      36.130  29.380  10.080  1.00  0.00            
ATOM    109  H52 GCD     1      35.540  28.630   9.540  1.00  0.00            
ATOM    110  O26 GCD     1      37.480  29.000  10.010  1.00  0.00            
ATOM    111  H53 GCD     1      37.580  28.230  10.590  1.00  0.00            
ATOM    112  C33 GCD     1      35.980  30.730   9.470  1.00  0.00            
ATOM    113  H54 GCD     1      36.450  31.460  10.130  1.00  0.00            
ATOM    114  O27 GCD     1      36.450  30.930   8.110  1.00  0.00            
ATOM    115  H55 GCD     1      37.420  30.920   8.120  1.00  0.00            
ATOM    116  C34 GCD     1      34.510  31.080   9.590  1.00  0.00            
ATOM    117  H56 GCD     1      34.430  32.090   9.190  1.00  0.00            
ATOM    118  O28 GCD     1      34.150  31.250  10.920  1.00  0.00            
ATOM    119  C35 GCD     1      34.370  30.000  11.720  1.00  0.00            
ATOM    120  H57 GCD     1      33.710  29.210  11.340  1.00  0.00            
ATOM    121  C36 GCD     1      33.960  30.200  13.170  1.00  0.00            
ATOM    122  H58 GCD     1      34.030  29.200  13.620  1.00  0.00            
ATOM    123  H59 GCD     1      32.960  30.640  13.120  1.00  0.00            
ATOM    124  O29 GCD     1      34.880  31.050  13.870  1.00  0.00            
ATOM    125  H60 GCD     1      34.520  31.930  13.750  1.00  0.00            
ATOM    126  O30 GCD     1      33.620  30.140   8.920  1.00  0.00            
ATOM    127  C37 GCD     1      32.860  30.730   7.920  1.00  0.00            
ATOM    128  H61 GCD     1      33.050  31.800   7.760  1.00  0.00            
ATOM    129  C38 GCD     1      33.150  30.070   6.610  1.00  0.00            
ATOM    130  H62 GCD     1      32.690  29.090   6.750  1.00  0.00            
ATOM    131  O31 GCD     1      34.560  29.950   6.240  1.00  0.00            
ATOM    132  H63 GCD     1      34.980  30.720   6.640  1.00  0.00            
ATOM    133  C39 GCD     1      32.180  30.660   5.520  1.00  0.00            
ATOM    134  H64 GCD     1      32.520  31.700   5.470  1.00  0.00            
ATOM    135  O32 GCD     1      32.210  29.920   4.320  1.00  0.00            
ATOM    136  H65 GCD     1      33.100  29.570   4.200  1.00  0.00            
ATOM    137  C40 GCD     1      30.730  30.700   5.980  1.00  0.00            
ATOM    138  H66 GCD     1      30.120  31.220   5.240  1.00  0.00            
ATOM    139  O33 GCD     1      30.650  31.300   7.280  1.00  0.00            
ATOM    140  C41 GCD     1      31.360  30.520   8.360  1.00  0.00            
ATOM    141  H67 GCD     1      31.150  29.450   8.320  1.00  0.00            
ATOM    142  C42 GCD     1      30.980  31.090   9.650  1.00  0.00            
ATOM    143  H68 GCD     1      31.030  32.190   9.620  1.00  0.00            
ATOM    144  H69 GCD     1      31.620  30.740  10.470  1.00  0.00            
ATOM    145  O34 GCD     1      29.590  30.710  10.030  1.00  0.00            
ATOM    146  H70 GCD     1      29.030  30.970   9.300  1.00  0.00            
ATOM    147  O35 GCD     1      30.240  29.400   5.990  1.00  0.00            
ATOM    148  C43 GCD     1      28.850  29.280   5.600  1.00  0.00            
ATOM    149  H71 GCD     1      28.310  30.230   5.680  1.00  0.00            
ATOM    150  C44 GCD     1      28.910  28.820   4.140  1.00  0.00            
ATOM    151  H72 GCD     1      29.470  27.870   4.120  1.00  0.00            
ATOM    152  O36 GCD     1      29.450  29.820   3.250  1.00  0.00            
ATOM    153  H73 GCD     1      30.410  29.770   3.180  1.00  0.00            
ATOM    154  C45 GCD     1      27.460  28.470   3.770  1.00  0.00            
ATOM    155  H74 GCD     1      26.800  29.350   3.870  1.00  0.00            
ATOM    156  O37 GCD     1      27.290  27.980   2.420  1.00  0.00            
ATOM    157  H75 GCD     1      27.660  27.100   2.300  1.00  0.00            
ATOM    158  C46 GCD     1      26.820  27.440   4.700  1.00  0.00            
ATOM    159  H76 GCD     1      25.780  27.350   4.380  1.00  0.00            
ATOM    160  O38 GCD     1      27.460  26.160   4.640  1.00  0.00            
ATOM    161  O39 GCD     1      26.890  27.880   6.020  1.00  0.00            
ATOM    162  C47 GCD     1      28.200  28.190   6.520  1.00  0.00            
ATOM    163  H77 GCD     1      28.880  27.330   6.490  1.00  0.00            
ATOM    164  C48 GCD     1      28.110  28.640   7.910  1.00  0.00            
ATOM    165  H78 GCD     1      27.630  29.630   7.860  1.00  0.00            
ATOM    166  H79 GCD     1      29.170  28.740   8.190  1.00  0.00            
ATOM    167  O40 GCD     1      27.590  27.690   8.820  1.00  0.00            
ATOM    168  H80 GCD     1      26.630  27.670   8.720  1.00  0.00            
ATOM    169  C1  AZ8     2      29.180  22.650   9.740  1.00  0.00            
ATOM    170  C2  AZ8     2      28.530  24.010   9.510  1.00  0.00            
ATOM    171  C3  AZ8     2      28.250  24.280   8.000  1.00  0.00            
ATOM    172  O1  AZ8     2      29.510  24.570   7.380  1.00  0.00            
ATOM    173  C4  AZ8     2      30.500  25.340   7.980  1.00  0.00            
ATOM    174  C5  AZ8     2      31.580  25.790   7.200  1.00  0.00            
ATOM    175  N1  AZ8     2      31.750  25.490   5.860  1.00  0.00            
ATOM    176  C6  AZ8     2      31.880  24.110   5.330  1.00  0.00            
ATOM    177  C7  AZ8     2      33.230  23.910   4.690  1.00  0.00            
ATOM    178  N2  AZ8     2      33.500  24.980   3.760  1.00  0.00            
ATOM    179  C8  AZ8     2      34.670  24.690   2.930  1.00  0.00            
ATOM    180  C9  AZ8     2      33.360  26.350   4.330  1.00  0.00            
ATOM    181  C10 AZ8     2      31.930  26.500   4.860  1.00  0.00            
ATOM    182  C11 AZ8     2      32.560  26.620   7.870  1.00  0.00            
ATOM    183  F1  AZ8     2      33.750  27.010   7.370  1.00  0.00            
ATOM    184  C12 AZ8     2      32.450  26.930   9.250  1.00  0.00            
ATOM    185  C13 AZ8     2      31.260  26.550   9.980  1.00  0.00            
ATOM    186  C14 AZ8     2      31.020  26.930  11.390  1.00  0.00            
ATOM    187  O2  AZ8     2      31.830  27.550  12.020  1.00  0.00            
ATOM    188  C15 AZ8     2      29.810  26.500  12.040  1.00  0.00            
ATOM    189  C16 AZ8     2      29.430  26.890  13.440  1.00  0.00            
ATOM    190  O3  AZ8     2      28.410  26.500  14.030  1.00  0.00            
ATOM    191  O4  AZ8     2      30.360  27.520  14.130  1.00  0.00            
ATOM    192  C17 AZ8     2      28.940  25.680  11.370  1.00  0.00            
ATOM    193  N3  AZ8     2      29.280  25.180  10.110  1.00  0.00            
ATOM    194  C18 AZ8     2      30.320  25.730   9.350  1.00  0.00            
ATOM    195  H1  AZ8     2      29.580  22.530  10.750  1.00  0.00            
ATOM    196  H2  AZ8     2      28.460  21.860   9.470  1.00  0.00            
ATOM    197  H3  AZ8     2      30.130  22.510   9.210  1.00  0.00            
ATOM    198  H4  AZ8     2      27.560  24.050  10.020  1.00  0.00            
ATOM    199  H5  AZ8     2      27.610  25.160   7.910  1.00  0.00            
ATOM    200  H6  AZ8     2      27.660  23.510   7.470  1.00  0.00            
ATOM    201  H7  AZ8     2      31.050  23.890   4.650  1.00  0.00            
ATOM    202  H8  AZ8     2      31.770  23.480   6.230  1.00  0.00            
ATOM    203  H9  AZ8     2      33.240  22.970   4.120  1.00  0.00            
ATOM    204  H10 AZ8     2      34.040  23.730   5.410  1.00  0.00            
ATOM    205  H11 AZ8     2      35.540  24.820   3.580  1.00  0.00            
ATOM    206  H12 AZ8     2      34.630  23.680   2.500  1.00  0.00            
ATOM    207  H13 AZ8     2      34.740  25.330   2.050  1.00  0.00            
ATOM    208  H14 AZ8     2      33.600  27.010   3.490  1.00  0.00            
ATOM    209  H15 AZ8     2      34.080  26.560   5.130  1.00  0.00            
ATOM    210  H16 AZ8     2      31.800  27.520   5.250  1.00  0.00            
ATOM    211  H17 AZ8     2      31.130  26.380   4.120  1.00  0.00            
ATOM    212  H18 AZ8     2      33.170  27.590   9.720  1.00  0.00            
ATOM    213  H19 AZ8     2      31.030  27.780  13.470  1.00  0.00            
ATOM    214  H20 AZ8     2      27.980  25.430  11.810  1.00  0.00            
TER
ENDMDL
MODEL        1
ATOM      1  H1  GCD     1      31.470  28.900  16.980  1.00  0.00            
ATOM      2  O1  GCD     1      32.150  29.090  16.330  1.00  0.00            
ATOM      3  C1  GCD     1      33.410  28.780  16.890  1.00  0.00            
ATOM      4  H2  GCD     1      34.220  29.340  16.410  1.00  0.00            
ATOM      5  H3  GCD     1      33.380  28.910  17.980  1.00  0.00            
ATOM      6  C2  GCD     1      33.760  27.290  16.730  1.00  0.00            
ATOM      7  H4  GCD     1      34.760  27.040  17.110  1.00  0.00            
ATOM      8  C3  GCD     1      33.500  26.860  15.240  1.00  0.00            
ATOM      9  H5  GCD     1      32.610  27.230  14.730  1.00  0.00            
ATOM     10  C4  GCD     1      33.490  25.330  15.130  1.00  0.00            
ATOM     11  H6  GCD     1      34.490  24.890  15.250  1.00  0.00            
ATOM     12  O2  GCD     1      33.150  24.910  13.780  1.00  0.00            
ATOM     13  H7  GCD     1      32.310  24.450  13.890  1.00  0.00            
ATOM     14  C5  GCD     1      32.620  24.620  16.160  1.00  0.00            
ATOM     15  H8  GCD     1      31.580  24.890  15.940  1.00  0.00            
ATOM     16  O3  GCD     1      32.690  23.140  16.160  1.00  0.00            
ATOM     17  H9  GCD     1      33.440  22.880  16.700  1.00  0.00            
ATOM     18  C6  GCD     1      32.840  25.200  17.510  1.00  0.00            
ATOM     19  O4  GCD     1      32.690  26.600  17.520  1.00  0.00            
ATOM     20  H10 GCD     1      32.170  24.730  18.240  1.00  0.00            
ATOM     21  O5  GCD     1      34.100  24.780  17.910  1.00  0.00            
ATOM     22  C7  GCD     1      34.320  23.900  19.000  1.00  0.00            
ATOM     23  H11 GCD     1      33.440  23.260  19.060  1.00  0.00            
ATOM     24  C8  GCD     1      35.520  23.040  18.610  1.00  0.00            
ATOM     25  H12 GCD     1      36.390  23.680  18.420  1.00  0.00            
ATOM     26  O6  GCD     1      35.110  22.270  17.480  1.00  0.00            
ATOM     27  H13 GCD     1      35.770  21.600  17.290  1.00  0.00            
ATOM     28  C9  GCD     1      35.810  22.180  19.850  1.00  0.00            
ATOM     29  H14 GCD     1      34.930  21.530  19.950  1.00  0.00            
ATOM     30  O7  GCD     1      36.890  21.340  19.600  1.00  0.00            
ATOM     31  H15 GCD     1      37.570  21.380  20.290  1.00  0.00            
ATOM     32  C10 GCD     1      36.140  23.050  21.020  1.00  0.00            
ATOM     33  H16 GCD     1      36.370  22.380  21.850  1.00  0.00            
ATOM     34  O8  GCD     1      34.990  23.900  21.290  1.00  0.00            
ATOM     35  C11 GCD     1      34.650  24.760  20.240  1.00  0.00            
ATOM     36  H17 GCD     1      35.440  25.500  20.070  1.00  0.00            
ATOM     37  C12 GCD     1      33.400  25.480  20.740  1.00  0.00            
ATOM     38  H18 GCD     1      33.200  26.390  20.160  1.00  0.00            
ATOM     39  H19 GCD     1      33.660  25.910  21.720  1.00  0.00            
ATOM     40  O9  GCD     1      32.210  24.760  20.900  1.00  0.00            
ATOM     41  H20 GCD     1      31.690  25.350  21.450  1.00  0.00            
ATOM     42  O10 GCD     1      37.340  23.860  20.780  1.00  0.00            
ATOM     43  C13 GCD     1      38.160  23.890  21.940  1.00  0.00            
ATOM     44  H21 GCD     1      37.640  23.550  22.840  1.00  0.00            
ATOM     45  C14 GCD     1      39.330  22.940  21.750  1.00  0.00            
ATOM     46  H22 GCD     1      39.790  23.400  20.870  1.00  0.00            
ATOM     47  O11 GCD     1      38.890  21.620  21.550  1.00  0.00            
ATOM     48  H23 GCD     1      39.630  21.270  21.040  1.00  0.00            
ATOM     49  C15 GCD     1      40.210  22.990  22.990  1.00  0.00            
ATOM     50  H24 GCD     1      39.550  22.720  23.830  1.00  0.00            
ATOM     51  O12 GCD     1      41.250  22.060  23.070  1.00  0.00            
ATOM     52  H25 GCD     1      41.010  21.270  22.580  1.00  0.00            
ATOM     53  C16 GCD     1      40.600  24.350  23.440  1.00  0.00            
ATOM     54  H26 GCD     1      41.010  24.210  24.450  1.00  0.00            
ATOM     55  O13 GCD     1      39.420  25.220  23.400  1.00  0.00            
ATOM     56  C17 GCD     1      38.590  25.350  22.290  1.00  0.00            
ATOM     57  H27 GCD     1      39.110  25.890  21.490  1.00  0.00            
ATOM     58  C18 GCD     1      37.360  26.280  22.650  1.00  0.00            
ATOM     59  H28 GCD     1      36.790  26.470  21.730  1.00  0.00            
ATOM     60  H29 GCD     1      37.800  27.250  22.920  1.00  0.00            
ATOM     61  O14 GCD     1      36.500  25.860  23.680  1.00  0.00            
ATOM     62  H30 GCD     1      35.590  26.150  23.610  1.00  0.00            
ATOM     63  O15 GCD     1      41.640  24.790  22.530  1.00  0.00            
ATOM     64  C19 GCD     1      42.950  24.980  23.170  1.00  0.00            
ATOM     65  H31 GCD     1      42.850  24.620  24.200  1.00  0.00            
ATOM     66  C20 GCD     1      43.990  24.120  22.390  1.00  0.00            
ATOM     67  H32 GCD     1      43.800  24.100  21.310  1.00  0.00            
ATOM     68  O16 GCD     1      43.910  22.730  22.850  1.00  0.00            
ATOM     69  H33 GCD     1      42.980  22.500  22.730  1.00  0.00            
ATOM     70  C21 GCD     1      45.400  24.620  22.710  1.00  0.00            
ATOM     71  H34 GCD     1      45.640  24.410  23.760  1.00  0.00            
ATOM     72  O17 GCD     1      46.240  23.810  21.940  1.00  0.00            
ATOM     73  H35 GCD     1      45.890  22.940  22.120  1.00  0.00            
ATOM     74  C22 GCD     1      45.530  26.080  22.510  1.00  0.00            
ATOM     75  H36 GCD     1      46.520  26.430  22.830  1.00  0.00            
ATOM     76  O18 GCD     1      44.620  26.770  23.420  1.00  0.00            
ATOM     77  C23 GCD     1      43.220  26.510  23.160  1.00  0.00            
ATOM     78  H37 GCD     1      43.010  26.780  22.110  1.00  0.00            
ATOM     79  C24 GCD     1      42.350  27.370  24.010  1.00  0.00            
ATOM     80  H38 GCD     1      42.730  27.170  25.020  1.00  0.00            
ATOM     81  H39 GCD     1      41.310  27.040  23.900  1.00  0.00            
ATOM     82  O19 GCD     1      42.460  28.710  23.600  1.00  0.00            
ATOM     83  H40 GCD     1      43.400  28.950  23.570  1.00  0.00            
ATOM     84  O20 GCD     1      45.300  26.540  21.140  1.00  0.00            
ATOM     85  C25 GCD     1      46.290  27.370  20.550  1.00  0.00            
ATOM     86  H41 GCD     1      47.150  27.550  21.200  1.00  0.00            
ATOM     87  C26 GCD     1      46.900  26.630  19.410  1.00  0.00            
ATOM     88  H42 GCD     1      46.110  26.170  18.800  1.00  0.00            
ATOM     89  O21 GCD     1      47.650  25.580  19.990  1.00  0.00            
ATOM     90  H43 GCD     1      46.920  25.050  20.340  1.00  0.00            
ATOM     91  C27 GCD     1      47.760  27.480  18.460  1.00  0.00            
ATOM     92  H44 GCD     1      48.650  27.810  19.010  1.00  0.00            
ATOM     93  O22 GCD     1      48.240  26.690  17.280  1.00  0.00            
ATOM     94  H45 GCD     1      47.440  26.240  16.980  1.00  0.00            
ATOM     95  C28 GCD     1      47.070  28.790  18.000  1.00  0.00            
ATOM     96  H46 GCD     1      47.730  29.490  17.480  1.00  0.00            
ATOM     97  O23 GCD     1      46.620  29.340  19.190  1.00  0.00            
ATOM     98  C29 GCD     1      45.580  28.620  19.940  1.00  0.00            
ATOM     99  H47 GCD     1      44.700  28.350  19.350  1.00  0.00            
ATOM    100  C30 GCD     1      45.170  29.570  21.090  1.00  0.00            
ATOM    101  H48 GCD     1      46.000  29.590  21.810  1.00  0.00            
ATOM    102  H49 GCD     1      44.340  29.200  21.690  1.00  0.00            
ATOM    103  O24 GCD     1      44.790  30.940  20.720  1.00  0.00            
ATOM    104  H50 GCD     1      44.640  31.430  21.540  1.00  0.00            
ATOM    105  O25 GCD     1      45.990  28.510  17.020  1.00  0.00            
ATOM    106  C31 GCD     1      46.020  29.390  15.820  1.00  0.00            
ATOM    107  H51 GCD     1      47.020  29.840  15.780  1.00  0.00            
ATOM    108  C32 GCD     1      45.710  28.440  14.670  1.00  0.00            
ATOM    109  H52 GCD     1      44.790  27.890  14.920  1.00  0.00            
ATOM    110  O26 GCD     1      46.740  27.520  14.490  1.00  0.00            
ATOM    111  H53 GCD     1      46.450  26.780  15.040  1.00  0.00            
ATOM    112  C33 GCD     1      45.490  29.320  13.410  1.00  0.00            
ATOM    113  H54 GCD     1      46.430  29.840  13.210  1.00  0.00            
ATOM    114  O27 GCD     1      45.130  28.580  12.260  1.00  0.00            
ATOM    115  H55 GCD     1      44.280  28.150  12.330  1.00  0.00            
ATOM    116  C34 GCD     1      44.390  30.350  13.710  1.00  0.00            
ATOM    117  H56 GCD     1      44.180  30.970  12.830  1.00  0.00            
ATOM    118  O28 GCD     1      44.750  31.150  14.770  1.00  0.00            
ATOM    119  C35 GCD     1      45.000  30.480  16.050  1.00  0.00            
ATOM    120  H57 GCD     1      44.100  30.000  16.450  1.00  0.00            
ATOM    121  C36 GCD     1      45.460  31.610  17.000  1.00  0.00            
ATOM    122  H58 GCD     1      45.440  31.260  18.040  1.00  0.00            
ATOM    123  H59 GCD     1      44.720  32.420  16.900  1.00  0.00            
ATOM    124  O29 GCD     1      46.760  32.130  16.900  1.00  0.00            
ATOM    125  H60 GCD     1      46.880  32.330  17.840  1.00  0.00            
ATOM    126  O30 GCD     1      43.140  29.740  14.000  1.00  0.00            
ATOM    127  C37 GCD     1      42.230  29.620  12.940  1.00  0.00            
ATOM    128  H61 GCD     1      42.750  29.820  11.990  1.00  0.00            
ATOM    129  C38 GCD     1      41.690  28.170  13.020  1.00  0.00            
ATOM    130  H62 GCD     1      41.190  28.060  13.990  1.00  0.00            
ATOM    131  O31 GCD     1      42.830  27.260  12.880  1.00  0.00            
ATOM    132  H63 GCD     1      42.490  26.380  12.660  1.00  0.00            
ATOM    133  C39 GCD     1      40.710  28.000  11.880  1.00  0.00            
ATOM    134  H64 GCD     1      41.250  28.110  10.930  1.00  0.00            
ATOM    135  O32 GCD     1      40.070  26.760  11.850  1.00  0.00            
ATOM    136  H65 GCD     1      39.890  26.540  12.770  1.00  0.00            
ATOM    137  C40 GCD     1      39.580  28.980  11.940  1.00  0.00            
ATOM    138  H66 GCD     1      38.880  28.870  11.100  1.00  0.00            
ATOM    139  O33 GCD     1      40.100  30.260  11.990  1.00  0.00            
ATOM    140  C41 GCD     1      40.970  30.530  13.120  1.00  0.00            
ATOM    141  H67 GCD     1      40.470  30.280  14.060  1.00  0.00            
ATOM    142  C42 GCD     1      41.220  32.050  13.190  1.00  0.00            
ATOM    143  H68 GCD     1      41.750  32.360  14.100  1.00  0.00            
ATOM    144  H69 GCD     1      40.220  32.510  13.210  1.00  0.00            
ATOM    145  O34 GCD     1      41.970  32.540  12.130  1.00  0.00            
ATOM    146  H70 GCD     1      41.370  33.040  11.560  1.00  0.00            
ATOM    147  O35 GCD     1      38.750  28.810  13.110  1.00  0.00            
ATOM    148  C43 GCD     1      37.310  29.030  12.940  1.00  0.00            
ATOM    149  H71 GCD     1      37.160  29.960  12.370  1.00  0.00            
ATOM    150  C44 GCD     1      36.610  27.840  12.270  1.00  0.00            
ATOM    151  H72 GCD     1      36.760  26.910  12.840  1.00  0.00            
ATOM    152  O36 GCD     1      37.060  27.720  10.900  1.00  0.00            
ATOM    153  H73 GCD     1      37.050  26.760  10.800  1.00  0.00            
ATOM    154  C45 GCD     1      35.080  27.980  12.260  1.00  0.00            
ATOM    155  H74 GCD     1      34.810  28.830  11.620  1.00  0.00            
ATOM    156  O37 GCD     1      34.460  26.820  11.820  1.00  0.00            
ATOM    157  H75 GCD     1      33.920  26.480  12.550  1.00  0.00            
ATOM    158  C46 GCD     1      34.580  28.390  13.620  1.00  0.00            
ATOM    159  H76 GCD     1      33.500  28.530  13.570  1.00  0.00            
ATOM    160  O38 GCD     1      34.730  27.290  14.550  1.00  0.00            
ATOM    161  O39 GCD     1      35.230  29.600  14.040  1.00  0.00            
ATOM    162  C47 GCD     1      36.650  29.330  14.250  1.00  0.00            
ATOM    163  H77 GCD     1      36.770  28.470  14.920  1.00  0.00            
ATOM    164  C48 GCD     1      37.340  30.450  14.920  1.00  0.00            
ATOM    165  H78 GCD     1      36.990  31.400  14.490  1.00  0.00            
ATOM    166  H79 GCD     1      38.410  30.380  14.690  1.00  0.00            
ATOM    167  O40 GCD     1      37.050  30.550  16.300  1.00  0.00            
ATOM    168  H80 GCD     1      36.090  30.570  16.370  1.00  0.00            
ATOM    169  C1  AZ8     2      41.140  31.290  17.210  1.00  0.00            
ATOM    170  C2  AZ8     2      40.900  30.790  18.660  1.00  0.00            
ATOM    171  C3  AZ8     2      42.070  30.030  19.150  1.00  0.00            
ATOM    172  O1  AZ8     2      42.070  28.810  18.350  1.00  0.00            
ATOM    173  C4  AZ8     2      40.930  28.030  18.500  1.00  0.00            
ATOM    174  C5  AZ8     2      41.040  26.630  18.470  1.00  0.00            
ATOM    175  N1  AZ8     2      42.270  26.030  18.240  1.00  0.00            
ATOM    176  C6  AZ8     2      43.100  26.310  17.080  1.00  0.00            
ATOM    177  C7  AZ8     2      43.220  25.090  16.150  1.00  0.00            
ATOM    178  N2  AZ8     2      43.900  24.000  16.850  1.00  0.00            
ATOM    179  C8  AZ8     2      44.140  22.740  16.060  1.00  0.00            
ATOM    180  C9  AZ8     2      43.170  23.710  18.120  1.00  0.00            
ATOM    181  C10 AZ8     2      42.750  24.890  19.050  1.00  0.00            
ATOM    182  C11 AZ8     2      39.880  25.830  18.650  1.00  0.00            
ATOM    183  F1  AZ8     2      39.870  24.450  18.550  1.00  0.00            
ATOM    184  C12 AZ8     2      38.620  26.470  18.940  1.00  0.00            
ATOM    185  C13 AZ8     2      38.530  27.890  19.100  1.00  0.00            
ATOM    186  C14 AZ8     2      37.260  28.490  19.420  1.00  0.00            
ATOM    187  O2  AZ8     2      36.240  27.770  19.480  1.00  0.00            
ATOM    188  C15 AZ8     2      37.290  29.950  19.440  1.00  0.00            
ATOM    189  C16 AZ8     2      36.050  30.660  19.670  1.00  0.00            
ATOM    190  O3  AZ8     2      35.960  31.850  19.520  1.00  0.00            
ATOM    191  O4  AZ8     2      34.960  29.950  19.780  1.00  0.00            
ATOM    192  C17 AZ8     2      38.420  30.710  19.200  1.00  0.00            
ATOM    193  N3  AZ8     2      39.640  30.030  18.870  1.00  0.00            
ATOM    194  C18 AZ8     2      39.700  28.640  18.860  1.00  0.00            
ATOM    195  H1  AZ8     2      41.830  32.130  17.350  1.00  0.00            
ATOM    196  H2  AZ8     2      41.350  30.530  16.440  1.00  0.00            
ATOM    197  H3  AZ8     2      40.180  31.660  16.830  1.00  0.00            
ATOM    198  H4  AZ8     2      40.740  31.650  19.320  1.00  0.00            
ATOM    199  H5  AZ8     2      42.010  29.830  20.230  1.00  0.00            
ATOM    200  H6  AZ8     2      43.020  30.540  18.940  1.00  0.00            
ATOM    201  H7  AZ8     2      44.110  26.530  17.460  1.00  0.00            
ATOM    202  H8  AZ8     2      42.800  27.220  16.560  1.00  0.00            
ATOM    203  H9  AZ8     2      43.690  25.310  15.180  1.00  0.00            
ATOM    204  H10 AZ8     2      42.200  24.780  15.880  1.00  0.00            
ATOM    205  H11 AZ8     2      45.020  22.920  15.430  1.00  0.00            
ATOM    206  H12 AZ8     2      44.450  21.950  16.760  1.00  0.00            
ATOM    207  H13 AZ8     2      43.240  22.420  15.530  1.00  0.00            
ATOM    208  H14 AZ8     2      43.780  22.970  18.650  1.00  0.00            
ATOM    209  H15 AZ8     2      42.340  23.120  17.700  1.00  0.00            
ATOM    210  H16 AZ8     2      42.040  24.520  19.810  1.00  0.00            
ATOM    211  H17 AZ8     2      43.670  25.220  19.530  1.00  0.00            
ATOM    212  H18 AZ8     2      37.750  25.830  19.030  1.00  0.00            
ATOM    213  H19 AZ8     2      35.200  29.010  19.790  1.00  0.00            
ATOM    214  H20 AZ8     2      38.440  31.790  19.280  1.00  0.00            
TER
ENDMDL
MODEL        1
ATOM      1  H1  GCD     1       8.890  22.860   7.390  1.00  0.00            
ATOM      2  O1  GCD     1       9.240  23.350   6.630  1.00  0.00            
ATOM      3  C1  GCD     1      10.670  23.530   6.810  1.00  0.00            
ATOM      4  H2  GCD     1      10.860  23.740   7.870  1.00  0.00            
ATOM      5  H3  GCD     1      11.080  22.580   6.440  1.00  0.00            
ATOM      6  C2  GCD     1      11.290  24.600   5.940  1.00  0.00            
ATOM      7  H4  GCD     1      12.370  24.540   6.130  1.00  0.00            
ATOM      8  C3  GCD     1      10.760  25.990   6.150  1.00  0.00            
ATOM      9  H5  GCD     1       9.660  25.980   6.160  1.00  0.00            
ATOM     10  C4  GCD     1      11.220  27.000   5.070  1.00  0.00            
ATOM     11  H6  GCD     1      12.290  27.210   5.160  1.00  0.00            
ATOM     12  O2  GCD     1      10.580  28.240   5.270  1.00  0.00            
ATOM     13  H7  GCD     1      10.980  28.920   4.710  1.00  0.00            
ATOM     14  C5  GCD     1      10.940  26.470   3.640  1.00  0.00            
ATOM     15  H8  GCD     1       9.870  26.320   3.470  1.00  0.00            
ATOM     16  O3  GCD     1      11.540  27.320   2.670  1.00  0.00            
ATOM     17  H9  GCD     1      11.210  28.220   2.830  1.00  0.00            
ATOM     18  C6  GCD     1      11.570  25.080   3.580  1.00  0.00            
ATOM     19  O4  GCD     1      10.990  24.240   4.590  1.00  0.00            
ATOM     20  H10 GCD     1      11.360  24.620   2.610  1.00  0.00            
ATOM     21  O5  GCD     1      13.000  25.160   3.790  1.00  0.00            
ATOM     22  C7  GCD     1      13.740  24.420   2.830  1.00  0.00            
ATOM     23  H11 GCD     1      13.040  23.920   2.150  1.00  0.00            
ATOM     24  C8  GCD     1      14.600  25.470   2.160  1.00  0.00            
ATOM     25  H12 GCD     1      15.150  25.950   2.980  1.00  0.00            
ATOM     26  O6  GCD     1      13.760  26.490   1.550  1.00  0.00            
ATOM     27  H13 GCD     1      13.140  26.770   2.240  1.00  0.00            
ATOM     28  C9  GCD     1      15.510  24.820   1.140  1.00  0.00            
ATOM     29  H14 GCD     1      14.800  24.380   0.430  1.00  0.00            
ATOM     30  O7  GCD     1      16.370  25.790   0.440  1.00  0.00            
ATOM     31  H15 GCD     1      15.800  26.280  -0.160  1.00  0.00            
ATOM     32  C10 GCD     1      16.280  23.660   1.750  1.00  0.00            
ATOM     33  H16 GCD     1      16.740  23.080   0.950  1.00  0.00            
ATOM     34  O8  GCD     1      15.410  22.810   2.470  1.00  0.00            
ATOM     35  C11 GCD     1      14.690  23.430   3.540  1.00  0.00            
ATOM     36  H17 GCD     1      15.280  24.030   4.250  1.00  0.00            
ATOM     37  C12 GCD     1      13.950  22.310   4.260  1.00  0.00            
ATOM     38  H18 GCD     1      13.610  21.620   3.470  1.00  0.00            
ATOM     39  H19 GCD     1      13.080  22.670   4.830  1.00  0.00            
ATOM     40  O9  GCD     1      14.780  21.600   5.170  1.00  0.00            
ATOM     41  H20 GCD     1      15.680  21.680   4.810  1.00  0.00            
ATOM     42  O10 GCD     1      17.210  24.090   2.710  1.00  0.00            
ATOM     43  C13 GCD     1      18.400  23.260   2.750  1.00  0.00            
ATOM     44  H21 GCD     1      18.220  22.230   2.430  1.00  0.00            
ATOM     45  C14 GCD     1      19.450  23.880   1.790  1.00  0.00            
ATOM     46  H22 GCD     1      19.500  24.970   1.940  1.00  0.00            
ATOM     47  O11 GCD     1      19.160  23.560   0.460  1.00  0.00            
ATOM     48  H23 GCD     1      19.410  24.230  -0.190  1.00  0.00            
ATOM     49  C15 GCD     1      20.830  23.360   2.170  1.00  0.00            
ATOM     50  H24 GCD     1      20.860  22.290   1.940  1.00  0.00            
ATOM     51  O12 GCD     1      21.840  24.040   1.400  1.00  0.00            
ATOM     52  H25 GCD     1      21.580  23.920   0.480  1.00  0.00            
ATOM     53  C16 GCD     1      21.210  23.320   3.640  1.00  0.00            
ATOM     54  H26 GCD     1      22.150  22.770   3.780  1.00  0.00            
ATOM     55  O13 GCD     1      20.180  22.670   4.320  1.00  0.00            
ATOM     56  C17 GCD     1      18.930  23.310   4.180  1.00  0.00            
ATOM     57  H27 GCD     1      19.010  24.360   4.500  1.00  0.00            
ATOM     58  C18 GCD     1      18.010  22.770   5.280  1.00  0.00            
ATOM     59  H28 GCD     1      17.070  23.320   5.210  1.00  0.00            
ATOM     60  H29 GCD     1      18.570  22.850   6.220  1.00  0.00            
ATOM     61  O14 GCD     1      17.800  21.410   5.020  1.00  0.00            
ATOM     62  H30 GCD     1      18.670  21.130   4.700  1.00  0.00            
ATOM     63  O15 GCD     1      21.410  24.640   4.100  1.00  0.00            
ATOM     64  C19 GCD     1      22.690  25.140   4.450  1.00  0.00            
ATOM     65  H31 GCD     1      23.530  24.560   4.030  1.00  0.00            
ATOM     66  C20 GCD     1      22.830  26.570   3.870  1.00  0.00            
ATOM     67  H32 GCD     1      21.980  27.210   4.130  1.00  0.00            
ATOM     68  O16 GCD     1      22.960  26.550   2.420  1.00  0.00            
ATOM     69  H33 GCD     1      22.400  25.810   2.130  1.00  0.00            
ATOM     70  C21 GCD     1      24.140  27.160   4.390  1.00  0.00            
ATOM     71  H34 GCD     1      24.890  26.410   4.110  1.00  0.00            
ATOM     72  O17 GCD     1      24.410  28.450   3.780  1.00  0.00            
ATOM     73  H35 GCD     1      23.910  29.100   4.270  1.00  0.00            
ATOM     74  C22 GCD     1      24.030  27.200   5.870  1.00  0.00            
ATOM     75  H36 GCD     1      24.980  27.590   6.240  1.00  0.00            
ATOM     76  O18 GCD     1      24.040  25.860   6.360  1.00  0.00            
ATOM     77  C23 GCD     1      22.770  25.170   6.010  1.00  0.00            
ATOM     78  H37 GCD     1      21.910  25.790   6.320  1.00  0.00            
ATOM     79  C24 GCD     1      22.690  23.760   6.600  1.00  0.00            
ATOM     80  H38 GCD     1      23.380  23.120   6.040  1.00  0.00            
ATOM     81  H39 GCD     1      21.690  23.350   6.410  1.00  0.00            
ATOM     82  O19 GCD     1      22.830  23.760   8.030  1.00  0.00            
ATOM     83  H40 GCD     1      23.770  23.580   8.140  1.00  0.00            
ATOM     84  O20 GCD     1      22.910  27.960   6.390  1.00  0.00            
ATOM     85  C25 GCD     1      23.320  28.970   7.300  1.00  0.00            
ATOM     86  H41 GCD     1      24.400  28.960   7.500  1.00  0.00            
ATOM     87  C26 GCD     1      22.940  30.330   6.690  1.00  0.00            
ATOM     88  H42 GCD     1      21.900  30.310   6.320  1.00  0.00            
ATOM     89  O21 GCD     1      23.800  30.650   5.580  1.00  0.00            
ATOM     90  H43 GCD     1      23.680  31.500   5.140  1.00  0.00            
ATOM     91  C27 GCD     1      23.020  31.470   7.720  1.00  0.00            
ATOM     92  H44 GCD     1      24.090  31.530   7.960  1.00  0.00            
ATOM     93  O22 GCD     1      22.590  32.730   7.210  1.00  0.00            
ATOM     94  H45 GCD     1      21.670  32.720   6.930  1.00  0.00            
ATOM     95  C28 GCD     1      22.240  31.150   8.970  1.00  0.00            
ATOM     96  H46 GCD     1      22.490  31.850   9.780  1.00  0.00            
ATOM     97  O23 GCD     1      22.580  29.870   9.470  1.00  0.00            
ATOM     98  C29 GCD     1      22.450  28.810   8.570  1.00  0.00            
ATOM     99  H47 GCD     1      21.420  28.510   8.370  1.00  0.00            
ATOM    100  C30 GCD     1      23.050  27.580   9.290  1.00  0.00            
ATOM    101  H48 GCD     1      24.120  27.740   9.470  1.00  0.00            
ATOM    102  H49 GCD     1      23.020  26.730   8.600  1.00  0.00            
ATOM    103  O24 GCD     1      22.290  27.290  10.510  1.00  0.00            
ATOM    104  H50 GCD     1      22.620  26.490  10.950  1.00  0.00            
ATOM    105  O25 GCD     1      20.850  31.160   8.730  1.00  0.00            
ATOM    106  C31 GCD     1      20.080  32.390   8.800  1.00  0.00            
ATOM    107  H51 GCD     1      20.700  33.300   8.850  1.00  0.00            
ATOM    108  C32 GCD     1      19.150  32.360   7.620  1.00  0.00            
ATOM    109  H52 GCD     1      18.650  31.380   7.560  1.00  0.00            
ATOM    110  O26 GCD     1      19.940  32.570   6.430  1.00  0.00            
ATOM    111  H53 GCD     1      19.460  32.510   5.590  1.00  0.00            
ATOM    112  C33 GCD     1      18.070  33.440   7.810  1.00  0.00            
ATOM    113  H54 GCD     1      18.560  34.420   7.880  1.00  0.00            
ATOM    114  O27 GCD     1      17.150  33.570   6.700  1.00  0.00            
ATOM    115  H55 GCD     1      16.780  32.720   6.440  1.00  0.00            
ATOM    116  C34 GCD     1      17.350  33.360   9.150  1.00  0.00            
ATOM    117  H56 GCD     1      16.690  34.220   9.280  1.00  0.00            
ATOM    118  O28 GCD     1      18.320  33.360  10.140  1.00  0.00            
ATOM    119  C35 GCD     1      19.270  32.280  10.100  1.00  0.00            
ATOM    120  H57 GCD     1      18.720  31.340  10.220  1.00  0.00            
ATOM    121  C36 GCD     1      20.140  32.350  11.320  1.00  0.00            
ATOM    122  H58 GCD     1      20.870  31.530  11.310  1.00  0.00            
ATOM    123  H59 GCD     1      19.510  32.220  12.210  1.00  0.00            
ATOM    124  O29 GCD     1      20.840  33.530  11.530  1.00  0.00            
ATOM    125  H60 GCD     1      20.170  34.190  11.720  1.00  0.00            
ATOM    126  O30 GCD     1      16.620  32.130   9.280  1.00  0.00            
ATOM    127  C37 GCD     1      15.520  31.980  10.090  1.00  0.00            
ATOM    128  H61 GCD     1      15.670  32.680  10.910  1.00  0.00            
ATOM    129  C38 GCD     1      14.250  32.420   9.400  1.00  0.00            
ATOM    130  H62 GCD     1      14.040  31.890   8.460  1.00  0.00            
ATOM    131  O31 GCD     1      14.200  33.790   9.150  1.00  0.00            
ATOM    132  H63 GCD     1      14.070  33.830   8.190  1.00  0.00            
ATOM    133  C39 GCD     1      13.020  32.020  10.290  1.00  0.00            
ATOM    134  H64 GCD     1      13.190  32.580  11.220  1.00  0.00            
ATOM    135  O32 GCD     1      11.700  32.330   9.710  1.00  0.00            
ATOM    136  H65 GCD     1      11.320  31.490   9.440  1.00  0.00            
ATOM    137  C40 GCD     1      13.080  30.590  10.720  1.00  0.00            
ATOM    138  H66 GCD     1      12.370  30.570  11.560  1.00  0.00            
ATOM    139  O33 GCD     1      14.340  30.400  11.330  1.00  0.00            
ATOM    140  C41 GCD     1      15.450  30.550  10.540  1.00  0.00            
ATOM    141  H67 GCD     1      15.330  29.890   9.670  1.00  0.00            
ATOM    142  C42 GCD     1      16.670  29.970  11.260  1.00  0.00            
ATOM    143  H68 GCD     1      17.490  29.800  10.550  1.00  0.00            
ATOM    144  H69 GCD     1      16.320  29.030  11.710  1.00  0.00            
ATOM    145  O34 GCD     1      17.140  30.750  12.380  1.00  0.00            
ATOM    146  H70 GCD     1      16.410  31.210  12.820  1.00  0.00            
ATOM    147  O35 GCD     1      12.710  29.690   9.700  1.00  0.00            
ATOM    148  C43 GCD     1      11.540  28.810   9.840  1.00  0.00            
ATOM    149  H71 GCD     1      10.910  29.000  10.710  1.00  0.00            
ATOM    150  C44 GCD     1      10.630  29.090   8.640  1.00  0.00            
ATOM    151  H72 GCD     1      11.260  29.110   7.750  1.00  0.00            
ATOM    152  O36 GCD     1       9.950  30.310   8.800  1.00  0.00            
ATOM    153  H73 GCD     1       9.310  30.160   9.510  1.00  0.00            
ATOM    154  C45 GCD     1       9.620  27.990   8.520  1.00  0.00            
ATOM    155  H74 GCD     1       8.950  27.940   9.390  1.00  0.00            
ATOM    156  O37 GCD     1       8.690  28.150   7.330  1.00  0.00            
ATOM    157  H75 GCD     1       9.100  28.440   6.500  1.00  0.00            
ATOM    158  C46 GCD     1      10.320  26.570   8.580  1.00  0.00            
ATOM    159  H76 GCD     1       9.540  25.810   8.520  1.00  0.00            
ATOM    160  O38 GCD     1      11.210  26.450   7.460  1.00  0.00            
ATOM    161  O39 GCD     1      11.100  26.430   9.760  1.00  0.00            
ATOM    162  C47 GCD     1      12.150  27.410   9.790  1.00  0.00            
ATOM    163  H77 GCD     1      12.840  27.340   8.940  1.00  0.00            
ATOM    164  C48 GCD     1      13.020  27.160  10.980  1.00  0.00            
ATOM    165  H78 GCD     1      13.690  28.020  10.940  1.00  0.00            
ATOM    166  H79 GCD     1      13.620  26.250  10.920  1.00  0.00            
ATOM    167  O40 GCD     1      12.390  27.180  12.260  1.00  0.00            
ATOM    168  H80 GCD     1      13.040  27.190  12.970  1.00  0.00            
ATOM    169  C1  AZ8     2      19.800  23.680  10.270  1.00  0.00            
ATOM    170  C2  AZ8     2      19.220  24.040   8.840  1.00  0.00            
ATOM    171  C3  AZ8     2      19.790  25.370   8.430  1.00  0.00            
ATOM    172  O1  AZ8     2      19.140  25.770   7.200  1.00  0.00            
ATOM    173  C4  AZ8     2      17.730  25.810   7.250  1.00  0.00            
ATOM    174  C5  AZ8     2      17.050  26.700   6.390  1.00  0.00            
ATOM    175  N1  AZ8     2      17.780  27.430   5.440  1.00  0.00            
ATOM    176  C6  AZ8     2      18.420  28.690   5.830  1.00  0.00            
ATOM    177  C7  AZ8     2      19.620  29.020   4.950  1.00  0.00            
ATOM    178  N2  AZ8     2      19.330  28.800   3.500  1.00  0.00            
ATOM    179  C8  AZ8     2      20.360  29.210   2.530  1.00  0.00            
ATOM    180  C9  AZ8     2      18.850  27.480   3.190  1.00  0.00            
ATOM    181  C10 AZ8     2      17.610  27.230   4.020  1.00  0.00            
ATOM    182  C11 AZ8     2      15.690  26.650   6.350  1.00  0.00            
ATOM    183  F1  AZ8     2      14.980  27.500   5.610  1.00  0.00            
ATOM    184  C12 AZ8     2      15.000  25.660   6.990  1.00  0.00            
ATOM    185  C13 AZ8     2      15.640  24.670   7.690  1.00  0.00            
ATOM    186  C14 AZ8     2      14.930  23.560   8.410  1.00  0.00            
ATOM    187  O2  AZ8     2      13.730  23.460   8.280  1.00  0.00            
ATOM    188  C15 AZ8     2      15.800  22.600   9.160  1.00  0.00            
ATOM    189  C16 AZ8     2      15.210  21.410   9.790  1.00  0.00            
ATOM    190  O3  AZ8     2      15.940  20.750  10.470  1.00  0.00            
ATOM    191  O4  AZ8     2      13.920  21.180   9.650  1.00  0.00            
ATOM    192  C17 AZ8     2      17.170  22.740   9.270  1.00  0.00            
ATOM    193  N3  AZ8     2      17.740  23.880   8.670  1.00  0.00            
ATOM    194  C18 AZ8     2      17.050  24.730   7.840  1.00  0.00            
ATOM    195  H1  AZ8     2      19.630  22.620  10.500  1.00  0.00            
ATOM    196  H2  AZ8     2      20.860  23.910  10.380  1.00  0.00            
ATOM    197  H3  AZ8     2      19.320  24.190  11.120  1.00  0.00            
ATOM    198  H4  AZ8     2      19.660  23.350   8.120  1.00  0.00            
ATOM    199  H5  AZ8     2      20.860  25.330   8.230  1.00  0.00            
ATOM    200  H6  AZ8     2      19.420  26.060   9.200  1.00  0.00            
ATOM    201  H7  AZ8     2      18.840  28.620   6.840  1.00  0.00            
ATOM    202  H8  AZ8     2      17.690  29.510   5.840  1.00  0.00            
ATOM    203  H9  AZ8     2      20.530  28.490   5.240  1.00  0.00            
ATOM    204  H10 AZ8     2      19.980  30.020   5.230  1.00  0.00            
ATOM    205  H11 AZ8     2      20.790  30.140   2.920  1.00  0.00            
ATOM    206  H12 AZ8     2      21.180  28.520   2.320  1.00  0.00            
ATOM    207  H13 AZ8     2      19.920  29.460   1.550  1.00  0.00            
ATOM    208  H14 AZ8     2      19.560  26.670   3.410  1.00  0.00            
ATOM    209  H15 AZ8     2      18.570  27.380   2.130  1.00  0.00            
ATOM    210  H16 AZ8     2      16.840  27.980   3.770  1.00  0.00            
ATOM    211  H17 AZ8     2      17.210  26.220   3.840  1.00  0.00            
ATOM    212  H18 AZ8     2      13.910  25.680   7.020  1.00  0.00            
ATOM    213  H19 AZ8     2      13.560  21.950   9.190  1.00  0.00            
ATOM    214  H20 AZ8     2      17.840  22.030   9.740  1.00  0.00            
TER
ENDMDL
MODEL        1
ATOM      1  H1  GCD     1      24.270  36.850  12.800  1.00  0.00            
ATOM      2  O1  GCD     1      24.780  36.890  13.620  1.00  0.00            
ATOM      3  C1  GCD     1      25.800  37.840  13.310  1.00  0.00            
ATOM      4  H2  GCD     1      25.450  38.750  12.820  1.00  0.00            
ATOM      5  H3  GCD     1      26.210  38.090  14.300  1.00  0.00            
ATOM      6  C2  GCD     1      26.880  37.080  12.580  1.00  0.00            
ATOM      7  H4  GCD     1      27.170  36.280  13.270  1.00  0.00            
ATOM      8  C3  GCD     1      28.050  37.960  12.380  1.00  0.00            
ATOM      9  H5  GCD     1      27.710  38.870  11.870  1.00  0.00            
ATOM     10  C4  GCD     1      29.110  37.150  11.600  1.00  0.00            
ATOM     11  H6  GCD     1      29.570  36.360  12.220  1.00  0.00            
ATOM     12  O2  GCD     1      30.210  37.970  11.240  1.00  0.00            
ATOM     13  H7  GCD     1      30.980  37.410  11.080  1.00  0.00            
ATOM     14  C5  GCD     1      28.590  36.480  10.400  1.00  0.00            
ATOM     15  H8  GCD     1      28.370  37.280   9.680  1.00  0.00            
ATOM     16  O3  GCD     1      29.570  35.690   9.740  1.00  0.00            
ATOM     17  H9  GCD     1      30.130  36.250   9.190  1.00  0.00            
ATOM     18  C6  GCD     1      27.320  35.740  10.610  1.00  0.00            
ATOM     19  O4  GCD     1      26.400  36.660  11.340  1.00  0.00            
ATOM     20  H10 GCD     1      26.960  35.520   9.600  1.00  0.00            
ATOM     21  O5  GCD     1      27.320  34.530  11.260  1.00  0.00            
ATOM     22  C7  GCD     1      26.670  33.450  10.600  1.00  0.00            
ATOM     23  H11 GCD     1      26.100  33.820   9.740  1.00  0.00            
ATOM     24  C8  GCD     1      27.750  32.530  10.020  1.00  0.00            
ATOM     25  H12 GCD     1      28.380  32.210  10.860  1.00  0.00            
ATOM     26  O6  GCD     1      28.410  33.400   9.030  1.00  0.00            
ATOM     27  H13 GCD     1      28.920  34.120   9.420  1.00  0.00            
ATOM     28  C9  GCD     1      26.950  31.380   9.390  1.00  0.00            
ATOM     29  H14 GCD     1      26.280  31.760   8.610  1.00  0.00            
ATOM     30  O7  GCD     1      27.780  30.470   8.640  1.00  0.00            
ATOM     31  H15 GCD     1      28.490  30.070   9.150  1.00  0.00            
ATOM     32  C10 GCD     1      26.240  30.620  10.490  1.00  0.00            
ATOM     33  H16 GCD     1      25.740  29.820   9.940  1.00  0.00            
ATOM     34  O8  GCD     1      25.350  31.570  11.110  1.00  0.00            
ATOM     35  C11 GCD     1      25.920  32.670  11.650  1.00  0.00            
ATOM     36  H17 GCD     1      26.620  32.350  12.430  1.00  0.00            
ATOM     37  C12 GCD     1      24.800  33.500  12.340  1.00  0.00            
ATOM     38  H18 GCD     1      25.340  34.330  12.810  1.00  0.00            
ATOM     39  H19 GCD     1      24.310  32.990  13.180  1.00  0.00            
ATOM     40  O9  GCD     1      23.860  33.960  11.370  1.00  0.00            
ATOM     41  H20 GCD     1      23.500  34.830  11.590  1.00  0.00            
ATOM     42  O10 GCD     1      27.180  30.100  11.420  1.00  0.00            
ATOM     43  C13 GCD     1      27.580  28.740  11.240  1.00  0.00            
ATOM     44  H21 GCD     1      27.560  28.490  10.170  1.00  0.00            
ATOM     45  C14 GCD     1      29.050  28.730  11.660  1.00  0.00            
ATOM     46  H22 GCD     1      29.120  29.310  12.580  1.00  0.00            
ATOM     47  O11 GCD     1      29.950  29.270  10.650  1.00  0.00            
ATOM     48  H23 GCD     1      30.890  29.160  10.850  1.00  0.00            
ATOM     49  C15 GCD     1      29.590  27.360  11.960  1.00  0.00            
ATOM     50  H24 GCD     1      29.400  26.800  11.030  1.00  0.00            
ATOM     51  O12 GCD     1      30.910  27.330  12.290  1.00  0.00            
ATOM     52  H25 GCD     1      31.330  27.370  11.420  1.00  0.00            
ATOM     53  C16 GCD     1      28.680  26.750  13.020  1.00  0.00            
ATOM     54  H26 GCD     1      29.060  25.750  13.240  1.00  0.00            
ATOM     55  O13 GCD     1      27.380  26.620  12.530  1.00  0.00            
ATOM     56  C17 GCD     1      26.710  27.810  12.130  1.00  0.00            
ATOM     57  H27 GCD     1      26.450  28.280  13.090  1.00  0.00            
ATOM     58  C18 GCD     1      25.390  27.480  11.520  1.00  0.00            
ATOM     59  H28 GCD     1      25.000  28.500  11.440  1.00  0.00            
ATOM     60  H29 GCD     1      24.870  26.820  12.230  1.00  0.00            
ATOM     61  O14 GCD     1      25.550  26.820  10.210  1.00  0.00            
ATOM     62  H30 GCD     1      26.100  26.060  10.420  1.00  0.00            
ATOM     63  O15 GCD     1      28.660  27.450  14.270  1.00  0.00            
ATOM     64  C19 GCD     1      28.970  26.660  15.470  1.00  0.00            
ATOM     65  H31 GCD     1      29.190  25.600  15.310  1.00  0.00            
ATOM     66  C20 GCD     1      30.240  27.230  16.090  1.00  0.00            
ATOM     67  H32 GCD     1      30.150  28.330  16.100  1.00  0.00            
ATOM     68  O16 GCD     1      31.330  27.010  15.240  1.00  0.00            
ATOM     69  H33 GCD     1      31.020  27.430  14.420  1.00  0.00            
ATOM     70  C21 GCD     1      30.480  26.660  17.470  1.00  0.00            
ATOM     71  H34 GCD     1      30.570  25.570  17.390  1.00  0.00            
ATOM     72  O17 GCD     1      31.730  27.140  17.980  1.00  0.00            
ATOM     73  H35 GCD     1      31.570  27.960  18.450  1.00  0.00            
ATOM     74  C22 GCD     1      29.310  26.740  18.460  1.00  0.00            
ATOM     75  H36 GCD     1      29.600  26.180  19.350  1.00  0.00            
ATOM     76  O18 GCD     1      28.140  26.240  17.760  1.00  0.00            
ATOM     77  C23 GCD     1      27.830  26.880  16.530  1.00  0.00            
ATOM     78  H37 GCD     1      27.760  27.970  16.680  1.00  0.00            
ATOM     79  C24 GCD     1      26.490  26.400  16.020  1.00  0.00            
ATOM     80  H38 GCD     1      26.280  26.960  15.100  1.00  0.00            
ATOM     81  H39 GCD     1      25.750  26.670  16.790  1.00  0.00            
ATOM     82  O19 GCD     1      26.510  25.000  15.660  1.00  0.00            
ATOM     83  H40 GCD     1      26.770  24.550  16.480  1.00  0.00            
ATOM     84  O20 GCD     1      29.170  28.150  18.750  1.00  0.00            
ATOM     85  C25 GCD     1      29.350  28.490  20.170  1.00  0.00            
ATOM     86  H41 GCD     1      29.840  27.650  20.680  1.00  0.00            
ATOM     87  C26 GCD     1      30.230  29.650  20.190  1.00  0.00            
ATOM     88  H42 GCD     1      29.720  30.430  19.610  1.00  0.00            
ATOM     89  O21 GCD     1      31.480  29.410  19.590  1.00  0.00            
ATOM     90  H43 GCD     1      31.680  30.230  19.120  1.00  0.00            
ATOM     91  C27 GCD     1      30.300  30.270  21.610  1.00  0.00            
ATOM     92  H44 GCD     1      30.770  29.580  22.330  1.00  0.00            
ATOM     93  O22 GCD     1      31.020  31.530  21.630  1.00  0.00            
ATOM     94  H45 GCD     1      30.370  32.210  21.390  1.00  0.00            
ATOM     95  C28 GCD     1      28.880  30.550  22.090  1.00  0.00            
ATOM     96  H46 GCD     1      28.880  30.940  23.120  1.00  0.00            
ATOM     97  O23 GCD     1      28.060  29.440  21.970  1.00  0.00            
ATOM     98  C29 GCD     1      27.970  28.810  20.680  1.00  0.00            
ATOM     99  H47 GCD     1      27.320  29.440  20.060  1.00  0.00            
ATOM    100  C30 GCD     1      27.130  27.500  20.930  1.00  0.00            
ATOM    101  H48 GCD     1      26.660  27.600  21.910  1.00  0.00            
ATOM    102  H49 GCD     1      27.670  26.540  20.940  1.00  0.00            
ATOM    103  O24 GCD     1      26.070  27.560  19.980  1.00  0.00            
ATOM    104  H50 GCD     1      25.990  26.640  19.710  1.00  0.00            
ATOM    105  O25 GCD     1      28.400  31.680  21.340  1.00  0.00            
ATOM    106  C31 GCD     1      27.540  32.530  22.090  1.00  0.00            
ATOM    107  H51 GCD     1      26.980  31.930  22.830  1.00  0.00            
ATOM    108  C32 GCD     1      28.450  33.640  22.640  1.00  0.00            
ATOM    109  H52 GCD     1      29.110  33.880  21.800  1.00  0.00            
ATOM    110  O26 GCD     1      29.280  33.210  23.690  1.00  0.00            
ATOM    111  H53 GCD     1      28.880  33.470  24.530  1.00  0.00            
ATOM    112  C33 GCD     1      27.600  34.840  23.070  1.00  0.00            
ATOM    113  H54 GCD     1      26.950  34.420  23.850  1.00  0.00            
ATOM    114  O27 GCD     1      28.560  35.890  23.460  1.00  0.00            
ATOM    115  H55 GCD     1      29.170  36.050  22.740  1.00  0.00            
ATOM    116  C34 GCD     1      26.690  35.310  21.880  1.00  0.00            
ATOM    117  H56 GCD     1      26.050  36.130  22.220  1.00  0.00            
ATOM    118  O28 GCD     1      25.830  34.270  21.450  1.00  0.00            
ATOM    119  C35 GCD     1      26.480  33.050  21.100  1.00  0.00            
ATOM    120  H57 GCD     1      27.050  33.160  20.170  1.00  0.00            
ATOM    121  C36 GCD     1      25.380  32.050  20.820  1.00  0.00            
ATOM    122  H58 GCD     1      25.790  31.170  20.310  1.00  0.00            
ATOM    123  H59 GCD     1      24.630  32.380  20.080  1.00  0.00            
ATOM    124  O29 GCD     1      24.610  31.680  22.010  1.00  0.00            
ATOM    125  H60 GCD     1      23.950  32.350  22.230  1.00  0.00            
ATOM    126  O30 GCD     1      27.500  35.690  20.860  1.00  0.00            
ATOM    127  C37 GCD     1      27.730  37.130  20.690  1.00  0.00            
ATOM    128  H61 GCD     1      27.490  37.680  21.610  1.00  0.00            
ATOM    129  C38 GCD     1      29.220  37.340  20.320  1.00  0.00            
ATOM    130  H62 GCD     1      29.440  36.890  19.340  1.00  0.00            
ATOM    131  O31 GCD     1      30.020  36.870  21.410  1.00  0.00            
ATOM    132  H63 GCD     1      30.850  37.350  21.480  1.00  0.00            
ATOM    133  C39 GCD     1      29.440  38.830  20.180  1.00  0.00            
ATOM    134  H64 GCD     1      29.250  39.170  21.210  1.00  0.00            
ATOM    135  O32 GCD     1      30.780  39.160  19.830  1.00  0.00            
ATOM    136  H65 GCD     1      30.760  40.120  19.800  1.00  0.00            
ATOM    137  C40 GCD     1      28.480  39.370  19.060  1.00  0.00            
ATOM    138  H66 GCD     1      28.610  40.450  19.080  1.00  0.00            
ATOM    139  O33 GCD     1      27.140  39.080  19.440  1.00  0.00            
ATOM    140  C41 GCD     1      26.870  37.690  19.610  1.00  0.00            
ATOM    141  H67 GCD     1      26.890  37.080  18.700  1.00  0.00            
ATOM    142  C42 GCD     1      25.400  37.660  20.030  1.00  0.00            
ATOM    143  H68 GCD     1      25.220  36.580  20.120  1.00  0.00            
ATOM    144  H69 GCD     1      24.880  38.180  19.210  1.00  0.00            
ATOM    145  O34 GCD     1      24.980  38.240  21.230  1.00  0.00            
ATOM    146  H70 GCD     1      25.280  39.160  21.280  1.00  0.00            
ATOM    147  O35 GCD     1      28.750  38.810  17.780  1.00  0.00            
ATOM    148  C43 GCD     1      28.990  39.730  16.750  1.00  0.00            
ATOM    149  H71 GCD     1      29.290  40.710  17.150  1.00  0.00            
ATOM    150  C44 GCD     1      30.210  39.070  16.150  1.00  0.00            
ATOM    151  H72 GCD     1      30.050  37.990  16.100  1.00  0.00            
ATOM    152  O36 GCD     1      31.340  39.230  16.980  1.00  0.00            
ATOM    153  H73 GCD     1      31.090  38.950  17.860  1.00  0.00            
ATOM    154  C45 GCD     1      30.420  39.560  14.690  1.00  0.00            
ATOM    155  H74 GCD     1      30.680  40.610  14.850  1.00  0.00            
ATOM    156  O37 GCD     1      31.410  38.870  14.130  1.00  0.00            
ATOM    157  H75 GCD     1      31.120  38.400  13.340  1.00  0.00            
ATOM    158  C46 GCD     1      29.130  39.560  13.820  1.00  0.00            
ATOM    159  H76 GCD     1      29.330  39.970  12.830  1.00  0.00            
ATOM    160  O38 GCD     1      28.670  38.260  13.630  1.00  0.00            
ATOM    161  O39 GCD     1      28.110  40.280  14.490  1.00  0.00            
ATOM    162  C47 GCD     1      27.770  39.850  15.830  1.00  0.00            
ATOM    163  H77 GCD     1      27.410  38.820  15.830  1.00  0.00            
ATOM    164  C48 GCD     1      26.540  40.640  16.360  1.00  0.00            
ATOM    165  H78 GCD     1      26.320  40.280  17.370  1.00  0.00            
ATOM    166  H79 GCD     1      25.700  40.420  15.690  1.00  0.00            
ATOM    167  O40 GCD     1      27.050  41.940  16.400  1.00  0.00            
ATOM    168  H80 GCD     1      27.120  42.200  15.470  1.00  0.00            
ATOM    169  C1  AZ8     2      27.210  30.770  17.580  1.00  0.00            
ATOM    170  C2  AZ8     2      26.390  31.220  16.370  1.00  0.00            
ATOM    171  C3  AZ8     2      26.940  30.730  14.990  1.00  0.00            
ATOM    172  O1  AZ8     2      28.170  31.510  14.810  1.00  0.00            
ATOM    173  C4  AZ8     2      28.300  32.880  15.020  1.00  0.00            
ATOM    174  C5  AZ8     2      29.410  33.660  14.480  1.00  0.00            
ATOM    175  N1  AZ8     2      30.350  32.920  13.730  1.00  0.00            
ATOM    176  C6  AZ8     2      31.310  32.110  14.470  1.00  0.00            
ATOM    177  C7  AZ8     2      31.960  30.950  13.680  1.00  0.00            
ATOM    178  N2  AZ8     2      32.420  31.550  12.450  1.00  0.00            
ATOM    179  C8  AZ8     2      33.330  30.580  11.700  1.00  0.00            
ATOM    180  C9  AZ8     2      31.370  32.160  11.590  1.00  0.00            
ATOM    181  C10 AZ8     2      30.730  33.330  12.400  1.00  0.00            
ATOM    182  C11 AZ8     2      29.430  35.050  14.750  1.00  0.00            
ATOM    183  F1  AZ8     2      30.550  35.750  14.470  1.00  0.00            
ATOM    184  C12 AZ8     2      28.360  35.570  15.470  1.00  0.00            
ATOM    185  C13 AZ8     2      27.200  34.850  15.800  1.00  0.00            
ATOM    186  C14 AZ8     2      26.030  35.490  16.380  1.00  0.00            
ATOM    187  O2  AZ8     2      26.010  36.690  16.630  1.00  0.00            
ATOM    188  C15 AZ8     2      24.890  34.650  16.790  1.00  0.00            
ATOM    189  C16 AZ8     2      23.650  35.170  17.400  1.00  0.00            
ATOM    190  O3  AZ8     2      22.680  34.490  17.660  1.00  0.00            
ATOM    191  O4  AZ8     2      23.580  36.420  17.810  1.00  0.00            
ATOM    192  C17 AZ8     2      24.970  33.280  16.500  1.00  0.00            
ATOM    193  N3  AZ8     2      26.180  32.690  16.250  1.00  0.00            
ATOM    194  C18 AZ8     2      27.170  33.510  15.640  1.00  0.00            
ATOM    195  H1  AZ8     2      28.270  31.050  17.540  1.00  0.00            
ATOM    196  H2  AZ8     2      26.800  31.370  18.400  1.00  0.00            
ATOM    197  H3  AZ8     2      27.090  29.720  17.870  1.00  0.00            
ATOM    198  H4  AZ8     2      25.360  30.860  16.460  1.00  0.00            
ATOM    199  H5  AZ8     2      26.240  30.840  14.150  1.00  0.00            
ATOM    200  H6  AZ8     2      27.200  29.670  15.090  1.00  0.00            
ATOM    201  H7  AZ8     2      30.670  31.660  15.240  1.00  0.00            
ATOM    202  H8  AZ8     2      32.030  32.790  14.950  1.00  0.00            
ATOM    203  H9  AZ8     2      31.300  30.110  13.460  1.00  0.00            
ATOM    204  H10 AZ8     2      32.870  30.590  14.180  1.00  0.00            
ATOM    205  H11 AZ8     2      34.260  30.410  12.260  1.00  0.00            
ATOM    206  H12 AZ8     2      32.870  29.590  11.750  1.00  0.00            
ATOM    207  H13 AZ8     2      33.530  30.930  10.680  1.00  0.00            
ATOM    208  H14 AZ8     2      30.650  31.400  11.260  1.00  0.00            
ATOM    209  H15 AZ8     2      31.880  32.500  10.680  1.00  0.00            
ATOM    210  H16 AZ8     2      31.410  34.190  12.480  1.00  0.00            
ATOM    211  H17 AZ8     2      29.820  33.550  11.830  1.00  0.00            
ATOM    212  H18 AZ8     2      28.440  36.600  15.820  1.00  0.00            
ATOM    213  H19 AZ8     2      24.370  36.810  17.390  1.00  0.00            
ATOM    214  H20 AZ8     2      24.150  32.620  16.730  1.00  0.00            
TER
ENDMDL
MODEL        1
ATOM      1  H1  GCD     1      26.730  28.620  -5.380  1.00  0.00            
ATOM      2  O1  GCD     1      27.530  28.120  -5.210  1.00  0.00            
ATOM      3  C1  GCD     1      27.510  27.640  -3.790  1.00  0.00            
ATOM      4  H2  GCD     1      28.160  26.770  -3.610  1.00  0.00            
ATOM      5  H3  GCD     1      27.880  28.360  -3.050  1.00  0.00            
ATOM      6  C2  GCD     1      26.080  27.310  -3.380  1.00  0.00            
ATOM      7  H4  GCD     1      26.160  26.830  -2.390  1.00  0.00            
ATOM      8  C3  GCD     1      25.370  26.310  -4.330  1.00  0.00            
ATOM      9  H5  GCD     1      25.410  26.820  -5.300  1.00  0.00            
ATOM     10  C4  GCD     1      23.900  26.120  -3.970  1.00  0.00            
ATOM     11  H6  GCD     1      23.910  25.440  -3.110  1.00  0.00            
ATOM     12  O2  GCD     1      23.220  25.390  -5.040  1.00  0.00            
ATOM     13  H7  GCD     1      22.300  25.300  -4.760  1.00  0.00            
ATOM     14  C5  GCD     1      23.170  27.410  -3.520  1.00  0.00            
ATOM     15  H8  GCD     1      22.850  28.040  -4.360  1.00  0.00            
ATOM     16  O3  GCD     1      22.010  27.170  -2.760  1.00  0.00            
ATOM     17  H9  GCD     1      22.310  27.290  -1.850  1.00  0.00            
ATOM     18  C6  GCD     1      24.010  28.320  -2.700  1.00  0.00            
ATOM     19  O4  GCD     1      25.300  28.500  -3.280  1.00  0.00            
ATOM     20  H10 GCD     1      23.570  29.320  -2.610  1.00  0.00            
ATOM     21  O5  GCD     1      24.200  27.680  -1.390  1.00  0.00            
ATOM     22  C7  GCD     1      24.200  28.550  -0.330  1.00  0.00            
ATOM     23  H11 GCD     1      24.600  29.510  -0.650  1.00  0.00            
ATOM     24  C8  GCD     1      22.780  28.710   0.190  1.00  0.00            
ATOM     25  H12 GCD     1      22.330  27.770   0.520  1.00  0.00            
ATOM     26  O6  GCD     1      21.990  29.390  -0.780  1.00  0.00            
ATOM     27  H13 GCD     1      21.070  29.110  -0.730  1.00  0.00            
ATOM     28  C9  GCD     1      22.800  29.620   1.460  1.00  0.00            
ATOM     29  H14 GCD     1      23.280  30.560   1.130  1.00  0.00            
ATOM     30  O7  GCD     1      21.580  29.960   2.120  1.00  0.00            
ATOM     31  H15 GCD     1      21.860  30.560   2.820  1.00  0.00            
ATOM     32  C10 GCD     1      23.870  29.050   2.370  1.00  0.00            
ATOM     33  H16 GCD     1      23.940  29.700   3.250  1.00  0.00            
ATOM     34  O8  GCD     1      25.100  29.000   1.690  1.00  0.00            
ATOM     35  C11 GCD     1      25.160  27.970   0.750  1.00  0.00            
ATOM     36  H17 GCD     1      24.800  27.020   1.170  1.00  0.00            
ATOM     37  C12 GCD     1      26.600  27.760   0.200  1.00  0.00            
ATOM     38  H18 GCD     1      26.640  26.900  -0.470  1.00  0.00            
ATOM     39  H19 GCD     1      27.250  27.530   1.060  1.00  0.00            
ATOM     40  O9  GCD     1      27.220  28.860  -0.500  1.00  0.00            
ATOM     41  H20 GCD     1      27.310  29.710  -0.060  1.00  0.00            
ATOM     42  O10 GCD     1      23.370  27.770   2.810  1.00  0.00            
ATOM     43  C13 GCD     1      22.700  27.600   4.100  1.00  0.00            
ATOM     44  H21 GCD     1      22.360  28.590   4.440  1.00  0.00            
ATOM     45  C14 GCD     1      21.320  26.840   3.770  1.00  0.00            
ATOM     46  H22 GCD     1      21.590  25.860   3.370  1.00  0.00            
ATOM     47  O11 GCD     1      20.510  27.490   2.850  1.00  0.00            
ATOM     48  H23 GCD     1      20.940  28.340   2.690  1.00  0.00            
ATOM     49  C15 GCD     1      20.540  26.690   5.090  1.00  0.00            
ATOM     50  H24 GCD     1      20.320  27.690   5.470  1.00  0.00            
ATOM     51  O12 GCD     1      19.380  25.850   4.930  1.00  0.00            
ATOM     52  H25 GCD     1      19.670  24.970   4.670  1.00  0.00            
ATOM     53  C16 GCD     1      21.530  25.930   6.080  1.00  0.00            
ATOM     54  H26 GCD     1      21.100  25.890   7.090  1.00  0.00            
ATOM     55  O13 GCD     1      22.650  26.780   6.230  1.00  0.00            
ATOM     56  C17 GCD     1      23.530  26.950   5.080  1.00  0.00            
ATOM     57  H27 GCD     1      23.810  26.000   4.620  1.00  0.00            
ATOM     58  C18 GCD     1      24.720  27.820   5.450  1.00  0.00            
ATOM     59  H28 GCD     1      25.260  28.030   4.520  1.00  0.00            
ATOM     60  H29 GCD     1      25.340  27.300   6.190  1.00  0.00            
ATOM     61  O14 GCD     1      24.190  29.040   5.880  1.00  0.00            
ATOM     62  H30 GCD     1      23.440  28.760   6.420  1.00  0.00            
ATOM     63  O15 GCD     1      21.970  24.650   5.560  1.00  0.00            
ATOM     64  C19 GCD     1      21.370  23.450   6.040  1.00  0.00            
ATOM     65  H31 GCD     1      20.450  23.590   6.620  1.00  0.00            
ATOM     66  C20 GCD     1      21.110  22.660   4.810  1.00  0.00            
ATOM     67  H32 GCD     1      22.060  22.640   4.270  1.00  0.00            
ATOM     68  O16 GCD     1      20.020  23.220   4.100  1.00  0.00            
ATOM     69  H33 GCD     1      20.160  23.210   3.140  1.00  0.00            
ATOM     70  C21 GCD     1      20.810  21.170   5.180  1.00  0.00            
ATOM     71  H34 GCD     1      19.990  21.260   5.900  1.00  0.00            
ATOM     72  O17 GCD     1      20.470  20.510   4.010  1.00  0.00            
ATOM     73  H35 GCD     1      21.230  19.960   3.800  1.00  0.00            
ATOM     74  C22 GCD     1      22.070  20.630   5.920  1.00  0.00            
ATOM     75  H36 GCD     1      21.850  19.600   6.200  1.00  0.00            
ATOM     76  O18 GCD     1      22.190  21.360   7.180  1.00  0.00            
ATOM     77  C23 GCD     1      22.410  22.740   6.950  1.00  0.00            
ATOM     78  H37 GCD     1      23.420  22.830   6.520  1.00  0.00            
ATOM     79  C24 GCD     1      22.490  23.360   8.290  1.00  0.00            
ATOM     80  H38 GCD     1      22.910  24.370   8.390  1.00  0.00            
ATOM     81  H39 GCD     1      23.110  22.780   8.970  1.00  0.00            
ATOM     82  O19 GCD     1      21.260  23.360   9.000  1.00  0.00            
ATOM     83  H40 GCD     1      20.920  22.450   9.020  1.00  0.00            
ATOM     84  O20 GCD     1      23.270  20.650   5.160  1.00  0.00            
ATOM     85  C25 GCD     1      24.030  19.440   5.180  1.00  0.00            
ATOM     86  H41 GCD     1      23.720  18.700   5.920  1.00  0.00            
ATOM     87  C26 GCD     1      23.790  18.850   3.760  1.00  0.00            
ATOM     88  H42 GCD     1      24.130  19.610   3.040  1.00  0.00            
ATOM     89  O21 GCD     1      22.430  18.550   3.650  1.00  0.00            
ATOM     90  H43 GCD     1      22.290  18.200   2.760  1.00  0.00            
ATOM     91  C27 GCD     1      24.620  17.620   3.530  1.00  0.00            
ATOM     92  H44 GCD     1      24.280  16.880   4.270  1.00  0.00            
ATOM     93  O22 GCD     1      24.560  17.090   2.260  1.00  0.00            
ATOM     94  H45 GCD     1      25.440  16.910   1.910  1.00  0.00            
ATOM     95  C28 GCD     1      26.020  17.860   3.920  1.00  0.00            
ATOM     96  H46 GCD     1      26.580  16.910   3.940  1.00  0.00            
ATOM     97  O23 GCD     1      26.190  18.570   5.150  1.00  0.00            
ATOM     98  C29 GCD     1      25.450  19.750   5.300  1.00  0.00            
ATOM     99  H47 GCD     1      25.720  20.500   4.550  1.00  0.00            
ATOM    100  C30 GCD     1      25.830  20.300   6.630  1.00  0.00            
ATOM    101  H48 GCD     1      25.650  19.500   7.360  1.00  0.00            
ATOM    102  H49 GCD     1      25.190  21.170   6.870  1.00  0.00            
ATOM    103  O24 GCD     1      27.180  20.740   6.700  1.00  0.00            
ATOM    104  H50 GCD     1      27.790  20.000   6.640  1.00  0.00            
ATOM    105  O25 GCD     1      26.660  18.600   2.850  1.00  0.00            
ATOM    106  C31 GCD     1      27.990  18.180   2.500  1.00  0.00            
ATOM    107  H51 GCD     1      28.430  17.600   3.320  1.00  0.00            
ATOM    108  C32 GCD     1      27.770  17.200   1.290  1.00  0.00            
ATOM    109  H52 GCD     1      27.060  17.610   0.560  1.00  0.00            
ATOM    110  O26 GCD     1      27.320  15.920   1.670  1.00  0.00            
ATOM    111  H53 GCD     1      28.110  15.410   1.910  1.00  0.00            
ATOM    112  C33 GCD     1      29.020  16.910   0.450  1.00  0.00            
ATOM    113  H54 GCD     1      29.640  16.210   1.030  1.00  0.00            
ATOM    114  O27 GCD     1      28.770  16.270  -0.860  1.00  0.00            
ATOM    115  H55 GCD     1      28.250  16.860  -1.410  1.00  0.00            
ATOM    116  C34 GCD     1      29.770  18.240   0.300  1.00  0.00            
ATOM    117  H56 GCD     1      30.770  17.990  -0.070  1.00  0.00            
ATOM    118  O28 GCD     1      29.960  18.940   1.560  1.00  0.00            
ATOM    119  C35 GCD     1      28.820  19.410   2.220  1.00  0.00            
ATOM    120  H57 GCD     1      28.240  20.090   1.590  1.00  0.00            
ATOM    121  C36 GCD     1      29.250  20.180   3.490  1.00  0.00            
ATOM    122  H58 GCD     1      29.810  19.640   4.260  1.00  0.00            
ATOM    123  H59 GCD     1      28.350  20.580   3.980  1.00  0.00            
ATOM    124  O29 GCD     1      30.010  21.320   3.150  1.00  0.00            
ATOM    125  H60 GCD     1      30.850  20.980   2.850  1.00  0.00            
ATOM    126  O30 GCD     1      29.100  19.190  -0.580  1.00  0.00            
ATOM    127  C37 GCD     1      29.690  19.240  -1.950  1.00  0.00            
ATOM    128  H61 GCD     1      30.380  18.400  -2.080  1.00  0.00            
ATOM    129  C38 GCD     1      28.460  19.110  -2.950  1.00  0.00            
ATOM    130  H62 GCD     1      27.700  19.900  -2.850  1.00  0.00            
ATOM    131  O31 GCD     1      27.920  17.800  -2.780  1.00  0.00            
ATOM    132  H63 GCD     1      27.190  17.810  -3.410  1.00  0.00            
ATOM    133  C39 GCD     1      29.050  19.290  -4.320  1.00  0.00            
ATOM    134  H64 GCD     1      29.750  18.470  -4.540  1.00  0.00            
ATOM    135  O32 GCD     1      28.170  19.160  -5.440  1.00  0.00            
ATOM    136  H65 GCD     1      27.650  19.970  -5.510  1.00  0.00            
ATOM    137  C40 GCD     1      29.700  20.620  -4.500  1.00  0.00            
ATOM    138  H66 GCD     1      30.100  20.660  -5.520  1.00  0.00            
ATOM    139  O33 GCD     1      30.780  20.630  -3.620  1.00  0.00            
ATOM    140  C41 GCD     1      30.460  20.540  -2.240  1.00  0.00            
ATOM    141  H67 GCD     1      29.860  21.450  -2.100  1.00  0.00            
ATOM    142  C42 GCD     1      31.790  20.690  -1.500  1.00  0.00            
ATOM    143  H68 GCD     1      31.480  20.900  -0.470  1.00  0.00            
ATOM    144  H69 GCD     1      32.320  21.600  -1.830  1.00  0.00            
ATOM    145  O34 GCD     1      32.670  19.540  -1.560  1.00  0.00            
ATOM    146  H70 GCD     1      33.410  19.900  -1.060  1.00  0.00            
ATOM    147  O35 GCD     1      28.750  21.630  -4.240  1.00  0.00            
ATOM    148  C43 GCD     1      28.250  22.450  -5.190  1.00  0.00            
ATOM    149  H71 GCD     1      28.640  22.280  -6.200  1.00  0.00            
ATOM    150  C44 GCD     1      26.740  22.340  -5.280  1.00  0.00            
ATOM    151  H72 GCD     1      26.430  22.440  -4.230  1.00  0.00            
ATOM    152  O36 GCD     1      26.440  21.020  -5.730  1.00  0.00            
ATOM    153  H73 GCD     1      25.490  20.930  -5.680  1.00  0.00            
ATOM    154  C45 GCD     1      26.120  23.430  -6.170  1.00  0.00            
ATOM    155  H74 GCD     1      26.540  23.290  -7.180  1.00  0.00            
ATOM    156  O37 GCD     1      24.700  23.440  -6.370  1.00  0.00            
ATOM    157  H75 GCD     1      24.270  23.900  -5.640  1.00  0.00            
ATOM    158  C46 GCD     1      26.600  24.750  -5.630  1.00  0.00            
ATOM    159  H76 GCD     1      26.280  25.450  -6.410  1.00  0.00            
ATOM    160  O38 GCD     1      25.960  25.030  -4.400  1.00  0.00            
ATOM    161  O39 GCD     1      27.990  24.830  -5.600  1.00  0.00            
ATOM    162  C47 GCD     1      28.560  23.810  -4.730  1.00  0.00            
ATOM    163  H77 GCD     1      28.090  23.910  -3.740  1.00  0.00            
ATOM    164  C48 GCD     1      30.000  24.200  -4.530  1.00  0.00            
ATOM    165  H78 GCD     1      30.450  23.450  -3.860  1.00  0.00            
ATOM    166  H79 GCD     1      29.860  25.160  -4.030  1.00  0.00            
ATOM    167  O40 GCD     1      30.810  24.230  -5.720  1.00  0.00            
ATOM    168  H80 GCD     1      30.410  24.850  -6.350  1.00  0.00            
ATOM    169  C1  AZ8     2      27.920  23.820   4.630  1.00  0.00            
ATOM    170  C2  AZ8     2      27.600  24.900   3.590  1.00  0.00            
ATOM    171  C3  AZ8     2      26.110  25.260   3.760  1.00  0.00            
ATOM    172  O1  AZ8     2      25.330  24.580   2.720  1.00  0.00            
ATOM    173  C4  AZ8     2      25.810  24.270   1.470  1.00  0.00            
ATOM    174  C5  AZ8     2      24.930  23.970   0.450  1.00  0.00            
ATOM    175  N1  AZ8     2      23.570  23.830   0.790  1.00  0.00            
ATOM    176  C6  AZ8     2      23.160  22.710   1.590  1.00  0.00            
ATOM    177  C7  AZ8     2      21.730  22.220   1.290  1.00  0.00            
ATOM    178  N2  AZ8     2      20.770  23.400   1.340  1.00  0.00            
ATOM    179  C8  AZ8     2      19.380  23.070   1.090  1.00  0.00            
ATOM    180  C9  AZ8     2      21.250  24.470   0.440  1.00  0.00            
ATOM    181  C10 AZ8     2      22.650  24.940   0.820  1.00  0.00            
ATOM    182  C11 AZ8     2      25.380  23.600  -0.840  1.00  0.00            
ATOM    183  F1  AZ8     2      24.510  23.200  -1.770  1.00  0.00            
ATOM    184  C12 AZ8     2      26.730  23.650  -1.050  1.00  0.00            
ATOM    185  C13 AZ8     2      27.640  24.060  -0.090  1.00  0.00            
ATOM    186  C14 AZ8     2      29.060  23.970  -0.400  1.00  0.00            
ATOM    187  O2  AZ8     2      29.490  23.710  -1.470  1.00  0.00            
ATOM    188  C15 AZ8     2      29.990  24.170   0.740  1.00  0.00            
ATOM    189  C16 AZ8     2      31.450  24.100   0.670  1.00  0.00            
ATOM    190  O3  AZ8     2      32.190  24.070   1.660  1.00  0.00            
ATOM    191  O4  AZ8     2      31.910  24.290  -0.540  1.00  0.00            
ATOM    192  C17 AZ8     2      29.490  24.340   2.030  1.00  0.00            
ATOM    193  N3  AZ8     2      28.060  24.540   2.260  1.00  0.00            
ATOM    194  C18 AZ8     2      27.170  24.340   1.210  1.00  0.00            
ATOM    195  H1  AZ8     2      29.000  23.700   4.780  1.00  0.00            
ATOM    196  H2  AZ8     2      27.440  24.030   5.590  1.00  0.00            
ATOM    197  H3  AZ8     2      27.590  22.830   4.280  1.00  0.00            
ATOM    198  H4  AZ8     2      28.180  25.760   3.910  1.00  0.00            
ATOM    199  H5  AZ8     2      26.010  26.340   3.610  1.00  0.00            
ATOM    200  H6  AZ8     2      25.730  24.980   4.750  1.00  0.00            
ATOM    201  H7  AZ8     2      23.310  22.900   2.660  1.00  0.00            
ATOM    202  H8  AZ8     2      23.870  21.920   1.340  1.00  0.00            
ATOM    203  H9  AZ8     2      21.450  21.330   1.850  1.00  0.00            
ATOM    204  H10 AZ8     2      21.840  21.850   0.260  1.00  0.00            
ATOM    205  H11 AZ8     2      18.640  23.850   1.310  1.00  0.00            
ATOM    206  H12 AZ8     2      19.170  22.830   0.040  1.00  0.00            
ATOM    207  H13 AZ8     2      19.120  22.200   1.700  1.00  0.00            
ATOM    208  H14 AZ8     2      20.640  25.380   0.490  1.00  0.00            
ATOM    209  H15 AZ8     2      21.240  24.100  -0.590  1.00  0.00            
ATOM    210  H16 AZ8     2      22.870  25.690   0.050  1.00  0.00            
ATOM    211  H17 AZ8     2      22.580  25.420   1.800  1.00  0.00            
ATOM    212  H18 AZ8     2      27.100  23.150  -1.940  1.00  0.00            
ATOM    213  H19 AZ8     2      31.110  24.170  -1.090  1.00  0.00            
ATOM    214  H20 AZ8     2      30.090  24.550   2.900  1.00  0.00            
TER
ENDMDL
MODEL        1
ATOM      1  H1  GCD     1      30.190  38.860  11.210  1.00  0.00            
ATOM      2  O1  GCD     1      29.550  39.380  11.710  1.00  0.00            
ATOM      3  C1  GCD     1      30.250  40.080  12.720  1.00  0.00            
ATOM      4  H2  GCD     1      30.750  40.940  12.250  1.00  0.00            
ATOM      5  H3  GCD     1      29.510  40.440  13.450  1.00  0.00            
ATOM      6  C2  GCD     1      31.220  39.220  13.590  1.00  0.00            
ATOM      7  H4  GCD     1      30.790  38.350  14.100  1.00  0.00            
ATOM      8  C3  GCD     1      31.970  39.990  14.660  1.00  0.00            
ATOM      9  H5  GCD     1      32.320  40.930  14.210  1.00  0.00            
ATOM     10  C4  GCD     1      33.210  39.280  15.300  1.00  0.00            
ATOM     11  H6  GCD     1      32.880  38.470  15.970  1.00  0.00            
ATOM     12  O2  GCD     1      33.950  40.290  16.080  1.00  0.00            
ATOM     13  H7  GCD     1      34.820  39.900  16.220  1.00  0.00            
ATOM     14  C5  GCD     1      34.140  38.770  14.160  1.00  0.00            
ATOM     15  H8  GCD     1      34.570  39.580  13.570  1.00  0.00            
ATOM     16  O3  GCD     1      35.240  37.940  14.620  1.00  0.00            
ATOM     17  H9  GCD     1      35.730  38.430  15.290  1.00  0.00            
ATOM     18  C6  GCD     1      33.310  37.940  13.070  1.00  0.00            
ATOM     19  O4  GCD     1      32.220  38.750  12.630  1.00  0.00            
ATOM     20  H10 GCD     1      33.890  37.720  12.170  1.00  0.00            
ATOM     21  O5  GCD     1      32.810  36.800  13.730  1.00  0.00            
ATOM     22  C7  GCD     1      32.140  35.890  12.860  1.00  0.00            
ATOM     23  H11 GCD     1      31.490  36.440  12.170  1.00  0.00            
ATOM     24  C8  GCD     1      33.070  35.050  12.050  1.00  0.00            
ATOM     25  H12 GCD     1      33.770  34.530  12.710  1.00  0.00            
ATOM     26  O6  GCD     1      33.740  35.780  11.000  1.00  0.00            
ATOM     27  H13 GCD     1      33.980  35.250  10.230  1.00  0.00            
ATOM     28  C9  GCD     1      32.310  33.930  11.330  1.00  0.00            
ATOM     29  H14 GCD     1      31.670  34.490  10.640  1.00  0.00            
ATOM     30  O7  GCD     1      33.200  33.090  10.620  1.00  0.00            
ATOM     31  H15 GCD     1      33.650  32.560  11.290  1.00  0.00            
ATOM     32  C10 GCD     1      31.460  33.100  12.340  1.00  0.00            
ATOM     33  H16 GCD     1      30.770  32.380  11.890  1.00  0.00            
ATOM     34  O8  GCD     1      30.620  33.990  13.030  1.00  0.00            
ATOM     35  C11 GCD     1      31.280  34.970  13.800  1.00  0.00            
ATOM     36  H17 GCD     1      31.950  34.530  14.550  1.00  0.00            
ATOM     37  C12 GCD     1      30.250  35.790  14.600  1.00  0.00            
ATOM     38  H18 GCD     1      30.880  36.420  15.240  1.00  0.00            
ATOM     39  H19 GCD     1      29.690  35.080  15.220  1.00  0.00            
ATOM     40  O9  GCD     1      29.330  36.490  13.780  1.00  0.00            
ATOM     41  H20 GCD     1      28.880  37.140  14.340  1.00  0.00            
ATOM     42  O10 GCD     1      32.200  32.420  13.310  1.00  0.00            
ATOM     43  C13 GCD     1      32.430  31.000  13.160  1.00  0.00            
ATOM     44  H21 GCD     1      32.240  30.660  12.130  1.00  0.00            
ATOM     45  C14 GCD     1      33.820  30.670  13.460  1.00  0.00            
ATOM     46  H22 GCD     1      34.150  31.180  14.380  1.00  0.00            
ATOM     47  O11 GCD     1      34.620  31.230  12.400  1.00  0.00            
ATOM     48  H23 GCD     1      35.200  30.590  11.980  1.00  0.00            
ATOM     49  C15 GCD     1      34.100  29.190  13.630  1.00  0.00            
ATOM     50  H24 GCD     1      33.920  28.670  12.670  1.00  0.00            
ATOM     51  O12 GCD     1      35.470  28.970  14.070  1.00  0.00            
ATOM     52  H25 GCD     1      36.050  28.990  13.310  1.00  0.00            
ATOM     53  C16 GCD     1      33.060  28.560  14.560  1.00  0.00            
ATOM     54  H26 GCD     1      33.110  27.460  14.580  1.00  0.00            
ATOM     55  O13 GCD     1      31.800  28.840  14.030  1.00  0.00            
ATOM     56  C17 GCD     1      31.500  30.200  14.040  1.00  0.00            
ATOM     57  H27 GCD     1      31.620  30.620  15.040  1.00  0.00            
ATOM     58  C18 GCD     1      29.990  30.360  13.590  1.00  0.00            
ATOM     59  H28 GCD     1      29.640  31.390  13.750  1.00  0.00            
ATOM     60  H29 GCD     1      29.340  29.830  14.300  1.00  0.00            
ATOM     61  O14 GCD     1      29.600  29.940  12.330  1.00  0.00            
ATOM     62  H30 GCD     1      29.790  29.010  12.140  1.00  0.00            
ATOM     63  O15 GCD     1      33.180  29.060  15.890  1.00  0.00            
ATOM     64  C19 GCD     1      33.090  28.050  16.900  1.00  0.00            
ATOM     65  H31 GCD     1      32.970  27.040  16.510  1.00  0.00            
ATOM     66  C20 GCD     1      34.390  28.160  17.660  1.00  0.00            
ATOM     67  H32 GCD     1      34.670  29.200  17.850  1.00  0.00            
ATOM     68  O16 GCD     1      35.350  27.610  16.830  1.00  0.00            
ATOM     69  H33 GCD     1      35.390  28.160  16.030  1.00  0.00            
ATOM     70  C21 GCD     1      34.240  27.470  18.990  1.00  0.00            
ATOM     71  H34 GCD     1      34.060  26.410  18.790  1.00  0.00            
ATOM     72  O17 GCD     1      35.540  27.640  19.710  1.00  0.00            
ATOM     73  H35 GCD     1      35.510  28.520  20.100  1.00  0.00            
ATOM     74  C22 GCD     1      33.020  27.820  19.830  1.00  0.00            
ATOM     75  H36 GCD     1      32.960  27.300  20.790  1.00  0.00            
ATOM     76  O18 GCD     1      31.890  27.640  18.980  1.00  0.00            
ATOM     77  C23 GCD     1      31.900  28.440  17.800  1.00  0.00            
ATOM     78  H37 GCD     1      31.880  29.500  18.110  1.00  0.00            
ATOM     79  C24 GCD     1      30.590  28.250  17.060  1.00  0.00            
ATOM     80  H38 GCD     1      30.680  28.800  16.120  1.00  0.00            
ATOM     81  H39 GCD     1      29.820  28.690  17.710  1.00  0.00            
ATOM     82  O19 GCD     1      30.190  26.940  16.790  1.00  0.00            
ATOM     83  H40 GCD     1      30.430  26.530  17.620  1.00  0.00            
ATOM     84  O20 GCD     1      33.080  29.250  20.110  1.00  0.00            
ATOM     85  C25 GCD     1      33.140  29.600  21.460  1.00  0.00            
ATOM     86  H41 GCD     1      33.400  28.770  22.130  1.00  0.00            
ATOM     87  C26 GCD     1      34.200  30.650  21.610  1.00  0.00            
ATOM     88  H42 GCD     1      34.030  31.440  20.870  1.00  0.00            
ATOM     89  O21 GCD     1      35.510  30.010  21.520  1.00  0.00            
ATOM     90  H43 GCD     1      36.150  30.670  21.800  1.00  0.00            
ATOM     91  C27 GCD     1      34.050  31.380  23.020  1.00  0.00            
ATOM     92  H44 GCD     1      34.370  30.710  23.830  1.00  0.00            
ATOM     93  O22 GCD     1      34.930  32.530  23.090  1.00  0.00            
ATOM     94  H45 GCD     1      34.420  33.320  22.900  1.00  0.00            
ATOM     95  C28 GCD     1      32.600  31.850  23.350  1.00  0.00            
ATOM     96  H46 GCD     1      32.590  31.990  24.430  1.00  0.00            
ATOM     97  O23 GCD     1      31.740  30.750  23.070  1.00  0.00            
ATOM     98  C29 GCD     1      31.720  30.150  21.810  1.00  0.00            
ATOM     99  H47 GCD     1      31.490  30.950  21.090  1.00  0.00            
ATOM    100  C30 GCD     1      30.590  29.110  21.750  1.00  0.00            
ATOM    101  H48 GCD     1      30.600  28.340  22.540  1.00  0.00            
ATOM    102  H49 GCD     1      30.710  28.540  20.820  1.00  0.00            
ATOM    103  O24 GCD     1      29.380  29.850  21.670  1.00  0.00            
ATOM    104  H50 GCD     1      29.470  30.570  22.300  1.00  0.00            
ATOM    105  O25 GCD     1      32.300  33.050  22.630  1.00  0.00            
ATOM    106  C31 GCD     1      31.400  33.820  23.390  1.00  0.00            
ATOM    107  H51 GCD     1      30.740  33.180  24.000  1.00  0.00            
ATOM    108  C32 GCD     1      32.140  34.880  24.140  1.00  0.00            
ATOM    109  H52 GCD     1      32.630  35.490  23.370  1.00  0.00            
ATOM    110  O26 GCD     1      32.970  34.280  25.130  1.00  0.00            
ATOM    111  H53 GCD     1      33.300  35.040  25.630  1.00  0.00            
ATOM    112  C33 GCD     1      31.130  35.890  24.760  1.00  0.00            
ATOM    113  H54 GCD     1      30.690  35.330  25.600  1.00  0.00            
ATOM    114  O27 GCD     1      31.830  36.990  25.280  1.00  0.00            
ATOM    115  H55 GCD     1      31.180  37.450  25.820  1.00  0.00            
ATOM    116  C34 GCD     1      30.030  36.420  23.730  1.00  0.00            
ATOM    117  H56 GCD     1      29.240  36.980  24.240  1.00  0.00            
ATOM    118  O28 GCD     1      29.440  35.350  23.060  1.00  0.00            
ATOM    119  C35 GCD     1      30.470  34.500  22.410  1.00  0.00            
ATOM    120  H57 GCD     1      31.070  35.060  21.680  1.00  0.00            
ATOM    121  C36 GCD     1      29.720  33.550  21.490  1.00  0.00            
ATOM    122  H58 GCD     1      30.370  32.940  20.850  1.00  0.00            
ATOM    123  H59 GCD     1      29.150  34.220  20.840  1.00  0.00            
ATOM    124  O29 GCD     1      28.920  32.620  22.200  1.00  0.00            
ATOM    125  H60 GCD     1      28.260  33.050  22.750  1.00  0.00            
ATOM    126  O30 GCD     1      30.510  37.310  22.770  1.00  0.00            
ATOM    127  C37 GCD     1      30.020  38.640  22.730  1.00  0.00            
ATOM    128  H61 GCD     1      29.630  38.900  23.730  1.00  0.00            
ATOM    129  C38 GCD     1      31.200  39.450  22.380  1.00  0.00            
ATOM    130  H62 GCD     1      31.620  39.090  21.430  1.00  0.00            
ATOM    131  O31 GCD     1      32.130  39.350  23.520  1.00  0.00            
ATOM    132  H63 GCD     1      32.230  38.420  23.720  1.00  0.00            
ATOM    133  C39 GCD     1      30.730  40.900  22.150  1.00  0.00            
ATOM    134  H64 GCD     1      30.210  41.320  23.030  1.00  0.00            
ATOM    135  O32 GCD     1      31.780  41.780  21.820  1.00  0.00            
ATOM    136  H65 GCD     1      31.660  42.570  22.360  1.00  0.00            
ATOM    137  C40 GCD     1      29.680  40.900  21.030  1.00  0.00            
ATOM    138  H66 GCD     1      29.420  41.940  20.850  1.00  0.00            
ATOM    139  O33 GCD     1      28.600  40.090  21.330  1.00  0.00            
ATOM    140  C41 GCD     1      28.870  38.730  21.670  1.00  0.00            
ATOM    141  H67 GCD     1      29.290  38.270  20.770  1.00  0.00            
ATOM    142  C42 GCD     1      27.510  38.100  22.060  1.00  0.00            
ATOM    143  H68 GCD     1      27.660  37.020  22.160  1.00  0.00            
ATOM    144  H69 GCD     1      26.840  38.340  21.230  1.00  0.00            
ATOM    145  O34 GCD     1      26.830  38.560  23.260  1.00  0.00            
ATOM    146  H70 GCD     1      26.230  39.290  23.050  1.00  0.00            
ATOM    147  O35 GCD     1      30.270  40.500  19.740  1.00  0.00            
ATOM    148  C43 GCD     1      30.060  41.370  18.610  1.00  0.00            
ATOM    149  H71 GCD     1      29.520  42.300  18.850  1.00  0.00            
ATOM    150  C44 GCD     1      31.460  41.700  18.050  1.00  0.00            
ATOM    151  H72 GCD     1      31.990  40.740  17.920  1.00  0.00            
ATOM    152  O36 GCD     1      32.020  42.610  19.030  1.00  0.00            
ATOM    153  H73 GCD     1      32.120  42.170  19.880  1.00  0.00            
ATOM    154  C45 GCD     1      31.320  42.330  16.640  1.00  0.00            
ATOM    155  H74 GCD     1      30.760  43.260  16.810  1.00  0.00            
ATOM    156  O37 GCD     1      32.580  42.790  16.120  1.00  0.00            
ATOM    157  H75 GCD     1      33.200  42.070  15.940  1.00  0.00            
ATOM    158  C46 GCD     1      30.440  41.470  15.730  1.00  0.00            
ATOM    159  H76 GCD     1      30.420  41.930  14.740  1.00  0.00            
ATOM    160  O38 GCD     1      31.110  40.240  15.700  1.00  0.00            
ATOM    161  O39 GCD     1      29.170  41.300  16.290  1.00  0.00            
ATOM    162  C47 GCD     1      29.190  40.640  17.560  1.00  0.00            
ATOM    163  H77 GCD     1      29.680  39.670  17.510  1.00  0.00            
ATOM    164  C48 GCD     1      27.690  40.580  18.020  1.00  0.00            
ATOM    165  H78 GCD     1      27.640  39.770  18.770  1.00  0.00            
ATOM    166  H79 GCD     1      27.110  40.280  17.140  1.00  0.00            
ATOM    167  O40 GCD     1      27.190  41.800  18.530  1.00  0.00            
ATOM    168  H80 GCD     1      27.410  42.540  17.960  1.00  0.00            
ATOM    169  C1  AZ8     2      28.040  31.390  18.350  1.00  0.00            
ATOM    170  C2  AZ8     2      28.130  32.440  17.160  1.00  0.00            
ATOM    171  C3  AZ8     2      29.450  32.240  16.380  1.00  0.00            
ATOM    172  O1  AZ8     2      30.490  32.790  17.110  1.00  0.00            
ATOM    173  C4  AZ8     2      30.310  34.060  17.650  1.00  0.00            
ATOM    174  C5  AZ8     2      31.400  34.870  17.830  1.00  0.00            
ATOM    175  N1  AZ8     2      32.720  34.260  17.680  1.00  0.00            
ATOM    176  C6  AZ8     2      33.200  33.280  18.650  1.00  0.00            
ATOM    177  C7  AZ8     2      34.120  32.250  18.060  1.00  0.00            
ATOM    178  N2  AZ8     2      35.150  32.890  17.250  1.00  0.00            
ATOM    179  C8  AZ8     2      36.000  31.890  16.650  1.00  0.00            
ATOM    180  C9  AZ8     2      34.660  33.840  16.260  1.00  0.00            
ATOM    181  C10 AZ8     2      33.750  34.890  16.970  1.00  0.00            
ATOM    182  C11 AZ8     2      31.210  36.190  18.230  1.00  0.00            
ATOM    183  F1  AZ8     2      32.290  36.930  18.530  1.00  0.00            
ATOM    184  C12 AZ8     2      29.920  36.700  18.440  1.00  0.00            
ATOM    185  C13 AZ8     2      28.830  35.860  18.320  1.00  0.00            
ATOM    186  C14 AZ8     2      27.470  36.410  18.670  1.00  0.00            
ATOM    187  O2  AZ8     2      27.350  37.540  19.090  1.00  0.00            
ATOM    188  C15 AZ8     2      26.410  35.460  18.500  1.00  0.00            
ATOM    189  C16 AZ8     2      25.080  35.670  19.130  1.00  0.00            
ATOM    190  O3  AZ8     2      24.120  34.940  19.060  1.00  0.00            
ATOM    191  O4  AZ8     2      24.930  36.760  19.910  1.00  0.00            
ATOM    192  C17 AZ8     2      26.550  34.190  17.900  1.00  0.00            
ATOM    193  N3  AZ8     2      27.850  33.740  17.660  1.00  0.00            
ATOM    194  C18 AZ8     2      28.990  34.560  17.830  1.00  0.00            
ATOM    195  H1  AZ8     2      27.210  31.510  19.060  1.00  0.00            
ATOM    196  H2  AZ8     2      27.980  30.390  17.890  1.00  0.00            
ATOM    197  H3  AZ8     2      28.960  31.440  18.930  1.00  0.00            
ATOM    198  H4  AZ8     2      27.270  32.180  16.530  1.00  0.00            
ATOM    199  H5  AZ8     2      29.300  32.860  15.490  1.00  0.00            
ATOM    200  H6  AZ8     2      29.640  31.160  16.240  1.00  0.00            
ATOM    201  H7  AZ8     2      32.340  32.790  19.130  1.00  0.00            
ATOM    202  H8  AZ8     2      33.640  33.910  19.440  1.00  0.00            
ATOM    203  H9  AZ8     2      33.520  31.630  17.370  1.00  0.00            
ATOM    204  H10 AZ8     2      34.400  31.570  18.870  1.00  0.00            
ATOM    205  H11 AZ8     2      35.320  31.110  16.300  1.00  0.00            
ATOM    206  H12 AZ8     2      36.570  32.210  15.770  1.00  0.00            
ATOM    207  H13 AZ8     2      36.720  31.550  17.410  1.00  0.00            
ATOM    208  H14 AZ8     2      34.040  33.380  15.480  1.00  0.00            
ATOM    209  H15 AZ8     2      35.550  34.320  15.820  1.00  0.00            
ATOM    210  H16 AZ8     2      34.400  35.380  17.720  1.00  0.00            
ATOM    211  H17 AZ8     2      33.320  35.540  16.200  1.00  0.00            
ATOM    212  H18 AZ8     2      29.850  37.730  18.770  1.00  0.00            
ATOM    213  H19 AZ8     2      25.720  37.280  19.690  1.00  0.00            
ATOM    214  H20 AZ8     2      25.730  33.500  17.800  1.00  0.00            
TER
ENDMDL
MODEL        1
ATOM      1  H1  GCD     1      23.230  24.500  28.120  1.00  0.00            
ATOM      2  O1  GCD     1      22.910  24.670  27.220  1.00  0.00            
ATOM      3  C1  GCD     1      23.390  23.590  26.400  1.00  0.00            
ATOM      4  H2  GCD     1      23.480  22.670  27.000  1.00  0.00            
ATOM      5  H3  GCD     1      22.730  23.400  25.550  1.00  0.00            
ATOM      6  C2  GCD     1      24.800  23.860  25.940  1.00  0.00            
ATOM      7  H4  GCD     1      24.680  24.700  25.240  1.00  0.00            
ATOM      8  C3  GCD     1      25.400  22.670  25.230  1.00  0.00            
ATOM      9  H5  GCD     1      25.290  21.760  25.830  1.00  0.00            
ATOM     10  C4  GCD     1      26.860  22.800  24.930  1.00  0.00            
ATOM     11  H6  GCD     1      27.040  23.490  24.100  1.00  0.00            
ATOM     12  O2  GCD     1      27.350  21.470  24.590  1.00  0.00            
ATOM     13  H7  GCD     1      28.060  21.260  25.210  1.00  0.00            
ATOM     14  C5  GCD     1      27.670  23.390  26.140  1.00  0.00            
ATOM     15  H8  GCD     1      27.700  22.590  26.890  1.00  0.00            
ATOM     16  O3  GCD     1      29.060  23.740  25.780  1.00  0.00            
ATOM     17  H9  GCD     1      29.040  24.640  25.450  1.00  0.00            
ATOM     18  C6  GCD     1      26.960  24.630  26.760  1.00  0.00            
ATOM     19  O4  GCD     1      25.630  24.280  27.040  1.00  0.00            
ATOM     20  H10 GCD     1      27.490  24.880  27.690  1.00  0.00            
ATOM     21  O5  GCD     1      27.090  25.680  25.830  1.00  0.00            
ATOM     22  C7  GCD     1      27.850  26.780  26.380  1.00  0.00            
ATOM     23  H11 GCD     1      28.420  26.520  27.280  1.00  0.00            
ATOM     24  C8  GCD     1      28.780  27.240  25.270  1.00  0.00            
ATOM     25  H12 GCD     1      28.280  27.370  24.300  1.00  0.00            
ATOM     26  O6  GCD     1      29.800  26.270  25.090  1.00  0.00            
ATOM     27  H13 GCD     1      29.840  26.100  24.140  1.00  0.00            
ATOM     28  C9  GCD     1      29.390  28.550  25.760  1.00  0.00            
ATOM     29  H14 GCD     1      29.980  28.170  26.600  1.00  0.00            
ATOM     30  O7  GCD     1      30.300  29.130  24.860  1.00  0.00            
ATOM     31  H15 GCD     1      29.740  29.390  24.120  1.00  0.00            
ATOM     32  C10 GCD     1      28.350  29.560  26.160  1.00  0.00            
ATOM     33  H16 GCD     1      28.830  30.460  26.560  1.00  0.00            
ATOM     34  O8  GCD     1      27.550  29.060  27.180  1.00  0.00            
ATOM     35  C11 GCD     1      26.890  27.880  26.830  1.00  0.00            
ATOM     36  H17 GCD     1      26.170  28.060  26.020  1.00  0.00            
ATOM     37  C12 GCD     1      26.100  27.560  28.010  1.00  0.00            
ATOM     38  H18 GCD     1      25.620  26.570  27.960  1.00  0.00            
ATOM     39  H19 GCD     1      25.260  28.260  27.970  1.00  0.00            
ATOM     40  O9  GCD     1      26.880  27.590  29.170  1.00  0.00            
ATOM     41  H20 GCD     1      27.290  28.460  29.120  1.00  0.00            
ATOM     42  O10 GCD     1      27.460  30.040  25.170  1.00  0.00            
ATOM     43  C13 GCD     1      27.800  31.350  24.700  1.00  0.00            
ATOM     44  H21 GCD     1      28.740  31.740  25.120  1.00  0.00            
ATOM     45  C14 GCD     1      27.920  31.260  23.160  1.00  0.00            
ATOM     46  H22 GCD     1      27.000  30.790  22.790  1.00  0.00            
ATOM     47  O11 GCD     1      29.040  30.380  22.950  1.00  0.00            
ATOM     48  H23 GCD     1      28.900  30.100  22.040  1.00  0.00            
ATOM     49  C15 GCD     1      27.960  32.680  22.490  1.00  0.00            
ATOM     50  H24 GCD     1      28.860  33.250  22.750  1.00  0.00            
ATOM     51  O12 GCD     1      27.920  32.640  21.050  1.00  0.00            
ATOM     52  H25 GCD     1      28.080  33.490  20.630  1.00  0.00            
ATOM     53  C16 GCD     1      26.740  33.490  22.990  1.00  0.00            
ATOM     54  H26 GCD     1      26.690  34.480  22.520  1.00  0.00            
ATOM     55  O13 GCD     1      26.780  33.610  24.360  1.00  0.00            
ATOM     56  C17 GCD     1      26.650  32.360  25.120  1.00  0.00            
ATOM     57  H27 GCD     1      25.690  31.860  24.960  1.00  0.00            
ATOM     58  C18 GCD     1      26.780  32.700  26.600  1.00  0.00            
ATOM     59  H28 GCD     1      27.800  32.960  26.900  1.00  0.00            
ATOM     60  H29 GCD     1      26.640  31.790  27.200  1.00  0.00            
ATOM     61  O14 GCD     1      25.960  33.740  27.160  1.00  0.00            
ATOM     62  H30 GCD     1      25.940  34.450  26.510  1.00  0.00            
ATOM     63  O15 GCD     1      25.610  32.760  22.690  1.00  0.00            
ATOM     64  C19 GCD     1      24.510  33.590  22.340  1.00  0.00            
ATOM     65  H31 GCD     1      24.720  34.660  22.400  1.00  0.00            
ATOM     66  C20 GCD     1      24.180  33.250  20.870  1.00  0.00            
ATOM     67  H32 GCD     1      23.970  32.180  20.770  1.00  0.00            
ATOM     68  O16 GCD     1      25.220  33.600  20.010  1.00  0.00            
ATOM     69  H33 GCD     1      25.940  33.110  20.430  1.00  0.00            
ATOM     70  C21 GCD     1      22.980  33.990  20.470  1.00  0.00            
ATOM     71  H34 GCD     1      23.220  35.060  20.420  1.00  0.00            
ATOM     72  O17 GCD     1      22.610  33.560  19.120  1.00  0.00            
ATOM     73  H35 GCD     1      23.250  33.790  18.430  1.00  0.00            
ATOM     74  C22 GCD     1      21.760  33.730  21.410  1.00  0.00            
ATOM     75  H36 GCD     1      20.970  34.440  21.170  1.00  0.00            
ATOM     76  O18 GCD     1      22.130  34.010  22.730  1.00  0.00            
ATOM     77  C23 GCD     1      23.210  33.260  23.180  1.00  0.00            
ATOM     78  H37 GCD     1      22.940  32.200  23.170  1.00  0.00            
ATOM     79  C24 GCD     1      23.280  33.680  24.620  1.00  0.00            
ATOM     80  H38 GCD     1      23.440  34.760  24.660  1.00  0.00            
ATOM     81  H39 GCD     1      24.220  33.270  25.020  1.00  0.00            
ATOM     82  O19 GCD     1      22.170  33.300  25.490  1.00  0.00            
ATOM     83  H40 GCD     1      21.460  33.870  25.180  1.00  0.00            
ATOM     84  O20 GCD     1      21.310  32.390  21.260  1.00  0.00            
ATOM     85  C25 GCD     1      19.940  32.260  21.140  1.00  0.00            
ATOM     86  H41 GCD     1      19.430  33.110  21.600  1.00  0.00            
ATOM     87  C26 GCD     1      19.680  32.180  19.640  1.00  0.00            
ATOM     88  H42 GCD     1      20.320  31.470  19.100  1.00  0.00            
ATOM     89  O21 GCD     1      19.710  33.470  19.050  1.00  0.00            
ATOM     90  H43 GCD     1      20.660  33.620  19.180  1.00  0.00            
ATOM     91  C27 GCD     1      18.210  31.760  19.480  1.00  0.00            
ATOM     92  H44 GCD     1      17.710  32.640  19.910  1.00  0.00            
ATOM     93  O22 GCD     1      17.830  31.550  18.170  1.00  0.00            
ATOM     94  H45 GCD     1      18.350  30.870  17.730  1.00  0.00            
ATOM     95  C28 GCD     1      17.840  30.530  20.390  1.00  0.00            
ATOM     96  H46 GCD     1      16.790  30.220  20.280  1.00  0.00            
ATOM     97  O23 GCD     1      18.130  30.770  21.720  1.00  0.00            
ATOM     98  C29 GCD     1      19.510  31.010  21.980  1.00  0.00            
ATOM     99  H47 GCD     1      20.120  30.170  21.610  1.00  0.00            
ATOM    100  C30 GCD     1      19.880  31.200  23.420  1.00  0.00            
ATOM    101  H48 GCD     1      20.950  31.390  23.550  1.00  0.00            
ATOM    102  H49 GCD     1      19.540  30.280  23.920  1.00  0.00            
ATOM    103  O24 GCD     1      19.130  32.270  24.120  1.00  0.00            
ATOM    104  H50 GCD     1      18.220  31.940  24.030  1.00  0.00            
ATOM    105  O25 GCD     1      18.580  29.390  19.980  1.00  0.00            
ATOM    106  C31 GCD     1      17.880  28.520  19.010  1.00  0.00            
ATOM    107  H51 GCD     1      17.070  29.070  18.520  1.00  0.00            
ATOM    108  C32 GCD     1      18.970  28.130  18.020  1.00  0.00            
ATOM    109  H52 GCD     1      19.850  27.740  18.560  1.00  0.00            
ATOM    110  O26 GCD     1      19.470  29.210  17.380  1.00  0.00            
ATOM    111  H53 GCD     1      20.070  28.720  16.800  1.00  0.00            
ATOM    112  C33 GCD     1      18.430  26.980  17.140  1.00  0.00            
ATOM    113  H54 GCD     1      17.560  27.360  16.610  1.00  0.00            
ATOM    114  O27 GCD     1      19.460  26.450  16.310  1.00  0.00            
ATOM    115  H55 GCD     1      19.890  25.730  16.790  1.00  0.00            
ATOM    116  C34 GCD     1      17.930  25.880  17.970  1.00  0.00            
ATOM    117  H56 GCD     1      17.520  25.080  17.340  1.00  0.00            
ATOM    118  O28 GCD     1      16.900  26.340  18.770  1.00  0.00            
ATOM    119  C35 GCD     1      17.230  27.300  19.750  1.00  0.00            
ATOM    120  H57 GCD     1      18.020  26.940  20.430  1.00  0.00            
ATOM    121  C36 GCD     1      16.030  27.730  20.530  1.00  0.00            
ATOM    122  H58 GCD     1      15.290  28.130  19.810  1.00  0.00            
ATOM    123  H59 GCD     1      16.330  28.560  21.170  1.00  0.00            
ATOM    124  O29 GCD     1      15.490  26.650  21.330  1.00  0.00            
ATOM    125  H60 GCD     1      15.390  26.020  20.610  1.00  0.00            
ATOM    126  O30 GCD     1      19.040  25.290  18.740  1.00  0.00            
ATOM    127  C37 GCD     1      19.210  23.910  18.800  1.00  0.00            
ATOM    128  H61 GCD     1      18.440  23.360  18.250  1.00  0.00            
ATOM    129  C38 GCD     1      20.580  23.530  18.310  1.00  0.00            
ATOM    130  H62 GCD     1      21.340  24.100  18.860  1.00  0.00            
ATOM    131  O31 GCD     1      20.620  23.970  16.940  1.00  0.00            
ATOM    132  H63 GCD     1      19.930  23.480  16.480  1.00  0.00            
ATOM    133  C39 GCD     1      20.940  22.090  18.450  1.00  0.00            
ATOM    134  H64 GCD     1      20.230  21.440  17.940  1.00  0.00            
ATOM    135  O32 GCD     1      22.270  21.870  17.960  1.00  0.00            
ATOM    136  H65 GCD     1      22.380  22.120  17.040  1.00  0.00            
ATOM    137  C40 GCD     1      20.750  21.710  19.930  1.00  0.00            
ATOM    138  H66 GCD     1      20.850  20.620  19.940  1.00  0.00            
ATOM    139  O33 GCD     1      19.420  22.060  20.400  1.00  0.00            
ATOM    140  C41 GCD     1      19.080  23.450  20.240  1.00  0.00            
ATOM    141  H67 GCD     1      19.830  24.000  20.820  1.00  0.00            
ATOM    142  C42 GCD     1      17.680  23.790  20.790  1.00  0.00            
ATOM    143  H68 GCD     1      16.850  23.390  20.200  1.00  0.00            
ATOM    144  H69 GCD     1      17.460  24.870  20.750  1.00  0.00            
ATOM    145  O34 GCD     1      17.680  23.390  22.150  1.00  0.00            
ATOM    146  H70 GCD     1      18.070  22.510  22.200  1.00  0.00            
ATOM    147  O35 GCD     1      21.780  22.270  20.680  1.00  0.00            
ATOM    148  C43 GCD     1      22.540  21.460  21.610  1.00  0.00            
ATOM    149  H71 GCD     1      22.250  20.410  21.510  1.00  0.00            
ATOM    150  C44 GCD     1      24.050  21.520  21.270  1.00  0.00            
ATOM    151  H72 GCD     1      24.440  22.550  21.350  1.00  0.00            
ATOM    152  O36 GCD     1      24.240  21.070  19.920  1.00  0.00            
ATOM    153  H73 GCD     1      23.760  21.710  19.380  1.00  0.00            
ATOM    154  C45 GCD     1      24.740  20.640  22.290  1.00  0.00            
ATOM    155  H74 GCD     1      24.440  19.590  22.220  1.00  0.00            
ATOM    156  O37 GCD     1      26.130  20.770  22.180  1.00  0.00            
ATOM    157  H75 GCD     1      26.370  21.560  22.680  1.00  0.00            
ATOM    158  C46 GCD     1      24.360  21.150  23.690  1.00  0.00            
ATOM    159  H76 GCD     1      24.770  20.410  24.380  1.00  0.00            
ATOM    160  O38 GCD     1      24.700  22.510  23.990  1.00  0.00            
ATOM    161  O39 GCD     1      22.980  20.860  23.820  1.00  0.00            
ATOM    162  C47 GCD     1      22.200  21.860  23.090  1.00  0.00            
ATOM    163  H77 GCD     1      22.500  22.900  23.280  1.00  0.00            
ATOM    164  C48 GCD     1      20.680  21.620  23.440  1.00  0.00            
ATOM    165  H78 GCD     1      20.400  20.590  23.170  1.00  0.00            
ATOM    166  H79 GCD     1      20.120  22.360  22.870  1.00  0.00            
ATOM    167  O40 GCD     1      20.400  21.920  24.840  1.00  0.00            
ATOM    168  H80 GCD     1      20.980  21.360  25.380  1.00  0.00            
ATOM    169  C1  AZ8     2      20.620  25.350  24.500  1.00  0.00            
ATOM    170  C2  AZ8     2      20.100  26.750  24.440  1.00  0.00            
ATOM    171  C3  AZ8     2      19.600  27.170  22.990  1.00  0.00            
ATOM    172  O1  AZ8     2      20.730  27.480  22.170  1.00  0.00            
ATOM    173  C4  AZ8     2      21.870  28.090  22.670  1.00  0.00            
ATOM    174  C5  AZ8     2      22.820  28.540  21.770  1.00  0.00            
ATOM    175  N1  AZ8     2      22.650  28.310  20.410  1.00  0.00            
ATOM    176  C6  AZ8     2      22.930  27.020  19.790  1.00  0.00            
ATOM    177  C7  AZ8     2      24.110  27.180  18.790  1.00  0.00            
ATOM    178  N2  AZ8     2      23.730  28.200  17.830  1.00  0.00            
ATOM    179  C8  AZ8     2      24.600  28.240  16.700  1.00  0.00            
ATOM    180  C9  AZ8     2      23.620  29.520  18.470  1.00  0.00            
ATOM    181  C10 AZ8     2      22.470  29.460  19.510  1.00  0.00            
ATOM    182  C11 AZ8     2      23.970  29.200  22.210  1.00  0.00            
ATOM    183  F1  AZ8     2      24.990  29.540  21.460  1.00  0.00            
ATOM    184  C12 AZ8     2      24.070  29.400  23.610  1.00  0.00            
ATOM    185  C13 AZ8     2      23.110  28.990  24.570  1.00  0.00            
ATOM    186  C14 AZ8     2      23.350  29.260  25.960  1.00  0.00            
ATOM    187  O2  AZ8     2      24.290  30.000  26.300  1.00  0.00            
ATOM    188  C15 AZ8     2      22.290  28.750  26.780  1.00  0.00            
ATOM    189  C16 AZ8     2      22.310  29.110  28.190  1.00  0.00            
ATOM    190  O3  AZ8     2      21.490  28.640  28.990  1.00  0.00            
ATOM    191  O4  AZ8     2      23.050  30.170  28.580  1.00  0.00            
ATOM    192  C17 AZ8     2      21.260  27.850  26.370  1.00  0.00            
ATOM    193  N3  AZ8     2      21.110  27.690  24.960  1.00  0.00            
ATOM    194  C18 AZ8     2      22.010  28.250  24.090  1.00  0.00            
ATOM    195  H1  AZ8     2      20.970  24.950  25.460  1.00  0.00            
ATOM    196  H2  AZ8     2      19.870  24.650  24.120  1.00  0.00            
ATOM    197  H3  AZ8     2      21.510  25.220  23.880  1.00  0.00            
ATOM    198  H4  AZ8     2      19.280  26.840  25.170  1.00  0.00            
ATOM    199  H5  AZ8     2      18.980  28.060  23.140  1.00  0.00            
ATOM    200  H6  AZ8     2      18.900  26.420  22.580  1.00  0.00            
ATOM    201  H7  AZ8     2      22.020  26.750  19.240  1.00  0.00            
ATOM    202  H8  AZ8     2      23.180  26.210  20.500  1.00  0.00            
ATOM    203  H9  AZ8     2      24.320  26.210  18.310  1.00  0.00            
ATOM    204  H10 AZ8     2      24.990  27.480  19.370  1.00  0.00            
ATOM    205  H11 AZ8     2      25.600  28.550  17.020  1.00  0.00            
ATOM    206  H12 AZ8     2      24.670  27.260  16.210  1.00  0.00            
ATOM    207  H13 AZ8     2      24.270  28.940  15.930  1.00  0.00            
ATOM    208  H14 AZ8     2      23.370  30.330  17.770  1.00  0.00            
ATOM    209  H15 AZ8     2      24.560  29.740  18.980  1.00  0.00            
ATOM    210  H16 AZ8     2      22.460  30.380  20.100  1.00  0.00            
ATOM    211  H17 AZ8     2      21.540  29.240  18.980  1.00  0.00            
ATOM    212  H18 AZ8     2      24.950  29.990  23.850  1.00  0.00            
ATOM    213  H19 AZ8     2      23.600  30.400  27.820  1.00  0.00            
ATOM    214  H20 AZ8     2      20.620  27.280  27.040  1.00  0.00            
TER
ENDMDL
MODEL        1
ATOM      1  H1  GCD     1      28.530  33.530   8.970  1.00  0.00            
ATOM      2  O1  GCD     1      29.490  33.600   8.990  1.00  0.00            
ATOM      3  C1  GCD     1      30.040  32.630   9.830  1.00  0.00            
ATOM      4  H2  GCD     1      31.090  32.930   9.970  1.00  0.00            
ATOM      5  H3  GCD     1      29.640  32.720  10.850  1.00  0.00            
ATOM      6  C2  GCD     1      29.960  31.210   9.190  1.00  0.00            
ATOM      7  H4  GCD     1      30.590  30.550   9.800  1.00  0.00            
ATOM      8  C3  GCD     1      30.450  31.180   7.760  1.00  0.00            
ATOM      9  H5  GCD     1      29.820  31.920   7.250  1.00  0.00            
ATOM     10  C4  GCD     1      30.190  29.860   7.090  1.00  0.00            
ATOM     11  H6  GCD     1      30.910  29.120   7.460  1.00  0.00            
ATOM     12  O2  GCD     1      30.430  29.990   5.620  1.00  0.00            
ATOM     13  H7  GCD     1      30.480  29.080   5.330  1.00  0.00            
ATOM     14  C5  GCD     1      28.810  29.280   7.380  1.00  0.00            
ATOM     15  H8  GCD     1      28.010  29.990   7.150  1.00  0.00            
ATOM     16  O3  GCD     1      28.540  28.000   6.710  1.00  0.00            
ATOM     17  H9  GCD     1      28.690  27.320   7.380  1.00  0.00            
ATOM     18  C6  GCD     1      28.590  29.320   8.890  1.00  0.00            
ATOM     19  O4  GCD     1      28.620  30.670   9.370  1.00  0.00            
ATOM     20  H10 GCD     1      27.570  28.970   9.110  1.00  0.00            
ATOM     21  O5  GCD     1      29.530  28.470   9.540  1.00  0.00            
ATOM     22  C7  GCD     1      28.990  27.520  10.400  1.00  0.00            
ATOM     23  H11 GCD     1      27.900  27.560  10.410  1.00  0.00            
ATOM     24  C8  GCD     1      29.330  26.110   9.770  1.00  0.00            
ATOM     25  H12 GCD     1      30.420  25.940   9.850  1.00  0.00            
ATOM     26  O6  GCD     1      28.950  25.950   8.390  1.00  0.00            
ATOM     27  H13 GCD     1      28.810  25.030   8.140  1.00  0.00            
ATOM     28  C9  GCD     1      28.600  25.150  10.660  1.00  0.00            
ATOM     29  H14 GCD     1      27.530  25.390  10.600  1.00  0.00            
ATOM     30  O7  GCD     1      28.690  23.830  10.110  1.00  0.00            
ATOM     31  H15 GCD     1      29.020  23.200  10.760  1.00  0.00            
ATOM     32  C10 GCD     1      29.120  25.280  12.050  1.00  0.00            
ATOM     33  H16 GCD     1      28.530  24.640  12.700  1.00  0.00            
ATOM     34  O8  GCD     1      29.030  26.640  12.550  1.00  0.00            
ATOM     35  C11 GCD     1      29.580  27.670  11.780  1.00  0.00            
ATOM     36  H17 GCD     1      30.680  27.630  11.740  1.00  0.00            
ATOM     37  C12 GCD     1      29.110  28.990  12.400  1.00  0.00            
ATOM     38  H18 GCD     1      29.600  29.740  11.780  1.00  0.00            
ATOM     39  H19 GCD     1      29.400  29.100  13.450  1.00  0.00            
ATOM     40  O9  GCD     1      27.730  29.120  12.280  1.00  0.00            
ATOM     41  H20 GCD     1      27.380  28.620  13.020  1.00  0.00            
ATOM     42  O10 GCD     1      30.480  24.920  12.200  1.00  0.00            
ATOM     43  C13 GCD     1      30.690  24.210  13.400  1.00  0.00            
ATOM     44  H21 GCD     1      29.880  24.230  14.140  1.00  0.00            
ATOM     45  C14 GCD     1      30.760  22.730  13.000  1.00  0.00            
ATOM     46  H22 GCD     1      31.540  22.610  12.240  1.00  0.00            
ATOM     47  O11 GCD     1      29.480  22.150  12.630  1.00  0.00            
ATOM     48  H23 GCD     1      29.700  21.210  12.550  1.00  0.00            
ATOM     49  C15 GCD     1      31.130  21.950  14.230  1.00  0.00            
ATOM     50  H24 GCD     1      30.360  22.170  14.980  1.00  0.00            
ATOM     51  O12 GCD     1      31.210  20.550  13.990  1.00  0.00            
ATOM     52  H25 GCD     1      32.000  20.400  13.440  1.00  0.00            
ATOM     53  C16 GCD     1      32.390  22.540  14.830  1.00  0.00            
ATOM     54  H26 GCD     1      32.580  22.100  15.810  1.00  0.00            
ATOM     55  O13 GCD     1      32.110  23.890  15.150  1.00  0.00            
ATOM     56  C17 GCD     1      31.890  24.700  13.990  1.00  0.00            
ATOM     57  H27 GCD     1      32.780  24.610  13.350  1.00  0.00            
ATOM     58  C18 GCD     1      31.680  26.160  14.550  1.00  0.00            
ATOM     59  H28 GCD     1      30.760  26.180  15.140  1.00  0.00            
ATOM     60  H29 GCD     1      31.580  26.850  13.710  1.00  0.00            
ATOM     61  O14 GCD     1      32.730  26.540  15.350  1.00  0.00            
ATOM     62  H30 GCD     1      32.750  25.890  16.060  1.00  0.00            
ATOM     63  O15 GCD     1      33.550  22.440  13.970  1.00  0.00            
ATOM     64  C19 GCD     1      34.410  21.330  14.120  1.00  0.00            
ATOM     65  H31 GCD     1      34.060  20.610  14.870  1.00  0.00            
ATOM     66  C20 GCD     1      34.500  20.710  12.660  1.00  0.00            
ATOM     67  H32 GCD     1      34.650  21.530  11.950  1.00  0.00            
ATOM     68  O16 GCD     1      33.300  20.080  12.300  1.00  0.00            
ATOM     69  H33 GCD     1      33.180  20.030  11.350  1.00  0.00            
ATOM     70  C21 GCD     1      35.610  19.710  12.710  1.00  0.00            
ATOM     71  H34 GCD     1      35.250  18.850  13.290  1.00  0.00            
ATOM     72  O17 GCD     1      35.810  19.200  11.370  1.00  0.00            
ATOM     73  H35 GCD     1      36.230  19.850  10.790  1.00  0.00            
ATOM     74  C22 GCD     1      36.890  20.400  13.240  1.00  0.00            
ATOM     75  H36 GCD     1      37.710  19.680  13.310  1.00  0.00            
ATOM     76  O18 GCD     1      36.760  20.880  14.520  1.00  0.00            
ATOM     77  C23 GCD     1      35.720  21.890  14.620  1.00  0.00            
ATOM     78  H37 GCD     1      35.970  22.770  14.020  1.00  0.00            
ATOM     79  C24 GCD     1      35.640  22.410  16.030  1.00  0.00            
ATOM     80  H38 GCD     1      35.040  23.320  16.150  1.00  0.00            
ATOM     81  H39 GCD     1      36.690  22.620  16.290  1.00  0.00            
ATOM     82  O19 GCD     1      35.110  21.540  17.060  1.00  0.00            
ATOM     83  H40 GCD     1      35.760  20.880  17.330  1.00  0.00            
ATOM     84  O20 GCD     1      37.240  21.460  12.350  1.00  0.00            
ATOM     85  C25 GCD     1      38.630  21.680  12.110  1.00  0.00            
ATOM     86  H41 GCD     1      39.330  21.120  12.750  1.00  0.00            
ATOM     87  C26 GCD     1      38.860  21.390  10.610  1.00  0.00            
ATOM     88  H42 GCD     1      38.100  21.960  10.060  1.00  0.00            
ATOM     89  O21 GCD     1      38.660  19.980  10.330  1.00  0.00            
ATOM     90  H43 GCD     1      39.240  19.450  10.880  1.00  0.00            
ATOM     91  C27 GCD     1      40.250  21.870  10.190  1.00  0.00            
ATOM     92  H44 GCD     1      40.970  21.330  10.820  1.00  0.00            
ATOM     93  O22 GCD     1      40.580  21.540   8.790  1.00  0.00            
ATOM     94  H45 GCD     1      40.320  20.650   8.540  1.00  0.00            
ATOM     95  C28 GCD     1      40.540  23.350  10.570  1.00  0.00            
ATOM     96  H46 GCD     1      41.580  23.600  10.340  1.00  0.00            
ATOM     97  O23 GCD     1      40.310  23.490  11.960  1.00  0.00            
ATOM     98  C29 GCD     1      38.970  23.160  12.340  1.00  0.00            
ATOM     99  H47 GCD     1      38.200  23.820  11.920  1.00  0.00            
ATOM    100  C30 GCD     1      38.940  23.450  13.850  1.00  0.00            
ATOM    101  H48 GCD     1      37.910  23.300  14.200  1.00  0.00            
ATOM    102  H49 GCD     1      39.130  24.500  14.110  1.00  0.00            
ATOM    103  O24 GCD     1      39.970  22.740  14.650  1.00  0.00            
ATOM    104  H50 GCD     1      40.840  22.920  14.260  1.00  0.00            
ATOM    105  O25 GCD     1      39.660  24.210   9.780  1.00  0.00            
ATOM    106  C31 GCD     1      40.250  25.030   8.770  1.00  0.00            
ATOM    107  H51 GCD     1      41.180  24.550   8.440  1.00  0.00            
ATOM    108  C32 GCD     1      39.250  25.110   7.560  1.00  0.00            
ATOM    109  H52 GCD     1      38.330  25.630   7.860  1.00  0.00            
ATOM    110  O26 GCD     1      38.970  23.830   7.010  1.00  0.00            
ATOM    111  H53 GCD     1      39.800  23.340   7.080  1.00  0.00            
ATOM    112  C33 GCD     1      39.960  25.880   6.460  1.00  0.00            
ATOM    113  H54 GCD     1      40.900  25.410   6.160  1.00  0.00            
ATOM    114  O27 GCD     1      39.090  25.940   5.280  1.00  0.00            
ATOM    115  H55 GCD     1      38.760  25.050   5.140  1.00  0.00            
ATOM    116  C34 GCD     1      40.210  27.320   7.040  1.00  0.00            
ATOM    117  H56 GCD     1      40.770  27.920   6.320  1.00  0.00            
ATOM    118  O28 GCD     1      40.940  27.310   8.220  1.00  0.00            
ATOM    119  C35 GCD     1      40.510  26.470   9.310  1.00  0.00            
ATOM    120  H57 GCD     1      39.520  26.830   9.620  1.00  0.00            
ATOM    121  C36 GCD     1      41.360  26.510  10.500  1.00  0.00            
ATOM    122  H58 GCD     1      40.920  25.980  11.360  1.00  0.00            
ATOM    123  H59 GCD     1      41.540  27.560  10.770  1.00  0.00            
ATOM    124  O29 GCD     1      42.680  25.940  10.200  1.00  0.00            
ATOM    125  H60 GCD     1      42.970  26.410   9.400  1.00  0.00            
ATOM    126  O30 GCD     1      38.940  27.950   7.330  1.00  0.00            
ATOM    127  C37 GCD     1      38.970  29.350   7.090  1.00  0.00            
ATOM    128  H61 GCD     1      39.970  29.800   7.040  1.00  0.00            
ATOM    129  C38 GCD     1      38.340  29.670   5.790  1.00  0.00            
ATOM    130  H62 GCD     1      37.400  29.100   5.690  1.00  0.00            
ATOM    131  O31 GCD     1      39.150  29.140   4.760  1.00  0.00            
ATOM    132  H63 GCD     1      39.490  28.280   4.990  1.00  0.00            
ATOM    133  C39 GCD     1      38.140  31.170   5.640  1.00  0.00            
ATOM    134  H64 GCD     1      39.160  31.570   5.710  1.00  0.00            
ATOM    135  O32 GCD     1      37.550  31.620   4.410  1.00  0.00            
ATOM    136  H65 GCD     1      36.700  31.210   4.270  1.00  0.00            
ATOM    137  C40 GCD     1      37.410  31.750   6.800  1.00  0.00            
ATOM    138  H66 GCD     1      37.410  32.830   6.660  1.00  0.00            
ATOM    139  O33 GCD     1      38.060  31.410   8.030  1.00  0.00            
ATOM    140  C41 GCD     1      38.310  30.030   8.310  1.00  0.00            
ATOM    141  H67 GCD     1      37.380  29.470   8.490  1.00  0.00            
ATOM    142  C42 GCD     1      39.140  29.950   9.590  1.00  0.00            
ATOM    143  H68 GCD     1      39.990  30.610   9.360  1.00  0.00            
ATOM    144  H69 GCD     1      39.530  28.920   9.630  1.00  0.00            
ATOM    145  O34 GCD     1      38.520  30.400  10.800  1.00  0.00            
ATOM    146  H70 GCD     1      38.290  31.320  10.630  1.00  0.00            
ATOM    147  O35 GCD     1      36.030  31.240   6.770  1.00  0.00            
ATOM    148  C43 GCD     1      35.020  32.270   6.810  1.00  0.00            
ATOM    149  H71 GCD     1      35.410  33.240   6.490  1.00  0.00            
ATOM    150  C44 GCD     1      34.050  31.840   5.770  1.00  0.00            
ATOM    151  H72 GCD     1      33.820  30.770   5.900  1.00  0.00            
ATOM    152  O36 GCD     1      34.600  32.090   4.500  1.00  0.00            
ATOM    153  H73 GCD     1      35.120  32.900   4.420  1.00  0.00            
ATOM    154  C45 GCD     1      32.790  32.680   5.960  1.00  0.00            
ATOM    155  H74 GCD     1      33.200  33.690   5.810  1.00  0.00            
ATOM    156  O37 GCD     1      31.780  32.330   4.940  1.00  0.00            
ATOM    157  H75 GCD     1      31.520  31.410   5.090  1.00  0.00            
ATOM    158  C46 GCD     1      32.290  32.670   7.330  1.00  0.00            
ATOM    159  H76 GCD     1      31.460  33.380   7.330  1.00  0.00            
ATOM    160  O38 GCD     1      31.840  31.350   7.710  1.00  0.00            
ATOM    161  O39 GCD     1      33.260  33.160   8.130  1.00  0.00            
ATOM    162  C47 GCD     1      34.360  32.260   8.180  1.00  0.00            
ATOM    163  H77 GCD     1      34.070  31.250   8.500  1.00  0.00            
ATOM    164  C48 GCD     1      35.270  32.830   9.250  1.00  0.00            
ATOM    165  H78 GCD     1      35.830  31.980   9.660  1.00  0.00            
ATOM    166  H79 GCD     1      34.690  33.290  10.050  1.00  0.00            
ATOM    167  O40 GCD     1      36.130  33.880   8.780  1.00  0.00            
ATOM    168  H80 GCD     1      35.510  34.530   8.430  1.00  0.00            
ATOM    169  C1  AZ8     2      32.600  29.880  12.630  1.00  0.00            
ATOM    170  C2  AZ8     2      34.140  29.880  12.620  1.00  0.00            
ATOM    171  C3  AZ8     2      34.590  30.080  11.150  1.00  0.00            
ATOM    172  O1  AZ8     2      34.310  28.850  10.450  1.00  0.00            
ATOM    173  C4  AZ8     2      34.720  27.630  11.000  1.00  0.00            
ATOM    174  C5  AZ8     2      34.750  26.400  10.210  1.00  0.00            
ATOM    175  N1  AZ8     2      34.520  26.520   8.810  1.00  0.00            
ATOM    176  C6  AZ8     2      33.260  27.060   8.230  1.00  0.00            
ATOM    177  C7  AZ8     2      33.570  27.960   7.000  1.00  0.00            
ATOM    178  N2  AZ8     2      34.430  27.400   6.040  1.00  0.00            
ATOM    179  C8  AZ8     2      34.510  28.280   4.860  1.00  0.00            
ATOM    180  C9  AZ8     2      35.670  26.950   6.680  1.00  0.00            
ATOM    181  C10 AZ8     2      35.410  25.920   7.810  1.00  0.00            
ATOM    182  C11 AZ8     2      35.170  25.190  10.780  1.00  0.00            
ATOM    183  F1  AZ8     2      35.170  23.990  10.100  1.00  0.00            
ATOM    184  C12 AZ8     2      35.510  25.150  12.130  1.00  0.00            
ATOM    185  C13 AZ8     2      35.490  26.340  12.910  1.00  0.00            
ATOM    186  C14 AZ8     2      35.730  26.250  14.420  1.00  0.00            
ATOM    187  O2  AZ8     2      36.120  25.160  14.930  1.00  0.00            
ATOM    188  C15 AZ8     2      35.720  27.510  15.110  1.00  0.00            
ATOM    189  C16 AZ8     2      36.370  27.600  16.500  1.00  0.00            
ATOM    190  O3  AZ8     2      36.480  28.650  17.050  1.00  0.00            
ATOM    191  O4  AZ8     2      36.760  26.510  17.170  1.00  0.00            
ATOM    192  C17 AZ8     2      35.300  28.720  14.530  1.00  0.00            
ATOM    193  N3  AZ8     2      34.740  28.660  13.250  1.00  0.00            
ATOM    194  C18 AZ8     2      35.040  27.560  12.370  1.00  0.00            
ATOM    195  H1  AZ8     2      32.230  29.950  13.660  1.00  0.00            
ATOM    196  H2  AZ8     2      32.150  30.690  12.050  1.00  0.00            
ATOM    197  H3  AZ8     2      32.270  29.000  12.070  1.00  0.00            
ATOM    198  H4  AZ8     2      34.500  30.800  13.090  1.00  0.00            
ATOM    199  H5  AZ8     2      35.650  30.350  11.080  1.00  0.00            
ATOM    200  H6  AZ8     2      33.940  30.850  10.730  1.00  0.00            
ATOM    201  H7  AZ8     2      32.750  27.620   9.020  1.00  0.00            
ATOM    202  H8  AZ8     2      32.550  26.260   7.980  1.00  0.00            
ATOM    203  H9  AZ8     2      33.960  28.940   7.310  1.00  0.00            
ATOM    204  H10 AZ8     2      32.600  28.090   6.510  1.00  0.00            
ATOM    205  H11 AZ8     2      34.790  29.300   5.140  1.00  0.00            
ATOM    206  H12 AZ8     2      35.310  27.910   4.200  1.00  0.00            
ATOM    207  H13 AZ8     2      33.510  28.220   4.400  1.00  0.00            
ATOM    208  H14 AZ8     2      36.280  27.810   6.990  1.00  0.00            
ATOM    209  H15 AZ8     2      36.280  26.380   5.970  1.00  0.00            
ATOM    210  H16 AZ8     2      34.970  24.990   7.440  1.00  0.00            
ATOM    211  H17 AZ8     2      36.360  25.730   8.330  1.00  0.00            
ATOM    212  H18 AZ8     2      35.720  24.200  12.600  1.00  0.00            
ATOM    213  H19 AZ8     2      36.410  25.870  16.530  1.00  0.00            
ATOM    214  H20 AZ8     2      35.330  29.670  15.040  1.00  0.00            
TER
ENDMDL
MODEL        1
ATOM      1  H1  GCD     1      21.540  19.690   9.350  1.00  0.00            
ATOM      2  O1  GCD     1      22.010  19.420  10.140  1.00  0.00            
ATOM      3  C1  GCD     1      23.380  19.860  10.040  1.00  0.00            
ATOM      4  H2  GCD     1      23.500  20.870  10.440  1.00  0.00            
ATOM      5  H3  GCD     1      24.040  19.260  10.680  1.00  0.00            
ATOM      6  C2  GCD     1      23.900  19.800   8.610  1.00  0.00            
ATOM      7  H4  GCD     1      24.950  20.130   8.610  1.00  0.00            
ATOM      8  C3  GCD     1      23.140  20.590   7.540  1.00  0.00            
ATOM      9  H5  GCD     1      22.110  20.220   7.440  1.00  0.00            
ATOM     10  C4  GCD     1      23.720  20.400   6.210  1.00  0.00            
ATOM     11  H6  GCD     1      24.660  20.960   6.320  1.00  0.00            
ATOM     12  O2  GCD     1      22.960  21.090   5.200  1.00  0.00            
ATOM     13  H7  GCD     1      22.400  20.470   4.720  1.00  0.00            
ATOM     14  C5  GCD     1      24.000  18.900   5.900  1.00  0.00            
ATOM     15  H8  GCD     1      23.070  18.380   5.690  1.00  0.00            
ATOM     16  O3  GCD     1      24.720  18.750   4.700  1.00  0.00            
ATOM     17  H9  GCD     1      25.530  19.280   4.700  1.00  0.00            
ATOM     18  C6  GCD     1      24.690  18.200   7.020  1.00  0.00            
ATOM     19  O4  GCD     1      23.890  18.420   8.250  1.00  0.00            
ATOM     20  H10 GCD     1      24.830  17.140   6.800  1.00  0.00            
ATOM     21  O5  GCD     1      25.970  18.720   7.140  1.00  0.00            
ATOM     22  C7  GCD     1      27.100  17.880   6.850  1.00  0.00            
ATOM     23  H11 GCD     1      26.790  16.960   6.350  1.00  0.00            
ATOM     24  C8  GCD     1      28.110  18.590   5.930  1.00  0.00            
ATOM     25  H12 GCD     1      28.330  19.550   6.400  1.00  0.00            
ATOM     26  O6  GCD     1      27.530  18.830   4.620  1.00  0.00            
ATOM     27  H13 GCD     1      27.760  18.000   4.180  1.00  0.00            
ATOM     28  C9  GCD     1      29.420  17.830   5.840  1.00  0.00            
ATOM     29  H14 GCD     1      29.250  16.850   5.390  1.00  0.00            
ATOM     30  O7  GCD     1      30.440  18.550   5.110  1.00  0.00            
ATOM     31  H15 GCD     1      31.070  17.840   4.920  1.00  0.00            
ATOM     32  C10 GCD     1      29.940  17.570   7.200  1.00  0.00            
ATOM     33  H16 GCD     1      30.780  16.880   7.060  1.00  0.00            
ATOM     34  O8  GCD     1      29.030  16.870   7.920  1.00  0.00            
ATOM     35  C11 GCD     1      27.840  17.620   8.210  1.00  0.00            
ATOM     36  H17 GCD     1      28.040  18.610   8.640  1.00  0.00            
ATOM     37  C12 GCD     1      27.000  17.000   9.230  1.00  0.00            
ATOM     38  H18 GCD     1      26.640  16.040   8.840  1.00  0.00            
ATOM     39  H19 GCD     1      26.000  17.420   9.420  1.00  0.00            
ATOM     40  O9  GCD     1      27.730  16.820  10.440  1.00  0.00            
ATOM     41  H20 GCD     1      28.590  16.420  10.260  1.00  0.00            
ATOM     42  O10 GCD     1      30.410  18.740   7.850  1.00  0.00            
ATOM     43  C13 GCD     1      31.500  18.570   8.730  1.00  0.00            
ATOM     44  H21 GCD     1      31.480  17.600   9.240  1.00  0.00            
ATOM     45  C14 GCD     1      32.860  18.800   8.010  1.00  0.00            
ATOM     46  H22 GCD     1      32.820  19.860   7.710  1.00  0.00            
ATOM     47  O11 GCD     1      32.980  17.850   6.920  1.00  0.00            
ATOM     48  H23 GCD     1      32.820  17.020   7.370  1.00  0.00            
ATOM     49  C15 GCD     1      34.020  18.570   8.990  1.00  0.00            
ATOM     50  H24 GCD     1      33.970  17.570   9.450  1.00  0.00            
ATOM     51  O12 GCD     1      35.300  18.730   8.380  1.00  0.00            
ATOM     52  H25 GCD     1      35.450  19.650   8.130  1.00  0.00            
ATOM     53  C16 GCD     1      33.840  19.610  10.110  1.00  0.00            
ATOM     54  H26 GCD     1      34.630  19.510  10.860  1.00  0.00            
ATOM     55  O13 GCD     1      32.560  19.430  10.710  1.00  0.00            
ATOM     56  C17 GCD     1      31.420  19.600   9.830  1.00  0.00            
ATOM     57  H27 GCD     1      31.390  20.640   9.490  1.00  0.00            
ATOM     58  C18 GCD     1      30.100  19.500  10.610  1.00  0.00            
ATOM     59  H28 GCD     1      30.030  18.460  10.950  1.00  0.00            
ATOM     60  H29 GCD     1      29.210  19.680   9.980  1.00  0.00            
ATOM     61  O14 GCD     1      30.030  20.390  11.770  1.00  0.00            
ATOM     62  H30 GCD     1      30.580  20.120  12.520  1.00  0.00            
ATOM     63  O15 GCD     1      33.860  20.970   9.690  1.00  0.00            
ATOM     64  C19 GCD     1      35.030  21.760  10.070  1.00  0.00            
ATOM     65  H31 GCD     1      35.860  21.150  10.470  1.00  0.00            
ATOM     66  C20 GCD     1      35.580  22.410   8.820  1.00  0.00            
ATOM     67  H32 GCD     1      34.680  22.690   8.270  1.00  0.00            
ATOM     68  O16 GCD     1      36.320  21.510   8.000  1.00  0.00            
ATOM     69  H33 GCD     1      36.230  21.760   7.070  1.00  0.00            
ATOM     70  C21 GCD     1      36.530  23.580   9.200  1.00  0.00            
ATOM     71  H34 GCD     1      37.460  23.120   9.550  1.00  0.00            
ATOM     72  O17 GCD     1      36.670  24.330   8.010  1.00  0.00            
ATOM     73  H35 GCD     1      36.020  25.040   8.080  1.00  0.00            
ATOM     74  C22 GCD     1      35.990  24.520  10.290  1.00  0.00            
ATOM     75  H36 GCD     1      36.710  25.230  10.710  1.00  0.00            
ATOM     76  O18 GCD     1      35.600  23.730  11.410  1.00  0.00            
ATOM     77  C23 GCD     1      34.620  22.660  11.230  1.00  0.00            
ATOM     78  H37 GCD     1      33.750  23.210  10.850  1.00  0.00            
ATOM     79  C24 GCD     1      34.350  22.080  12.600  1.00  0.00            
ATOM     80  H38 GCD     1      33.490  21.400  12.530  1.00  0.00            
ATOM     81  H39 GCD     1      33.930  22.890  13.210  1.00  0.00            
ATOM     82  O19 GCD     1      35.370  21.370  13.260  1.00  0.00            
ATOM     83  H40 GCD     1      35.040  21.040  14.100  1.00  0.00            
ATOM     84  O20 GCD     1      34.820  25.130   9.800  1.00  0.00            
ATOM     85  C25 GCD     1      34.800  26.490   9.940  1.00  0.00            
ATOM     86  H41 GCD     1      35.830  26.860  10.060  1.00  0.00            
ATOM     87  C26 GCD     1      34.380  27.180   8.630  1.00  0.00            
ATOM     88  H42 GCD     1      33.430  26.740   8.300  1.00  0.00            
ATOM     89  O21 GCD     1      35.420  26.840   7.740  1.00  0.00            
ATOM     90  H43 GCD     1      35.770  27.700   7.490  1.00  0.00            
ATOM     91  C27 GCD     1      34.390  28.690   8.860  1.00  0.00            
ATOM     92  H44 GCD     1      35.430  28.960   9.090  1.00  0.00            
ATOM     93  O22 GCD     1      33.970  29.430   7.730  1.00  0.00            
ATOM     94  H45 GCD     1      34.340  30.320   7.700  1.00  0.00            
ATOM     95  C28 GCD     1      33.500  29.050  10.010  1.00  0.00            
ATOM     96  H46 GCD     1      33.550  30.130  10.160  1.00  0.00            
ATOM     97  O23 GCD     1      33.980  28.410  11.170  1.00  0.00            
ATOM     98  C29 GCD     1      33.860  26.980  11.060  1.00  0.00            
ATOM     99  H47 GCD     1      32.800  26.730  10.900  1.00  0.00            
ATOM    100  C30 GCD     1      34.250  26.420  12.460  1.00  0.00            
ATOM    101  H48 GCD     1      34.060  25.340  12.500  1.00  0.00            
ATOM    102  H49 GCD     1      33.570  26.830  13.230  1.00  0.00            
ATOM    103  O24 GCD     1      35.580  26.790  12.780  1.00  0.00            
ATOM    104  H50 GCD     1      35.590  27.740  12.640  1.00  0.00            
ATOM    105  O25 GCD     1      32.150  28.630   9.700  1.00  0.00            
ATOM    106  C31 GCD     1      31.210  29.720   9.620  1.00  0.00            
ATOM    107  H51 GCD     1      31.670  30.710   9.660  1.00  0.00            
ATOM    108  C32 GCD     1      30.550  29.670   8.250  1.00  0.00            
ATOM    109  H52 GCD     1      30.340  28.610   8.060  1.00  0.00            
ATOM    110  O26 GCD     1      31.410  30.150   7.230  1.00  0.00            
ATOM    111  H53 GCD     1      32.230  29.710   7.460  1.00  0.00            
ATOM    112  C33 GCD     1      29.250  30.560   8.200  1.00  0.00            
ATOM    113  H54 GCD     1      29.540  31.560   8.550  1.00  0.00            
ATOM    114  O27 GCD     1      28.630  30.580   6.840  1.00  0.00            
ATOM    115  H55 GCD     1      28.360  29.690   6.560  1.00  0.00            
ATOM    116  C34 GCD     1      28.300  30.050   9.300  1.00  0.00            
ATOM    117  H56 GCD     1      27.410  30.690   9.300  1.00  0.00            
ATOM    118  O28 GCD     1      29.000  30.210  10.560  1.00  0.00            
ATOM    119  C35 GCD     1      30.250  29.450  10.720  1.00  0.00            
ATOM    120  H57 GCD     1      30.090  28.370  10.640  1.00  0.00            
ATOM    121  C36 GCD     1      30.810  29.660  12.080  1.00  0.00            
ATOM    122  H58 GCD     1      31.710  29.050  12.110  1.00  0.00            
ATOM    123  H59 GCD     1      30.160  29.090  12.750  1.00  0.00            
ATOM    124  O29 GCD     1      31.000  31.070  12.460  1.00  0.00            
ATOM    125  H60 GCD     1      30.240  31.590  12.190  1.00  0.00            
ATOM    126  O30 GCD     1      27.970  28.730   8.990  1.00  0.00            
ATOM    127  C37 GCD     1      26.750  28.620   8.230  1.00  0.00            
ATOM    128  H61 GCD     1      26.380  29.600   7.910  1.00  0.00            
ATOM    129  C38 GCD     1      26.990  27.690   7.030  1.00  0.00            
ATOM    130  H62 GCD     1      27.410  26.770   7.470  1.00  0.00            
ATOM    131  O31 GCD     1      28.030  28.170   6.040  1.00  0.00            
ATOM    132  H63 GCD     1      27.880  27.740   5.200  1.00  0.00            
ATOM    133  C39 GCD     1      25.670  27.460   6.330  1.00  0.00            
ATOM    134  H64 GCD     1      25.500  28.460   5.910  1.00  0.00            
ATOM    135  O32 GCD     1      25.690  26.490   5.310  1.00  0.00            
ATOM    136  H65 GCD     1      25.740  25.670   5.820  1.00  0.00            
ATOM    137  C40 GCD     1      24.500  27.080   7.300  1.00  0.00            
ATOM    138  H66 GCD     1      23.580  27.170   6.700  1.00  0.00            
ATOM    139  O33 GCD     1      24.460  28.010   8.410  1.00  0.00            
ATOM    140  C41 GCD     1      25.690  28.050   9.140  1.00  0.00            
ATOM    141  H67 GCD     1      25.930  27.020   9.450  1.00  0.00            
ATOM    142  C42 GCD     1      25.430  28.840  10.320  1.00  0.00            
ATOM    143  H68 GCD     1      26.230  28.710  11.060  1.00  0.00            
ATOM    144  H69 GCD     1      24.550  28.340  10.740  1.00  0.00            
ATOM    145  O34 GCD     1      25.190  30.280  10.140  1.00  0.00            
ATOM    146  H70 GCD     1      24.970  30.630  11.020  1.00  0.00            
ATOM    147  O35 GCD     1      24.590  25.770   7.710  1.00  0.00            
ATOM    148  C43 GCD     1      23.310  25.230   8.120  1.00  0.00            
ATOM    149  H71 GCD     1      22.620  25.990   8.510  1.00  0.00            
ATOM    150  C44 GCD     1      22.630  24.490   6.910  1.00  0.00            
ATOM    151  H72 GCD     1      23.390  24.100   6.220  1.00  0.00            
ATOM    152  O36 GCD     1      21.930  25.530   6.320  1.00  0.00            
ATOM    153  H73 GCD     1      21.580  25.200   5.490  1.00  0.00            
ATOM    154  C45 GCD     1      21.530  23.480   7.360  1.00  0.00            
ATOM    155  H74 GCD     1      20.700  24.020   7.840  1.00  0.00            
ATOM    156  O37 GCD     1      21.000  22.560   6.390  1.00  0.00            
ATOM    157  H75 GCD     1      21.740  22.270   5.850  1.00  0.00            
ATOM    158  C46 GCD     1      22.160  22.620   8.410  1.00  0.00            
ATOM    159  H76 GCD     1      21.530  21.810   8.810  1.00  0.00            
ATOM    160  O38 GCD     1      23.310  21.950   7.890  1.00  0.00            
ATOM    161  O39 GCD     1      22.580  23.410   9.540  1.00  0.00            
ATOM    162  C47 GCD     1      23.680  24.300   9.270  1.00  0.00            
ATOM    163  H77 GCD     1      24.530  23.680   8.970  1.00  0.00            
ATOM    164  C48 GCD     1      24.030  24.990  10.510  1.00  0.00            
ATOM    165  H78 GCD     1      24.880  25.660  10.350  1.00  0.00            
ATOM    166  H79 GCD     1      24.300  24.330  11.350  1.00  0.00            
ATOM    167  O40 GCD     1      22.980  25.870  11.040  1.00  0.00            
ATOM    168  H80 GCD     1      23.300  26.100  11.920  1.00  0.00            
ATOM    169  C1  AZ8     2      27.980  26.290  11.340  1.00  0.00            
ATOM    170  C2  AZ8     2      28.980  25.240  11.850  1.00  0.00            
ATOM    171  C3  AZ8     2      30.350  25.500  11.200  1.00  0.00            
ATOM    172  O1  AZ8     2      30.360  25.050   9.800  1.00  0.00            
ATOM    173  C4  AZ8     2      29.580  23.910   9.430  1.00  0.00            
ATOM    174  C5  AZ8     2      29.680  23.440   8.060  1.00  0.00            
ATOM    175  N1  AZ8     2      30.540  24.020   7.090  1.00  0.00            
ATOM    176  C6  AZ8     2      30.030  25.050   6.230  1.00  0.00            
ATOM    177  C7  AZ8     2      31.070  26.180   5.950  1.00  0.00            
ATOM    178  N2  AZ8     2      32.340  25.500   5.410  1.00  0.00            
ATOM    179  C8  AZ8     2      33.240  26.530   4.820  1.00  0.00            
ATOM    180  C9  AZ8     2      32.870  24.520   6.330  1.00  0.00            
ATOM    181  C10 AZ8     2      31.820  23.440   6.750  1.00  0.00            
ATOM    182  C11 AZ8     2      28.970  22.330   7.710  1.00  0.00            
ATOM    183  F1  AZ8     2      29.030  21.710   6.540  1.00  0.00            
ATOM    184  C12 AZ8     2      28.170  21.680   8.670  1.00  0.00            
ATOM    185  C13 AZ8     2      27.910  22.190   9.920  1.00  0.00            
ATOM    186  C14 AZ8     2      27.050  21.540  10.910  1.00  0.00            
ATOM    187  O2  AZ8     2      26.330  20.590  10.550  1.00  0.00            
ATOM    188  C15 AZ8     2      26.930  22.180  12.260  1.00  0.00            
ATOM    189  C16 AZ8     2      26.080  21.560  13.300  1.00  0.00            
ATOM    190  O3  AZ8     2      25.890  22.160  14.400  1.00  0.00            
ATOM    191  O4  AZ8     2      25.520  20.400  13.040  1.00  0.00            
ATOM    192  C17 AZ8     2      27.780  23.210  12.650  1.00  0.00            
ATOM    193  N3  AZ8     2      28.510  23.930  11.630  1.00  0.00            
ATOM    194  C18 AZ8     2      28.650  23.300  10.310  1.00  0.00            
ATOM    195  H1  AZ8     2      26.970  26.050  11.710  1.00  0.00            
ATOM    196  H2  AZ8     2      28.280  27.300  11.630  1.00  0.00            
ATOM    197  H3  AZ8     2      27.920  26.290  10.240  1.00  0.00            
ATOM    198  H4  AZ8     2      29.100  25.360  12.930  1.00  0.00            
ATOM    199  H5  AZ8     2      31.040  24.980  11.870  1.00  0.00            
ATOM    200  H6  AZ8     2      30.480  26.580  11.320  1.00  0.00            
ATOM    201  H7  AZ8     2      29.110  25.410   6.720  1.00  0.00            
ATOM    202  H8  AZ8     2      29.740  24.640   5.260  1.00  0.00            
ATOM    203  H9  AZ8     2      31.350  26.770   6.830  1.00  0.00            
ATOM    204  H10 AZ8     2      30.700  26.810   5.130  1.00  0.00            
ATOM    205  H11 AZ8     2      32.610  27.020   4.060  1.00  0.00            
ATOM    206  H12 AZ8     2      33.590  27.260   5.560  1.00  0.00            
ATOM    207  H13 AZ8     2      34.170  26.160   4.380  1.00  0.00            
ATOM    208  H14 AZ8     2      33.260  25.010   7.230  1.00  0.00            
ATOM    209  H15 AZ8     2      33.700  23.950   5.900  1.00  0.00            
ATOM    210  H16 AZ8     2      31.620  22.880   5.830  1.00  0.00            
ATOM    211  H17 AZ8     2      32.200  22.700   7.470  1.00  0.00            
ATOM    212  H18 AZ8     2      27.700  20.790   8.270  1.00  0.00            
ATOM    213  H19 AZ8     2      25.780  20.130  12.140  1.00  0.00            
ATOM    214  H20 AZ8     2      27.850  23.510  13.690  1.00  0.00            
TER
ENDMDL
MODEL        1
ATOM      1  H1  GCD     1      30.390  24.550  45.530  1.00  0.00            
ATOM      2  O1  GCD     1      29.800  25.250  45.220  1.00  0.00            
ATOM      3  C1  GCD     1      28.400  24.850  45.390  1.00  0.00            
ATOM      4  H2  GCD     1      28.400  23.760  45.200  1.00  0.00            
ATOM      5  H3  GCD     1      28.210  24.880  46.470  1.00  0.00            
ATOM      6  C2  GCD     1      27.370  25.720  44.610  1.00  0.00            
ATOM      7  H4  GCD     1      26.360  25.290  44.560  1.00  0.00            
ATOM      8  C3  GCD     1      27.630  25.800  43.190  1.00  0.00            
ATOM      9  H5  GCD     1      28.600  26.320  43.100  1.00  0.00            
ATOM     10  C4  GCD     1      26.580  26.660  42.510  1.00  0.00            
ATOM     11  H6  GCD     1      25.620  26.140  42.640  1.00  0.00            
ATOM     12  O2  GCD     1      26.710  26.750  41.120  1.00  0.00            
ATOM     13  H7  GCD     1      26.820  25.890  40.710  1.00  0.00            
ATOM     14  C5  GCD     1      26.540  28.010  43.160  1.00  0.00            
ATOM     15  H8  GCD     1      27.510  28.520  43.090  1.00  0.00            
ATOM     16  O3  GCD     1      25.490  28.800  42.540  1.00  0.00            
ATOM     17  H9  GCD     1      24.870  29.180  43.180  1.00  0.00            
ATOM     18  C6  GCD     1      26.280  27.920  44.660  1.00  0.00            
ATOM     19  O4  GCD     1      27.260  27.060  45.210  1.00  0.00            
ATOM     20  H10 GCD     1      26.390  28.890  45.170  1.00  0.00            
ATOM     21  O5  GCD     1      25.000  27.360  45.040  1.00  0.00            
ATOM     22  C7  GCD     1      24.170  28.030  45.990  1.00  0.00            
ATOM     23  H11 GCD     1      24.840  28.650  46.590  1.00  0.00            
ATOM     24  C8  GCD     1      23.170  28.870  45.240  1.00  0.00            
ATOM     25  H12 GCD     1      22.550  28.200  44.620  1.00  0.00            
ATOM     26  O6  GCD     1      23.770  29.820  44.290  1.00  0.00            
ATOM     27  H13 GCD     1      23.980  30.620  44.780  1.00  0.00            
ATOM     28  C9  GCD     1      22.230  29.480  46.320  1.00  0.00            
ATOM     29  H14 GCD     1      22.780  30.070  47.060  1.00  0.00            
ATOM     30  O7  GCD     1      21.220  30.250  45.830  1.00  0.00            
ATOM     31  H15 GCD     1      20.620  29.680  45.340  1.00  0.00            
ATOM     32  C10 GCD     1      21.560  28.330  47.130  1.00  0.00            
ATOM     33  H16 GCD     1      20.860  28.790  47.820  1.00  0.00            
ATOM     34  O8  GCD     1      22.580  27.560  47.780  1.00  0.00            
ATOM     35  C11 GCD     1      23.480  26.940  46.870  1.00  0.00            
ATOM     36  H17 GCD     1      22.940  26.310  46.160  1.00  0.00            
ATOM     37  C12 GCD     1      24.500  26.140  47.670  1.00  0.00            
ATOM     38  H18 GCD     1      25.130  25.610  46.950  1.00  0.00            
ATOM     39  H19 GCD     1      24.170  25.270  48.260  1.00  0.00            
ATOM     40  O9  GCD     1      25.240  26.970  48.520  1.00  0.00            
ATOM     41  H20 GCD     1      24.620  27.340  49.160  1.00  0.00            
ATOM     42  O10 GCD     1      20.770  27.510  46.290  1.00  0.00            
ATOM     43  C13 GCD     1      19.370  27.650  46.200  1.00  0.00            
ATOM     44  H21 GCD     1      19.030  28.650  46.480  1.00  0.00            
ATOM     45  C14 GCD     1      19.020  27.430  44.690  1.00  0.00            
ATOM     46  H22 GCD     1      19.630  26.610  44.290  1.00  0.00            
ATOM     47  O11 GCD     1      19.430  28.580  43.900  1.00  0.00            
ATOM     48  H23 GCD     1      19.300  28.360  42.970  1.00  0.00            
ATOM     49  C15 GCD     1      17.530  27.100  44.470  1.00  0.00            
ATOM     50  H24 GCD     1      16.890  27.960  44.720  1.00  0.00            
ATOM     51  O12 GCD     1      17.360  26.600  43.070  1.00  0.00            
ATOM     52  H25 GCD     1      17.710  27.260  42.470  1.00  0.00            
ATOM     53  C16 GCD     1      17.030  26.080  45.460  1.00  0.00            
ATOM     54  H26 GCD     1      15.940  25.990  45.430  1.00  0.00            
ATOM     55  O13 GCD     1      17.380  26.480  46.770  1.00  0.00            
ATOM     56  C17 GCD     1      18.840  26.530  47.010  1.00  0.00            
ATOM     57  H27 GCD     1      19.220  25.570  46.630  1.00  0.00            
ATOM     58  C18 GCD     1      19.100  26.740  48.460  1.00  0.00            
ATOM     59  H28 GCD     1      20.060  26.260  48.710  1.00  0.00            
ATOM     60  H29 GCD     1      18.300  26.170  48.940  1.00  0.00            
ATOM     61  O14 GCD     1      18.910  28.130  48.780  1.00  0.00            
ATOM     62  H30 GCD     1      18.870  28.130  49.740  1.00  0.00            
ATOM     63  O15 GCD     1      17.590  24.780  45.220  1.00  0.00            
ATOM     64  C19 GCD     1      16.740  23.640  45.290  1.00  0.00            
ATOM     65  H31 GCD     1      15.680  23.910  45.430  1.00  0.00            
ATOM     66  C20 GCD     1      16.790  22.960  43.890  1.00  0.00            
ATOM     67  H32 GCD     1      17.760  22.490  43.690  1.00  0.00            
ATOM     68  O16 GCD     1      16.470  23.930  42.900  1.00  0.00            
ATOM     69  H33 GCD     1      16.730  24.780  43.280  1.00  0.00            
ATOM     70  C21 GCD     1      15.950  21.660  43.930  1.00  0.00            
ATOM     71  H34 GCD     1      14.950  21.990  44.220  1.00  0.00            
ATOM     72  O17 GCD     1      15.960  20.830  42.730  1.00  0.00            
ATOM     73  H35 GCD     1      16.880  20.580  42.590  1.00  0.00            
ATOM     74  C22 GCD     1      16.430  20.770  45.050  1.00  0.00            
ATOM     75  H36 GCD     1      15.760  19.920  45.230  1.00  0.00            
ATOM     76  O18 GCD     1      16.400  21.560  46.260  1.00  0.00            
ATOM     77  C23 GCD     1      17.250  22.660  46.360  1.00  0.00            
ATOM     78  H37 GCD     1      18.290  22.360  46.210  1.00  0.00            
ATOM     79  C24 GCD     1      17.210  23.230  47.750  1.00  0.00            
ATOM     80  H38 GCD     1      17.940  24.040  47.900  1.00  0.00            
ATOM     81  H39 GCD     1      17.540  22.400  48.390  1.00  0.00            
ATOM     82  O19 GCD     1      15.920  23.650  48.190  1.00  0.00            
ATOM     83  H40 GCD     1      15.340  22.890  48.070  1.00  0.00            
ATOM     84  O20 GCD     1      17.780  20.360  44.830  1.00  0.00            
ATOM     85  C25 GCD     1      17.980  18.990  44.550  1.00  0.00            
ATOM     86  H41 GCD     1      17.040  18.440  44.430  1.00  0.00            
ATOM     87  C26 GCD     1      18.780  18.880  43.300  1.00  0.00            
ATOM     88  H42 GCD     1      19.740  19.400  43.420  1.00  0.00            
ATOM     89  O21 GCD     1      18.210  19.470  42.180  1.00  0.00            
ATOM     90  H43 GCD     1      18.810  19.510  41.430  1.00  0.00            
ATOM     91  C27 GCD     1      19.130  17.420  43.040  1.00  0.00            
ATOM     92  H44 GCD     1      18.250  16.900  42.650  1.00  0.00            
ATOM     93  O22 GCD     1      20.100  17.430  41.980  1.00  0.00            
ATOM     94  H45 GCD     1      20.740  16.740  42.180  1.00  0.00            
ATOM     95  C28 GCD     1      19.680  16.840  44.320  1.00  0.00            
ATOM     96  H46 GCD     1      19.740  15.750  44.230  1.00  0.00            
ATOM     97  O23 GCD     1      18.820  17.020  45.440  1.00  0.00            
ATOM     98  C29 GCD     1      18.560  18.340  45.770  1.00  0.00            
ATOM     99  H47 GCD     1      19.430  18.940  46.050  1.00  0.00            
ATOM    100  C30 GCD     1      17.590  18.350  46.950  1.00  0.00            
ATOM    101  H48 GCD     1      16.640  17.920  46.590  1.00  0.00            
ATOM    102  H49 GCD     1      17.340  19.380  47.240  1.00  0.00            
ATOM    103  O24 GCD     1      18.180  17.750  48.100  1.00  0.00            
ATOM    104  H50 GCD     1      18.550  16.890  47.830  1.00  0.00            
ATOM    105  O25 GCD     1      20.930  17.400  44.610  1.00  0.00            
ATOM    106  C31 GCD     1      21.900  16.420  44.800  1.00  0.00            
ATOM    107  H51 GCD     1      21.430  15.520  45.220  1.00  0.00            
ATOM    108  C32 GCD     1      22.640  16.050  43.440  1.00  0.00            
ATOM    109  H52 GCD     1      22.950  17.060  43.140  1.00  0.00            
ATOM    110  O26 GCD     1      21.760  15.480  42.510  1.00  0.00            
ATOM    111  H53 GCD     1      22.320  15.030  41.860  1.00  0.00            
ATOM    112  C33 GCD     1      23.920  15.240  43.650  1.00  0.00            
ATOM    113  H54 GCD     1      23.530  14.390  44.230  1.00  0.00            
ATOM    114  O27 GCD     1      24.570  14.700  42.570  1.00  0.00            
ATOM    115  H55 GCD     1      24.780  15.390  41.930  1.00  0.00            
ATOM    116  C34 GCD     1      24.800  15.990  44.600  1.00  0.00            
ATOM    117  H56 GCD     1      25.630  15.350  44.910  1.00  0.00            
ATOM    118  O28 GCD     1      24.040  16.180  45.760  1.00  0.00            
ATOM    119  C35 GCD     1      22.900  17.000  45.740  1.00  0.00            
ATOM    120  H57 GCD     1      23.070  18.010  45.340  1.00  0.00            
ATOM    121  C36 GCD     1      22.380  17.170  47.130  1.00  0.00            
ATOM    122  H58 GCD     1      22.250  16.190  47.600  1.00  0.00            
ATOM    123  H59 GCD     1      21.440  17.740  47.180  1.00  0.00            
ATOM    124  O29 GCD     1      23.350  17.940  47.800  1.00  0.00            
ATOM    125  H60 GCD     1      24.180  17.450  47.740  1.00  0.00            
ATOM    126  O30 GCD     1      25.250  17.300  44.120  1.00  0.00            
ATOM    127  C37 GCD     1      26.290  17.320  43.150  1.00  0.00            
ATOM    128  H61 GCD     1      26.610  16.300  42.900  1.00  0.00            
ATOM    129  C38 GCD     1      25.850  17.880  41.830  1.00  0.00            
ATOM    130  H62 GCD     1      25.430  18.850  42.120  1.00  0.00            
ATOM    131  O31 GCD     1      24.900  16.930  41.220  1.00  0.00            
ATOM    132  H63 GCD     1      24.610  17.340  40.400  1.00  0.00            
ATOM    133  C39 GCD     1      27.070  18.140  40.940  1.00  0.00
[truncated: 2,139,843 more chars]
