# Supplementary material for: Achieving Chemical Accuracy in Cyclodextrin Host–Guest Binding via Integrative Atomistic Modelling
Source: Adv Sci (Weinh). 2025 Dec 14;13(10):e19782. doi: 10.1002/advs.202519782 (PMC12915143; doi:10.1002/advs.202519782)
Supplement: Supplementary file 1 — Supporting Information [file ADVS-13-e19782-s003.zip › all_poses/GCD.BA6.pdb]

MODEL        1
ATOM      1  H1  GCD     1      11.480  14.400  22.160  1.00  0.00            
ATOM      2  O1  GCD     1      11.650  15.260  22.580  1.00  0.00            
ATOM      3  C1  GCD     1      12.750  15.800  21.920  1.00  0.00            
ATOM      4  H2  GCD     1      12.420  15.730  20.880  1.00  0.00            
ATOM      5  H3  GCD     1      13.100  16.820  22.130  1.00  0.00            
ATOM      6  C2  GCD     1      14.050  14.950  21.990  1.00  0.00            
ATOM      7  H4  GCD     1      14.280  14.920  23.070  1.00  0.00            
ATOM      8  C3  GCD     1      15.250  15.520  21.270  1.00  0.00            
ATOM      9  H5  GCD     1      14.940  15.500  20.220  1.00  0.00            
ATOM     10  C4  GCD     1      16.480  14.660  21.350  1.00  0.00            
ATOM     11  H6  GCD     1      16.720  14.550  22.410  1.00  0.00            
ATOM     12  O2  GCD     1      17.600  15.300  20.760  1.00  0.00            
ATOM     13  H7  GCD     1      18.400  14.750  20.780  1.00  0.00            
ATOM     14  C5  GCD     1      16.130  13.300  20.720  1.00  0.00            
ATOM     15  H8  GCD     1      15.980  13.360  19.630  1.00  0.00            
ATOM     16  O3  GCD     1      17.170  12.340  20.790  1.00  0.00            
ATOM     17  H9  GCD     1      17.410  12.200  21.720  1.00  0.00            
ATOM     18  C6  GCD     1      14.820  12.750  21.430  1.00  0.00            
ATOM     19  O4  GCD     1      13.790  13.730  21.390  1.00  0.00            
ATOM     20  H10 GCD     1      14.500  11.770  21.060  1.00  0.00            
ATOM     21  O5  GCD     1      15.200  12.600  22.820  1.00  0.00            
ATOM     22  C7  GCD     1      15.440  11.170  23.220  1.00  0.00            
ATOM     23  H11 GCD     1      15.780  10.640  22.320  1.00  0.00            
ATOM     24  C8  GCD     1      16.560  11.120  24.220  1.00  0.00            
ATOM     25  H12 GCD     1      16.400  11.910  24.970  1.00  0.00            
ATOM     26  O6  GCD     1      17.800  11.570  23.530  1.00  0.00            
ATOM     27  H13 GCD     1      17.960  12.490  23.750  1.00  0.00            
ATOM     28  C9  GCD     1      16.680   9.660  24.870  1.00  0.00            
ATOM     29  H14 GCD     1      16.890   8.880  24.140  1.00  0.00            
ATOM     30  O7  GCD     1      17.640   9.500  25.870  1.00  0.00            
ATOM     31  H15 GCD     1      17.130   9.540  26.690  1.00  0.00            
ATOM     32  C10 GCD     1      15.330   9.270  25.440  1.00  0.00            
ATOM     33  H16 GCD     1      15.260   8.210  25.720  1.00  0.00            
ATOM     34  O8  GCD     1      14.360   9.380  24.420  1.00  0.00            
ATOM     35  C11 GCD     1      14.170  10.650  23.810  1.00  0.00            
ATOM     36  H17 GCD     1      13.830  11.360  24.580  1.00  0.00            
ATOM     37  C12 GCD     1      13.030  10.490  22.780  1.00  0.00            
ATOM     38  H18 GCD     1      12.800  11.500  22.410  1.00  0.00            
ATOM     39  H19 GCD     1      12.190   9.970  23.250  1.00  0.00            
ATOM     40  O9  GCD     1      13.270   9.720  21.570  1.00  0.00            
ATOM     41  H20 GCD     1      12.460   9.600  21.050  1.00  0.00            
ATOM     42  O10 GCD     1      15.150  10.060  26.580  1.00  0.00            
ATOM     43  C13 GCD     1      14.500   9.370  27.690  1.00  0.00            
ATOM     44  H21 GCD     1      14.490   8.290  27.490  1.00  0.00            
ATOM     45  C14 GCD     1      15.380   9.730  28.880  1.00  0.00            
ATOM     46  H22 GCD     1      15.480  10.820  28.890  1.00  0.00            
ATOM     47  O11 GCD     1      16.750   9.210  28.610  1.00  0.00            
ATOM     48  H23 GCD     1      17.350   9.950  28.760  1.00  0.00            
ATOM     49  C15 GCD     1      14.850   9.180  30.220  1.00  0.00            
ATOM     50  H24 GCD     1      14.720   8.100  30.040  1.00  0.00            
ATOM     51  O12 GCD     1      15.770   9.380  31.350  1.00  0.00            
ATOM     52  H25 GCD     1      16.060  10.260  31.110  1.00  0.00            
ATOM     53  C16 GCD     1      13.420   9.690  30.400  1.00  0.00            
ATOM     54  H26 GCD     1      12.910   9.310  31.290  1.00  0.00            
ATOM     55  O13 GCD     1      12.670   9.420  29.220  1.00  0.00            
ATOM     56  C17 GCD     1      13.130  10.000  28.000  1.00  0.00            
ATOM     57  H27 GCD     1      13.150  11.090  28.130  1.00  0.00            
ATOM     58  C18 GCD     1      12.120   9.800  26.900  1.00  0.00            
ATOM     59  H28 GCD     1      12.370  10.480  26.070  1.00  0.00            
ATOM     60  H29 GCD     1      11.130  10.120  27.240  1.00  0.00            
ATOM     61  O14 GCD     1      11.990   8.460  26.450  1.00  0.00            
ATOM     62  H30 GCD     1      11.340   8.410  25.740  1.00  0.00            
ATOM     63  O15 GCD     1      13.430  11.110  30.550  1.00  0.00            
ATOM     64  C19 GCD     1      13.680  11.590  31.900  1.00  0.00            
ATOM     65  H31 GCD     1      13.980  10.830  32.640  1.00  0.00            
ATOM     66  C20 GCD     1      14.850  12.630  31.830  1.00  0.00            
ATOM     67  H32 GCD     1      14.610  13.430  31.120  1.00  0.00            
ATOM     68  O16 GCD     1      16.140  12.070  31.470  1.00  0.00            
ATOM     69  H33 GCD     1      16.710  12.840  31.550  1.00  0.00            
ATOM     70  C21 GCD     1      15.040  13.250  33.240  1.00  0.00            
ATOM     71  H34 GCD     1      15.120  12.360  33.880  1.00  0.00            
ATOM     72  O17 GCD     1      16.110  14.180  33.430  1.00  0.00            
ATOM     73  H35 GCD     1      15.750  14.980  33.840  1.00  0.00            
ATOM     74  C22 GCD     1      13.790  13.830  33.690  1.00  0.00            
ATOM     75  H36 GCD     1      13.750  14.150  34.740  1.00  0.00            
ATOM     76  O18 GCD     1      12.720  12.930  33.630  1.00  0.00            
ATOM     77  C23 GCD     1      12.430  12.290  32.360  1.00  0.00            
ATOM     78  H37 GCD     1      12.170  13.090  31.660  1.00  0.00            
ATOM     79  C24 GCD     1      11.160  11.430  32.420  1.00  0.00            
ATOM     80  H38 GCD     1      11.260  10.670  33.210  1.00  0.00            
ATOM     81  H39 GCD     1      11.100  10.800  31.520  1.00  0.00            
ATOM     82  O19 GCD     1       9.920  12.210  32.660  1.00  0.00            
ATOM     83  H40 GCD     1       9.200  11.580  32.740  1.00  0.00            
ATOM     84  O20 GCD     1      13.430  14.920  32.850  1.00  0.00            
ATOM     85  C25 GCD     1      13.120  16.180  33.460  1.00  0.00            
ATOM     86  H41 GCD     1      12.660  15.960  34.440  1.00  0.00            
ATOM     87  C26 GCD     1      14.340  16.980  33.770  1.00  0.00            
ATOM     88  H42 GCD     1      15.070  16.920  32.940  1.00  0.00            
ATOM     89  O21 GCD     1      15.080  16.390  34.870  1.00  0.00            
ATOM     90  H43 GCD     1      14.690  16.530  35.750  1.00  0.00            
ATOM     91  C27 GCD     1      14.030  18.440  34.100  1.00  0.00            
ATOM     92  H44 GCD     1      13.510  18.540  35.060  1.00  0.00            
ATOM     93  O22 GCD     1      15.230  19.260  34.290  1.00  0.00            
ATOM     94  H45 GCD     1      15.780  18.600  34.730  1.00  0.00            
ATOM     95  C28 GCD     1      13.120  18.960  33.030  1.00  0.00            
ATOM     96  H46 GCD     1      12.780  19.980  33.250  1.00  0.00            
ATOM     97  O23 GCD     1      11.990  18.130  32.840  1.00  0.00            
ATOM     98  C29 GCD     1      12.200  16.790  32.450  1.00  0.00            
ATOM     99  H47 GCD     1      12.720  16.630  31.500  1.00  0.00            
ATOM    100  C30 GCD     1      10.780  16.080  32.530  1.00  0.00            
ATOM    101  H48 GCD     1      10.400  16.170  33.550  1.00  0.00            
ATOM    102  H49 GCD     1      10.830  15.000  32.320  1.00  0.00            
ATOM    103  O24 GCD     1       9.740  16.690  31.700  1.00  0.00            
ATOM    104  H50 GCD     1       8.890  16.310  31.940  1.00  0.00            
ATOM    105  O25 GCD     1      13.760  18.930  31.780  1.00  0.00            
ATOM    106  C31 GCD     1      14.250  20.180  31.390  1.00  0.00            
ATOM    107  H51 GCD     1      14.300  20.910  32.210  1.00  0.00            
ATOM    108  C32 GCD     1      15.600  19.820  30.880  1.00  0.00            
ATOM    109  H52 GCD     1      15.480  19.240  29.960  1.00  0.00            
ATOM    110  O26 GCD     1      16.350  19.210  31.960  1.00  0.00            
ATOM    111  H53 GCD     1      15.890  19.270  32.800  1.00  0.00            
ATOM    112  C33 GCD     1      16.300  21.120  30.450  1.00  0.00            
ATOM    113  H54 GCD     1      16.470  21.820  31.280  1.00  0.00            
ATOM    114  O27 GCD     1      17.590  20.930  29.900  1.00  0.00            
ATOM    115  H55 GCD     1      18.100  21.710  30.110  1.00  0.00            
ATOM    116  C34 GCD     1      15.440  21.780  29.430  1.00  0.00            
ATOM    117  H56 GCD     1      15.900  22.770  29.350  1.00  0.00            
ATOM    118  O28 GCD     1      14.100  22.000  29.860  1.00  0.00            
ATOM    119  C35 GCD     1      13.440  20.780  30.270  1.00  0.00            
ATOM    120  H57 GCD     1      13.350  20.100  29.420  1.00  0.00            
ATOM    121  C36 GCD     1      11.990  21.170  30.630  1.00  0.00            
ATOM    122  H58 GCD     1      12.060  21.680  31.610  1.00  0.00            
ATOM    123  H59 GCD     1      11.480  20.250  30.930  1.00  0.00            
ATOM    124  O29 GCD     1      11.140  21.870  29.650  1.00  0.00            
ATOM    125  H60 GCD     1      11.430  22.790  29.710  1.00  0.00            
ATOM    126  O30 GCD     1      15.500  21.020  28.160  1.00  0.00            
ATOM    127  C37 GCD     1      15.720  21.820  27.010  1.00  0.00            
ATOM    128  H61 GCD     1      15.700  22.890  27.220  1.00  0.00            
ATOM    129  C38 GCD     1      17.100  21.470  26.390  1.00  0.00            
ATOM    130  H62 GCD     1      17.050  20.390  26.170  1.00  0.00            
ATOM    131  O31 GCD     1      18.120  21.800  27.350  1.00  0.00            
ATOM    132  H63 GCD     1      17.840  21.280  28.110  1.00  0.00            
ATOM    133  C39 GCD     1      17.340  22.190  25.020  1.00  0.00            
ATOM    134  H64 GCD     1      17.470  23.270  25.130  1.00  0.00            
ATOM    135  O32 GCD     1      18.540  21.680  24.390  1.00  0.00            
ATOM    136  H65 GCD     1      18.300  21.080  23.680  1.00  0.00            
ATOM    137  C40 GCD     1      16.080  21.850  24.210  1.00  0.00            
ATOM    138  H66 GCD     1      16.070  22.290  23.200  1.00  0.00            
ATOM    139  O33 GCD     1      14.860  22.280  24.830  1.00  0.00            
ATOM    140  C41 GCD     1      14.560  21.530  26.010  1.00  0.00            
ATOM    141  H67 GCD     1      14.420  20.460  25.800  1.00  0.00            
ATOM    142  C42 GCD     1      13.210  22.100  26.520  1.00  0.00            
ATOM    143  H68 GCD     1      12.900  21.460  27.350  1.00  0.00            
ATOM    144  H69 GCD     1      12.450  21.950  25.750  1.00  0.00            
ATOM    145  O34 GCD     1      13.280  23.490  26.830  1.00  0.00            
ATOM    146  H70 GCD     1      12.380  23.740  27.070  1.00  0.00            
ATOM    147  O35 GCD     1      15.970  20.490  23.850  1.00  0.00            
ATOM    148  C43 GCD     1      15.700  20.120  22.440  1.00  0.00            
ATOM    149  H71 GCD     1      15.590  21.030  21.830  1.00  0.00            
ATOM    150  C44 GCD     1      16.970  19.390  21.990  1.00  0.00            
ATOM    151  H72 GCD     1      17.190  18.610  22.720  1.00  0.00            
ATOM    152  O36 GCD     1      18.090  20.240  21.800  1.00  0.00            
ATOM    153  H73 GCD     1      17.820  20.850  21.090  1.00  0.00            
ATOM    154  C45 GCD     1      16.670  18.750  20.580  1.00  0.00            
ATOM    155  H74 GCD     1      16.500  19.590  19.890  1.00  0.00            
ATOM    156  O37 GCD     1      17.710  17.960  20.040  1.00  0.00            
ATOM    157  H75 GCD     1      17.610  17.150  20.560  1.00  0.00            
ATOM    158  C46 GCD     1      15.410  17.890  20.730  1.00  0.00            
ATOM    159  H76 GCD     1      15.270  17.390  19.770  1.00  0.00            
ATOM    160  O38 GCD     1      15.540  16.870  21.690  1.00  0.00            
ATOM    161  O39 GCD     1      14.390  18.760  21.060  1.00  0.00            
ATOM    162  C47 GCD     1      14.420  19.250  22.400  1.00  0.00            
ATOM    163  H77 GCD     1      14.500  18.480  23.180  1.00  0.00            
ATOM    164  C48 GCD     1      13.190  20.130  22.580  1.00  0.00            
ATOM    165  H78 GCD     1      13.030  20.810  21.740  1.00  0.00            
ATOM    166  H79 GCD     1      13.430  20.780  23.430  1.00  0.00            
ATOM    167  O40 GCD     1      12.020  19.500  22.950  1.00  0.00            
ATOM    168  H80 GCD     1      12.100  19.090  23.820  1.00  0.00            
ATOM    169  C1  BA6     2      15.960  16.980  24.980  1.00  0.00            
ATOM    170  C2  BA6     2      17.410  17.350  25.190  1.00  0.00            
ATOM    171  N1  BA6     2      18.140  17.030  24.090  1.00  0.00            
ATOM    172  C3  BA6     2      19.390  17.470  24.090  1.00  0.00            
ATOM    173  N2  BA6     2      19.980  18.270  25.070  1.00  0.00            
ATOM    174  C4  BA6     2      19.340  18.550  26.210  1.00  0.00            
ATOM    175  O1  BA6     2      19.900  19.170  27.110  1.00  0.00            
ATOM    176  C5  BA6     2      17.980  18.060  26.230  1.00  0.00            
ATOM    177  C6  BA6     2      17.170  18.350  27.440  1.00  0.00            
ATOM    178  C7  BA6     2      17.110  17.220  28.470  1.00  0.00            
ATOM    179  N3  BA6     2      15.940  16.330  28.500  1.00  0.00            
ATOM    180  C8  BA6     2      16.100  14.970  29.030  1.00  0.00            
ATOM    181  C9  BA6     2      14.920  14.100  28.460  1.00  0.00            
ATOM    182  C10 BA6     2      13.490  14.640  28.820  1.00  0.00            
ATOM    183  C11 BA6     2      12.240  13.900  28.540  1.00  0.00            
ATOM    184  N4  BA6     2      11.340  13.700  29.480  1.00  0.00            
ATOM    185  O2  BA6     2      10.240  13.000  28.850  1.00  0.00            
ATOM    186  C12 BA6     2      10.580  12.950  27.500  1.00  0.00            
ATOM    187  C13 BA6     2       9.810  12.420  26.460  1.00  0.00            
ATOM    188  C14 BA6     2      10.300  12.560  25.180  1.00  0.00            
ATOM    189  F1  BA6     2       9.480  12.230  24.150  1.00  0.00            
ATOM    190  C15 BA6     2      11.580  13.180  24.940  1.00  0.00            
ATOM    191  C16 BA6     2      12.360  13.600  26.010  1.00  0.00            
ATOM    192  C17 BA6     2      11.770  13.540  27.250  1.00  0.00            
ATOM    193  C18 BA6     2      13.470  16.170  28.590  1.00  0.00            
ATOM    194  C19 BA6     2      14.730  16.920  29.030  1.00  0.00            
ATOM    195  C20 BA6     2      21.310  18.960  24.780  1.00  0.00            
ATOM    196  C21 BA6     2      21.700  19.100  23.350  1.00  0.00            
ATOM    197  C22 BA6     2      21.630  17.720  22.720  1.00  0.00            
ATOM    198  C23 BA6     2      20.130  17.340  22.770  1.00  0.00            
ATOM    199  H1  BA6     2      15.420  17.940  25.000  1.00  0.00            
ATOM    200  H2  BA6     2      15.810  16.360  24.090  1.00  0.00            
ATOM    201  H3  BA6     2      15.660  16.380  25.850  1.00  0.00            
ATOM    202  H4  BA6     2      16.150  18.600  27.140  1.00  0.00            
ATOM    203  H5  BA6     2      17.440  19.300  27.910  1.00  0.00            
ATOM    204  H6  BA6     2      17.240  17.640  29.480  1.00  0.00            
ATOM    205  H7  BA6     2      17.960  16.560  28.230  1.00  0.00            
ATOM    206  H8  BA6     2      15.890  15.000  30.110  1.00  0.00            
ATOM    207  H9  BA6     2      17.060  14.450  28.900  1.00  0.00            
ATOM    208  H10 BA6     2      15.070  13.050  28.760  1.00  0.00            
ATOM    209  H11 BA6     2      15.040  14.170  27.370  1.00  0.00            
ATOM    210  H12 BA6     2      13.520  14.630  29.920  1.00  0.00            
ATOM    211  H13 BA6     2       8.840  11.980  26.620  1.00  0.00            
ATOM    212  H14 BA6     2      11.860  13.280  23.900  1.00  0.00            
ATOM    213  H15 BA6     2      13.250  14.210  25.910  1.00  0.00            
ATOM    214  H16 BA6     2      12.640  16.610  29.150  1.00  0.00            
ATOM    215  H17 BA6     2      13.170  16.420  27.560  1.00  0.00            
ATOM    216  H18 BA6     2      14.650  17.890  28.520  1.00  0.00            
ATOM    217  H19 BA6     2      14.900  17.090  30.100  1.00  0.00            
ATOM    218  H20 BA6     2      22.070  18.400  25.350  1.00  0.00            
ATOM    219  H21 BA6     2      21.320  19.970  25.210  1.00  0.00            
ATOM    220  H22 BA6     2      22.710  19.510  23.210  1.00  0.00            
ATOM    221  H23 BA6     2      20.910  19.760  22.960  1.00  0.00            
ATOM    222  H24 BA6     2      22.220  17.050  23.360  1.00  0.00            
ATOM    223  H25 BA6     2      22.180  17.660  21.770  1.00  0.00            
ATOM    224  H26 BA6     2      19.570  17.930  22.020  1.00  0.00            
ATOM    225  H27 BA6     2      20.110  16.300  22.430  1.00  0.00            
TER
ENDMDL
MODEL        1
ATOM      1  H1  GCD     1       7.600  14.360  31.460  1.00  0.00            
ATOM      2  O1  GCD     1       7.100  13.770  30.880  1.00  0.00            
ATOM      3  C1  GCD     1       7.480  13.970  29.540  1.00  0.00            
ATOM      4  H2  GCD     1       6.760  13.440  28.900  1.00  0.00            
ATOM      5  H3  GCD     1       7.350  15.030  29.310  1.00  0.00            
ATOM      6  C2  GCD     1       8.920  13.320  29.340  1.00  0.00            
ATOM      7  H4  GCD     1       9.620  13.690  30.090  1.00  0.00            
ATOM      8  C3  GCD     1       9.270  13.580  27.880  1.00  0.00            
ATOM      9  H5  GCD     1       8.430  13.340  27.230  1.00  0.00            
ATOM     10  C4  GCD     1      10.550  12.860  27.520  1.00  0.00            
ATOM     11  H6  GCD     1      11.300  13.090  28.280  1.00  0.00            
ATOM     12  O2  GCD     1      11.050  13.120  26.190  1.00  0.00            
ATOM     13  H7  GCD     1      11.990  13.060  26.380  1.00  0.00            
ATOM     14  C5  GCD     1      10.220  11.360  27.700  1.00  0.00            
ATOM     15  H8  GCD     1       9.350  11.100  27.100  1.00  0.00            
ATOM     16  O3  GCD     1      11.370  10.550  27.350  1.00  0.00            
ATOM     17  H9  GCD     1      12.050  10.770  28.000  1.00  0.00            
ATOM     18  C6  GCD     1       9.790  11.090  29.170  1.00  0.00            
ATOM     19  O4  GCD     1       8.700  11.930  29.530  1.00  0.00            
ATOM     20  H10 GCD     1       9.350  10.090  29.270  1.00  0.00            
ATOM     21  O5  GCD     1      10.780  11.170  30.180  1.00  0.00            
ATOM     22  C7  GCD     1      11.540  10.030  30.520  1.00  0.00            
ATOM     23  H11 GCD     1      11.410   9.300  29.710  1.00  0.00            
ATOM     24  C8  GCD     1      13.070  10.310  30.570  1.00  0.00            
ATOM     25  H12 GCD     1      13.280  11.040  31.370  1.00  0.00            
ATOM     26  O6  GCD     1      13.610  10.710  29.280  1.00  0.00            
ATOM     27  H13 GCD     1      14.390  11.240  29.480  1.00  0.00            
ATOM     28  C9  GCD     1      13.780   9.070  31.040  1.00  0.00            
ATOM     29  H14 GCD     1      13.570   8.240  30.360  1.00  0.00            
ATOM     30  O7  GCD     1      15.150   9.300  31.200  1.00  0.00            
ATOM     31  H15 GCD     1      15.520   9.310  30.310  1.00  0.00            
ATOM     32  C10 GCD     1      13.130   8.440  32.330  1.00  0.00            
ATOM     33  H16 GCD     1      13.580   7.470  32.570  1.00  0.00            
ATOM     34  O8  GCD     1      11.780   8.220  32.090  1.00  0.00            
ATOM     35  C11 GCD     1      11.020   9.390  31.790  1.00  0.00            
ATOM     36  H17 GCD     1      11.070  10.110  32.620  1.00  0.00            
ATOM     37  C12 GCD     1       9.470   8.950  31.890  1.00  0.00            
ATOM     38  H18 GCD     1       8.810   9.820  31.860  1.00  0.00            
ATOM     39  H19 GCD     1       9.360   8.350  32.810  1.00  0.00            
ATOM     40  O9  GCD     1       9.080   8.170  30.700  1.00  0.00            
ATOM     41  H20 GCD     1       9.710   7.470  30.510  1.00  0.00            
ATOM     42  O10 GCD     1      13.310   9.330  33.390  1.00  0.00            
ATOM     43  C13 GCD     1      13.750   8.950  34.680  1.00  0.00            
ATOM     44  H21 GCD     1      13.530   7.920  34.980  1.00  0.00            
ATOM     45  C14 GCD     1      15.230   9.000  34.840  1.00  0.00            
ATOM     46  H22 GCD     1      15.570   9.980  34.470  1.00  0.00            
ATOM     47  O11 GCD     1      15.850   7.920  34.000  1.00  0.00            
ATOM     48  H23 GCD     1      15.810   8.300  33.110  1.00  0.00            
ATOM     49  C15 GCD     1      15.640   8.850  36.310  1.00  0.00            
ATOM     50  H24 GCD     1      15.330   7.840  36.580  1.00  0.00            
ATOM     51  O12 GCD     1      17.120   8.840  36.540  1.00  0.00            
ATOM     52  H25 GCD     1      17.470   9.580  36.030  1.00  0.00            
ATOM     53  C16 GCD     1      14.900   9.840  37.100  1.00  0.00            
ATOM     54  H26 GCD     1      14.990   9.780  38.190  1.00  0.00            
ATOM     55  O13 GCD     1      13.520   9.550  36.970  1.00  0.00            
ATOM     56  C17 GCD     1      13.050   9.920  35.660  1.00  0.00            
ATOM     57  H27 GCD     1      13.120  11.010  35.470  1.00  0.00            
ATOM     58  C18 GCD     1      11.540   9.670  35.760  1.00  0.00            
ATOM     59  H28 GCD     1      11.080  10.010  34.820  1.00  0.00            
ATOM     60  H29 GCD     1      11.040  10.180  36.590  1.00  0.00            
ATOM     61  O14 GCD     1      11.160   8.310  35.900  1.00  0.00            
ATOM     62  H30 GCD     1      10.350   8.340  36.420  1.00  0.00            
ATOM     63  O15 GCD     1      15.230  11.140  36.580  1.00  0.00            
ATOM     64  C19 GCD     1      16.310  11.770  37.240  1.00  0.00            
ATOM     65  H31 GCD     1      16.840  11.040  37.860  1.00  0.00            
ATOM     66  C20 GCD     1      17.310  12.240  36.250  1.00  0.00            
ATOM     67  H32 GCD     1      16.720  12.770  35.490  1.00  0.00            
ATOM     68  O16 GCD     1      18.050  11.130  35.630  1.00  0.00            
ATOM     69  H33 GCD     1      19.010  11.280  35.660  1.00  0.00            
ATOM     70  C21 GCD     1      18.280  13.280  36.880  1.00  0.00            
ATOM     71  H34 GCD     1      18.970  12.740  37.540  1.00  0.00            
ATOM     72  O17 GCD     1      19.130  13.980  35.980  1.00  0.00            
ATOM     73  H35 GCD     1      19.940  13.480  35.830  1.00  0.00            
ATOM     74  C22 GCD     1      17.530  14.320  37.800  1.00  0.00            
ATOM     75  H36 GCD     1      18.230  14.920  38.380  1.00  0.00            
ATOM     76  O18 GCD     1      16.600  13.660  38.680  1.00  0.00            
ATOM     77  C23 GCD     1      15.610  12.840  38.080  1.00  0.00            
ATOM     78  H37 GCD     1      15.010  13.440  37.390  1.00  0.00            
ATOM     79  C24 GCD     1      14.720  12.210  39.130  1.00  0.00            
ATOM     80  H38 GCD     1      15.220  11.600  39.890  1.00  0.00            
ATOM     81  H39 GCD     1      13.910  11.670  38.620  1.00  0.00            
ATOM     82  O19 GCD     1      14.030  13.230  39.820  1.00  0.00            
ATOM     83  H40 GCD     1      14.570  13.720  40.440  1.00  0.00            
ATOM     84  O20 GCD     1      16.850  15.150  36.810  1.00  0.00            
ATOM     85  C25 GCD     1      16.770  16.510  37.170  1.00  0.00            
ATOM     86  H41 GCD     1      16.980  16.690  38.240  1.00  0.00            
ATOM     87  C26 GCD     1      17.870  17.260  36.340  1.00  0.00            
ATOM     88  H42 GCD     1      17.620  17.030  35.300  1.00  0.00            
ATOM     89  O21 GCD     1      19.200  16.840  36.740  1.00  0.00            
ATOM     90  H43 GCD     1      19.290  15.950  36.380  1.00  0.00            
ATOM     91  C27 GCD     1      17.740  18.770  36.500  1.00  0.00            
ATOM     92  H44 GCD     1      18.020  19.110  37.500  1.00  0.00            
ATOM     93  O22 GCD     1      18.620  19.460  35.590  1.00  0.00            
ATOM     94  H45 GCD     1      18.320  19.230  34.700  1.00  0.00            
ATOM     95  C28 GCD     1      16.260  19.170  36.250  1.00  0.00            
ATOM     96  H46 GCD     1      16.200  20.230  36.490  1.00  0.00            
ATOM     97  O23 GCD     1      15.460  18.470  37.210  1.00  0.00            
ATOM     98  C29 GCD     1      15.340  17.120  36.870  1.00  0.00            
ATOM     99  H47 GCD     1      14.970  16.940  35.850  1.00  0.00            
ATOM    100  C30 GCD     1      14.330  16.620  37.920  1.00  0.00            
ATOM    101  H48 GCD     1      14.640  16.740  38.970  1.00  0.00            
ATOM    102  H49 GCD     1      14.140  15.540  37.850  1.00  0.00            
ATOM    103  O24 GCD     1      13.000  17.260  37.800  1.00  0.00            
ATOM    104  H50 GCD     1      12.300  16.790  38.260  1.00  0.00            
ATOM    105  O25 GCD     1      15.850  18.880  34.910  1.00  0.00            
ATOM    106  C31 GCD     1      15.700  19.980  34.060  1.00  0.00            
ATOM    107  H51 GCD     1      16.150  20.880  34.490  1.00  0.00            
ATOM    108  C32 GCD     1      16.480  19.590  32.790  1.00  0.00            
ATOM    109  H52 GCD     1      15.860  18.790  32.370  1.00  0.00            
ATOM    110  O26 GCD     1      17.830  19.190  33.040  1.00  0.00            
ATOM    111  H53 GCD     1      18.280  18.830  32.260  1.00  0.00            
ATOM    112  C33 GCD     1      16.470  20.740  31.830  1.00  0.00            
ATOM    113  H54 GCD     1      16.950  21.640  32.230  1.00  0.00            
ATOM    114  O27 GCD     1      17.230  20.460  30.640  1.00  0.00            
ATOM    115  H55 GCD     1      18.140  20.700  30.850  1.00  0.00            
ATOM    116  C34 GCD     1      15.040  21.200  31.550  1.00  0.00            
ATOM    117  H56 GCD     1      15.040  22.170  31.060  1.00  0.00            
ATOM    118  O28 GCD     1      14.340  21.450  32.780  1.00  0.00            
ATOM    119  C35 GCD     1      14.290  20.310  33.700  1.00  0.00            
ATOM    120  H57 GCD     1      13.840  19.390  33.280  1.00  0.00            
ATOM    121  C36 GCD     1      13.500  20.740  34.860  1.00  0.00            
ATOM    122  H58 GCD     1      14.010  21.510  35.460  1.00  0.00            
ATOM    123  H59 GCD     1      13.330  19.930  35.590  1.00  0.00            
ATOM    124  O29 GCD     1      12.180  21.270  34.450  1.00  0.00            
ATOM    125  H60 GCD     1      11.710  21.660  35.200  1.00  0.00            
ATOM    126  O30 GCD     1      14.330  20.170  30.830  1.00  0.00            
ATOM    127  C37 GCD     1      13.720  20.570  29.620  1.00  0.00            
ATOM    128  H61 GCD     1      14.010  21.560  29.240  1.00  0.00            
ATOM    129  C38 GCD     1      14.150  19.550  28.470  1.00  0.00            
ATOM    130  H62 GCD     1      13.860  18.500  28.650  1.00  0.00            
ATOM    131  O31 GCD     1      15.560  19.630  28.260  1.00  0.00            
ATOM    132  H63 GCD     1      16.030  19.580  29.100  1.00  0.00            
ATOM    133  C39 GCD     1      13.390  19.910  27.240  1.00  0.00            
ATOM    134  H64 GCD     1      13.670  20.960  27.030  1.00  0.00            
ATOM    135  O32 GCD     1      13.610  19.090  26.090  1.00  0.00            
ATOM    136  H65 GCD     1      12.950  18.400  25.970  1.00  0.00            
ATOM    137  C40 GCD     1      11.840  19.920  27.510  1.00  0.00            
ATOM    138  H66 GCD     1      11.460  20.320  26.570  1.00  0.00            
ATOM    139  O33 GCD     1      11.560  20.880  28.500  1.00  0.00            
ATOM    140  C41 GCD     1      12.190  20.650  29.790  1.00  0.00            
ATOM    141  H67 GCD     1      11.790  19.740  30.250  1.00  0.00            
ATOM    142  C42 GCD     1      11.710  21.770  30.780  1.00  0.00            
ATOM    143  H68 GCD     1      12.020  21.530  31.800  1.00  0.00            
ATOM    144  H69 GCD     1      10.620  21.720  30.740  1.00  0.00            
ATOM    145  O34 GCD     1      12.130  23.120  30.480  1.00  0.00            
ATOM    146  H70 GCD     1      11.490  23.400  29.810  1.00  0.00            
ATOM    147  O35 GCD     1      11.440  18.620  27.860  1.00  0.00            
ATOM    148  C43 GCD     1      10.290  18.120  27.170  1.00  0.00            
ATOM    149  H71 GCD     1       9.770  18.940  26.670  1.00  0.00            
ATOM    150  C44 GCD     1      10.670  16.980  26.190  1.00  0.00            
ATOM    151  H72 GCD     1      11.320  16.340  26.790  1.00  0.00            
ATOM    152  O36 GCD     1      11.380  17.520  25.100  1.00  0.00            
ATOM    153  H73 GCD     1      10.690  17.810  24.480  1.00  0.00            
ATOM    154  C45 GCD     1       9.460  16.240  25.710  1.00  0.00            
ATOM    155  H74 GCD     1       8.800  16.870  25.110  1.00  0.00            
ATOM    156  O37 GCD     1       9.780  15.140  24.880  1.00  0.00            
ATOM    157  H75 GCD     1      10.230  14.420  25.330  1.00  0.00            
ATOM    158  C46 GCD     1       8.670  15.800  26.900  1.00  0.00            
ATOM    159  H76 GCD     1       7.770  15.260  26.610  1.00  0.00            
ATOM    160  O38 GCD     1       9.450  14.970  27.810  1.00  0.00            
ATOM    161  O39 GCD     1       8.250  16.980  27.600  1.00  0.00            
ATOM    162  C47 GCD     1       9.310  17.600  28.230  1.00  0.00            
ATOM    163  H77 GCD     1       9.840  16.940  28.920  1.00  0.00            
ATOM    164  C48 GCD     1       8.800  18.670  29.190  1.00  0.00            
ATOM    165  H78 GCD     1       7.800  18.850  28.790  1.00  0.00            
ATOM    166  H79 GCD     1       9.440  19.560  29.260  1.00  0.00            
ATOM    167  O40 GCD     1       8.680  18.130  30.530  1.00  0.00            
ATOM    168  H80 GCD     1       8.680  18.860  31.160  1.00  0.00            
ATOM    169  C1  BA6     2      12.660  15.810  29.670  1.00  0.00            
ATOM    170  C2  BA6     2      13.720  15.900  28.640  1.00  0.00            
ATOM    171  N1  BA6     2      13.470  15.400  27.380  1.00  0.00            
ATOM    172  C3  BA6     2      14.290  15.580  26.390  1.00  0.00            
ATOM    173  N2  BA6     2      15.560  16.080  26.470  1.00  0.00            
ATOM    174  C4  BA6     2      15.960  16.440  27.750  1.00  0.00            
ATOM    175  O1  BA6     2      17.090  16.810  27.980  1.00  0.00            
ATOM    176  C5  BA6     2      14.980  16.390  28.840  1.00  0.00            
ATOM    177  C6  BA6     2      15.360  16.960  30.180  1.00  0.00            
ATOM    178  C7  BA6     2      15.760  15.920  31.190  1.00  0.00            
ATOM    179  N3  BA6     2      14.760  15.360  32.100  1.00  0.00            
ATOM    180  C8  BA6     2      15.210  14.120  32.760  1.00  0.00            
ATOM    181  C9  BA6     2      14.130  13.340  33.480  1.00  0.00            
ATOM    182  C10 BA6     2      13.400  14.310  34.450  1.00  0.00            
ATOM    183  C11 BA6     2      12.250  13.660  35.160  1.00  0.00            
ATOM    184  N4  BA6     2      12.100  13.840  36.500  1.00  0.00            
ATOM    185  O2  BA6     2      10.750  13.350  36.800  1.00  0.00            
ATOM    186  C12 BA6     2      10.240  12.990  35.580  1.00  0.00            
ATOM    187  C13 BA6     2       8.940  12.550  35.390  1.00  0.00            
ATOM    188  C14 BA6     2       8.620  12.060  34.110  1.00  0.00            
ATOM    189  F1  BA6     2       7.390  11.430  33.960  1.00  0.00            
ATOM    190  C15 BA6     2       9.420  12.280  33.040  1.00  0.00            
ATOM    191  C16 BA6     2      10.640  12.870  33.220  1.00  0.00            
ATOM    192  C17 BA6     2      11.100  13.140  34.560  1.00  0.00            
ATOM    193  C18 BA6     2      13.030  15.620  33.750  1.00  0.00            
ATOM    194  C19 BA6     2      14.240  16.300  33.090  1.00  0.00            
ATOM    195  C20 BA6     2      16.440  16.360  25.290  1.00  0.00            
ATOM    196  C21 BA6     2      15.750  16.130  23.860  1.00  0.00            
ATOM    197  C22 BA6     2      14.200  16.130  23.910  1.00  0.00            
ATOM    198  C23 BA6     2      13.730  15.200  25.030  1.00  0.00            
ATOM    199  H1  BA6     2      12.690  16.720  30.280  1.00  0.00            
ATOM    200  H2  BA6     2      11.650  15.900  29.250  1.00  0.00            
ATOM    201  H3  BA6     2      12.740  14.880  30.240  1.00  0.00            
ATOM    202  H4  BA6     2      14.580  17.670  30.470  1.00  0.00            
ATOM    203  H5  BA6     2      16.250  17.580  30.060  1.00  0.00            
ATOM    204  H6  BA6     2      16.610  16.380  31.720  1.00  0.00            
ATOM    205  H7  BA6     2      16.200  15.050  30.680  1.00  0.00            
ATOM    206  H8  BA6     2      15.930  14.400  33.540  1.00  0.00            
ATOM    207  H9  BA6     2      15.720  13.390  32.120  1.00  0.00            
ATOM    208  H10 BA6     2      14.730  12.620  34.050  1.00  0.00            
ATOM    209  H11 BA6     2      13.440  12.830  32.800  1.00  0.00            
ATOM    210  H12 BA6     2      14.150  14.600  35.200  1.00  0.00            
ATOM    211  H13 BA6     2       8.260  12.350  36.220  1.00  0.00            
ATOM    212  H14 BA6     2       9.060  12.030  32.050  1.00  0.00            
ATOM    213  H15 BA6     2      11.290  13.070  32.370  1.00  0.00            
ATOM    214  H16 BA6     2      12.670  16.250  34.570  1.00  0.00            
ATOM    215  H17 BA6     2      12.250  15.510  32.990  1.00  0.00            
ATOM    216  H18 BA6     2      13.870  17.210  32.610  1.00  0.00            
ATOM    217  H19 BA6     2      15.020  16.640  33.780  1.00  0.00            
ATOM    218  H20 BA6     2      17.380  15.810  25.370  1.00  0.00            
ATOM    219  H21 BA6     2      16.730  17.420  25.360  1.00  0.00            
ATOM    220  H22 BA6     2      15.990  15.120  23.530  1.00  0.00            
ATOM    221  H23 BA6     2      16.130  16.840  23.110  1.00  0.00            
ATOM    222  H24 BA6     2      13.760  15.810  22.950  1.00  0.00            
ATOM    223  H25 BA6     2      13.870  17.180  23.990  1.00  0.00            
ATOM    224  H26 BA6     2      12.640  15.250  25.110  1.00  0.00            
ATOM    225  H27 BA6     2      14.010  14.170  24.760  1.00  0.00            
TER
ENDMDL
MODEL        1
ATOM      1  H1  GCD     1       8.770  13.540  29.320  1.00  0.00            
ATOM      2  O1  GCD     1       8.380  13.120  28.540  1.00  0.00            
ATOM      3  C1  GCD     1       9.020  13.650  27.380  1.00  0.00            
ATOM      4  H2  GCD     1       8.420  13.370  26.510  1.00  0.00            
ATOM      5  H3  GCD     1       8.970  14.740  27.370  1.00  0.00            
ATOM      6  C2  GCD     1      10.410  13.130  27.270  1.00  0.00            
ATOM      7  H4  GCD     1      10.980  13.460  28.140  1.00  0.00            
ATOM      8  C3  GCD     1      11.110  13.720  26.010  1.00  0.00            
ATOM      9  H5  GCD     1      10.460  13.530  25.140  1.00  0.00            
ATOM     10  C4  GCD     1      12.450  13.020  25.770  1.00  0.00            
ATOM     11  H6  GCD     1      13.150  13.270  26.580  1.00  0.00            
ATOM     12  O2  GCD     1      13.030  13.430  24.590  1.00  0.00            
ATOM     13  H7  GCD     1      13.950  13.210  24.750  1.00  0.00            
ATOM     14  C5  GCD     1      12.200  11.530  25.720  1.00  0.00            
ATOM     15  H8  GCD     1      11.500  11.310  24.910  1.00  0.00            
ATOM     16  O3  GCD     1      13.450  10.910  25.490  1.00  0.00            
ATOM     17  H9  GCD     1      13.980  11.010  26.300  1.00  0.00            
ATOM     18  C6  GCD     1      11.470  11.060  26.940  1.00  0.00            
ATOM     19  O4  GCD     1      10.270  11.710  27.050  1.00  0.00            
ATOM     20  H10 GCD     1      11.130  10.020  26.910  1.00  0.00            
ATOM     21  O5  GCD     1      12.300  11.170  28.120  1.00  0.00            
ATOM     22  C7  GCD     1      13.070  10.030  28.440  1.00  0.00            
ATOM     23  H11 GCD     1      13.020   9.340  27.580  1.00  0.00            
ATOM     24  C8  GCD     1      14.400  10.530  28.830  1.00  0.00            
ATOM     25  H12 GCD     1      14.280  11.260  29.640  1.00  0.00            
ATOM     26  O6  GCD     1      14.980  11.240  27.730  1.00  0.00            
ATOM     27  H13 GCD     1      15.840  11.610  27.950  1.00  0.00            
ATOM     28  C9  GCD     1      15.330   9.400  29.290  1.00  0.00            
ATOM     29  H14 GCD     1      15.550   8.820  28.380  1.00  0.00            
ATOM     30  O7  GCD     1      16.570   9.910  29.810  1.00  0.00            
ATOM     31  H15 GCD     1      16.400  10.390  30.630  1.00  0.00            
ATOM     32  C10 GCD     1      14.620   8.540  30.370  1.00  0.00            
ATOM     33  H16 GCD     1      15.180   7.630  30.580  1.00  0.00            
ATOM     34  O8  GCD     1      13.310   8.090  29.950  1.00  0.00            
ATOM     35  C11 GCD     1      12.460   9.180  29.570  1.00  0.00            
ATOM     36  H17 GCD     1      12.270   9.780  30.470  1.00  0.00            
ATOM     37  C12 GCD     1      11.170   8.590  29.160  1.00  0.00            
ATOM     38  H18 GCD     1      10.420   9.360  28.920  1.00  0.00            
ATOM     39  H19 GCD     1      10.800   8.100  30.070  1.00  0.00            
ATOM     40  O9  GCD     1      11.170   7.730  28.080  1.00  0.00            
ATOM     41  H20 GCD     1      11.480   6.890  28.440  1.00  0.00            
ATOM     42  O10 GCD     1      14.580   9.270  31.620  1.00  0.00            
ATOM     43  C13 GCD     1      14.660   8.470  32.800  1.00  0.00            
ATOM     44  H21 GCD     1      14.560   7.400  32.550  1.00  0.00            
ATOM     45  C14 GCD     1      16.040   8.630  33.390  1.00  0.00            
ATOM     46  H22 GCD     1      16.270   9.700  33.300  1.00  0.00            
ATOM     47  O11 GCD     1      16.990   7.780  32.690  1.00  0.00            
ATOM     48  H23 GCD     1      17.870   8.120  32.870  1.00  0.00            
ATOM     49  C15 GCD     1      16.020   8.180  34.850  1.00  0.00            
ATOM     50  H24 GCD     1      15.740   7.120  34.910  1.00  0.00            
ATOM     51  O12 GCD     1      17.280   8.300  35.530  1.00  0.00            
ATOM     52  H25 GCD     1      17.650   9.180  35.390  1.00  0.00            
ATOM     53  C16 GCD     1      14.890   8.930  35.650  1.00  0.00            
ATOM     54  H26 GCD     1      14.880   8.670  36.720  1.00  0.00            
ATOM     55  O13 GCD     1      13.660   8.590  35.100  1.00  0.00            
ATOM     56  C17 GCD     1      13.460   8.910  33.690  1.00  0.00            
ATOM     57  H27 GCD     1      13.510  10.010  33.640  1.00  0.00            
ATOM     58  C18 GCD     1      12.120   8.430  33.220  1.00  0.00            
ATOM     59  H28 GCD     1      12.210   8.430  32.120  1.00  0.00            
ATOM     60  H29 GCD     1      11.270   9.010  33.580  1.00  0.00            
ATOM     61  O14 GCD     1      11.900   7.080  33.560  1.00  0.00            
ATOM     62  H30 GCD     1      10.980   6.810  33.430  1.00  0.00            
ATOM     63  O15 GCD     1      15.110  10.340  35.510  1.00  0.00            
ATOM     64  C19 GCD     1      15.990  10.970  36.470  1.00  0.00            
ATOM     65  H31 GCD     1      16.420  10.240  37.160  1.00  0.00            
ATOM     66  C20 GCD     1      17.100  11.720  35.710  1.00  0.00            
ATOM     67  H32 GCD     1      16.590  12.400  35.010  1.00  0.00            
ATOM     68  O16 GCD     1      18.040  10.910  35.070  1.00  0.00            
ATOM     69  H33 GCD     1      18.260  11.220  34.180  1.00  0.00            
ATOM     70  C21 GCD     1      17.880  12.540  36.750  1.00  0.00            
ATOM     71  H34 GCD     1      18.320  11.810  37.440  1.00  0.00            
ATOM     72  O17 GCD     1      18.980  13.350  36.240  1.00  0.00            
ATOM     73  H35 GCD     1      19.640  12.760  35.880  1.00  0.00            
ATOM     74  C22 GCD     1      16.910  13.450  37.580  1.00  0.00            
ATOM     75  H36 GCD     1      17.370  13.970  38.430  1.00  0.00            
ATOM     76  O18 GCD     1      15.870  12.690  38.160  1.00  0.00            
ATOM     77  C23 GCD     1      15.060  11.920  37.260  1.00  0.00            
ATOM     78  H37 GCD     1      14.610  12.600  36.540  1.00  0.00            
ATOM     79  C24 GCD     1      14.010  11.100  38.000  1.00  0.00            
ATOM     80  H38 GCD     1      14.510  10.540  38.790  1.00  0.00            
ATOM     81  H39 GCD     1      13.510  10.420  37.300  1.00  0.00            
ATOM     82  O19 GCD     1      13.090  11.910  38.550  1.00  0.00            
ATOM     83  H40 GCD     1      13.550  12.220  39.340  1.00  0.00            
ATOM     84  O20 GCD     1      16.340  14.460  36.680  1.00  0.00            
ATOM     85  C25 GCD     1      16.370  15.830  37.060  1.00  0.00            
ATOM     86  H41 GCD     1      16.200  16.040  38.130  1.00  0.00            
ATOM     87  C26 GCD     1      17.740  16.460  36.640  1.00  0.00            
ATOM     88  H42 GCD     1      17.820  16.230  35.570  1.00  0.00            
ATOM     89  O21 GCD     1      18.840  16.060  37.480  1.00  0.00            
ATOM     90  H43 GCD     1      18.930  15.160  37.130  1.00  0.00            
ATOM     91  C27 GCD     1      17.690  17.960  36.730  1.00  0.00            
ATOM     92  H44 GCD     1      17.680  18.250  37.790  1.00  0.00            
ATOM     93  O22 GCD     1      18.820  18.440  36.030  1.00  0.00            
ATOM     94  H45 GCD     1      19.350  17.740  35.640  1.00  0.00            
ATOM     95  C28 GCD     1      16.470  18.630  36.130  1.00  0.00            
ATOM     96  H46 GCD     1      16.440  19.660  36.490  1.00  0.00            
ATOM     97  O23 GCD     1      15.330  17.930  36.660  1.00  0.00            
ATOM     98  C29 GCD     1      15.230  16.530  36.400  1.00  0.00            
ATOM     99  H47 GCD     1      15.410  16.350  35.330  1.00  0.00            
ATOM    100  C30 GCD     1      13.910  15.990  36.760  1.00  0.00            
ATOM    101  H48 GCD     1      13.770  16.320  37.800  1.00  0.00            
ATOM    102  H49 GCD     1      13.860  14.900  36.680  1.00  0.00            
ATOM    103  O24 GCD     1      12.870  16.480  35.940  1.00  0.00            
ATOM    104  H50 GCD     1      12.770  17.420  36.130  1.00  0.00            
ATOM    105  O25 GCD     1      16.500  18.540  34.660  1.00  0.00            
ATOM    106  C31 GCD     1      16.550  19.780  33.920  1.00  0.00            
ATOM    107  H51 GCD     1      16.900  20.610  34.550  1.00  0.00            
ATOM    108  C32 GCD     1      17.390  19.650  32.720  1.00  0.00            
ATOM    109  H52 GCD     1      16.990  18.810  32.140  1.00  0.00            
ATOM    110  O26 GCD     1      18.700  19.310  33.220  1.00  0.00            
ATOM    111  H53 GCD     1      18.630  18.850  34.070  1.00  0.00            
ATOM    112  C33 GCD     1      17.390  20.880  31.940  1.00  0.00            
ATOM    113  H54 GCD     1      17.670  21.760  32.550  1.00  0.00            
ATOM    114  O27 GCD     1      18.260  20.830  30.800  1.00  0.00            
ATOM    115  H55 GCD     1      19.090  20.510  31.170  1.00  0.00            
ATOM    116  C34 GCD     1      15.960  21.200  31.460  1.00  0.00            
ATOM    117  H56 GCD     1      15.920  22.140  30.910  1.00  0.00            
ATOM    118  O28 GCD     1      15.170  21.300  32.680  1.00  0.00            
ATOM    119  C35 GCD     1      15.170  20.130  33.490  1.00  0.00            
ATOM    120  H57 GCD     1      14.770  19.370  32.800  1.00  0.00            
ATOM    121  C36 GCD     1      14.210  20.470  34.640  1.00  0.00            
ATOM    122  H58 GCD     1      14.520  21.380  35.160  1.00  0.00            
ATOM    123  H59 GCD     1      14.170  19.560  35.250  1.00  0.00            
ATOM    124  O29 GCD     1      12.910  20.730  34.070  1.00  0.00            
ATOM    125  H60 GCD     1      12.910  21.690  33.960  1.00  0.00            
ATOM    126  O30 GCD     1      15.460  20.280  30.590  1.00  0.00            
ATOM    127  C37 GCD     1      14.710  20.750  29.480  1.00  0.00            
ATOM    128  H61 GCD     1      14.820  21.830  29.380  1.00  0.00            
ATOM    129  C38 GCD     1      15.430  20.320  28.260  1.00  0.00            
ATOM    130  H62 GCD     1      15.560  19.240  28.380  1.00  0.00            
ATOM    131  O31 GCD     1      16.710  20.840  28.220  1.00  0.00            
ATOM    132  H63 GCD     1      17.090  20.440  29.020  1.00  0.00            
ATOM    133  C39 GCD     1      14.600  20.600  26.970  1.00  0.00            
ATOM    134  H64 GCD     1      14.650  21.670  26.750  1.00  0.00            
ATOM    135  O32 GCD     1      15.230  19.960  25.780  1.00  0.00            
ATOM    136  H65 GCD     1      14.790  19.120  25.640  1.00  0.00            
ATOM    137  C40 GCD     1      13.150  20.280  27.120  1.00  0.00            
ATOM    138  H66 GCD     1      12.510  20.590  26.290  1.00  0.00            
ATOM    139  O33 GCD     1      12.620  20.930  28.300  1.00  0.00            
ATOM    140  C41 GCD     1      13.170  20.370  29.480  1.00  0.00            
ATOM    141  H67 GCD     1      12.990  19.290  29.590  1.00  0.00            
ATOM    142  C42 GCD     1      12.400  20.830  30.710  1.00  0.00            
ATOM    143  H68 GCD     1      12.740  20.170  31.520  1.00  0.00            
ATOM    144  H69 GCD     1      11.330  20.650  30.580  1.00  0.00            
ATOM    145  O34 GCD     1      12.600  22.220  31.000  1.00  0.00            
ATOM    146  H70 GCD     1      13.230  22.220  31.730  1.00  0.00            
ATOM    147  O35 GCD     1      13.030  18.820  27.120  1.00  0.00            
ATOM    148  C43 GCD     1      12.040  18.350  26.190  1.00  0.00            
ATOM    149  H71 GCD     1      11.670  19.120  25.510  1.00  0.00            
ATOM    150  C44 GCD     1      12.780  17.440  25.220  1.00  0.00            
ATOM    151  H72 GCD     1      13.390  16.730  25.790  1.00  0.00            
ATOM    152  O36 GCD     1      13.560  18.300  24.360  1.00  0.00            
ATOM    153  H73 GCD     1      13.760  17.910  23.500  1.00  0.00            
ATOM    154  C45 GCD     1      11.770  16.590  24.380  1.00  0.00            
ATOM    155  H74 GCD     1      11.060  17.270  23.900  1.00  0.00            
ATOM    156  O37 GCD     1      12.250  15.630  23.410  1.00  0.00            
ATOM    157  H75 GCD     1      12.560  14.850  23.890  1.00  0.00            
ATOM    158  C46 GCD     1      10.820  15.970  25.330  1.00  0.00            
ATOM    159  H76 GCD     1      10.100  15.390  24.740  1.00  0.00            
ATOM    160  O38 GCD     1      11.490  15.080  26.250  1.00  0.00            
ATOM    161  O39 GCD     1      10.090  17.020  26.010  1.00  0.00            
ATOM    162  C47 GCD     1      10.810  17.780  26.920  1.00  0.00            
ATOM    163  H77 GCD     1      11.170  17.210  27.780  1.00  0.00            
ATOM    164  C48 GCD     1       9.960  18.890  27.550  1.00  0.00            
ATOM    165  H78 GCD     1       9.450  19.350  26.700  1.00  0.00            
ATOM    166  H79 GCD     1      10.560  19.690  28.000  1.00  0.00            
ATOM    167  O40 GCD     1       9.030  18.480  28.580  1.00  0.00            
ATOM    168  H80 GCD     1       9.560  18.110  29.300  1.00  0.00            
ATOM    169  C1  BA6     2      14.320  16.280  28.840  1.00  0.00            
ATOM    170  C2  BA6     2      15.680  16.300  28.180  1.00  0.00            
ATOM    171  N1  BA6     2      15.620  16.030  26.830  1.00  0.00            
ATOM    172  C3  BA6     2      16.690  16.350  26.090  1.00  0.00            
ATOM    173  N2  BA6     2      17.900  16.860  26.590  1.00  0.00            
ATOM    174  C4  BA6     2      17.950  17.240  27.880  1.00  0.00            
ATOM    175  O1  BA6     2      18.900  17.870  28.290  1.00  0.00            
ATOM    176  C5  BA6     2      16.790  16.900  28.690  1.00  0.00            
ATOM    177  C6  BA6     2      16.850  17.250  30.160  1.00  0.00            
ATOM    178  C7  BA6     2      17.210  16.020  31.070  1.00  0.00            
ATOM    179  N3  BA6     2      16.030  15.200  31.530  1.00  0.00            
ATOM    180  C8  BA6     2      16.460  13.900  32.100  1.00  0.00            
ATOM    181  C9  BA6     2      15.250  13.010  32.400  1.00  0.00            
ATOM    182  C10 BA6     2      14.300  13.740  33.370  1.00  0.00            
ATOM    183  C11 BA6     2      13.030  12.960  33.660  1.00  0.00            
ATOM    184  N4  BA6     2      12.620  12.950  34.890  1.00  0.00            
ATOM    185  O2  BA6     2      11.440  12.160  34.890  1.00  0.00            
ATOM    186  C12 BA6     2      11.160  11.820  33.560  1.00  0.00            
ATOM    187  C13 BA6     2       9.960  11.270  33.170  1.00  0.00            
ATOM    188  C14 BA6     2       9.760  11.250  31.760  1.00  0.00            
ATOM    189  F1  BA6     2       8.590  10.840  31.230  1.00  0.00            
ATOM    190  C15 BA6     2      10.760  11.830  30.880  1.00  0.00            
ATOM    191  C16 BA6     2      11.910  12.400  31.370  1.00  0.00            
ATOM    192  C17 BA6     2      12.100  12.330  32.730  1.00  0.00            
ATOM    193  C18 BA6     2      14.000  15.210  32.940  1.00  0.00            
ATOM    194  C19 BA6     2      15.270  15.980  32.520  1.00  0.00            
ATOM    195  C20 BA6     2      18.980  17.180  25.740  1.00  0.00            
ATOM    196  C21 BA6     2      18.940  16.680  24.280  1.00  0.00            
ATOM    197  C22 BA6     2      17.530  16.800  23.720  1.00  0.00            
ATOM    198  C23 BA6     2      16.600  16.030  24.630  1.00  0.00            
ATOM    199  H1  BA6     2      14.190  15.360  29.440  1.00  0.00            
ATOM    200  H2  BA6     2      14.100  17.250  29.300  1.00  0.00            
ATOM    201  H3  BA6     2      13.560  16.240  28.060  1.00  0.00            
ATOM    202  H4  BA6     2      15.940  17.720  30.540  1.00  0.00            
ATOM    203  H5  BA6     2      17.720  17.910  30.300  1.00  0.00            
ATOM    204  H6  BA6     2      17.730  16.320  31.980  1.00  0.00            
ATOM    205  H7  BA6     2      17.930  15.420  30.520  1.00  0.00            
ATOM    206  H8  BA6     2      17.120  14.100  32.950  1.00  0.00            
ATOM    207  H9  BA6     2      17.080  13.360  31.380  1.00  0.00            
ATOM    208  H10 BA6     2      15.520  12.020  32.790  1.00  0.00            
ATOM    209  H11 BA6     2      14.770  12.850  31.430  1.00  0.00            
ATOM    210  H12 BA6     2      14.900  13.870  34.280  1.00  0.00            
ATOM    211  H13 BA6     2       9.190  10.900  33.830  1.00  0.00            
ATOM    212  H14 BA6     2      10.610  11.910  29.810  1.00  0.00            
ATOM    213  H15 BA6     2      12.590  12.890  30.680  1.00  0.00            
ATOM    214  H16 BA6     2      13.490  15.740  33.750  1.00  0.00            
ATOM    215  H17 BA6     2      13.310  15.140  32.090  1.00  0.00            
ATOM    216  H18 BA6     2      14.910  16.940  32.120  1.00  0.00            
ATOM    217  H19 BA6     2      15.910  16.250  33.370  1.00  0.00            
ATOM    218  H20 BA6     2      19.920  16.830  26.180  1.00  0.00            
ATOM    219  H21 BA6     2      19.020  18.280  25.720  1.00  0.00            
ATOM    220  H22 BA6     2      19.260  15.630  24.300  1.00  0.00            
ATOM    221  H23 BA6     2      19.630  17.210  23.630  1.00  0.00            
ATOM    222  H24 BA6     2      17.430  16.490  22.670  1.00  0.00            
ATOM    223  H25 BA6     2      17.110  17.810  23.760  1.00  0.00            
ATOM    224  H26 BA6     2      15.590  15.980  24.190  1.00  0.00            
ATOM    225  H27 BA6     2      16.900  14.980  24.550  1.00  0.00            
TER
ENDMDL
MODEL        1
ATOM      1  H1  GCD     1      12.450  16.350  30.220  1.00  0.00            
ATOM      2  O1  GCD     1      12.070  15.770  29.560  1.00  0.00            
ATOM      3  C1  GCD     1      13.140  15.230  28.770  1.00  0.00            
ATOM      4  H2  GCD     1      12.650  14.890  27.850  1.00  0.00            
ATOM      5  H3  GCD     1      13.770  16.080  28.450  1.00  0.00            
ATOM      6  C2  GCD     1      14.110  14.210  29.440  1.00  0.00            
ATOM      7  H4  GCD     1      14.280  14.620  30.440  1.00  0.00            
ATOM      8  C3  GCD     1      15.430  13.870  28.610  1.00  0.00            
ATOM      9  H5  GCD     1      15.100  13.580  27.600  1.00  0.00            
ATOM     10  C4  GCD     1      16.250  12.680  29.150  1.00  0.00            
ATOM     11  H6  GCD     1      16.570  12.870  30.180  1.00  0.00            
ATOM     12  O2  GCD     1      17.310  12.380  28.270  1.00  0.00            
ATOM     13  H7  GCD     1      17.990  13.060  28.240  1.00  0.00            
ATOM     14  C5  GCD     1      15.350  11.480  29.400  1.00  0.00            
ATOM     15  H8  GCD     1      14.970  11.220  28.410  1.00  0.00            
ATOM     16  O3  GCD     1      16.010  10.380  30.070  1.00  0.00            
ATOM     17  H9  GCD     1      16.380  10.780  30.870  1.00  0.00            
ATOM     18  C6  GCD     1      14.090  11.900  30.220  1.00  0.00            
ATOM     19  O4  GCD     1      13.450  12.950  29.560  1.00  0.00            
ATOM     20  H10 GCD     1      13.390  11.070  30.320  1.00  0.00            
ATOM     21  O5  GCD     1      14.420  12.270  31.490  1.00  0.00            
ATOM     22  C7  GCD     1      14.450  11.220  32.460  1.00  0.00            
ATOM     23  H11 GCD     1      14.440  10.220  32.010  1.00  0.00            
ATOM     24  C8  GCD     1      15.800  11.430  33.220  1.00  0.00            
ATOM     25  H12 GCD     1      15.770  12.510  33.440  1.00  0.00            
ATOM     26  O6  GCD     1      16.890  11.150  32.410  1.00  0.00            
ATOM     27  H13 GCD     1      17.670  11.640  32.690  1.00  0.00            
ATOM     28  C9  GCD     1      15.830  10.620  34.450  1.00  0.00            
ATOM     29  H14 GCD     1      15.920   9.550  34.230  1.00  0.00            
ATOM     30  O7  GCD     1      16.890  10.940  35.330  1.00  0.00            
ATOM     31  H15 GCD     1      17.740  10.740  34.920  1.00  0.00            
ATOM     32  C10 GCD     1      14.530  10.750  35.280  1.00  0.00            
ATOM     33  H16 GCD     1      14.520   9.970  36.050  1.00  0.00            
ATOM     34  O8  GCD     1      13.390  10.530  34.480  1.00  0.00            
ATOM     35  C11 GCD     1      13.270  11.390  33.390  1.00  0.00            
ATOM     36  H17 GCD     1      13.240  12.410  33.810  1.00  0.00            
ATOM     37  C12 GCD     1      11.920  11.190  32.640  1.00  0.00            
ATOM     38  H18 GCD     1      11.870  11.930  31.830  1.00  0.00            
ATOM     39  H19 GCD     1      11.130  11.300  33.400  1.00  0.00            
ATOM     40  O9  GCD     1      11.810   9.880  32.060  1.00  0.00            
ATOM     41  H20 GCD     1      10.950   9.820  31.640  1.00  0.00            
ATOM     42  O10 GCD     1      14.460  12.020  35.930  1.00  0.00            
ATOM     43  C13 GCD     1      13.820  11.970  37.190  1.00  0.00            
ATOM     44  H21 GCD     1      13.360  10.990  37.370  1.00  0.00            
ATOM     45  C14 GCD     1      14.890  12.150  38.330  1.00  0.00            
ATOM     46  H22 GCD     1      15.560  12.920  37.930  1.00  0.00            
ATOM     47  O11 GCD     1      15.670  10.940  38.410  1.00  0.00            
ATOM     48  H23 GCD     1      16.150  10.900  37.570  1.00  0.00            
ATOM     49  C15 GCD     1      14.310  12.460  39.690  1.00  0.00            
ATOM     50  H24 GCD     1      13.790  11.570  40.070  1.00  0.00            
ATOM     51  O12 GCD     1      15.320  12.730  40.740  1.00  0.00            
ATOM     52  H25 GCD     1      15.470  13.670  40.570  1.00  0.00            
ATOM     53  C16 GCD     1      13.300  13.580  39.660  1.00  0.00            
ATOM     54  H26 GCD     1      12.820  13.670  40.640  1.00  0.00            
ATOM     55  O13 GCD     1      12.370  13.120  38.690  1.00  0.00            
ATOM     56  C17 GCD     1      12.730  13.090  37.330  1.00  0.00            
ATOM     57  H27 GCD     1      13.140  14.060  37.040  1.00  0.00            
ATOM     58  C18 GCD     1      11.490  12.790  36.510  1.00  0.00            
ATOM     59  H28 GCD     1      11.730  12.980  35.450  1.00  0.00            
ATOM     60  H29 GCD     1      10.790  13.580  36.810  1.00  0.00            
ATOM     61  O14 GCD     1      10.980  11.490  36.660  1.00  0.00            
ATOM     62  H30 GCD     1      10.460  11.310  35.870  1.00  0.00            
ATOM     63  O15 GCD     1      13.870  14.730  39.250  1.00  0.00            
ATOM     64  C19 GCD     1      13.920  15.830  40.160  1.00  0.00            
ATOM     65  H31 GCD     1      13.790  15.470  41.190  1.00  0.00            
ATOM     66  C20 GCD     1      15.340  16.430  40.190  1.00  0.00            
ATOM     67  H32 GCD     1      15.640  16.800  39.200  1.00  0.00            
ATOM     68  O16 GCD     1      16.280  15.360  40.620  1.00  0.00            
ATOM     69  H33 GCD     1      17.160  15.720  40.460  1.00  0.00            
ATOM     70  C21 GCD     1      15.280  17.640  41.200  1.00  0.00            
ATOM     71  H34 GCD     1      14.850  17.300  42.150  1.00  0.00            
ATOM     72  O17 GCD     1      16.590  18.080  41.480  1.00  0.00            
ATOM     73  H35 GCD     1      17.010  17.510  42.140  1.00  0.00            
ATOM     74  C22 GCD     1      14.350  18.730  40.740  1.00  0.00            
ATOM     75  H36 GCD     1      14.340  19.530  41.490  1.00  0.00            
ATOM     76  O18 GCD     1      13.050  18.110  40.610  1.00  0.00            
ATOM     77  C23 GCD     1      12.910  16.890  39.760  1.00  0.00            
ATOM     78  H37 GCD     1      13.090  17.210  38.730  1.00  0.00            
ATOM     79  C24 GCD     1      11.490  16.370  39.940  1.00  0.00            
ATOM     80  H38 GCD     1      11.200  15.590  39.220  1.00  0.00            
ATOM     81  H39 GCD     1      10.770  17.180  39.780  1.00  0.00            
ATOM     82  O19 GCD     1      11.280  15.930  41.260  1.00  0.00            
ATOM     83  H40 GCD     1      11.200  16.690  41.840  1.00  0.00            
ATOM     84  O20 GCD     1      14.710  19.140  39.370  1.00  0.00            
ATOM     85  C25 GCD     1      14.950  20.530  39.150  1.00  0.00            
ATOM     86  H41 GCD     1      14.310  21.090  39.840  1.00  0.00            
ATOM     87  C26 GCD     1      16.460  20.870  39.260  1.00  0.00            
ATOM     88  H42 GCD     1      16.980  20.230  38.540  1.00  0.00            
ATOM     89  O21 GCD     1      16.960  20.580  40.550  1.00  0.00            
ATOM     90  H43 GCD     1      16.820  19.640  40.700  1.00  0.00            
ATOM     91  C27 GCD     1      16.730  22.360  38.820  1.00  0.00            
ATOM     92  H44 GCD     1      16.170  22.890  39.590  1.00  0.00            
ATOM     93  O22 GCD     1      18.070  22.770  38.810  1.00  0.00            
ATOM     94  H45 GCD     1      18.560  22.250  38.170  1.00  0.00            
ATOM     95  C28 GCD     1      15.990  22.760  37.550  1.00  0.00            
ATOM     96  H46 GCD     1      16.010  23.840  37.410  1.00  0.00            
ATOM     97  O23 GCD     1      14.580  22.300  37.570  1.00  0.00            
ATOM     98  C29 GCD     1      14.380  20.910  37.740  1.00  0.00            
ATOM     99  H47 GCD     1      14.940  20.290  37.030  1.00  0.00            
ATOM    100  C30 GCD     1      12.930  20.630  37.490  1.00  0.00            
ATOM    101  H48 GCD     1      12.290  21.350  38.030  1.00  0.00            
ATOM    102  H49 GCD     1      12.720  19.600  37.790  1.00  0.00            
ATOM    103  O24 GCD     1      12.660  20.780  36.060  1.00  0.00            
ATOM    104  H50 GCD     1      11.710  20.670  35.990  1.00  0.00            
ATOM    105  O25 GCD     1      16.640  22.120  36.440  1.00  0.00            
ATOM    106  C31 GCD     1      17.620  22.880  35.690  1.00  0.00            
ATOM    107  H51 GCD     1      17.940  23.840  36.120  1.00  0.00            
ATOM    108  C32 GCD     1      18.760  21.930  35.390  1.00  0.00            
ATOM    109  H52 GCD     1      18.170  21.180  34.850  1.00  0.00            
ATOM    110  O26 GCD     1      19.330  21.300  36.560  1.00  0.00            
ATOM    111  H53 GCD     1      19.930  20.600  36.270  1.00  0.00            
ATOM    112  C33 GCD     1      19.750  22.520  34.400  1.00  0.00            
ATOM    113  H54 GCD     1      20.080  23.500  34.780  1.00  0.00            
ATOM    114  O27 GCD     1      20.800  21.670  34.050  1.00  0.00            
ATOM    115  H55 GCD     1      21.240  21.340  34.850  1.00  0.00            
ATOM    116  C34 GCD     1      18.900  22.960  33.130  1.00  0.00            
ATOM    117  H56 GCD     1      19.590  23.480  32.470  1.00  0.00            
ATOM    118  O28 GCD     1      17.820  23.750  33.430  1.00  0.00            
ATOM    119  C35 GCD     1      16.860  23.250  34.380  1.00  0.00            
ATOM    120  H57 GCD     1      16.400  22.400  33.860  1.00  0.00            
ATOM    121  C36 GCD     1      15.850  24.370  34.580  1.00  0.00            
ATOM    122  H58 GCD     1      16.340  25.330  34.780  1.00  0.00            
ATOM    123  H59 GCD     1      15.270  24.130  35.480  1.00  0.00            
ATOM    124  O29 GCD     1      15.110  24.610  33.480  1.00  0.00            
ATOM    125  H60 GCD     1      15.680  24.940  32.780  1.00  0.00            
ATOM    126  O30 GCD     1      18.490  21.800  32.480  1.00  0.00            
ATOM    127  C37 GCD     1      18.680  21.770  31.060  1.00  0.00            
ATOM    128  H61 GCD     1      18.800  22.790  30.650  1.00  0.00            
ATOM    129  C38 GCD     1      19.860  20.930  30.620  1.00  0.00            
ATOM    130  H62 GCD     1      19.750  19.970  31.150  1.00  0.00            
ATOM    131  O31 GCD     1      21.070  21.500  31.140  1.00  0.00            
ATOM    132  H63 GCD     1      20.960  21.570  32.100  1.00  0.00            
ATOM    133  C39 GCD     1      19.940  20.750  29.150  1.00  0.00            
ATOM    134  H64 GCD     1      20.290  21.730  28.800  1.00  0.00            
ATOM    135  O32 GCD     1      20.960  19.700  28.840  1.00  0.00            
ATOM    136  H65 GCD     1      21.730  19.810  29.420  1.00  0.00            
ATOM    137  C40 GCD     1      18.650  20.330  28.490  1.00  0.00            
ATOM    138  H66 GCD     1      18.680  20.330  27.400  1.00  0.00            
ATOM    139  O33 GCD     1      17.630  21.270  29.000  1.00  0.00            
ATOM    140  C41 GCD     1      17.390  21.300  30.430  1.00  0.00            
ATOM    141  H67 GCD     1      17.130  20.370  30.950  1.00  0.00            
ATOM    142  C42 GCD     1      16.200  22.290  30.710  1.00  0.00            
ATOM    143  H68 GCD     1      16.010  22.210  31.790  1.00  0.00            
ATOM    144  H69 GCD     1      15.320  21.940  30.170  1.00  0.00            
ATOM    145  O34 GCD     1      16.430  23.750  30.560  1.00  0.00            
ATOM    146  H70 GCD     1      16.900  23.930  29.730  1.00  0.00            
ATOM    147  O35 GCD     1      18.330  18.990  28.900  1.00  0.00            
ATOM    148  C43 GCD     1      17.760  18.060  28.020  1.00  0.00            
ATOM    149  H71 GCD     1      17.740  18.520  27.020  1.00  0.00            
ATOM    150  C44 GCD     1      18.530  16.770  28.130  1.00  0.00            
ATOM    151  H72 GCD     1      18.520  16.420  29.170  1.00  0.00            
ATOM    152  O36 GCD     1      19.990  17.030  27.830  1.00  0.00            
ATOM    153  H73 GCD     1      20.280  17.790  28.350  1.00  0.00            
ATOM    154  C45 GCD     1      17.950  15.790  27.150  1.00  0.00            
ATOM    155  H74 GCD     1      18.160  16.180  26.150  1.00  0.00            
ATOM    156  O37 GCD     1      18.660  14.500  27.190  1.00  0.00            
ATOM    157  H75 GCD     1      18.340  14.000  26.430  1.00  0.00            
ATOM    158  C46 GCD     1      16.480  15.630  27.420  1.00  0.00            
ATOM    159  H76 GCD     1      16.050  15.010  26.630  1.00  0.00            
ATOM    160  O38 GCD     1      16.260  14.980  28.640  1.00  0.00            
ATOM    161  O39 GCD     1      15.840  16.930  27.390  1.00  0.00            
ATOM    162  C47 GCD     1      16.320  17.840  28.390  1.00  0.00            
ATOM    163  H77 GCD     1      16.260  17.380  29.380  1.00  0.00            
ATOM    164  C48 GCD     1      15.410  19.070  28.380  1.00  0.00            
ATOM    165  H78 GCD     1      15.510  19.530  27.390  1.00  0.00            
ATOM    166  H79 GCD     1      15.770  19.820  29.100  1.00  0.00            
ATOM    167  O40 GCD     1      14.110  18.750  28.700  1.00  0.00            
ATOM    168  H80 GCD     1      13.780  19.450  29.270  1.00  0.00            
ATOM    169  C1  BA6     2      17.300  16.090  32.100  1.00  0.00            
ATOM    170  C2  BA6     2      18.770  16.330  32.010  1.00  0.00            
ATOM    171  N1  BA6     2      19.490  15.540  31.130  1.00  0.00            
ATOM    172  C3  BA6     2      20.760  15.710  31.030  1.00  0.00            
ATOM    173  N2  BA6     2      21.480  16.510  31.860  1.00  0.00            
ATOM    174  C4  BA6     2      20.830  17.430  32.550  1.00  0.00            
ATOM    175  O1  BA6     2      21.410  18.340  33.080  1.00  0.00            
ATOM    176  C5  BA6     2      19.440  17.400  32.560  1.00  0.00            
ATOM    177  C6  BA6     2      18.700  18.510  33.330  1.00  0.00            
ATOM    178  C7  BA6     2      18.110  18.120  34.670  1.00  0.00            
ATOM    179  N3  BA6     2      16.660  17.780  34.730  1.00  0.00            
ATOM    180  C8  BA6     2      16.430  16.980  35.910  1.00  0.00            
ATOM    181  C9  BA6     2      15.030  16.280  35.870  1.00  0.00            
ATOM    182  C10 BA6     2      14.030  17.430  35.720  1.00  0.00            
ATOM    183  C11 BA6     2      12.670  16.850  35.740  1.00  0.00            
ATOM    184  N4  BA6     2      11.700  17.150  36.560  1.00  0.00            
ATOM    185  O2  BA6     2      10.480  16.540  36.090  1.00  0.00            
ATOM    186  C12 BA6     2      10.770  15.990  34.920  1.00  0.00            
ATOM    187  C13 BA6     2       9.930  15.180  34.130  1.00  0.00            
ATOM    188  C14 BA6     2      10.500  14.540  33.030  1.00  0.00            
ATOM    189  F1  BA6     2       9.760  13.630  32.400  1.00  0.00            
ATOM    190  C15 BA6     2      11.850  14.640  32.720  1.00  0.00            
ATOM    191  C16 BA6     2      12.650  15.400  33.520  1.00  0.00            
ATOM    192  C17 BA6     2      12.100  16.060  34.670  1.00  0.00            
ATOM    193  C18 BA6     2      14.300  18.260  34.480  1.00  0.00            
ATOM    194  C19 BA6     2      15.720  18.840  34.430  1.00  0.00            
ATOM    195  C20 BA6     2      22.970  16.540  31.760  1.00  0.00            
ATOM    196  C21 BA6     2      23.660  15.570  30.700  1.00  0.00            
ATOM    197  C22 BA6     2      22.760  15.250  29.560  1.00  0.00            
ATOM    198  C23 BA6     2      21.410  14.740  30.120  1.00  0.00            
ATOM    199  H1  BA6     2      17.010  16.040  33.150  1.00  0.00            
ATOM    200  H2  BA6     2      16.700  16.810  31.530  1.00  0.00            
ATOM    201  H3  BA6     2      17.110  15.070  31.740  1.00  0.00            
ATOM    202  H4  BA6     2      17.940  18.870  32.620  1.00  0.00            
ATOM    203  H5  BA6     2      19.390  19.340  33.530  1.00  0.00            
ATOM    204  H6  BA6     2      18.370  18.960  35.320  1.00  0.00            
ATOM    205  H7  BA6     2      18.660  17.220  34.960  1.00  0.00            
ATOM    206  H8  BA6     2      16.560  17.570  36.820  1.00  0.00            
ATOM    207  H9  BA6     2      17.150  16.160  35.910  1.00  0.00            
ATOM    208  H10 BA6     2      15.000  15.680  36.790  1.00  0.00            
ATOM    209  H11 BA6     2      15.040  15.680  34.950  1.00  0.00            
ATOM    210  H12 BA6     2      14.060  18.100  36.590  1.00  0.00            
ATOM    211  H13 BA6     2       8.920  14.980  34.460  1.00  0.00            
ATOM    212  H14 BA6     2      12.240  13.960  31.970  1.00  0.00            
ATOM    213  H15 BA6     2      13.720  15.450  33.340  1.00  0.00            
ATOM    214  H16 BA6     2      13.500  18.970  34.280  1.00  0.00            
ATOM    215  H17 BA6     2      14.340  17.570  33.620  1.00  0.00            
ATOM    216  H18 BA6     2      15.940  19.300  33.460  1.00  0.00            
ATOM    217  H19 BA6     2      15.780  19.630  35.180  1.00  0.00            
ATOM    218  H20 BA6     2      23.370  16.210  32.730  1.00  0.00            
ATOM    219  H21 BA6     2      23.320  17.570  31.630  1.00  0.00            
ATOM    220  H22 BA6     2      23.810  14.620  31.220  1.00  0.00            
ATOM    221  H23 BA6     2      24.670  15.880  30.400  1.00  0.00            
ATOM    222  H24 BA6     2      23.200  14.480  28.920  1.00  0.00            
ATOM    223  H25 BA6     2      22.500  16.150  28.990  1.00  0.00            
ATOM    224  H26 BA6     2      20.770  14.520  29.260  1.00  0.00            
ATOM    225  H27 BA6     2      21.620  13.790  30.620  1.00  0.00            
TER
ENDMDL
MODEL        1
ATOM      1  H1  GCD     1       9.050  14.820  26.870  1.00  0.00            
ATOM      2  O1  GCD     1       9.140  15.700  27.250  1.00  0.00            
ATOM      3  C1  GCD     1      10.080  16.270  26.350  1.00  0.00            
ATOM      4  H2  GCD     1       9.640  16.400  25.350  1.00  0.00            
ATOM      5  H3  GCD     1      10.420  17.250  26.700  1.00  0.00            
ATOM      6  C2  GCD     1      11.270  15.300  26.310  1.00  0.00            
ATOM      7  H4  GCD     1      11.690  15.460  27.310  1.00  0.00            
ATOM      8  C3  GCD     1      12.280  15.580  25.180  1.00  0.00            
ATOM      9  H5  GCD     1      11.860  15.430  24.190  1.00  0.00            
ATOM     10  C4  GCD     1      13.400  14.570  25.320  1.00  0.00            
ATOM     11  H6  GCD     1      13.970  14.740  26.250  1.00  0.00            
ATOM     12  O2  GCD     1      14.340  14.780  24.280  1.00  0.00            
ATOM     13  H7  GCD     1      14.400  15.710  24.060  1.00  0.00            
ATOM     14  C5  GCD     1      12.870  13.170  25.170  1.00  0.00            
ATOM     15  H8  GCD     1      12.480  13.120  24.150  1.00  0.00            
ATOM     16  O3  GCD     1      13.950  12.190  25.380  1.00  0.00            
ATOM     17  H9  GCD     1      14.510  12.130  24.600  1.00  0.00            
ATOM     18  C6  GCD     1      11.760  12.890  26.100  1.00  0.00            
ATOM     19  O4  GCD     1      10.800  13.940  26.050  1.00  0.00            
ATOM     20  H10 GCD     1      11.230  11.960  25.860  1.00  0.00            
ATOM     21  O5  GCD     1      12.260  12.830  27.430  1.00  0.00            
ATOM     22  C7  GCD     1      12.560  11.540  27.980  1.00  0.00            
ATOM     23  H11 GCD     1      12.710  10.830  27.160  1.00  0.00            
ATOM     24  C8  GCD     1      13.880  11.680  28.710  1.00  0.00            
ATOM     25  H12 GCD     1      13.860  12.590  29.330  1.00  0.00            
ATOM     26  O6  GCD     1      15.010  11.950  27.790  1.00  0.00            
ATOM     27  H13 GCD     1      14.570  12.370  27.040  1.00  0.00            
ATOM     28  C9  GCD     1      14.180  10.430  29.460  1.00  0.00            
ATOM     29  H14 GCD     1      14.260   9.650  28.700  1.00  0.00            
ATOM     30  O7  GCD     1      15.390  10.560  30.190  1.00  0.00            
ATOM     31  H15 GCD     1      16.050  10.940  29.590  1.00  0.00            
ATOM     32  C10 GCD     1      13.040  10.000  30.380  1.00  0.00            
ATOM     33  H16 GCD     1      13.160   9.000  30.790  1.00  0.00            
ATOM     34  O8  GCD     1      11.870   9.860  29.570  1.00  0.00            
ATOM     35  C11 GCD     1      11.450  11.080  28.890  1.00  0.00            
ATOM     36  H17 GCD     1      11.390  11.790  29.720  1.00  0.00            
ATOM     37  C12 GCD     1      10.060  10.870  28.320  1.00  0.00            
ATOM     38  H18 GCD     1       9.940  11.890  27.930  1.00  0.00            
ATOM     39  H19 GCD     1       9.290  10.780  29.100  1.00  0.00            
ATOM     40  O9  GCD     1      10.030  10.020  27.240  1.00  0.00            
ATOM     41  H20 GCD     1      10.440   9.180  27.500  1.00  0.00            
ATOM     42  O10 GCD     1      12.770  11.000  31.380  1.00  0.00            
ATOM     43  C13 GCD     1      12.670  10.500  32.710  1.00  0.00            
ATOM     44  H21 GCD     1      12.330   9.450  32.670  1.00  0.00            
ATOM     45  C14 GCD     1      13.970  10.560  33.390  1.00  0.00            
ATOM     46  H22 GCD     1      14.260  11.610  33.310  1.00  0.00            
ATOM     47  O11 GCD     1      15.040   9.700  32.820  1.00  0.00            
ATOM     48  H23 GCD     1      15.120   9.940  31.890  1.00  0.00            
ATOM     49  C15 GCD     1      13.840  10.110  34.860  1.00  0.00            
ATOM     50  H24 GCD     1      13.560   9.050  34.880  1.00  0.00            
ATOM     51  O12 GCD     1      15.060  10.240  35.530  1.00  0.00            
ATOM     52  H25 GCD     1      15.650   9.740  34.960  1.00  0.00            
ATOM     53  C16 GCD     1      12.820  11.020  35.590  1.00  0.00            
ATOM     54  H26 GCD     1      12.730  10.660  36.620  1.00  0.00            
ATOM     55  O13 GCD     1      11.580  10.890  34.890  1.00  0.00            
ATOM     56  C17 GCD     1      11.610  11.310  33.430  1.00  0.00            
ATOM     57  H27 GCD     1      11.940  12.360  33.400  1.00  0.00            
ATOM     58  C18 GCD     1      10.290  11.170  32.800  1.00  0.00            
ATOM     59  H28 GCD     1      10.250  11.590  31.790  1.00  0.00            
ATOM     60  H29 GCD     1       9.740  12.000  33.270  1.00  0.00            
ATOM     61  O14 GCD     1       9.680   9.890  32.710  1.00  0.00            
ATOM     62  H30 GCD     1      10.240   9.340  32.140  1.00  0.00            
ATOM     63  O15 GCD     1      13.250  12.430  35.520  1.00  0.00            
ATOM     64  C19 GCD     1      13.560  13.010  36.800  1.00  0.00            
ATOM     65  H31 GCD     1      13.530  12.300  37.640  1.00  0.00            
ATOM     66  C20 GCD     1      14.990  13.610  36.840  1.00  0.00            
ATOM     67  H32 GCD     1      15.150  14.240  35.950  1.00  0.00            
ATOM     68  O16 GCD     1      15.910  12.520  36.730  1.00  0.00            
ATOM     69  H33 GCD     1      15.370  11.910  36.210  1.00  0.00            
ATOM     70  C21 GCD     1      15.160  14.450  38.170  1.00  0.00            
ATOM     71  H34 GCD     1      14.850  13.780  38.980  1.00  0.00            
ATOM     72  O17 GCD     1      16.490  14.830  38.380  1.00  0.00            
ATOM     73  H35 GCD     1      17.090  14.110  38.150  1.00  0.00            
ATOM     74  C22 GCD     1      14.090  15.580  38.210  1.00  0.00            
ATOM     75  H36 GCD     1      14.080  16.120  39.160  1.00  0.00            
ATOM     76  O18 GCD     1      12.750  14.980  38.010  1.00  0.00            
ATOM     77  C23 GCD     1      12.540  14.160  36.890  1.00  0.00            
ATOM     78  H37 GCD     1      12.650  14.720  35.950  1.00  0.00            
ATOM     79  C24 GCD     1      11.080  13.730  36.920  1.00  0.00            
ATOM     80  H38 GCD     1      10.890  13.140  36.020  1.00  0.00            
ATOM     81  H39 GCD     1      10.430  14.610  36.950  1.00  0.00            
ATOM     82  O19 GCD     1      10.790  12.780  37.950  1.00  0.00            
ATOM     83  H40 GCD     1       9.850  12.610  37.980  1.00  0.00            
ATOM     84  O20 GCD     1      14.190  16.420  37.060  1.00  0.00            
ATOM     85  C25 GCD     1      14.440  17.800  37.350  1.00  0.00            
ATOM     86  H41 GCD     1      14.210  18.100  38.380  1.00  0.00            
ATOM     87  C26 GCD     1      15.820  18.120  37.000  1.00  0.00            
ATOM     88  H42 GCD     1      16.060  17.660  36.030  1.00  0.00            
ATOM     89  O21 GCD     1      16.530  17.510  38.000  1.00  0.00            
ATOM     90  H43 GCD     1      16.580  16.560  37.850  1.00  0.00            
ATOM     91  C27 GCD     1      16.060  19.640  37.050  1.00  0.00            
ATOM     92  H44 GCD     1      15.950  20.100  38.040  1.00  0.00            
ATOM     93  O22 GCD     1      17.390  19.940  36.650  1.00  0.00            
ATOM     94  H45 GCD     1      17.630  20.880  36.700  1.00  0.00            
ATOM     95  C28 GCD     1      14.980  20.410  36.200  1.00  0.00            
ATOM     96  H46 GCD     1      14.940  21.450  36.560  1.00  0.00            
ATOM     97  O23 GCD     1      13.660  19.980  36.550  1.00  0.00            
ATOM     98  C29 GCD     1      13.540  18.560  36.420  1.00  0.00            
ATOM     99  H47 GCD     1      13.600  18.200  35.390  1.00  0.00            
ATOM    100  C30 GCD     1      12.070  18.250  36.790  1.00  0.00            
ATOM    101  H48 GCD     1      11.970  18.420  37.870  1.00  0.00            
ATOM    102  H49 GCD     1      12.000  17.190  36.510  1.00  0.00            
ATOM    103  O24 GCD     1      11.140  19.010  36.060  1.00  0.00            
ATOM    104  H50 GCD     1      10.840  19.870  36.390  1.00  0.00            
ATOM    105  O25 GCD     1      15.200  20.290  34.800  1.00  0.00            
ATOM    106  C31 GCD     1      15.490  21.470  34.080  1.00  0.00            
ATOM    107  H51 GCD     1      15.780  22.230  34.820  1.00  0.00            
ATOM    108  C32 GCD     1      16.680  21.190  33.100  1.00  0.00            
ATOM    109  H52 GCD     1      16.400  20.410  32.380  1.00  0.00            
ATOM    110  O26 GCD     1      17.790  20.700  33.960  1.00  0.00            
ATOM    111  H53 GCD     1      17.370  20.190  34.650  1.00  0.00            
ATOM    112  C33 GCD     1      17.010  22.460  32.340  1.00  0.00            
ATOM    113  H54 GCD     1      17.240  23.270  33.040  1.00  0.00            
ATOM    114  O27 GCD     1      18.190  22.360  31.510  1.00  0.00            
ATOM    115  H55 GCD     1      17.900  22.000  30.670  1.00  0.00            
ATOM    116  C34 GCD     1      15.790  23.020  31.600  1.00  0.00            
ATOM    117  H56 GCD     1      16.050  24.050  31.340  1.00  0.00            
ATOM    118  O28 GCD     1      14.700  23.200  32.510  1.00  0.00            
ATOM    119  C35 GCD     1      14.310  22.000  33.200  1.00  0.00            
ATOM    120  H57 GCD     1      13.980  21.240  32.470  1.00  0.00            
ATOM    121  C36 GCD     1      12.990  22.160  33.950  1.00  0.00            
ATOM    122  H58 GCD     1      13.110  22.690  34.900  1.00  0.00            
ATOM    123  H59 GCD     1      12.700  21.180  34.330  1.00  0.00            
ATOM    124  O29 GCD     1      11.950  22.840  33.110  1.00  0.00            
ATOM    125  H60 GCD     1      12.030  22.560  32.190  1.00  0.00            
ATOM    126  O30 GCD     1      15.410  22.160  30.520  1.00  0.00            
ATOM    127  C37 GCD     1      15.290  22.670  29.210  1.00  0.00            
ATOM    128  H61 GCD     1      15.610  23.720  29.130  1.00  0.00            
ATOM    129  C38 GCD     1      16.170  21.840  28.340  1.00  0.00            
ATOM    130  H62 GCD     1      15.790  20.820  28.460  1.00  0.00            
ATOM    131  O31 GCD     1      17.600  21.960  28.700  1.00  0.00            
ATOM    132  H63 GCD     1      18.070  21.820  27.870  1.00  0.00            
ATOM    133  C39 GCD     1      16.030  22.310  26.870  1.00  0.00            
ATOM    134  H64 GCD     1      16.450  23.320  26.890  1.00  0.00            
ATOM    135  O32 GCD     1      16.790  21.570  25.980  1.00  0.00            
ATOM    136  H65 GCD     1      16.150  21.040  25.480  1.00  0.00            
ATOM    137  C40 GCD     1      14.540  22.330  26.460  1.00  0.00            
ATOM    138  H66 GCD     1      14.360  22.780  25.480  1.00  0.00            
ATOM    139  O33 GCD     1      13.750  22.990  27.420  1.00  0.00            
ATOM    140  C41 GCD     1      13.830  22.550  28.770  1.00  0.00            
ATOM    141  H67 GCD     1      13.430  21.530  28.880  1.00  0.00            
ATOM    142  C42 GCD     1      13.030  23.570  29.550  1.00  0.00            
ATOM    143  H68 GCD     1      13.420  24.580  29.420  1.00  0.00            
ATOM    144  H69 GCD     1      13.100  23.360  30.620  1.00  0.00            
ATOM    145  O34 GCD     1      11.610  23.700  29.280  1.00  0.00            
ATOM    146  H70 GCD     1      11.490  23.860  28.340  1.00  0.00            
ATOM    147  O35 GCD     1      14.100  20.990  26.460  1.00  0.00            
ATOM    148  C43 GCD     1      13.460  20.440  25.250  1.00  0.00            
ATOM    149  H71 GCD     1      13.250  21.180  24.470  1.00  0.00            
ATOM    150  C44 GCD     1      14.350  19.300  24.690  1.00  0.00            
ATOM    151  H72 GCD     1      14.640  18.730  25.580  1.00  0.00            
ATOM    152  O36 GCD     1      15.520  19.870  24.100  1.00  0.00            
ATOM    153  H73 GCD     1      16.180  19.170  24.130  1.00  0.00            
ATOM    154  C45 GCD     1      13.680  18.490  23.610  1.00  0.00            
ATOM    155  H74 GCD     1      13.320  19.190  22.840  1.00  0.00            
ATOM    156  O37 GCD     1      14.410  17.440  23.020  1.00  0.00            
ATOM    157  H75 GCD     1      15.020  17.800  22.360  1.00  0.00            
ATOM    158  C46 GCD     1      12.500  17.920  24.270  1.00  0.00            
ATOM    159  H76 GCD     1      11.840  17.420  23.550  1.00  0.00            
ATOM    160  O38 GCD     1      12.790  16.930  25.320  1.00  0.00            
ATOM    161  O39 GCD     1      11.600  18.920  24.800  1.00  0.00            
ATOM    162  C47 GCD     1      12.140  19.800  25.790  1.00  0.00            
ATOM    163  H77 GCD     1      12.500  19.310  26.700  1.00  0.00            
ATOM    164  C48 GCD     1      11.110  20.960  26.190  1.00  0.00            
ATOM    165  H78 GCD     1      11.330  21.450  27.150  1.00  0.00            
ATOM    166  H79 GCD     1      10.190  20.410  26.410  1.00  0.00            
ATOM    167  O40 GCD     1      10.810  21.870  25.100  1.00  0.00            
ATOM    168  H80 GCD     1      11.070  21.490  24.260  1.00  0.00            
ATOM    169  C1  BA6     2      14.720  17.880  28.560  1.00  0.00            
ATOM    170  C2  BA6     2      16.090  17.280  28.240  1.00  0.00            
ATOM    171  N1  BA6     2      16.080  16.320  27.270  1.00  0.00            
ATOM    172  C3  BA6     2      17.300  15.820  27.060  1.00  0.00            
ATOM    173  N2  BA6     2      18.440  15.960  27.900  1.00  0.00            
ATOM    174  C4  BA6     2      18.420  16.840  28.990  1.00  0.00            
ATOM    175  O1  BA6     2      19.370  16.920  29.780  1.00  0.00            
ATOM    176  C5  BA6     2      17.160  17.530  29.130  1.00  0.00            
ATOM    177  C6  BA6     2      17.020  18.380  30.380  1.00  0.00            
ATOM    178  C7  BA6     2      16.740  17.510  31.610  1.00  0.00            
ATOM    179  N3  BA6     2      15.370  16.890  31.770  1.00  0.00            
ATOM    180  C8  BA6     2      15.330  15.640  32.580  1.00  0.00            
ATOM    181  C9  BA6     2      14.000  15.080  32.780  1.00  0.00            
ATOM    182  C10 BA6     2      12.870  16.110  33.020  1.00  0.00            
ATOM    183  C11 BA6     2      11.490  15.490  32.900  1.00  0.00            
ATOM    184  N4  BA6     2      10.760  15.290  34.030  1.00  0.00            
ATOM    185  O2  BA6     2       9.560  14.650  33.580  1.00  0.00            
ATOM    186  C12 BA6     2       9.590  14.520  32.270  1.00  0.00            
ATOM    187  C13 BA6     2       8.690  13.770  31.450  1.00  0.00            
ATOM    188  C14 BA6     2       9.000  13.670  30.090  1.00  0.00            
ATOM    189  F1  BA6     2       8.220  12.980  29.280  1.00  0.00            
ATOM    190  C15 BA6     2      10.290  14.110  29.630  1.00  0.00            
ATOM    191  C16 BA6     2      11.180  14.770  30.440  1.00  0.00            
ATOM    192  C17 BA6     2      10.790  14.900  31.770  1.00  0.00            
ATOM    193  C18 BA6     2      13.000  17.390  32.140  1.00  0.00            
ATOM    194  C19 BA6     2      14.460  17.900  32.210  1.00  0.00            
ATOM    195  C20 BA6     2      19.610  15.140  27.680  1.00  0.00            
ATOM    196  C21 BA6     2      19.430  13.970  26.620  1.00  0.00            
ATOM    197  C22 BA6     2      18.720  14.580  25.420  1.00  0.00            
ATOM    198  C23 BA6     2      17.290  14.940  25.900  1.00  0.00            
ATOM    199  H1  BA6     2      14.890  18.950  28.380  1.00  0.00            
ATOM    200  H2  BA6     2      13.860  17.410  28.060  1.00  0.00            
ATOM    201  H3  BA6     2      14.590  17.790  29.650  1.00  0.00            
ATOM    202  H4  BA6     2      16.140  19.020  30.210  1.00  0.00            
ATOM    203  H5  BA6     2      17.880  19.050  30.500  1.00  0.00            
ATOM    204  H6  BA6     2      16.970  18.120  32.490  1.00  0.00            
ATOM    205  H7  BA6     2      17.400  16.630  31.590  1.00  0.00            
ATOM    206  H8  BA6     2      15.710  15.860  33.580  1.00  0.00            
ATOM    207  H9  BA6     2      15.980  14.830  32.220  1.00  0.00            
ATOM    208  H10 BA6     2      14.120  14.450  33.670  1.00  0.00            
ATOM    209  H11 BA6     2      13.790  14.440  31.920  1.00  0.00            
ATOM    210  H12 BA6     2      13.070  16.500  34.030  1.00  0.00            
ATOM    211  H13 BA6     2       7.860  13.260  31.930  1.00  0.00            
ATOM    212  H14 BA6     2      10.580  13.760  28.650  1.00  0.00            
ATOM    213  H15 BA6     2      12.190  14.940  30.080  1.00  0.00            
ATOM    214  H16 BA6     2      12.280  18.150  32.470  1.00  0.00            
ATOM    215  H17 BA6     2      12.770  17.140  31.100  1.00  0.00            
ATOM    216  H18 BA6     2      14.450  18.710  31.470  1.00  0.00            
ATOM    217  H19 BA6     2      14.720  18.310  33.190  1.00  0.00            
ATOM    218  H20 BA6     2      19.770  14.750  28.690  1.00  0.00            
ATOM    219  H21 BA6     2      20.500  15.740  27.430  1.00  0.00            
ATOM    220  H22 BA6     2      18.960  13.060  27.020  1.00  0.00            
ATOM    221  H23 BA6     2      20.420  13.680  26.240  1.00  0.00            
ATOM    222  H24 BA6     2      18.570  13.820  24.650  1.00  0.00            
ATOM    223  H25 BA6     2      19.240  15.470  25.050  1.00  0.00            
ATOM    224  H26 BA6     2      16.670  15.260  25.050  1.00  0.00            
ATOM    225  H27 BA6     2      16.770  14.060  26.310  1.00  0.00            
TER
ENDMDL
MODEL        1
ATOM      1  H1  GCD     1      13.890  11.360  24.350  1.00  0.00            
ATOM      2  O1  GCD     1      13.280  12.090  24.520  1.00  0.00            
ATOM      3  C1  GCD     1      14.010  13.140  23.840  1.00  0.00            
ATOM      4  H2  GCD     1      13.510  13.360  22.880  1.00  0.00            
ATOM      5  H3  GCD     1      13.890  14.090  24.380  1.00  0.00            
ATOM      6  C2  GCD     1      15.470  12.820  23.650  1.00  0.00            
ATOM      7  H4  GCD     1      15.860  12.740  24.670  1.00  0.00            
ATOM      8  C3  GCD     1      16.250  13.960  22.990  1.00  0.00            
ATOM      9  H5  GCD     1      15.860  14.080  21.970  1.00  0.00            
ATOM     10  C4  GCD     1      17.730  13.610  22.810  1.00  0.00            
ATOM     11  H6  GCD     1      18.260  13.620  23.770  1.00  0.00            
ATOM     12  O2  GCD     1      18.370  14.680  22.050  1.00  0.00            
ATOM     13  H7  GCD     1      19.310  14.490  22.100  1.00  0.00            
ATOM     14  C5  GCD     1      17.820  12.230  22.110  1.00  0.00            
ATOM     15  H8  GCD     1      17.470  12.330  21.070  1.00  0.00            
ATOM     16  O3  GCD     1      19.110  11.720  21.960  1.00  0.00            
ATOM     17  H9  GCD     1      19.470  11.610  22.850  1.00  0.00            
ATOM     18  C6  GCD     1      16.910  11.120  22.780  1.00  0.00            
ATOM     19  O4  GCD     1      15.560  11.630  22.950  1.00  0.00            
ATOM     20  H10 GCD     1      16.780  10.170  22.250  1.00  0.00            
ATOM     21  O5  GCD     1      17.410  10.930  24.130  1.00  0.00            
ATOM     22  C7  GCD     1      18.430   9.920  24.270  1.00  0.00            
ATOM     23  H11 GCD     1      18.780   9.660  23.260  1.00  0.00            
ATOM     24  C8  GCD     1      19.670  10.560  24.970  1.00  0.00            
ATOM     25  H12 GCD     1      19.160  10.940  25.870  1.00  0.00            
ATOM     26  O6  GCD     1      20.200  11.780  24.300  1.00  0.00            
ATOM     27  H13 GCD     1      20.650  12.340  24.950  1.00  0.00            
ATOM     28  C9  GCD     1      20.720   9.470  25.350  1.00  0.00            
ATOM     29  H14 GCD     1      21.100   9.090  24.390  1.00  0.00            
ATOM     30  O7  GCD     1      21.780  10.020  26.190  1.00  0.00            
ATOM     31  H15 GCD     1      22.220  10.750  25.750  1.00  0.00            
ATOM     32  C10 GCD     1      20.100   8.320  26.050  1.00  0.00            
ATOM     33  H16 GCD     1      20.840   7.510  26.110  1.00  0.00            
ATOM     34  O8  GCD     1      18.960   7.790  25.300  1.00  0.00            
ATOM     35  C11 GCD     1      17.930   8.720  25.070  1.00  0.00            
ATOM     36  H17 GCD     1      17.580   9.040  26.060  1.00  0.00            
ATOM     37  C12 GCD     1      16.730   8.130  24.230  1.00  0.00            
ATOM     38  H18 GCD     1      15.800   8.720  24.280  1.00  0.00            
ATOM     39  H19 GCD     1      16.600   7.120  24.630  1.00  0.00            
ATOM     40  O9  GCD     1      16.920   7.890  22.850  1.00  0.00            
ATOM     41  H20 GCD     1      16.360   7.160  22.540  1.00  0.00            
ATOM     42  O10 GCD     1      19.710   8.740  27.380  1.00  0.00            
ATOM     43  C13 GCD     1      20.090   7.760  28.370  1.00  0.00            
ATOM     44  H21 GCD     1      20.330   6.810  27.890  1.00  0.00            
ATOM     45  C14 GCD     1      21.370   8.120  29.200  1.00  0.00            
ATOM     46  H22 GCD     1      21.280   9.120  29.640  1.00  0.00            
ATOM     47  O11 GCD     1      22.470   8.260  28.310  1.00  0.00            
ATOM     48  H23 GCD     1      22.050   8.760  27.600  1.00  0.00            
ATOM     49  C15 GCD     1      21.590   7.000  30.230  1.00  0.00            
ATOM     50  H24 GCD     1      21.600   6.030  29.730  1.00  0.00            
ATOM     51  O12 GCD     1      22.710   7.300  31.020  1.00  0.00            
ATOM     52  H25 GCD     1      22.940   6.490  31.490  1.00  0.00            
ATOM     53  C16 GCD     1      20.300   6.940  31.120  1.00  0.00            
ATOM     54  H26 GCD     1      20.340   6.130  31.860  1.00  0.00            
ATOM     55  O13 GCD     1      19.110   6.630  30.400  1.00  0.00            
ATOM     56  C17 GCD     1      18.860   7.550  29.310  1.00  0.00            
ATOM     57  H27 GCD     1      18.610   8.540  29.700  1.00  0.00            
ATOM     58  C18 GCD     1      17.670   7.050  28.540  1.00  0.00            
ATOM     59  H28 GCD     1      17.520   7.760  27.710  1.00  0.00            
ATOM     60  H29 GCD     1      16.750   7.100  29.140  1.00  0.00            
ATOM     61  O14 GCD     1      17.850   5.830  27.940  1.00  0.00            
ATOM     62  H30 GCD     1      18.510   5.990  27.250  1.00  0.00            
ATOM     63  O15 GCD     1      20.180   8.200  31.770  1.00  0.00            
ATOM     64  C19 GCD     1      20.320   8.110  33.190  1.00  0.00            
ATOM     65  H31 GCD     1      20.760   7.200  33.610  1.00  0.00            
ATOM     66  C20 GCD     1      21.320   9.170  33.590  1.00  0.00            
ATOM     67  H32 GCD     1      21.030  10.120  33.110  1.00  0.00            
ATOM     68  O16 GCD     1      22.610   8.890  33.130  1.00  0.00            
ATOM     69  H33 GCD     1      22.490   8.350  32.350  1.00  0.00            
ATOM     70  C21 GCD     1      21.410   9.460  35.060  1.00  0.00            
ATOM     71  H34 GCD     1      21.570   8.510  35.590  1.00  0.00            
ATOM     72  O17 GCD     1      22.360  10.430  35.400  1.00  0.00            
ATOM     73  H35 GCD     1      23.130  10.120  34.890  1.00  0.00            
ATOM     74  C22 GCD     1      19.960   9.860  35.490  1.00  0.00            
ATOM     75  H36 GCD     1      20.020  10.160  36.540  1.00  0.00            
ATOM     76  O18 GCD     1      19.090   8.670  35.270  1.00  0.00            
ATOM     77  C23 GCD     1      19.010   8.330  33.890  1.00  0.00            
ATOM     78  H37 GCD     1      18.520   9.160  33.370  1.00  0.00            
ATOM     79  C24 GCD     1      18.190   7.020  33.930  1.00  0.00            
ATOM     80  H38 GCD     1      18.850   6.300  34.430  1.00  0.00            
ATOM     81  H39 GCD     1      17.920   6.740  32.900  1.00  0.00            
ATOM     82  O19 GCD     1      17.010   7.010  34.700  1.00  0.00            
ATOM     83  H40 GCD     1      17.200   7.620  35.420  1.00  0.00            
ATOM     84  O20 GCD     1      19.460  10.970  34.790  1.00  0.00            
ATOM     85  C25 GCD     1      18.900  12.040  35.500  1.00  0.00            
ATOM     86  H41 GCD     1      18.700  11.710  36.520  1.00  0.00            
ATOM     87  C26 GCD     1      19.770  13.220  35.440  1.00  0.00            
ATOM     88  H42 GCD     1      19.980  13.450  34.390  1.00  0.00            
ATOM     89  O21 GCD     1      21.000  13.000  36.110  1.00  0.00            
ATOM     90  H43 GCD     1      21.290  12.110  35.860  1.00  0.00            
ATOM     91  C27 GCD     1      19.060  14.340  36.340  1.00  0.00            
ATOM     92  H44 GCD     1      18.930  13.910  37.340  1.00  0.00            
ATOM     93  O22 GCD     1      19.820  15.570  36.380  1.00  0.00            
ATOM     94  H45 GCD     1      19.740  16.010  35.530  1.00  0.00            
ATOM     95  C28 GCD     1      17.680  14.590  35.730  1.00  0.00            
ATOM     96  H46 GCD     1      17.080  15.300  36.310  1.00  0.00            
ATOM     97  O23 GCD     1      16.960  13.390  35.700  1.00  0.00            
ATOM     98  C29 GCD     1      17.560  12.470  34.830  1.00  0.00            
ATOM     99  H47 GCD     1      17.800  12.890  33.840  1.00  0.00            
ATOM    100  C30 GCD     1      16.590  11.350  34.690  1.00  0.00            
ATOM    101  H48 GCD     1      16.450  10.920  35.700  1.00  0.00            
ATOM    102  H49 GCD     1      16.990  10.540  34.070  1.00  0.00            
ATOM    103  O24 GCD     1      15.280  11.740  34.250  1.00  0.00            
ATOM    104  H50 GCD     1      14.930  12.270  34.980  1.00  0.00            
ATOM    105  O25 GCD     1      17.760  15.160  34.470  1.00  0.00            
ATOM    106  C31 GCD     1      17.390  16.510  34.280  1.00  0.00            
ATOM    107  H51 GCD     1      17.300  17.080  35.210  1.00  0.00            
ATOM    108  C32 GCD     1      18.400  17.220  33.400  1.00  0.00            
ATOM    109  H52 GCD     1      18.370  16.920  32.350  1.00  0.00            
ATOM    110  O26 GCD     1      19.700  17.100  33.910  1.00  0.00            
ATOM    111  H53 GCD     1      20.330  17.440  33.270  1.00  0.00            
ATOM    112  C33 GCD     1      17.970  18.710  33.270  1.00  0.00            
ATOM    113  H54 GCD     1      17.920  19.080  34.310  1.00  0.00            
ATOM    114  O27 GCD     1      18.800  19.570  32.580  1.00  0.00            
ATOM    115  H55 GCD     1      18.610  19.540  31.640  1.00  0.00            
ATOM    116  C34 GCD     1      16.540  18.720  32.700  1.00  0.00            
ATOM    117  H56 GCD     1      16.140  19.730  32.630  1.00  0.00            
ATOM    118  O28 GCD     1      15.700  18.010  33.510  1.00  0.00            
ATOM    119  C35 GCD     1      16.010  16.590  33.610  1.00  0.00            
ATOM    120  H57 GCD     1      16.020  16.140  32.610  1.00  0.00            
ATOM    121  C36 GCD     1      14.930  15.950  34.400  1.00  0.00            
ATOM    122  H58 GCD     1      14.900  16.300  35.430  1.00  0.00            
ATOM    123  H59 GCD     1      15.060  14.860  34.460  1.00  0.00            
ATOM    124  O29 GCD     1      13.580  16.130  33.910  1.00  0.00            
ATOM    125  H60 GCD     1      13.360  16.900  34.450  1.00  0.00            
ATOM    126  O30 GCD     1      16.620  18.250  31.340  1.00  0.00            
ATOM    127  C37 GCD     1      16.100  19.150  30.330  1.00  0.00            
ATOM    128  H61 GCD     1      15.880  20.090  30.860  1.00  0.00            
ATOM    129  C38 GCD     1      17.150  19.410  29.310  1.00  0.00            
ATOM    130  H62 GCD     1      17.440  18.410  28.970  1.00  0.00            
ATOM    131  O31 GCD     1      18.240  20.150  29.830  1.00  0.00            
ATOM    132  H63 GCD     1      18.790  20.410  29.080  1.00  0.00            
ATOM    133  C39 GCD     1      16.500  20.250  28.110  1.00  0.00            
ATOM    134  H64 GCD     1      15.970  21.120  28.510  1.00  0.00            
ATOM    135  O32 GCD     1      17.450  20.530  27.070  1.00  0.00            
ATOM    136  H65 GCD     1      17.450  19.850  26.390  1.00  0.00            
ATOM    137  C40 GCD     1      15.320  19.470  27.540  1.00  0.00            
ATOM    138  H66 GCD     1      14.750  20.090  26.850  1.00  0.00            
ATOM    139  O33 GCD     1      14.330  19.210  28.540  1.00  0.00            
ATOM    140  C41 GCD     1      14.800  18.480  29.680  1.00  0.00            
ATOM    141  H67 GCD     1      14.980  17.420  29.480  1.00  0.00            
ATOM    142  C42 GCD     1      13.630  18.460  30.700  1.00  0.00            
ATOM    143  H68 GCD     1      13.900  17.760  31.500  1.00  0.00            
ATOM    144  H69 GCD     1      12.750  18.110  30.150  1.00  0.00            
ATOM    145  O34 GCD     1      13.380  19.720  31.240  1.00  0.00            
ATOM    146  H70 GCD     1      13.220  20.340  30.530  1.00  0.00            
ATOM    147  O35 GCD     1      15.730  18.190  27.040  1.00  0.00            
ATOM    148  C43 GCD     1      15.430  17.990  25.660  1.00  0.00            
ATOM    149  H71 GCD     1      14.740  18.770  25.310  1.00  0.00            
ATOM    150  C44 GCD     1      16.660  17.880  24.810  1.00  0.00            
ATOM    151  H72 GCD     1      17.380  17.180  25.260  1.00  0.00            
ATOM    152  O36 GCD     1      17.250  19.210  24.690  1.00  0.00            
ATOM    153  H73 GCD     1      16.530  19.810  24.440  1.00  0.00            
ATOM    154  C45 GCD     1      16.300  17.430  23.430  1.00  0.00            
ATOM    155  H74 GCD     1      15.730  18.210  22.900  1.00  0.00            
ATOM    156  O37 GCD     1      17.490  17.270  22.610  1.00  0.00            
ATOM    157  H75 GCD     1      17.790  16.370  22.800  1.00  0.00            
ATOM    158  C46 GCD     1      15.400  16.230  23.420  1.00  0.00            
ATOM    159  H76 GCD     1      15.010  16.130  22.400  1.00  0.00            
ATOM    160  O38 GCD     1      16.180  15.110  23.820  1.00  0.00            
ATOM    161  O39 GCD     1      14.320  16.430  24.190  1.00  0.00            
ATOM    162  C47 GCD     1      14.610  16.740  25.590  1.00  0.00            
ATOM    163  H77 GCD     1      15.100  15.910  26.110  1.00  0.00            
ATOM    164  C48 GCD     1      13.290  16.810  26.290  1.00  0.00            
ATOM    165  H78 GCD     1      12.680  17.680  26.000  1.00  0.00            
ATOM    166  H79 GCD     1      13.410  16.980  27.360  1.00  0.00            
ATOM    167  O40 GCD     1      12.440  15.700  26.070  1.00  0.00            
ATOM    168  H80 GCD     1      12.160  15.590  25.160  1.00  0.00            
ATOM    169  C1  BA6     2      17.660  15.360  27.720  1.00  0.00            
ATOM    170  C2  BA6     2      19.070  16.000  27.570  1.00  0.00            
ATOM    171  N1  BA6     2      19.410  16.070  26.230  1.00  0.00            
ATOM    172  C3  BA6     2      20.570  16.590  25.930  1.00  0.00            
ATOM    173  N2  BA6     2      21.410  17.150  26.840  1.00  0.00            
ATOM    174  C4  BA6     2      21.130  17.190  28.170  1.00  0.00            
ATOM    175  O1  BA6     2      21.860  17.640  29.010  1.00  0.00            
ATOM    176  C5  BA6     2      19.850  16.660  28.480  1.00  0.00            
ATOM    177  C6  BA6     2      19.500  16.650  29.940  1.00  0.00            
ATOM    178  C7  BA6     2      20.030  15.390  30.710  1.00  0.00            
ATOM    179  N3  BA6     2      19.230  14.140  30.650  1.00  0.00            
ATOM    180  C8  BA6     2      20.040  12.910  30.870  1.00  0.00            
ATOM    181  C9  BA6     2      19.210  11.710  30.340  1.00  0.00            
ATOM    182  C10 BA6     2      17.840  11.620  31.080  1.00  0.00            
ATOM    183  C11 BA6     2      16.970  10.500  30.660  1.00  0.00            
ATOM    184  N4  BA6     2      16.510   9.590  31.530  1.00  0.00            
ATOM    185  O2  BA6     2      15.550   8.790  30.820  1.00  0.00            
ATOM    186  C12 BA6     2      15.460   9.360  29.550  1.00  0.00            
ATOM    187  C13 BA6     2      14.750   8.850  28.480  1.00  0.00            
ATOM    188  C14 BA6     2      14.790   9.530  27.260  1.00  0.00            
ATOM    189  F1  BA6     2      13.920   9.250  26.370  1.00  0.00            
ATOM    190  C15 BA6     2      15.640  10.620  27.130  1.00  0.00            
ATOM    191  C16 BA6     2      16.500  11.030  28.130  1.00  0.00            
ATOM    192  C17 BA6     2      16.350  10.400  29.370  1.00  0.00            
ATOM    193  C18 BA6     2      17.070  12.960  30.930  1.00  0.00            
ATOM    194  C19 BA6     2      17.900  14.180  31.280  1.00  0.00            
ATOM    195  C20 BA6     2      22.550  18.030  26.340  1.00  0.00            
ATOM    196  C21 BA6     2      22.900  18.020  24.850  1.00  0.00            
ATOM    197  C22 BA6     2      21.560  17.910  24.020  1.00  0.00            
ATOM    198  C23 BA6     2      20.860  16.590  24.460  1.00  0.00            
ATOM    199  H1  BA6     2      17.210  15.210  26.730  1.00  0.00            
ATOM    200  H2  BA6     2      17.660  14.390  28.220  1.00  0.00            
ATOM    201  H3  BA6     2      16.990  15.940  28.370  1.00  0.00            
ATOM    202  H4  BA6     2      18.440  16.830  30.140  1.00  0.00            
ATOM    203  H5  BA6     2      19.930  17.600  30.270  1.00  0.00            
ATOM    204  H6  BA6     2      20.080  15.760  31.750  1.00  0.00            
ATOM    205  H7  BA6     2      21.050  15.270  30.340  1.00  0.00            
ATOM    206  H8  BA6     2      20.230  12.780  31.940  1.00  0.00            
ATOM    207  H9  BA6     2      21.020  13.030  30.380  1.00  0.00            
ATOM    208  H10 BA6     2      19.610  10.700  30.520  1.00  0.00            
ATOM    209  H11 BA6     2      19.080  11.760  29.260  1.00  0.00            
ATOM    210  H12 BA6     2      18.080  11.460  32.140  1.00  0.00            
ATOM    211  H13 BA6     2      14.190   7.940  28.670  1.00  0.00            
ATOM    212  H14 BA6     2      15.590  11.170  26.190  1.00  0.00            
ATOM    213  H15 BA6     2      16.970  12.010  28.040  1.00  0.00            
ATOM    214  H16 BA6     2      16.100  13.040  31.440  1.00  0.00            
ATOM    215  H17 BA6     2      16.880  13.170  29.870  1.00  0.00            
ATOM    216  H18 BA6     2      17.440  15.110  30.940  1.00  0.00            
ATOM    217  H19 BA6     2      17.960  14.160  32.370  1.00  0.00            
ATOM    218  H20 BA6     2      23.410  17.770  26.980  1.00  0.00            
ATOM    219  H21 BA6     2      22.380  19.060  26.670  1.00  0.00            
ATOM    220  H22 BA6     2      23.570  17.290  24.380  1.00  0.00            
ATOM    221  H23 BA6     2      23.370  18.950  24.530  1.00  0.00            
ATOM    222  H24 BA6     2      21.720  17.960  22.940  1.00  0.00            
ATOM    223  H25 BA6     2      20.930  18.770  24.280  1.00  0.00            
ATOM    224  H26 BA6     2      19.950  16.480  23.860  1.00  0.00            
ATOM    225  H27 BA6     2      21.460  15.710  24.230  1.00  0.00            
TER
ENDMDL
MODEL        1
ATOM      1  H1  GCD     1       6.420  17.400  30.430  1.00  0.00            
ATOM      2  O1  GCD     1       7.300  17.610  30.100  1.00  0.00            
ATOM      3  C1  GCD     1       7.320  17.780  28.680  1.00  0.00            
ATOM      4  H2  GCD     1       6.460  18.390  28.400  1.00  0.00            
ATOM      5  H3  GCD     1       8.240  18.260  28.340  1.00  0.00            
ATOM      6  C2  GCD     1       7.280  16.520  27.900  1.00  0.00            
ATOM      7  H4  GCD     1       8.180  15.950  28.150  1.00  0.00            
ATOM      8  C3  GCD     1       7.260  16.840  26.380  1.00  0.00            
ATOM      9  H5  GCD     1       6.300  17.270  26.060  1.00  0.00            
ATOM     10  C4  GCD     1       7.470  15.590  25.630  1.00  0.00            
ATOM     11  H6  GCD     1       8.440  15.140  25.900  1.00  0.00            
ATOM     12  O2  GCD     1       7.450  15.980  24.240  1.00  0.00            
ATOM     13  H7  GCD     1       7.890  16.840  24.190  1.00  0.00            
ATOM     14  C5  GCD     1       6.240  14.680  26.060  1.00  0.00            
ATOM     15  H8  GCD     1       5.270  15.170  25.870  1.00  0.00            
ATOM     16  O3  GCD     1       6.140  13.500  25.370  1.00  0.00            
ATOM     17  H9  GCD     1       6.690  12.790  25.730  1.00  0.00            
ATOM     18  C6  GCD     1       6.180  14.490  27.540  1.00  0.00            
ATOM     19  O4  GCD     1       6.120  15.760  28.180  1.00  0.00            
ATOM     20  H10 GCD     1       5.250  13.970  27.760  1.00  0.00            
ATOM     21  O5  GCD     1       7.250  13.770  28.010  1.00  0.00            
ATOM     22  C7  GCD     1       7.090  12.350  28.170  1.00  0.00            
ATOM     23  H11 GCD     1       6.230  11.970  27.600  1.00  0.00            
ATOM     24  C8  GCD     1       8.330  11.660  27.560  1.00  0.00            
ATOM     25  H12 GCD     1       9.210  12.060  28.080  1.00  0.00            
ATOM     26  O6  GCD     1       8.460  11.930  26.170  1.00  0.00            
ATOM     27  H13 GCD     1       9.420  12.040  26.090  1.00  0.00            
ATOM     28  C9  GCD     1       8.290  10.130  27.870  1.00  0.00            
ATOM     29  H14 GCD     1       7.450   9.610  27.400  1.00  0.00            
ATOM     30  O7  GCD     1       9.470   9.500  27.330  1.00  0.00            
ATOM     31  H15 GCD     1       9.480   9.640  26.380  1.00  0.00            
ATOM     32  C10 GCD     1       8.150   9.890  29.370  1.00  0.00            
ATOM     33  H16 GCD     1       7.990   8.820  29.560  1.00  0.00            
ATOM     34  O8  GCD     1       6.950  10.520  29.680  1.00  0.00            
ATOM     35  C11 GCD     1       7.050  11.990  29.660  1.00  0.00            
ATOM     36  H17 GCD     1       7.940  12.320  30.200  1.00  0.00            
ATOM     37  C12 GCD     1       5.820  12.540  30.380  1.00  0.00            
ATOM     38  H18 GCD     1       5.800  13.630  30.470  1.00  0.00            
ATOM     39  H19 GCD     1       5.740  12.220  31.420  1.00  0.00            
ATOM     40  O9  GCD     1       4.630  12.080  29.720  1.00  0.00            
ATOM     41  H20 GCD     1       4.410  11.230  30.120  1.00  0.00            
ATOM     42  O10 GCD     1       9.260  10.410  30.070  1.00  0.00            
ATOM     43  C13 GCD     1       9.810   9.600  31.100  1.00  0.00            
ATOM     44  H21 GCD     1       9.190   8.720  31.300  1.00  0.00            
ATOM     45  C14 GCD     1      11.170   8.990  30.650  1.00  0.00            
ATOM     46  H22 GCD     1      11.870   9.810  30.460  1.00  0.00            
ATOM     47  O11 GCD     1      10.930   8.200  29.470  1.00  0.00            
ATOM     48  H23 GCD     1      10.320   8.700  28.920  1.00  0.00            
ATOM     49  C15 GCD     1      11.780   8.120  31.780  1.00  0.00            
ATOM     50  H24 GCD     1      11.080   7.300  31.990  1.00  0.00            
ATOM     51  O12 GCD     1      13.070   7.560  31.420  1.00  0.00            
ATOM     52  H25 GCD     1      13.660   8.230  31.050  1.00  0.00            
ATOM     53  C16 GCD     1      11.850   9.030  33.050  1.00  0.00            
ATOM     54  H26 GCD     1      12.250   8.510  33.930  1.00  0.00            
ATOM     55  O13 GCD     1      10.580   9.540  33.340  1.00  0.00            
ATOM     56  C17 GCD     1       9.930  10.380  32.330  1.00  0.00            
ATOM     57  H27 GCD     1      10.480  11.300  32.110  1.00  0.00            
ATOM     58  C18 GCD     1       8.610  10.870  32.890  1.00  0.00            
ATOM     59  H28 GCD     1       8.120  11.580  32.210  1.00  0.00            
ATOM     60  H29 GCD     1       8.800  11.440  33.800  1.00  0.00            
ATOM     61  O14 GCD     1       7.690   9.810  33.170  1.00  0.00            
ATOM     62  H30 GCD     1       6.840  10.220  33.380  1.00  0.00            
ATOM     63  O15 GCD     1      12.710  10.120  32.700  1.00  0.00            
ATOM     64  C19 GCD     1      14.100  10.110  33.080  1.00  0.00            
ATOM     65  H31 GCD     1      14.340   9.120  33.500  1.00  0.00            
ATOM     66  C20 GCD     1      15.040  10.430  31.890  1.00  0.00            
ATOM     67  H32 GCD     1      14.880  11.460  31.550  1.00  0.00            
ATOM     68  O16 GCD     1      14.930   9.550  30.810  1.00  0.00            
ATOM     69  H33 GCD     1      15.420   9.860  30.050  1.00  0.00            
ATOM     70  C21 GCD     1      16.490  10.340  32.480  1.00  0.00            
ATOM     71  H34 GCD     1      16.840   9.490  33.080  1.00  0.00            
ATOM     72  O17 GCD     1      17.550  10.530  31.510  1.00  0.00            
ATOM     73  H35 GCD     1      17.650   9.700  31.030  1.00  0.00            
ATOM     74  C22 GCD     1      16.700  11.400  33.580  1.00  0.00            
ATOM     75  H36 GCD     1      17.680  11.340  34.060  1.00  0.00            
ATOM     76  O18 GCD     1      15.730  11.180  34.630  1.00  0.00            
ATOM     77  C23 GCD     1      14.350  11.200  34.120  1.00  0.00            
ATOM     78  H37 GCD     1      14.120  12.160  33.630  1.00  0.00            
ATOM     79  C24 GCD     1      13.390  11.030  35.330  1.00  0.00            
ATOM     80  H38 GCD     1      12.390  11.210  34.940  1.00  0.00            
ATOM     81  H39 GCD     1      13.660  11.870  35.980  1.00  0.00            
ATOM     82  O19 GCD     1      13.450   9.730  35.920  1.00  0.00            
ATOM     83  H40 GCD     1      12.560   9.390  36.090  1.00  0.00            
ATOM     84  O20 GCD     1      16.630  12.740  33.040  1.00  0.00            
ATOM     85  C25 GCD     1      17.610  13.660  33.470  1.00  0.00            
ATOM     86  H41 GCD     1      18.060  13.200  34.360  1.00  0.00            
ATOM     87  C26 GCD     1      18.570  13.910  32.300  1.00  0.00            
ATOM     88  H42 GCD     1      18.080  14.020  31.320  1.00  0.00            
ATOM     89  O21 GCD     1      19.470  12.830  32.320  1.00  0.00            
ATOM     90  H43 GCD     1      19.120  12.180  31.710  1.00  0.00            
ATOM     91  C27 GCD     1      19.310  15.160  32.590  1.00  0.00            
ATOM     92  H44 GCD     1      19.900  14.920  33.490  1.00  0.00            
ATOM     93  O22 GCD     1      20.120  15.510  31.420  1.00  0.00            
ATOM     94  H45 GCD     1      20.650  14.800  31.060  1.00  0.00            
ATOM     95  C28 GCD     1      18.370  16.340  32.900  1.00  0.00            
ATOM     96  H46 GCD     1      18.990  17.200  33.160  1.00  0.00            
ATOM     97  O23 GCD     1      17.620  16.010  34.110  1.00  0.00            
ATOM     98  C29 GCD     1      16.750  14.830  33.920  1.00  0.00            
ATOM     99  H47 GCD     1      15.950  15.080  33.210  1.00  0.00            
ATOM    100  C30 GCD     1      16.000  14.540  35.190  1.00  0.00            
ATOM    101  H48 GCD     1      16.600  14.210  36.050  1.00  0.00            
ATOM    102  H49 GCD     1      15.230  13.790  34.970  1.00  0.00            
ATOM    103  O24 GCD     1      15.380  15.750  35.690  1.00  0.00            
ATOM    104  H50 GCD     1      16.040  16.450  35.620  1.00  0.00            
ATOM    105  O25 GCD     1      17.540  16.750  31.800  1.00  0.00            
ATOM    106  C31 GCD     1      17.740  18.040  31.200  1.00  0.00            
ATOM    107  H51 GCD     1      18.620  18.510  31.650  1.00  0.00            
ATOM    108  C32 GCD     1      18.040  17.990  29.690  1.00  0.00            
ATOM    109  H52 GCD     1      17.240  17.500  29.120  1.00  0.00            
ATOM    110  O26 GCD     1      19.240  17.300  29.480  1.00  0.00            
ATOM    111  H53 GCD     1      19.290  16.620  30.170  1.00  0.00            
ATOM    112  C33 GCD     1      18.190  19.430  29.040  1.00  0.00            
ATOM    113  H54 GCD     1      18.990  19.950  29.580  1.00  0.00            
ATOM    114  O27 GCD     1      18.410  19.320  27.620  1.00  0.00            
ATOM    115  H55 GCD     1      17.580  19.210  27.150  1.00  0.00            
ATOM    116  C34 GCD     1      16.910  20.280  29.340  1.00  0.00            
ATOM    117  H56 GCD     1      16.940  21.330  29.050  1.00  0.00            
ATOM    118  O28 GCD     1      16.700  20.230  30.720  1.00  0.00            
ATOM    119  C35 GCD     1      16.510  18.990  31.420  1.00  0.00            
ATOM    120  H57 GCD     1      15.550  18.650  30.990  1.00  0.00            
ATOM    121  C36 GCD     1      16.250  19.250  32.930  1.00  0.00            
ATOM    122  H58 GCD     1      17.170  19.550  33.440  1.00  0.00            
ATOM    123  H59 GCD     1      16.020  18.300  33.430  1.00  0.00            
ATOM    124  O29 GCD     1      15.200  20.230  33.070  1.00  0.00            
ATOM    125  H60 GCD     1      15.620  21.090  32.950  1.00  0.00            
ATOM    126  O30 GCD     1      15.800  19.660  28.770  1.00  0.00            
ATOM    127  C37 GCD     1      15.200  20.550  27.830  1.00  0.00            
ATOM    128  H61 GCD     1      15.710  21.500  27.620  1.00  0.00            
ATOM    129  C38 GCD     1      14.970  19.720  26.570  1.00  0.00            
ATOM    130  H62 GCD     1      14.420  18.790  26.770  1.00  0.00            
ATOM    131  O31 GCD     1      16.200  19.410  26.040  1.00  0.00            
ATOM    132  H63 GCD     1      15.910  19.040  25.200  1.00  0.00            
ATOM    133  C39 GCD     1      14.170  20.640  25.620  1.00  0.00            
ATOM    134  H64 GCD     1      14.820  21.490  25.410  1.00  0.00            
ATOM    135  O32 GCD     1      13.910  19.910  24.410  1.00  0.00            
ATOM    136  H65 GCD     1      12.980  19.680  24.270  1.00  0.00            
ATOM    137  C40 GCD     1      12.850  21.160  26.220  1.00  0.00            
ATOM    138  H66 GCD     1      12.460  21.970  25.590  1.00  0.00            
ATOM    139  O33 GCD     1      13.150  21.790  27.500  1.00  0.00            
ATOM    140  C41 GCD     1      13.860  21.040  28.450  1.00  0.00            
ATOM    141  H67 GCD     1      13.330  20.120  28.710  1.00  0.00            
ATOM    142  C42 GCD     1      13.930  21.860  29.800  1.00  0.00            
ATOM    143  H68 GCD     1      14.360  22.840  29.550  1.00  0.00            
ATOM    144  H69 GCD     1      14.660  21.380  30.470  1.00  0.00            
ATOM    145  O34 GCD     1      12.600  22.000  30.390  1.00  0.00            
ATOM    146  H70 GCD     1      12.330  21.070  30.440  1.00  0.00            
ATOM    147  O35 GCD     1      12.010  20.050  26.340  1.00  0.00            
ATOM    148  C43 GCD     1      10.650  20.270  25.900  1.00  0.00            
ATOM    149  H71 GCD     1      10.520  21.290  25.530  1.00  0.00            
ATOM    150  C44 GCD     1      10.460  19.340  24.690  1.00  0.00            
ATOM    151  H72 GCD     1      10.820  18.360  25.000  1.00  0.00            
ATOM    152  O36 GCD     1      11.240  19.800  23.590  1.00  0.00            
ATOM    153  H73 GCD     1      11.120  19.210  22.840  1.00  0.00            
ATOM    154  C45 GCD     1       8.970  19.270  24.270  1.00  0.00            
ATOM    155  H74 GCD     1       8.600  20.210  23.840  1.00  0.00            
ATOM    156  O37 GCD     1       8.700  18.270  23.300  1.00  0.00            
ATOM    157  H75 GCD     1       9.320  18.390  22.570  1.00  0.00            
ATOM    158  C46 GCD     1       8.050  19.000  25.490  1.00  0.00            
ATOM    159  H76 GCD     1       7.000  19.040  25.170  1.00  0.00            
ATOM    160  O38 GCD     1       8.280  17.720  25.980  1.00  0.00            
ATOM    161  O39 GCD     1       8.320  19.970  26.490  1.00  0.00            
ATOM    162  C47 GCD     1       9.630  20.020  27.020  1.00  0.00            
ATOM    163  H77 GCD     1       9.870  19.070  27.510  1.00  0.00            
ATOM    164  C48 GCD     1       9.740  21.070  28.080  1.00  0.00            
ATOM    165  H78 GCD     1      10.800  21.160  28.350  1.00  0.00            
ATOM    166  H79 GCD     1       9.140  20.860  28.970  1.00  0.00            
ATOM    167  O40 GCD     1       9.450  22.380  27.540  1.00  0.00            
ATOM    168  H80 GCD     1       8.500  22.540  27.540  1.00  0.00            
ATOM    169  C1  BA6     2      11.850  17.050  27.830  1.00  0.00            
ATOM    170  C2  BA6     2      12.480  16.250  26.720  1.00  0.00            
ATOM    171  N1  BA6     2      11.700  15.840  25.660  1.00  0.00            
ATOM    172  C3  BA6     2      12.310  15.150  24.740  1.00  0.00            
ATOM    173  N2  BA6     2      13.650  14.690  24.710  1.00  0.00            
ATOM    174  C4  BA6     2      14.420  15.060  25.690  1.00  0.00            
ATOM    175  O1  BA6     2      15.640  14.890  25.710  1.00  0.00            
ATOM    176  C5  BA6     2      13.790  15.890  26.700  1.00  0.00            
ATOM    177  C6  BA6     2      14.770  16.460  27.810  1.00  0.00            
ATOM    178  C7  BA6     2      15.130  15.320  28.780  1.00  0.00            
ATOM    179  N3  BA6     2      13.940  14.970  29.580  1.00  0.00            
ATOM    180  C8  BA6     2      13.890  13.530  29.880  1.00  0.00            
ATOM    181  C9  BA6     2      12.670  13.170  30.820  1.00  0.00            
ATOM    182  C10 BA6     2      12.670  14.070  32.080  1.00  0.00            
ATOM    183  C11 BA6     2      11.460  13.820  32.960  1.00  0.00            
ATOM    184  N4  BA6     2      11.630  13.550  34.260  1.00  0.00            
ATOM    185  O2  BA6     2      10.320  13.610  34.900  1.00  0.00            
ATOM    186  C12 BA6     2       9.450  13.840  33.910  1.00  0.00            
ATOM    187  C13 BA6     2       8.080  14.050  34.120  1.00  0.00            
ATOM    188  C14 BA6     2       7.330  14.580  33.000  1.00  0.00            
ATOM    189  F1  BA6     2       6.010  14.910  33.010  1.00  0.00            
ATOM    190  C15 BA6     2       7.960  14.760  31.820  1.00  0.00            
ATOM    191  C16 BA6     2       9.280  14.400  31.600  1.00  0.00            
ATOM    192  C17 BA6     2      10.050  14.000  32.720  1.00  0.00            
ATOM    193  C18 BA6     2      12.770  15.550  31.710  1.00  0.00            
ATOM    194  C19 BA6     2      13.900  15.860  30.770  1.00  0.00            
ATOM    195  C20 BA6     2      14.170  13.710  23.790  1.00  0.00            
ATOM    196  C21 BA6     2      13.140  13.250  22.680  1.00  0.00            
ATOM    197  C22 BA6     2      12.120  14.440  22.320  1.00  0.00            
ATOM    198  C23 BA6     2      11.360  14.750  23.630  1.00  0.00            
ATOM    199  H1  BA6     2      10.830  17.380  27.580  1.00  0.00            
ATOM    200  H2  BA6     2      11.800  16.460  28.750  1.00  0.00            
ATOM    201  H3  BA6     2      12.460  17.950  27.910  1.00  0.00            
ATOM    202  H4  BA6     2      14.320  17.290  28.350  1.00  0.00            
ATOM    203  H5  BA6     2      15.700  16.830  27.350  1.00  0.00            
ATOM    204  H6  BA6     2      16.000  15.450  29.430  1.00  0.00            
ATOM    205  H7  BA6     2      15.330  14.450  28.150  1.00  0.00            
ATOM    206  H8  BA6     2      14.820  13.200  30.350  1.00  0.00            
ATOM    207  H9  BA6     2      13.840  12.910  28.980  1.00  0.00            
ATOM    208  H10 BA6     2      12.610  12.130  31.140  1.00  0.00            
ATOM    209  H11 BA6     2      11.700  13.300  30.330  1.00  0.00            
ATOM    210  H12 BA6     2      13.620  13.930  32.610  1.00  0.00            
ATOM    211  H13 BA6     2       7.690  13.900  35.130  1.00  0.00            
ATOM    212  H14 BA6     2       7.320  15.120  31.010  1.00  0.00            
ATOM    213  H15 BA6     2       9.700  14.500  30.600  1.00  0.00            
ATOM    214  H16 BA6     2      12.890  16.140  32.630  1.00  0.00            
ATOM    215  H17 BA6     2      11.770  15.730  31.300  1.00  0.00            
ATOM    216  H18 BA6     2      13.770  16.920  30.520  1.00  0.00            
ATOM    217  H19 BA6     2      14.810  15.700  31.360  1.00  0.00            
ATOM    218  H20 BA6     2      14.470  12.800  24.330  1.00  0.00            
ATOM    219  H21 BA6     2      15.040  14.140  23.290  1.00  0.00            
ATOM    220  H22 BA6     2      12.570  12.370  23.010  1.00  0.00            
ATOM    221  H23 BA6     2      13.680  12.920  21.780  1.00  0.00            
ATOM    222  H24 BA6     2      11.360  14.140  21.590  1.00  0.00            
ATOM    223  H25 BA6     2      12.730  15.340  22.120  1.00  0.00            
ATOM    224  H26 BA6     2      10.540  15.460  23.440  1.00  0.00            
ATOM    225  H27 BA6     2      10.890  13.830  24.010  1.00  0.00            
TER
ENDMDL
MODEL        1
ATOM      1  H1  GCD     1      13.130   9.500  21.770  1.00  0.00            
ATOM      2  O1  GCD     1      13.750   9.620  22.500  1.00  0.00            
ATOM      3  C1  GCD     1      14.660  10.670  22.200  1.00  0.00            
ATOM      4  H2  GCD     1      14.300  11.090  21.260  1.00  0.00            
ATOM      5  H3  GCD     1      14.540  11.340  23.060  1.00  0.00            
ATOM      6  C2  GCD     1      16.150  10.210  22.100  1.00  0.00            
ATOM      7  H4  GCD     1      16.450  10.020  23.140  1.00  0.00            
ATOM      8  C3  GCD     1      16.930  11.300  21.350  1.00  0.00            
ATOM      9  H5  GCD     1      16.410  11.390  20.390  1.00  0.00            
ATOM     10  C4  GCD     1      18.380  10.940  21.090  1.00  0.00            
ATOM     11  H6  GCD     1      18.930  10.930  22.040  1.00  0.00            
ATOM     12  O2  GCD     1      18.920  11.950  20.250  1.00  0.00            
ATOM     13  H7  GCD     1      19.880  11.870  20.270  1.00  0.00            
ATOM     14  C5  GCD     1      18.520   9.600  20.360  1.00  0.00            
ATOM     15  H8  GCD     1      17.970   9.850  19.440  1.00  0.00            
ATOM     16  O3  GCD     1      19.940   9.300  20.100  1.00  0.00            
ATOM     17  H9  GCD     1      20.350   9.340  20.980  1.00  0.00            
ATOM     18  C6  GCD     1      17.680   8.560  21.180  1.00  0.00            
ATOM     19  O4  GCD     1      16.370   9.000  21.230  1.00  0.00            
ATOM     20  H10 GCD     1      17.790   7.640  20.590  1.00  0.00            
ATOM     21  O5  GCD     1      18.120   8.440  22.480  1.00  0.00            
ATOM     22  C7  GCD     1      18.930   7.270  22.630  1.00  0.00            
ATOM     23  H11 GCD     1      19.340   6.970  21.650  1.00  0.00            
ATOM     24  C8  GCD     1      20.170   7.750  23.460  1.00  0.00            
ATOM     25  H12 GCD     1      19.790   8.230  24.380  1.00  0.00            
ATOM     26  O6  GCD     1      20.940   8.760  22.730  1.00  0.00            
ATOM     27  H13 GCD     1      21.150   9.460  23.360  1.00  0.00            
ATOM     28  C9  GCD     1      20.960   6.450  23.750  1.00  0.00            
ATOM     29  H14 GCD     1      21.300   6.000  22.800  1.00  0.00            
ATOM     30  O7  GCD     1      22.090   6.750  24.630  1.00  0.00            
ATOM     31  H15 GCD     1      22.550   7.570  24.420  1.00  0.00            
ATOM     32  C10 GCD     1      20.080   5.440  24.510  1.00  0.00            
ATOM     33  H16 GCD     1      20.660   4.540  24.740  1.00  0.00            
ATOM     34  O8  GCD     1      18.930   5.020  23.700  1.00  0.00            
ATOM     35  C11 GCD     1      18.130   6.180  23.300  1.00  0.00            
ATOM     36  H17 GCD     1      17.680   6.670  24.170  1.00  0.00            
ATOM     37  C12 GCD     1      16.950   5.690  22.420  1.00  0.00            
ATOM     38  H18 GCD     1      16.330   6.570  22.190  1.00  0.00            
ATOM     39  H19 GCD     1      16.410   5.000  23.080  1.00  0.00            
ATOM     40  O9  GCD     1      17.270   5.060  21.200  1.00  0.00            
ATOM     41  H20 GCD     1      17.710   4.220  21.370  1.00  0.00            
ATOM     42  O10 GCD     1      19.700   5.930  25.860  1.00  0.00            
ATOM     43  C13 GCD     1      19.940   5.080  26.920  1.00  0.00            
ATOM     44  H21 GCD     1      20.430   4.160  26.580  1.00  0.00            
ATOM     45  C14 GCD     1      21.010   5.650  27.860  1.00  0.00            
ATOM     46  H22 GCD     1      20.730   6.640  28.240  1.00  0.00            
ATOM     47  O11 GCD     1      22.280   5.760  27.180  1.00  0.00            
ATOM     48  H23 GCD     1      22.160   6.100  26.280  1.00  0.00            
ATOM     49  C15 GCD     1      21.220   4.700  29.100  1.00  0.00            
ATOM     50  H24 GCD     1      21.490   3.700  28.740  1.00  0.00            
ATOM     51  O12 GCD     1      22.230   5.190  30.020  1.00  0.00            
ATOM     52  H25 GCD     1      22.640   4.390  30.360  1.00  0.00            
ATOM     53  C16 GCD     1      19.870   4.670  29.770  1.00  0.00            
ATOM     54  H26 GCD     1      19.830   4.060  30.680  1.00  0.00            
ATOM     55  O13 GCD     1      18.830   4.200  28.890  1.00  0.00            
ATOM     56  C17 GCD     1      18.650   4.780  27.590  1.00  0.00            
ATOM     57  H27 GCD     1      18.110   5.720  27.730  1.00  0.00            
ATOM     58  C18 GCD     1      17.650   4.030  26.810  1.00  0.00            
ATOM     59  H28 GCD     1      17.470   4.570  25.870  1.00  0.00            
ATOM     60  H29 GCD     1      16.670   4.010  27.320  1.00  0.00            
ATOM     61  O14 GCD     1      18.100   2.750  26.450  1.00  0.00            
ATOM     62  H30 GCD     1      18.310   2.180  27.190  1.00  0.00            
ATOM     63  O15 GCD     1      19.490   6.010  30.060  1.00  0.00            
ATOM     64  C19 GCD     1      19.460   6.360  31.450  1.00  0.00            
ATOM     65  H31 GCD     1      20.080   5.650  32.020  1.00  0.00            
ATOM     66  C20 GCD     1      20.270   7.720  31.600  1.00  0.00            
ATOM     67  H32 GCD     1      19.750   8.480  31.000  1.00  0.00            
ATOM     68  O16 GCD     1      21.640   7.560  31.260  1.00  0.00            
ATOM     69  H33 GCD     1      21.810   6.830  30.660  1.00  0.00            
ATOM     70  C21 GCD     1      20.220   8.160  33.030  1.00  0.00            
ATOM     71  H34 GCD     1      20.720   7.410  33.660  1.00  0.00            
ATOM     72  O17 GCD     1      20.830   9.430  33.240  1.00  0.00            
ATOM     73  H35 GCD     1      21.730   9.130  33.070  1.00  0.00            
ATOM     74  C22 GCD     1      18.810   8.150  33.470  1.00  0.00            
ATOM     75  H36 GCD     1      18.790   8.410  34.530  1.00  0.00            
ATOM     76  O18 GCD     1      18.180   6.880  33.310  1.00  0.00            
ATOM     77  C23 GCD     1      18.070   6.360  32.020  1.00  0.00            
ATOM     78  H37 GCD     1      17.430   6.990  31.380  1.00  0.00            
ATOM     79  C24 GCD     1      17.500   4.970  32.180  1.00  0.00            
ATOM     80  H38 GCD     1      18.280   4.400  32.710  1.00  0.00            
ATOM     81  H39 GCD     1      17.390   4.490  31.190  1.00  0.00            
ATOM     82  O19 GCD     1      16.290   4.970  32.930  1.00  0.00            
ATOM     83  H40 GCD     1      16.290   5.440  33.770  1.00  0.00            
ATOM     84  O20 GCD     1      17.960   9.060  32.750  1.00  0.00            
ATOM     85  C25 GCD     1      16.990   9.830  33.500  1.00  0.00            
ATOM     86  H41 GCD     1      16.780   9.200  34.370  1.00  0.00            
ATOM     87  C26 GCD     1      17.630  11.200  33.900  1.00  0.00            
ATOM     88  H42 GCD     1      18.070  11.570  32.960  1.00  0.00            
ATOM     89  O21 GCD     1      18.720  10.900  34.760  1.00  0.00            
ATOM     90  H43 GCD     1      19.320  10.300  34.310  1.00  0.00            
ATOM     91  C27 GCD     1      16.600  12.140  34.550  1.00  0.00            
ATOM     92  H44 GCD     1      16.420  11.600  35.490  1.00  0.00            
ATOM     93  O22 GCD     1      17.110  13.400  34.860  1.00  0.00            
ATOM     94  H45 GCD     1      17.610  13.640  34.080  1.00  0.00            
ATOM     95  C28 GCD     1      15.370  12.300  33.700  1.00  0.00            
ATOM     96  H46 GCD     1      14.560  12.820  34.230  1.00  0.00            
ATOM     97  O23 GCD     1      14.890  10.910  33.470  1.00  0.00            
ATOM     98  C29 GCD     1      15.710  10.060  32.670  1.00  0.00            
ATOM     99  H47 GCD     1      15.930  10.510  31.690  1.00  0.00            
ATOM    100  C30 GCD     1      15.020   8.720  32.420  1.00  0.00            
ATOM    101  H48 GCD     1      14.520   8.420  33.350  1.00  0.00            
ATOM    102  H49 GCD     1      15.740   7.940  32.130  1.00  0.00            
ATOM    103  O24 GCD     1      14.080   8.740  31.380  1.00  0.00            
ATOM    104  H50 GCD     1      13.620   7.890  31.370  1.00  0.00            
ATOM    105  O25 GCD     1      15.600  12.900  32.440  1.00  0.00            
ATOM    106  C31 GCD     1      15.640  14.320  32.300  1.00  0.00            
ATOM    107  H51 GCD     1      15.630  14.830  33.280  1.00  0.00            
ATOM    108  C32 GCD     1      16.960  14.680  31.680  1.00  0.00            
ATOM    109  H52 GCD     1      17.060  14.120  30.740  1.00  0.00            
ATOM    110  O26 GCD     1      18.040  14.110  32.460  1.00  0.00            
ATOM    111  H53 GCD     1      18.830  14.280  31.950  1.00  0.00            
ATOM    112  C33 GCD     1      17.120  16.160  31.420  1.00  0.00            
ATOM    113  H54 GCD     1      17.010  16.720  32.360  1.00  0.00            
ATOM    114  O27 GCD     1      18.470  16.350  30.810  1.00  0.00            
ATOM    115  H55 GCD     1      19.080  16.980  31.210  1.00  0.00            
ATOM    116  C34 GCD     1      15.990  16.620  30.450  1.00  0.00            
ATOM    117  H56 GCD     1      15.890  17.700  30.310  1.00  0.00            
ATOM    118  O28 GCD     1      14.760  16.320  31.130  1.00  0.00            
ATOM    119  C35 GCD     1      14.550  14.910  31.360  1.00  0.00            
ATOM    120  H57 GCD     1      14.550  14.340  30.420  1.00  0.00            
ATOM    121  C36 GCD     1      13.170  14.690  31.970  1.00  0.00            
ATOM    122  H58 GCD     1      13.120  15.240  32.920  1.00  0.00            
ATOM    123  H59 GCD     1      13.090  13.600  32.070  1.00  0.00            
ATOM    124  O29 GCD     1      12.190  15.170  31.080  1.00  0.00            
ATOM    125  H60 GCD     1      12.390  16.110  31.000  1.00  0.00            
ATOM    126  O30 GCD     1      16.040  15.990  29.190  1.00  0.00            
ATOM    127  C37 GCD     1      15.870  16.890  28.070  1.00  0.00            
ATOM    128  H61 GCD     1      15.750  17.900  28.470  1.00  0.00            
ATOM    129  C38 GCD     1      17.210  16.890  27.280  1.00  0.00            
ATOM    130  H62 GCD     1      17.600  15.900  27.010  1.00  0.00            
ATOM    131  O31 GCD     1      18.190  17.480  28.160  1.00  0.00            
ATOM    132  H63 GCD     1      18.220  17.010  29.000  1.00  0.00            
ATOM    133  C39 GCD     1      16.990  17.720  26.060  1.00  0.00            
ATOM    134  H64 GCD     1      16.690  18.710  26.440  1.00  0.00            
ATOM    135  O32 GCD     1      18.160  17.810  25.240  1.00  0.00            
ATOM    136  H65 GCD     1      18.120  16.970  24.760  1.00  0.00            
ATOM    137  C40 GCD     1      15.860  17.040  25.160  1.00  0.00            
ATOM    138  H66 GCD     1      15.610  17.600  24.260  1.00  0.00            
ATOM    139  O33 GCD     1      14.650  16.980  25.880  1.00  0.00            
ATOM    140  C41 GCD     1      14.650  16.390  27.170  1.00  0.00            
ATOM    141  H67 GCD     1      14.670  15.300  27.240  1.00  0.00            
ATOM    142  C42 GCD     1      13.280  16.740  27.780  1.00  0.00            
ATOM    143  H68 GCD     1      13.050  15.980  28.530  1.00  0.00            
ATOM    144  H69 GCD     1      12.610  16.680  26.920  1.00  0.00            
ATOM    145  O34 GCD     1      13.240  17.950  28.330  1.00  0.00            
ATOM    146  H70 GCD     1      13.480  18.570  27.630  1.00  0.00            
ATOM    147  O35 GCD     1      16.120  15.650  24.800  1.00  0.00            
ATOM    148  C43 GCD     1      15.850  15.410  23.380  1.00  0.00            
ATOM    149  H71 GCD     1      15.120  16.110  22.960  1.00  0.00            
ATOM    150  C44 GCD     1      17.170  15.290  22.570  1.00  0.00            
ATOM    151  H72 GCD     1      17.970  14.670  22.990  1.00  0.00            
ATOM    152  O36 GCD     1      17.810  16.540  22.520  1.00  0.00            
ATOM    153  H73 GCD     1      18.460  16.570  21.820  1.00  0.00            
ATOM    154  C45 GCD     1      16.780  14.790  21.180  1.00  0.00            
ATOM    155  H74 GCD     1      16.110  15.580  20.810  1.00  0.00            
ATOM    156  O37 GCD     1      17.930  14.560  20.300  1.00  0.00            
ATOM    157  H75 GCD     1      18.320  13.700  20.510  1.00  0.00            
ATOM    158  C46 GCD     1      16.060  13.450  21.410  1.00  0.00            
ATOM    159  H76 GCD     1      15.840  13.070  20.400  1.00  0.00            
ATOM    160  O38 GCD     1      16.900  12.550  22.060  1.00  0.00            
ATOM    161  O39 GCD     1      14.850  13.640  22.000  1.00  0.00            
ATOM    162  C47 GCD     1      14.990  14.210  23.340  1.00  0.00            
ATOM    163  H77 GCD     1      15.450  13.430  23.970  1.00  0.00            
ATOM    164  C48 GCD     1      13.580  14.470  23.960  1.00  0.00            
ATOM    165  H78 GCD     1      13.040  15.000  23.160  1.00  0.00            
ATOM    166  H79 GCD     1      13.590  15.090  24.860  1.00  0.00            
ATOM    167  O40 GCD     1      13.010  13.200  24.330  1.00  0.00            
ATOM    168  H80 GCD     1      12.110  13.280  24.010  1.00  0.00            
ATOM    169  C1  BA6     2      17.550  12.310  25.460  1.00  0.00            
ATOM    170  C2  BA6     2      18.830  13.030  25.470  1.00  0.00            
ATOM    171  N1  BA6     2      19.600  12.990  24.370  1.00  0.00            
ATOM    172  C3  BA6     2      20.620  13.830  24.260  1.00  0.00            
ATOM    173  N2  BA6     2      21.090  14.690  25.260  1.00  0.00            
ATOM    174  C4  BA6     2      20.450  14.680  26.430  1.00  0.00            
ATOM    175  O1  BA6     2      20.820  15.440  27.330  1.00  0.00            
ATOM    176  C5  BA6     2      19.310  13.780  26.500  1.00  0.00            
ATOM    177  C6  BA6     2      18.600  13.690  27.880  1.00  0.00            
ATOM    178  C7  BA6     2      19.190  12.520  28.620  1.00  0.00            
ATOM    179  N3  BA6     2      18.420  11.340  28.430  1.00  0.00            
ATOM    180  C8  BA6     2      19.350  10.210  28.420  1.00  0.00            
ATOM    181  C9  BA6     2      18.550   8.880  28.040  1.00  0.00            
ATOM    182  C10 BA6     2      17.230   8.690  28.850  1.00  0.00            
ATOM    183  C11 BA6     2      16.260   7.610  28.480  1.00  0.00            
ATOM    184  N4  BA6     2      15.820   6.700  29.360  1.00  0.00            
ATOM    185  O2  BA6     2      14.890   5.820  28.730  1.00  0.00            
ATOM    186  C12 BA6     2      14.890   6.070  27.420  1.00  0.00            
ATOM    187  C13 BA6     2      14.040   5.520  26.470  1.00  0.00            
ATOM    188  C14 BA6     2      14.140   6.050  25.170  1.00  0.00            
ATOM    189  F1  BA6     2      13.130   5.660  24.370  1.00  0.00            
ATOM    190  C15 BA6     2      14.870   7.260  24.970  1.00  0.00            
ATOM    191  C16 BA6     2      15.650   7.820  25.970  1.00  0.00            
ATOM    192  C17 BA6     2      15.680   7.170  27.190  1.00  0.00            
ATOM    193  C18 BA6     2      16.420  10.040  28.770  1.00  0.00            
ATOM    194  C19 BA6     2      17.230  11.260  29.310  1.00  0.00            
ATOM    195  C20 BA6     2      22.340  15.490  25.030  1.00  0.00            
ATOM    196  C21 BA6     2      22.820  15.680  23.530  1.00  0.00            
ATOM    197  C22 BA6     2      22.770  14.320  22.870  1.00  0.00            
ATOM    198  C23 BA6     2      21.330  13.790  22.940  1.00  0.00            
ATOM    199  H1  BA6     2      16.830  12.970  25.960  1.00  0.00            
ATOM    200  H2  BA6     2      17.200  11.990  24.480  1.00  0.00            
ATOM    201  H3  BA6     2      17.760  11.350  25.950  1.00  0.00            
ATOM    202  H4  BA6     2      17.500  13.670  27.860  1.00  0.00            
ATOM    203  H5  BA6     2      18.770  14.560  28.520  1.00  0.00            
ATOM    204  H6  BA6     2      19.190  12.820  29.680  1.00  0.00            
ATOM    205  H7  BA6     2      20.260  12.420  28.390  1.00  0.00            
ATOM    206  H8  BA6     2      19.890  10.080  29.360  1.00  0.00            
ATOM    207  H9  BA6     2      20.160  10.390  27.690  1.00  0.00            
ATOM    208  H10 BA6     2      19.280   8.100  28.310  1.00  0.00            
ATOM    209  H11 BA6     2      18.350   8.820  26.970  1.00  0.00            
ATOM    210  H12 BA6     2      17.590   8.510  29.870  1.00  0.00            
ATOM    211  H13 BA6     2      13.260   4.800  26.680  1.00  0.00            
ATOM    212  H14 BA6     2      14.940   7.670  23.970  1.00  0.00            
ATOM    213  H15 BA6     2      16.260   8.700  25.790  1.00  0.00            
ATOM    214  H16 BA6     2      15.460   9.970  29.300  1.00  0.00            
ATOM    215  H17 BA6     2      16.090  10.150  27.730  1.00  0.00            
ATOM    216  H18 BA6     2      16.600  12.150  29.230  1.00  0.00            
ATOM    217  H19 BA6     2      17.520  11.030  30.350  1.00  0.00            
ATOM    218  H20 BA6     2      23.150  15.060  25.640  1.00  0.00            
ATOM    219  H21 BA6     2      22.190  16.490  25.450  1.00  0.00            
ATOM    220  H22 BA6     2      23.820  16.100  23.420  1.00  0.00            
ATOM    221  H23 BA6     2      22.100  16.360  23.050  1.00  0.00            
ATOM    222  H24 BA6     2      23.450  13.630  23.370  1.00  0.00            
ATOM    223  H25 BA6     2      23.090  14.340  21.820  1.00  0.00            
ATOM    224  H26 BA6     2      20.670  14.210  22.160  1.00  0.00            
ATOM    225  H27 BA6     2      21.330  12.750  22.590  1.00  0.00            
TER
ENDMDL
MODEL        1
ATOM      1  H1  GCD     1       4.830  17.900  31.740  1.00  0.00            
ATOM      2  O1  GCD     1       5.630  18.340  31.420  1.00  0.00            
ATOM      3  C1  GCD     1       5.270  18.840  30.160  1.00  0.00            
ATOM      4  H2  GCD     1       4.180  18.950  30.120  1.00  0.00            
ATOM      5  H3  GCD     1       5.650  19.870  30.170  1.00  0.00            
ATOM      6  C2  GCD     1       5.760  18.040  29.010  1.00  0.00            
ATOM      7  H4  GCD     1       6.840  17.860  29.120  1.00  0.00            
ATOM      8  C3  GCD     1       5.410  18.690  27.680  1.00  0.00            
ATOM      9  H5  GCD     1       4.340  18.900  27.570  1.00  0.00            
ATOM     10  C4  GCD     1       5.880  17.810  26.540  1.00  0.00            
ATOM     11  H6  GCD     1       6.960  17.640  26.470  1.00  0.00            
ATOM     12  O2  GCD     1       5.670  18.520  25.390  1.00  0.00            
ATOM     13  H7  GCD     1       6.160  19.320  25.600  1.00  0.00            
ATOM     14  C5  GCD     1       5.240  16.430  26.670  1.00  0.00            
ATOM     15  H8  GCD     1       4.180  16.670  26.520  1.00  0.00            
ATOM     16  O3  GCD     1       5.640  15.450  25.650  1.00  0.00            
ATOM     17  H9  GCD     1       6.580  15.350  25.790  1.00  0.00            
ATOM     18  C6  GCD     1       5.440  15.830  28.110  1.00  0.00            
ATOM     19  O4  GCD     1       5.040  16.750  29.110  1.00  0.00            
ATOM     20  H10 GCD     1       4.700  15.020  28.150  1.00  0.00            
ATOM     21  O5  GCD     1       6.700  15.350  28.320  1.00  0.00            
ATOM     22  C7  GCD     1       7.020  13.960  27.980  1.00  0.00            
ATOM     23  H11 GCD     1       6.300  13.730  27.180  1.00  0.00            
ATOM     24  C8  GCD     1       8.400  13.770  27.230  1.00  0.00            
ATOM     25  H12 GCD     1       9.190  14.200  27.860  1.00  0.00            
ATOM     26  O6  GCD     1       8.360  14.560  26.020  1.00  0.00            
ATOM     27  H13 GCD     1       8.790  13.960  25.400  1.00  0.00            
ATOM     28  C9  GCD     1       8.550  12.270  26.920  1.00  0.00            
ATOM     29  H14 GCD     1       7.730  11.940  26.280  1.00  0.00            
ATOM     30  O7  GCD     1       9.760  12.190  26.150  1.00  0.00            
ATOM     31  H15 GCD     1      10.490  11.850  26.690  1.00  0.00            
ATOM     32  C10 GCD     1       8.570  11.510  28.180  1.00  0.00            
ATOM     33  H16 GCD     1       8.650  10.460  27.870  1.00  0.00            
ATOM     34  O8  GCD     1       7.380  11.650  28.950  1.00  0.00            
ATOM     35  C11 GCD     1       6.980  13.010  29.210  1.00  0.00            
ATOM     36  H17 GCD     1       7.620  13.370  30.030  1.00  0.00            
ATOM     37  C12 GCD     1       5.600  13.090  29.900  1.00  0.00            
ATOM     38  H18 GCD     1       5.310  14.150  29.970  1.00  0.00            
ATOM     39  H19 GCD     1       5.440  12.700  30.910  1.00  0.00            
ATOM     40  O9  GCD     1       4.610  12.580  28.950  1.00  0.00            
ATOM     41  H20 GCD     1       3.820  13.060  29.200  1.00  0.00            
ATOM     42  O10 GCD     1       9.690  11.910  28.950  1.00  0.00            
ATOM     43  C13 GCD     1      10.210  10.810  29.600  1.00  0.00            
ATOM     44  H21 GCD     1       9.580   9.910  29.520  1.00  0.00            
ATOM     45  C14 GCD     1      11.570  10.560  28.910  1.00  0.00            
ATOM     46  H22 GCD     1      12.100  11.530  28.910  1.00  0.00            
ATOM     47  O11 GCD     1      11.310  10.040  27.570  1.00  0.00            
ATOM     48  H23 GCD     1      12.180   9.700  27.310  1.00  0.00            
ATOM     49  C15 GCD     1      12.450   9.630  29.660  1.00  0.00            
ATOM     50  H24 GCD     1      11.950   8.650  29.670  1.00  0.00            
ATOM     51  O12 GCD     1      13.770   9.500  29.060  1.00  0.00            
ATOM     52  H25 GCD     1      14.420  10.100  29.440  1.00  0.00            
ATOM     53  C16 GCD     1      12.620  10.170  31.110  1.00  0.00            
ATOM     54  H26 GCD     1      13.190   9.430  31.680  1.00  0.00            
ATOM     55  O13 GCD     1      11.360  10.260  31.710  1.00  0.00            
ATOM     56  C17 GCD     1      10.350  11.120  31.070  1.00  0.00            
ATOM     57  H27 GCD     1      10.750  12.140  31.080  1.00  0.00            
ATOM     58  C18 GCD     1       9.050  11.150  31.820  1.00  0.00            
ATOM     59  H28 GCD     1       8.400  11.870  31.310  1.00  0.00            
ATOM     60  H29 GCD     1       9.170  11.470  32.870  1.00  0.00            
ATOM     61  O14 GCD     1       8.470   9.800  31.980  1.00  0.00            
ATOM     62  H30 GCD     1       9.070   9.370  32.600  1.00  0.00            
ATOM     63  O15 GCD     1      13.250  11.410  31.250  1.00  0.00            
ATOM     64  C19 GCD     1      14.540  11.310  31.880  1.00  0.00            
ATOM     65  H31 GCD     1      14.840  10.310  32.220  1.00  0.00            
ATOM     66  C20 GCD     1      15.570  11.870  30.910  1.00  0.00            
ATOM     67  H32 GCD     1      15.200  12.830  30.510  1.00  0.00            
ATOM     68  O16 GCD     1      15.980  10.960  29.890  1.00  0.00            
ATOM     69  H33 GCD     1      16.700  11.320  29.350  1.00  0.00            
ATOM     70  C21 GCD     1      16.850  12.180  31.630  1.00  0.00            
ATOM     71  H34 GCD     1      17.290  11.250  32.010  1.00  0.00            
ATOM     72  O17 GCD     1      17.820  12.740  30.720  1.00  0.00            
ATOM     73  H35 GCD     1      17.780  13.690  30.880  1.00  0.00            
ATOM     74  C22 GCD     1      16.600  13.120  32.840  1.00  0.00            
ATOM     75  H36 GCD     1      17.500  13.240  33.460  1.00  0.00            
ATOM     76  O18 GCD     1      15.640  12.480  33.710  1.00  0.00            
ATOM     77  C23 GCD     1      14.380  12.200  33.140  1.00  0.00            
ATOM     78  H37 GCD     1      13.960  13.160  32.800  1.00  0.00            
ATOM     79  C24 GCD     1      13.470  11.650  34.170  1.00  0.00            
ATOM     80  H38 GCD     1      12.430  11.690  33.810  1.00  0.00            
ATOM     81  H39 GCD     1      13.490  12.340  35.030  1.00  0.00            
ATOM     82  O19 GCD     1      13.890  10.350  34.650  1.00  0.00            
ATOM     83  H40 GCD     1      14.850  10.260  34.680  1.00  0.00            
ATOM     84  O20 GCD     1      16.030  14.330  32.410  1.00  0.00            
ATOM     85  C25 GCD     1      16.590  15.530  32.990  1.00  0.00            
ATOM     86  H41 GCD     1      17.200  15.290  33.870  1.00  0.00            
ATOM     87  C26 GCD     1      17.470  16.270  31.940  1.00  0.00            
ATOM     88  H42 GCD     1      16.740  16.330  31.120  1.00  0.00            
ATOM     89  O21 GCD     1      18.450  15.420  31.460  1.00  0.00            
ATOM     90  H43 GCD     1      18.620  15.790  30.590  1.00  0.00            
ATOM     91  C27 GCD     1      17.870  17.660  32.380  1.00  0.00            
ATOM     92  H44 GCD     1      18.530  17.530  33.250  1.00  0.00            
ATOM     93  O22 GCD     1      18.590  18.300  31.320  1.00  0.00            
ATOM     94  H45 GCD     1      17.950  18.370  30.600  1.00  0.00            
ATOM     95  C28 GCD     1      16.600  18.430  32.740  1.00  0.00            
ATOM     96  H46 GCD     1      17.000  19.400  33.050  1.00  0.00            
ATOM     97  O23 GCD     1      15.800  17.720  33.730  1.00  0.00            
ATOM     98  C29 GCD     1      15.370  16.410  33.370  1.00  0.00            
ATOM     99  H47 GCD     1      14.800  16.410  32.440  1.00  0.00            
ATOM    100  C30 GCD     1      14.510  15.820  34.500  1.00  0.00            
ATOM    101  H48 GCD     1      15.130  15.830  35.410  1.00  0.00            
ATOM    102  H49 GCD     1      14.150  14.810  34.240  1.00  0.00            
ATOM    103  O24 GCD     1      13.340  16.650  34.680  1.00  0.00            
ATOM    104  H50 GCD     1      13.450  17.340  35.340  1.00  0.00            
ATOM    105  O25 GCD     1      15.920  18.700  31.550  1.00  0.00            
ATOM    106  C31 GCD     1      16.010  20.160  31.140  1.00  0.00            
ATOM    107  H51 GCD     1      16.960  20.570  31.510  1.00  0.00            
ATOM    108  C32 GCD     1      15.980  20.020  29.580  1.00  0.00            
ATOM    109  H52 GCD     1      15.080  19.480  29.290  1.00  0.00            
ATOM    110  O26 GCD     1      17.070  19.290  29.170  1.00  0.00            
ATOM    111  H53 GCD     1      16.850  18.910  28.310  1.00  0.00            
ATOM    112  C33 GCD     1      15.960  21.340  28.900  1.00  0.00            
ATOM    113  H54 GCD     1      16.990  21.720  28.940  1.00  0.00            
ATOM    114  O27 GCD     1      15.670  21.070  27.440  1.00  0.00            
ATOM    115  H55 GCD     1      14.890  21.520  27.120  1.00  0.00            
ATOM    116  C34 GCD     1      14.940  22.310  29.530  1.00  0.00            
ATOM    117  H56 GCD     1      15.070  23.360  29.220  1.00  0.00            
ATOM    118  O28 GCD     1      15.110  22.290  30.950  1.00  0.00            
ATOM    119  C35 GCD     1      14.880  21.050  31.610  1.00  0.00            
ATOM    120  H57 GCD     1      13.960  20.550  31.300  1.00  0.00            
ATOM    121  C36 GCD     1      14.780  21.220  33.150  1.00  0.00            
ATOM    122  H58 GCD     1      15.740  21.490  33.600  1.00  0.00            
ATOM    123  H59 GCD     1      14.480  20.230  33.520  1.00  0.00            
ATOM    124  O29 GCD     1      13.690  21.940  33.730  1.00  0.00            
ATOM    125  H60 GCD     1      13.770  22.900  33.660  1.00  0.00            
ATOM    126  O30 GCD     1      13.620  21.830  29.180  1.00  0.00            
ATOM    127  C37 GCD     1      12.760  22.830  28.580  1.00  0.00            
ATOM    128  H61 GCD     1      13.290  23.790  28.610  1.00  0.00            
ATOM    129  C38 GCD     1      12.380  22.460  27.210  1.00  0.00            
ATOM    130  H62 GCD     1      11.820  21.530  27.390  1.00  0.00            
ATOM    131  O31 GCD     1      13.510  22.230  26.410  1.00  0.00            
ATOM    132  H63 GCD     1      14.070  23.000  26.500  1.00  0.00            
ATOM    133  C39 GCD     1      11.390  23.470  26.680  1.00  0.00            
ATOM    134  H64 GCD     1      11.930  24.420  26.620  1.00  0.00            
ATOM    135  O32 GCD     1      10.970  23.080  25.360  1.00  0.00            
ATOM    136  H65 GCD     1      10.040  22.850  25.460  1.00  0.00            
ATOM    137  C40 GCD     1      10.280  23.700  27.700  1.00  0.00            
ATOM    138  H66 GCD     1       9.570  24.480  27.400  1.00  0.00            
ATOM    139  O33 GCD     1      10.870  24.090  28.920  1.00  0.00            
ATOM    140  C41 GCD     1      11.570  22.990  29.550  1.00  0.00            
ATOM    141  H67 GCD     1      10.910  22.110  29.540  1.00  0.00            
ATOM    142  C42 GCD     1      11.930  23.440  30.990  1.00  0.00            
ATOM    143  H68 GCD     1      12.410  24.420  30.870  1.00  0.00            
ATOM    144  H69 GCD     1      12.700  22.750  31.350  1.00  0.00            
ATOM    145  O34 GCD     1      10.830  23.490  31.890  1.00  0.00            
ATOM    146  H70 GCD     1      10.680  22.590  32.210  1.00  0.00            
ATOM    147  O35 GCD     1       9.510  22.500  27.870  1.00  0.00            
ATOM    148  C43 GCD     1       8.120  22.610  27.770  1.00  0.00            
ATOM    149  H71 GCD     1       7.800  23.660  27.770  1.00  0.00            
ATOM    150  C44 GCD     1       7.720  22.120  26.340  1.00  0.00            
ATOM    151  H72 GCD     1       8.030  21.140  25.980  1.00  0.00            
ATOM    152  O36 GCD     1       8.060  23.120  25.380  1.00  0.00            
ATOM    153  H73 GCD     1       7.880  22.720  24.520  1.00  0.00            
ATOM    154  C45 GCD     1       6.170  21.940  26.370  1.00  0.00            
ATOM    155  H74 GCD     1       5.660  22.910  26.470  1.00  0.00            
ATOM    156  O37 GCD     1       5.690  21.340  25.080  1.00  0.00            
ATOM    157  H75 GCD     1       4.730  21.200  25.090  1.00  0.00            
ATOM    158  C46 GCD     1       5.620  21.180  27.570  1.00  0.00            
ATOM    159  H76 GCD     1       4.540  21.010  27.480  1.00  0.00            
ATOM    160  O38 GCD     1       6.270  19.890  27.590  1.00  0.00            
ATOM    161  O39 GCD     1       6.000  21.900  28.800  1.00  0.00            
ATOM    162  C47 GCD     1       7.490  21.880  28.940  1.00  0.00            
ATOM    163  H77 GCD     1       7.780  20.830  29.050  1.00  0.00            
ATOM    164  C48 GCD     1       7.780  22.530  30.250  1.00  0.00            
ATOM    165  H78 GCD     1       8.770  22.300  30.650  1.00  0.00            
ATOM    166  H79 GCD     1       7.050  22.200  31.010  1.00  0.00            
ATOM    167  O40 GCD     1       7.590  23.950  30.330  1.00  0.00            
ATOM    168  H80 GCD     1       7.800  24.180  31.240  1.00  0.00            
ATOM    169  C1  BA6     2       9.670  18.960  27.580  1.00  0.00            
ATOM    170  C2  BA6     2      10.000  18.530  26.200  1.00  0.00            
ATOM    171  N1  BA6     2       8.960  18.540  25.320  1.00  0.00            
ATOM    172  C3  BA6     2       9.160  18.030  24.090  1.00  0.00            
ATOM    173  N2  BA6     2      10.370  17.650  23.600  1.00  0.00            
ATOM    174  C4  BA6     2      11.490  17.940  24.340  1.00  0.00            
ATOM    175  O1  BA6     2      12.670  17.930  23.950  1.00  0.00            
ATOM    176  C5  BA6     2      11.260  18.320  25.720  1.00  0.00            
ATOM    177  C6  BA6     2      12.490  18.510  26.580  1.00  0.00            
ATOM    178  C7  BA6     2      13.010  17.160  27.150  1.00  0.00            
ATOM    179  N3  BA6     2      12.220  16.620  28.290  1.00  0.00            
ATOM    180  C8  BA6     2      12.480  15.190  28.480  1.00  0.00            
ATOM    181  C9  BA6     2      11.680  14.580  29.690  1.00  0.00            
ATOM    182  C10 BA6     2      11.740  15.370  31.000  1.00  0.00            
ATOM    183  C11 BA6     2      10.910  14.850  32.170  1.00  0.00            
ATOM    184  N4  BA6     2      11.490  14.280  33.250  1.00  0.00            
ATOM    185  O2  BA6     2      10.410  13.890  34.120  1.00  0.00            
ATOM    186  C12 BA6     2       9.220  14.300  33.470  1.00  0.00            
ATOM    187  C13 BA6     2       7.910  14.220  33.920  1.00  0.00            
ATOM    188  C14 BA6     2       6.910  14.940  33.290  1.00  0.00            
ATOM    189  F1  BA6     2       5.780  14.790  33.880  1.00  0.00            
ATOM    190  C15 BA6     2       7.170  15.560  32.080  1.00  0.00            
ATOM    191  C16 BA6     2       8.490  15.660  31.590  1.00  0.00            
ATOM    192  C17 BA6     2       9.510  14.990  32.340  1.00  0.00            
ATOM    193  C18 BA6     2      11.600  16.890  30.630  1.00  0.00            
ATOM    194  C19 BA6     2      12.540  17.400  29.590  1.00  0.00            
ATOM    195  C20 BA6     2      10.490  17.030  22.260  1.00  0.00            
ATOM    196  C21 BA6     2       9.240  16.620  21.590  1.00  0.00            
ATOM    197  C22 BA6     2       8.120  17.640  21.810  1.00  0.00            
ATOM    198  C23 BA6     2       7.870  17.820  23.320  1.00  0.00            
ATOM    199  H1  BA6     2       8.610  18.890  27.840  1.00  0.00            
ATOM    200  H2  BA6     2      10.220  18.320  28.280  1.00  0.00            
ATOM    201  H3  BA6     2      10.010  19.990  27.740  1.00  0.00            
ATOM    202  H4  BA6     2      12.250  19.160  27.430  1.00  0.00            
ATOM    203  H5  BA6     2      13.290  19.010  26.010  1.00  0.00            
ATOM    204  H6  BA6     2      14.070  17.250  27.440  1.00  0.00            
ATOM    205  H7  BA6     2      12.950  16.400  26.360  1.00  0.00            
ATOM    206  H8  BA6     2      13.570  15.080  28.600  1.00  0.00            
ATOM    207  H9  BA6     2      12.300  14.670  27.530  1.00  0.00            
ATOM    208  H10 BA6     2      12.010  13.540  29.700  1.00  0.00            
ATOM    209  H11 BA6     2      10.610  14.670  29.450  1.00  0.00            
ATOM    210  H12 BA6     2      12.790  15.370  31.320  1.00  0.00            
ATOM    211  H13 BA6     2       7.640  13.780  34.880  1.00  0.00            
ATOM    212  H14 BA6     2       6.390  16.050  31.510  1.00  0.00            
ATOM    213  H15 BA6     2       8.790  16.110  30.650  1.00  0.00            
ATOM    214  H16 BA6     2      11.730  17.550  31.500  1.00  0.00            
ATOM    215  H17 BA6     2      10.600  16.930  30.190  1.00  0.00            
ATOM    216  H18 BA6     2      12.370  18.480  29.440  1.00  0.00            
ATOM    217  H19 BA6     2      13.600  17.220  29.800  1.00  0.00            
ATOM    218  H20 BA6     2      11.220  16.210  22.200  1.00  0.00            
ATOM    219  H21 BA6     2      10.830  17.830  21.590  1.00  0.00            
ATOM    220  H22 BA6     2       8.970  15.660  22.040  1.00  0.00            
ATOM    221  H23 BA6     2       9.520  16.520  20.540  1.00  0.00            
ATOM    222  H24 BA6     2       7.180  17.280  21.380  1.00  0.00            
ATOM    223  H25 BA6     2       8.350  18.580  21.300  1.00  0.00            
ATOM    224  H26 BA6     2       7.310  18.760  23.460  1.00  0.00            
ATOM    225  H27 BA6     2       7.260  16.980  23.680  1.00  0.00            
TER
ENDMDL
MODEL        1
ATOM      1  H1  GCD     1       6.280  18.650  28.480  1.00  0.00            
ATOM      2  O1  GCD     1       6.700  19.510  28.390  1.00  0.00            
ATOM      3  C1  GCD     1       6.160  20.020  27.230  1.00  0.00            
ATOM      4  H2  GCD     1       5.070  19.900  27.180  1.00  0.00            
ATOM      5  H3  GCD     1       6.390  21.090  27.210  1.00  0.00            
ATOM      6  C2  GCD     1       6.670  19.300  25.970  1.00  0.00            
ATOM      7  H4  GCD     1       7.770  19.250  26.030  1.00  0.00            
ATOM      8  C3  GCD     1       6.220  19.890  24.650  1.00  0.00            
ATOM      9  H5  GCD     1       5.140  20.060  24.610  1.00  0.00            
ATOM     10  C4  GCD     1       6.620  18.970  23.450  1.00  0.00            
ATOM     11  H6  GCD     1       7.700  18.840  23.530  1.00  0.00            
ATOM     12  O2  GCD     1       6.390  19.470  22.130  1.00  0.00            
ATOM     13  H7  GCD     1       5.450  19.620  21.980  1.00  0.00            
ATOM     14  C5  GCD     1       5.960  17.560  23.650  1.00  0.00            
ATOM     15  H8  GCD     1       4.880  17.740  23.640  1.00  0.00            
ATOM     16  O3  GCD     1       6.270  16.640  22.600  1.00  0.00            
ATOM     17  H9  GCD     1       6.180  17.030  21.730  1.00  0.00            
ATOM     18  C6  GCD     1       6.400  17.070  25.030  1.00  0.00            
ATOM     19  O4  GCD     1       6.020  17.960  25.990  1.00  0.00            
ATOM     20  H10 GCD     1       5.890  16.120  25.240  1.00  0.00            
ATOM     21  O5  GCD     1       7.830  16.800  25.010  1.00  0.00            
ATOM     22  C7  GCD     1       8.230  15.520  24.790  1.00  0.00            
ATOM     23  H11 GCD     1       7.380  14.890  24.500  1.00  0.00            
ATOM     24  C8  GCD     1       9.370  15.610  23.720  1.00  0.00            
ATOM     25  H12 GCD     1      10.080  16.370  24.070  1.00  0.00            
ATOM     26  O6  GCD     1       8.870  16.030  22.390  1.00  0.00            
ATOM     27  H13 GCD     1       8.020  16.450  22.570  1.00  0.00            
ATOM     28  C9  GCD     1      10.200  14.340  23.580  1.00  0.00            
ATOM     29  H14 GCD     1       9.500  13.600  23.170  1.00  0.00            
ATOM     30  O7  GCD     1      11.340  14.470  22.720  1.00  0.00            
ATOM     31  H15 GCD     1      11.010  15.030  22.010  1.00  0.00            
ATOM     32  C10 GCD     1      10.580  13.810  24.910  1.00  0.00            
ATOM     33  H16 GCD     1      11.030  12.830  24.720  1.00  0.00            
ATOM     34  O8  GCD     1       9.460  13.670  25.780  1.00  0.00            
ATOM     35  C11 GCD     1       8.810  14.930  26.110  1.00  0.00            
ATOM     36  H17 GCD     1       9.500  15.670  26.550  1.00  0.00            
ATOM     37  C12 GCD     1       7.710  14.540  27.170  1.00  0.00            
ATOM     38  H18 GCD     1       7.410  15.470  27.680  1.00  0.00            
ATOM     39  H19 GCD     1       8.200  13.810  27.830  1.00  0.00            
ATOM     40  O9  GCD     1       6.550  13.940  26.700  1.00  0.00            
ATOM     41  H20 GCD     1       6.300  13.560  27.550  1.00  0.00            
ATOM     42  O10 GCD     1      11.650  14.620  25.390  1.00  0.00            
ATOM     43  C13 GCD     1      12.810  13.920  25.890  1.00  0.00            
ATOM     44  H21 GCD     1      12.720  12.850  25.680  1.00  0.00            
ATOM     45  C14 GCD     1      13.990  14.210  24.910  1.00  0.00            
ATOM     46  H22 GCD     1      14.110  15.300  24.850  1.00  0.00            
ATOM     47  O11 GCD     1      13.750  13.660  23.610  1.00  0.00            
ATOM     48  H23 GCD     1      12.850  13.890  23.360  1.00  0.00            
ATOM     49  C15 GCD     1      15.380  13.740  25.480  1.00  0.00            
ATOM     50  H24 GCD     1      15.340  12.650  25.590  1.00  0.00            
ATOM     51  O12 GCD     1      16.470  14.220  24.650  1.00  0.00            
ATOM     52  H25 GCD     1      16.510  15.180  24.640  1.00  0.00            
ATOM     53  C16 GCD     1      15.470  14.140  26.950  1.00  0.00            
ATOM     54  H26 GCD     1      16.320  13.690  27.480  1.00  0.00            
ATOM     55  O13 GCD     1      14.360  13.640  27.640  1.00  0.00            
ATOM     56  C17 GCD     1      13.070  14.150  27.350  1.00  0.00            
ATOM     57  H27 GCD     1      13.090  15.200  27.680  1.00  0.00            
ATOM     58  C18 GCD     1      11.990  13.560  28.240  1.00  0.00            
ATOM     59  H28 GCD     1      11.140  14.170  27.900  1.00  0.00            
ATOM     60  H29 GCD     1      12.190  13.850  29.290  1.00  0.00            
ATOM     61  O14 GCD     1      11.760  12.110  28.120  1.00  0.00            
ATOM     62  H30 GCD     1      12.510  11.690  28.560  1.00  0.00            
ATOM     63  O15 GCD     1      15.550  15.580  27.200  1.00  0.00            
ATOM     64  C19 GCD     1      16.810  16.250  27.370  1.00  0.00            
ATOM     65  H31 GCD     1      17.560  15.490  27.120  1.00  0.00            
ATOM     66  C20 GCD     1      16.900  17.400  26.400  1.00  0.00            
ATOM     67  H32 GCD     1      16.060  18.070  26.650  1.00  0.00            
ATOM     68  O16 GCD     1      16.750  17.000  25.050  1.00  0.00            
ATOM     69  H33 GCD     1      16.680  17.810  24.540  1.00  0.00            
ATOM     70  C21 GCD     1      18.200  18.310  26.680  1.00  0.00            
ATOM     71  H34 GCD     1      19.090  17.730  26.370  1.00  0.00            
ATOM     72  O17 GCD     1      18.140  19.510  25.800  1.00  0.00            
ATOM     73  H35 GCD     1      18.560  20.240  26.270  1.00  0.00            
ATOM     74  C22 GCD     1      18.320  18.690  28.150  1.00  0.00            
ATOM     75  H36 GCD     1      19.340  19.030  28.300  1.00  0.00            
ATOM     76  O18 GCD     1      18.100  17.620  29.050  1.00  0.00            
ATOM     77  C23 GCD     1      16.980  16.760  28.840  1.00  0.00            
ATOM     78  H37 GCD     1      16.160  17.410  29.180  1.00  0.00            
ATOM     79  C24 GCD     1      17.060  15.600  29.830  1.00  0.00            
ATOM     80  H38 GCD     1      17.930  15.010  29.520  1.00  0.00            
ATOM     81  H39 GCD     1      16.240  14.880  29.730  1.00  0.00            
ATOM     82  O19 GCD     1      17.390  15.960  31.180  1.00  0.00            
ATOM     83  H40 GCD     1      18.130  16.560  31.060  1.00  0.00            
ATOM     84  O20 GCD     1      17.370  19.730  28.440  1.00  0.00            
ATOM     85  C25 GCD     1      17.890  20.800  29.180  1.00  0.00            
ATOM     86  H41 GCD     1      18.750  20.500  29.810  1.00  0.00            
ATOM     87  C26 GCD     1      18.300  21.920  28.210  1.00  0.00            
ATOM     88  H42 GCD     1      17.520  21.910  27.440  1.00  0.00            
ATOM     89  O21 GCD     1      19.460  21.530  27.450  1.00  0.00            
ATOM     90  H43 GCD     1      19.730  22.380  27.080  1.00  0.00            
ATOM     91  C27 GCD     1      18.590  23.220  28.920  1.00  0.00            
ATOM     92  H44 GCD     1      19.510  23.070  29.500  1.00  0.00            
ATOM     93  O22 GCD     1      18.850  24.300  28.080  1.00  0.00            
ATOM     94  H45 GCD     1      18.050  24.620  27.640  1.00  0.00            
ATOM     95  C28 GCD     1      17.450  23.590  29.810  1.00  0.00            
ATOM     96  H46 GCD     1      17.710  24.460  30.420  1.00  0.00            
ATOM     97  O23 GCD     1      17.260  22.560  30.760  1.00  0.00            
ATOM     98  C29 GCD     1      16.820  21.310  30.170  1.00  0.00            
ATOM     99  H47 GCD     1      15.870  21.360  29.630  1.00  0.00            
ATOM    100  C30 GCD     1      16.610  20.270  31.250  1.00  0.00            
ATOM    101  H48 GCD     1      17.550  20.050  31.770  1.00  0.00            
ATOM    102  H49 GCD     1      16.260  19.330  30.820  1.00  0.00            
ATOM    103  O24 GCD     1      15.610  20.670  32.280  1.00  0.00            
ATOM    104  H50 GCD     1      15.670  19.950  32.910  1.00  0.00            
ATOM    105  O25 GCD     1      16.280  23.880  29.110  1.00  0.00            
ATOM    106  C31 GCD     1      15.560  25.100  29.410  1.00  0.00            
ATOM    107  H51 GCD     1      16.040  25.710  30.180  1.00  0.00            
ATOM    108  C32 GCD     1      15.490  25.880  28.080  1.00  0.00            
ATOM    109  H52 GCD     1      14.860  25.290  27.410  1.00  0.00            
ATOM    110  O26 GCD     1      16.860  26.220  27.620  1.00  0.00            
ATOM    111  H53 GCD     1      17.300  26.690  28.330  1.00  0.00            
ATOM    112  C33 GCD     1      14.780  27.210  28.240  1.00  0.00            
ATOM    113  H54 GCD     1      15.480  27.760  28.890  1.00  0.00            
ATOM    114  O27 GCD     1      14.580  27.920  27.050  1.00  0.00            
ATOM    115  H55 GCD     1      13.930  27.450  26.500  1.00  0.00            
ATOM    116  C34 GCD     1      13.430  26.940  28.920  1.00  0.00            
ATOM    117  H56 GCD     1      12.860  27.830  29.210  1.00  0.00            
ATOM    118  O28 GCD     1      13.640  26.100  30.100  1.00  0.00            
ATOM    119  C35 GCD     1      14.220  24.830  29.940  1.00  0.00            
ATOM    120  H57 GCD     1      13.560  24.220  29.320  1.00  0.00            
ATOM    121  C36 GCD     1      14.190  24.140  31.290  1.00  0.00            
ATOM    122  H58 GCD     1      14.770  24.710  32.030  1.00  0.00            
ATOM    123  H59 GCD     1      14.660  23.150  31.200  1.00  0.00            
ATOM    124  O29 GCD     1      12.910  24.070  31.880  1.00  0.00            
ATOM    125  H60 GCD     1      13.060  23.780  32.780  1.00  0.00            
ATOM    126  O30 GCD     1      12.620  26.150  28.040  1.00  0.00            
ATOM    127  C37 GCD     1      11.440  26.750  27.540  1.00  0.00            
ATOM    128  H61 GCD     1      11.510  27.840  27.600  1.00  0.00            
ATOM    129  C38 GCD     1      11.330  26.540  26.010  1.00  0.00            
ATOM    130  H62 GCD     1      11.430  25.490  25.710  1.00  0.00            
ATOM    131  O31 GCD     1      12.470  27.240  25.330  1.00  0.00            
ATOM    132  H63 GCD     1      12.380  26.990  24.400  1.00  0.00            
ATOM    133  C39 GCD     1      10.000  27.010  25.480  1.00  0.00            
ATOM    134  H64 GCD     1       9.800  28.060  25.700  1.00  0.00            
ATOM    135  O32 GCD     1       9.930  26.780  24.050  1.00  0.00            
ATOM    136  H65 GCD     1       9.610  25.880  23.910  1.00  0.00            
ATOM    137  C40 GCD     1       8.850  26.200  26.170  1.00  0.00            
ATOM    138  H66 GCD     1       7.870  26.670  26.050  1.00  0.00            
ATOM    139  O33 GCD     1       9.030  26.350  27.550  1.00  0.00            
ATOM    140  C41 GCD     1      10.220  26.030  28.220  1.00  0.00            
ATOM    141  H67 GCD     1      10.430  24.980  27.990  1.00  0.00            
ATOM    142  C42 GCD     1      10.170  26.340  29.690  1.00  0.00            
ATOM    143  H68 GCD     1      11.080  26.000  30.200  1.00  0.00            
ATOM    144  H69 GCD     1       9.250  25.920  30.100  1.00  0.00            
ATOM    145  O34 GCD     1      10.110  27.750  29.930  1.00  0.00            
ATOM    146  H70 GCD     1       9.260  28.070  29.620  1.00  0.00            
ATOM    147  O35 GCD     1       8.960  24.760  25.790  1.00  0.00            
ATOM    148  C43 GCD     1       7.850  24.370  25.030  1.00  0.00            
ATOM    149  H71 GCD     1       7.340  25.190  24.510  1.00  0.00            
ATOM    150  C44 GCD     1       8.350  23.450  23.890  1.00  0.00            
ATOM    151  H72 GCD     1       8.820  22.530  24.240  1.00  0.00            
ATOM    152  O36 GCD     1       9.250  24.290  23.220  1.00  0.00            
ATOM    153  H73 GCD     1       9.790  23.760  22.620  1.00  0.00            
ATOM    154  C45 GCD     1       7.150  22.990  23.050  1.00  0.00            
ATOM    155  H74 GCD     1       6.510  23.810  22.670  1.00  0.00            
ATOM    156  O37 GCD     1       7.530  22.140  21.970  1.00  0.00            
ATOM    157  H75 GCD     1       7.620  21.270  22.390  1.00  0.00            
ATOM    158  C46 GCD     1       6.210  22.230  24.040  1.00  0.00            
ATOM    159  H76 GCD     1       5.260  21.900  23.620  1.00  0.00            
ATOM    160  O38 GCD     1       6.910  21.130  24.620  1.00  0.00            
ATOM    161  O39 GCD     1       5.860  23.070  25.090  1.00  0.00            
ATOM    162  C47 GCD     1       6.950  23.520  25.920  1.00  0.00            
ATOM    163  H77 GCD     1       7.500  22.620  26.200  1.00  0.00            
ATOM    164  C48 GCD     1       6.310  24.190  27.080  1.00  0.00            
ATOM    165  H78 GCD     1       5.460  23.620  27.480  1.00  0.00            
ATOM    166  H79 GCD     1       5.920  25.130  26.680  1.00  0.00            
ATOM    167  O40 GCD     1       7.190  24.490  28.140  1.00  0.00            
ATOM    168  H80 GCD     1       7.810  25.160  27.830  1.00  0.00            
ATOM    169  C1  BA6     2      10.000  21.400  26.660  1.00  0.00            
ATOM    170  C2  BA6     2      10.860  21.340  25.440  1.00  0.00            
ATOM    171  N1  BA6     2      10.350  20.540  24.430  1.00  0.00            
ATOM    172  C3  BA6     2      11.110  20.420  23.310  1.00  0.00            
ATOM    173  N2  BA6     2      12.350  21.000  23.090  1.00  0.00            
ATOM    174  C4  BA6     2      12.840  21.820  24.090  1.00  0.00            
ATOM    175  O1  BA6     2      13.960  22.230  23.910  1.00  0.00            
ATOM    176  C5  BA6     2      12.040  22.040  25.330  1.00  0.00            
ATOM    177  C6  BA6     2      12.590  22.910  26.440  1.00  0.00            
ATOM    178  C7  BA6     2      13.710  22.200  27.170  1.00  0.00            
ATOM    179  N3  BA6     2      13.200  20.990  27.900  1.00  0.00            
ATOM    180  C8  BA6     2      14.000  19.800  27.680  1.00  0.00            
ATOM    181  C9  BA6     2      13.390  18.520  28.200  1.00  0.00            
ATOM    182  C10 BA6     2      13.180  18.690  29.760  1.00  0.00            
ATOM    183  C11 BA6     2      12.650  17.400  30.380  1.00  0.00            
ATOM    184  N4  BA6     2      13.330  16.700  31.320  1.00  0.00            
ATOM    185  O2  BA6     2      12.430  15.710  31.780  1.00  0.00            
ATOM    186  C12 BA6     2      11.220  15.940  31.200  1.00  0.00            
ATOM    187  C13 BA6     2       9.950  15.380  31.470  1.00  0.00            
ATOM    188  C14 BA6     2       8.850  15.730  30.690  1.00  0.00            
ATOM    189  F1  BA6     2       7.750  15.020  30.820  1.00  0.00            
ATOM    190  C15 BA6     2       8.960  16.760  29.740  1.00  0.00            
ATOM    191  C16 BA6     2      10.240  17.360  29.510  1.00  0.00            
ATOM    192  C17 BA6     2      11.290  16.940  30.290  1.00  0.00            
ATOM    193  C18 BA6     2      12.370  19.940  30.020  1.00  0.00            
ATOM    194  C19 BA6     2      12.890  21.250  29.350  1.00  0.00            
ATOM    195  C20 BA6     2      13.140  20.790  21.790  1.00  0.00            
ATOM    196  C21 BA6     2      12.590  19.730  20.880  1.00  0.00            
ATOM    197  C22 BA6     2      11.070  19.680  20.870  1.00  0.00            
ATOM    198  C23 BA6     2      10.540  19.480  22.310  1.00  0.00            
ATOM    199  H1  BA6     2       9.080  20.820  26.530  1.00  0.00            
ATOM    200  H2  BA6     2      10.480  20.960  27.550  1.00  0.00            
ATOM    201  H3  BA6     2       9.700  22.430  26.880  1.00  0.00            
ATOM    202  H4  BA6     2      11.720  23.210  27.020  1.00  0.00            
ATOM    203  H5  BA6     2      13.010  23.830  26.010  1.00  0.00            
ATOM    204  H6  BA6     2      14.220  22.820  27.910  1.00  0.00            
ATOM    205  H7  BA6     2      14.430  21.930  26.380  1.00  0.00            
ATOM    206  H8  BA6     2      15.010  19.800  28.090  1.00  0.00            
ATOM    207  H9  BA6     2      14.210  19.680  26.610  1.00  0.00            
ATOM    208  H10 BA6     2      14.020  17.650  27.960  1.00  0.00            
ATOM    209  H11 BA6     2      12.460  18.360  27.640  1.00  0.00            
ATOM    210  H12 BA6     2      14.200  18.920  30.090  1.00  0.00            
ATOM    211  H13 BA6     2       9.910  14.510  32.110  1.00  0.00            
ATOM    212  H14 BA6     2       8.090  17.060  29.170  1.00  0.00            
ATOM    213  H15 BA6     2      10.390  18.100  28.730  1.00  0.00            
ATOM    214  H16 BA6     2      12.660  20.220  31.040  1.00  0.00            
ATOM    215  H17 BA6     2      11.310  19.780  29.810  1.00  0.00            
ATOM    216  H18 BA6     2      12.210  22.090  29.530  1.00  0.00            
ATOM    217  H19 BA6     2      13.860  21.470  29.810  1.00  0.00            
ATOM    218  H20 BA6     2      14.200  20.610  22.030  1.00  0.00            
ATOM    219  H21 BA6     2      13.170  21.770  21.300  1.00  0.00            
ATOM    220  H22 BA6     2      13.040  18.790  21.230  1.00  0.00            
ATOM    221  H23 BA6     2      12.970  19.980  19.890  1.00  0.00            
ATOM    222  H24 BA6     2      10.660  18.880  20.250  1.00  0.00            
ATOM    223  H25 BA6     2      10.830  20.640  20.400  1.00  0.00            
ATOM    224  H26 BA6     2       9.460  19.520  22.140  1.00  0.00            
ATOM    225  H27 BA6     2      10.770  18.480  22.700  1.00  0.00            
TER
ENDMDL
MODEL        1
ATOM      1  H1  GCD     1       2.830  20.470  23.460  1.00  0.00            
ATOM      2  O1  GCD     1       3.790  20.530  23.500  1.00  0.00            
ATOM      3  C1  GCD     1       3.960  21.740  22.840  1.00  0.00            
ATOM      4  H2  GCD     1       3.500  21.640  21.850  1.00  0.00            
ATOM      5  H3  GCD     1       3.480  22.540  23.400  1.00  0.00            
ATOM      6  C2  GCD     1       5.440  22.050  22.600  1.00  0.00            
ATOM      7  H4  GCD     1       5.940  21.840  23.560  1.00  0.00            
ATOM      8  C3  GCD     1       5.650  23.530  22.170  1.00  0.00            
ATOM      9  H5  GCD     1       5.060  23.790  21.280  1.00  0.00            
ATOM     10  C4  GCD     1       7.160  23.630  21.690  1.00  0.00            
ATOM     11  H6  GCD     1       7.780  23.360  22.550  1.00  0.00            
ATOM     12  O2  GCD     1       7.470  24.990  21.190  1.00  0.00            
ATOM     13  H7  GCD     1       7.340  25.600  21.920  1.00  0.00            
ATOM     14  C5  GCD     1       7.460  22.570  20.610  1.00  0.00            
ATOM     15  H8  GCD     1       6.760  22.720  19.780  1.00  0.00            
ATOM     16  O3  GCD     1       8.730  22.680  20.010  1.00  0.00            
ATOM     17  H9  GCD     1       9.360  22.520  20.710  1.00  0.00            
ATOM     18  C6  GCD     1       7.180  21.220  21.180  1.00  0.00            
ATOM     19  O4  GCD     1       5.860  21.090  21.640  1.00  0.00            
ATOM     20  H10 GCD     1       7.320  20.540  20.340  1.00  0.00            
ATOM     21  O5  GCD     1       8.080  20.830  22.200  1.00  0.00            
ATOM     22  C7  GCD     1       9.260  20.100  21.630  1.00  0.00            
ATOM     23  H11 GCD     1       9.340  20.360  20.570  1.00  0.00            
ATOM     24  C8  GCD     1      10.510  20.650  22.360  1.00  0.00            
ATOM     25  H12 GCD     1      10.330  20.590  23.440  1.00  0.00            
ATOM     26  O6  GCD     1      10.650  22.020  22.010  1.00  0.00            
ATOM     27  H13 GCD     1      11.490  22.390  22.310  1.00  0.00            
ATOM     28  C9  GCD     1      11.760  19.870  21.900  1.00  0.00            
ATOM     29  H14 GCD     1      11.820  19.890  20.800  1.00  0.00            
ATOM     30  O7  GCD     1      12.980  20.370  22.420  1.00  0.00            
ATOM     31  H15 GCD     1      13.420  20.930  21.760  1.00  0.00            
ATOM     32  C10 GCD     1      11.510  18.410  22.280  1.00  0.00            
ATOM     33  H16 GCD     1      12.330  17.770  21.950  1.00  0.00            
ATOM     34  O8  GCD     1      10.310  17.970  21.570  1.00  0.00            
ATOM     35  C11 GCD     1       9.110  18.660  21.930  1.00  0.00            
ATOM     36  H17 GCD     1       8.960  18.480  23.010  1.00  0.00            
ATOM     37  C12 GCD     1       7.950  17.950  21.170  1.00  0.00            
ATOM     38  H18 GCD     1       7.010  18.420  21.490  1.00  0.00            
ATOM     39  H19 GCD     1       7.780  16.930  21.530  1.00  0.00            
ATOM     40  O9  GCD     1       8.060  18.020  19.780  1.00  0.00            
ATOM     41  H20 GCD     1       9.000  17.980  19.560  1.00  0.00            
ATOM     42  O10 GCD     1      11.350  18.260  23.660  1.00  0.00            
ATOM     43  C13 GCD     1      12.030  17.200  24.250  1.00  0.00            
ATOM     44  H21 GCD     1      12.450  16.600  23.420  1.00  0.00            
ATOM     45  C14 GCD     1      13.180  17.730  25.070  1.00  0.00            
ATOM     46  H22 GCD     1      12.660  18.420  25.750  1.00  0.00            
ATOM     47  O11 GCD     1      14.080  18.400  24.230  1.00  0.00            
ATOM     48  H23 GCD     1      13.600  19.190  23.960  1.00  0.00            
ATOM     49  C15 GCD     1      13.850  16.570  25.790  1.00  0.00            
ATOM     50  H24 GCD     1      14.190  15.810  25.080  1.00  0.00            
ATOM     51  O12 GCD     1      14.880  17.000  26.640  1.00  0.00            
ATOM     52  H25 GCD     1      14.530  17.510  27.370  1.00  0.00            
ATOM     53  C16 GCD     1      12.790  15.870  26.600  1.00  0.00            
ATOM     54  H26 GCD     1      13.250  15.010  27.120  1.00  0.00            
ATOM     55  O13 GCD     1      11.660  15.400  25.770  1.00  0.00            
ATOM     56  C17 GCD     1      11.020  16.400  25.070  1.00  0.00            
ATOM     57  H27 GCD     1      10.520  17.100  25.750  1.00  0.00            
ATOM     58  C18 GCD     1       9.930  15.730  24.240  1.00  0.00            
ATOM     59  H28 GCD     1      10.360  14.860  23.730  1.00  0.00            
ATOM     60  H29 GCD     1       9.560  16.390  23.440  1.00  0.00            
ATOM     61  O14 GCD     1       8.850  15.260  25.070  1.00  0.00            
ATOM     62  H30 GCD     1       9.250  14.680  25.730  1.00  0.00            
ATOM     63  O15 GCD     1      12.410  16.700  27.650  1.00  0.00            
ATOM     64  C19 GCD     1      12.790  16.370  28.950  1.00  0.00            
ATOM     65  H31 GCD     1      13.690  15.750  28.890  1.00  0.00            
ATOM     66  C20 GCD     1      13.080  17.690  29.710  1.00  0.00            
ATOM     67  H32 GCD     1      12.220  18.340  29.470  1.00  0.00            
ATOM     68  O16 GCD     1      14.280  18.300  29.290  1.00  0.00            
ATOM     69  H33 GCD     1      14.280  19.160  29.730  1.00  0.00            
ATOM     70  C21 GCD     1      13.190  17.460  31.240  1.00  0.00            
ATOM     71  H34 GCD     1      14.050  16.780  31.310  1.00  0.00            
ATOM     72  O17 GCD     1      13.620  18.610  32.060  1.00  0.00            
ATOM     73  H35 GCD     1      12.820  18.890  32.530  1.00  0.00            
ATOM     74  C22 GCD     1      11.960  16.810  31.810  1.00  0.00            
ATOM     75  H36 GCD     1      12.140  16.480  32.830  1.00  0.00            
ATOM     76  O18 GCD     1      11.810  15.650  31.050  1.00  0.00            
ATOM     77  C23 GCD     1      11.640  15.630  29.640  1.00  0.00            
ATOM     78  H37 GCD     1      10.790  16.270  29.370  1.00  0.00            
ATOM     79  C24 GCD     1      11.430  14.200  29.250  1.00  0.00            
ATOM     80  H38 GCD     1      12.330  13.580  29.350  1.00  0.00            
ATOM     81  H39 GCD     1      11.220  14.180  28.180  1.00  0.00            
ATOM     82  O19 GCD     1      10.250  13.550  29.820  1.00  0.00            
ATOM     83  H40 GCD     1      10.530  13.530  30.740  1.00  0.00            
ATOM     84  O20 GCD     1      10.890  17.780  31.760  1.00  0.00            
ATOM     85  C25 GCD     1      10.040  17.880  32.880  1.00  0.00            
ATOM     86  H41 GCD     1      10.220  17.050  33.580  1.00  0.00            
ATOM     87  C26 GCD     1      10.310  19.170  33.630  1.00  0.00            
ATOM     88  H42 GCD     1      10.110  20.070  33.030  1.00  0.00            
ATOM     89  O21 GCD     1      11.600  19.240  34.170  1.00  0.00            
ATOM     90  H43 GCD     1      11.750  20.090  34.590  1.00  0.00            
ATOM     91  C27 GCD     1       9.330  19.300  34.820  1.00  0.00            
ATOM     92  H44 GCD     1       9.500  18.460  35.500  1.00  0.00            
ATOM     93  O22 GCD     1       9.370  20.480  35.650  1.00  0.00            
ATOM     94  H45 GCD     1       9.270  21.240  35.060  1.00  0.00            
ATOM     95  C28 GCD     1       7.880  19.290  34.190  1.00  0.00            
ATOM     96  H46 GCD     1       7.130  19.270  34.980  1.00  0.00            
ATOM     97  O23 GCD     1       7.730  18.000  33.510  1.00  0.00            
ATOM     98  C29 GCD     1       8.620  17.730  32.430  1.00  0.00            
ATOM     99  H47 GCD     1       8.460  18.530  31.700  1.00  0.00            
ATOM    100  C30 GCD     1       8.260  16.440  31.770  1.00  0.00            
ATOM    101  H48 GCD     1       8.440  15.650  32.510  1.00  0.00            
ATOM    102  H49 GCD     1       8.950  16.290  30.930  1.00  0.00            
ATOM    103  O24 GCD     1       6.890  16.470  31.250  1.00  0.00            
ATOM    104  H50 GCD     1       6.660  15.640  30.820  1.00  0.00            
ATOM    105  O25 GCD     1       7.710  20.310  33.160  1.00  0.00            
ATOM    106  C31 GCD     1       7.030  21.540  33.480  1.00  0.00            
ATOM    107  H51 GCD     1       6.800  21.600  34.560  1.00  0.00            
ATOM    108  C32 GCD     1       8.000  22.720  33.090  1.00  0.00            
ATOM    109  H52 GCD     1       8.250  22.630  32.020  1.00  0.00            
ATOM    110  O26 GCD     1       9.190  22.560  33.950  1.00  0.00            
ATOM    111  H53 GCD     1       9.870  23.220  33.750  1.00  0.00            
ATOM    112  C33 GCD     1       7.260  24.040  33.340  1.00  0.00            
ATOM    113  H54 GCD     1       7.120  24.030  34.430  1.00  0.00            
ATOM    114  O27 GCD     1       8.060  25.240  33.020  1.00  0.00            
ATOM    115  H55 GCD     1       8.980  25.060  33.210  1.00  0.00            
ATOM    116  C34 GCD     1       5.930  24.110  32.680  1.00  0.00            
ATOM    117  H56 GCD     1       5.350  24.950  33.060  1.00  0.00            
ATOM    118  O28 GCD     1       5.180  22.910  32.970  1.00  0.00            
ATOM    119  C35 GCD     1       5.780  21.690  32.660  1.00  0.00            
ATOM    120  H57 GCD     1       6.070  21.670  31.600  1.00  0.00            
ATOM    121  C36 GCD     1       4.810  20.590  32.930  1.00  0.00            
ATOM    122  H58 GCD     1       4.800  20.430  34.010  1.00  0.00            
ATOM    123  H59 GCD     1       5.140  19.590  32.600  1.00  0.00            
ATOM    124  O29 GCD     1       3.490  20.830  32.370  1.00  0.00            
ATOM    125  H60 GCD     1       3.630  21.590  31.790  1.00  0.00            
ATOM    126  O30 GCD     1       6.050  24.240  31.260  1.00  0.00            
ATOM    127  C37 GCD     1       5.150  25.310  30.790  1.00  0.00            
ATOM    128  H61 GCD     1       4.490  25.660  31.590  1.00  0.00            
ATOM    129  C38 GCD     1       6.010  26.330  30.090  1.00  0.00            
ATOM    130  H62 GCD     1       6.750  25.760  29.500  1.00  0.00            
ATOM    131  O31 GCD     1       6.720  26.910  31.160  1.00  0.00            
ATOM    132  H63 GCD     1       7.230  26.320  31.730  1.00  0.00            
ATOM    133  C39 GCD     1       5.190  27.340  29.330  1.00  0.00            
ATOM    134  H64 GCD     1       4.530  27.830  30.050  1.00  0.00            
ATOM    135  O32 GCD     1       6.060  28.240  28.530  1.00  0.00            
ATOM    136  H65 GCD     1       6.690  28.690  29.100  1.00  0.00            
ATOM    137  C40 GCD     1       4.210  26.640  28.400  1.00  0.00            
ATOM    138  H66 GCD     1       3.500  27.360  27.990  1.00  0.00            
ATOM    139  O33 GCD     1       3.490  25.610  29.080  1.00  0.00            
ATOM    140  C41 GCD     1       4.220  24.610  29.810  1.00  0.00            
ATOM    141  H67 GCD     1       4.820  24.060  29.060  1.00  0.00            
ATOM    142  C42 GCD     1       3.280  23.590  30.410  1.00  0.00            
ATOM    143  H68 GCD     1       3.940  22.770  30.710  1.00  0.00            
ATOM    144  H69 GCD     1       2.670  23.170  29.590  1.00  0.00            
ATOM    145  O34 GCD     1       2.430  24.040  31.460  1.00  0.00            
ATOM    146  H70 GCD     1       1.870  24.680  31.010  1.00  0.00            
ATOM    147  O35 GCD     1       4.950  26.000  27.410  1.00  0.00            
ATOM    148  C43 GCD     1       4.400  26.050  26.060  1.00  0.00            
ATOM    149  H71 GCD     1       3.560  26.760  26.000  1.00  0.00            
ATOM    150  C44 GCD     1       5.550  26.630  25.270  1.00  0.00            
ATOM    151  H72 GCD     1       6.340  25.880  25.390  1.00  0.00            
ATOM    152  O36 GCD     1       5.970  27.860  25.800  1.00  0.00            
ATOM    153  H73 GCD     1       6.220  27.680  26.710  1.00  0.00            
ATOM    154  C45 GCD     1       5.240  26.800  23.760  1.00  0.00            
ATOM    155  H74 GCD     1       4.550  27.650  23.620  1.00  0.00            
ATOM    156  O37 GCD     1       6.470  26.960  22.980  1.00  0.00            
ATOM    157  H75 GCD     1       6.730  27.870  23.150  1.00  0.00            
ATOM    158  C46 GCD     1       4.600  25.460  23.310  1.00  0.00            
ATOM    159  H76 GCD     1       4.180  25.500  22.300  1.00  0.00            
ATOM    160  O38 GCD     1       5.600  24.460  23.310  1.00  0.00            
ATOM    161  O39 GCD     1       3.490  25.070  24.140  1.00  0.00            
ATOM    162  C47 GCD     1       3.850  24.780  25.510  1.00  0.00            
ATOM    163  H77 GCD     1       4.680  24.050  25.480  1.00  0.00            
ATOM    164  C48 GCD     1       2.730  24.070  26.250  1.00  0.00            
ATOM    165  H78 GCD     1       1.980  24.880  26.270  1.00  0.00            
ATOM    166  H79 GCD     1       3.160  23.790  27.230  1.00  0.00            
ATOM    167  O40 GCD     1       2.280  22.870  25.580  1.00  0.00            
ATOM    168  H80 GCD     1       1.810  23.180  24.790  1.00  0.00            
ATOM    169  C1  BA6     2       7.410  23.630  27.470  1.00  0.00            
ATOM    170  C2  BA6     2       8.530  24.600  27.340  1.00  0.00            
ATOM    171  N1  BA6     2       8.640  25.160  26.090  1.00  0.00            
ATOM    172  C3  BA6     2       9.630  26.000  25.890  1.00  0.00            
ATOM    173  N2  BA6     2      10.510  26.390  26.890  1.00  0.00            
ATOM    174  C4  BA6     2      10.540  25.730  28.080  1.00  0.00            
ATOM    175  O1  BA6     2      11.290  26.090  28.990  1.00  0.00            
ATOM    176  C5  BA6     2       9.470  24.820  28.330  1.00  0.00            
ATOM    177  C6  BA6     2       9.390  24.100  29.650  1.00  0.00            
ATOM    178  C7  BA6     2      10.370  22.890  29.530  1.00  0.00            
ATOM    179  N3  BA6     2       9.710  21.830  28.870  1.00  0.00            
ATOM    180  C8  BA6     2      10.670  20.920  28.280  1.00  0.00            
ATOM    181  C9  BA6     2      10.130  19.730  27.450  1.00  0.00            
ATOM    182  C10 BA6     2       9.110  18.940  28.310  1.00  0.00            
ATOM    183  C11 BA6     2       8.250  17.860  27.660  1.00  0.00            
ATOM    184  N4  BA6     2       8.000  16.710  28.320  1.00  0.00            
ATOM    185  O2  BA6     2       6.880  16.180  27.560  1.00  0.00            
ATOM    186  C12 BA6     2       6.710  16.910  26.470  1.00  0.00            
ATOM    187  C13 BA6     2       5.710  16.770  25.550  1.00  0.00            
ATOM    188  C14 BA6     2       5.610  17.680  24.520  1.00  0.00            
ATOM    189  F1  BA6     2       4.660  17.530  23.570  1.00  0.00            
ATOM    190  C15 BA6     2       6.470  18.770  24.540  1.00  0.00            
ATOM    191  C16 BA6     2       7.430  19.010  25.530  1.00  0.00            
ATOM    192  C17 BA6     2       7.570  17.960  26.480  1.00  0.00            
ATOM    193  C18 BA6     2       8.090  19.900  29.080  1.00  0.00            
ATOM    194  C19 BA6     2       8.820  21.100  29.730  1.00  0.00            
ATOM    195  C20 BA6     2      11.600  27.460  26.610  1.00  0.00            
ATOM    196  C21 BA6     2      11.920  27.640  25.090  1.00  0.00            
ATOM    197  C22 BA6     2      10.660  27.720  24.260  1.00  0.00            
ATOM    198  C23 BA6     2       9.900  26.340  24.410  1.00  0.00            
ATOM    199  H1  BA6     2       6.980  23.650  28.480  1.00  0.00            
ATOM    200  H2  BA6     2       6.590  23.750  26.750  1.00  0.00            
ATOM    201  H3  BA6     2       7.760  22.610  27.290  1.00  0.00            
ATOM    202  H4  BA6     2       8.460  23.840  30.170  1.00  0.00            
ATOM    203  H5  BA6     2       9.690  24.750  30.480  1.00  0.00            
ATOM    204  H6  BA6     2      10.670  22.680  30.570  1.00  0.00            
ATOM    205  H7  BA6     2      11.270  23.200  28.980  1.00  0.00            
ATOM    206  H8  BA6     2      11.360  20.530  29.040  1.00  0.00            
ATOM    207  H9  BA6     2      11.370  21.400  27.590  1.00  0.00            
ATOM    208  H10 BA6     2      10.900  19.020  27.130  1.00  0.00            
ATOM    209  H11 BA6     2       9.740  20.230  26.560  1.00  0.00            
ATOM    210  H12 BA6     2       9.740  18.410  29.030  1.00  0.00            
ATOM    211  H13 BA6     2       4.920  16.040  25.700  1.00  0.00            
ATOM    212  H14 BA6     2       6.390  19.490  23.730  1.00  0.00            
ATOM    213  H15 BA6     2       8.010  19.920  25.630  1.00  0.00            
ATOM    214  H16 BA6     2       7.590  19.410  29.930  1.00  0.00            
ATOM    215  H17 BA6     2       7.360  20.190  28.320  1.00  0.00            
ATOM    216  H18 BA6     2       8.080  21.770  30.190  1.00  0.00            
ATOM    217  H19 BA6     2       9.370  20.700  30.590  1.00  0.00            
ATOM    218  H20 BA6     2      12.550  27.130  27.050  1.00  0.00            
ATOM    219  H21 BA6     2      11.370  28.450  27.020  1.00  0.00            
ATOM    220  H22 BA6     2      12.580  26.830  24.730  1.00  0.00            
ATOM    221  H23 BA6     2      12.540  28.540  25.020  1.00  0.00            
ATOM    222  H24 BA6     2      10.800  28.020  23.220  1.00  0.00            
ATOM    223  H25 BA6     2      10.010  28.500  24.690  1.00  0.00            
ATOM    224  H26 BA6     2       9.040  26.280  23.740  1.00  0.00            
ATOM    225  H27 BA6     2      10.660  25.590  24.140  1.00  0.00            
TER
ENDMDL
MODEL        1
ATOM      1  H1  GCD     1       5.290  16.960  23.540  1.00  0.00            
ATOM      2  O1  GCD     1       5.120  17.490  24.330  1.00  0.00            
ATOM      3  C1  GCD     1       5.410  18.850  23.880  1.00  0.00            
ATOM      4  H2  GCD     1       4.790  19.120  23.020  1.00  0.00            
ATOM      5  H3  GCD     1       5.230  19.480  24.770  1.00  0.00            
ATOM      6  C2  GCD     1       6.790  19.080  23.520  1.00  0.00            
ATOM      7  H4  GCD     1       7.440  18.830  24.370  1.00  0.00            
ATOM      8  C3  GCD     1       6.920  20.510  22.930  1.00  0.00            
ATOM      9  H5  GCD     1       6.150  20.720  22.180  1.00  0.00            
ATOM     10  C4  GCD     1       8.320  20.750  22.320  1.00  0.00            
ATOM     11  H6  GCD     1       9.010  20.770  23.180  1.00  0.00            
ATOM     12  O2  GCD     1       8.250  22.010  21.610  1.00  0.00            
ATOM     13  H7  GCD     1       7.990  22.670  22.270  1.00  0.00            
ATOM     14  C5  GCD     1       8.590  19.630  21.290  1.00  0.00            
ATOM     15  H8  GCD     1       7.730  19.640  20.610  1.00  0.00            
ATOM     16  O3  GCD     1       9.890  19.880  20.790  1.00  0.00            
ATOM     17  H9  GCD     1      10.580  19.810  21.450  1.00  0.00            
ATOM     18  C6  GCD     1       8.420  18.210  21.900  1.00  0.00            
ATOM     19  O4  GCD     1       7.110  18.110  22.520  1.00  0.00            
ATOM     20  H10 GCD     1       8.430  17.450  21.110  1.00  0.00            
ATOM     21  O5  GCD     1       9.390  17.840  22.870  1.00  0.00            
ATOM     22  C7  GCD     1      10.530  17.110  22.360  1.00  0.00            
ATOM     23  H11 GCD     1      10.590  17.320  21.280  1.00  0.00            
ATOM     24  C8  GCD     1      11.810  17.640  22.990  1.00  0.00            
ATOM     25  H12 GCD     1      11.750  17.550  24.080  1.00  0.00            
ATOM     26  O6  GCD     1      12.140  18.950  22.560  1.00  0.00            
ATOM     27  H13 GCD     1      11.780  19.510  23.270  1.00  0.00            
ATOM     28  C9  GCD     1      12.990  16.730  22.620  1.00  0.00            
ATOM     29  H14 GCD     1      13.140  16.810  21.540  1.00  0.00            
ATOM     30  O7  GCD     1      14.160  17.190  23.330  1.00  0.00            
ATOM     31  H15 GCD     1      14.290  18.130  23.130  1.00  0.00            
ATOM     32  C10 GCD     1      12.700  15.280  22.980  1.00  0.00            
ATOM     33  H16 GCD     1      13.530  14.720  22.550  1.00  0.00            
ATOM     34  O8  GCD     1      11.520  14.810  22.370  1.00  0.00            
ATOM     35  C11 GCD     1      10.290  15.580  22.580  1.00  0.00            
ATOM     36  H17 GCD     1      10.110  15.440  23.650  1.00  0.00            
ATOM     37  C12 GCD     1       9.140  14.990  21.770  1.00  0.00            
ATOM     38  H18 GCD     1       8.210  15.380  22.220  1.00  0.00            
ATOM     39  H19 GCD     1       9.320  13.910  21.830  1.00  0.00            
ATOM     40  O9  GCD     1       9.110  15.430  20.440  1.00  0.00            
ATOM     41  H20 GCD     1       9.830  15.030  19.940  1.00  0.00            
ATOM     42  O10 GCD     1      12.600  15.050  24.400  1.00  0.00            
ATOM     43  C13 GCD     1      13.380  13.970  24.880  1.00  0.00            
ATOM     44  H21 GCD     1      13.720  13.310  24.070  1.00  0.00            
ATOM     45  C14 GCD     1      14.570  14.550  25.670  1.00  0.00            
ATOM     46  H22 GCD     1      14.090  15.330  26.280  1.00  0.00            
ATOM     47  O11 GCD     1      15.490  15.250  24.850  1.00  0.00            
ATOM     48  H23 GCD     1      14.980  15.770  24.220  1.00  0.00            
ATOM     49  C15 GCD     1      15.270  13.470  26.530  1.00  0.00            
ATOM     50  H24 GCD     1      15.760  12.740  25.880  1.00  0.00            
ATOM     51  O12 GCD     1      16.310  14.030  27.370  1.00  0.00            
ATOM     52  H25 GCD     1      16.010  14.440  28.190  1.00  0.00            
ATOM     53  C16 GCD     1      14.200  12.710  27.320  1.00  0.00            
ATOM     54  H26 GCD     1      14.510  11.850  27.920  1.00  0.00            
ATOM     55  O13 GCD     1      13.210  12.050  26.450  1.00  0.00            
ATOM     56  C17 GCD     1      12.430  13.060  25.730  1.00  0.00            
ATOM     57  H27 GCD     1      11.910  13.660  26.490  1.00  0.00            
ATOM     58  C18 GCD     1      11.360  12.430  24.800  1.00  0.00            
ATOM     59  H28 GCD     1      11.870  11.980  23.940  1.00  0.00            
ATOM     60  H29 GCD     1      10.650  13.160  24.390  1.00  0.00            
ATOM     61  O14 GCD     1      10.590  11.490  25.560  1.00  0.00            
ATOM     62  H30 GCD     1      10.740  11.670  26.490  1.00  0.00            
ATOM     63  O15 GCD     1      13.610  13.580  28.250  1.00  0.00            
ATOM     64  C19 GCD     1      13.900  13.380  29.690  1.00  0.00            
ATOM     65  H31 GCD     1      14.750  12.720  29.860  1.00  0.00            
ATOM     66  C20 GCD     1      14.430  14.750  30.290  1.00  0.00            
ATOM     67  H32 GCD     1      13.710  15.550  30.050  1.00  0.00            
ATOM     68  O16 GCD     1      15.690  15.130  29.670  1.00  0.00            
ATOM     69  H33 GCD     1      16.220  15.670  30.270  1.00  0.00            
ATOM     70  C21 GCD     1      14.530  14.700  31.790  1.00  0.00            
ATOM     71  H34 GCD     1      15.260  13.920  32.050  1.00  0.00            
ATOM     72  O17 GCD     1      15.040  15.950  32.290  1.00  0.00            
ATOM     73  H35 GCD     1      14.790  15.950  33.220  1.00  0.00            
ATOM     74  C22 GCD     1      13.210  14.200  32.370  1.00  0.00            
ATOM     75  H36 GCD     1      13.270  13.980  33.440  1.00  0.00            
ATOM     76  O18 GCD     1      12.880  12.940  31.840  1.00  0.00            
ATOM     77  C23 GCD     1      12.600  12.960  30.440  1.00  0.00            
ATOM     78  H37 GCD     1      11.810  13.680  30.200  1.00  0.00            
ATOM     79  C24 GCD     1      12.140  11.580  30.010  1.00  0.00            
ATOM     80  H38 GCD     1      12.980  10.970  30.370  1.00  0.00            
ATOM     81  H39 GCD     1      12.060  11.530  28.920  1.00  0.00            
ATOM     82  O19 GCD     1      10.880  11.140  30.580  1.00  0.00            
ATOM     83  H40 GCD     1      10.190  11.620  30.090  1.00  0.00            
ATOM     84  O20 GCD     1      12.060  15.100  32.140  1.00  0.00            
ATOM     85  C25 GCD     1      11.300  15.320  33.340  1.00  0.00            
ATOM     86  H41 GCD     1      11.400  14.440  34.000  1.00  0.00            
ATOM     87  C26 GCD     1      11.880  16.470  34.050  1.00  0.00            
ATOM     88  H42 GCD     1      12.050  17.340  33.400  1.00  0.00            
ATOM     89  O21 GCD     1      13.130  16.180  34.700  1.00  0.00            
ATOM     90  H43 GCD     1      12.920  15.650  35.480  1.00  0.00            
ATOM     91  C27 GCD     1      11.030  16.970  35.240  1.00  0.00            
ATOM     92  H44 GCD     1      10.940  16.200  36.020  1.00  0.00            
ATOM     93  O22 GCD     1      11.420  18.210  35.890  1.00  0.00            
ATOM     94  H45 GCD     1      11.200  18.890  35.250  1.00  0.00            
ATOM     95  C28 GCD     1       9.580  17.110  34.790  1.00  0.00            
ATOM     96  H46 GCD     1       8.890  17.340  35.610  1.00  0.00            
ATOM     97  O23 GCD     1       9.140  15.940  34.150  1.00  0.00            
ATOM     98  C29 GCD     1       9.850  15.580  32.980  1.00  0.00            
ATOM     99  H47 GCD     1       9.920  16.380  32.240  1.00  0.00            
ATOM    100  C30 GCD     1       9.190  14.380  32.310  1.00  0.00            
ATOM    101  H48 GCD     1       9.260  13.520  32.980  1.00  0.00            
ATOM    102  H49 GCD     1       9.930  14.250  31.510  1.00  0.00            
ATOM    103  O24 GCD     1       7.910  14.630  31.770  1.00  0.00            
ATOM    104  H50 GCD     1       7.310  14.820  32.500  1.00  0.00            
ATOM    105  O25 GCD     1       9.500  18.200  33.870  1.00  0.00            
ATOM    106  C31 GCD     1       8.770  19.390  34.200  1.00  0.00            
ATOM    107  H51 GCD     1       8.520  19.450  35.270  1.00  0.00            
ATOM    108  C32 GCD     1       9.580  20.570  33.690  1.00  0.00            
ATOM    109  H52 GCD     1       9.800  20.370  32.640  1.00  0.00            
ATOM    110  O26 GCD     1      10.770  20.620  34.480  1.00  0.00            
ATOM    111  H53 GCD     1      11.530  20.740  33.900  1.00  0.00            
ATOM    112  C33 GCD     1       8.830  21.930  33.860  1.00  0.00            
ATOM    113  H54 GCD     1       8.530  22.050  34.910  1.00  0.00            
ATOM    114  O27 GCD     1       9.630  23.090  33.390  1.00  0.00            
ATOM    115  H55 GCD     1      10.510  23.100  33.790  1.00  0.00            
ATOM    116  C34 GCD     1       7.450  21.770  33.180  1.00  0.00            
ATOM    117  H56 GCD     1       6.830  22.600  33.540  1.00  0.00            
ATOM    118  O28 GCD     1       6.810  20.630  33.690  1.00  0.00            
ATOM    119  C35 GCD     1       7.460  19.380  33.370  1.00  0.00            
ATOM    120  H57 GCD     1       7.670  19.380  32.290  1.00  0.00            
ATOM    121  C36 GCD     1       6.520  18.250  33.730  1.00  0.00            
ATOM    122  H58 GCD     1       6.170  18.260  34.770  1.00  0.00            
ATOM    123  H59 GCD     1       7.000  17.300  33.460  1.00  0.00            
ATOM    124  O29 GCD     1       5.380  18.300  32.890  1.00  0.00            
ATOM    125  H60 GCD     1       4.990  19.160  33.090  1.00  0.00            
ATOM    126  O30 GCD     1       7.580  21.870  31.740  1.00  0.00            
ATOM    127  C37 GCD     1       6.770  22.830  31.130  1.00  0.00            
ATOM    128  H61 GCD     1       6.240  23.400  31.900  1.00  0.00            
ATOM    129  C38 GCD     1       7.690  23.630  30.280  1.00  0.00            
ATOM    130  H62 GCD     1       8.190  23.040  29.500  1.00  0.00            
ATOM    131  O31 GCD     1       8.690  24.350  31.070  1.00  0.00            
ATOM    132  H63 GCD     1       8.930  23.790  31.810  1.00  0.00            
ATOM    133  C39 GCD     1       6.820  24.660  29.640  1.00  0.00            
ATOM    134  H64 GCD     1       6.330  25.220  30.450  1.00  0.00            
ATOM    135  O32 GCD     1       7.500  25.640  28.810  1.00  0.00            
ATOM    136  H65 GCD     1       8.260  25.950  29.320  1.00  0.00            
ATOM    137  C40 GCD     1       5.680  24.100  28.750  1.00  0.00            
ATOM    138  H66 GCD     1       5.010  24.920  28.490  1.00  0.00            
ATOM    139  O33 GCD     1       4.930  23.160  29.530  1.00  0.00            
ATOM    140  C41 GCD     1       5.700  22.170  30.210  1.00  0.00            
ATOM    141  H67 GCD     1       6.170  21.540  29.450  1.00  0.00            
ATOM    142  C42 GCD     1       4.700  21.360  31.060  1.00  0.00            
ATOM    143  H68 GCD     1       5.310  20.550  31.470  1.00  0.00            
ATOM    144  H69 GCD     1       3.860  20.980  30.480  1.00  0.00            
ATOM    145  O34 GCD     1       4.150  22.070  32.110  1.00  0.00            
ATOM    146  H70 GCD     1       4.020  22.970  31.800  1.00  0.00            
ATOM    147  O35 GCD     1       6.130  23.410  27.580  1.00  0.00            
ATOM    148  C43 GCD     1       5.550  23.590  26.310  1.00  0.00            
ATOM    149  H71 GCD     1       4.770  24.350  26.170  1.00  0.00            
ATOM    150  C44 GCD     1       6.760  23.990  25.440  1.00  0.00            
ATOM    151  H72 GCD     1       7.610  23.310  25.580  1.00  0.00            
ATOM    152  O36 GCD     1       7.130  25.310  25.800  1.00  0.00            
ATOM    153  H73 GCD     1       7.610  25.240  26.630  1.00  0.00            
ATOM    154  C45 GCD     1       6.430  23.940  23.930  1.00  0.00            
ATOM    155  H74 GCD     1       5.650  24.660  23.660  1.00  0.00            
ATOM    156  O37 GCD     1       7.430  24.180  22.990  1.00  0.00            
ATOM    157  H75 GCD     1       7.670  25.100  22.880  1.00  0.00            
ATOM    158  C46 GCD     1       5.870  22.560  23.690  1.00  0.00            
ATOM    159  H76 GCD     1       5.520  22.460  22.660  1.00  0.00            
ATOM    160  O38 GCD     1       6.790  21.530  23.960  1.00  0.00            
ATOM    161  O39 GCD     1       4.750  22.310  24.440  1.00  0.00            
ATOM    162  C47 GCD     1       5.000  22.270  25.810  1.00  0.00            
ATOM    163  H77 GCD     1       5.650  21.410  26.060  1.00  0.00            
ATOM    164  C48 GCD     1       3.560  22.000  26.450  1.00  0.00            
ATOM    165  H78 GCD     1       2.920  22.850  26.220  1.00  0.00            
ATOM    166  H79 GCD     1       3.680  21.970  27.540  1.00  0.00            
ATOM    167  O40 GCD     1       3.030  20.770  25.900  1.00  0.00            
ATOM    168  H80 GCD     1       3.130  20.870  24.940  1.00  0.00            
ATOM    169  C1  BA6     2       9.090  20.640  27.400  1.00  0.00            
ATOM    170  C2  BA6     2      10.150  21.710  27.250  1.00  0.00            
ATOM    171  N1  BA6     2      10.180  22.380  26.020  1.00  0.00            
ATOM    172  C3  BA6     2      11.110  23.250  25.800  1.00  0.00            
ATOM    173  N2  BA6     2      11.930  23.780  26.760  1.00  0.00            
ATOM    174  C4  BA6     2      11.980  23.180  27.990  1.00  0.00            
ATOM    175  O1  BA6     2      12.800  23.530  28.790  1.00  0.00            
ATOM    176  C5  BA6     2      11.020  22.120  28.220  1.00  0.00            
ATOM    177  C6  BA6     2      10.980  21.440  29.550  1.00  0.00            
ATOM    178  C7  BA6     2      11.760  20.050  29.620  1.00  0.00            
ATOM    179  N3  BA6     2      11.060  18.820  29.130  1.00  0.00            
ATOM    180  C8  BA6     2      11.980  17.730  28.720  1.00  0.00            
ATOM    181  C9  BA6     2      11.230  16.590  27.990  1.00  0.00            
ATOM    182  C10 BA6     2      10.070  16.060  28.920  1.00  0.00            
ATOM    183  C11 BA6     2       9.430  14.830  28.300  1.00  0.00            
ATOM    184  N4  BA6     2       9.510  13.720  28.930  1.00  0.00            
ATOM    185  O2  BA6     2       8.860  12.750  28.160  1.00  0.00            
ATOM    186  C12 BA6     2       8.370  13.430  27.030  1.00  0.00            
ATOM    187  C13 BA6     2       7.540  12.960  26.060  1.00  0.00            
ATOM    188  C14 BA6     2       7.160  13.830  25.070  1.00  0.00            
ATOM    189  F1  BA6     2       6.340  13.410  24.180  1.00  0.00            
ATOM    190  C15 BA6     2       7.500  15.250  25.130  1.00  0.00            
ATOM    191  C16 BA6     2       8.420  15.710  26.120  1.00  0.00            
ATOM    192  C17 BA6     2       8.850  14.720  27.020  1.00  0.00            
ATOM    193  C18 BA6     2       9.150  17.230  29.300  1.00  0.00            
ATOM    194  C19 BA6     2       9.880  18.450  29.960  1.00  0.00            
ATOM    195  C20 BA6     2      12.740  25.000  26.500  1.00  0.00            
ATOM    196  C21 BA6     2      13.230  25.090  24.990  1.00  0.00            
ATOM    197  C22 BA6     2      11.980  25.030  24.040  1.00  0.00            
ATOM    198  C23 BA6     2      11.110  23.750  24.320  1.00  0.00            
ATOM    199  H1  BA6     2       8.200  20.730  26.770  1.00  0.00            
ATOM    200  H2  BA6     2       9.460  19.610  27.320  1.00  0.00            
ATOM    201  H3  BA6     2       8.520  20.640  28.340  1.00  0.00            
ATOM    202  H4  BA6     2      10.050  21.390  30.130  1.00  0.00            
ATOM    203  H5  BA6     2      11.610  22.080  30.190  1.00  0.00            
ATOM    204  H6  BA6     2      11.890  19.870  30.690  1.00  0.00            
ATOM    205  H7  BA6     2      12.780  20.250  29.250  1.00  0.00            
ATOM    206  H8  BA6     2      12.560  17.350  29.560  1.00  0.00            
ATOM    207  H9  BA6     2      12.730  18.220  28.090  1.00  0.00            
ATOM    208  H10 BA6     2      11.910  15.780  27.730  1.00  0.00            
ATOM    209  H11 BA6     2      10.830  16.970  27.050  1.00  0.00            
ATOM    210  H12 BA6     2      10.530  15.690  29.850  1.00  0.00            
ATOM    211  H13 BA6     2       7.170  11.940  26.070  1.00  0.00            
ATOM    212  H14 BA6     2       7.120  15.890  24.330  1.00  0.00            
ATOM    213  H15 BA6     2       8.690  16.760  26.070  1.00  0.00            
ATOM    214  H16 BA6     2       8.350  16.870  29.950  1.00  0.00            
ATOM    215  H17 BA6     2       8.720  17.570  28.350  1.00  0.00            
ATOM    216  H18 BA6     2       9.190  19.300  29.960  1.00  0.00            
ATOM    217  H19 BA6     2      10.190  18.240  30.980  1.00  0.00            
ATOM    218  H20 BA6     2      13.620  25.060  27.150  1.00  0.00            
ATOM    219  H21 BA6     2      12.070  25.840  26.710  1.00  0.00            
ATOM    220  H22 BA6     2      14.000  24.340  24.770  1.00  0.00            
ATOM    221  H23 BA6     2      13.710  26.040  24.710  1.00  0.00            
ATOM    222  H24 BA6     2      12.280  25.090  22.980  1.00  0.00            
ATOM    223  H25 BA6     2      11.400  25.940  24.260  1.00  0.00            
ATOM    224  H26 BA6     2      10.050  23.810  24.070  1.00  0.00            
ATOM    225  H27 BA6     2      11.590  22.920  23.780  1.00  0.00            
TER
ENDMDL
MODEL        1
ATOM      1  H1  GCD     1      24.820  10.770  37.140  1.00  0.00            
ATOM      2  O1  GCD     1      25.550  10.570  36.550  1.00  0.00            
ATOM      3  C1  GCD     1      25.890  11.830  35.890  1.00  0.00            
ATOM      4  H2  GCD     1      24.960  12.420  36.010  1.00  0.00            
ATOM      5  H3  GCD     1      26.750  12.210  36.450  1.00  0.00            
ATOM      6  C2  GCD     1      26.310  11.750  34.430  1.00  0.00            
ATOM      7  H4  GCD     1      26.410  12.780  34.060  1.00  0.00            
ATOM      8  C3  GCD     1      25.330  10.960  33.550  1.00  0.00            
ATOM      9  H5  GCD     1      25.190   9.950  33.960  1.00  0.00            
ATOM     10  C4  GCD     1      25.900  10.940  32.120  1.00  0.00            
ATOM     11  H6  GCD     1      25.970  11.930  31.660  1.00  0.00            
ATOM     12  O2  GCD     1      25.020  10.200  31.300  1.00  0.00            
ATOM     13  H7  GCD     1      25.460  10.020  30.460  1.00  0.00            
ATOM     14  C5  GCD     1      27.260  10.230  32.070  1.00  0.00            
ATOM     15  H8  GCD     1      27.170   9.210  32.460  1.00  0.00            
ATOM     16  O3  GCD     1      27.840  10.080  30.750  1.00  0.00            
ATOM     17  H9  GCD     1      28.500  10.770  30.630  1.00  0.00            
ATOM     18  C6  GCD     1      28.190  10.940  33.100  1.00  0.00            
ATOM     19  O4  GCD     1      27.570  10.990  34.360  1.00  0.00            
ATOM     20  H10 GCD     1      29.120  10.380  33.260  1.00  0.00            
ATOM     21  O5  GCD     1      28.460  12.270  32.710  1.00  0.00            
ATOM     22  C7  GCD     1      29.780  12.760  32.680  1.00  0.00            
ATOM     23  H11 GCD     1      30.400  12.170  33.370  1.00  0.00            
ATOM     24  C8  GCD     1      30.390  12.510  31.290  1.00  0.00            
ATOM     25  H12 GCD     1      29.750  13.060  30.600  1.00  0.00            
ATOM     26  O6  GCD     1      30.440  11.080  31.000  1.00  0.00            
ATOM     27  H13 GCD     1      30.710  10.650  31.820  1.00  0.00            
ATOM     28  C9  GCD     1      31.840  13.060  31.290  1.00  0.00            
ATOM     29  H14 GCD     1      32.390  12.460  32.030  1.00  0.00            
ATOM     30  O7  GCD     1      32.470  12.900  30.070  1.00  0.00            
ATOM     31  H15 GCD     1      31.810  13.260  29.480  1.00  0.00            
ATOM     32  C10 GCD     1      31.860  14.470  31.700  1.00  0.00            
ATOM     33  H16 GCD     1      32.940  14.670  31.700  1.00  0.00            
ATOM     34  O8  GCD     1      31.320  14.630  33.000  1.00  0.00            
ATOM     35  C11 GCD     1      29.890  14.230  33.030  1.00  0.00            
ATOM     36  H17 GCD     1      29.260  14.900  32.430  1.00  0.00            
ATOM     37  C12 GCD     1      29.390  14.450  34.450  1.00  0.00            
ATOM     38  H18 GCD     1      29.960  13.880  35.200  1.00  0.00            
ATOM     39  H19 GCD     1      28.360  14.080  34.530  1.00  0.00            
ATOM     40  O9  GCD     1      29.420  15.840  34.740  1.00  0.00            
ATOM     41  H20 GCD     1      30.340  16.040  34.940  1.00  0.00            
ATOM     42  O10 GCD     1      31.150  15.280  30.780  1.00  0.00            
ATOM     43  C13 GCD     1      31.820  16.000  29.770  1.00  0.00            
ATOM     44  H21 GCD     1      32.800  15.550  29.580  1.00  0.00            
ATOM     45  C14 GCD     1      31.050  15.890  28.540  1.00  0.00            
ATOM     46  H22 GCD     1      30.060  16.290  28.800  1.00  0.00            
ATOM     47  O11 GCD     1      31.120  14.510  28.160  1.00  0.00            
ATOM     48  H23 GCD     1      32.010  14.470  27.780  1.00  0.00            
ATOM     49  C15 GCD     1      31.580  16.830  27.400  1.00  0.00            
ATOM     50  H24 GCD     1      32.620  16.530  27.230  1.00  0.00            
ATOM     51  O12 GCD     1      30.810  16.610  26.170  1.00  0.00            
ATOM     52  H25 GCD     1      31.120  15.850  25.670  1.00  0.00            
ATOM     53  C16 GCD     1      31.660  18.210  27.950  1.00  0.00            
ATOM     54  H26 GCD     1      32.050  18.890  27.190  1.00  0.00            
ATOM     55  O13 GCD     1      32.430  18.250  29.140  1.00  0.00            
ATOM     56  C17 GCD     1      31.900  17.460  30.200  1.00  0.00            
ATOM     57  H27 GCD     1      30.900  17.770  30.520  1.00  0.00            
ATOM     58  C18 GCD     1      32.710  17.760  31.500  1.00  0.00            
ATOM     59  H28 GCD     1      32.230  17.250  32.350  1.00  0.00            
ATOM     60  H29 GCD     1      32.750  18.840  31.720  1.00  0.00            
ATOM     61  O14 GCD     1      34.080  17.420  31.290  1.00  0.00            
ATOM     62  H30 GCD     1      34.240  16.920  32.100  1.00  0.00            
ATOM     63  O15 GCD     1      30.300  18.640  28.270  1.00  0.00            
ATOM     64  C19 GCD     1      29.800  19.850  27.720  1.00  0.00            
ATOM     65  H31 GCD     1      30.610  20.440  27.260  1.00  0.00            
ATOM     66  C20 GCD     1      28.680  19.430  26.770  1.00  0.00            
ATOM     67  H32 GCD     1      28.070  18.680  27.280  1.00  0.00            
ATOM     68  O16 GCD     1      29.220  18.860  25.540  1.00  0.00            
ATOM     69  H33 GCD     1      29.840  18.190  25.840  1.00  0.00            
ATOM     70  C21 GCD     1      27.730  20.590  26.390  1.00  0.00            
ATOM     71  H34 GCD     1      28.390  21.220  25.780  1.00  0.00            
ATOM     72  O17 GCD     1      26.530  20.230  25.760  1.00  0.00            
ATOM     73  H35 GCD     1      25.830  20.630  26.290  1.00  0.00            
ATOM     74  C22 GCD     1      27.470  21.490  27.590  1.00  0.00            
ATOM     75  H36 GCD     1      27.020  22.410  27.210  1.00  0.00            
ATOM     76  O18 GCD     1      28.610  21.900  28.350  1.00  0.00            
ATOM     77  C23 GCD     1      29.320  20.790  28.870  1.00  0.00            
ATOM     78  H37 GCD     1      28.640  20.180  29.490  1.00  0.00            
ATOM     79  C24 GCD     1      30.420  21.390  29.760  1.00  0.00            
ATOM     80  H38 GCD     1      30.870  20.550  30.310  1.00  0.00            
ATOM     81  H39 GCD     1      29.810  21.970  30.460  1.00  0.00            
ATOM     82  O19 GCD     1      31.400  22.240  29.160  1.00  0.00            
ATOM     83  H40 GCD     1      30.950  23.040  28.850  1.00  0.00            
ATOM     84  O20 GCD     1      26.450  20.910  28.420  1.00  0.00            
ATOM     85  C25 GCD     1      25.570  21.970  28.840  1.00  0.00            
ATOM     86  H41 GCD     1      25.970  22.980  28.680  1.00  0.00            
ATOM     87  C26 GCD     1      24.250  21.810  28.150  1.00  0.00            
ATOM     88  H42 GCD     1      23.860  20.830  28.460  1.00  0.00            
ATOM     89  O21 GCD     1      24.530  21.970  26.780  1.00  0.00            
ATOM     90  H43 GCD     1      23.860  21.580  26.210  1.00  0.00            
ATOM     91  C27 GCD     1      23.210  22.840  28.610  1.00  0.00            
ATOM     92  H44 GCD     1      23.650  23.820  28.430  1.00  0.00            
ATOM     93  O22 GCD     1      21.960  22.650  27.960  1.00  0.00            
ATOM     94  H45 GCD     1      22.060  22.770  27.010  1.00  0.00            
ATOM     95  C28 GCD     1      23.050  22.830  30.110  1.00  0.00            
ATOM     96  H46 GCD     1      22.520  23.740  30.420  1.00  0.00            
ATOM     97  O23 GCD     1      24.400  23.030  30.630  1.00  0.00            
ATOM     98  C29 GCD     1      25.320  22.020  30.310  1.00  0.00            
ATOM     99  H47 GCD     1      24.900  21.110  30.750  1.00  0.00            
ATOM    100  C30 GCD     1      26.630  22.230  31.120  1.00  0.00            
ATOM    101  H48 GCD     1      27.150  23.110  30.720  1.00  0.00            
ATOM    102  H49 GCD     1      27.200  21.300  30.950  1.00  0.00            
ATOM    103  O24 GCD     1      26.350  22.370  32.560  1.00  0.00            
ATOM    104  H50 GCD     1      25.900  23.210  32.710  1.00  0.00            
ATOM    105  O25 GCD     1      22.490  21.620  30.660  1.00  0.00            
ATOM    106  C31 GCD     1      21.410  21.680  31.620  1.00  0.00            
ATOM    107  H51 GCD     1      20.990  22.680  31.780  1.00  0.00            
ATOM    108  C32 GCD     1      20.240  20.930  31.040  1.00  0.00            
ATOM    109  H52 GCD     1      20.650  19.970  30.690  1.00  0.00            
ATOM    110  O26 GCD     1      19.810  21.620  29.930  1.00  0.00            
ATOM    111  H53 GCD     1      20.600  21.810  29.410  1.00  0.00            
ATOM    112  C33 GCD     1      19.100  20.660  32.010  1.00  0.00            
ATOM    113  H54 GCD     1      18.620  21.590  32.320  1.00  0.00            
ATOM    114  O27 GCD     1      18.010  19.880  31.530  1.00  0.00            
ATOM    115  H55 GCD     1      18.310  19.020  31.220  1.00  0.00            
ATOM    116  C34 GCD     1      19.670  20.040  33.250  1.00  0.00            
ATOM    117  H56 GCD     1      18.890  19.930  34.020  1.00  0.00            
ATOM    118  O28 GCD     1      20.690  20.940  33.730  1.00  0.00            
ATOM    119  C35 GCD     1      21.830  21.040  32.880  1.00  0.00            
ATOM    120  H57 GCD     1      22.160  20.000  32.700  1.00  0.00            
ATOM    121  C36 GCD     1      22.950  21.670  33.600  1.00  0.00            
ATOM    122  H58 GCD     1      22.490  22.590  33.990  1.00  0.00            
ATOM    123  H59 GCD     1      23.730  22.030  32.910  1.00  0.00            
ATOM    124  O29 GCD     1      23.530  20.940  34.720  1.00  0.00            
ATOM    125  H60 GCD     1      24.000  21.580  35.260  1.00  0.00            
ATOM    126  O30 GCD     1      20.260  18.820  33.000  1.00  0.00            
ATOM    127  C37 GCD     1      19.480  17.650  33.170  1.00  0.00            
ATOM    128  H61 GCD     1      18.400  17.840  33.290  1.00  0.00            
ATOM    129  C38 GCD     1      19.610  16.810  31.910  1.00  0.00            
ATOM    130  H62 GCD     1      20.690  16.710  31.760  1.00  0.00            
ATOM    131  O31 GCD     1      19.130  17.600  30.820  1.00  0.00            
ATOM    132  H63 GCD     1      19.700  17.390  30.070  1.00  0.00            
ATOM    133  C39 GCD     1      18.840  15.460  32.060  1.00  0.00            
ATOM    134  H64 GCD     1      17.760  15.630  32.020  1.00  0.00            
ATOM    135  O32 GCD     1      18.960  14.530  30.950  1.00  0.00            
ATOM    136  H65 GCD     1      19.560  13.890  31.350  1.00  0.00            
ATOM    137  C40 GCD     1      19.190  14.780  33.370  1.00  0.00            
ATOM    138  H66 GCD     1      18.620  13.870  33.550  1.00  0.00            
ATOM    139  O33 GCD     1      19.140  15.720  34.460  1.00  0.00            
ATOM    140  C41 GCD     1      19.870  16.890  34.390  1.00  0.00            
ATOM    141  H67 GCD     1      20.910  16.600  34.190  1.00  0.00            
ATOM    142  C42 GCD     1      19.730  17.640  35.640  1.00  0.00            
ATOM    143  H68 GCD     1      20.440  18.460  35.770  1.00  0.00            
ATOM    144  H69 GCD     1      19.940  16.950  36.470  1.00  0.00            
ATOM    145  O34 GCD     1      18.440  18.210  35.890  1.00  0.00            
ATOM    146  H70 GCD     1      18.540  18.790  36.650  1.00  0.00            
ATOM    147  O35 GCD     1      20.480  14.290  33.170  1.00  0.00            
ATOM    148  C43 GCD     1      20.850  13.020  33.740  1.00  0.00            
ATOM    149  H71 GCD     1      19.970  12.620  34.270  1.00  0.00            
ATOM    150  C44 GCD     1      21.270  12.200  32.570  1.00  0.00            
ATOM    151  H72 GCD     1      21.960  12.770  31.940  1.00  0.00            
ATOM    152  O36 GCD     1      20.100  11.940  31.820  1.00  0.00            
ATOM    153  H73 GCD     1      20.380  11.260  31.190  1.00  0.00            
ATOM    154  C45 GCD     1      21.840  10.850  33.070  1.00  0.00            
ATOM    155  H74 GCD     1      21.080  10.320  33.650  1.00  0.00            
ATOM    156  O37 GCD     1      22.300  10.000  31.930  1.00  0.00            
ATOM    157  H75 GCD     1      23.140  10.430  31.710  1.00  0.00            
ATOM    158  C46 GCD     1      22.960  11.060  34.100  1.00  0.00            
ATOM    159  H76 GCD     1      23.240  10.120  34.590  1.00  0.00            
ATOM    160  O38 GCD     1      24.130  11.670  33.490  1.00  0.00            
ATOM    161  O39 GCD     1      22.370  11.870  35.110  1.00  0.00            
ATOM    162  C47 GCD     1      21.990  13.250  34.800  1.00  0.00            
ATOM    163  H77 GCD     1      22.890  13.820  34.520  1.00  0.00            
ATOM    164  C48 GCD     1      21.460  13.940  36.050  1.00  0.00            
ATOM    165  H78 GCD     1      21.420  15.010  35.790  1.00  0.00            
ATOM    166  H79 GCD     1      22.310  13.900  36.750  1.00  0.00            
ATOM    167  O40 GCD     1      20.220  13.590  36.640  1.00  0.00            
ATOM    168  H80 GCD     1      20.090  14.170  37.410  1.00  0.00            
ATOM    169  C1  BA6     2      23.070  14.840  29.890  1.00  0.00            
ATOM    170  C2  BA6     2      24.240  14.790  28.910  1.00  0.00            
ATOM    171  N1  BA6     2      24.850  13.600  28.830  1.00  0.00            
ATOM    172  C3  BA6     2      25.860  13.480  27.920  1.00  0.00            
ATOM    173  N2  BA6     2      26.380  14.470  27.170  1.00  0.00            
ATOM    174  C4  BA6     2      25.850  15.710  27.260  1.00  0.00            
ATOM    175  O1  BA6     2      26.360  16.630  26.650  1.00  0.00            
ATOM    176  C5  BA6     2      24.710  15.820  28.160  1.00  0.00            
ATOM    177  C6  BA6     2      24.250  17.270  28.410  1.00  0.00            
ATOM    178  C7  BA6     2      25.250  17.810  29.380  1.00  0.00            
ATOM    179  N3  BA6     2      25.040  17.540  30.800  1.00  0.00            
ATOM    180  C8  BA6     2      26.310  17.550  31.510  1.00  0.00            
ATOM    181  C9  BA6     2      26.210  16.860  32.960  1.00  0.00            
ATOM    182  C10 BA6     2      25.020  17.420  33.800  1.00  0.00            
ATOM    183  C11 BA6     2      24.950  16.610  35.110  1.00  0.00            
ATOM    184  N4  BA6     2      25.690  15.550  35.420  1.00  0.00            
ATOM    185  O2  BA6     2      25.200  15.020  36.650  1.00  0.00            
ATOM    186  C12 BA6     2      24.260  15.900  37.080  1.00  0.00            
ATOM    187  C13 BA6     2      23.620  15.830  38.290  1.00  0.00            
ATOM    188  C14 BA6     2      22.580  16.730  38.550  1.00  0.00            
ATOM    189  F1  BA6     2      22.160  16.780  39.800  1.00  0.00            
ATOM    190  C15 BA6     2      22.330  17.800  37.670  1.00  0.00            
ATOM    191  C16 BA6     2      23.100  17.970  36.460  1.00  0.00            
ATOM    192  C17 BA6     2      24.050  16.940  36.230  1.00  0.00            
ATOM    193  C18 BA6     2      23.710  17.390  32.930  1.00  0.00            
ATOM    194  C19 BA6     2      23.890  18.080  31.530  1.00  0.00            
ATOM    195  C20 BA6     2      27.630  14.280  26.280  1.00  0.00            
ATOM    196  C21 BA6     2      28.390  12.920  26.450  1.00  0.00            
ATOM    197  C22 BA6     2      28.060  12.270  27.760  1.00  0.00            
ATOM    198  C23 BA6     2      26.540  12.130  27.950  1.00  0.00            
ATOM    199  H1  BA6     2      23.230  14.370  30.860  1.00  0.00            
ATOM    200  H2  BA6     2      22.690  15.840  30.140  1.00  0.00            
ATOM    201  H3  BA6     2      22.180  14.340  29.490  1.00  0.00            
ATOM    202  H4  BA6     2      23.210  17.310  28.750  1.00  0.00            
ATOM    203  H5  BA6     2      24.280  17.800  27.450  1.00  0.00            
ATOM    204  H6  BA6     2      25.150  18.900  29.250  1.00  0.00            
ATOM    205  H7  BA6     2      26.270  17.580  29.030  1.00  0.00            
ATOM    206  H8  BA6     2      26.680  18.570  31.630  1.00  0.00            
ATOM    207  H9  BA6     2      27.120  17.040  30.960  1.00  0.00            
ATOM    208  H10 BA6     2      27.170  17.010  33.460  1.00  0.00            
ATOM    209  H11 BA6     2      25.920  15.820  32.720  1.00  0.00            
ATOM    210  H12 BA6     2      25.210  18.480  33.980  1.00  0.00            
ATOM    211  H13 BA6     2      23.960  15.120  39.040  1.00  0.00            
ATOM    212  H14 BA6     2      21.710  18.610  38.040  1.00  0.00            
ATOM    213  H15 BA6     2      22.910  18.770  35.750  1.00  0.00            
ATOM    214  H16 BA6     2      22.900  17.890  33.470  1.00  0.00            
ATOM    215  H17 BA6     2      23.480  16.320  32.830  1.00  0.00            
ATOM    216  H18 BA6     2      22.920  17.860  31.080  1.00  0.00            
ATOM    217  H19 BA6     2      24.020  19.170  31.570  1.00  0.00            
ATOM    218  H20 BA6     2      28.290  15.150  26.350  1.00  0.00            
ATOM    219  H21 BA6     2      27.200  14.300  25.270  1.00  0.00            
ATOM    220  H22 BA6     2      29.460  13.110  26.430  1.00  0.00            
ATOM    221  H23 BA6     2      28.130  12.240  25.630  1.00  0.00            
ATOM    222  H24 BA6     2      28.540  12.850  28.560  1.00  0.00            
ATOM    223  H25 BA6     2      28.510  11.270  27.830  1.00  0.00            
ATOM    224  H26 BA6     2      26.170  11.450  27.170  1.00  0.00            
ATOM    225  H27 BA6     2      26.330  11.640  28.910  1.00  0.00            
TER
ENDMDL
MODEL        1
ATOM      1  H1  GCD     1       5.290  19.030  22.380  1.00  0.00            
ATOM      2  O1  GCD     1       5.420  18.300  21.750  1.00  0.00            
ATOM      3  C1  GCD     1       5.250  18.820  20.440  1.00  0.00            
ATOM      4  H2  GCD     1       5.420  18.070  19.650  1.00  0.00            
ATOM      5  H3  GCD     1       4.230  19.200  20.350  1.00  0.00            
ATOM      6  C2  GCD     1       6.290  19.930  20.240  1.00  0.00            
ATOM      7  H4  GCD     1       7.190  19.620  20.800  1.00  0.00            
ATOM      8  C3  GCD     1       5.850  21.320  20.790  1.00  0.00            
ATOM      9  H5  GCD     1       4.860  21.590  20.390  1.00  0.00            
ATOM     10  C4  GCD     1       6.910  22.460  20.530  1.00  0.00            
ATOM     11  H6  GCD     1       7.780  22.210  21.150  1.00  0.00            
ATOM     12  O2  GCD     1       6.390  23.750  20.940  1.00  0.00            
ATOM     13  H7  GCD     1       7.200  24.270  20.980  1.00  0.00            
ATOM     14  C5  GCD     1       7.290  22.430  18.990  1.00  0.00            
ATOM     15  H8  GCD     1       6.410  22.760  18.430  1.00  0.00            
ATOM     16  O3  GCD     1       8.210  23.400  18.630  1.00  0.00            
ATOM     17  H9  GCD     1       7.670  24.190  18.510  1.00  0.00            
ATOM     18  C6  GCD     1       7.780  21.070  18.640  1.00  0.00            
ATOM     19  O4  GCD     1       6.740  20.060  18.870  1.00  0.00            
ATOM     20  H10 GCD     1       8.020  21.080  17.570  1.00  0.00            
ATOM     21  O5  GCD     1       9.000  20.870  19.330  1.00  0.00            
ATOM     22  C7  GCD     1      10.230  20.770  18.570  1.00  0.00            
ATOM     23  H11 GCD     1      10.200  21.310  17.610  1.00  0.00            
ATOM     24  C8  GCD     1      11.210  21.460  19.470  1.00  0.00            
ATOM     25  H12 GCD     1      11.260  20.970  20.450  1.00  0.00            
ATOM     26  O6  GCD     1      10.810  22.780  19.720  1.00  0.00            
ATOM     27  H13 GCD     1       9.890  22.780  19.410  1.00  0.00            
ATOM     28  C9  GCD     1      12.630  21.430  18.990  1.00  0.00            
ATOM     29  H14 GCD     1      12.690  21.890  18.000  1.00  0.00            
ATOM     30  O7  GCD     1      13.530  22.160  19.890  1.00  0.00            
ATOM     31  H15 GCD     1      12.980  22.770  20.390  1.00  0.00            
ATOM     32  C10 GCD     1      13.010  19.950  18.880  1.00  0.00            
ATOM     33  H16 GCD     1      13.980  19.790  18.410  1.00  0.00            
ATOM     34  O8  GCD     1      12.080  19.310  18.010  1.00  0.00            
ATOM     35  C11 GCD     1      10.700  19.340  18.370  1.00  0.00            
ATOM     36  H17 GCD     1      10.540  18.730  19.270  1.00  0.00            
ATOM     37  C12 GCD     1       9.920  18.570  17.210  1.00  0.00            
ATOM     38  H18 GCD     1       8.860  18.450  17.450  1.00  0.00            
ATOM     39  H19 GCD     1      10.390  17.590  17.090  1.00  0.00            
ATOM     40  O9  GCD     1       9.850  19.220  15.940  1.00  0.00            
ATOM     41  H20 GCD     1       9.560  18.610  15.250  1.00  0.00            
ATOM     42  O10 GCD     1      13.010  19.320  20.130  1.00  0.00            
ATOM     43  C13 GCD     1      14.170  18.570  20.500  1.00  0.00            
ATOM     44  H21 GCD     1      14.790  18.390  19.610  1.00  0.00            
ATOM     45  C14 GCD     1      14.900  19.400  21.570  1.00  0.00            
ATOM     46  H22 GCD     1      14.120  19.740  22.260  1.00  0.00            
ATOM     47  O11 GCD     1      15.480  20.550  21.000  1.00  0.00            
ATOM     48  H23 GCD     1      14.750  21.010  20.570  1.00  0.00            
ATOM     49  C15 GCD     1      15.910  18.610  22.350  1.00  0.00            
ATOM     50  H24 GCD     1      16.820  18.660  21.740  1.00  0.00            
ATOM     51  O12 GCD     1      16.420  19.210  23.570  1.00  0.00            
ATOM     52  H25 GCD     1      16.260  18.500  24.190  1.00  0.00            
ATOM     53  C16 GCD     1      15.550  17.170  22.640  1.00  0.00            
ATOM     54  H26 GCD     1      16.460  16.650  22.960  1.00  0.00            
ATOM     55  O13 GCD     1      14.990  16.580  21.500  1.00  0.00            
ATOM     56  C17 GCD     1      13.800  17.270  21.100  1.00  0.00            
ATOM     57  H27 GCD     1      13.170  17.460  21.970  1.00  0.00            
ATOM     58  C18 GCD     1      13.000  16.380  20.140  1.00  0.00            
ATOM     59  H28 GCD     1      13.550  16.190  19.210  1.00  0.00            
ATOM     60  H29 GCD     1      12.170  17.030  19.840  1.00  0.00            
ATOM     61  O14 GCD     1      12.520  15.190  20.730  1.00  0.00            
ATOM     62  H30 GCD     1      13.260  14.580  20.820  1.00  0.00            
ATOM     63  O15 GCD     1      14.730  17.160  23.850  1.00  0.00            
ATOM     64  C19 GCD     1      14.790  16.000  24.590  1.00  0.00            
ATOM     65  H31 GCD     1      15.230  15.130  24.080  1.00  0.00            
ATOM     66  C20 GCD     1      15.690  16.400  25.760  1.00  0.00            
ATOM     67  H32 GCD     1      15.380  17.330  26.250  1.00  0.00            
ATOM     68  O16 GCD     1      17.020  16.500  25.200  1.00  0.00            
ATOM     69  H33 GCD     1      17.590  16.850  25.890  1.00  0.00            
ATOM     70  C21 GCD     1      15.610  15.260  26.850  1.00  0.00            
ATOM     71  H34 GCD     1      15.790  14.340  26.280  1.00  0.00            
ATOM     72  O17 GCD     1      16.590  15.450  27.830  1.00  0.00            
ATOM     73  H35 GCD     1      16.710  16.360  28.110  1.00  0.00            
ATOM     74  C22 GCD     1      14.220  15.140  27.330  1.00  0.00            
ATOM     75  H36 GCD     1      14.150  14.380  28.110  1.00  0.00            
ATOM     76  O18 GCD     1      13.440  14.750  26.200  1.00  0.00            
ATOM     77  C23 GCD     1      13.420  15.690  25.070  1.00  0.00            
ATOM     78  H37 GCD     1      12.920  16.600  25.430  1.00  0.00            
ATOM     79  C24 GCD     1      12.510  15.250  23.890  1.00  0.00            
ATOM     80  H38 GCD     1      12.380  16.010  23.110  1.00  0.00            
ATOM     81  H39 GCD     1      11.540  15.030  24.350  1.00  0.00            
ATOM     82  O19 GCD     1      13.040  14.050  23.350  1.00  0.00            
ATOM     83  H40 GCD     1      12.310  13.820  22.760  1.00  0.00            
ATOM     84  O20 GCD     1      13.670  16.340  27.950  1.00  0.00            
ATOM     85  C25 GCD     1      14.120  16.450  29.350  1.00  0.00            
ATOM     86  H41 GCD     1      14.850  15.720  29.730  1.00  0.00            
ATOM     87  C26 GCD     1      14.680  17.880  29.520  1.00  0.00            
ATOM     88  H42 GCD     1      14.060  18.540  28.910  1.00  0.00            
ATOM     89  O21 GCD     1      16.030  17.980  28.960  1.00  0.00            
ATOM     90  H43 GCD     1      16.330  18.900  28.990  1.00  0.00            
ATOM     91  C27 GCD     1      14.650  18.310  31.000  1.00  0.00            
ATOM     92  H44 GCD     1      15.310  17.550  31.450  1.00  0.00            
ATOM     93  O22 GCD     1      15.100  19.660  31.180  1.00  0.00            
ATOM     94  H45 GCD     1      14.490  20.300  30.780  1.00  0.00            
ATOM     95  C28 GCD     1      13.290  18.100  31.500  1.00  0.00            
ATOM     96  H46 GCD     1      13.320  18.420  32.550  1.00  0.00            
ATOM     97  O23 GCD     1      13.000  16.720  31.460  1.00  0.00            
ATOM     98  C29 GCD     1      12.820  16.280  30.120  1.00  0.00            
ATOM     99  H47 GCD     1      12.000  16.800  29.610  1.00  0.00            
ATOM    100  C30 GCD     1      12.460  14.770  30.150  1.00  0.00            
ATOM    101  H48 GCD     1      13.230  14.230  30.720  1.00  0.00            
ATOM    102  H49 GCD     1      12.390  14.430  29.110  1.00  0.00            
ATOM    103  O24 GCD     1      11.150  14.550  30.700  1.00  0.00            
ATOM    104  H50 GCD     1      11.260  14.310  31.630  1.00  0.00            
ATOM    105  O25 GCD     1      12.360  18.930  30.810  1.00  0.00            
ATOM    106  C31 GCD     1      11.680  19.920  31.550  1.00  0.00            
ATOM    107  H51 GCD     1      11.880  19.810  32.630  1.00  0.00            
ATOM    108  C32 GCD     1      11.920  21.230  30.940  1.00  0.00            
ATOM    109  H52 GCD     1      11.840  20.990  29.870  1.00  0.00            
ATOM    110  O26 GCD     1      13.220  21.760  31.240  1.00  0.00            
ATOM    111  H53 GCD     1      13.350  21.890  32.180  1.00  0.00            
ATOM    112  C33 GCD     1      10.890  22.230  31.430  1.00  0.00            
ATOM    113  H54 GCD     1      11.100  22.370  32.500  1.00  0.00            
ATOM    114  O27 GCD     1      11.170  23.500  30.730  1.00  0.00            
ATOM    115  H55 GCD     1      12.090  23.710  30.970  1.00  0.00            
ATOM    116  C34 GCD     1       9.510  21.720  31.210  1.00  0.00            
ATOM    117  H56 GCD     1       8.850  22.410  31.740  1.00  0.00            
ATOM    118  O28 GCD     1       9.370  20.560  31.890  1.00  0.00            
ATOM    119  C35 GCD     1      10.190  19.510  31.430  1.00  0.00            
ATOM    120  H57 GCD     1       9.890  19.360  30.390  1.00  0.00            
ATOM    121  C36 GCD     1       9.960  18.210  32.210  1.00  0.00            
ATOM    122  H58 GCD     1      10.080  18.400  33.290  1.00  0.00            
ATOM    123  H59 GCD     1      10.720  17.460  31.970  1.00  0.00            
ATOM    124  O29 GCD     1       8.580  17.900  32.000  1.00  0.00            
ATOM    125  H60 GCD     1       8.050  18.610  32.400  1.00  0.00            
ATOM    126  O30 GCD     1       9.110  21.600  29.780  1.00  0.00            
ATOM    127  C37 GCD     1       7.830  22.160  29.440  1.00  0.00            
ATOM    128  H61 GCD     1       7.360  22.710  30.260  1.00  0.00            
ATOM    129  C38 GCD     1       8.050  23.160  28.320  1.00  0.00            
ATOM    130  H62 GCD     1       8.600  22.780  27.460  1.00  0.00            
ATOM    131  O31 GCD     1       8.900  24.140  28.870  1.00  0.00            
ATOM    132  H63 GCD     1       9.650  23.660  29.250  1.00  0.00            
ATOM    133  C39 GCD     1       6.740  23.760  27.850  1.00  0.00            
ATOM    134  H64 GCD     1       6.280  24.280  28.700  1.00  0.00            
ATOM    135  O32 GCD     1       6.980  24.690  26.800  1.00  0.00            
ATOM    136  H65 GCD     1       6.330  25.390  26.790  1.00  0.00            
ATOM    137  C40 GCD     1       5.820  22.660  27.470  1.00  0.00            
ATOM    138  H66 GCD     1       4.830  23.090  27.310  1.00  0.00            
ATOM    139  O33 GCD     1       5.640  21.690  28.490  1.00  0.00            
ATOM    140  C41 GCD     1       6.900  21.020  28.980  1.00  0.00            
ATOM    141  H67 GCD     1       7.400  20.520  28.140  1.00  0.00            
ATOM    142  C42 GCD     1       6.510  20.020  30.090  1.00  0.00            
ATOM    143  H68 GCD     1       7.460  19.510  30.290  1.00  0.00            
ATOM    144  H69 GCD     1       5.810  19.230  29.790  1.00  0.00            
ATOM    145  O34 GCD     1       5.920  20.790  31.100  1.00  0.00            
ATOM    146  H70 GCD     1       5.680  21.660  30.790  1.00  0.00            
ATOM    147  O35 GCD     1       6.270  22.030  26.270  1.00  0.00            
ATOM    148  C43 GCD     1       5.200  21.630  25.420  1.00  0.00            
ATOM    149  H71 GCD     1       4.390  21.480  26.140  1.00  0.00            
ATOM    150  C44 GCD     1       4.880  22.810  24.390  1.00  0.00            
ATOM    151  H72 GCD     1       5.880  23.120  24.030  1.00  0.00            
ATOM    152  O36 GCD     1       4.260  23.930  24.970  1.00  0.00            
ATOM    153  H73 GCD     1       4.720  24.720  24.680  1.00  0.00            
ATOM    154  C45 GCD     1       3.910  22.380  23.290  1.00  0.00            
ATOM    155  H74 GCD     1       2.980  22.220  23.840  1.00  0.00            
ATOM    156  O37 GCD     1       3.710  23.400  22.340  1.00  0.00            
ATOM    157  H75 GCD     1       4.570  23.580  21.950  1.00  0.00            
ATOM    158  C46 GCD     1       4.380  21.030  22.730  1.00  0.00            
ATOM    159  H76 GCD     1       3.680  20.730  21.940  1.00  0.00            
ATOM    160  O38 GCD     1       5.690  21.150  22.240  1.00  0.00            
ATOM    161  O39 GCD     1       4.360  20.030  23.710  1.00  0.00            
ATOM    162  C47 GCD     1       5.290  20.230  24.810  1.00  0.00            
ATOM    163  H77 GCD     1       6.270  20.030  24.360  1.00  0.00            
ATOM    164  C48 GCD     1       5.070  19.170  25.860  1.00  0.00            
ATOM    165  H78 GCD     1       4.130  19.270  26.430  1.00  0.00            
ATOM    166  H79 GCD     1       5.840  19.260  26.630  1.00  0.00            
ATOM    167  O40 GCD     1       5.110  17.820  25.170  1.00  0.00            
ATOM    168  H80 GCD     1       4.380  17.970  24.570  1.00  0.00            
ATOM    169  C1  BA6     2      17.750  23.680  23.810  1.00  0.00            
ATOM    170  C2  BA6     2      18.000  24.160  25.210  1.00  0.00            
ATOM    171  N1  BA6     2      19.310  24.530  25.440  1.00  0.00            
ATOM    172  C3  BA6     2      19.660  24.820  26.660  1.00  0.00            
ATOM    173  N2  BA6     2      18.850  24.810  27.760  1.00  0.00            
ATOM    174  C4  BA6     2      17.520  24.570  27.600  1.00  0.00            
ATOM    175  O1  BA6     2      16.800  24.720  28.540  1.00  0.00            
ATOM    176  C5  BA6     2      17.170  24.160  26.250  1.00  0.00            
ATOM    177  C6  BA6     2      15.780  23.640  26.090  1.00  0.00            
ATOM    178  C7  BA6     2      15.660  22.180  26.520  1.00  0.00            
ATOM    179  N3  BA6     2      14.300  21.530  26.320  1.00  0.00            
ATOM    180  C8  BA6     2      14.510  20.070  26.470  1.00  0.00            
ATOM    181  C9  BA6     2      13.220  19.350  26.170  1.00  0.00            
ATOM    182  C10 BA6     2      11.980  19.890  26.940  1.00  0.00            
ATOM    183  C11 BA6     2      10.700  19.300  26.400  1.00  0.00            
ATOM    184  N4  BA6     2       9.740  18.850  27.300  1.00  0.00            
ATOM    185  O2  BA6     2       8.690  18.400  26.490  1.00  0.00            
ATOM    186  C12 BA6     2       9.090  18.500  25.210  1.00  0.00            
ATOM    187  C13 BA6     2       8.460  18.000  24.100  1.00  0.00            
ATOM    188  C14 BA6     2       9.030  18.150  22.810  1.00  0.00            
ATOM    189  F1  BA6     2       8.520  17.450  21.830  1.00  0.00            
ATOM    190  C15 BA6     2      10.130  18.980  22.650  1.00  0.00            
ATOM    191  C16 BA6     2      10.840  19.430  23.810  1.00  0.00            
ATOM    192  C17 BA6     2      10.270  19.130  25.030  1.00  0.00            
ATOM    193  C18 BA6     2      11.930  21.410  26.890  1.00  0.00            
ATOM    194  C19 BA6     2      13.310  22.070  27.170  1.00  0.00            
ATOM    195  C20 BA6     2      19.310  25.050  29.140  1.00  0.00            
ATOM    196  C21 BA6     2      20.820  25.230  29.320  1.00  0.00            
ATOM    197  C22 BA6     2      21.370  25.950  28.070  1.00  0.00            
ATOM    198  C23 BA6     2      21.110  25.150  26.810  1.00  0.00            
ATOM    199  H1  BA6     2      17.100  24.420  23.350  1.00  0.00            
ATOM    200  H2  BA6     2      18.660  23.470  23.230  1.00  0.00            
ATOM    201  H3  BA6     2      17.100  22.790  23.780  1.00  0.00            
ATOM    202  H4  BA6     2      15.390  23.750  25.070  1.00  0.00            
ATOM    203  H5  BA6     2      15.100  24.350  26.580  1.00  0.00            
ATOM    204  H6  BA6     2      15.880  22.190  27.590  1.00  0.00            
ATOM    205  H7  BA6     2      16.410  21.590  25.980  1.00  0.00            
ATOM    206  H8  BA6     2      14.760  19.800  27.500  1.00  0.00            
ATOM    207  H9  BA6     2      15.290  19.790  25.750  1.00  0.00            
ATOM    208  H10 BA6     2      13.360  18.270  26.330  1.00  0.00            
ATOM    209  H11 BA6     2      13.060  19.460  25.090  1.00  0.00            
ATOM    210  H12 BA6     2      12.260  19.520  27.930  1.00  0.00            
ATOM    211  H13 BA6     2       7.680  17.260  24.220  1.00  0.00            
ATOM    212  H14 BA6     2      10.490  19.140  21.640  1.00  0.00            
ATOM    213  H15 BA6     2      11.700  20.080  23.710  1.00  0.00            
ATOM    214  H16 BA6     2      11.230  21.800  27.640  1.00  0.00            
ATOM    215  H17 BA6     2      11.540  21.810  25.940  1.00  0.00            
ATOM    216  H18 BA6     2      13.200  23.160  27.090  1.00  0.00            
ATOM    217  H19 BA6     2      13.450  21.930  28.250  1.00  0.00            
ATOM    218  H20 BA6     2      18.950  24.310  29.860  1.00  0.00            
ATOM    219  H21 BA6     2      18.840  25.990  29.450  1.00  0.00            
ATOM    220  H22 BA6     2      21.290  24.240  29.380  1.00  0.00            
ATOM    221  H23 BA6     2      21.000  25.830  30.220  1.00  0.00            
ATOM    222  H24 BA6     2      22.440  26.150  28.210  1.00  0.00            
ATOM    223  H25 BA6     2      20.830  26.900  27.970  1.00  0.00            
ATOM    224  H26 BA6     2      21.490  25.770  25.980  1.00  0.00            
ATOM    225  H27 BA6     2      21.750  24.260  26.780  1.00  0.00            
TER
ENDMDL
MODEL        1
ATOM      1  H1  GCD     1      18.000  23.070  24.380  1.00  0.00            
ATOM      2  O1  GCD     1      17.390  23.200  25.120  1.00  0.00            
ATOM      3  C1  GCD     1      17.960  24.130  26.080  1.00  0.00            
ATOM      4  H2  GCD     1      17.770  25.150  25.720  1.00  0.00            
ATOM      5  H3  GCD     1      17.370  24.030  27.000  1.00  0.00            
ATOM      6  C2  GCD     1      19.440  23.900  26.360  1.00  0.00            
ATOM      7  H4  GCD     1      19.650  22.830  26.400  1.00  0.00            
ATOM      8  C3  GCD     1      20.020  24.620  27.560  1.00  0.00            
ATOM      9  H5  GCD     1      19.890  25.710  27.510  1.00  0.00            
ATOM     10  C4  GCD     1      21.490  24.350  27.650  1.00  0.00            
ATOM     11  H6  GCD     1      21.560  23.270  27.810  1.00  0.00            
ATOM     12  O2  GCD     1      22.120  25.070  28.800  1.00  0.00            
ATOM     13  H7  GCD     1      21.570  24.850  29.560  1.00  0.00            
ATOM     14  C5  GCD     1      22.220  24.660  26.320  1.00  0.00            
ATOM     15  H8  GCD     1      22.200  25.760  26.330  1.00  0.00            
ATOM     16  O3  GCD     1      23.600  24.200  26.370  1.00  0.00            
ATOM     17  H9  GCD     1      23.560  23.300  26.030  1.00  0.00            
ATOM     18  C6  GCD     1      21.550  24.100  25.100  1.00  0.00            
ATOM     19  O4  GCD     1      20.160  24.410  25.180  1.00  0.00            
ATOM     20  H10 GCD     1      21.890  24.570  24.180  1.00  0.00            
ATOM     21  O5  GCD     1      21.710  22.730  25.040  1.00  0.00            
ATOM     22  C7  GCD     1      22.560  22.310  23.990  1.00  0.00            
ATOM     23  H11 GCD     1      23.310  23.050  23.710  1.00  0.00            
ATOM     24  C8  GCD     1      23.320  21.090  24.570  1.00  0.00            
ATOM     25  H12 GCD     1      22.570  20.430  25.040  1.00  0.00            
ATOM     26  O6  GCD     1      24.190  21.730  25.530  1.00  0.00            
ATOM     27  H13 GCD     1      24.870  21.110  25.810  1.00  0.00            
ATOM     28  C9  GCD     1      24.030  20.430  23.390  1.00  0.00            
ATOM     29  H14 GCD     1      24.700  21.150  22.920  1.00  0.00            
ATOM     30  O7  GCD     1      24.770  19.230  23.800  1.00  0.00            
ATOM     31  H15 GCD     1      24.140  18.620  24.200  1.00  0.00            
ATOM     32  C10 GCD     1      23.010  20.050  22.320  1.00  0.00            
ATOM     33  H16 GCD     1      23.480  19.540  21.470  1.00  0.00            
ATOM     34  O8  GCD     1      22.490  21.240  21.790  1.00  0.00            
ATOM     35  C11 GCD     1      21.710  22.000  22.730  1.00  0.00            
ATOM     36  H17 GCD     1      20.830  21.450  23.080  1.00  0.00            
ATOM     37  C12 GCD     1      21.210  23.250  21.970  1.00  0.00            
ATOM     38  H18 GCD     1      20.500  23.790  22.610  1.00  0.00            
ATOM     39  H19 GCD     1      20.650  22.820  21.130  1.00  0.00            
ATOM     40  O9  GCD     1      22.220  24.130  21.440  1.00  0.00            
ATOM     41  H20 GCD     1      22.780  23.440  21.050  1.00  0.00            
ATOM     42  O10 GCD     1      21.950  19.210  22.810  1.00  0.00            
ATOM     43  C13 GCD     1      22.150  17.750  22.700  1.00  0.00            
ATOM     44  H21 GCD     1      23.180  17.460  22.450  1.00  0.00            
ATOM     45  C14 GCD     1      21.970  17.170  24.130  1.00  0.00            
ATOM     46  H22 GCD     1      20.980  17.440  24.510  1.00  0.00            
ATOM     47  O11 GCD     1      22.990  17.600  24.930  1.00  0.00            
ATOM     48  H23 GCD     1      22.750  17.470  25.850  1.00  0.00            
ATOM     49  C15 GCD     1      21.910  15.600  24.040  1.00  0.00            
ATOM     50  H24 GCD     1      22.890  15.210  23.760  1.00  0.00            
ATOM     51  O12 GCD     1      21.630  15.000  25.270  1.00  0.00            
ATOM     52  H25 GCD     1      22.370  15.220  25.860  1.00  0.00            
ATOM     53  C16 GCD     1      20.940  15.110  22.940  1.00  0.00            
ATOM     54  H26 GCD     1      21.000  14.040  22.700  1.00  0.00            
ATOM     55  O13 GCD     1      21.160  15.750  21.720  1.00  0.00            
ATOM     56  C17 GCD     1      21.090  17.210  21.720  1.00  0.00            
ATOM     57  H27 GCD     1      20.070  17.490  22.020  1.00  0.00            
ATOM     58  C18 GCD     1      21.180  17.680  20.270  1.00  0.00            
ATOM     59  H28 GCD     1      20.860  18.730  20.260  1.00  0.00            
ATOM     60  H29 GCD     1      20.360  17.100  19.830  1.00  0.00            
ATOM     61  O14 GCD     1      22.490  17.560  19.650  1.00  0.00            
ATOM     62  H30 GCD     1      22.320  17.680  18.710  1.00  0.00            
ATOM     63  O15 GCD     1      19.650  15.410  23.300  1.00  0.00            
ATOM     64  C19 GCD     1      18.660  14.380  22.810  1.00  0.00            
ATOM     65  H31 GCD     1      19.080  13.730  22.030  1.00  0.00            
ATOM     66  C20 GCD     1      18.240  13.450  24.030  1.00  0.00            
ATOM     67  H32 GCD     1      18.060  14.110  24.880  1.00  0.00            
ATOM     68  O16 GCD     1      19.440  12.670  24.360  1.00  0.00            
ATOM     69  H33 GCD     1      19.950  13.280  24.910  1.00  0.00            
ATOM     70  C21 GCD     1      17.120  12.580  23.650  1.00  0.00            
ATOM     71  H34 GCD     1      17.360  11.830  22.880  1.00  0.00            
ATOM     72  O17 GCD     1      16.620  11.710  24.750  1.00  0.00            
ATOM     73  H35 GCD     1      15.920  12.220  25.180  1.00  0.00            
ATOM     74  C22 GCD     1      15.980  13.320  23.070  1.00  0.00            
ATOM     75  H36 GCD     1      15.170  12.680  22.690  1.00  0.00            
ATOM     76  O18 GCD     1      16.400  14.140  22.000  1.00  0.00            
ATOM     77  C23 GCD     1      17.390  15.080  22.310  1.00  0.00            
ATOM     78  H37 GCD     1      17.010  15.810  23.020  1.00  0.00            
ATOM     79  C24 GCD     1      17.600  16.030  21.150  1.00  0.00            
ATOM     80  H38 GCD     1      18.260  16.870  21.430  1.00  0.00            
ATOM     81  H39 GCD     1      16.590  16.400  20.930  1.00  0.00            
ATOM     82  O19 GCD     1      18.220  15.310  20.080  1.00  0.00            
ATOM     83  H40 GCD     1      18.350  16.040  19.470  1.00  0.00            
ATOM     84  O20 GCD     1      15.450  14.060  24.200  1.00  0.00            
ATOM     85  C25 GCD     1      13.980  14.080  24.240  1.00  0.00            
ATOM     86  H41 GCD     1      13.400  13.630  23.430  1.00  0.00            
ATOM     87  C26 GCD     1      13.580  13.430  25.580  1.00  0.00            
ATOM     88  H42 GCD     1      14.170  13.870  26.400  1.00  0.00            
ATOM     89  O21 GCD     1      13.720  11.990  25.450  1.00  0.00            
ATOM     90  H43 GCD     1      12.910  11.640  25.050  1.00  0.00            
ATOM     91  C27 GCD     1      12.100  13.790  25.890  1.00  0.00            
ATOM     92  H44 GCD     1      11.480  13.360  25.090  1.00  0.00            
ATOM     93  O22 GCD     1      11.600  13.350  27.190  1.00  0.00            
ATOM     94  H45 GCD     1      12.050  13.760  27.930  1.00  0.00            
ATOM     95  C28 GCD     1      12.000  15.330  25.880  1.00  0.00            
ATOM     96  H46 GCD     1      10.940  15.470  26.110  1.00  0.00            
ATOM     97  O23 GCD     1      12.330  15.920  24.620  1.00  0.00            
ATOM     98  C29 GCD     1      13.610  15.570  24.190  1.00  0.00            
ATOM     99  H47 GCD     1      14.370  15.960  24.880  1.00  0.00            
ATOM    100  C30 GCD     1      13.840  16.230  22.790  1.00  0.00            
ATOM    101  H48 GCD     1      13.180  15.710  22.080  1.00  0.00            
ATOM    102  H49 GCD     1      14.900  16.050  22.590  1.00  0.00            
ATOM    103  O24 GCD     1      13.640  17.630  22.830  1.00  0.00            
ATOM    104  H50 GCD     1      12.690  17.760  22.860  1.00  0.00            
ATOM    105  O25 GCD     1      12.860  15.890  26.860  1.00  0.00            
ATOM    106  C31 GCD     1      12.270  16.340  27.970  1.00  0.00            
ATOM    107  H51 GCD     1      11.280  15.890  28.080  1.00  0.00            
ATOM    108  C32 GCD     1      13.050  15.840  29.210  1.00  0.00            
ATOM    109  H52 GCD     1      14.080  16.170  29.020  1.00  0.00            
ATOM    110  O26 GCD     1      12.880  14.450  29.490  1.00  0.00            
ATOM    111  H53 GCD     1      13.620  14.300  30.090  1.00  0.00            
ATOM    112  C33 GCD     1      12.540  16.480  30.490  1.00  0.00            
ATOM    113  H54 GCD     1      11.510  16.150  30.670  1.00  0.00            
ATOM    114  O27 GCD     1      13.380  16.250  31.650  1.00  0.00            
ATOM    115  H55 GCD     1      14.030  16.960  31.700  1.00  0.00            
ATOM    116  C34 GCD     1      12.370  17.990  30.280  1.00  0.00            
ATOM    117  H56 GCD     1      11.860  18.350  31.180  1.00  0.00            
ATOM    118  O28 GCD     1      11.590  18.320  29.190  1.00  0.00            
ATOM    119  C35 GCD     1      12.110  17.860  27.910  1.00  0.00            
ATOM    120  H57 GCD     1      13.100  18.350  27.850  1.00  0.00            
ATOM    121  C36 GCD     1      11.190  18.310  26.730  1.00  0.00            
ATOM    122  H58 GCD     1      11.750  18.220  25.790  1.00  0.00            
ATOM    123  H59 GCD     1      11.060  19.380  26.900  1.00  0.00            
ATOM    124  O29 GCD     1       9.890  17.650  26.690  1.00  0.00            
ATOM    125  H60 GCD     1       9.400  18.010  25.940  1.00  0.00            
ATOM    126  O30 GCD     1      13.560  18.810  30.220  1.00  0.00            
ATOM    127  C37 GCD     1      13.720  19.860  31.160  1.00  0.00            
ATOM    128  H61 GCD     1      12.880  19.910  31.870  1.00  0.00            
ATOM    129  C38 GCD     1      15.100  19.490  31.840  1.00  0.00            
ATOM    130  H62 GCD     1      15.890  19.380  31.090  1.00  0.00            
ATOM    131  O31 GCD     1      15.010  18.340  32.630  1.00  0.00            
ATOM    132  H63 GCD     1      15.660  18.410  33.330  1.00  0.00            
ATOM    133  C39 GCD     1      15.560  20.690  32.740  1.00  0.00            
ATOM    134  H64 GCD     1      14.960  20.620  33.650  1.00  0.00            
ATOM    135  O32 GCD     1      16.930  20.390  33.220  1.00  0.00            
ATOM    136  H65 GCD     1      16.810  20.210  34.160  1.00  0.00            
ATOM    137  C40 GCD     1      15.340  21.990  32.080  1.00  0.00            
ATOM    138  H66 GCD     1      15.390  22.820  32.790  1.00  0.00            
ATOM    139  O33 GCD     1      14.050  22.120  31.500  1.00  0.00            
ATOM    140  C41 GCD     1      13.720  21.230  30.450  1.00  0.00            
ATOM    141  H67 GCD     1      14.460  21.280  29.640  1.00  0.00            
ATOM    142  C42 GCD     1      12.430  21.550  29.780  1.00  0.00            
ATOM    143  H68 GCD     1      12.230  20.830  28.980  1.00  0.00            
ATOM    144  H69 GCD     1      12.450  22.530  29.290  1.00  0.00            
ATOM    145  O34 GCD     1      11.260  21.510  30.540  1.00  0.00            
ATOM    146  H70 GCD     1      10.700  22.270  30.340  1.00  0.00            
ATOM    147  O35 GCD     1      16.360  22.170  31.110  1.00  0.00            
ATOM    148  C43 GCD     1      16.830  23.430  30.900  1.00  0.00            
ATOM    149  H71 GCD     1      16.420  24.070  31.690  1.00  0.00            
ATOM    150  C44 GCD     1      18.350  23.330  31.350  1.00  0.00            
ATOM    151  H72 GCD     1      18.790  22.530  30.750  1.00  0.00            
ATOM    152  O36 GCD     1      18.390  22.870  32.760  1.00  0.00            
ATOM    153  H73 GCD     1      18.300  21.910  32.760  1.00  0.00            
ATOM    154  C45 GCD     1      19.120  24.630  31.180  1.00  0.00            
ATOM    155  H74 GCD     1      18.600  25.300  31.880  1.00  0.00            
ATOM    156  O37 GCD     1      20.470  24.410  31.530  1.00  0.00            
ATOM    157  H75 GCD     1      20.490  24.140  32.450  1.00  0.00            
ATOM    158  C46 GCD     1      18.940  25.000  29.700  1.00  0.00            
ATOM    159  H76 GCD     1      19.460  25.960  29.650  1.00  0.00            
ATOM    160  O38 GCD     1      19.490  24.030  28.760  1.00  0.00            
ATOM    161  O39 GCD     1      17.550  25.220  29.380  1.00  0.00            
ATOM    162  C47 GCD     1      16.660  24.040  29.560  1.00  0.00            
ATOM    163  H77 GCD     1      17.030  23.270  28.870  1.00  0.00            
ATOM    164  C48 GCD     1      15.200  24.430  29.330  1.00  0.00            
ATOM    165  H78 GCD     1      15.030  25.340  29.920  1.00  0.00            
ATOM    166  H79 GCD     1      14.490  23.670  29.670  1.00  0.00            
ATOM    167  O40 GCD     1      15.130  24.730  27.940  1.00  0.00            
ATOM    168  H80 GCD     1      15.640  25.550  27.890  1.00  0.00            
ATOM    169  C1  BA6     2      18.480  20.600  28.300  1.00  0.00            
ATOM    170  C2  BA6     2      18.430  19.600  29.460  1.00  0.00            
ATOM    171  N1  BA6     2      19.310  19.850  30.480  1.00  0.00            
ATOM    172  C3  BA6     2      19.360  19.000  31.480  1.00  0.00            
ATOM    173  N2  BA6     2      18.570  17.850  31.550  1.00  0.00            
ATOM    174  C4  BA6     2      17.660  17.620  30.610  1.00  0.00            
ATOM    175  O1  BA6     2      16.970  16.630  30.630  1.00  0.00            
ATOM    176  C5  BA6     2      17.650  18.540  29.470  1.00  0.00            
ATOM    177  C6  BA6     2      16.530  18.300  28.500  1.00  0.00            
ATOM    178  C7  BA6     2      17.060  17.670  27.190  1.00  0.00            
ATOM    179  N3  BA6     2      17.190  18.550  26.010  1.00  0.00            
ATOM    180  C8  BA6     2      18.330  18.250  25.150  1.00  0.00            
ATOM    181  C9  BA6     2      18.490  19.280  24.030  1.00  0.00            
ATOM    182  C10 BA6     2      17.210  19.610  23.270  1.00  0.00            
ATOM    183  C11 BA6     2      17.380  20.650  22.160  1.00  0.00            
ATOM    184  N4  BA6     2      18.150  21.750  22.240  1.00  0.00            
ATOM    185  O2  BA6     2      17.920  22.480  21.040  1.00  0.00            
ATOM    186  C12 BA6     2      16.900  21.920  20.390  1.00  0.00            
ATOM    187  C13 BA6     2      16.240  22.380  19.280  1.00  0.00            
ATOM    188  C14 BA6     2      15.240  21.540  18.760  1.00  0.00            
ATOM    189  F1  BA6     2      14.640  21.890  17.610  1.00  0.00            
ATOM    190  C15 BA6     2      14.910  20.330  19.290  1.00  0.00            
ATOM    191  C16 BA6     2      15.610  19.840  20.470  1.00  0.00            
ATOM    192  C17 BA6     2      16.590  20.740  21.000  1.00  0.00            
ATOM    193  C18 BA6     2      16.010  19.940  24.320  1.00  0.00            
ATOM    194  C19 BA6     2      15.900  18.890  25.420  1.00  0.00            
ATOM    195  C20 BA6     2      18.810  16.770  32.630  1.00  0.00            
ATOM    196  C21 BA6     2      19.660  17.200  33.880  1.00  0.00            
ATOM    197  C22 BA6     2      20.850  18.130  33.430  1.00  0.00            
ATOM    198  C23 BA6     2      20.290  19.370  32.640  1.00  0.00            
ATOM    199  H1  BA6     2      17.470  20.870  28.000  1.00  0.00            
ATOM    200  H2  BA6     2      19.000  21.510  28.620  1.00  0.00            
ATOM    201  H3  BA6     2      19.110  20.260  27.460  1.00  0.00            
ATOM    202  H4  BA6     2      15.930  19.210  28.390  1.00  0.00            
ATOM    203  H5  BA6     2      15.730  17.640  28.870  1.00  0.00            
ATOM    204  H6  BA6     2      16.320  16.900  26.910  1.00  0.00            
ATOM    205  H7  BA6     2      18.010  17.130  27.340  1.00  0.00            
ATOM    206  H8  BA6     2      18.130  17.240  24.750  1.00  0.00            
ATOM    207  H9  BA6     2      19.240  18.210  25.750  1.00  0.00            
ATOM    208  H10 BA6     2      19.250  18.900  23.340  1.00  0.00            
ATOM    209  H11 BA6     2      18.900  20.200  24.460  1.00  0.00            
ATOM    210  H12 BA6     2      16.860  18.740  22.690  1.00  0.00            
ATOM    211  H13 BA6     2      16.550  23.240  18.690  1.00  0.00            
ATOM    212  H14 BA6     2      14.020  19.850  18.910  1.00  0.00            
ATOM    213  H15 BA6     2      15.310  18.930  20.980  1.00  0.00            
ATOM    214  H16 BA6     2      15.040  19.980  23.810  1.00  0.00            
ATOM    215  H17 BA6     2      16.070  20.990  24.620  1.00  0.00            
ATOM    216  H18 BA6     2      15.120  19.220  26.110  1.00  0.00            
ATOM    217  H19 BA6     2      15.550  17.960  24.960  1.00  0.00            
ATOM    218  H20 BA6     2      19.370  15.960  32.140  1.00  0.00            
ATOM    219  H21 BA6     2      17.830  16.340  32.890  1.00  0.00            
ATOM    220  H22 BA6     2      20.030  16.320  34.430  1.00  0.00            
ATOM    221  H23 BA6     2      18.890  17.680  34.500  1.00  0.00            
ATOM    222  H24 BA6     2      21.520  17.560  32.780  1.00  0.00            
ATOM    223  H25 BA6     2      21.490  18.490  34.250  1.00  0.00            
ATOM    224  H26 BA6     2      19.800  20.100  33.290  1.00  0.00            
ATOM    225  H27 BA6     2      21.170  19.910  32.280  1.00  0.00            
TER
ENDMDL
MODEL        1
ATOM      1  H1  GCD     1      17.380  24.840  25.810  1.00  0.00            
ATOM      2  O1  GCD     1      16.680  24.310  26.210  1.00  0.00            
ATOM      3  C1  GCD     1      16.950  24.500  27.650  1.00  0.00            
ATOM      4  H2  GCD     1      16.890  25.590  27.820  1.00  0.00            
ATOM      5  H3  GCD     1      16.310  23.880  28.290  1.00  0.00            
ATOM      6  C2  GCD     1      18.450  24.100  27.880  1.00  0.00            
ATOM      7  H4  GCD     1      18.600  23.010  27.820  1.00  0.00            
ATOM      8  C3  GCD     1      18.910  24.600  29.270  1.00  0.00            
ATOM      9  H5  GCD     1      18.870  25.690  29.220  1.00  0.00            
ATOM     10  C4  GCD     1      20.360  24.260  29.550  1.00  0.00            
ATOM     11  H6  GCD     1      20.450  23.170  29.560  1.00  0.00            
ATOM     12  O2  GCD     1      20.730  24.860  30.810  1.00  0.00            
ATOM     13  H7  GCD     1      19.980  24.690  31.400  1.00  0.00            
ATOM     14  C5  GCD     1      21.270  24.750  28.450  1.00  0.00            
ATOM     15  H8  GCD     1      21.140  25.830  28.610  1.00  0.00            
ATOM     16  O3  GCD     1      22.670  24.320  28.590  1.00  0.00            
ATOM     17  H9  GCD     1      22.700  23.360  28.660  1.00  0.00            
ATOM     18  C6  GCD     1      20.750  24.300  27.020  1.00  0.00            
ATOM     19  O4  GCD     1      19.400  24.630  26.910  1.00  0.00            
ATOM     20  H10 GCD     1      21.340  24.800  26.250  1.00  0.00            
ATOM     21  O5  GCD     1      20.900  22.920  26.860  1.00  0.00            
ATOM     22  C7  GCD     1      22.140  22.290  26.390  1.00  0.00            
ATOM     23  H11 GCD     1      22.970  22.990  26.540  1.00  0.00            
ATOM     24  C8  GCD     1      22.390  21.120  27.250  1.00  0.00            
ATOM     25  H12 GCD     1      21.540  20.420  27.230  1.00  0.00            
ATOM     26  O6  GCD     1      22.680  21.600  28.600  1.00  0.00            
ATOM     27  H13 GCD     1      22.620  20.770  29.090  1.00  0.00            
ATOM     28  C9  GCD     1      23.600  20.350  26.740  1.00  0.00            
ATOM     29  H14 GCD     1      24.460  21.010  26.910  1.00  0.00            
ATOM     30  O7  GCD     1      23.940  19.180  27.450  1.00  0.00            
ATOM     31  H15 GCD     1      23.560  18.390  27.040  1.00  0.00            
ATOM     32  C10 GCD     1      23.500  20.050  25.260  1.00  0.00            
ATOM     33  H16 GCD     1      24.440  19.670  24.840  1.00  0.00            
ATOM     34  O8  GCD     1      23.090  21.240  24.480  1.00  0.00            
ATOM     35  C11 GCD     1      21.880  21.870  24.930  1.00  0.00            
ATOM     36  H17 GCD     1      21.020  21.190  24.960  1.00  0.00            
ATOM     37  C12 GCD     1      21.600  22.970  23.970  1.00  0.00            
ATOM     38  H18 GCD     1      20.740  23.560  24.320  1.00  0.00            
ATOM     39  H19 GCD     1      21.410  22.360  23.070  1.00  0.00            
ATOM     40  O9  GCD     1      22.670  23.890  23.760  1.00  0.00            
ATOM     41  H20 GCD     1      23.320  23.530  24.380  1.00  0.00            
ATOM     42  O10 GCD     1      22.440  19.030  25.110  1.00  0.00            
ATOM     43  C13 GCD     1      22.740  17.910  24.240  1.00  0.00            
ATOM     44  H21 GCD     1      23.820  17.980  24.050  1.00  0.00            
ATOM     45  C14 GCD     1      22.470  16.580  24.990  1.00  0.00            
ATOM     46  H22 GCD     1      21.430  16.780  25.270  1.00  0.00            
ATOM     47  O11 GCD     1      23.450  16.360  26.070  1.00  0.00            
ATOM     48  H23 GCD     1      24.290  16.060  25.700  1.00  0.00            
ATOM     49  C15 GCD     1      22.490  15.400  24.080  1.00  0.00            
ATOM     50  H24 GCD     1      23.500  15.210  23.700  1.00  0.00            
ATOM     51  O12 GCD     1      22.000  14.260  24.870  1.00  0.00            
ATOM     52  H25 GCD     1      22.400  14.280  25.750  1.00  0.00            
ATOM     53  C16 GCD     1      21.700  15.650  22.870  1.00  0.00            
ATOM     54  H26 GCD     1      21.930  14.850  22.160  1.00  0.00            
ATOM     55  O13 GCD     1      22.070  16.840  22.240  1.00  0.00            
ATOM     56  C17 GCD     1      21.950  18.050  22.920  1.00  0.00            
ATOM     57  H27 GCD     1      20.900  18.280  23.140  1.00  0.00            
ATOM     58  C18 GCD     1      22.580  19.100  22.000  1.00  0.00            
ATOM     59  H28 GCD     1      22.380  20.110  22.380  1.00  0.00            
ATOM     60  H29 GCD     1      22.070  19.080  21.020  1.00  0.00            
ATOM     61  O14 GCD     1      24.020  18.930  21.870  1.00  0.00            
ATOM     62  H30 GCD     1      24.410  19.810  21.750  1.00  0.00            
ATOM     63  O15 GCD     1      20.320  15.670  23.290  1.00  0.00            
ATOM     64  C19 GCD     1      19.470  14.700  22.640  1.00  0.00            
ATOM     65  H31 GCD     1      20.030  14.320  21.780  1.00  0.00            
ATOM     66  C20 GCD     1      19.160  13.560  23.590  1.00  0.00            
ATOM     67  H32 GCD     1      18.780  13.940  24.550  1.00  0.00            
ATOM     68  O16 GCD     1      20.300  12.640  23.730  1.00  0.00            
ATOM     69  H33 GCD     1      20.990  13.090  24.240  1.00  0.00            
ATOM     70  C21 GCD     1      17.980  12.800  23.030  1.00  0.00            
ATOM     71  H34 GCD     1      18.300  12.360  22.080  1.00  0.00            
ATOM     72  O17 GCD     1      17.440  11.730  23.790  1.00  0.00            
ATOM     73  H35 GCD     1      16.900  12.100  24.500  1.00  0.00            
ATOM     74  C22 GCD     1      16.800  13.860  22.740  1.00  0.00            
ATOM     75  H36 GCD     1      16.000  13.230  22.340  1.00  0.00            
ATOM     76  O18 GCD     1      17.160  14.860  21.850  1.00  0.00            
ATOM     77  C23 GCD     1      18.320  15.600  22.220  1.00  0.00            
ATOM     78  H37 GCD     1      18.160  16.310  23.040  1.00  0.00            
ATOM     79  C24 GCD     1      18.570  16.450  21.060  1.00  0.00            
ATOM     80  H38 GCD     1      19.340  17.200  21.300  1.00  0.00            
ATOM     81  H39 GCD     1      17.740  16.970  20.560  1.00  0.00            
ATOM     82  O19 GCD     1      19.090  15.850  19.910  1.00  0.00            
ATOM     83  H40 GCD     1      19.070  16.540  19.240  1.00  0.00            
ATOM     84  O20 GCD     1      16.320  14.410  23.960  1.00  0.00            
ATOM     85  C25 GCD     1      14.910  14.330  24.110  1.00  0.00            
ATOM     86  H41 GCD     1      14.380  13.920  23.240  1.00  0.00            
ATOM     87  C26 GCD     1      14.560  13.490  25.240  1.00  0.00            
ATOM     88  H42 GCD     1      15.160  13.820  26.100  1.00  0.00            
ATOM     89  O21 GCD     1      14.920  12.140  24.950  1.00  0.00            
ATOM     90  H43 GCD     1      14.350  11.770  24.270  1.00  0.00            
ATOM     91  C27 GCD     1      13.050  13.460  25.600  1.00  0.00            
ATOM     92  H44 GCD     1      12.550  13.000  24.740  1.00  0.00            
ATOM     93  O22 GCD     1      12.870  12.710  26.780  1.00  0.00            
ATOM     94  H45 GCD     1      13.020  11.760  26.730  1.00  0.00            
ATOM     95  C28 GCD     1      12.730  14.970  25.890  1.00  0.00            
ATOM     96  H46 GCD     1      11.650  15.040  26.050  1.00  0.00            
ATOM     97  O23 GCD     1      12.970  15.610  24.660  1.00  0.00            
ATOM     98  C29 GCD     1      14.340  15.720  24.240  1.00  0.00            
ATOM     99  H47 GCD     1      14.960  16.320  24.920  1.00  0.00            
ATOM    100  C30 GCD     1      14.390  16.580  22.930  1.00  0.00            
ATOM    101  H48 GCD     1      13.520  16.370  22.290  1.00  0.00            
ATOM    102  H49 GCD     1      15.320  16.400  22.390  1.00  0.00            
ATOM    103  O24 GCD     1      14.320  17.930  23.340  1.00  0.00            
ATOM    104  H50 GCD     1      13.400  18.050  23.580  1.00  0.00            
ATOM    105  O25 GCD     1      13.330  15.660  26.960  1.00  0.00            
ATOM    106  C31 GCD     1      12.730  15.530  28.180  1.00  0.00            
ATOM    107  H51 GCD     1      11.990  14.720  28.250  1.00  0.00            
ATOM    108  C32 GCD     1      13.840  15.280  29.220  1.00  0.00            
ATOM    109  H52 GCD     1      14.710  15.930  29.070  1.00  0.00            
ATOM    110  O26 GCD     1      14.360  13.920  29.040  1.00  0.00            
ATOM    111  H53 GCD     1      14.070  13.650  28.160  1.00  0.00            
ATOM    112  C33 GCD     1      13.370  15.370  30.680  1.00  0.00            
ATOM    113  H54 GCD     1      12.620  14.560  30.700  1.00  0.00            
ATOM    114  O27 GCD     1      14.450  15.210  31.610  1.00  0.00            
ATOM    115  H55 GCD     1      15.210  14.970  31.080  1.00  0.00            
ATOM    116  C34 GCD     1      12.530  16.640  30.870  1.00  0.00            
ATOM    117  H56 GCD     1      12.160  16.520  31.890  1.00  0.00            
ATOM    118  O28 GCD     1      11.440  16.690  29.940  1.00  0.00            
ATOM    119  C35 GCD     1      11.880  16.790  28.520  1.00  0.00            
ATOM    120  H57 GCD     1      12.490  17.690  28.400  1.00  0.00            
ATOM    121  C36 GCD     1      10.600  16.940  27.750  1.00  0.00            
ATOM    122  H58 GCD     1      10.800  17.100  26.690  1.00  0.00            
ATOM    123  H59 GCD     1      10.200  17.920  28.060  1.00  0.00            
ATOM    124  O29 GCD     1       9.690  15.900  27.940  1.00  0.00            
ATOM    125  H60 GCD     1       8.770  16.190  27.940  1.00  0.00            
ATOM    126  O30 GCD     1      13.120  17.930  30.670  1.00  0.00            
ATOM    127  C37 GCD     1      13.080  18.800  31.850  1.00  0.00            
ATOM    128  H61 GCD     1      12.260  18.530  32.540  1.00  0.00            
ATOM    129  C38 GCD     1      14.410  18.950  32.520  1.00  0.00            
ATOM    130  H62 GCD     1      15.160  19.210  31.760  1.00  0.00            
ATOM    131  O31 GCD     1      14.850  17.730  32.910  1.00  0.00            
ATOM    132  H63 GCD     1      14.770  17.290  32.060  1.00  0.00            
ATOM    133  C39 GCD     1      14.290  19.920  33.620  1.00  0.00            
ATOM    134  H64 GCD     1      13.420  19.650  34.230  1.00  0.00            
ATOM    135  O32 GCD     1      15.440  19.990  34.440  1.00  0.00            
ATOM    136  H65 GCD     1      15.630  19.070  34.660  1.00  0.00            
ATOM    137  C40 GCD     1      13.900  21.260  32.940  1.00  0.00            
ATOM    138  H66 GCD     1      13.750  22.010  33.720  1.00  0.00            
ATOM    139  O33 GCD     1      12.660  21.180  32.150  1.00  0.00            
ATOM    140  C41 GCD     1      12.710  20.130  31.210  1.00  0.00            
ATOM    141  H67 GCD     1      13.460  20.350  30.440  1.00  0.00            
ATOM    142  C42 GCD     1      11.370  20.140  30.500  1.00  0.00            
ATOM    143  H68 GCD     1      11.410  19.400  29.690  1.00  0.00            
ATOM    144  H69 GCD     1      11.090  21.070  30.010  1.00  0.00            
ATOM    145  O34 GCD     1      10.330  19.760  31.400  1.00  0.00            
ATOM    146  H70 GCD     1       9.560  19.960  30.860  1.00  0.00            
ATOM    147  O35 GCD     1      14.960  21.630  32.040  1.00  0.00            
ATOM    148  C43 GCD     1      15.500  22.970  32.070  1.00  0.00            
ATOM    149  H71 GCD     1      14.950  23.660  32.720  1.00  0.00            
ATOM    150  C44 GCD     1      16.900  22.860  32.740  1.00  0.00            
ATOM    151  H72 GCD     1      17.470  22.100  32.190  1.00  0.00            
ATOM    152  O36 GCD     1      16.760  22.590  34.170  1.00  0.00            
ATOM    153  H73 GCD     1      16.210  21.840  34.400  1.00  0.00            
ATOM    154  C45 GCD     1      17.590  24.230  32.570  1.00  0.00            
ATOM    155  H74 GCD     1      16.990  24.800  33.290  1.00  0.00            
ATOM    156  O37 GCD     1      18.980  24.220  32.950  1.00  0.00            
ATOM    157  H75 GCD     1      19.110  23.500  33.570  1.00  0.00            
ATOM    158  C46 GCD     1      17.410  24.810  31.210  1.00  0.00            
ATOM    159  H76 GCD     1      17.890  25.790  31.130  1.00  0.00            
ATOM    160  O38 GCD     1      18.140  23.990  30.270  1.00  0.00            
ATOM    161  O39 GCD     1      16.060  24.870  30.740  1.00  0.00            
ATOM    162  C47 GCD     1      15.510  23.550  30.660  1.00  0.00            
ATOM    163  H77 GCD     1      15.950  22.820  29.970  1.00  0.00            
ATOM    164  C48 GCD     1      14.070  23.710  30.190  1.00  0.00            
ATOM    165  H78 GCD     1      13.590  24.450  30.850  1.00  0.00            
ATOM    166  H79 GCD     1      13.630  22.710  30.110  1.00  0.00            
ATOM    167  O40 GCD     1      13.980  24.450  28.970  1.00  0.00            
ATOM    168  H80 GCD     1      14.450  25.280  29.040  1.00  0.00            
ATOM    169  C1  BA6     2      18.760  20.200  29.560  1.00  0.00            
ATOM    170  C2  BA6     2      18.560  18.920  30.390  1.00  0.00            
ATOM    171  N1  BA6     2      19.500  18.700  31.340  1.00  0.00            
ATOM    172  C3  BA6     2      19.410  17.540  32.000  1.00  0.00            
ATOM    173  N2  BA6     2      18.440  16.560  31.810  1.00  0.00            
ATOM    174  C4  BA6     2      17.470  16.720  30.840  1.00  0.00            
ATOM    175  O1  BA6     2      16.700  15.810  30.540  1.00  0.00            
ATOM    176  C5  BA6     2      17.480  18.020  30.210  1.00  0.00            
ATOM    177  C6  BA6     2      16.270  18.350  29.330  1.00  0.00            
ATOM    178  C7  BA6     2      16.450  17.760  27.890  1.00  0.00            
ATOM    179  N3  BA6     2      17.030  18.700  26.990  1.00  0.00            
ATOM    180  C8  BA6     2      17.700  18.180  25.800  1.00  0.00            
ATOM    181  C9  BA6     2      18.590  19.160  24.970  1.00  0.00            
ATOM    182  C10 BA6     2      17.670  20.360  24.690  1.00  0.00            
ATOM    183  C11 BA6     2      18.210  21.400  23.680  1.00  0.00            
ATOM    184  N4  BA6     2      18.360  22.670  24.050  1.00  0.00            
ATOM    185  O2  BA6     2      18.780  23.370  22.890  1.00  0.00            
ATOM    186  C12 BA6     2      18.870  22.480  21.860  1.00  0.00            
ATOM    187  C13 BA6     2      19.090  22.780  20.520  1.00  0.00            
ATOM    188  C14 BA6     2      18.980  21.720  19.620  1.00  0.00            
ATOM    189  F1  BA6     2      19.180  21.850  18.290  1.00  0.00            
ATOM    190  C15 BA6     2      18.700  20.410  20.100  1.00  0.00            
ATOM    191  C16 BA6     2      18.360  20.130  21.430  1.00  0.00            
ATOM    192  C17 BA6     2      18.570  21.200  22.300  1.00  0.00            
ATOM    193  C18 BA6     2      17.160  21.000  25.950  1.00  0.00            
ATOM    194  C19 BA6     2      16.310  19.940  26.700  1.00  0.00            
ATOM    195  C20 BA6     2      18.380  15.330  32.610  1.00  0.00            
ATOM    196  C21 BA6     2      19.470  15.230  33.640  1.00  0.00            
ATOM    197  C22 BA6     2      20.770  15.890  33.270  1.00  0.00            
ATOM    198  C23 BA6     2      20.480  17.360  33.000  1.00  0.00            
ATOM    199  H1  BA6     2      19.050  19.910  28.550  1.00  0.00            
ATOM    200  H2  BA6     2      17.800  20.730  29.630  1.00  0.00            
ATOM    201  H3  BA6     2      19.500  20.880  30.000  1.00  0.00            
ATOM    202  H4  BA6     2      16.100  19.430  29.310  1.00  0.00            
ATOM    203  H5  BA6     2      15.390  17.920  29.800  1.00  0.00            
ATOM    204  H6  BA6     2      15.450  17.540  27.500  1.00  0.00            
ATOM    205  H7  BA6     2      17.040  16.830  27.950  1.00  0.00            
ATOM    206  H8  BA6     2      16.930  17.750  25.150  1.00  0.00            
ATOM    207  H9  BA6     2      18.360  17.350  26.080  1.00  0.00            
ATOM    208  H10 BA6     2      18.970  18.600  24.110  1.00  0.00            
ATOM    209  H11 BA6     2      19.400  19.540  25.600  1.00  0.00            
ATOM    210  H12 BA6     2      16.790  19.920  24.190  1.00  0.00            
ATOM    211  H13 BA6     2      19.300  23.780  20.140  1.00  0.00            
ATOM    212  H14 BA6     2      18.880  19.540  19.470  1.00  0.00            
ATOM    213  H15 BA6     2      18.080  19.140  21.780  1.00  0.00            
ATOM    214  H16 BA6     2      16.510  21.860  25.750  1.00  0.00            
ATOM    215  H17 BA6     2      18.030  21.350  26.510  1.00  0.00            
ATOM    216  H18 BA6     2      16.030  20.480  27.610  1.00  0.00            
ATOM    217  H19 BA6     2      15.340  19.710  26.240  1.00  0.00            
ATOM    218  H20 BA6     2      18.550  14.510  31.890  1.00  0.00            
ATOM    219  H21 BA6     2      17.380  15.140  33.010  1.00  0.00            
ATOM    220  H22 BA6     2      19.640  14.160  33.790  1.00  0.00            
ATOM    221  H23 BA6     2      19.070  15.650  34.570  1.00  0.00            
ATOM    222  H24 BA6     2      21.160  15.390  32.370  1.00  0.00            
ATOM    223  H25 BA6     2      21.410  15.720  34.140  1.00  0.00            
ATOM    224  H26 BA6     2      20.420  17.910  33.950  1.00  0.00            
ATOM    225  H27 BA6     2      21.390  17.730  32.530  1.00  0.00            
TER
ENDMDL
MODEL        1
ATOM      1  H1  GCD     1      17.600  24.970  23.160  1.00  0.00            
ATOM      2  O1  GCD     1      17.310  25.660  23.770  1.00  0.00            
ATOM      3  C1  GCD     1      17.920  25.470  24.960  1.00  0.00            
ATOM      4  H2  GCD     1      18.050  26.410  25.500  1.00  0.00            
ATOM      5  H3  GCD     1      17.290  24.840  25.610  1.00  0.00            
ATOM      6  C2  GCD     1      19.310  24.770  24.990  1.00  0.00            
ATOM      7  H4  GCD     1      19.120  23.700  24.840  1.00  0.00            
ATOM      8  C3  GCD     1      20.010  24.950  26.310  1.00  0.00            
ATOM      9  H5  GCD     1      20.090  26.040  26.410  1.00  0.00            
ATOM     10  C4  GCD     1      21.400  24.360  26.270  1.00  0.00            
ATOM     11  H6  GCD     1      21.330  23.280  26.070  1.00  0.00            
ATOM     12  O2  GCD     1      22.010  24.620  27.520  1.00  0.00            
ATOM     13  H7  GCD     1      21.400  24.230  28.150  1.00  0.00            
ATOM     14  C5  GCD     1      22.170  25.000  25.130  1.00  0.00            
ATOM     15  H8  GCD     1      22.080  26.080  25.310  1.00  0.00            
ATOM     16  O3  GCD     1      23.560  24.650  25.120  1.00  0.00            
ATOM     17  H9  GCD     1      23.620  23.690  25.030  1.00  0.00            
ATOM     18  C6  GCD     1      21.490  24.740  23.840  1.00  0.00            
ATOM     19  O4  GCD     1      20.190  25.280  23.990  1.00  0.00            
ATOM     20  H10 GCD     1      22.020  25.270  23.050  1.00  0.00            
ATOM     21  O5  GCD     1      21.530  23.380  23.540  1.00  0.00            
ATOM     22  C7  GCD     1      22.590  22.810  22.790  1.00  0.00            
ATOM     23  H11 GCD     1      23.410  23.540  22.740  1.00  0.00            
ATOM     24  C8  GCD     1      23.020  21.590  23.540  1.00  0.00            
ATOM     25  H12 GCD     1      22.220  20.870  23.750  1.00  0.00            
ATOM     26  O6  GCD     1      23.670  21.990  24.810  1.00  0.00            
ATOM     27  H13 GCD     1      24.090  21.150  25.010  1.00  0.00            
ATOM     28  C9  GCD     1      24.010  20.840  22.580  1.00  0.00            
ATOM     29  H14 GCD     1      24.860  21.480  22.320  1.00  0.00            
ATOM     30  O7  GCD     1      24.480  19.670  23.330  1.00  0.00            
ATOM     31  H15 GCD     1      24.090  18.820  23.090  1.00  0.00            
ATOM     32  C10 GCD     1      23.310  20.440  21.250  1.00  0.00            
ATOM     33  H16 GCD     1      23.960  19.900  20.560  1.00  0.00            
ATOM     34  O8  GCD     1      22.920  21.640  20.620  1.00  0.00            
ATOM     35  C11 GCD     1      22.060  22.490  21.360  1.00  0.00            
ATOM     36  H17 GCD     1      21.130  21.900  21.290  1.00  0.00            
ATOM     37  C12 GCD     1      21.850  23.820  20.560  1.00  0.00            
ATOM     38  H18 GCD     1      21.030  24.380  21.010  1.00  0.00            
ATOM     39  H19 GCD     1      21.460  23.630  19.550  1.00  0.00            
ATOM     40  O9  GCD     1      23.070  24.580  20.500  1.00  0.00            
ATOM     41  H20 GCD     1      23.710  24.060  20.000  1.00  0.00            
ATOM     42  O10 GCD     1      22.170  19.560  21.530  1.00  0.00            
ATOM     43  C13 GCD     1      22.250  18.230  21.060  1.00  0.00            
ATOM     44  H21 GCD     1      23.270  17.950  20.760  1.00  0.00            
ATOM     45  C14 GCD     1      21.840  17.350  22.290  1.00  0.00            
ATOM     46  H22 GCD     1      20.930  17.710  22.780  1.00  0.00            
ATOM     47  O11 GCD     1      22.930  17.280  23.160  1.00  0.00            
ATOM     48  H23 GCD     1      22.460  16.930  23.930  1.00  0.00            
ATOM     49  C15 GCD     1      21.490  15.950  21.830  1.00  0.00            
ATOM     50  H24 GCD     1      22.450  15.570  21.470  1.00  0.00            
ATOM     51  O12 GCD     1      21.020  15.090  22.880  1.00  0.00            
ATOM     52  H25 GCD     1      21.090  15.640  23.670  1.00  0.00            
ATOM     53  C16 GCD     1      20.500  15.970  20.700  1.00  0.00            
ATOM     54  H26 GCD     1      20.490  14.940  20.360  1.00  0.00            
ATOM     55  O13 GCD     1      20.890  16.850  19.690  1.00  0.00            
ATOM     56  C17 GCD     1      21.170  18.230  20.030  1.00  0.00            
ATOM     57  H27 GCD     1      20.270  18.730  20.400  1.00  0.00            
ATOM     58  C18 GCD     1      21.530  18.880  18.660  1.00  0.00            
ATOM     59  H28 GCD     1      21.470  19.970  18.750  1.00  0.00            
ATOM     60  H29 GCD     1      20.800  18.520  17.930  1.00  0.00            
ATOM     61  O14 GCD     1      22.860  18.420  18.250  1.00  0.00            
ATOM     62  H30 GCD     1      22.660  17.530  17.940  1.00  0.00            
ATOM     63  O15 GCD     1      19.200  16.250  21.200  1.00  0.00            
ATOM     64  C19 GCD     1      18.160  15.290  20.800  1.00  0.00            
ATOM     65  H31 GCD     1      18.280  14.630  19.930  1.00  0.00            
ATOM     66  C20 GCD     1      17.840  14.390  21.990  1.00  0.00            
ATOM     67  H32 GCD     1      17.720  14.990  22.900  1.00  0.00            
ATOM     68  O16 GCD     1      18.950  13.480  22.150  1.00  0.00            
ATOM     69  H33 GCD     1      19.710  14.030  22.370  1.00  0.00            
ATOM     70  C21 GCD     1      16.500  13.570  21.800  1.00  0.00            
ATOM     71  H34 GCD     1      16.710  12.870  20.980  1.00  0.00            
ATOM     72  O17 GCD     1      16.180  12.780  22.910  1.00  0.00            
ATOM     73  H35 GCD     1      15.990  13.340  23.680  1.00  0.00            
ATOM     74  C22 GCD     1      15.340  14.410  21.350  1.00  0.00            
ATOM     75  H36 GCD     1      14.590  13.690  21.010  1.00  0.00            
ATOM     76  O18 GCD     1      15.800  15.130  20.210  1.00  0.00            
ATOM     77  C23 GCD     1      16.910  16.050  20.510  1.00  0.00            
ATOM     78  H37 GCD     1      16.680  16.810  21.260  1.00  0.00            
ATOM     79  C24 GCD     1      16.980  16.880  19.270  1.00  0.00            
ATOM     80  H38 GCD     1      17.680  17.720  19.390  1.00  0.00            
ATOM     81  H39 GCD     1      15.960  17.220  19.060  1.00  0.00            
ATOM     82  O19 GCD     1      17.320  16.190  18.020  1.00  0.00            
ATOM     83  H40 GCD     1      16.990  15.290  18.040  1.00  0.00            
ATOM     84  O20 GCD     1      15.010  15.340  22.390  1.00  0.00            
ATOM     85  C25 GCD     1      13.640  15.560  22.580  1.00  0.00            
ATOM     86  H41 GCD     1      13.140  14.940  21.820  1.00  0.00            
ATOM     87  C26 GCD     1      13.200  15.010  23.890  1.00  0.00            
ATOM     88  H42 GCD     1      13.770  15.410  24.740  1.00  0.00            
ATOM     89  O21 GCD     1      13.380  13.590  24.010  1.00  0.00            
ATOM     90  H43 GCD     1      13.060  13.040  23.290  1.00  0.00            
ATOM     91  C27 GCD     1      11.720  15.300  24.180  1.00  0.00            
ATOM     92  H44 GCD     1      11.110  14.900  23.360  1.00  0.00            
ATOM     93  O22 GCD     1      11.120  14.810  25.380  1.00  0.00            
ATOM     94  H45 GCD     1      11.180  13.850  25.380  1.00  0.00            
ATOM     95  C28 GCD     1      11.540  16.790  24.120  1.00  0.00            
ATOM     96  H46 GCD     1      10.510  17.140  24.220  1.00  0.00            
ATOM     97  O23 GCD     1      11.950  17.250  22.870  1.00  0.00            
ATOM     98  C29 GCD     1      13.360  17.030  22.500  1.00  0.00            
ATOM     99  H47 GCD     1      14.050  17.510  23.200  1.00  0.00            
ATOM    100  C30 GCD     1      13.580  17.640  21.160  1.00  0.00            
ATOM    101  H48 GCD     1      13.170  16.970  20.400  1.00  0.00            
ATOM    102  H49 GCD     1      14.680  17.630  21.050  1.00  0.00            
ATOM    103  O24 GCD     1      13.280  19.060  20.990  1.00  0.00            
ATOM    104  H50 GCD     1      12.360  19.110  21.260  1.00  0.00            
ATOM    105  O25 GCD     1      12.360  17.460  25.060  1.00  0.00            
ATOM    106  C31 GCD     1      11.640  18.120  26.110  1.00  0.00            
ATOM    107  H51 GCD     1      10.590  17.810  26.120  1.00  0.00            
ATOM    108  C32 GCD     1      12.310  17.690  27.340  1.00  0.00            
ATOM    109  H52 GCD     1      13.350  18.050  27.380  1.00  0.00            
ATOM    110  O26 GCD     1      12.310  16.240  27.560  1.00  0.00            
ATOM    111  H53 GCD     1      11.900  15.910  26.750  1.00  0.00            
ATOM    112  C33 GCD     1      11.600  18.300  28.570  1.00  0.00            
ATOM    113  H54 GCD     1      10.540  18.030  28.500  1.00  0.00            
ATOM    114  O27 GCD     1      12.200  17.870  29.790  1.00  0.00            
ATOM    115  H55 GCD     1      11.700  18.320  30.480  1.00  0.00            
ATOM    116  C34 GCD     1      11.640  19.840  28.430  1.00  0.00            
ATOM    117  H56 GCD     1      10.960  20.350  29.120  1.00  0.00            
ATOM    118  O28 GCD     1      11.270  20.270  27.160  1.00  0.00            
ATOM    119  C35 GCD     1      11.790  19.580  26.050  1.00  0.00            
ATOM    120  H57 GCD     1      12.870  19.760  25.980  1.00  0.00            
ATOM    121  C36 GCD     1      11.260  20.280  24.780  1.00  0.00            
ATOM    122  H58 GCD     1      11.810  19.860  23.930  1.00  0.00            
ATOM    123  H59 GCD     1      11.450  21.360  24.810  1.00  0.00            
ATOM    124  O29 GCD     1       9.840  20.140  24.660  1.00  0.00            
ATOM    125  H60 GCD     1       9.630  20.510  23.790  1.00  0.00            
ATOM    126  O30 GCD     1      12.950  20.270  28.700  1.00  0.00            
ATOM    127  C37 GCD     1      13.150  21.040  29.860  1.00  0.00            
ATOM    128  H61 GCD     1      12.360  20.960  30.610  1.00  0.00            
ATOM    129  C38 GCD     1      14.520  20.550  30.340  1.00  0.00            
ATOM    130  H62 GCD     1      15.270  20.700  29.560  1.00  0.00            
ATOM    131  O31 GCD     1      14.470  19.190  30.800  1.00  0.00            
ATOM    132  H63 GCD     1      13.760  18.700  30.370  1.00  0.00            
ATOM    133  C39 GCD     1      14.990  21.480  31.480  1.00  0.00            
ATOM    134  H64 GCD     1      14.260  21.500  32.300  1.00  0.00            
ATOM    135  O32 GCD     1      16.230  21.060  32.110  1.00  0.00            
ATOM    136  H65 GCD     1      16.340  20.130  31.910  1.00  0.00            
ATOM    137  C40 GCD     1      15.060  22.930  31.030  1.00  0.00            
ATOM    138  H66 GCD     1      15.250  23.610  31.870  1.00  0.00            
ATOM    139  O33 GCD     1      13.710  23.300  30.530  1.00  0.00            
ATOM    140  C41 GCD     1      13.250  22.560  29.400  1.00  0.00            
ATOM    141  H67 GCD     1      14.050  22.670  28.650  1.00  0.00            
ATOM    142  C42 GCD     1      12.010  23.180  28.780  1.00  0.00            
ATOM    143  H68 GCD     1      11.970  22.760  27.770  1.00  0.00            
ATOM    144  H69 GCD     1      12.080  24.260  28.650  1.00  0.00            
ATOM    145  O34 GCD     1      10.780  22.870  29.490  1.00  0.00            
ATOM    146  H70 GCD     1      10.110  23.120  28.850  1.00  0.00            
ATOM    147  O35 GCD     1      15.910  23.030  29.930  1.00  0.00            
ATOM    148  C43 GCD     1      17.020  23.910  29.990  1.00  0.00            
ATOM    149  H71 GCD     1      17.050  24.460  30.940  1.00  0.00            
ATOM    150  C44 GCD     1      18.290  23.130  29.980  1.00  0.00            
ATOM    151  H72 GCD     1      18.290  22.400  29.160  1.00  0.00            
ATOM    152  O36 GCD     1      18.470  22.490  31.200  1.00  0.00            
ATOM    153  H73 GCD     1      17.640  22.220  31.610  1.00  0.00            
ATOM    154  C45 GCD     1      19.560  24.060  29.740  1.00  0.00            
ATOM    155  H74 GCD     1      19.700  24.660  30.650  1.00  0.00            
ATOM    156  O37 GCD     1      20.760  23.310  29.640  1.00  0.00            
ATOM    157  H75 GCD     1      20.800  22.780  30.440  1.00  0.00            
ATOM    158  C46 GCD     1      19.240  25.000  28.600  1.00  0.00            
ATOM    159  H76 GCD     1      20.090  25.700  28.580  1.00  0.00            
ATOM    160  O38 GCD     1      19.230  24.340  27.320  1.00  0.00            
ATOM    161  O39 GCD     1      18.020  25.710  28.950  1.00  0.00            
ATOM    162  C47 GCD     1      16.880  24.840  28.870  1.00  0.00            
ATOM    163  H77 GCD     1      16.910  24.330  27.900  1.00  0.00            
ATOM    164  C48 GCD     1      15.610  25.690  28.780  1.00  0.00            
ATOM    165  H78 GCD     1      15.520  26.420  29.600  1.00  0.00            
ATOM    166  H79 GCD     1      14.700  25.070  28.860  1.00  0.00            
ATOM    167  O40 GCD     1      15.580  26.400  27.610  1.00  0.00            
ATOM    168  H80 GCD     1      16.370  26.950  27.650  1.00  0.00            
ATOM    169  C1  BA6     2      16.300  20.380  26.830  1.00  0.00            
ATOM    170  C2  BA6     2      16.890  19.190  27.530  1.00  0.00            
ATOM    171  N1  BA6     2      17.850  19.560  28.410  1.00  0.00            
ATOM    172  C3  BA6     2      18.330  18.650  29.170  1.00  0.00            
ATOM    173  N2  BA6     2      18.150  17.310  28.970  1.00  0.00            
ATOM    174  C4  BA6     2      17.600  16.870  27.780  1.00  0.00            
ATOM    175  O1  BA6     2      17.570  15.680  27.370  1.00  0.00            
ATOM    176  C5  BA6     2      16.860  17.920  27.120  1.00  0.00            
ATOM    177  C6  BA6     2      16.030  17.550  25.950  1.00  0.00            
ATOM    178  C7  BA6     2      16.930  17.580  24.610  1.00  0.00            
ATOM    179  N3  BA6     2      17.240  18.910  23.990  1.00  0.00            
ATOM    180  C8  BA6     2      18.570  18.930  23.350  1.00  0.00            
ATOM    181  C9  BA6     2      18.860  20.330  22.830  1.00  0.00            
ATOM    182  C10 BA6     2      17.640  20.950  22.040  1.00  0.00            
ATOM    183  C11 BA6     2      17.940  22.260  21.500  1.00  0.00            
ATOM    184  N4  BA6     2      17.600  23.330  22.160  1.00  0.00            
ATOM    185  O2  BA6     2      17.990  24.430  21.330  1.00  0.00            
ATOM    186  C12 BA6     2      18.290  23.940  20.070  1.00  0.00            
ATOM    187  C13 BA6     2      18.700  24.670  18.980  1.00  0.00            
ATOM    188  C14 BA6     2      19.200  23.960  17.840  1.00  0.00            
ATOM    189  F1  BA6     2      19.670  24.570  16.740  1.00  0.00            
ATOM    190  C15 BA6     2      19.250  22.540  17.920  1.00  0.00            
ATOM    191  C16 BA6     2      18.870  21.830  19.090  1.00  0.00            
ATOM    192  C17 BA6     2      18.410  22.590  20.160  1.00  0.00            
ATOM    193  C18 BA6     2      16.330  20.910  22.870  1.00  0.00            
ATOM    194  C19 BA6     2      16.040  19.490  23.450  1.00  0.00            
ATOM    195  C20 BA6     2      18.880  16.320  29.750  1.00  0.00            
ATOM    196  C21 BA6     2      19.240  16.700  31.180  1.00  0.00            
ATOM    197  C22 BA6     2      19.900  18.070  31.150  1.00  0.00            
ATOM    198  C23 BA6     2      19.060  19.140  30.380  1.00  0.00            
ATOM    199  H1  BA6     2      15.250  20.220  26.530  1.00  0.00            
ATOM    200  H2  BA6     2      16.170  21.270  27.460  1.00  0.00            
ATOM    201  H3  BA6     2      16.840  20.620  25.900  1.00  0.00            
ATOM    202  H4  BA6     2      15.140  18.180  25.900  1.00  0.00            
ATOM    203  H5  BA6     2      15.770  16.490  26.060  1.00  0.00            
ATOM    204  H6  BA6     2      16.490  16.950  23.820  1.00  0.00            
ATOM    205  H7  BA6     2      17.850  17.100  24.960  1.00  0.00            
ATOM    206  H8  BA6     2      18.780  18.220  22.540  1.00  0.00            
ATOM    207  H9  BA6     2      19.320  18.820  24.160  1.00  0.00            
ATOM    208  H10 BA6     2      19.730  20.290  22.160  1.00  0.00            
ATOM    209  H11 BA6     2      19.110  21.010  23.650  1.00  0.00            
ATOM    210  H12 BA6     2      17.560  20.310  21.150  1.00  0.00            
ATOM    211  H13 BA6     2      18.820  25.740  19.160  1.00  0.00            
ATOM    212  H14 BA6     2      19.670  22.060  17.050  1.00  0.00            
ATOM    213  H15 BA6     2      18.950  20.750  19.230  1.00  0.00            
ATOM    214  H16 BA6     2      15.470  21.190  22.250  1.00  0.00            
ATOM    215  H17 BA6     2      16.390  21.620  23.700  1.00  0.00            
ATOM    216  H18 BA6     2      15.240  19.550  24.200  1.00  0.00            
ATOM    217  H19 BA6     2      15.750  18.800  22.640  1.00  0.00            
ATOM    218  H20 BA6     2      19.690  15.980  29.090  1.00  0.00            
ATOM    219  H21 BA6     2      18.220  15.440  29.830  1.00  0.00            
ATOM    220  H22 BA6     2      19.900  15.930  31.570  1.00  0.00            
ATOM    221  H23 BA6     2      18.300  16.720  31.760  1.00  0.00            
ATOM    222  H24 BA6     2      20.800  17.990  30.530  1.00  0.00            
ATOM    223  H25 BA6     2      20.330  18.420  32.100  1.00  0.00            
ATOM    224  H26 BA6     2      18.380  19.720  31.010  1.00  0.00            
ATOM    225  H27 BA6     2      19.820  19.860  30.040  1.00  0.00            
TER
ENDMDL
MODEL        1
ATOM      1  H1  GCD     1       1.770  18.540  17.920  1.00  0.00            
ATOM      2  O1  GCD     1       1.850  19.500  17.870  1.00  0.00            
ATOM      3  C1  GCD     1       3.040  19.780  17.130  1.00  0.00            
ATOM      4  H2  GCD     1       3.010  19.310  16.130  1.00  0.00            
ATOM      5  H3  GCD     1       3.210  20.860  17.110  1.00  0.00            
ATOM      6  C2  GCD     1       4.200  19.050  17.800  1.00  0.00            
ATOM      7  H4  GCD     1       4.310  19.350  18.860  1.00  0.00            
ATOM      8  C3  GCD     1       5.520  19.340  17.160  1.00  0.00            
ATOM      9  H5  GCD     1       5.370  19.200  16.080  1.00  0.00            
ATOM     10  C4  GCD     1       6.620  18.380  17.770  1.00  0.00            
ATOM     11  H6  GCD     1       6.840  18.830  18.750  1.00  0.00            
ATOM     12  O2  GCD     1       7.810  18.530  17.060  1.00  0.00            
ATOM     13  H7  GCD     1       7.660  18.350  16.130  1.00  0.00            
ATOM     14  C5  GCD     1       6.180  16.940  17.810  1.00  0.00            
ATOM     15  H8  GCD     1       6.150  16.720  16.740  1.00  0.00            
ATOM     16  O3  GCD     1       7.190  16.110  18.460  1.00  0.00            
ATOM     17  H9  GCD     1       7.540  15.560  17.750  1.00  0.00            
ATOM     18  C6  GCD     1       4.770  16.820  18.460  1.00  0.00            
ATOM     19  O4  GCD     1       3.880  17.640  17.720  1.00  0.00            
ATOM     20  H10 GCD     1       4.520  15.750  18.400  1.00  0.00            
ATOM     21  O5  GCD     1       4.810  17.220  19.790  1.00  0.00            
ATOM     22  C7  GCD     1       4.110  16.370  20.640  1.00  0.00            
ATOM     23  H11 GCD     1       3.680  15.520  20.090  1.00  0.00            
ATOM     24  C8  GCD     1       5.110  15.740  21.590  1.00  0.00            
ATOM     25  H12 GCD     1       5.650  16.570  22.050  1.00  0.00            
ATOM     26  O6  GCD     1       6.060  14.900  20.940  1.00  0.00            
ATOM     27  H13 GCD     1       6.330  15.410  20.170  1.00  0.00            
ATOM     28  C9  GCD     1       4.420  14.870  22.620  1.00  0.00            
ATOM     29  H14 GCD     1       4.230  13.970  22.030  1.00  0.00            
ATOM     30  O7  GCD     1       5.420  14.420  23.600  1.00  0.00            
ATOM     31  H15 GCD     1       6.130  14.030  23.090  1.00  0.00            
ATOM     32  C10 GCD     1       3.270  15.560  23.290  1.00  0.00            
ATOM     33  H16 GCD     1       2.700  14.790  23.810  1.00  0.00            
ATOM     34  O8  GCD     1       2.420  15.990  22.210  1.00  0.00            
ATOM     35  C11 GCD     1       2.920  17.040  21.390  1.00  0.00            
ATOM     36  H17 GCD     1       3.330  17.850  22.020  1.00  0.00            
ATOM     37  C12 GCD     1       1.810  17.760  20.600  1.00  0.00            
ATOM     38  H18 GCD     1       2.190  18.660  20.090  1.00  0.00            
ATOM     39  H19 GCD     1       1.110  18.140  21.360  1.00  0.00            
ATOM     40  O9  GCD     1       1.180  16.940  19.580  1.00  0.00            
ATOM     41  H20 GCD     1       0.420  17.470  19.330  1.00  0.00            
ATOM     42  O10 GCD     1       3.710  16.670  24.110  1.00  0.00            
ATOM     43  C13 GCD     1       3.470  16.470  25.480  1.00  0.00            
ATOM     44  H21 GCD     1       2.980  15.500  25.670  1.00  0.00            
ATOM     45  C14 GCD     1       4.650  16.700  26.460  1.00  0.00            
ATOM     46  H22 GCD     1       5.050  17.720  26.390  1.00  0.00            
ATOM     47  O11 GCD     1       5.690  15.760  26.140  1.00  0.00            
ATOM     48  H23 GCD     1       5.660  15.590  25.200  1.00  0.00            
ATOM     49  C15 GCD     1       4.140  16.640  27.910  1.00  0.00            
ATOM     50  H24 GCD     1       3.780  15.630  28.150  1.00  0.00            
ATOM     51  O12 GCD     1       5.280  16.900  28.800  1.00  0.00            
ATOM     52  H25 GCD     1       5.970  16.300  28.490  1.00  0.00            
ATOM     53  C16 GCD     1       2.990  17.620  28.170  1.00  0.00            
ATOM     54  H26 GCD     1       2.570  17.460  29.170  1.00  0.00            
ATOM     55  O13 GCD     1       2.020  17.330  27.260  1.00  0.00            
ATOM     56  C17 GCD     1       2.340  17.460  25.870  1.00  0.00            
ATOM     57  H27 GCD     1       2.700  18.470  25.640  1.00  0.00            
ATOM     58  C18 GCD     1       1.070  17.210  25.000  1.00  0.00            
ATOM     59  H28 GCD     1       1.360  17.360  23.950  1.00  0.00            
ATOM     60  H29 GCD     1       0.310  17.980  25.190  1.00  0.00            
ATOM     61  O14 GCD     1       0.470  15.890  25.080  1.00  0.00            
ATOM     62  H30 GCD     1      -0.080  15.750  24.300  1.00  0.00            
ATOM     63  O15 GCD     1       3.430  19.010  28.020  1.00  0.00            
ATOM     64  C19 GCD     1       3.190  19.950  29.040  1.00  0.00            
ATOM     65  H31 GCD     1       2.660  19.500  29.890  1.00  0.00            
ATOM     66  C20 GCD     1       4.570  20.530  29.460  1.00  0.00            
ATOM     67  H32 GCD     1       5.060  20.900  28.550  1.00  0.00            
ATOM     68  O16 GCD     1       5.310  19.420  30.010  1.00  0.00            
ATOM     69  H33 GCD     1       5.190  18.700  29.380  1.00  0.00            
ATOM     70  C21 GCD     1       4.330  21.640  30.490  1.00  0.00            
ATOM     71  H34 GCD     1       3.920  21.140  31.370  1.00  0.00            
ATOM     72  O17 GCD     1       5.540  22.310  30.890  1.00  0.00            
ATOM     73  H35 GCD     1       5.950  22.880  30.230  1.00  0.00            
ATOM     74  C22 GCD     1       3.360  22.670  29.970  1.00  0.00            
ATOM     75  H36 GCD     1       3.060  23.420  30.710  1.00  0.00            
ATOM     76  O18 GCD     1       2.200  22.070  29.510  1.00  0.00            
ATOM     77  C23 GCD     1       2.320  21.050  28.560  1.00  0.00            
ATOM     78  H37 GCD     1       2.880  21.480  27.710  1.00  0.00            
ATOM     79  C24 GCD     1       0.930  20.600  28.020  1.00  0.00            
ATOM     80  H38 GCD     1       1.100  19.860  27.230  1.00  0.00            
ATOM     81  H39 GCD     1       0.330  21.410  27.600  1.00  0.00            
ATOM     82  O19 GCD     1       0.110  19.940  29.010  1.00  0.00            
ATOM     83  H40 GCD     1      -0.100  20.620  29.660  1.00  0.00            
ATOM     84  O20 GCD     1       3.910  23.410  28.900  1.00  0.00            
ATOM     85  C25 GCD     1       4.220  24.780  29.020  1.00  0.00            
ATOM     86  H41 GCD     1       3.940  25.120  30.030  1.00  0.00            
ATOM     87  C26 GCD     1       5.670  25.010  28.600  1.00  0.00            
ATOM     88  H42 GCD     1       5.780  24.660  27.560  1.00  0.00            
ATOM     89  O21 GCD     1       6.520  24.310  29.430  1.00  0.00            
ATOM     90  H43 GCD     1       7.230  24.830  29.840  1.00  0.00            
ATOM     91  C27 GCD     1       6.000  26.520  28.780  1.00  0.00            
ATOM     92  H44 GCD     1       6.030  26.700  29.860  1.00  0.00            
ATOM     93  O22 GCD     1       7.330  26.660  28.390  1.00  0.00            
ATOM     94  H45 GCD     1       7.360  26.630  27.420  1.00  0.00            
ATOM     95  C28 GCD     1       5.070  27.430  27.960  1.00  0.00            
ATOM     96  H46 GCD     1       5.210  28.510  28.060  1.00  0.00            
ATOM     97  O23 GCD     1       3.680  27.100  28.250  1.00  0.00            
ATOM     98  C29 GCD     1       3.300  25.690  28.130  1.00  0.00            
ATOM     99  H47 GCD     1       3.450  25.470  27.070  1.00  0.00            
ATOM    100  C30 GCD     1       1.830  25.670  28.420  1.00  0.00            
ATOM    101  H48 GCD     1       1.390  24.720  28.100  1.00  0.00            
ATOM    102  H49 GCD     1       1.330  26.460  27.840  1.00  0.00            
ATOM    103  O24 GCD     1       1.480  25.740  29.760  1.00  0.00            
ATOM    104  H50 GCD     1       0.540  25.550  29.740  1.00  0.00            
ATOM    105  O25 GCD     1       5.250  27.090  26.560  1.00  0.00            
ATOM    106  C31 GCD     1       5.660  28.150  25.670  1.00  0.00            
ATOM    107  H51 GCD     1       5.820  29.120  26.140  1.00  0.00            
ATOM    108  C32 GCD     1       6.870  27.720  24.860  1.00  0.00            
ATOM    109  H52 GCD     1       6.630  26.770  24.370  1.00  0.00            
ATOM    110  O26 GCD     1       8.010  27.500  25.650  1.00  0.00            
ATOM    111  H53 GCD     1       8.740  27.560  25.030  1.00  0.00            
ATOM    112  C33 GCD     1       7.210  28.730  23.770  1.00  0.00            
ATOM    113  H54 GCD     1       7.330  29.720  24.220  1.00  0.00            
ATOM    114  O27 GCD     1       8.360  28.340  23.050  1.00  0.00            
ATOM    115  H55 GCD     1       8.420  28.720  22.170  1.00  0.00            
ATOM    116  C34 GCD     1       6.020  28.900  22.850  1.00  0.00            
ATOM    117  H56 GCD     1       6.240  29.630  22.060  1.00  0.00            
ATOM    118  O28 GCD     1       4.860  29.270  23.610  1.00  0.00            
ATOM    119  C35 GCD     1       4.470  28.440  24.720  1.00  0.00            
ATOM    120  H57 GCD     1       4.120  27.520  24.230  1.00  0.00            
ATOM    121  C36 GCD     1       3.220  29.090  25.370  1.00  0.00            
ATOM    122  H58 GCD     1       2.900  28.420  26.180  1.00  0.00            
ATOM    123  H59 GCD     1       2.420  29.250  24.630  1.00  0.00            
ATOM    124  O29 GCD     1       3.510  30.410  25.800  1.00  0.00            
ATOM    125  H60 GCD     1       4.170  30.780  25.210  1.00  0.00            
ATOM    126  O30 GCD     1       5.800  27.720  22.270  1.00  0.00            
ATOM    127  C37 GCD     1       5.520  27.790  20.920  1.00  0.00            
ATOM    128  H61 GCD     1       4.870  28.660  20.720  1.00  0.00            
ATOM    129  C38 GCD     1       6.770  27.650  20.060  1.00  0.00            
ATOM    130  H62 GCD     1       7.240  26.720  20.390  1.00  0.00            
ATOM    131  O31 GCD     1       7.590  28.820  20.220  1.00  0.00            
ATOM    132  H63 GCD     1       7.170  29.660  19.990  1.00  0.00            
ATOM    133  C39 GCD     1       6.450  27.500  18.580  1.00  0.00            
ATOM    134  H64 GCD     1       6.000  28.430  18.210  1.00  0.00            
ATOM    135  O32 GCD     1       7.490  27.090  17.730  1.00  0.00            
ATOM    136  H65 GCD     1       7.580  26.140  17.830  1.00  0.00            
ATOM    137  C40 GCD     1       5.390  26.420  18.290  1.00  0.00            
ATOM    138  H66 GCD     1       4.980  26.520  17.280  1.00  0.00            
ATOM    139  O33 GCD     1       4.300  26.590  19.240  1.00  0.00            
ATOM    140  C41 GCD     1       4.680  26.550  20.680  1.00  0.00            
ATOM    141  H67 GCD     1       5.220  25.640  20.960  1.00  0.00            
ATOM    142  C42 GCD     1       3.380  26.650  21.480  1.00  0.00            
ATOM    143  H68 GCD     1       2.970  27.650  21.280  1.00  0.00            
ATOM    144  H69 GCD     1       3.530  26.390  22.540  1.00  0.00            
ATOM    145  O34 GCD     1       2.410  25.710  21.000  1.00  0.00            
ATOM    146  H70 GCD     1       2.380  25.910  20.060  1.00  0.00            
ATOM    147  O35 GCD     1       5.770  25.110  18.410  1.00  0.00            
ATOM    148  C43 GCD     1       6.040  24.250  17.280  1.00  0.00            
ATOM    149  H71 GCD     1       6.290  24.880  16.410  1.00  0.00            
ATOM    150  C44 GCD     1       7.240  23.410  17.660  1.00  0.00            
ATOM    151  H72 GCD     1       7.000  22.890  18.600  1.00  0.00            
ATOM    152  O36 GCD     1       8.400  24.310  17.800  1.00  0.00            
ATOM    153  H73 GCD     1       9.100  23.760  18.160  1.00  0.00            
ATOM    154  C45 GCD     1       7.530  22.360  16.600  1.00  0.00            
ATOM    155  H74 GCD     1       7.670  22.820  15.610  1.00  0.00            
ATOM    156  O37 GCD     1       8.530  21.410  16.850  1.00  0.00            
ATOM    157  H75 GCD     1       8.110  20.680  17.320  1.00  0.00            
ATOM    158  C46 GCD     1       6.300  21.500  16.350  1.00  0.00            
ATOM    159  H76 GCD     1       6.460  20.910  15.440  1.00  0.00            
ATOM    160  O38 GCD     1       6.020  20.630  17.420  1.00  0.00            
ATOM    161  O39 GCD     1       5.190  22.250  16.050  1.00  0.00            
ATOM    162  C47 GCD     1       4.870  23.340  16.920  1.00  0.00            
ATOM    163  H77 GCD     1       4.610  22.790  17.840  1.00  0.00            
ATOM    164  C48 GCD     1       3.680  24.030  16.360  1.00  0.00            
ATOM    165  H78 GCD     1       3.210  24.720  17.070  1.00  0.00            
ATOM    166  H79 GCD     1       2.780  23.410  16.270  1.00  0.00            
ATOM    167  O40 GCD     1       3.920  24.560  15.130  1.00  0.00            
ATOM    168  H80 GCD     1       4.410  23.920  14.610  1.00  0.00            
ATOM    169  C1  BA6     2       7.740  20.930  20.930  1.00  0.00            
ATOM    170  C2  BA6     2       7.990  19.690  21.720  1.00  0.00            
ATOM    171  N1  BA6     2       8.850  18.790  21.090  1.00  0.00            
ATOM    172  C3  BA6     2       9.100  17.670  21.730  1.00  0.00            
ATOM    173  N2  BA6     2       8.550  17.280  22.960  1.00  0.00            
ATOM    174  C4  BA6     2       7.680  18.110  23.530  1.00  0.00            
ATOM    175  O1  BA6     2       7.190  17.810  24.640  1.00  0.00            
ATOM    176  C5  BA6     2       7.350  19.320  22.860  1.00  0.00            
ATOM    177  C6  BA6     2       6.480  20.280  23.610  1.00  0.00            
ATOM    178  C7  BA6     2       4.970  19.960  23.330  1.00  0.00            
ATOM    179  N3  BA6     2       4.050  21.090  23.700  1.00  0.00            
ATOM    180  C8  BA6     2       2.690  20.950  23.100  1.00  0.00            
ATOM    181  C9  BA6     2       1.880  22.280  23.260  1.00  0.00            
ATOM    182  C10 BA6     2       1.950  22.850  24.660  1.00  0.00            
ATOM    183  C11 BA6     2       1.210  24.180  24.740  1.00  0.00            
ATOM    184  N4  BA6     2       1.770  25.320  24.370  1.00  0.00            
ATOM    185  O2  BA6     2       0.810  26.330  24.570  1.00  0.00            
ATOM    186  C12 BA6     2      -0.300  25.800  25.110  1.00  0.00            
ATOM    187  C13 BA6     2      -1.540  26.390  25.380  1.00  0.00            
ATOM    188  C14 BA6     2      -2.660  25.540  25.710  1.00  0.00            
ATOM    189  F1  BA6     2      -3.920  26.030  25.880  1.00  0.00            
ATOM    190  C15 BA6     2      -2.440  24.150  25.730  1.00  0.00            
ATOM    191  C16 BA6     2      -1.210  23.550  25.490  1.00  0.00            
ATOM    192  C17 BA6     2      -0.130  24.430  25.160  1.00  0.00            
ATOM    193  C18 BA6     2       3.400  22.910  25.240  1.00  0.00            
ATOM    194  C19 BA6     2       4.230  21.650  25.080  1.00  0.00            
ATOM    195  C20 BA6     2       8.850  15.990  23.560  1.00  0.00            
ATOM    196  C21 BA6     2       9.990  15.070  22.940  1.00  0.00            
ATOM    197  C22 BA6     2      10.140  15.360  21.440  1.00  0.00            
ATOM    198  C23 BA6     2      10.210  16.850  21.140  1.00  0.00            
ATOM    199  H1  BA6     2       6.820  21.400  21.320  1.00  0.00            
ATOM    200  H2  BA6     2       8.600  21.600  21.040  1.00  0.00            
ATOM    201  H3  BA6     2       7.610  20.700  19.870  1.00  0.00            
ATOM    202  H4  BA6     2       6.780  21.320  23.420  1.00  0.00            
ATOM    203  H5  BA6     2       6.610  20.200  24.700  1.00  0.00            
ATOM    204  H6  BA6     2       4.760  18.990  23.810  1.00  0.00            
ATOM    205  H7  BA6     2       4.850  19.820  22.250  1.00  0.00            
ATOM    206  H8  BA6     2       2.120  20.200  23.660  1.00  0.00            
ATOM    207  H9  BA6     2       2.760  20.740  22.030  1.00  0.00            
ATOM    208  H10 BA6     2       0.830  22.110  22.970  1.00  0.00            
ATOM    209  H11 BA6     2       2.130  23.060  22.530  1.00  0.00            
ATOM    210  H12 BA6     2       1.410  22.170  25.320  1.00  0.00            
ATOM    211  H13 BA6     2      -1.800  27.430  25.210  1.00  0.00            
ATOM    212  H14 BA6     2      -3.290  23.510  25.950  1.00  0.00            
ATOM    213  H15 BA6     2      -1.140  22.470  25.510  1.00  0.00            
ATOM    214  H16 BA6     2       3.390  23.070  26.320  1.00  0.00            
ATOM    215  H17 BA6     2       3.950  23.770  24.830  1.00  0.00            
ATOM    216  H18 BA6     2       5.270  22.000  25.100  1.00  0.00            
ATOM    217  H19 BA6     2       4.080  20.900  25.870  1.00  0.00            
ATOM    218  H20 BA6     2       7.930  15.400  23.570  1.00  0.00            
ATOM    219  H21 BA6     2       8.990  16.100  24.640  1.00  0.00            
ATOM    220  H22 BA6     2       9.650  14.040  23.090  1.00  0.00            
ATOM    221  H23 BA6     2      10.930  15.180  23.500  1.00  0.00            
ATOM    222  H24 BA6     2       9.220  15.040  20.920  1.00  0.00            
ATOM    223  H25 BA6     2      11.050  14.900  21.030  1.00  0.00            
ATOM    224  H26 BA6     2      11.130  17.280  21.560  1.00  0.00            
ATOM    225  H27 BA6     2      10.240  16.960  20.050  1.00  0.00            
TER
ENDMDL
MODEL        1
ATOM      1  H1  GCD     1      14.870  19.830  23.930  1.00  0.00            
ATOM      2  O1  GCD     1      14.700  20.510  24.600  1.00  0.00            
ATOM      3  C1  GCD     1      15.840  20.430  25.490  1.00  0.00            
ATOM      4  H2  GCD     1      16.660  20.950  24.970  1.00  0.00            
ATOM      5  H3  GCD     1      15.830  20.910  26.470  1.00  0.00            
ATOM      6  C2  GCD     1      16.300  19.000  25.540  1.00  0.00            
ATOM      7  H4  GCD     1      15.480  18.340  25.870  1.00  0.00            
ATOM      8  C3  GCD     1      17.530  18.830  26.520  1.00  0.00            
ATOM      9  H5  GCD     1      18.390  19.480  26.380  1.00  0.00            
ATOM     10  C4  GCD     1      18.070  17.350  26.270  1.00  0.00            
ATOM     11  H6  GCD     1      17.220  16.680  26.490  1.00  0.00            
ATOM     12  O2  GCD     1      19.090  17.010  27.200  1.00  0.00            
ATOM     13  H7  GCD     1      19.840  17.220  26.630  1.00  0.00            
ATOM     14  C5  GCD     1      18.380  17.090  24.830  1.00  0.00            
ATOM     15  H8  GCD     1      19.170  17.760  24.460  1.00  0.00            
ATOM     16  O3  GCD     1      19.030  15.850  24.580  1.00  0.00            
ATOM     17  H9  GCD     1      18.510  15.280  24.000  1.00  0.00            
ATOM     18  C6  GCD     1      17.120  17.230  24.000  1.00  0.00            
ATOM     19  O4  GCD     1      16.590  18.530  24.230  1.00  0.00            
ATOM     20  H10 GCD     1      17.370  17.180  22.930  1.00  0.00            
ATOM     21  O5  GCD     1      16.080  16.290  24.290  1.00  0.00            
ATOM     22  C7  GCD     1      15.400  15.550  23.300  1.00  0.00            
ATOM     23  H11 GCD     1      15.590  16.090  22.360  1.00  0.00            
ATOM     24  C8  GCD     1      16.020  14.210  23.250  1.00  0.00            
ATOM     25  H12 GCD     1      15.910  13.660  24.200  1.00  0.00            
ATOM     26  O6  GCD     1      17.330  14.350  22.900  1.00  0.00            
ATOM     27  H13 GCD     1      17.470  13.460  22.540  1.00  0.00            
ATOM     28  C9  GCD     1      15.250  13.330  22.280  1.00  0.00            
ATOM     29  H14 GCD     1      15.260  13.840  21.300  1.00  0.00            
ATOM     30  O7  GCD     1      15.740  11.990  22.080  1.00  0.00            
ATOM     31  H15 GCD     1      15.650  11.440  22.870  1.00  0.00            
ATOM     32  C10 GCD     1      13.780  13.310  22.650  1.00  0.00            
ATOM     33  H16 GCD     1      13.260  12.750  21.860  1.00  0.00            
ATOM     34  O8  GCD     1      13.340  14.630  22.630  1.00  0.00            
ATOM     35  C11 GCD     1      13.900  15.460  23.640  1.00  0.00            
ATOM     36  H17 GCD     1      13.790  14.980  24.620  1.00  0.00            
ATOM     37  C12 GCD     1      13.290  16.800  23.560  1.00  0.00            
ATOM     38  H18 GCD     1      12.900  17.000  22.550  1.00  0.00            
ATOM     39  H19 GCD     1      13.990  17.620  23.750  1.00  0.00            
ATOM     40  O9  GCD     1      12.150  16.830  24.490  1.00  0.00            
ATOM     41  H20 GCD     1      11.460  17.350  24.050  1.00  0.00            
ATOM     42  O10 GCD     1      13.420  12.860  23.950  1.00  0.00            
ATOM     43  C13 GCD     1      13.340  11.470  24.220  1.00  0.00            
ATOM     44  H21 GCD     1      13.690  10.970  23.310  1.00  0.00            
ATOM     45  C14 GCD     1      14.210  11.100  25.370  1.00  0.00            
ATOM     46  H22 GCD     1      14.070  11.900  26.110  1.00  0.00            
ATOM     47  O11 GCD     1      15.540  11.130  24.850  1.00  0.00            
ATOM     48  H23 GCD     1      16.140  10.870  25.560  1.00  0.00            
ATOM     49  C15 GCD     1      13.920   9.690  26.050  1.00  0.00            
ATOM     50  H24 GCD     1      14.260   8.920  25.350  1.00  0.00            
ATOM     51  O12 GCD     1      14.670   9.650  27.340  1.00  0.00            
ATOM     52  H25 GCD     1      14.000   9.830  28.010  1.00  0.00            
ATOM     53  C16 GCD     1      12.490   9.530  26.300  1.00  0.00            
ATOM     54  H26 GCD     1      12.250   8.540  26.700  1.00  0.00            
ATOM     55  O13 GCD     1      11.740   9.720  25.140  1.00  0.00            
ATOM     56  C17 GCD     1      11.860  11.090  24.510  1.00  0.00            
ATOM     57  H27 GCD     1      11.460  11.800  25.240  1.00  0.00            
ATOM     58  C18 GCD     1      10.990  11.080  23.190  1.00  0.00            
ATOM     59  H28 GCD     1      11.000  12.100  22.780  1.00  0.00            
ATOM     60  H29 GCD     1       9.940  10.910  23.470  1.00  0.00            
ATOM     61  O14 GCD     1      11.390  10.000  22.350  1.00  0.00            
ATOM     62  H30 GCD     1      12.290   9.750  22.580  1.00  0.00            
ATOM     63  O15 GCD     1      12.110  10.520  27.260  1.00  0.00            
ATOM     64  C19 GCD     1      11.320  10.130  28.390  1.00  0.00            
ATOM     65  H31 GCD     1      11.190   9.040  28.510  1.00  0.00            
ATOM     66  C20 GCD     1      12.120  10.480  29.570  1.00  0.00            
ATOM     67  H32 GCD     1      12.420  11.510  29.330  1.00  0.00            
ATOM     68  O16 GCD     1      13.230   9.530  29.660  1.00  0.00            
ATOM     69  H33 GCD     1      12.920   8.620  29.750  1.00  0.00            
ATOM     70  C21 GCD     1      11.310  10.380  30.820  1.00  0.00            
ATOM     71  H34 GCD     1      10.990   9.340  30.700  1.00  0.00            
ATOM     72  O17 GCD     1      12.040  10.680  32.060  1.00  0.00            
ATOM     73  H35 GCD     1      12.770  10.070  32.220  1.00  0.00            
ATOM     74  C22 GCD     1      10.050  11.150  30.740  1.00  0.00            
ATOM     75  H36 GCD     1       9.420  10.950  31.610  1.00  0.00            
ATOM     76  O18 GCD     1       9.340  10.720  29.610  1.00  0.00            
ATOM     77  C23 GCD     1       9.950  10.880  28.340  1.00  0.00            
ATOM     78  H37 GCD     1      10.070  11.950  28.100  1.00  0.00            
ATOM     79  C24 GCD     1       8.950  10.150  27.410  1.00  0.00            
ATOM     80  H38 GCD     1       8.730   9.110  27.710  1.00  0.00            
ATOM     81  H39 GCD     1       9.330  10.070  26.390  1.00  0.00            
ATOM     82  O19 GCD     1       7.750  10.890  27.340  1.00  0.00            
ATOM     83  H40 GCD     1       7.480  10.940  28.260  1.00  0.00            
ATOM     84  O20 GCD     1      10.320  12.560  30.750  1.00  0.00            
ATOM     85  C25 GCD     1       9.120  13.350  31.110  1.00  0.00            
ATOM     86  H41 GCD     1       8.270  12.690  30.880  1.00  0.00            
ATOM     87  C26 GCD     1       9.070  13.630  32.610  1.00  0.00            
ATOM     88  H42 GCD     1       9.970  14.220  32.780  1.00  0.00            
ATOM     89  O21 GCD     1       9.080  12.440  33.230  1.00  0.00            
ATOM     90  H43 GCD     1       8.240  11.990  33.050  1.00  0.00            
ATOM     91  C27 GCD     1       7.800  14.420  32.920  1.00  0.00            
ATOM     92  H44 GCD     1       6.960  13.880  32.470  1.00  0.00            
ATOM     93  O22 GCD     1       7.680  14.760  34.310  1.00  0.00            
ATOM     94  H45 GCD     1       8.530  15.180  34.490  1.00  0.00            
ATOM     95  C28 GCD     1       7.800  15.680  32.060  1.00  0.00            
ATOM     96  H46 GCD     1       6.950  16.330  32.270  1.00  0.00            
ATOM     97  O23 GCD     1       7.870  15.270  30.650  1.00  0.00            
ATOM     98  C29 GCD     1       9.080  14.650  30.300  1.00  0.00            
ATOM     99  H47 GCD     1       9.980  15.210  30.570  1.00  0.00            
ATOM    100  C30 GCD     1       9.110  14.440  28.840  1.00  0.00            
ATOM    101  H48 GCD     1      10.050  14.020  28.470  1.00  0.00            
ATOM    102  H49 GCD     1       9.050  15.480  28.490  1.00  0.00            
ATOM    103  O24 GCD     1       8.030  13.650  28.300  1.00  0.00            
ATOM    104  H50 GCD     1       8.260  13.560  27.370  1.00  0.00            
ATOM    105  O25 GCD     1       8.940  16.480  32.250  1.00  0.00            
ATOM    106  C31 GCD     1       8.870  17.410  33.340  1.00  0.00            
ATOM    107  H51 GCD     1       7.980  17.280  33.960  1.00  0.00            
ATOM    108  C32 GCD     1      10.080  17.110  34.300  1.00  0.00            
ATOM    109  H52 GCD     1      11.000  17.060  33.710  1.00  0.00            
ATOM    110  O26 GCD     1      10.010  15.830  35.070  1.00  0.00            
ATOM    111  H53 GCD     1      10.840  15.650  35.530  1.00  0.00            
ATOM    112  C33 GCD     1      10.290  18.340  35.200  1.00  0.00            
ATOM    113  H54 GCD     1       9.390  18.470  35.810  1.00  0.00            
ATOM    114  O27 GCD     1      11.450  18.140  36.010  1.00  0.00            
ATOM    115  H55 GCD     1      12.240  18.270  35.460  1.00  0.00            
ATOM    116  C34 GCD     1      10.510  19.650  34.460  1.00  0.00            
ATOM    117  H56 GCD     1      10.590  20.480  35.170  1.00  0.00            
ATOM    118  O28 GCD     1       9.300  19.820  33.740  1.00  0.00            
ATOM    119  C35 GCD     1       9.000  18.840  32.750  1.00  0.00            
ATOM    120  H57 GCD     1       9.790  18.850  31.980  1.00  0.00            
ATOM    121  C36 GCD     1       7.870  19.310  31.840  1.00  0.00            
ATOM    122  H58 GCD     1       7.810  18.590  31.020  1.00  0.00            
ATOM    123  H59 GCD     1       7.980  20.350  31.490  1.00  0.00            
ATOM    124  O29 GCD     1       6.560  19.230  32.500  1.00  0.00            
ATOM    125  H60 GCD     1       6.640  19.320  33.450  1.00  0.00            
ATOM    126  O30 GCD     1      11.550  19.610  33.550  1.00  0.00            
ATOM    127  C37 GCD     1      12.440  20.770  33.540  1.00  0.00            
ATOM    128  H61 GCD     1      12.190  21.490  34.320  1.00  0.00            
ATOM    129  C38 GCD     1      13.860  20.160  33.850  1.00  0.00            
ATOM    130  H62 GCD     1      13.990  19.260  33.220  1.00  0.00            
ATOM    131  O31 GCD     1      13.840  19.740  35.180  1.00  0.00            
ATOM    132  H63 GCD     1      14.420  18.980  35.250  1.00  0.00            
ATOM    133  C39 GCD     1      15.040  21.200  33.680  1.00  0.00            
ATOM    134  H64 GCD     1      14.790  21.920  34.460  1.00  0.00            
ATOM    135  O32 GCD     1      16.280  20.570  33.990  1.00  0.00            
ATOM    136  H65 GCD     1      16.530  19.890  33.350  1.00  0.00            
ATOM    137  C40 GCD     1      14.860  21.820  32.280  1.00  0.00            
ATOM    138  H66 GCD     1      15.540  22.650  32.070  1.00  0.00            
ATOM    139  O33 GCD     1      13.540  22.340  32.180  1.00  0.00            
ATOM    140  C41 GCD     1      12.450  21.450  32.160  1.00  0.00            
ATOM    141  H67 GCD     1      12.590  20.610  31.460  1.00  0.00            
ATOM    142  C42 GCD     1      11.080  22.070  31.800  1.00  0.00            
ATOM    143  H68 GCD     1      10.270  21.340  31.680  1.00  0.00            
ATOM    144  H69 GCD     1      11.180  22.530  30.810  1.00  0.00            
ATOM    145  O34 GCD     1      10.630  23.060  32.720  1.00  0.00            
ATOM    146  H70 GCD     1       9.750  23.240  32.360  1.00  0.00            
ATOM    147  O35 GCD     1      15.070  20.720  31.300  1.00  0.00            
ATOM    148  C43 GCD     1      16.340  20.550  30.870  1.00  0.00            
ATOM    149  H71 GCD     1      17.090  21.030  31.500  1.00  0.00            
ATOM    150  C44 GCD     1      16.600  19.050  30.760  1.00  0.00            
ATOM    151  H72 GCD     1      15.810  18.660  30.110  1.00  0.00            
ATOM    152  O36 GCD     1      16.500  18.390  32.080  1.00  0.00            
ATOM    153  H73 GCD     1      16.780  17.520  31.770  1.00  0.00            
ATOM    154  C45 GCD     1      17.920  18.750  30.080  1.00  0.00            
ATOM    155  H74 GCD     1      18.670  19.050  30.820  1.00  0.00            
ATOM    156  O37 GCD     1      18.060  17.360  29.860  1.00  0.00            
ATOM    157  H75 GCD     1      18.260  17.190  28.940  1.00  0.00            
ATOM    158  C46 GCD     1      18.010  19.630  28.810  1.00  0.00            
ATOM    159  H76 GCD     1      19.080  19.580  28.570  1.00  0.00            
ATOM    160  O38 GCD     1      17.080  19.120  27.880  1.00  0.00            
ATOM    161  O39 GCD     1      17.670  20.950  28.980  1.00  0.00            
ATOM    162  C47 GCD     1      16.380  21.180  29.510  1.00  0.00            
ATOM    163  H77 GCD     1      15.590  20.690  28.920  1.00  0.00            
ATOM    164  C48 GCD     1      16.150  22.710  29.420  1.00  0.00            
ATOM    165  H78 GCD     1      16.940  23.180  30.030  1.00  0.00            
ATOM    166  H79 GCD     1      15.130  22.890  29.790  1.00  0.00            
ATOM    167  O40 GCD     1      16.230  23.260  28.100  1.00  0.00            
ATOM    168  H80 GCD     1      17.090  23.190  27.670  1.00  0.00            
ATOM    169  C1  BA6     2      17.820  13.780  27.270  1.00  0.00            
ATOM    170  C2  BA6     2      17.290  12.720  28.220  1.00  0.00            
ATOM    171  N1  BA6     2      17.850  11.460  28.150  1.00  0.00            
ATOM    172  C3  BA6     2      17.480  10.560  28.980  1.00  0.00            
ATOM    173  N2  BA6     2      16.670  10.800  30.140  1.00  0.00            
ATOM    174  C4  BA6     2      16.090  12.030  30.330  1.00  0.00            
ATOM    175  O1  BA6     2      15.380  12.290  31.280  1.00  0.00            
ATOM    176  C5  BA6     2      16.510  13.030  29.290  1.00  0.00            
ATOM    177  C6  BA6     2      15.890  14.390  29.470  1.00  0.00            
ATOM    178  C7  BA6     2      14.490  14.470  28.900  1.00  0.00            
ATOM    179  N3  BA6     2      13.780  15.760  28.950  1.00  0.00            
ATOM    180  C8  BA6     2      12.720  15.750  27.960  1.00  0.00            
ATOM    181  C9  BA6     2      12.020  17.100  27.910  1.00  0.00            
ATOM    182  C10 BA6     2      11.590  17.720  29.270  1.00  0.00            
ATOM    183  C11 BA6     2      10.890  19.000  29.010  1.00  0.00            
ATOM    184  N4  BA6     2       9.610  19.150  29.270  1.00  0.00            
ATOM    185  O2  BA6     2       9.220  20.380  28.570  1.00  0.00            
ATOM    186  C12 BA6     2      10.370  21.050  28.210  1.00  0.00            
ATOM    187  C13 BA6     2      10.460  22.370  27.750  1.00  0.00            
ATOM    188  C14 BA6     2      11.750  22.780  27.340  1.00  0.00            
ATOM    189  F1  BA6     2      11.870  24.030  26.910  1.00  0.00            
ATOM    190  C15 BA6     2      12.840  21.910  27.510  1.00  0.00            
ATOM    191  C16 BA6     2      12.690  20.620  28.000  1.00  0.00            
ATOM    192  C17 BA6     2      11.420  20.170  28.350  1.00  0.00            
ATOM    193  C18 BA6     2      12.790  17.750  30.270  1.00  0.00            
ATOM    194  C19 BA6     2      13.410  16.290  30.290  1.00  0.00            
ATOM    195  C20 BA6     2      16.370   9.680  31.110  1.00  0.00            
ATOM    196  C21 BA6     2      16.740   8.240  30.580  1.00  0.00            
ATOM    197  C22 BA6     2      18.090   8.230  29.820  1.00  0.00            
ATOM    198  C23 BA6     2      18.170   9.300  28.690  1.00  0.00            
ATOM    199  H1  BA6     2      18.610  13.300  26.680  1.00  0.00            
ATOM    200  H2  BA6     2      17.070  14.190  26.580  1.00  0.00            
ATOM    201  H3  BA6     2      18.310  14.610  27.780  1.00  0.00            
ATOM    202  H4  BA6     2      16.550  15.230  29.260  1.00  0.00            
ATOM    203  H5  BA6     2      15.760  14.410  30.560  1.00  0.00            
ATOM    204  H6  BA6     2      13.870  13.660  29.300  1.00  0.00            
ATOM    205  H7  BA6     2      14.480  14.150  27.850  1.00  0.00            
ATOM    206  H8  BA6     2      12.020  14.960  28.280  1.00  0.00            
ATOM    207  H9  BA6     2      13.090  15.480  26.970  1.00  0.00            
ATOM    208  H10 BA6     2      11.050  16.900  27.430  1.00  0.00            
ATOM    209  H11 BA6     2      12.510  17.880  27.320  1.00  0.00            
ATOM    210  H12 BA6     2      10.840  17.010  29.630  1.00  0.00            
ATOM    211  H13 BA6     2       9.560  22.980  27.780  1.00  0.00            
ATOM    212  H14 BA6     2      13.780  22.190  27.050  1.00  0.00            
ATOM    213  H15 BA6     2      13.590  20.020  28.120  1.00  0.00            
ATOM    214  H16 BA6     2      12.400  18.160  31.210  1.00  0.00            
ATOM    215  H17 BA6     2      13.580  18.430  29.970  1.00  0.00            
ATOM    216  H18 BA6     2      14.380  16.380  30.790  1.00  0.00            
ATOM    217  H19 BA6     2      12.740  15.640  30.860  1.00  0.00            
ATOM    218  H20 BA6     2      15.300   9.670  31.330  1.00  0.00            
ATOM    219  H21 BA6     2      16.960   9.760  32.030  1.00  0.00            
ATOM    220  H22 BA6     2      15.920   7.950  29.920  1.00  0.00            
ATOM    221  H23 BA6     2      16.710   7.570  31.450  1.00  0.00            
ATOM    222  H24 BA6     2      18.260   7.230  29.400  1.00  0.00            
ATOM    223  H25 BA6     2      18.900   8.470  30.510  1.00  0.00            
ATOM    224  H26 BA6     2      19.260   9.340  28.560  1.00  0.00            
ATOM    225  H27 BA6     2      17.670   8.870  27.810  1.00  0.00            
TER
ENDMDL
MODEL        1
ATOM      1  H1  GCD     1       3.780  16.340  18.840  1.00  0.00            
ATOM      2  O1  GCD     1       4.530  16.330  19.440  1.00  0.00            
ATOM      3  C1  GCD     1       5.650  15.950  18.680  1.00  0.00            
ATOM      4  H2  GCD     1       5.360  15.410  17.770  1.00  0.00            
ATOM      5  H3  GCD     1       6.160  16.850  18.310  1.00  0.00            
ATOM      6  C2  GCD     1       6.710  15.190  19.400  1.00  0.00            
ATOM      7  H4  GCD     1       6.650  15.560  20.440  1.00  0.00            
ATOM      8  C3  GCD     1       8.110  15.260  18.900  1.00  0.00            
ATOM      9  H5  GCD     1       8.150  15.090  17.820  1.00  0.00            
ATOM     10  C4  GCD     1       8.990  14.310  19.650  1.00  0.00            
ATOM     11  H6  GCD     1       8.970  14.630  20.700  1.00  0.00            
ATOM     12  O2  GCD     1      10.310  14.390  19.110  1.00  0.00            
ATOM     13  H7  GCD     1      10.670  13.530  19.370  1.00  0.00            
ATOM     14  C5  GCD     1       8.410  12.900  19.540  1.00  0.00            
ATOM     15  H8  GCD     1       8.240  12.650  18.490  1.00  0.00            
ATOM     16  O3  GCD     1       9.230  11.890  20.180  1.00  0.00            
ATOM     17  H9  GCD     1       9.020  11.880  21.120  1.00  0.00            
ATOM     18  C6  GCD     1       7.000  12.950  20.080  1.00  0.00            
ATOM     19  O4  GCD     1       6.300  13.830  19.270  1.00  0.00            
ATOM     20  H10 GCD     1       6.470  11.990  20.010  1.00  0.00            
ATOM     21  O5  GCD     1       6.940  13.460  21.450  1.00  0.00            
ATOM     22  C7  GCD     1       6.420  12.690  22.500  1.00  0.00            
ATOM     23  H11 GCD     1       6.060  11.790  21.970  1.00  0.00            
ATOM     24  C8  GCD     1       7.520  12.350  23.530  1.00  0.00            
ATOM     25  H12 GCD     1       7.950  13.270  23.940  1.00  0.00            
ATOM     26  O6  GCD     1       8.520  11.580  22.870  1.00  0.00            
ATOM     27  H13 GCD     1       9.210  11.230  23.440  1.00  0.00            
ATOM     28  C9  GCD     1       7.010  11.580  24.720  1.00  0.00            
ATOM     29  H14 GCD     1       6.760  10.570  24.370  1.00  0.00            
ATOM     30  O7  GCD     1       8.010  11.530  25.750  1.00  0.00            
ATOM     31  H15 GCD     1       7.800  12.110  26.490  1.00  0.00            
ATOM     32  C10 GCD     1       5.810  12.320  25.280  1.00  0.00            
ATOM     33  H16 GCD     1       5.280  11.640  25.960  1.00  0.00            
ATOM     34  O8  GCD     1       4.870  12.560  24.280  1.00  0.00            
ATOM     35  C11 GCD     1       5.250  13.390  23.140  1.00  0.00            
ATOM     36  H17 GCD     1       5.560  14.370  23.540  1.00  0.00            
ATOM     37  C12 GCD     1       4.070  13.530  22.190  1.00  0.00            
ATOM     38  H18 GCD     1       4.290  14.380  21.520  1.00  0.00            
ATOM     39  H19 GCD     1       3.220  13.830  22.820  1.00  0.00            
ATOM     40  O9  GCD     1       3.650  12.310  21.540  1.00  0.00            
ATOM     41  H20 GCD     1       3.760  11.610  22.190  1.00  0.00            
ATOM     42  O10 GCD     1       6.160  13.550  25.820  1.00  0.00            
ATOM     43  C13 GCD     1       5.720  13.890  27.170  1.00  0.00            
ATOM     44  H21 GCD     1       5.390  12.970  27.670  1.00  0.00            
ATOM     45  C14 GCD     1       6.940  14.420  27.910  1.00  0.00            
ATOM     46  H22 GCD     1       7.210  15.410  27.520  1.00  0.00            
ATOM     47  O11 GCD     1       8.020  13.530  27.800  1.00  0.00            
ATOM     48  H23 GCD     1       8.670  14.060  28.270  1.00  0.00            
ATOM     49  C15 GCD     1       6.540  14.690  29.310  1.00  0.00            
ATOM     50  H24 GCD     1       6.080  13.740  29.600  1.00  0.00            
ATOM     51  O12 GCD     1       7.720  15.090  30.100  1.00  0.00            
ATOM     52  H25 GCD     1       8.010  15.980  29.860  1.00  0.00            
ATOM     53  C16 GCD     1       5.440  15.770  29.400  1.00  0.00            
ATOM     54  H26 GCD     1       5.120  15.730  30.440  1.00  0.00            
ATOM     55  O13 GCD     1       4.360  15.340  28.630  1.00  0.00            
ATOM     56  C17 GCD     1       4.610  14.890  27.280  1.00  0.00            
ATOM     57  H27 GCD     1       4.880  15.820  26.750  1.00  0.00            
ATOM     58  C18 GCD     1       3.270  14.370  26.670  1.00  0.00            
ATOM     59  H28 GCD     1       3.560  14.160  25.630  1.00  0.00            
ATOM     60  H29 GCD     1       2.510  15.160  26.630  1.00  0.00            
ATOM     61  O14 GCD     1       2.820  13.210  27.360  1.00  0.00            
ATOM     62  H30 GCD     1       2.020  12.890  26.930  1.00  0.00            
ATOM     63  O15 GCD     1       5.860  17.060  28.960  1.00  0.00            
ATOM     64  C19 GCD     1       5.110  18.200  29.430  1.00  0.00            
ATOM     65  H31 GCD     1       4.130  17.950  29.850  1.00  0.00            
ATOM     66  C20 GCD     1       5.940  18.840  30.580  1.00  0.00            
ATOM     67  H32 GCD     1       6.920  19.020  30.120  1.00  0.00            
ATOM     68  O16 GCD     1       6.060  18.040  31.780  1.00  0.00            
ATOM     69  H33 GCD     1       6.910  18.120  32.210  1.00  0.00            
ATOM     70  C21 GCD     1       5.410  20.220  30.960  1.00  0.00            
ATOM     71  H34 GCD     1       4.460  20.080  31.480  1.00  0.00            
ATOM     72  O17 GCD     1       6.190  20.930  31.890  1.00  0.00            
ATOM     73  H35 GCD     1       7.090  21.000  31.540  1.00  0.00            
ATOM     74  C22 GCD     1       5.120  21.100  29.740  1.00  0.00            
ATOM     75  H36 GCD     1       4.570  22.010  29.990  1.00  0.00            
ATOM     76  O18 GCD     1       4.320  20.410  28.770  1.00  0.00            
ATOM     77  C23 GCD     1       4.860  19.160  28.250  1.00  0.00            
ATOM     78  H37 GCD     1       5.800  19.380  27.730  1.00  0.00            
ATOM     79  C24 GCD     1       3.800  18.560  27.310  1.00  0.00            
ATOM     80  H38 GCD     1       4.300  17.670  26.920  1.00  0.00            
ATOM     81  H39 GCD     1       3.550  19.180  26.440  1.00  0.00            
ATOM     82  O19 GCD     1       2.640  18.280  27.960  1.00  0.00            
ATOM     83  H40 GCD     1       2.040  17.850  27.350  1.00  0.00            
ATOM     84  O20 GCD     1       6.340  21.300  29.150  1.00  0.00            
ATOM     85  C25 GCD     1       6.920  22.560  29.370  1.00  0.00            
ATOM     86  H41 GCD     1       6.480  23.020  30.260  1.00  0.00            
ATOM     87  C26 GCD     1       8.390  22.370  29.610  1.00  0.00            
ATOM     88  H42 GCD     1       8.750  21.780  28.760  1.00  0.00            
ATOM     89  O21 GCD     1       8.560  21.600  30.810  1.00  0.00            
ATOM     90  H43 GCD     1       9.510  21.580  30.950  1.00  0.00            
ATOM     91  C27 GCD     1       9.040  23.720  29.610  1.00  0.00            
ATOM     92  H44 GCD     1       8.630  24.320  30.440  1.00  0.00            
ATOM     93  O22 GCD     1      10.440  23.630  29.890  1.00  0.00            
ATOM     94  H45 GCD     1      10.960  23.470  29.090  1.00  0.00            
ATOM     95  C28 GCD     1       8.710  24.430  28.390  1.00  0.00            
ATOM     96  H46 GCD     1       9.110  25.460  28.410  1.00  0.00            
ATOM     97  O23 GCD     1       7.330  24.610  28.090  1.00  0.00            
ATOM     98  C29 GCD     1       6.620  23.350  28.060  1.00  0.00            
ATOM     99  H47 GCD     1       7.100  22.790  27.250  1.00  0.00            
ATOM    100  C30 GCD     1       5.120  23.560  27.910  1.00  0.00            
ATOM    101  H48 GCD     1       4.660  22.610  27.610  1.00  0.00            
ATOM    102  H49 GCD     1       5.070  24.200  27.020  1.00  0.00            
ATOM    103  O24 GCD     1       4.440  24.170  28.960  1.00  0.00            
ATOM    104  H50 GCD     1       3.490  24.080  28.850  1.00  0.00            
ATOM    105  O25 GCD     1       9.330  23.870  27.230  1.00  0.00            
ATOM    106  C31 GCD     1      10.320  24.680  26.540  1.00  0.00            
ATOM    107  H51 GCD     1      10.580  25.520  27.200  1.00  0.00            
ATOM    108  C32 GCD     1      11.650  23.890  26.400  1.00  0.00            
ATOM    109  H52 GCD     1      11.440  22.880  26.040  1.00  0.00            
ATOM    110  O26 GCD     1      12.180  23.760  27.710  1.00  0.00            
ATOM    111  H53 GCD     1      12.700  24.550  27.920  1.00  0.00            
ATOM    112  C33 GCD     1      12.590  24.500  25.360  1.00  0.00            
ATOM    113  H54 GCD     1      12.990  25.450  25.760  1.00  0.00            
ATOM    114  O27 GCD     1      13.740  23.690  25.160  1.00  0.00            
ATOM    115  H55 GCD     1      14.410  24.050  25.750  1.00  0.00            
ATOM    116  C34 GCD     1      11.890  24.780  24.060  1.00  0.00            
ATOM    117  H56 GCD     1      12.590  25.250  23.360  1.00  0.00            
ATOM    118  O28 GCD     1      10.740  25.650  24.350  1.00  0.00            
ATOM    119  C35 GCD     1       9.740  25.140  25.210  1.00  0.00            
ATOM    120  H57 GCD     1       9.290  24.230  24.780  1.00  0.00            
ATOM    121  C36 GCD     1       8.590  26.150  25.390  1.00  0.00            
ATOM    122  H58 GCD     1       7.830  25.600  25.960  1.00  0.00            
ATOM    123  H59 GCD     1       8.030  26.430  24.480  1.00  0.00            
ATOM    124  O29 GCD     1       9.060  27.300  26.030  1.00  0.00            
ATOM    125  H60 GCD     1       9.490  27.790  25.320  1.00  0.00            
ATOM    126  O30 GCD     1      11.430  23.600  23.530  1.00  0.00            
ATOM    127  C37 GCD     1      11.440  23.580  22.100  1.00  0.00            
ATOM    128  H61 GCD     1      11.920  24.490  21.730  1.00  0.00            
ATOM    129  C38 GCD     1      12.370  22.410  21.840  1.00  0.00            
ATOM    130  H62 GCD     1      11.910  21.540  22.330  1.00  0.00            
ATOM    131  O31 GCD     1      13.680  22.750  22.330  1.00  0.00            
ATOM    132  H63 GCD     1      13.600  22.840  23.280  1.00  0.00            
ATOM    133  C39 GCD     1      12.500  22.220  20.320  1.00  0.00            
ATOM    134  H64 GCD     1      12.830  23.150  19.850  1.00  0.00            
ATOM    135  O32 GCD     1      13.390  21.100  19.920  1.00  0.00            
ATOM    136  H65 GCD     1      13.710  20.690  20.730  1.00  0.00            
ATOM    137  C40 GCD     1      11.070  22.040  19.720  1.00  0.00            
ATOM    138  H66 GCD     1      11.090  22.090  18.630  1.00  0.00            
ATOM    139  O33 GCD     1      10.200  23.030  20.090  1.00  0.00            
ATOM    140  C41 GCD     1      10.090  23.340  21.490  1.00  0.00            
ATOM    141  H67 GCD     1       9.710  22.400  21.920  1.00  0.00            
ATOM    142  C42 GCD     1       9.120  24.480  21.670  1.00  0.00            
ATOM    143  H68 GCD     1       9.600  25.430  21.430  1.00  0.00            
ATOM    144  H69 GCD     1       8.790  24.580  22.710  1.00  0.00            
ATOM    145  O34 GCD     1       8.020  24.220  20.840  1.00  0.00            
ATOM    146  H70 GCD     1       8.360  24.120  19.950  1.00  0.00            
ATOM    147  O35 GCD     1      10.520  20.780  20.030  1.00  0.00            
ATOM    148  C43 GCD     1       9.800  20.080  19.020  1.00  0.00            
ATOM    149  H71 GCD     1       9.680  20.640  18.080  1.00  0.00            
ATOM    150  C44 GCD     1      10.660  18.840  18.690  1.00  0.00            
ATOM    151  H72 GCD     1      10.820  18.360  19.660  1.00  0.00            
ATOM    152  O36 GCD     1      11.990  19.340  18.180  1.00  0.00            
ATOM    153  H73 GCD     1      12.240  20.110  18.710  1.00  0.00            
ATOM    154  C45 GCD     1       9.990  17.870  17.660  1.00  0.00            
ATOM    155  H74 GCD     1       9.880  18.230  16.630  1.00  0.00            
ATOM    156  O37 GCD     1      10.820  16.730  17.470  1.00  0.00            
ATOM    157  H75 GCD     1      10.570  16.090  18.160  1.00  0.00            
ATOM    158  C46 GCD     1       8.620  17.500  18.120  1.00  0.00            
ATOM    159  H76 GCD     1       8.050  17.040  17.310  1.00  0.00            
ATOM    160  O38 GCD     1       8.690  16.550  19.200  1.00  0.00            
ATOM    161  O39 GCD     1       7.980  18.760  18.470  1.00  0.00            
ATOM    162  C47 GCD     1       8.490  19.470  19.640  1.00  0.00            
ATOM    163  H77 GCD     1       8.690  18.810  20.490  1.00  0.00            
ATOM    164  C48 GCD     1       7.550  20.530  20.160  1.00  0.00            
ATOM    165  H78 GCD     1       7.280  21.110  19.270  1.00  0.00            
ATOM    166  H79 GCD     1       8.060  21.120  20.930  1.00  0.00            
ATOM    167  O40 GCD     1       6.220  20.020  20.730  1.00  0.00            
ATOM    168  H80 GCD     1       6.130  19.150  20.330  1.00  0.00            
ATOM    169  C1  BA6     2      12.680  15.850  23.820  1.00  0.00            
ATOM    170  C2  BA6     2      12.410  15.050  25.080  1.00  0.00            
ATOM    171  N1  BA6     2      13.080  13.870  25.250  1.00  0.00            
ATOM    172  C3  BA6     2      12.830  13.120  26.300  1.00  0.00            
ATOM    173  N2  BA6     2      11.960  13.320  27.230  1.00  0.00            
ATOM    174  C4  BA6     2      11.440  14.560  27.300  1.00  0.00            
ATOM    175  O1  BA6     2      10.770  14.980  28.250  1.00  0.00            
ATOM    176  C5  BA6     2      11.600  15.430  26.130  1.00  0.00            
ATOM    177  C6  BA6     2      11.150  16.830  26.150  1.00  0.00            
ATOM    178  C7  BA6     2       9.800  16.920  25.390  1.00  0.00            
ATOM    179  N3  BA6     2       9.330  18.250  24.980  1.00  0.00            
ATOM    180  C8  BA6     2       8.090  18.150  24.130  1.00  0.00            
ATOM    181  C9  BA6     2       7.340  19.470  23.730  1.00  0.00            
ATOM    182  C10 BA6     2       7.190  20.490  24.950  1.00  0.00            
ATOM    183  C11 BA6     2       6.730  21.850  24.540  1.00  0.00            
ATOM    184  N4  BA6     2       7.500  22.760  23.930  1.00  0.00            
ATOM    185  O2  BA6     2       6.750  24.000  23.790  1.00  0.00            
ATOM    186  C12 BA6     2       5.510  23.740  24.340  1.00  0.00            
ATOM    187  C13 BA6     2       4.420  24.550  24.250  1.00  0.00            
ATOM    188  C14 BA6     2       3.160  24.030  24.610  1.00  0.00            
ATOM    189  F1  BA6     2       2.060  24.790  24.540  1.00  0.00            
ATOM    190  C15 BA6     2       3.070  22.690  25.090  1.00  0.00            
ATOM    191  C16 BA6     2       4.210  21.850  25.110  1.00  0.00            
ATOM    192  C17 BA6     2       5.400  22.430  24.740  1.00  0.00            
ATOM    193  C18 BA6     2       8.650  20.600  25.540  1.00  0.00            
ATOM    194  C19 BA6     2       9.290  19.280  26.030  1.00  0.00            
ATOM    195  C20 BA6     2      11.390  12.290  28.190  1.00  0.00            
ATOM    196  C21 BA6     2      12.310  11.020  28.180  1.00  0.00            
ATOM    197  C22 BA6     2      12.740  10.570  26.790  1.00  0.00            
ATOM    198  C23 BA6     2      13.550  11.720  26.170  1.00  0.00            
ATOM    199  H1  BA6     2      13.040  16.860  24.060  1.00  0.00            
ATOM    200  H2  BA6     2      13.450  15.350  23.220  1.00  0.00            
ATOM    201  H3  BA6     2      11.740  16.050  23.280  1.00  0.00            
ATOM    202  H4  BA6     2      11.840  17.540  25.690  1.00  0.00            
ATOM    203  H5  BA6     2      10.910  17.110  27.190  1.00  0.00            
ATOM    204  H6  BA6     2       9.030  16.490  26.050  1.00  0.00            
ATOM    205  H7  BA6     2       9.820  16.180  24.580  1.00  0.00            
ATOM    206  H8  BA6     2       7.380  17.610  24.770  1.00  0.00            
ATOM    207  H9  BA6     2       8.310  17.560  23.230  1.00  0.00            
ATOM    208  H10 BA6     2       6.340  19.300  23.320  1.00  0.00            
ATOM    209  H11 BA6     2       7.980  19.890  22.940  1.00  0.00            
ATOM    210  H12 BA6     2       6.610  20.060  25.780  1.00  0.00            
ATOM    211  H13 BA6     2       4.510  25.560  23.860  1.00  0.00            
ATOM    212  H14 BA6     2       2.130  22.390  25.550  1.00  0.00            
ATOM    213  H15 BA6     2       4.110  20.860  25.540  1.00  0.00            
ATOM    214  H16 BA6     2       8.680  21.370  26.330  1.00  0.00            
ATOM    215  H17 BA6     2       9.390  21.080  24.890  1.00  0.00            
ATOM    216  H18 BA6     2      10.300  19.420  26.430  1.00  0.00            
ATOM    217  H19 BA6     2       8.740  18.940  26.910  1.00  0.00            
ATOM    218  H20 BA6     2      10.350  12.030  27.930  1.00  0.00            
ATOM    219  H21 BA6     2      11.280  12.600  29.230  1.00  0.00            
ATOM    220  H22 BA6     2      11.720  10.270  28.720  1.00  0.00            
ATOM    221  H23 BA6     2      13.200  11.160  28.810  1.00  0.00            
ATOM    222  H24 BA6     2      11.810  10.300  26.280  1.00  0.00            
ATOM    223  H25 BA6     2      13.500   9.780  26.840  1.00  0.00            
ATOM    224  H26 BA6     2      14.590  11.750  26.510  1.00  0.00            
ATOM    225  H27 BA6     2      13.650  11.540  25.090  1.00  0.00            
TER
ENDMDL
MODEL        1
ATOM      1  H1  GCD     1       7.770  23.370  24.500  1.00  0.00            
ATOM      2  O1  GCD     1       7.930  24.000  25.210  1.00  0.00            
ATOM      3  C1  GCD     1       8.770  24.990  24.760  1.00  0.00            
ATOM      4  H2  GCD     1       8.090  25.810  24.490  1.00  0.00            
ATOM      5  H3  GCD     1       9.420  25.330  25.580  1.00  0.00            
ATOM      6  C2  GCD     1       9.560  24.560  23.530  1.00  0.00            
ATOM      7  H4  GCD     1      10.290  23.810  23.870  1.00  0.00            
ATOM      8  C3  GCD     1      10.340  25.700  22.960  1.00  0.00            
ATOM      9  H5  GCD     1       9.730  26.540  22.590  1.00  0.00            
ATOM     10  C4  GCD     1      11.120  25.110  21.770  1.00  0.00            
ATOM     11  H6  GCD     1      11.700  24.250  22.150  1.00  0.00            
ATOM     12  O2  GCD     1      11.860  26.190  21.120  1.00  0.00            
ATOM     13  H7  GCD     1      12.240  25.820  20.320  1.00  0.00            
ATOM     14  C5  GCD     1      10.110  24.500  20.770  1.00  0.00            
ATOM     15  H8  GCD     1       9.410  25.280  20.440  1.00  0.00            
ATOM     16  O3  GCD     1      10.800  24.040  19.660  1.00  0.00            
ATOM     17  H9  GCD     1      11.320  23.270  19.910  1.00  0.00            
ATOM     18  C6  GCD     1       9.200  23.430  21.460  1.00  0.00            
ATOM     19  O4  GCD     1       8.640  24.000  22.630  1.00  0.00            
ATOM     20  H10 GCD     1       8.300  23.210  20.880  1.00  0.00            
ATOM     21  O5  GCD     1       9.870  22.260  21.890  1.00  0.00            
ATOM     22  C7  GCD     1       9.960  21.250  20.880  1.00  0.00            
ATOM     23  H11 GCD     1       9.640  21.670  19.930  1.00  0.00            
ATOM     24  C8  GCD     1      11.330  20.700  20.840  1.00  0.00            
ATOM     25  H12 GCD     1      11.690  20.460  21.840  1.00  0.00            
ATOM     26  O6  GCD     1      12.070  21.770  20.210  1.00  0.00            
ATOM     27  H13 GCD     1      12.940  21.420  19.970  1.00  0.00            
ATOM     28  C9  GCD     1      11.340  19.430  20.010  1.00  0.00            
ATOM     29  H14 GCD     1      10.970  19.700  19.010  1.00  0.00            
ATOM     30  O7  GCD     1      12.630  18.920  19.910  1.00  0.00            
ATOM     31  H15 GCD     1      13.160  19.560  19.420  1.00  0.00            
ATOM     32  C10 GCD     1      10.360  18.410  20.520  1.00  0.00            
ATOM     33  H16 GCD     1      10.450  17.610  19.790  1.00  0.00            
ATOM     34  O8  GCD     1       9.090  18.980  20.470  1.00  0.00            
ATOM     35  C11 GCD     1       8.890  20.150  21.270  1.00  0.00            
ATOM     36  H17 GCD     1       9.120  19.850  22.300  1.00  0.00            
ATOM     37  C12 GCD     1       7.400  20.560  21.220  1.00  0.00            
ATOM     38  H18 GCD     1       7.290  21.300  22.020  1.00  0.00            
ATOM     39  H19 GCD     1       6.620  19.840  21.520  1.00  0.00            
ATOM     40  O9  GCD     1       7.070  21.240  20.010  1.00  0.00            
ATOM     41  H20 GCD     1       7.460  20.670  19.330  1.00  0.00            
ATOM     42  O10 GCD     1      10.760  18.060  21.790  1.00  0.00            
ATOM     43  C13 GCD     1      10.630  16.650  22.050  1.00  0.00            
ATOM     44  H21 GCD     1      10.140  16.060  21.250  1.00  0.00            
ATOM     45  C14 GCD     1      12.040  16.130  22.160  1.00  0.00            
ATOM     46  H22 GCD     1      12.560  16.850  22.800  1.00  0.00            
ATOM     47  O11 GCD     1      12.640  16.180  20.870  1.00  0.00            
ATOM     48  H23 GCD     1      12.810  17.110  20.670  1.00  0.00            
ATOM     49  C15 GCD     1      12.160  14.720  22.740  1.00  0.00            
ATOM     50  H24 GCD     1      11.690  14.090  21.970  1.00  0.00            
ATOM     51  O12 GCD     1      13.530  14.290  22.850  1.00  0.00            
ATOM     52  H25 GCD     1      13.960  14.940  23.410  1.00  0.00            
ATOM     53  C16 GCD     1      11.280  14.690  23.970  1.00  0.00            
ATOM     54  H26 GCD     1      11.360  13.670  24.370  1.00  0.00            
ATOM     55  O13 GCD     1       9.960  15.090  23.630  1.00  0.00            
ATOM     56  C17 GCD     1       9.770  16.430  23.270  1.00  0.00            
ATOM     57  H27 GCD     1      10.030  17.040  24.140  1.00  0.00            
ATOM     58  C18 GCD     1       8.200  16.490  22.920  1.00  0.00            
ATOM     59  H28 GCD     1       7.920  15.650  22.260  1.00  0.00            
ATOM     60  H29 GCD     1       8.010  17.480  22.480  1.00  0.00            
ATOM     61  O14 GCD     1       7.450  16.360  24.140  1.00  0.00            
ATOM     62  H30 GCD     1       7.840  15.650  24.660  1.00  0.00            
ATOM     63  O15 GCD     1      11.840  15.570  24.990  1.00  0.00            
ATOM     64  C19 GCD     1      12.910  15.000  25.800  1.00  0.00            
ATOM     65  H31 GCD     1      13.190  14.010  25.410  1.00  0.00            
ATOM     66  C20 GCD     1      14.210  15.890  25.800  1.00  0.00            
ATOM     67  H32 GCD     1      13.940  16.940  25.990  1.00  0.00            
ATOM     68  O16 GCD     1      14.940  15.840  24.570  1.00  0.00            
ATOM     69  H33 GCD     1      15.610  16.520  24.460  1.00  0.00            
ATOM     70  C21 GCD     1      15.240  15.460  26.860  1.00  0.00            
ATOM     71  H34 GCD     1      15.510  14.430  26.590  1.00  0.00            
ATOM     72  O17 GCD     1      16.400  16.300  26.890  1.00  0.00            
ATOM     73  H35 GCD     1      17.060  15.860  27.430  1.00  0.00            
ATOM     74  C22 GCD     1      14.560  15.320  28.160  1.00  0.00            
ATOM     75  H36 GCD     1      15.220  14.830  28.880  1.00  0.00            
ATOM     76  O18 GCD     1      13.420  14.410  28.040  1.00  0.00            
ATOM     77  C23 GCD     1      12.340  14.780  27.150  1.00  0.00            
ATOM     78  H37 GCD     1      11.860  15.700  27.500  1.00  0.00            
ATOM     79  C24 GCD     1      11.270  13.630  27.110  1.00  0.00            
ATOM     80  H38 GCD     1      10.440  13.820  26.420  1.00  0.00            
ATOM     81  H39 GCD     1      10.840  13.560  28.110  1.00  0.00            
ATOM     82  O19 GCD     1      11.830  12.340  26.710  1.00  0.00            
ATOM     83  H40 GCD     1      12.780  12.420  26.590  1.00  0.00            
ATOM     84  O20 GCD     1      14.060  16.550  28.700  1.00  0.00            
ATOM     85  C25 GCD     1      13.970  16.670  30.090  1.00  0.00            
ATOM     86  H41 GCD     1      13.910  15.630  30.440  1.00  0.00            
ATOM     87  C26 GCD     1      15.200  17.460  30.650  1.00  0.00            
ATOM     88  H42 GCD     1      15.280  18.440  30.170  1.00  0.00            
ATOM     89  O21 GCD     1      16.320  16.650  30.300  1.00  0.00            
ATOM     90  H43 GCD     1      16.980  17.340  30.120  1.00  0.00            
ATOM     91  C27 GCD     1      15.060  17.590  32.100  1.00  0.00            
ATOM     92  H44 GCD     1      14.990  16.600  32.590  1.00  0.00            
ATOM     93  O22 GCD     1      16.220  18.210  32.620  1.00  0.00            
ATOM     94  H45 GCD     1      16.960  17.650  32.390  1.00  0.00            
ATOM     95  C28 GCD     1      13.860  18.500  32.430  1.00  0.00            
ATOM     96  H46 GCD     1      13.780  18.620  33.510  1.00  0.00            
ATOM     97  O23 GCD     1      12.700  17.900  31.870  1.00  0.00            
ATOM     98  C29 GCD     1      12.710  17.400  30.490  1.00  0.00            
ATOM     99  H47 GCD     1      12.600  18.290  29.870  1.00  0.00            
ATOM    100  C30 GCD     1      11.400  16.570  30.280  1.00  0.00            
ATOM    101  H48 GCD     1      11.380  15.810  31.070  1.00  0.00            
ATOM    102  H49 GCD     1      11.460  16.010  29.340  1.00  0.00            
ATOM    103  O24 GCD     1      10.170  17.340  30.400  1.00  0.00            
ATOM    104  H50 GCD     1       9.900  17.180  31.310  1.00  0.00            
ATOM    105  O25 GCD     1      14.000  19.780  31.740  1.00  0.00            
ATOM    106  C31 GCD     1      13.700  20.920  32.470  1.00  0.00            
ATOM    107  H51 GCD     1      13.540  20.620  33.520  1.00  0.00            
ATOM    108  C32 GCD     1      14.920  21.940  32.580  1.00  0.00            
ATOM    109  H52 GCD     1      15.200  22.180  31.550  1.00  0.00            
ATOM    110  O26 GCD     1      16.000  21.290  33.260  1.00  0.00            
ATOM    111  H53 GCD     1      16.050  20.440  32.810  1.00  0.00            
ATOM    112  C33 GCD     1      14.520  23.280  33.150  1.00  0.00            
ATOM    113  H54 GCD     1      14.130  23.050  34.140  1.00  0.00            
ATOM    114  O27 GCD     1      15.540  24.310  33.290  1.00  0.00            
ATOM    115  H55 GCD     1      15.710  24.560  32.380  1.00  0.00            
ATOM    116  C34 GCD     1      13.260  23.800  32.520  1.00  0.00            
ATOM    117  H56 GCD     1      12.890  24.660  33.080  1.00  0.00            
ATOM    118  O28 GCD     1      12.220  22.810  32.790  1.00  0.00            
ATOM    119  C35 GCD     1      12.450  21.650  31.930  1.00  0.00            
ATOM    120  H57 GCD     1      12.520  21.960  30.880  1.00  0.00            
ATOM    121  C36 GCD     1      11.220  20.850  31.890  1.00  0.00            
ATOM    122  H58 GCD     1      10.970  20.540  32.910  1.00  0.00            
ATOM    123  H59 GCD     1      11.270  19.870  31.390  1.00  0.00            
ATOM    124  O29 GCD     1      10.120  21.590  31.390  1.00  0.00            
ATOM    125  H60 GCD     1       9.320  21.060  31.490  1.00  0.00            
ATOM    126  O30 GCD     1      13.460  24.150  31.170  1.00  0.00            
ATOM    127  C37 GCD     1      13.800  25.530  30.860  1.00  0.00            
ATOM    128  H61 GCD     1      14.130  26.170  31.690  1.00  0.00            
ATOM    129  C38 GCD     1      14.910  25.540  29.860  1.00  0.00            
ATOM    130  H62 GCD     1      14.600  24.970  28.970  1.00  0.00            
ATOM    131  O31 GCD     1      16.090  25.000  30.350  1.00  0.00            
ATOM    132  H63 GCD     1      16.490  24.470  29.650  1.00  0.00            
ATOM    133  C39 GCD     1      15.140  27.010  29.330  1.00  0.00            
ATOM    134  H64 GCD     1      15.490  27.680  30.130  1.00  0.00            
ATOM    135  O32 GCD     1      16.020  27.020  28.220  1.00  0.00            
ATOM    136  H65 GCD     1      15.470  26.840  27.450  1.00  0.00            
ATOM    137  C40 GCD     1      13.830  27.650  28.820  1.00  0.00            
ATOM    138  H66 GCD     1      13.930  28.710  28.560  1.00  0.00            
ATOM    139  O33 GCD     1      12.880  27.590  29.890  1.00  0.00            
ATOM    140  C41 GCD     1      12.500  26.300  30.400  1.00  0.00            
ATOM    141  H67 GCD     1      12.190  25.700  29.540  1.00  0.00            
ATOM    142  C42 GCD     1      11.440  26.540  31.500  1.00  0.00            
ATOM    143  H68 GCD     1      11.020  25.570  31.820  1.00  0.00            
ATOM    144  H69 GCD     1      10.580  27.000  31.000  1.00  0.00            
ATOM    145  O34 GCD     1      11.890  27.240  32.630  1.00  0.00            
ATOM    146  H70 GCD     1      12.490  27.900  32.260  1.00  0.00            
ATOM    147  O35 GCD     1      13.300  26.840  27.750  1.00  0.00            
ATOM    148  C43 GCD     1      12.840  27.520  26.580  1.00  0.00            
ATOM    149  H71 GCD     1      13.020  28.590  26.770  1.00  0.00            
ATOM    150  C44 GCD     1      13.580  27.030  25.290  1.00  0.00            
ATOM    151  H72 GCD     1      13.540  25.940  25.180  1.00  0.00            
ATOM    152  O36 GCD     1      14.970  27.350  25.380  1.00  0.00            
ATOM    153  H73 GCD     1      15.320  27.270  24.480  1.00  0.00            
ATOM    154  C45 GCD     1      13.000  27.800  24.100  1.00  0.00            
ATOM    155  H74 GCD     1      13.120  28.890  24.200  1.00  0.00            
ATOM    156  O37 GCD     1      13.710  27.350  22.950  1.00  0.00            
ATOM    157  H75 GCD     1      13.070  26.850  22.430  1.00  0.00            
ATOM    158  C46 GCD     1      11.510  27.500  24.040  1.00  0.00            
ATOM    159  H76 GCD     1      11.080  28.070  23.220  1.00  0.00            
ATOM    160  O38 GCD     1      11.340  26.090  23.790  1.00  0.00            
ATOM    161  O39 GCD     1      10.810  27.790  25.230  1.00  0.00            
ATOM    162  C47 GCD     1      11.330  27.240  26.440  1.00  0.00            
ATOM    163  H77 GCD     1      11.130  26.160  26.450  1.00  0.00            
ATOM    164  C48 GCD     1      10.520  27.750  27.570  1.00  0.00            
ATOM    165  H78 GCD     1      10.640  28.840  27.680  1.00  0.00            
ATOM    166  H79 GCD     1      10.740  27.270  28.530  1.00  0.00            
ATOM    167  O40 GCD     1       9.150  27.390  27.380  1.00  0.00            
ATOM    168  H80 GCD     1       9.010  27.990  26.640  1.00  0.00            
ATOM    169  C1  BA6     2      15.280  24.390  23.360  1.00  0.00            
ATOM    170  C2  BA6     2      16.170  24.580  24.550  1.00  0.00            
ATOM    171  N1  BA6     2      17.440  25.060  24.350  1.00  0.00            
ATOM    172  C3  BA6     2      18.290  25.170  25.350  1.00  0.00            
ATOM    173  N2  BA6     2      18.090  24.730  26.580  1.00  0.00            
ATOM    174  C4  BA6     2      16.920  24.130  26.830  1.00  0.00            
ATOM    175  O1  BA6     2      16.680  23.700  27.940  1.00  0.00            
ATOM    176  C5  BA6     2      15.960  24.010  25.800  1.00  0.00            
ATOM    177  C6  BA6     2      14.660  23.370  26.090  1.00  0.00            
ATOM    178  C7  BA6     2      14.610  21.810  25.830  1.00  0.00            
ATOM    179  N3  BA6     2      13.220  21.180  25.930  1.00  0.00            
ATOM    180  C8  BA6     2      13.090  19.890  25.220  1.00  0.00            
ATOM    181  C9  BA6     2      11.690  19.450  25.170  1.00  0.00            
ATOM    182  C10 BA6     2      11.080  19.280  26.580  1.00  0.00            
ATOM    183  C11 BA6     2       9.710  18.730  26.690  1.00  0.00            
ATOM    184  N4  BA6     2       9.420  17.570  27.250  1.00  0.00            
ATOM    185  O2  BA6     2       7.970  17.450  27.150  1.00  0.00            
ATOM    186  C12 BA6     2       7.560  18.490  26.410  1.00  0.00            
ATOM    187  C13 BA6     2       6.250  18.950  26.250  1.00  0.00            
ATOM    188  C14 BA6     2       5.960  20.110  25.570  1.00  0.00            
ATOM    189  F1  BA6     2       4.700  20.460  25.180  1.00  0.00            
ATOM    190  C15 BA6     2       7.000  20.840  25.030  1.00  0.00            
ATOM    191  C16 BA6     2       8.360  20.450  25.250  1.00  0.00            
ATOM    192  C17 BA6     2       8.550  19.310  26.080  1.00  0.00            
ATOM    193  C18 BA6     2      11.270  20.590  27.430  1.00  0.00            
ATOM    194  C19 BA6     2      12.720  21.060  27.360  1.00  0.00            
ATOM    195  C20 BA6     2      18.980  25.110  27.660  1.00  0.00            
ATOM    196  C21 BA6     2      20.430  25.630  27.320  1.00  0.00            
ATOM    197  C22 BA6     2      20.380  26.470  26.070  1.00  0.00            
ATOM    198  C23 BA6     2      19.590  25.750  24.910  1.00  0.00            
ATOM    199  H1  BA6     2      15.310  23.370  22.950  1.00  0.00            
ATOM    200  H2  BA6     2      14.230  24.660  23.490  1.00  0.00            
ATOM    201  H3  BA6     2      15.660  25.090  22.610  1.00  0.00            
ATOM    202  H4  BA6     2      13.890  23.880  25.500  1.00  0.00            
ATOM    203  H5  BA6     2      14.410  23.620  27.130  1.00  0.00            
ATOM    204  H6  BA6     2      15.280  21.360  26.570  1.00  0.00            
ATOM    205  H7  BA6     2      15.130  21.600  24.890  1.00  0.00            
ATOM    206  H8  BA6     2      13.700  19.180  25.790  1.00  0.00            
ATOM    207  H9  BA6     2      13.510  19.970  24.210  1.00  0.00            
ATOM    208  H10 BA6     2      11.640  18.470  24.690  1.00  0.00            
ATOM    209  H11 BA6     2      11.100  20.150  24.560  1.00  0.00            
ATOM    210  H12 BA6     2      11.800  18.630  27.090  1.00  0.00            
ATOM    211  H13 BA6     2       5.440  18.400  26.710  1.00  0.00            
ATOM    212  H14 BA6     2       6.670  21.690  24.430  1.00  0.00            
ATOM    213  H15 BA6     2       9.130  21.100  24.840  1.00  0.00            
ATOM    214  H16 BA6     2      11.000  20.330  28.460  1.00  0.00            
ATOM    215  H17 BA6     2      10.610  21.400  27.110  1.00  0.00            
ATOM    216  H18 BA6     2      12.750  22.050  27.840  1.00  0.00            
ATOM    217  H19 BA6     2      13.330  20.380  27.980  1.00  0.00            
ATOM    218  H20 BA6     2      19.200  24.340  28.400  1.00  0.00            
ATOM    219  H21 BA6     2      18.450  25.870  28.260  1.00  0.00            
ATOM    220  H22 BA6     2      21.060  24.750  27.180  1.00  0.00            
ATOM    221  H23 BA6     2      20.800  26.190  28.190  1.00  0.00            
ATOM    222  H24 BA6     2      21.390  26.680  25.700  1.00  0.00            
ATOM    223  H25 BA6     2      19.870  27.410  26.310  1.00  0.00            
ATOM    224  H26 BA6     2      19.350  26.440  24.090  1.00  0.00            
ATOM    225  H27 BA6     2      20.290  24.990  24.540  1.00  0.00            
TER
ENDMDL
MODEL        1
ATOM      1  H1  GCD     1      12.330  17.680  16.890  1.00  0.00            
ATOM      2  O1  GCD     1      13.290  17.710  16.860  1.00  0.00            
ATOM      3  C1  GCD     1      13.620  18.680  15.940  1.00  0.00            
ATOM      4  H2  GCD     1      12.890  18.570  15.130  1.00  0.00            
ATOM      5  H3  GCD     1      13.530  19.700  16.350  1.00  0.00            
ATOM      6  C2  GCD     1      14.990  18.500  15.310  1.00  0.00            
ATOM      7  H4  GCD     1      15.670  18.480  16.170  1.00  0.00            
ATOM      8  C3  GCD     1      15.410  19.650  14.350  1.00  0.00            
ATOM      9  H5  GCD     1      14.630  19.690  13.570  1.00  0.00            
ATOM     10  C4  GCD     1      16.810  19.360  13.800  1.00  0.00            
ATOM     11  H6  GCD     1      17.560  19.570  14.570  1.00  0.00            
ATOM     12  O2  GCD     1      16.970  20.310  12.750  1.00  0.00            
ATOM     13  H7  GCD     1      16.950  21.170  13.200  1.00  0.00            
ATOM     14  C5  GCD     1      16.900  18.010  13.290  1.00  0.00            
ATOM     15  H8  GCD     1      16.320  17.930  12.370  1.00  0.00            
ATOM     16  O3  GCD     1      18.200  17.580  12.870  1.00  0.00            
ATOM     17  H9  GCD     1      18.640  17.430  13.720  1.00  0.00            
ATOM     18  C6  GCD     1      16.440  16.980  14.310  1.00  0.00            
ATOM     19  O4  GCD     1      15.110  17.240  14.580  1.00  0.00            
ATOM     20  H10 GCD     1      16.370  15.970  13.880  1.00  0.00            
ATOM     21  O5  GCD     1      17.180  17.020  15.500  1.00  0.00            
ATOM     22  C7  GCD     1      18.000  15.890  15.810  1.00  0.00            
ATOM     23  H11 GCD     1      18.330  15.280  14.960  1.00  0.00            
ATOM     24  C8  GCD     1      19.360  16.400  16.360  1.00  0.00            
ATOM     25  H12 GCD     1      19.190  16.950  17.300  1.00  0.00            
ATOM     26  O6  GCD     1      19.990  17.250  15.450  1.00  0.00            
ATOM     27  H13 GCD     1      19.700  18.130  15.720  1.00  0.00            
ATOM     28  C9  GCD     1      20.190  15.160  16.710  1.00  0.00            
ATOM     29  H14 GCD     1      20.350  14.620  15.770  1.00  0.00            
ATOM     30  O7  GCD     1      21.540  15.440  17.180  1.00  0.00            
ATOM     31  H15 GCD     1      21.380  15.610  18.120  1.00  0.00            
ATOM     32  C10 GCD     1      19.470  14.270  17.750  1.00  0.00            
ATOM     33  H16 GCD     1      20.060  13.370  17.930  1.00  0.00            
ATOM     34  O8  GCD     1      18.240  13.890  17.170  1.00  0.00            
ATOM     35  C11 GCD     1      17.350  14.940  16.810  1.00  0.00            
ATOM     36  H17 GCD     1      17.100  15.380  17.790  1.00  0.00            
ATOM     37  C12 GCD     1      16.090  14.190  16.450  1.00  0.00            
ATOM     38  H18 GCD     1      15.270  14.870  16.180  1.00  0.00            
ATOM     39  H19 GCD     1      15.780  13.690  17.380  1.00  0.00            
ATOM     40  O9  GCD     1      16.210  13.210  15.470  1.00  0.00            
ATOM     41  H20 GCD     1      17.160  13.030  15.480  1.00  0.00            
ATOM     42  O10 GCD     1      19.240  14.930  18.960  1.00  0.00            
ATOM     43  C13 GCD     1      19.840  14.330  20.120  1.00  0.00            
ATOM     44  H21 GCD     1      20.340  13.390  19.850  1.00  0.00            
ATOM     45  C14 GCD     1      20.690  15.330  20.850  1.00  0.00            
ATOM     46  H22 GCD     1      20.170  16.280  21.030  1.00  0.00            
ATOM     47  O11 GCD     1      21.770  15.620  19.970  1.00  0.00            
ATOM     48  H23 GCD     1      22.460  16.160  20.380  1.00  0.00            
ATOM     49  C15 GCD     1      21.160  14.760  22.210  1.00  0.00            
ATOM     50  H24 GCD     1      21.640  13.790  22.060  1.00  0.00            
ATOM     51  O12 GCD     1      22.000  15.660  22.920  1.00  0.00            
ATOM     52  H25 GCD     1      22.930  15.470  22.770  1.00  0.00            
ATOM     53  C16 GCD     1      19.950  14.430  23.010  1.00  0.00            
ATOM     54  H26 GCD     1      20.270  13.930  23.930  1.00  0.00            
ATOM     55  O13 GCD     1      19.230  13.510  22.250  1.00  0.00            
ATOM     56  C17 GCD     1      18.630  13.960  21.040  1.00  0.00            
ATOM     57  H27 GCD     1      18.040  14.850  21.280  1.00  0.00            
ATOM     58  C18 GCD     1      17.800  12.830  20.420  1.00  0.00            
ATOM     59  H28 GCD     1      17.230  13.200  19.560  1.00  0.00            
ATOM     60  H29 GCD     1      17.040  12.550  21.160  1.00  0.00            
ATOM     61  O14 GCD     1      18.480  11.600  20.080  1.00  0.00            
ATOM     62  H30 GCD     1      17.800  11.280  19.470  1.00  0.00            
ATOM     63  O15 GCD     1      19.170  15.640  23.430  1.00  0.00            
ATOM     64  C19 GCD     1      18.730  15.510  24.720  1.00  0.00            
ATOM     65  H31 GCD     1      18.870  14.470  25.050  1.00  0.00            
ATOM     66  C20 GCD     1      19.640  16.440  25.530  1.00  0.00            
ATOM     67  H32 GCD     1      19.650  17.410  25.020  1.00  0.00            
ATOM     68  O16 GCD     1      20.970  15.820  25.500  1.00  0.00            
ATOM     69  H33 GCD     1      21.180  15.720  24.560  1.00  0.00            
ATOM     70  C21 GCD     1      19.190  16.500  26.980  1.00  0.00            
ATOM     71  H34 GCD     1      19.170  15.500  27.420  1.00  0.00            
ATOM     72  O17 GCD     1      19.970  17.290  27.820  1.00  0.00            
ATOM     73  H35 GCD     1      20.710  16.830  28.240  1.00  0.00            
ATOM     74  C22 GCD     1      17.780  16.970  26.970  1.00  0.00            
ATOM     75  H36 GCD     1      17.540  16.890  28.040  1.00  0.00            
ATOM     76  O18 GCD     1      16.950  16.160  26.260  1.00  0.00            
ATOM     77  C23 GCD     1      17.290  15.940  24.850  1.00  0.00            
ATOM     78  H37 GCD     1      17.260  16.950  24.410  1.00  0.00            
ATOM     79  C24 GCD     1      16.390  14.990  24.060  1.00  0.00            
ATOM     80  H38 GCD     1      16.440  13.970  24.470  1.00  0.00            
ATOM     81  H39 GCD     1      16.660  14.910  23.000  1.00  0.00            
ATOM     82  O19 GCD     1      14.990  15.290  24.150  1.00  0.00            
ATOM     83  H40 GCD     1      14.600  14.560  23.650  1.00  0.00            
ATOM     84  O20 GCD     1      17.680  18.330  26.500  1.00  0.00            
ATOM     85  C25 GCD     1      17.250  19.380  27.370  1.00  0.00            
ATOM     86  H41 GCD     1      17.290  19.050  28.420  1.00  0.00            
ATOM     87  C26 GCD     1      18.320  20.480  27.160  1.00  0.00            
ATOM     88  H42 GCD     1      18.400  20.620  26.070  1.00  0.00            
ATOM     89  O21 GCD     1      19.540  20.020  27.680  1.00  0.00            
ATOM     90  H43 GCD     1      19.520  19.080  27.450  1.00  0.00            
ATOM     91  C27 GCD     1      17.880  21.860  27.800  1.00  0.00            
ATOM     92  H44 GCD     1      17.880  21.760  28.890  1.00  0.00            
ATOM     93  O22 GCD     1      18.760  22.930  27.280  1.00  0.00            
ATOM     94  H45 GCD     1      19.610  22.480  27.290  1.00  0.00            
ATOM     95  C28 GCD     1      16.400  22.110  27.360  1.00  0.00            
ATOM     96  H46 GCD     1      15.900  22.810  28.040  1.00  0.00            
ATOM     97  O23 GCD     1      15.640  20.980  27.680  1.00  0.00            
ATOM     98  C29 GCD     1      15.890  19.850  26.970  1.00  0.00            
ATOM     99  H47 GCD     1      15.810  20.100  25.900  1.00  0.00            
ATOM    100  C30 GCD     1      14.770  18.890  27.190  1.00  0.00            
ATOM    101  H48 GCD     1      14.810  17.910  26.690  1.00  0.00            
ATOM    102  H49 GCD     1      13.830  19.360  26.870  1.00  0.00            
ATOM    103  O24 GCD     1      14.710  18.680  28.570  1.00  0.00            
ATOM    104  H50 GCD     1      15.080  19.460  28.980  1.00  0.00            
ATOM    105  O25 GCD     1      16.420  22.590  26.030  1.00  0.00            
ATOM    106  C31 GCD     1      15.740  23.850  25.830  1.00  0.00            
ATOM    107  H51 GCD     1      15.380  24.300  26.770  1.00  0.00            
ATOM    108  C32 GCD     1      16.660  24.770  25.070  1.00  0.00            
ATOM    109  H52 GCD     1      17.030  24.180  24.220  1.00  0.00            
ATOM    110  O26 GCD     1      17.790  25.080  25.900  1.00  0.00            
ATOM    111  H53 GCD     1      18.020  24.240  26.320  1.00  0.00            
ATOM    112  C33 GCD     1      16.070  26.030  24.570  1.00  0.00            
ATOM    113  H54 GCD     1      15.830  26.600  25.480  1.00  0.00            
ATOM    114  O27 GCD     1      17.010  26.700  23.700  1.00  0.00            
ATOM    115  H55 GCD     1      17.680  27.020  24.310  1.00  0.00            
ATOM    116  C34 GCD     1      14.770  25.730  23.820  1.00  0.00            
ATOM    117  H56 GCD     1      14.110  26.600  23.750  1.00  0.00            
ATOM    118  O28 GCD     1      13.910  24.860  24.570  1.00  0.00            
ATOM    119  C35 GCD     1      14.500  23.620  24.990  1.00  0.00            
ATOM    120  H57 GCD     1      14.750  23.140  24.040  1.00  0.00            
ATOM    121  C36 GCD     1      13.480  22.680  25.670  1.00  0.00            
ATOM    122  H58 GCD     1      13.870  21.660  25.790  1.00  0.00            
ATOM    123  H59 GCD     1      12.500  22.600  25.170  1.00  0.00            
ATOM    124  O29 GCD     1      13.110  23.020  27.000  1.00  0.00            
ATOM    125  H60 GCD     1      13.160  23.960  27.180  1.00  0.00            
ATOM    126  O30 GCD     1      15.030  25.170  22.570  1.00  0.00            
ATOM    127  C37 GCD     1      14.430  25.710  21.430  1.00  0.00            
ATOM    128  H61 GCD     1      13.760  26.540  21.690  1.00  0.00            
ATOM    129  C38 GCD     1      15.440  26.270  20.550  1.00  0.00            
ATOM    130  H62 GCD     1      16.190  25.490  20.390  1.00  0.00            
ATOM    131  O31 GCD     1      16.160  27.340  21.230  1.00  0.00            
ATOM    132  H63 GCD     1      16.600  26.930  21.980  1.00  0.00            
ATOM    133  C39 GCD     1      14.900  26.670  19.210  1.00  0.00            
ATOM    134  H64 GCD     1      14.170  27.460  19.460  1.00  0.00            
ATOM    135  O32 GCD     1      15.920  27.090  18.280  1.00  0.00            
ATOM    136  H65 GCD     1      16.160  26.240  17.900  1.00  0.00            
ATOM    137  C40 GCD     1      14.010  25.500  18.570  1.00  0.00            
ATOM    138  H66 GCD     1      13.420  25.910  17.750  1.00  0.00            
ATOM    139  O33 GCD     1      13.070  25.090  19.560  1.00  0.00            
ATOM    140  C41 GCD     1      13.650  24.580  20.780  1.00  0.00            
ATOM    141  H67 GCD     1      14.300  23.710  20.590  1.00  0.00            
ATOM    142  C42 GCD     1      12.500  24.160  21.740  1.00  0.00            
ATOM    143  H68 GCD     1      12.070  25.050  22.210  1.00  0.00            
ATOM    144  H69 GCD     1      12.900  23.550  22.560  1.00  0.00            
ATOM    145  O34 GCD     1      11.520  23.380  21.080  1.00  0.00            
ATOM    146  H70 GCD     1      11.190  23.760  20.250  1.00  0.00            
ATOM    147  O35 GCD     1      14.760  24.360  18.170  1.00  0.00            
ATOM    148  C43 GCD     1      14.570  23.850  16.860  1.00  0.00            
ATOM    149  H71 GCD     1      13.890  24.510  16.300  1.00  0.00            
ATOM    150  C44 GCD     1      15.830  23.780  16.090  1.00  0.00            
ATOM    151  H72 GCD     1      16.460  23.100  16.670  1.00  0.00            
ATOM    152  O36 GCD     1      16.530  24.990  16.050  1.00  0.00            
ATOM    153  H73 GCD     1      17.350  24.870  15.560  1.00  0.00            
ATOM    154  C45 GCD     1      15.560  23.250  14.680  1.00  0.00            
ATOM    155  H74 GCD     1      14.930  23.990  14.170  1.00  0.00            
ATOM    156  O37 GCD     1      16.810  23.120  13.830  1.00  0.00            
ATOM    157  H75 GCD     1      17.310  23.940  13.740  1.00  0.00            
ATOM    158  C46 GCD     1      14.660  22.000  14.720  1.00  0.00            
ATOM    159  H76 GCD     1      14.310  21.820  13.700  1.00  0.00            
ATOM    160  O38 GCD     1      15.460  20.930  15.050  1.00  0.00            
ATOM    161  O39 GCD     1      13.520  22.060  15.540  1.00  0.00            
ATOM    162  C47 GCD     1      13.870  22.410  16.920  1.00  0.00            
ATOM    163  H77 GCD     1      14.630  21.730  17.330  1.00  0.00            
ATOM    164  C48 GCD     1      12.670  22.250  17.810  1.00  0.00            
ATOM    165  H78 GCD     1      12.030  23.130  17.700  1.00  0.00            
ATOM    166  H79 GCD     1      12.960  22.370  18.860  1.00  0.00            
ATOM    167  O40 GCD     1      11.970  21.010  17.590  1.00  0.00            
ATOM    168  H80 GCD     1      11.790  20.940  16.650  1.00  0.00            
ATOM    169  C1  BA6     2      20.020  23.350  22.750  1.00  0.00            
ATOM    170  C2  BA6     2      19.860  23.360  21.280  1.00  0.00            
ATOM    171  N1  BA6     2      20.770  24.130  20.600  1.00  0.00            
ATOM    172  C3  BA6     2      20.680  24.200  19.260  1.00  0.00            
ATOM    173  N2  BA6     2      19.790  23.580  18.490  1.00  0.00            
ATOM    174  C4  BA6     2      18.910  22.750  19.070  1.00  0.00            
ATOM    175  O1  BA6     2      18.030  22.140  18.410  1.00  0.00            
ATOM    176  C5  BA6     2      19.040  22.580  20.520  1.00  0.00            
ATOM    177  C6  BA6     2      18.110  21.580  21.110  1.00  0.00            
ATOM    178  C7  BA6     2      16.660  22.190  21.320  1.00  0.00            
ATOM    179  N3  BA6     2      15.600  21.210  21.610  1.00  0.00            
ATOM    180  C8  BA6     2      15.980  20.290  22.700  1.00  0.00            
ATOM    181  C9  BA6     2      14.690  19.460  23.060  1.00  0.00            
ATOM    182  C10 BA6     2      13.930  18.800  21.840  1.00  0.00            
ATOM    183  C11 BA6     2      14.460  17.490  21.360  1.00  0.00            
ATOM    184  N4  BA6     2      15.780  17.210  21.160  1.00  0.00            
ATOM    185  O2  BA6     2      15.910  15.930  20.540  1.00  0.00            
ATOM    186  C12 BA6     2      14.600  15.440  20.500  1.00  0.00            
ATOM    187  C13 BA6     2      14.140  14.220  20.020  1.00  0.00            
ATOM    188  C14 BA6     2      12.760  13.960  20.020  1.00  0.00            
ATOM    189  F1  BA6     2      12.370  12.730  19.670  1.00  0.00            
ATOM    190  C15 BA6     2      11.850  15.030  20.310  1.00  0.00            
ATOM    191  C16 BA6     2      12.290  16.250  20.900  1.00  0.00            
ATOM    192  C17 BA6     2      13.680  16.410  20.960  1.00  0.00            
ATOM    193  C18 BA6     2      13.760  19.840  20.690  1.00  0.00            
ATOM    194  C19 BA6     2      15.110  20.610  20.450  1.00  0.00            
ATOM    195  C20 BA6     2      19.740  23.720  16.980  1.00  0.00            
ATOM    196  C21 BA6     2      20.690  24.830  16.440  1.00  0.00            
ATOM    197  C22 BA6     2      21.990  24.950  17.230  1.00  0.00            
ATOM    198  C23 BA6     2      21.710  25.150  18.650  1.00  0.00            
ATOM    199  H1  BA6     2      20.660  24.100  23.230  1.00  0.00            
ATOM    200  H2  BA6     2      19.030  23.380  23.220  1.00  0.00            
ATOM    201  H3  BA6     2      20.530  22.440  23.090  1.00  0.00            
ATOM    202  H4  BA6     2      18.450  21.270  22.110  1.00  0.00            
ATOM    203  H5  BA6     2      18.020  20.620  20.590  1.00  0.00            
ATOM    204  H6  BA6     2      16.430  22.760  20.410  1.00  0.00            
ATOM    205  H7  BA6     2      16.770  22.960  22.100  1.00  0.00            
ATOM    206  H8  BA6     2      16.250  20.850  23.600  1.00  0.00            
ATOM    207  H9  BA6     2      16.800  19.640  22.360  1.00  0.00            
ATOM    208  H10 BA6     2      14.040  20.110  23.660  1.00  0.00            
ATOM    209  H11 BA6     2      15.000  18.680  23.770  1.00  0.00            
ATOM    210  H12 BA6     2      12.980  18.480  22.300  1.00  0.00            
ATOM    211  H13 BA6     2      14.840  13.460  19.710  1.00  0.00            
ATOM    212  H14 BA6     2      10.770  14.900  20.310  1.00  0.00            
ATOM    213  H15 BA6     2      11.600  17.030  21.190  1.00  0.00            
ATOM    214  H16 BA6     2      13.060  20.530  21.180  1.00  0.00            
ATOM    215  H17 BA6     2      13.270  19.470  19.780  1.00  0.00            
ATOM    216  H18 BA6     2      15.840  19.900  20.050  1.00  0.00            
ATOM    217  H19 BA6     2      14.910  21.360  19.680  1.00  0.00            
ATOM    218  H20 BA6     2      18.720  23.920  16.600  1.00  0.00            
ATOM    219  H21 BA6     2      20.100  22.740  16.650  1.00  0.00            
ATOM    220  H22 BA6     2      20.150  25.780  16.540  1.00  0.00            
ATOM    221  H23 BA6     2      20.900  24.670  15.380  1.00  0.00            
ATOM    222  H24 BA6     2      22.510  25.830  16.830  1.00  0.00            
ATOM    223  H25 BA6     2      22.570  24.040  17.040  1.00  0.00            
ATOM    224  H26 BA6     2      22.680  25.070  19.160  1.00  0.00            
ATOM    225  H27 BA6     2      21.320  26.170  18.720  1.00  0.00            
TER
ENDMDL
MODEL        1
ATOM      1  H1  GCD     1      19.700  15.990  34.390  1.00  0.00            
ATOM      2  O1  GCD     1      20.130  16.390  33.620  1.00  0.00            
ATOM      3  C1  GCD     1      20.230  15.450  32.640  1.00  0.00            
ATOM      4  H2  GCD     1      19.220  15.090  32.420  1.00  0.00            
ATOM      5  H3  GCD     1      20.450  15.960  31.690  1.00  0.00            
ATOM      6  C2  GCD     1      21.300  14.440  32.760  1.00  0.00            
ATOM      7  H4  GCD     1      22.190  15.040  32.990  1.00  0.00            
ATOM      8  C3  GCD     1      21.680  13.740  31.490  1.00  0.00            
ATOM      9  H5  GCD     1      20.770  13.190  31.190  1.00  0.00            
ATOM     10  C4  GCD     1      22.820  12.810  31.750  1.00  0.00            
ATOM     11  H6  GCD     1      23.750  13.350  31.940  1.00  0.00            
ATOM     12  O2  GCD     1      23.010  12.060  30.590  1.00  0.00            
ATOM     13  H7  GCD     1      23.080  12.640  29.820  1.00  0.00            
ATOM     14  C5  GCD     1      22.470  11.810  32.890  1.00  0.00            
ATOM     15  H8  GCD     1      21.580  11.310  32.490  1.00  0.00            
ATOM     16  O3  GCD     1      23.500  10.830  33.110  1.00  0.00            
ATOM     17  H9  GCD     1      24.310  11.310  33.310  1.00  0.00            
ATOM     18  C6  GCD     1      22.060  12.630  34.110  1.00  0.00            
ATOM     19  O4  GCD     1      20.980  13.470  33.740  1.00  0.00            
ATOM     20  H10 GCD     1      21.790  12.070  35.010  1.00  0.00            
ATOM     21  O5  GCD     1      23.170  13.400  34.570  1.00  0.00            
ATOM     22  C7  GCD     1      24.020  12.830  35.540  1.00  0.00            
ATOM     23  H11 GCD     1      23.760  11.790  35.790  1.00  0.00            
ATOM     24  C8  GCD     1      25.510  12.960  35.100  1.00  0.00            
ATOM     25  H12 GCD     1      25.760  14.020  34.920  1.00  0.00            
ATOM     26  O6  GCD     1      25.790  12.190  33.940  1.00  0.00            
ATOM     27  H13 GCD     1      26.620  12.550  33.590  1.00  0.00            
ATOM     28  C9  GCD     1      26.330  12.420  36.270  1.00  0.00            
ATOM     29  H14 GCD     1      26.060  11.370  36.430  1.00  0.00            
ATOM     30  O7  GCD     1      27.720  12.490  35.900  1.00  0.00            
ATOM     31  H15 GCD     1      27.810  11.670  35.400  1.00  0.00            
ATOM     32  C10 GCD     1      26.080  13.260  37.530  1.00  0.00            
ATOM     33  H16 GCD     1      26.720  12.860  38.320  1.00  0.00            
ATOM     34  O8  GCD     1      24.680  13.180  37.860  1.00  0.00            
ATOM     35  C11 GCD     1      23.760  13.620  36.850  1.00  0.00            
ATOM     36  H17 GCD     1      23.790  14.700  36.690  1.00  0.00            
ATOM     37  C12 GCD     1      22.360  13.310  37.360  1.00  0.00            
ATOM     38  H18 GCD     1      21.590  13.590  36.630  1.00  0.00            
ATOM     39  H19 GCD     1      22.120  13.950  38.220  1.00  0.00            
ATOM     40  O9  GCD     1      22.200  11.960  37.750  1.00  0.00            
ATOM     41  H20 GCD     1      22.960  11.860  38.330  1.00  0.00            
ATOM     42  O10 GCD     1      26.350  14.620  37.300  1.00  0.00            
ATOM     43  C13 GCD     1      27.230  15.200  38.330  1.00  0.00            
ATOM     44  H21 GCD     1      27.560  14.370  38.960  1.00  0.00            
ATOM     45  C14 GCD     1      28.400  15.750  37.520  1.00  0.00            
ATOM     46  H22 GCD     1      27.920  16.330  36.720  1.00  0.00            
ATOM     47  O11 GCD     1      29.150  14.770  36.800  1.00  0.00            
ATOM     48  H23 GCD     1      28.610  14.110  36.350  1.00  0.00            
ATOM     49  C15 GCD     1      29.360  16.580  38.390  1.00  0.00            
ATOM     50  H24 GCD     1      29.840  15.960  39.160  1.00  0.00            
ATOM     51  O12 GCD     1      30.400  17.220  37.690  1.00  0.00            
ATOM     52  H25 GCD     1      30.570  16.790  36.850  1.00  0.00            
ATOM     53  C16 GCD     1      28.560  17.680  39.130  1.00  0.00            
ATOM     54  H26 GCD     1      29.240  18.130  39.860  1.00  0.00            
ATOM     55  O13 GCD     1      27.450  16.990  39.730  1.00  0.00            
ATOM     56  C17 GCD     1      26.540  16.290  39.010  1.00  0.00            
ATOM     57  H27 GCD     1      26.110  16.920  38.220  1.00  0.00            
ATOM     58  C18 GCD     1      25.530  15.770  39.970  1.00  0.00            
ATOM     59  H28 GCD     1      24.800  15.260  39.330  1.00  0.00            
ATOM     60  H29 GCD     1      24.960  16.570  40.470  1.00  0.00            
ATOM     61  O14 GCD     1      26.150  14.980  41.010  1.00  0.00            
ATOM     62  H30 GCD     1      27.050  15.310  41.150  1.00  0.00            
ATOM     63  O15 GCD     1      28.140  18.610  38.210  1.00  0.00            
ATOM     64  C19 GCD     1      28.230  19.930  38.750  1.00  0.00            
ATOM     65  H31 GCD     1      28.490  19.900  39.820  1.00  0.00            
ATOM     66  C20 GCD     1      29.300  20.720  38.050  1.00  0.00            
ATOM     67  H32 GCD     1      29.100  20.620  36.980  1.00  0.00            
ATOM     68  O16 GCD     1      30.590  20.180  38.350  1.00  0.00            
ATOM     69  H33 GCD     1      30.560  19.240  38.130  1.00  0.00            
ATOM     70  C21 GCD     1      29.170  22.210  38.410  1.00  0.00            
ATOM     71  H34 GCD     1      29.530  22.280  39.440  1.00  0.00            
ATOM     72  O17 GCD     1      30.020  23.020  37.560  1.00  0.00            
ATOM     73  H35 GCD     1      29.820  23.120  36.630  1.00  0.00            
ATOM     74  C22 GCD     1      27.750  22.710  38.330  1.00  0.00            
ATOM     75  H36 GCD     1      27.580  23.740  38.670  1.00  0.00            
ATOM     76  O18 GCD     1      26.860  21.950  39.060  1.00  0.00            
ATOM     77  C23 GCD     1      26.850  20.600  38.600  1.00  0.00            
ATOM     78  H37 GCD     1      26.590  20.530  37.540  1.00  0.00            
ATOM     79  C24 GCD     1      25.750  19.890  39.370  1.00  0.00            
ATOM     80  H38 GCD     1      25.420  19.070  38.720  1.00  0.00            
ATOM     81  H39 GCD     1      24.900  20.590  39.410  1.00  0.00            
ATOM     82  O19 GCD     1      26.000  19.650  40.730  1.00  0.00            
ATOM     83  H40 GCD     1      25.190  19.310  41.140  1.00  0.00            
ATOM     84  O20 GCD     1      27.420  22.750  36.880  1.00  0.00            
ATOM     85  C25 GCD     1      26.950  23.960  36.350  1.00  0.00            
ATOM     86  H41 GCD     1      27.230  24.880  36.880  1.00  0.00            
ATOM     87  C26 GCD     1      27.570  24.110  34.930  1.00  0.00            
ATOM     88  H42 GCD     1      27.240  23.280  34.300  1.00  0.00            
ATOM     89  O21 GCD     1      29.030  24.120  35.040  1.00  0.00            
ATOM     90  H43 GCD     1      29.450  24.180  34.170  1.00  0.00            
ATOM     91  C27 GCD     1      27.060  25.410  34.270  1.00  0.00            
ATOM     92  H44 GCD     1      27.470  26.250  34.850  1.00  0.00            
ATOM     93  O22 GCD     1      27.700  25.690  33.000  1.00  0.00            
ATOM     94  H45 GCD     1      27.240  25.200  32.320  1.00  0.00            
ATOM     95  C28 GCD     1      25.540  25.370  34.250  1.00  0.00            
ATOM     96  H46 GCD     1      25.100  26.310  33.920  1.00  0.00            
ATOM     97  O23 GCD     1      25.020  25.200  35.570  1.00  0.00            
ATOM     98  C29 GCD     1      25.420  23.940  36.200  1.00  0.00            
ATOM     99  H47 GCD     1      25.060  23.150  35.530  1.00  0.00            
ATOM    100  C30 GCD     1      24.530  23.800  37.430  1.00  0.00            
ATOM    101  H48 GCD     1      24.670  22.780  37.810  1.00  0.00            
ATOM    102  H49 GCD     1      23.480  23.860  37.100  1.00  0.00            
ATOM    103  O24 GCD     1      24.880  24.670  38.370  1.00  0.00            
ATOM    104  H50 GCD     1      24.880  24.210  39.220  1.00  0.00            
ATOM    105  O25 GCD     1      25.100  24.300  33.390  1.00  0.00
[truncated: 2,270,219 more chars]
