# Supplementary material for: Achieving Chemical Accuracy in Cyclodextrin Host–Guest Binding via Integrative Atomistic Modelling
Source: Adv Sci (Weinh). 2025 Dec 14;13(10):e19782. doi: 10.1002/advs.202519782 (PMC12915143; doi:10.1002/advs.202519782)
Supplement: Supplementary file 1 — Supporting Information [file ADVS-13-e19782-s003.zip › all_poses/GCD.BB8.pdb]

MODEL        1
ATOM      1  H1  GCD     1      24.060  25.560  36.510  1.00  0.00            
ATOM      2  O1  GCD     1      23.340  25.500  37.150  1.00  0.00            
ATOM      3  C1  GCD     1      22.080  25.940  36.620  1.00  0.00            
ATOM      4  H2  GCD     1      21.380  26.110  37.450  1.00  0.00            
ATOM      5  H3  GCD     1      22.140  26.870  36.040  1.00  0.00            
ATOM      6  C2  GCD     1      21.450  24.900  35.710  1.00  0.00            
ATOM      7  H4  GCD     1      22.200  24.410  35.060  1.00  0.00            
ATOM      8  C3  GCD     1      20.320  25.410  34.840  1.00  0.00            
ATOM      9  H5  GCD     1      19.680  25.890  35.590  1.00  0.00            
ATOM     10  C4  GCD     1      19.600  24.300  34.060  1.00  0.00            
ATOM     11  H6  GCD     1      20.400  24.030  33.350  1.00  0.00            
ATOM     12  O2  GCD     1      18.450  24.780  33.310  1.00  0.00            
ATOM     13  H7  GCD     1      17.790  25.170  33.900  1.00  0.00            
ATOM     14  C5  GCD     1      19.170  23.140  34.950  1.00  0.00            
ATOM     15  H8  GCD     1      18.440  23.540  35.660  1.00  0.00            
ATOM     16  O3  GCD     1      18.640  22.060  34.240  1.00  0.00            
ATOM     17  H9  GCD     1      19.320  21.390  34.090  1.00  0.00            
ATOM     18  C6  GCD     1      20.290  22.730  35.860  1.00  0.00            
ATOM     19  O4  GCD     1      20.820  23.900  36.550  1.00  0.00            
ATOM     20  H10 GCD     1      19.680  22.170  36.580  1.00  0.00            
ATOM     21  O5  GCD     1      21.300  22.030  35.280  1.00  0.00            
ATOM     22  C7  GCD     1      21.390  20.680  35.730  1.00  0.00            
ATOM     23  H11 GCD     1      20.610  20.520  36.480  1.00  0.00            
ATOM     24  C8  GCD     1      21.290  19.720  34.520  1.00  0.00            
ATOM     25  H12 GCD     1      21.940  20.120  33.730  1.00  0.00            
ATOM     26  O6  GCD     1      19.920  19.690  34.070  1.00  0.00            
ATOM     27  H13 GCD     1      19.850  19.070  33.330  1.00  0.00            
ATOM     28  C9  GCD     1      21.830  18.320  34.850  1.00  0.00            
ATOM     29  H14 GCD     1      21.200  17.970  35.680  1.00  0.00            
ATOM     30  O7  GCD     1      21.760  17.430  33.800  1.00  0.00            
ATOM     31  H15 GCD     1      22.440  17.700  33.180  1.00  0.00            
ATOM     32  C10 GCD     1      23.210  18.410  35.420  1.00  0.00            
ATOM     33  H16 GCD     1      23.470  17.400  35.740  1.00  0.00            
ATOM     34  O8  GCD     1      23.210  19.250  36.540  1.00  0.00            
ATOM     35  C11 GCD     1      22.740  20.600  36.350  1.00  0.00            
ATOM     36  H17 GCD     1      23.480  21.090  35.700  1.00  0.00            
ATOM     37  C12 GCD     1      22.820  21.390  37.660  1.00  0.00            
ATOM     38  H18 GCD     1      22.890  22.440  37.380  1.00  0.00            
ATOM     39  H19 GCD     1      23.760  21.170  38.190  1.00  0.00            
ATOM     40  O9  GCD     1      21.790  21.210  38.660  1.00  0.00            
ATOM     41  H20 GCD     1      21.410  20.320  38.640  1.00  0.00            
ATOM     42  O10 GCD     1      24.190  18.970  34.550  1.00  0.00            
ATOM     43  C13 GCD     1      25.090  18.110  33.960  1.00  0.00            
ATOM     44  H21 GCD     1      24.870  17.080  34.300  1.00  0.00            
ATOM     45  C14 GCD     1      24.960  18.280  32.470  1.00  0.00            
ATOM     46  H22 GCD     1      25.110  19.330  32.210  1.00  0.00            
ATOM     47  O11 GCD     1      23.720  17.830  31.940  1.00  0.00            
ATOM     48  H23 GCD     1      23.680  18.220  31.060  1.00  0.00            
ATOM     49  C15 GCD     1      26.120  17.520  31.830  1.00  0.00            
ATOM     50  H24 GCD     1      26.010  16.460  32.100  1.00  0.00            
ATOM     51  O12 GCD     1      26.140  17.650  30.380  1.00  0.00            
ATOM     52  H25 GCD     1      25.250  17.790  30.030  1.00  0.00            
ATOM     53  C16 GCD     1      27.490  17.850  32.390  1.00  0.00            
ATOM     54  H26 GCD     1      28.270  17.240  31.930  1.00  0.00            
ATOM     55  O13 GCD     1      27.400  17.580  33.770  1.00  0.00            
ATOM     56  C17 GCD     1      26.470  18.350  34.490  1.00  0.00            
ATOM     57  H27 GCD     1      26.680  19.400  34.260  1.00  0.00            
ATOM     58  C18 GCD     1      26.570  18.080  36.010  1.00  0.00            
ATOM     59  H28 GCD     1      26.350  17.010  36.070  1.00  0.00            
ATOM     60  H29 GCD     1      25.820  18.600  36.630  1.00  0.00            
ATOM     61  O14 GCD     1      27.920  18.310  36.520  1.00  0.00            
ATOM     62  H30 GCD     1      28.460  17.850  35.880  1.00  0.00            
ATOM     63  O15 GCD     1      27.890  19.200  32.160  1.00  0.00            
ATOM     64  C19 GCD     1      29.300  19.490  32.060  1.00  0.00            
ATOM     65  H31 GCD     1      29.910  18.680  32.480  1.00  0.00            
ATOM     66  C20 GCD     1      29.690  19.820  30.600  1.00  0.00            
ATOM     67  H32 GCD     1      29.150  20.730  30.300  1.00  0.00            
ATOM     68  O16 GCD     1      29.360  18.720  29.720  1.00  0.00            
ATOM     69  H33 GCD     1      28.420  18.890  29.560  1.00  0.00            
ATOM     70  C21 GCD     1      31.140  20.100  30.460  1.00  0.00            
ATOM     71  H34 GCD     1      31.690  19.230  30.850  1.00  0.00            
ATOM     72  O17 GCD     1      31.520  20.380  29.110  1.00  0.00            
ATOM     73  H35 GCD     1      31.110  21.240  28.960  1.00  0.00            
ATOM     74  C22 GCD     1      31.420  21.270  31.440  1.00  0.00            
ATOM     75  H36 GCD     1      32.500  21.440  31.490  1.00  0.00            
ATOM     76  O18 GCD     1      31.060  20.920  32.750  1.00  0.00            
ATOM     77  C23 GCD     1      29.680  20.630  33.020  1.00  0.00            
ATOM     78  H37 GCD     1      29.090  21.530  32.780  1.00  0.00            
ATOM     79  C24 GCD     1      29.440  20.510  34.560  1.00  0.00            
ATOM     80  H38 GCD     1      30.270  19.860  34.860  1.00  0.00            
ATOM     81  H39 GCD     1      28.420  20.170  34.750  1.00  0.00            
ATOM     82  O19 GCD     1      29.560  21.760  35.230  1.00  0.00            
ATOM     83  H40 GCD     1      30.500  21.960  35.250  1.00  0.00            
ATOM     84  O20 GCD     1      30.720  22.430  31.060  1.00  0.00            
ATOM     85  C25 GCD     1      31.530  23.440  30.280  1.00  0.00            
ATOM     86  H41 GCD     1      32.440  22.990  29.860  1.00  0.00            
ATOM     87  C26 GCD     1      30.700  24.010  29.170  1.00  0.00            
ATOM     88  H42 GCD     1      29.670  24.220  29.480  1.00  0.00            
ATOM     89  O21 GCD     1      30.640  22.890  28.280  1.00  0.00            
ATOM     90  H43 GCD     1      29.850  23.040  27.750  1.00  0.00            
ATOM     91  C27 GCD     1      31.440  25.240  28.600  1.00  0.00            
ATOM     92  H44 GCD     1      32.410  24.830  28.310  1.00  0.00            
ATOM     93  O22 GCD     1      30.830  25.830  27.430  1.00  0.00            
ATOM     94  H45 GCD     1      30.310  26.610  27.670  1.00  0.00            
ATOM     95  C28 GCD     1      31.730  26.270  29.650  1.00  0.00            
ATOM     96  H46 GCD     1      32.360  27.070  29.260  1.00  0.00            
ATOM     97  O23 GCD     1      32.570  25.590  30.620  1.00  0.00            
ATOM     98  C29 GCD     1      31.930  24.520  31.320  1.00  0.00            
ATOM     99  H47 GCD     1      30.970  24.890  31.690  1.00  0.00            
ATOM    100  C30 GCD     1      32.890  24.080  32.450  1.00  0.00            
ATOM    101  H48 GCD     1      33.860  23.920  31.970  1.00  0.00            
ATOM    102  H49 GCD     1      32.620  23.110  32.900  1.00  0.00            
ATOM    103  O24 GCD     1      33.020  24.980  33.590  1.00  0.00            
ATOM    104  H50 GCD     1      33.440  25.720  33.150  1.00  0.00            
ATOM    105  O25 GCD     1      30.570  26.770  30.300  1.00  0.00            
ATOM    106  C31 GCD     1      30.390  28.230  30.330  1.00  0.00            
ATOM    107  H51 GCD     1      31.320  28.800  30.200  1.00  0.00            
ATOM    108  C32 GCD     1      29.370  28.670  29.170  1.00  0.00            
ATOM    109  H52 GCD     1      28.420  28.130  29.320  1.00  0.00            
ATOM    110  O26 GCD     1      29.790  28.210  27.870  1.00  0.00            
ATOM    111  H53 GCD     1      29.250  28.640  27.190  1.00  0.00            
ATOM    112  C33 GCD     1      29.110  30.160  29.250  1.00  0.00            
ATOM    113  H54 GCD     1      30.100  30.580  29.040  1.00  0.00            
ATOM    114  O27 GCD     1      28.160  30.630  28.350  1.00  0.00            
ATOM    115  H55 GCD     1      28.430  30.270  27.500  1.00  0.00            
ATOM    116  C34 GCD     1      28.610  30.510  30.670  1.00  0.00            
ATOM    117  H56 GCD     1      28.520  31.590  30.830  1.00  0.00            
ATOM    118  O28 GCD     1      29.460  30.090  31.690  1.00  0.00            
ATOM    119  C35 GCD     1      29.790  28.650  31.730  1.00  0.00            
ATOM    120  H57 GCD     1      28.870  28.090  31.940  1.00  0.00            
ATOM    121  C36 GCD     1      30.720  28.300  32.860  1.00  0.00            
ATOM    122  H58 GCD     1      31.630  28.910  32.800  1.00  0.00            
ATOM    123  H59 GCD     1      30.890  27.210  32.780  1.00  0.00            
ATOM    124  O29 GCD     1      30.130  28.610  34.110  1.00  0.00            
ATOM    125  H60 GCD     1      30.630  28.110  34.770  1.00  0.00            
ATOM    126  O30 GCD     1      27.370  29.930  31.010  1.00  0.00            
ATOM    127  C37 GCD     1      26.380  30.780  31.600  1.00  0.00            
ATOM    128  H61 GCD     1      26.690  31.830  31.580  1.00  0.00            
ATOM    129  C38 GCD     1      25.210  30.880  30.580  1.00  0.00            
ATOM    130  H62 GCD     1      24.940  29.830  30.400  1.00  0.00            
ATOM    131  O31 GCD     1      25.620  31.510  29.340  1.00  0.00            
ATOM    132  H63 GCD     1      26.450  31.060  29.150  1.00  0.00            
ATOM    133  C39 GCD     1      24.010  31.580  31.250  1.00  0.00            
ATOM    134  H64 GCD     1      24.230  32.640  31.420  1.00  0.00            
ATOM    135  O32 GCD     1      22.910  31.400  30.360  1.00  0.00            
ATOM    136  H65 GCD     1      22.790  30.450  30.270  1.00  0.00            
ATOM    137  C40 GCD     1      23.720  30.990  32.610  1.00  0.00            
ATOM    138  H66 GCD     1      22.940  31.550  33.140  1.00  0.00            
ATOM    139  O33 GCD     1      24.820  31.140  33.450  1.00  0.00            
ATOM    140  C41 GCD     1      25.930  30.350  33.030  1.00  0.00            
ATOM    141  H67 GCD     1      25.690  29.280  33.000  1.00  0.00            
ATOM    142  C42 GCD     1      27.130  30.400  34.010  1.00  0.00            
ATOM    143  H68 GCD     1      27.870  29.840  33.420  1.00  0.00            
ATOM    144  H69 GCD     1      26.910  29.900  34.960  1.00  0.00            
ATOM    145  O34 GCD     1      27.590  31.740  34.190  1.00  0.00            
ATOM    146  H70 GCD     1      28.460  31.610  34.580  1.00  0.00            
ATOM    147  O35 GCD     1      23.300  29.630  32.510  1.00  0.00            
ATOM    148  C43 GCD     1      21.940  29.420  32.930  1.00  0.00            
ATOM    149  H71 GCD     1      21.380  30.360  32.830  1.00  0.00            
ATOM    150  C44 GCD     1      21.290  28.430  31.970  1.00  0.00            
ATOM    151  H72 GCD     1      21.970  27.570  32.040  1.00  0.00            
ATOM    152  O36 GCD     1      21.280  29.140  30.670  1.00  0.00            
ATOM    153  H73 GCD     1      21.140  28.440  30.020  1.00  0.00            
ATOM    154  C45 GCD     1      19.910  28.090  32.480  1.00  0.00            
ATOM    155  H74 GCD     1      19.390  29.060  32.390  1.00  0.00            
ATOM    156  O37 GCD     1      19.270  27.110  31.650  1.00  0.00            
ATOM    157  H75 GCD     1      19.420  26.300  32.160  1.00  0.00            
ATOM    158  C46 GCD     1      19.960  27.610  33.940  1.00  0.00            
ATOM    159  H76 GCD     1      18.980  27.460  34.400  1.00  0.00            
ATOM    160  O38 GCD     1      20.740  26.450  34.010  1.00  0.00            
ATOM    161  O39 GCD     1      20.620  28.650  34.700  1.00  0.00            
ATOM    162  C47 GCD     1      21.960  28.960  34.390  1.00  0.00            
ATOM    163  H77 GCD     1      22.550  28.040  34.510  1.00  0.00            
ATOM    164  C48 GCD     1      22.430  30.030  35.410  1.00  0.00            
ATOM    165  H78 GCD     1      21.760  30.890  35.350  1.00  0.00            
ATOM    166  H79 GCD     1      23.460  30.380  35.280  1.00  0.00            
ATOM    167  O40 GCD     1      22.190  29.540  36.710  1.00  0.00            
ATOM    168  H80 GCD     1      22.910  28.930  36.900  1.00  0.00            
ATOM    169  C1  BB8     2      25.530  22.190  32.770  1.00  0.00            
ATOM    170  C2  BB8     2      24.530  23.220  32.220  1.00  0.00            
ATOM    171  O1  BB8     2      25.080  23.490  30.890  1.00  0.00            
ATOM    172  C3  BB8     2      24.340  24.530  30.240  1.00  0.00            
ATOM    173  O2  BB8     2      24.160  25.760  31.000  1.00  0.00            
ATOM    174  C4  BB8     2      24.910  26.940  30.810  1.00  0.00            
ATOM    175  C5  BB8     2      24.630  27.490  29.430  1.00  0.00            
ATOM    176  O3  BB8     2      23.650  28.220  29.200  1.00  0.00            
ATOM    177  C6  BB8     2      25.650  27.340  28.270  1.00  0.00            
ATOM    178  C7  BB8     2      25.480  27.940  27.020  1.00  0.00            
ATOM    179  O4  BB8     2      24.490  28.740  26.670  1.00  0.00            
ATOM    180  C8  BB8     2      26.350  27.610  25.990  1.00  0.00            
ATOM    181  C9  BB8     2      27.260  26.600  26.140  1.00  0.00            
ATOM    182  O5  BB8     2      28.050  26.210  25.160  1.00  0.00            
ATOM    183  C10 BB8     2      27.370  26.060  27.400  1.00  0.00            
ATOM    184  C11 BB8     2      26.720  26.560  28.500  1.00  0.00            
ATOM    185  O6  BB8     2      27.010  26.060  29.780  1.00  0.00            
ATOM    186  C12 BB8     2      26.430  26.660  31.000  1.00  0.00            
ATOM    187  C13 BB8     2      26.900  25.890  32.320  1.00  0.00            
ATOM    188  C14 BB8     2      27.900  24.920  32.310  1.00  0.00            
ATOM    189  C15 BB8     2      28.340  24.340  33.510  1.00  0.00            
ATOM    190  C16 BB8     2      27.850  24.750  34.740  1.00  0.00            
ATOM    191  O7  BB8     2      28.370  24.170  35.890  1.00  0.00            
ATOM    192  C17 BB8     2      26.800  25.740  34.740  1.00  0.00            
ATOM    193  O8  BB8     2      26.130  26.120  35.840  1.00  0.00            
ATOM    194  C18 BB8     2      26.330  26.250  33.550  1.00  0.00            
ATOM    195  C19 BB8     2      22.850  24.020  29.920  1.00  0.00            
ATOM    196  O9  BB8     2      22.230  25.110  29.140  1.00  0.00            
ATOM    197  C20 BB8     2      22.170  23.680  31.320  1.00  0.00            
ATOM    198  O10 BB8     2      20.900  23.100  30.990  1.00  0.00            
ATOM    199  C21 BB8     2      23.000  22.720  32.180  1.00  0.00            
ATOM    200  O11 BB8     2      22.850  21.330  31.750  1.00  0.00            
ATOM    201  H1  BB8     2      26.540  22.610  32.680  1.00  0.00            
ATOM    202  H2  BB8     2      25.410  21.920  33.830  1.00  0.00            
ATOM    203  H3  BB8     2      25.560  21.370  32.050  1.00  0.00            
ATOM    204  H4  BB8     2      24.570  24.060  32.920  1.00  0.00            
ATOM    205  H5  BB8     2      24.740  24.810  29.260  1.00  0.00            
ATOM    206  H6  BB8     2      24.620  27.740  31.500  1.00  0.00            
ATOM    207  H7  BB8     2      24.100  28.870  27.550  1.00  0.00            
ATOM    208  H8  BB8     2      26.220  28.000  24.990  1.00  0.00            
ATOM    209  H9  BB8     2      28.040  26.830  24.410  1.00  0.00            
ATOM    210  H10 BB8     2      28.180  25.340  27.520  1.00  0.00            
ATOM    211  H11 BB8     2      26.750  27.680  31.230  1.00  0.00            
ATOM    212  H12 BB8     2      28.390  24.600  31.390  1.00  0.00            
ATOM    213  H13 BB8     2      29.020  23.500  33.450  1.00  0.00            
ATOM    214  H14 BB8     2      28.980  23.490  35.550  1.00  0.00            
ATOM    215  H15 BB8     2      26.670  25.920  36.630  1.00  0.00            
ATOM    216  H16 BB8     2      25.410  26.820  33.620  1.00  0.00            
ATOM    217  H17 BB8     2      23.010  23.110  29.330  1.00  0.00            
ATOM    218  H18 BB8     2      21.470  24.630  28.780  1.00  0.00            
ATOM    219  H19 BB8     2      22.000  24.590  31.900  1.00  0.00            
ATOM    220  H20 BB8     2      20.470  23.800  30.460  1.00  0.00            
ATOM    221  H21 BB8     2      22.760  22.860  33.250  1.00  0.00            
ATOM    222  H22 BB8     2      21.960  21.160  31.390  1.00  0.00            
TER
ENDMDL
MODEL        1
ATOM      1  H1  GCD     1      26.700  30.060  34.480  1.00  0.00            
ATOM      2  O1  GCD     1      26.630  29.440  33.750  1.00  0.00            
ATOM      3  C1  GCD     1      26.120  30.210  32.680  1.00  0.00            
ATOM      4  H2  GCD     1      25.500  31.040  33.030  1.00  0.00            
ATOM      5  H3  GCD     1      26.980  30.680  32.200  1.00  0.00            
ATOM      6  C2  GCD     1      25.400  29.340  31.630  1.00  0.00            
ATOM      7  H4  GCD     1      25.860  28.350  31.560  1.00  0.00            
ATOM      8  C3  GCD     1      25.260  29.990  30.200  1.00  0.00            
ATOM      9  H5  GCD     1      24.770  30.960  30.390  1.00  0.00            
ATOM     10  C4  GCD     1      24.450  29.070  29.290  1.00  0.00            
ATOM     11  H6  GCD     1      25.080  28.180  29.180  1.00  0.00            
ATOM     12  O2  GCD     1      24.280  29.660  27.990  1.00  0.00            
ATOM     13  H7  GCD     1      25.210  29.780  27.770  1.00  0.00            
ATOM     14  C5  GCD     1      23.140  28.630  29.900  1.00  0.00            
ATOM     15  H8  GCD     1      22.460  29.490  29.930  1.00  0.00            
ATOM     16  O3  GCD     1      22.550  27.600  29.080  1.00  0.00            
ATOM     17  H9  GCD     1      22.220  28.060  28.290  1.00  0.00            
ATOM     18  C6  GCD     1      23.330  28.180  31.380  1.00  0.00            
ATOM     19  O4  GCD     1      24.060  29.160  32.130  1.00  0.00            
ATOM     20  H10 GCD     1      22.340  28.030  31.820  1.00  0.00            
ATOM     21  O5  GCD     1      24.030  26.950  31.400  1.00  0.00            
ATOM     22  C7  GCD     1      23.390  25.800  32.030  1.00  0.00            
ATOM     23  H11 GCD     1      22.330  26.020  32.210  1.00  0.00            
ATOM     24  C8  GCD     1      23.530  24.650  31.060  1.00  0.00            
ATOM     25  H12 GCD     1      24.580  24.690  30.710  1.00  0.00            
ATOM     26  O6  GCD     1      22.710  24.870  29.940  1.00  0.00            
ATOM     27  H13 GCD     1      22.800  25.790  29.670  1.00  0.00            
ATOM     28  C9  GCD     1      23.100  23.330  31.740  1.00  0.00            
ATOM     29  H14 GCD     1      22.030  23.410  31.990  1.00  0.00            
ATOM     30  O7  GCD     1      23.220  22.150  30.850  1.00  0.00            
ATOM     31  H15 GCD     1      23.540  22.410  29.970  1.00  0.00            
ATOM     32  C10 GCD     1      23.850  23.030  32.960  1.00  0.00            
ATOM     33  H16 GCD     1      23.470  22.160  33.500  1.00  0.00            
ATOM     34  O8  GCD     1      23.670  24.140  33.810  1.00  0.00            
ATOM     35  C11 GCD     1      24.120  25.400  33.340  1.00  0.00            
ATOM     36  H17 GCD     1      25.150  25.290  32.970  1.00  0.00            
ATOM     37  C12 GCD     1      23.970  26.490  34.400  1.00  0.00            
ATOM     38  H18 GCD     1      24.490  27.370  33.990  1.00  0.00            
ATOM     39  H19 GCD     1      24.570  26.110  35.240  1.00  0.00            
ATOM     40  O9  GCD     1      22.710  26.590  34.930  1.00  0.00            
ATOM     41  H20 GCD     1      22.370  25.690  34.850  1.00  0.00            
ATOM     42  O10 GCD     1      25.250  22.970  32.640  1.00  0.00            
ATOM     43  C13 GCD     1      26.030  21.830  33.070  1.00  0.00            
ATOM     44  H21 GCD     1      25.330  21.060  33.410  1.00  0.00            
ATOM     45  C14 GCD     1      26.810  21.310  31.870  1.00  0.00            
ATOM     46  H22 GCD     1      27.400  22.160  31.530  1.00  0.00            
ATOM     47  O11 GCD     1      25.960  20.920  30.780  1.00  0.00            
ATOM     48  H23 GCD     1      25.740  21.700  30.260  1.00  0.00            
ATOM     49  C15 GCD     1      27.580  20.120  32.360  1.00  0.00            
ATOM     50  H24 GCD     1      26.850  19.340  32.630  1.00  0.00            
ATOM     51  O12 GCD     1      28.550  19.580  31.380  1.00  0.00            
ATOM     52  H25 GCD     1      29.360  20.100  31.420  1.00  0.00            
ATOM     53  C16 GCD     1      28.410  20.360  33.670  1.00  0.00            
ATOM     54  H26 GCD     1      28.630  19.360  34.070  1.00  0.00            
ATOM     55  O13 GCD     1      27.640  20.950  34.660  1.00  0.00            
ATOM     56  C17 GCD     1      26.960  22.150  34.260  1.00  0.00            
ATOM     57  H27 GCD     1      27.760  22.830  33.940  1.00  0.00            
ATOM     58  C18 GCD     1      26.240  22.770  35.450  1.00  0.00            
ATOM     59  H28 GCD     1      25.430  22.130  35.830  1.00  0.00            
ATOM     60  H29 GCD     1      25.760  23.700  35.120  1.00  0.00            
ATOM     61  O14 GCD     1      27.080  23.180  36.480  1.00  0.00            
ATOM     62  H30 GCD     1      27.580  23.890  36.070  1.00  0.00            
ATOM     63  O15 GCD     1      29.490  21.240  33.420  1.00  0.00            
ATOM     64  C19 GCD     1      30.810  20.830  33.980  1.00  0.00            
ATOM     65  H31 GCD     1      30.720  20.030  34.730  1.00  0.00            
ATOM     66  C20 GCD     1      31.700  20.290  32.830  1.00  0.00            
ATOM     67  H32 GCD     1      31.600  20.970  31.970  1.00  0.00            
ATOM     68  O16 GCD     1      31.240  18.930  32.560  1.00  0.00            
ATOM     69  H33 GCD     1      31.780  18.480  31.900  1.00  0.00            
ATOM     70  C21 GCD     1      33.140  20.170  33.310  1.00  0.00            
ATOM     71  H34 GCD     1      33.110  19.380  34.080  1.00  0.00            
ATOM     72  O17 GCD     1      34.060  19.630  32.360  1.00  0.00            
ATOM     73  H35 GCD     1      34.580  20.210  31.790  1.00  0.00            
ATOM     74  C22 GCD     1      33.690  21.410  34.010  1.00  0.00            
ATOM     75  H36 GCD     1      34.660  21.080  34.370  1.00  0.00            
ATOM     76  O18 GCD     1      32.740  21.810  35.080  1.00  0.00            
ATOM     77  C23 GCD     1      31.430  22.110  34.680  1.00  0.00            
ATOM     78  H37 GCD     1      31.390  22.910  33.920  1.00  0.00            
ATOM     79  C24 GCD     1      30.690  22.540  35.950  1.00  0.00            
ATOM     80  H38 GCD     1      30.620  21.720  36.670  1.00  0.00            
ATOM     81  H39 GCD     1      29.670  22.720  35.590  1.00  0.00            
ATOM     82  O19 GCD     1      31.150  23.760  36.570  1.00  0.00            
ATOM     83  H40 GCD     1      32.000  23.500  36.950  1.00  0.00            
ATOM     84  O20 GCD     1      33.760  22.460  33.070  1.00  0.00            
ATOM     85  C25 GCD     1      35.090  22.970  32.850  1.00  0.00            
ATOM     86  H41 GCD     1      35.870  22.320  33.270  1.00  0.00            
ATOM     87  C26 GCD     1      35.360  23.190  31.380  1.00  0.00            
ATOM     88  H42 GCD     1      34.480  23.770  31.090  1.00  0.00            
ATOM     89  O21 GCD     1      35.440  21.920  30.720  1.00  0.00            
ATOM     90  H43 GCD     1      35.570  22.060  29.780  1.00  0.00            
ATOM     91  C27 GCD     1      36.690  23.900  31.240  1.00  0.00            
ATOM     92  H44 GCD     1      37.550  23.330  31.600  1.00  0.00            
ATOM     93  O22 GCD     1      37.020  24.100  29.820  1.00  0.00            
ATOM     94  H45 GCD     1      37.980  24.030  29.760  1.00  0.00            
ATOM     95  C28 GCD     1      36.750  25.220  31.980  1.00  0.00            
ATOM     96  H46 GCD     1      37.770  25.590  31.880  1.00  0.00            
ATOM     97  O23 GCD     1      36.490  24.990  33.310  1.00  0.00            
ATOM     98  C29 GCD     1      35.200  24.330  33.620  1.00  0.00            
ATOM     99  H47 GCD     1      34.330  24.920  33.320  1.00  0.00            
ATOM    100  C30 GCD     1      35.130  24.180  35.080  1.00  0.00            
ATOM    101  H48 GCD     1      35.960  23.530  35.380  1.00  0.00            
ATOM    102  H49 GCD     1      34.240  23.570  35.250  1.00  0.00            
ATOM    103  O24 GCD     1      35.060  25.450  35.750  1.00  0.00            
ATOM    104  H50 GCD     1      34.860  25.400  36.690  1.00  0.00            
ATOM    105  O25 GCD     1      35.700  26.170  31.690  1.00  0.00            
ATOM    106  C31 GCD     1      36.240  27.430  31.430  1.00  0.00            
ATOM    107  H51 GCD     1      37.200  27.490  31.950  1.00  0.00            
ATOM    108  C32 GCD     1      36.450  27.750  29.850  1.00  0.00            
ATOM    109  H52 GCD     1      35.500  27.790  29.300  1.00  0.00            
ATOM    110  O26 GCD     1      37.250  26.800  29.210  1.00  0.00            
ATOM    111  H53 GCD     1      36.770  25.960  29.220  1.00  0.00            
ATOM    112  C33 GCD     1      37.030  29.040  29.710  1.00  0.00            
ATOM    113  H54 GCD     1      37.950  28.980  30.310  1.00  0.00            
ATOM    114  O27 GCD     1      37.200  29.430  28.320  1.00  0.00            
ATOM    115  H55 GCD     1      37.720  28.740  27.890  1.00  0.00            
ATOM    116  C34 GCD     1      36.140  30.020  30.400  1.00  0.00            
ATOM    117  H56 GCD     1      36.710  30.940  30.260  1.00  0.00            
ATOM    118  O28 GCD     1      36.010  29.710  31.830  1.00  0.00            
ATOM    119  C35 GCD     1      35.350  28.470  32.090  1.00  0.00            
ATOM    120  H57 GCD     1      34.320  28.430  31.730  1.00  0.00            
ATOM    121  C36 GCD     1      35.330  28.250  33.620  1.00  0.00            
ATOM    122  H58 GCD     1      36.360  28.290  33.990  1.00  0.00            
ATOM    123  H59 GCD     1      34.900  27.270  33.870  1.00  0.00            
ATOM    124  O29 GCD     1      34.610  29.310  34.320  1.00  0.00            
ATOM    125  H60 GCD     1      35.010  30.120  34.000  1.00  0.00            
ATOM    126  O30 GCD     1      34.890  30.050  29.790  1.00  0.00            
ATOM    127  C37 GCD     1      34.430  31.330  29.230  1.00  0.00            
ATOM    128  H61 GCD     1      35.280  31.980  28.990  1.00  0.00            
ATOM    129  C38 GCD     1      33.750  30.820  27.960  1.00  0.00            
ATOM    130  H62 GCD     1      33.090  29.990  28.250  1.00  0.00            
ATOM    131  O31 GCD     1      34.730  30.280  27.050  1.00  0.00            
ATOM    132  H63 GCD     1      35.450  29.850  27.530  1.00  0.00            
ATOM    133  C39 GCD     1      32.960  31.950  27.290  1.00  0.00            
ATOM    134  H64 GCD     1      33.710  32.720  27.060  1.00  0.00            
ATOM    135  O32 GCD     1      32.290  31.480  26.100  1.00  0.00            
ATOM    136  H65 GCD     1      31.380  31.350  26.400  1.00  0.00            
ATOM    137  C40 GCD     1      31.950  32.440  28.300  1.00  0.00            
ATOM    138  H66 GCD     1      31.450  33.230  27.730  1.00  0.00            
ATOM    139  O33 GCD     1      32.520  32.950  29.450  1.00  0.00            
ATOM    140  C41 GCD     1      33.400  32.060  30.100  1.00  0.00            
ATOM    141  H67 GCD     1      32.880  31.280  30.670  1.00  0.00            
ATOM    142  C42 GCD     1      34.080  32.930  31.130  1.00  0.00            
ATOM    143  H68 GCD     1      34.710  32.300  31.780  1.00  0.00            
ATOM    144  H69 GCD     1      33.190  33.270  31.670  1.00  0.00            
ATOM    145  O34 GCD     1      34.850  34.010  30.610  1.00  0.00            
ATOM    146  H70 GCD     1      35.360  34.310  31.370  1.00  0.00            
ATOM    147  O35 GCD     1      30.960  31.360  28.620  1.00  0.00            
ATOM    148  C43 GCD     1      29.600  31.850  28.570  1.00  0.00            
ATOM    149  H71 GCD     1      29.590  32.900  28.230  1.00  0.00            
ATOM    150  C44 GCD     1      28.840  31.040  27.480  1.00  0.00            
ATOM    151  H72 GCD     1      28.780  29.990  27.790  1.00  0.00            
ATOM    152  O36 GCD     1      29.440  31.100  26.200  1.00  0.00            
ATOM    153  H73 GCD     1      28.890  30.490  25.680  1.00  0.00            
ATOM    154  C45 GCD     1      27.350  31.430  27.490  1.00  0.00            
ATOM    155  H74 GCD     1      27.370  32.460  27.100  1.00  0.00            
ATOM    156  O37 GCD     1      26.490  30.570  26.700  1.00  0.00            
ATOM    157  H75 GCD     1      26.790  30.680  25.790  1.00  0.00            
ATOM    158  C46 GCD     1      26.840  31.420  28.960  1.00  0.00            
ATOM    159  H76 GCD     1      25.950  32.060  28.960  1.00  0.00            
ATOM    160  O38 GCD     1      26.570  30.110  29.560  1.00  0.00            
ATOM    161  O39 GCD     1      27.690  32.190  29.830  1.00  0.00            
ATOM    162  C47 GCD     1      28.990  31.670  29.920  1.00  0.00            
ATOM    163  H77 GCD     1      28.970  30.600  30.180  1.00  0.00            
ATOM    164  C48 GCD     1      29.810  32.420  31.000  1.00  0.00            
ATOM    165  H78 GCD     1      29.660  33.500  30.850  1.00  0.00            
ATOM    166  H79 GCD     1      30.900  32.270  31.030  1.00  0.00            
ATOM    167  O40 GCD     1      29.240  32.150  32.300  1.00  0.00            
ATOM    168  H80 GCD     1      29.390  31.230  32.540  1.00  0.00            
ATOM    169  C1  BB8     2      29.840  23.880  31.110  1.00  0.00            
ATOM    170  C2  BB8     2      29.330  25.010  30.280  1.00  0.00            
ATOM    171  O1  BB8     2      30.080  25.070  29.000  1.00  0.00            
ATOM    172  C3  BB8     2      29.690  25.970  28.000  1.00  0.00            
ATOM    173  O2  BB8     2      29.960  27.250  28.640  1.00  0.00            
ATOM    174  C4  BB8     2      31.290  27.800  28.600  1.00  0.00            
ATOM    175  C5  BB8     2      31.900  27.680  27.200  1.00  0.00            
ATOM    176  O3  BB8     2      31.620  28.480  26.330  1.00  0.00            
ATOM    177  C6  BB8     2      32.840  26.610  26.940  1.00  0.00            
ATOM    178  C7  BB8     2      33.230  26.330  25.620  1.00  0.00            
ATOM    179  O4  BB8     2      32.680  26.970  24.610  1.00  0.00            
ATOM    180  C8  BB8     2      34.160  25.370  25.350  1.00  0.00            
ATOM    181  C9  BB8     2      34.600  24.580  26.360  1.00  0.00            
ATOM    182  O5  BB8     2      35.430  23.610  26.000  1.00  0.00            
ATOM    183  C10 BB8     2      34.170  24.830  27.690  1.00  0.00            
ATOM    184  C11 BB8     2      33.300  25.850  28.020  1.00  0.00            
ATOM    185  O6  BB8     2      32.900  26.040  29.320  1.00  0.00            
ATOM    186  C12 BB8     2      32.260  27.330  29.680  1.00  0.00            
ATOM    187  C13 BB8     2      31.830  27.370  31.110  1.00  0.00            
ATOM    188  C14 BB8     2      32.170  26.420  32.080  1.00  0.00            
ATOM    189  C15 BB8     2      31.750  26.400  33.400  1.00  0.00            
ATOM    190  C16 BB8     2      30.890  27.440  33.830  1.00  0.00            
ATOM    191  O7  BB8     2      30.300  27.260  35.030  1.00  0.00            
ATOM    192  C17 BB8     2      30.440  28.380  32.920  1.00  0.00            
ATOM    193  O8  BB8     2      29.600  29.420  33.210  1.00  0.00            
ATOM    194  C18 BB8     2      30.960  28.370  31.610  1.00  0.00            
ATOM    195  C19 BB8     2      28.140  25.800  27.690  1.00  0.00            
ATOM    196  O9  BB8     2      27.670  26.810  26.760  1.00  0.00            
ATOM    197  C20 BB8     2      27.270  25.900  28.980  1.00  0.00            
ATOM    198  O10 BB8     2      25.890  25.620  28.670  1.00  0.00            
ATOM    199  C21 BB8     2      27.770  24.850  29.990  1.00  0.00            
ATOM    200  O11 BB8     2      27.350  23.530  29.510  1.00  0.00            
ATOM    201  H1  BB8     2      29.570  22.950  30.580  1.00  0.00            
ATOM    202  H2  BB8     2      30.940  23.870  31.120  1.00  0.00            
ATOM    203  H3  BB8     2      29.490  23.800  32.140  1.00  0.00            
ATOM    204  H4  BB8     2      29.570  25.900  30.870  1.00  0.00            
ATOM    205  H5  BB8     2      30.150  25.810  27.020  1.00  0.00            
ATOM    206  H6  BB8     2      31.060  28.870  28.680  1.00  0.00            
ATOM    207  H7  BB8     2      32.200  27.710  25.020  1.00  0.00            
ATOM    208  H8  BB8     2      34.530  25.150  24.350  1.00  0.00            
ATOM    209  H9  BB8     2      35.200  23.550  25.060  1.00  0.00            
ATOM    210  H10 BB8     2      34.730  24.240  28.420  1.00  0.00            
ATOM    211  H11 BB8     2      33.030  28.100  29.680  1.00  0.00            
ATOM    212  H12 BB8     2      32.750  25.570  31.750  1.00  0.00            
ATOM    213  H13 BB8     2      31.880  25.560  34.070  1.00  0.00            
ATOM    214  H14 BB8     2      31.060  27.150  35.620  1.00  0.00            
ATOM    215  H15 BB8     2      28.860  29.010  33.690  1.00  0.00            
ATOM    216  H16 BB8     2      30.650  29.140  30.910  1.00  0.00            
ATOM    217  H17 BB8     2      28.040  24.820  27.210  1.00  0.00            
ATOM    218  H18 BB8     2      26.710  26.770  26.590  1.00  0.00            
ATOM    219  H19 BB8     2      27.290  26.920  29.390  1.00  0.00            
ATOM    220  H20 BB8     2      25.630  26.310  28.030  1.00  0.00            
ATOM    221  H21 BB8     2      27.220  24.970  30.940  1.00  0.00            
ATOM    222  H22 BB8     2      26.420  23.700  29.290  1.00  0.00            
TER
ENDMDL
MODEL        1
ATOM      1  H1  GCD     1      22.140  24.910  34.100  1.00  0.00            
ATOM      2  O1  GCD     1      22.730  25.600  33.770  1.00  0.00            
ATOM      3  C1  GCD     1      22.150  25.800  32.540  1.00  0.00            
ATOM      4  H2  GCD     1      21.070  25.650  32.660  1.00  0.00            
ATOM      5  H3  GCD     1      22.200  26.870  32.290  1.00  0.00            
ATOM      6  C2  GCD     1      22.670  24.940  31.400  1.00  0.00            
ATOM      7  H4  GCD     1      23.750  24.950  31.610  1.00  0.00            
ATOM      8  C3  GCD     1      22.290  25.600  30.040  1.00  0.00            
ATOM      9  H5  GCD     1      21.220  25.790  29.940  1.00  0.00            
ATOM     10  C4  GCD     1      22.650  24.670  28.860  1.00  0.00            
ATOM     11  H6  GCD     1      23.740  24.590  28.700  1.00  0.00            
ATOM     12  O2  GCD     1      22.170  25.330  27.750  1.00  0.00            
ATOM     13  H7  GCD     1      21.250  25.200  27.510  1.00  0.00            
ATOM     14  C5  GCD     1      22.250  23.180  28.980  1.00  0.00            
ATOM     15  H8  GCD     1      21.170  23.030  28.850  1.00  0.00            
ATOM     16  O3  GCD     1      22.840  22.450  27.900  1.00  0.00            
ATOM     17  H9  GCD     1      23.770  22.640  28.010  1.00  0.00            
ATOM     18  C6  GCD     1      22.610  22.750  30.400  1.00  0.00            
ATOM     19  O4  GCD     1      22.050  23.650  31.390  1.00  0.00            
ATOM     20  H10 GCD     1      22.330  21.700  30.530  1.00  0.00            
ATOM     21  O5  GCD     1      24.000  22.790  30.470  1.00  0.00            
ATOM     22  C7  GCD     1      24.640  21.800  31.190  1.00  0.00            
ATOM     23  H11 GCD     1      24.120  20.830  31.220  1.00  0.00            
ATOM     24  C8  GCD     1      25.980  21.710  30.430  1.00  0.00            
ATOM     25  H12 GCD     1      26.570  22.640  30.380  1.00  0.00            
ATOM     26  O6  GCD     1      25.660  21.300  29.110  1.00  0.00            
ATOM     27  H13 GCD     1      24.990  20.600  29.090  1.00  0.00            
ATOM     28  C9  GCD     1      26.910  20.710  31.110  1.00  0.00            
ATOM     29  H14 GCD     1      26.330  19.780  31.080  1.00  0.00            
ATOM     30  O7  GCD     1      28.160  20.580  30.390  1.00  0.00            
ATOM     31  H15 GCD     1      27.910  20.370  29.480  1.00  0.00            
ATOM     32  C10 GCD     1      27.080  21.070  32.600  1.00  0.00            
ATOM     33  H16 GCD     1      27.700  20.310  33.080  1.00  0.00            
ATOM     34  O8  GCD     1      25.760  21.260  33.140  1.00  0.00            
ATOM     35  C11 GCD     1      24.790  22.150  32.660  1.00  0.00            
ATOM     36  H17 GCD     1      25.190  23.160  32.800  1.00  0.00            
ATOM     37  C12 GCD     1      23.550  21.980  33.480  1.00  0.00            
ATOM     38  H18 GCD     1      22.810  22.790  33.430  1.00  0.00            
ATOM     39  H19 GCD     1      23.820  22.080  34.530  1.00  0.00            
ATOM     40  O9  GCD     1      22.760  20.840  33.190  1.00  0.00            
ATOM     41  H20 GCD     1      23.180  20.030  33.500  1.00  0.00            
ATOM     42  O10 GCD     1      27.790  22.270  32.690  1.00  0.00            
ATOM     43  C13 GCD     1      28.780  22.410  33.760  1.00  0.00            
ATOM     44  H21 GCD     1      28.730  21.590  34.490  1.00  0.00            
ATOM     45  C14 GCD     1      30.190  22.260  33.180  1.00  0.00            
ATOM     46  H22 GCD     1      30.180  22.970  32.340  1.00  0.00            
ATOM     47  O11 GCD     1      30.470  21.020  32.580  1.00  0.00            
ATOM     48  H23 GCD     1      29.810  20.990  31.870  1.00  0.00            
ATOM     49  C15 GCD     1      31.260  22.630  34.140  1.00  0.00            
ATOM     50  H24 GCD     1      31.400  21.790  34.830  1.00  0.00            
ATOM     51  O12 GCD     1      32.650  22.730  33.620  1.00  0.00            
ATOM     52  H25 GCD     1      32.600  22.960  32.690  1.00  0.00            
ATOM     53  C16 GCD     1      30.940  23.780  35.040  1.00  0.00            
ATOM     54  H26 GCD     1      31.560  23.780  35.940  1.00  0.00            
ATOM     55  O13 GCD     1      29.660  23.630  35.570  1.00  0.00            
ATOM     56  C17 GCD     1      28.600  23.670  34.560  1.00  0.00            
ATOM     57  H27 GCD     1      28.540  24.580  33.940  1.00  0.00            
ATOM     58  C18 GCD     1      27.270  23.610  35.340  1.00  0.00            
ATOM     59  H28 GCD     1      27.190  22.650  35.860  1.00  0.00            
ATOM     60  H29 GCD     1      26.430  23.700  34.640  1.00  0.00            
ATOM     61  O14 GCD     1      27.200  24.610  36.350  1.00  0.00            
ATOM     62  H30 GCD     1      27.930  24.440  36.960  1.00  0.00            
ATOM     63  O15 GCD     1      31.020  25.010  34.390  1.00  0.00            
ATOM     64  C19 GCD     1      32.140  25.800  34.800  1.00  0.00            
ATOM     65  H31 GCD     1      32.980  25.210  35.180  1.00  0.00            
ATOM     66  C20 GCD     1      32.700  26.590  33.650  1.00  0.00            
ATOM     67  H32 GCD     1      31.910  27.240  33.260  1.00  0.00            
ATOM     68  O16 GCD     1      33.220  25.790  32.570  1.00  0.00            
ATOM     69  H33 GCD     1      32.470  25.520  32.040  1.00  0.00            
ATOM     70  C21 GCD     1      33.830  27.530  34.250  1.00  0.00            
ATOM     71  H34 GCD     1      34.650  26.920  34.660  1.00  0.00            
ATOM     72  O17 GCD     1      34.460  28.310  33.250  1.00  0.00            
ATOM     73  H35 GCD     1      34.990  27.700  32.730  1.00  0.00            
ATOM     74  C22 GCD     1      33.350  28.450  35.410  1.00  0.00            
ATOM     75  H36 GCD     1      34.200  29.030  35.760  1.00  0.00            
ATOM     76  O18 GCD     1      32.770  27.560  36.360  1.00  0.00            
ATOM     77  C23 GCD     1      31.680  26.750  35.870  1.00  0.00            
ATOM     78  H37 GCD     1      30.960  27.460  35.450  1.00  0.00            
ATOM     79  C24 GCD     1      30.900  26.220  37.030  1.00  0.00            
ATOM     80  H38 GCD     1      31.410  25.360  37.480  1.00  0.00            
ATOM     81  H39 GCD     1      29.970  25.770  36.660  1.00  0.00            
ATOM     82  O19 GCD     1      30.480  27.150  38.020  1.00  0.00            
ATOM     83  H40 GCD     1      31.250  27.350  38.570  1.00  0.00            
ATOM     84  O20 GCD     1      32.350  29.410  34.930  1.00  0.00            
ATOM     85  C25 GCD     1      32.570  30.780  35.480  1.00  0.00            
ATOM     86  H41 GCD     1      33.220  30.800  36.360  1.00  0.00            
ATOM     87  C26 GCD     1      33.230  31.670  34.410  1.00  0.00            
ATOM     88  H42 GCD     1      32.650  31.570  33.490  1.00  0.00            
ATOM     89  O21 GCD     1      34.560  31.230  34.050  1.00  0.00            
ATOM     90  H43 GCD     1      34.500  30.320  33.730  1.00  0.00            
ATOM     91  C27 GCD     1      33.050  33.150  34.740  1.00  0.00            
ATOM     92  H44 GCD     1      33.620  33.350  35.650  1.00  0.00            
ATOM     93  O22 GCD     1      33.570  33.980  33.650  1.00  0.00            
ATOM     94  H45 GCD     1      34.400  33.520  33.490  1.00  0.00            
ATOM     95  C28 GCD     1      31.640  33.560  35.020  1.00  0.00            
ATOM     96  H46 GCD     1      31.630  34.570  35.460  1.00  0.00            
ATOM     97  O23 GCD     1      31.270  32.730  36.110  1.00  0.00            
ATOM     98  C29 GCD     1      31.200  31.360  35.730  1.00  0.00            
ATOM     99  H47 GCD     1      30.600  31.260  34.810  1.00  0.00            
ATOM    100  C30 GCD     1      30.420  30.620  36.790  1.00  0.00            
ATOM    101  H48 GCD     1      30.850  30.680  37.800  1.00  0.00            
ATOM    102  H49 GCD     1      30.380  29.560  36.510  1.00  0.00            
ATOM    103  O24 GCD     1      29.080  31.110  36.930  1.00  0.00            
ATOM    104  H50 GCD     1      29.210  32.010  37.250  1.00  0.00            
ATOM    105  O25 GCD     1      30.810  33.440  33.900  1.00  0.00            
ATOM    106  C31 GCD     1      30.010  34.630  33.630  1.00  0.00            
ATOM    107  H51 GCD     1      30.430  35.560  34.020  1.00  0.00            
ATOM    108  C32 GCD     1      29.870  34.720  32.090  1.00  0.00            
ATOM    109  H52 GCD     1      29.630  33.740  31.650  1.00  0.00            
ATOM    110  O26 GCD     1      31.170  35.010  31.570  1.00  0.00            
ATOM    111  H53 GCD     1      31.750  34.440  32.080  1.00  0.00            
ATOM    112  C33 GCD     1      28.790  35.720  31.740  1.00  0.00            
ATOM    113  H54 GCD     1      29.130  36.740  31.970  1.00  0.00            
ATOM    114  O27 GCD     1      28.620  35.620  30.340  1.00  0.00            
ATOM    115  H55 GCD     1      29.490  35.780  29.950  1.00  0.00            
ATOM    116  C34 GCD     1      27.440  35.510  32.460  1.00  0.00            
ATOM    117  H56 GCD     1      26.820  36.350  32.130  1.00  0.00            
ATOM    118  O28 GCD     1      27.680  35.500  33.800  1.00  0.00            
ATOM    119  C35 GCD     1      28.630  34.480  34.290  1.00  0.00            
ATOM    120  H57 GCD     1      28.170  33.560  33.900  1.00  0.00            
ATOM    121  C36 GCD     1      28.690  34.670  35.800  1.00  0.00            
ATOM    122  H58 GCD     1      29.400  33.960  36.250  1.00  0.00            
ATOM    123  H59 GCD     1      27.720  34.340  36.180  1.00  0.00            
ATOM    124  O29 GCD     1      28.990  36.010  36.160  1.00  0.00            
ATOM    125  H60 GCD     1      28.110  36.400  36.060  1.00  0.00            
ATOM    126  O30 GCD     1      26.870  34.330  31.980  1.00  0.00            
ATOM    127  C37 GCD     1      25.520  34.410  31.730  1.00  0.00            
ATOM    128  H61 GCD     1      25.200  35.450  31.850  1.00  0.00            
ATOM    129  C38 GCD     1      25.400  33.930  30.260  1.00  0.00            
ATOM    130  H62 GCD     1      25.880  32.970  30.030  1.00  0.00            
ATOM    131  O31 GCD     1      26.000  34.840  29.420  1.00  0.00            
ATOM    132  H63 GCD     1      26.870  34.970  29.820  1.00  0.00            
ATOM    133  C39 GCD     1      23.930  33.720  29.890  1.00  0.00            
ATOM    134  H64 GCD     1      23.480  34.710  30.010  1.00  0.00            
ATOM    135  O32 GCD     1      23.700  33.350  28.550  1.00  0.00            
ATOM    136  H65 GCD     1      24.030  32.450  28.460  1.00  0.00            
ATOM    137  C40 GCD     1      23.210  32.850  30.850  1.00  0.00            
ATOM    138  H66 GCD     1      22.150  32.820  30.580  1.00  0.00            
ATOM    139  O33 GCD     1      23.370  33.390  32.200  1.00  0.00            
ATOM    140  C41 GCD     1      24.690  33.540  32.730  1.00  0.00            
ATOM    141  H67 GCD     1      25.130  32.540  32.860  1.00  0.00            
ATOM    142  C42 GCD     1      24.650  34.160  34.190  1.00  0.00            
ATOM    143  H68 GCD     1      25.680  34.440  34.460  1.00  0.00            
ATOM    144  H69 GCD     1      24.340  33.450  34.960  1.00  0.00            
ATOM    145  O34 GCD     1      23.920  35.390  34.260  1.00  0.00            
ATOM    146  H70 GCD     1      23.360  35.460  33.480  1.00  0.00            
ATOM    147  O35 GCD     1      23.810  31.520  30.880  1.00  0.00            
ATOM    148  C43 GCD     1      22.990  30.520  30.250  1.00  0.00            
ATOM    149  H71 GCD     1      22.110  30.940  29.750  1.00  0.00            
ATOM    150  C44 GCD     1      23.750  29.830  29.100  1.00  0.00            
ATOM    151  H72 GCD     1      24.640  29.370  29.550  1.00  0.00            
ATOM    152  O36 GCD     1      24.170  30.780  28.160  1.00  0.00            
ATOM    153  H73 GCD     1      24.470  30.390  27.330  1.00  0.00            
ATOM    154  C45 GCD     1      22.820  28.760  28.420  1.00  0.00            
ATOM    155  H74 GCD     1      22.040  29.390  27.970  1.00  0.00            
ATOM    156  O37 GCD     1      23.440  28.030  27.370  1.00  0.00            
ATOM    157  H75 GCD     1      23.210  27.100  27.390  1.00  0.00            
ATOM    158  C46 GCD     1      22.110  27.900  29.510  1.00  0.00            
ATOM    159  H76 GCD     1      21.180  27.520  29.080  1.00  0.00            
ATOM    160  O38 GCD     1      22.900  26.800  29.930  1.00  0.00            
ATOM    161  O39 GCD     1      21.630  28.680  30.600  1.00  0.00            
ATOM    162  C47 GCD     1      22.420  29.570  31.300  1.00  0.00            
ATOM    163  H77 GCD     1      23.190  29.050  31.880  1.00  0.00            
ATOM    164  C48 GCD     1      21.490  30.380  32.230  1.00  0.00            
ATOM    165  H78 GCD     1      20.660  30.840  31.680  1.00  0.00            
ATOM    166  H79 GCD     1      22.140  31.120  32.700  1.00  0.00            
ATOM    167  O40 GCD     1      20.840  29.530  33.210  1.00  0.00            
ATOM    168  H80 GCD     1      20.850  30.020  34.040  1.00  0.00            
ATOM    169  C1  BB8     2      26.930  25.550  31.680  1.00  0.00            
ATOM    170  C2  BB8     2      26.820  26.790  30.760  1.00  0.00            
ATOM    171  O1  BB8     2      28.180  27.290  30.680  1.00  0.00            
ATOM    172  C3  BB8     2      28.410  28.450  29.840  1.00  0.00            
ATOM    173  O2  BB8     2      27.340  29.390  30.150  1.00  0.00            
ATOM    174  C4  BB8     2      27.740  30.580  30.920  1.00  0.00            
ATOM    175  C5  BB8     2      28.660  31.640  30.200  1.00  0.00            
ATOM    176  O3  BB8     2      28.270  32.520  29.470  1.00  0.00            
ATOM    177  C6  BB8     2      30.130  31.430  30.390  1.00  0.00            
ATOM    178  C7  BB8     2      31.090  32.080  29.590  1.00  0.00            
ATOM    179  O4  BB8     2      30.850  32.930  28.550  1.00  0.00            
ATOM    180  C8  BB8     2      32.400  31.610  29.620  1.00  0.00            
ATOM    181  C9  BB8     2      32.790  30.680  30.500  1.00  0.00            
ATOM    182  O5  BB8     2      34.050  30.240  30.310  1.00  0.00            
ATOM    183  C10 BB8     2      31.900  30.170  31.430  1.00  0.00            
ATOM    184  C11 BB8     2      30.540  30.520  31.310  1.00  0.00            
ATOM    185  O6  BB8     2      29.720  29.740  32.020  1.00  0.00            
ATOM    186  C12 BB8     2      28.360  30.150  32.310  1.00  0.00            
ATOM    187  C13 BB8     2      27.540  29.230  33.230  1.00  0.00            
ATOM    188  C14 BB8     2      28.250  28.400  34.140  1.00  0.00            
ATOM    189  C15 BB8     2      27.550  27.460  34.920  1.00  0.00            
ATOM    190  C16 BB8     2      26.160  27.460  34.920  1.00  0.00            
ATOM    191  O7  BB8     2      25.450  26.610  35.760  1.00  0.00            
ATOM    192  C17 BB8     2      25.410  28.250  33.990  1.00  0.00            
ATOM    193  O8  BB8     2      24.060  28.330  33.980  1.00  0.00            
ATOM    194  C18 BB8     2      26.160  29.100  33.150  1.00  0.00            
ATOM    195  C19 BB8     2      28.200  28.000  28.390  1.00  0.00            
ATOM    196  O9  BB8     2      28.530  29.120  27.540  1.00  0.00            
ATOM    197  C20 BB8     2      26.760  27.390  28.260  1.00  0.00            
ATOM    198  O10 BB8     2      26.620  26.900  26.990  1.00  0.00            
ATOM    199  C21 BB8     2      26.450  26.290  29.270  1.00  0.00            
ATOM    200  O11 BB8     2      27.180  25.080  28.830  1.00  0.00            
ATOM    201  H1  BB8     2      27.720  24.860  31.330  1.00  0.00            
ATOM    202  H2  BB8     2      27.280  25.860  32.670  1.00  0.00            
ATOM    203  H3  BB8     2      26.010  24.970  31.640  1.00  0.00            
ATOM    204  H4  BB8     2      26.120  27.520  31.190  1.00  0.00            
ATOM    205  H5  BB8     2      29.450  28.780  29.960  1.00  0.00            
ATOM    206  H6  BB8     2      26.790  31.030  31.220  1.00  0.00            
ATOM    207  H7  BB8     2      29.890  33.090  28.600  1.00  0.00            
ATOM    208  H8  BB8     2      33.080  31.960  28.850  1.00  0.00            
ATOM    209  H9  BB8     2      34.060  29.300  30.070  1.00  0.00            
ATOM    210  H10 BB8     2      32.140  29.460  32.210  1.00  0.00            
ATOM    211  H11 BB8     2      28.420  31.080  32.900  1.00  0.00            
ATOM    212  H12 BB8     2      29.340  28.370  34.140  1.00  0.00            
ATOM    213  H13 BB8     2      28.100  26.830  35.610  1.00  0.00            
ATOM    214  H14 BB8     2      26.100  26.030  36.190  1.00  0.00            
ATOM    215  H15 BB8     2      23.790  27.510  34.430  1.00  0.00            
ATOM    216  H16 BB8     2      25.660  29.760  32.440  1.00  0.00            
ATOM    217  H17 BB8     2      28.950  27.200  28.310  1.00  0.00            
ATOM    218  H18 BB8     2      27.710  29.410  27.110  1.00  0.00            
ATOM    219  H19 BB8     2      26.070  28.200  28.550  1.00  0.00            
ATOM    220  H20 BB8     2      25.770  26.420  27.120  1.00  0.00            
ATOM    221  H21 BB8     2      25.370  26.110  29.150  1.00  0.00            
ATOM    222  H22 BB8     2      26.660  24.580  28.180  1.00  0.00            
TER
ENDMDL
MODEL        1
ATOM      1  H1  GCD     1      15.850  19.510  31.940  1.00  0.00            
ATOM      2  O1  GCD     1      16.290  19.910  31.180  1.00  0.00            
ATOM      3  C1  GCD     1      15.370  19.980  30.060  1.00  0.00            
ATOM      4  H2  GCD     1      14.350  20.010  30.470  1.00  0.00            
ATOM      5  H3  GCD     1      15.550  20.920  29.520  1.00  0.00            
ATOM      6  C2  GCD     1      15.450  18.790  29.080  1.00  0.00            
ATOM      7  H4  GCD     1      16.490  18.590  28.820  1.00  0.00            
ATOM      8  C3  GCD     1      14.750  19.090  27.780  1.00  0.00            
ATOM      9  H5  GCD     1      13.770  19.530  27.980  1.00  0.00            
ATOM     10  C4  GCD     1      14.640  17.770  26.980  1.00  0.00            
ATOM     11  H6  GCD     1      15.680  17.500  26.720  1.00  0.00            
ATOM     12  O2  GCD     1      13.890  18.050  25.790  1.00  0.00            
ATOM     13  H7  GCD     1      14.260  18.860  25.410  1.00  0.00            
ATOM     14  C5  GCD     1      14.040  16.610  27.780  1.00  0.00            
ATOM     15  H8  GCD     1      13.010  16.880  28.040  1.00  0.00            
ATOM     16  O3  GCD     1      13.980  15.360  27.080  1.00  0.00            
ATOM     17  H9  GCD     1      13.830  15.470  26.130  1.00  0.00            
ATOM     18  C6  GCD     1      14.860  16.430  29.060  1.00  0.00            
ATOM     19  O4  GCD     1      14.800  17.670  29.750  1.00  0.00            
ATOM     20  H10 GCD     1      14.400  15.590  29.600  1.00  0.00            
ATOM     21  O5  GCD     1      16.150  16.010  28.690  1.00  0.00            
ATOM     22  C7  GCD     1      16.710  14.950  29.580  1.00  0.00            
ATOM     23  H11 GCD     1      16.120  14.710  30.480  1.00  0.00            
ATOM     24  C8  GCD     1      16.620  13.650  28.780  1.00  0.00            
ATOM     25  H12 GCD     1      17.180  13.930  27.870  1.00  0.00            
ATOM     26  O6  GCD     1      15.290  13.260  28.300  1.00  0.00            
ATOM     27  H13 GCD     1      14.850  14.040  27.940  1.00  0.00            
ATOM     28  C9  GCD     1      17.370  12.540  29.500  1.00  0.00            
ATOM     29  H14 GCD     1      16.820  12.240  30.400  1.00  0.00            
ATOM     30  O7  GCD     1      17.480  11.390  28.740  1.00  0.00            
ATOM     31  H15 GCD     1      18.210  11.560  28.150  1.00  0.00            
ATOM     32  C10 GCD     1      18.700  12.930  30.050  1.00  0.00            
ATOM     33  H16 GCD     1      19.160  12.170  30.690  1.00  0.00            
ATOM     34  O8  GCD     1      18.520  14.120  30.760  1.00  0.00            
ATOM     35  C11 GCD     1      18.100  15.290  30.060  1.00  0.00            
ATOM     36  H17 GCD     1      18.700  15.610  29.190  1.00  0.00            
ATOM     37  C12 GCD     1      18.090  16.470  31.090  1.00  0.00            
ATOM     38  H18 GCD     1      17.480  16.290  31.990  1.00  0.00            
ATOM     39  H19 GCD     1      17.680  17.420  30.740  1.00  0.00            
ATOM     40  O9  GCD     1      19.390  16.710  31.530  1.00  0.00            
ATOM     41  H20 GCD     1      19.760  16.940  30.670  1.00  0.00            
ATOM     42  O10 GCD     1      19.650  13.150  29.010  1.00  0.00            
ATOM     43  C13 GCD     1      20.590  12.150  28.730  1.00  0.00            
ATOM     44  H21 GCD     1      20.340  11.220  29.250  1.00  0.00            
ATOM     45  C14 GCD     1      20.690  11.720  27.230  1.00  0.00            
ATOM     46  H22 GCD     1      20.820  12.620  26.610  1.00  0.00            
ATOM     47  O11 GCD     1      19.480  11.130  26.750  1.00  0.00            
ATOM     48  H23 GCD     1      19.550  11.110  25.790  1.00  0.00            
ATOM     49  C15 GCD     1      21.890  10.790  27.110  1.00  0.00            
ATOM     50  H24 GCD     1      21.590   9.970  27.770  1.00  0.00            
ATOM     51  O12 GCD     1      22.040  10.360  25.800  1.00  0.00            
ATOM     52  H25 GCD     1      22.740  10.880  25.400  1.00  0.00            
ATOM     53  C16 GCD     1      23.160  11.250  27.740  1.00  0.00            
ATOM     54  H26 GCD     1      23.920  10.460  27.720  1.00  0.00            
ATOM     55  O13 GCD     1      22.970  11.650  29.060  1.00  0.00            
ATOM     56  C17 GCD     1      21.950  12.650  29.210  1.00  0.00            
ATOM     57  H27 GCD     1      22.180  13.540  28.600  1.00  0.00            
ATOM     58  C18 GCD     1      22.000  13.130  30.690  1.00  0.00            
ATOM     59  H28 GCD     1      21.270  13.930  30.880  1.00  0.00            
ATOM     60  H29 GCD     1      23.010  13.480  30.940  1.00  0.00            
ATOM     61  O14 GCD     1      21.620  12.030  31.550  1.00  0.00            
ATOM     62  H30 GCD     1      22.030  12.130  32.420  1.00  0.00            
ATOM     63  O15 GCD     1      23.550  12.420  26.960  1.00  0.00            
ATOM     64  C19 GCD     1      24.810  12.310  26.240  1.00  0.00            
ATOM     65  H31 GCD     1      25.250  11.310  26.260  1.00  0.00            
ATOM     66  C20 GCD     1      24.620  13.000  24.870  1.00  0.00            
ATOM     67  H32 GCD     1      24.160  13.970  25.110  1.00  0.00            
ATOM     68  O16 GCD     1      23.680  12.210  24.160  1.00  0.00            
ATOM     69  H33 GCD     1      23.680  12.620  23.290  1.00  0.00            
ATOM     70  C21 GCD     1      25.900  13.150  24.190  1.00  0.00            
ATOM     71  H34 GCD     1      26.460  12.210  24.080  1.00  0.00            
ATOM     72  O17 GCD     1      25.800  13.670  22.910  1.00  0.00            
ATOM     73  H35 GCD     1      26.540  14.290  22.810  1.00  0.00            
ATOM     74  C22 GCD     1      26.780  14.030  25.100  1.00  0.00            
ATOM     75  H36 GCD     1      27.780  14.130  24.680  1.00  0.00            
ATOM     76  O18 GCD     1      27.000  13.380  26.360  1.00  0.00            
ATOM     77  C23 GCD     1      25.750  13.230  27.110  1.00  0.00            
ATOM     78  H37 GCD     1      25.340  14.240  27.190  1.00  0.00            
ATOM     79  C24 GCD     1      26.150  12.670  28.480  1.00  0.00            
ATOM     80  H38 GCD     1      26.640  11.700  28.420  1.00  0.00            
ATOM     81  H39 GCD     1      25.210  12.600  29.050  1.00  0.00            
ATOM     82  O19 GCD     1      27.100  13.510  29.160  1.00  0.00            
ATOM     83  H40 GCD     1      27.650  13.820  28.430  1.00  0.00            
ATOM     84  O20 GCD     1      26.270  15.310  25.170  1.00  0.00            
ATOM     85  C25 GCD     1      27.170  16.400  25.040  1.00  0.00            
ATOM     86  H41 GCD     1      28.190  16.050  25.290  1.00  0.00            
ATOM     87  C26 GCD     1      27.090  16.840  23.630  1.00  0.00            
ATOM     88  H42 GCD     1      26.070  17.020  23.270  1.00  0.00            
ATOM     89  O21 GCD     1      27.710  15.890  22.670  1.00  0.00            
ATOM     90  H43 GCD     1      27.950  16.420  21.900  1.00  0.00            
ATOM     91  C27 GCD     1      27.870  18.170  23.450  1.00  0.00            
ATOM     92  H44 GCD     1      28.940  17.990  23.640  1.00  0.00            
ATOM     93  O22 GCD     1      27.720  18.690  22.080  1.00  0.00            
ATOM     94  H45 GCD     1      26.820  18.940  21.830  1.00  0.00            
ATOM     95  C28 GCD     1      27.430  19.240  24.490  1.00  0.00            
ATOM     96  H46 GCD     1      28.140  20.070  24.420  1.00  0.00            
ATOM     97  O23 GCD     1      27.640  18.610  25.780  1.00  0.00            
ATOM     98  C29 GCD     1      26.760  17.500  26.030  1.00  0.00            
ATOM     99  H47 GCD     1      25.760  17.890  25.820  1.00  0.00            
ATOM    100  C30 GCD     1      26.840  17.070  27.490  1.00  0.00            
ATOM    101  H48 GCD     1      26.030  16.340  27.600  1.00  0.00            
ATOM    102  H49 GCD     1      26.640  17.960  28.110  1.00  0.00            
ATOM    103  O24 GCD     1      28.100  16.480  27.910  1.00  0.00            
ATOM    104  H50 GCD     1      28.060  16.240  28.840  1.00  0.00            
ATOM    105  O25 GCD     1      26.120  19.660  24.330  1.00  0.00            
ATOM    106  C31 GCD     1      25.910  20.820  23.530  1.00  0.00            
ATOM    107  H51 GCD     1      26.790  21.250  23.020  1.00  0.00            
ATOM    108  C32 GCD     1      24.840  20.570  22.490  1.00  0.00            
ATOM    109  H52 GCD     1      24.030  20.000  22.950  1.00  0.00            
ATOM    110  O26 GCD     1      25.390  19.690  21.410  1.00  0.00            
ATOM    111  H53 GCD     1      24.940  19.920  20.590  1.00  0.00            
ATOM    112  C33 GCD     1      24.370  21.870  21.950  1.00  0.00            
ATOM    113  H54 GCD     1      25.200  22.350  21.410  1.00  0.00            
ATOM    114  O27 GCD     1      23.300  21.580  21.080  1.00  0.00            
ATOM    115  H55 GCD     1      23.460  21.540  20.130  1.00  0.00            
ATOM    116  C34 GCD     1      23.830  22.820  23.040  1.00  0.00            
ATOM    117  H56 GCD     1      23.660  23.800  22.600  1.00  0.00            
ATOM    118  O28 GCD     1      24.790  22.970  23.990  1.00  0.00            
ATOM    119  C35 GCD     1      25.350  21.770  24.560  1.00  0.00            
ATOM    120  H57 GCD     1      24.490  21.270  25.020  1.00  0.00            
ATOM    121  C36 GCD     1      26.470  22.070  25.550  1.00  0.00            
ATOM    122  H58 GCD     1      26.840  21.200  26.110  1.00  0.00            
ATOM    123  H59 GCD     1      25.990  22.800  26.210  1.00  0.00            
ATOM    124  O29 GCD     1      27.540  22.670  24.960  1.00  0.00            
ATOM    125  H60 GCD     1      27.290  23.590  24.820  1.00  0.00            
ATOM    126  O30 GCD     1      22.660  22.310  23.630  1.00  0.00            
ATOM    127  C37 GCD     1      21.590  23.220  23.900  1.00  0.00            
ATOM    128  H61 GCD     1      21.900  24.250  23.670  1.00  0.00            
ATOM    129  C38 GCD     1      20.350  23.030  23.040  1.00  0.00            
ATOM    130  H62 GCD     1      19.950  22.040  23.290  1.00  0.00            
ATOM    131  O31 GCD     1      20.760  23.150  21.700  1.00  0.00            
ATOM    132  H63 GCD     1      21.630  22.740  21.760  1.00  0.00            
ATOM    133  C39 GCD     1      19.310  24.100  23.400  1.00  0.00            
ATOM    134  H64 GCD     1      19.720  25.110  23.250  1.00  0.00            
ATOM    135  O32 GCD     1      18.110  24.130  22.610  1.00  0.00            
ATOM    136  H65 GCD     1      18.300  24.690  21.850  1.00  0.00            
ATOM    137  C40 GCD     1      18.950  23.980  24.840  1.00  0.00            
ATOM    138  H66 GCD     1      18.180  24.690  25.150  1.00  0.00            
ATOM    139  O33 GCD     1      20.100  24.040  25.700  1.00  0.00            
ATOM    140  C41 GCD     1      21.150  23.110  25.350  1.00  0.00            
ATOM    141  H67 GCD     1      20.690  22.110  25.400  1.00  0.00            
ATOM    142  C42 GCD     1      22.340  23.130  26.280  1.00  0.00            
ATOM    143  H68 GCD     1      22.990  23.960  25.980  1.00  0.00            
ATOM    144  H69 GCD     1      22.940  22.220  26.160  1.00  0.00            
ATOM    145  O34 GCD     1      21.890  23.060  27.640  1.00  0.00            
ATOM    146  H70 GCD     1      21.430  23.890  27.830  1.00  0.00            
ATOM    147  O35 GCD     1      18.390  22.670  25.140  1.00  0.00            
ATOM    148  C43 GCD     1      17.020  22.650  25.500  1.00  0.00            
ATOM    149  H71 GCD     1      16.580  23.630  25.280  1.00  0.00            
ATOM    150  C44 GCD     1      16.330  21.560  24.670  1.00  0.00            
ATOM    151  H72 GCD     1      16.810  20.580  24.800  1.00  0.00            
ATOM    152  O36 GCD     1      16.210  21.960  23.250  1.00  0.00            
ATOM    153  H73 GCD     1      17.070  21.730  22.890  1.00  0.00            
ATOM    154  C45 GCD     1      14.780  21.490  25.130  1.00  0.00            
ATOM    155  H74 GCD     1      14.320  22.440  24.830  1.00  0.00            
ATOM    156  O37 GCD     1      14.010  20.490  24.360  1.00  0.00            
ATOM    157  H75 GCD     1      14.110  20.680  23.420  1.00  0.00            
ATOM    158  C46 GCD     1      14.790  21.240  26.600  1.00  0.00            
ATOM    159  H76 GCD     1      13.760  21.330  26.960  1.00  0.00            
ATOM    160  O38 GCD     1      15.470  20.010  26.920  1.00  0.00            
ATOM    161  O39 GCD     1      15.410  22.260  27.280  1.00  0.00            
ATOM    162  C47 GCD     1      16.820  22.420  26.970  1.00  0.00            
ATOM    163  H77 GCD     1      17.440  21.600  27.370  1.00  0.00            
ATOM    164  C48 GCD     1      17.160  23.740  27.730  1.00  0.00            
ATOM    165  H78 GCD     1      18.210  24.090  27.710  1.00  0.00            
ATOM    166  H79 GCD     1      16.940  23.560  28.790  1.00  0.00            
ATOM    167  O40 GCD     1      16.480  24.940  27.380  1.00  0.00            
ATOM    168  H80 GCD     1      15.790  24.740  26.740  1.00  0.00            
ATOM    169  C1  BB8     2      18.050  17.570  21.080  1.00  0.00            
ATOM    170  C2  BB8     2      18.490  17.330  22.530  1.00  0.00            
ATOM    171  O1  BB8     2      18.560  18.660  23.090  1.00  0.00            
ATOM    172  C3  BB8     2      19.060  18.770  24.440  1.00  0.00            
ATOM    173  O2  BB8     2      20.340  18.080  24.480  1.00  0.00            
ATOM    174  C4  BB8     2      21.430  18.890  24.050  1.00  0.00            
ATOM    175  C5  BB8     2      21.510  19.120  22.490  1.00  0.00            
ATOM    176  O3  BB8     2      20.800  19.990  21.960  1.00  0.00            
ATOM    177  C6  BB8     2      22.400  18.270  21.670  1.00  0.00            
ATOM    178  C7  BB8     2      22.400  18.310  20.300  1.00  0.00            
ATOM    179  O4  BB8     2      21.730  19.230  19.590  1.00  0.00            
ATOM    180  C8  BB8     2      23.210  17.480  19.550  1.00  0.00            
ATOM    181  C9  BB8     2      23.960  16.530  20.160  1.00  0.00            
ATOM    182  O5  BB8     2      24.780  15.770  19.440  1.00  0.00            
ATOM    183  C10 BB8     2      23.970  16.440  21.580  1.00  0.00            
ATOM    184  C11 BB8     2      23.160  17.260  22.310  1.00  0.00            
ATOM    185  O6  BB8     2      23.150  17.170  23.680  1.00  0.00            
ATOM    186  C12 BB8     2      22.740  18.230  24.550  1.00  0.00            
ATOM    187  C13 BB8     2      22.620  17.730  26.010  1.00  0.00            
ATOM    188  C14 BB8     2      22.040  16.500  26.370  1.00  0.00            
ATOM    189  C15 BB8     2      21.840  16.170  27.710  1.00  0.00            
ATOM    190  C16 BB8     2      22.280  17.000  28.750  1.00  0.00            
ATOM    191  O7  BB8     2      21.990  16.670  30.040  1.00  0.00            
ATOM    192  C17 BB8     2      22.890  18.210  28.370  1.00  0.00            
ATOM    193  O8  BB8     2      23.300  19.100  29.350  1.00  0.00            
ATOM    194  C18 BB8     2      23.070  18.550  27.060  1.00  0.00            
ATOM    195  C19 BB8     2      18.060  18.020  25.340  1.00  0.00            
ATOM    196  O9  BB8     2      18.480  17.930  26.670  1.00  0.00            
ATOM    197  C20 BB8     2      17.860  16.560  24.760  1.00  0.00            
ATOM    198  O10 BB8     2      16.980  15.770  25.560  1.00  0.00            
ATOM    199  C21 BB8     2      17.400  16.570  23.260  1.00  0.00            
ATOM    200  O11 BB8     2      16.120  17.250  23.300  1.00  0.00            
ATOM    201  H1  BB8     2      18.860  18.140  20.600  1.00  0.00            
ATOM    202  H2  BB8     2      17.850  16.680  20.480  1.00  0.00            
ATOM    203  H3  BB8     2      17.130  18.170  21.060  1.00  0.00            
ATOM    204  H4  BB8     2      19.380  16.700  22.450  1.00  0.00            
ATOM    205  H5  BB8     2      19.060  19.830  24.710  1.00  0.00            
ATOM    206  H6  BB8     2      21.310  19.910  24.420  1.00  0.00            
ATOM    207  H7  BB8     2      21.520  19.810  20.340  1.00  0.00            
ATOM    208  H8  BB8     2      23.250  17.550  18.460  1.00  0.00            
ATOM    209  H9  BB8     2      24.400  15.900  18.560  1.00  0.00            
ATOM    210  H10 BB8     2      24.610  15.740  22.100  1.00  0.00            
ATOM    211  H11 BB8     2      23.490  19.010  24.420  1.00  0.00            
ATOM    212  H12 BB8     2      21.920  15.670  25.680  1.00  0.00            
ATOM    213  H13 BB8     2      21.390  15.240  28.050  1.00  0.00            
ATOM    214  H14 BB8     2      22.480  17.290  30.610  1.00  0.00            
ATOM    215  H15 BB8     2      23.790  19.830  28.930  1.00  0.00            
ATOM    216  H16 BB8     2      23.440  19.550  26.840  1.00  0.00            
ATOM    217  H17 BB8     2      17.070  18.490  25.390  1.00  0.00            
ATOM    218  H18 BB8     2      19.010  18.720  26.840  1.00  0.00            
ATOM    219  H19 BB8     2      18.810  16.020  24.840  1.00  0.00            
ATOM    220  H20 BB8     2      17.050  16.230  26.410  1.00  0.00            
ATOM    221  H21 BB8     2      17.310  15.580  22.810  1.00  0.00            
ATOM    222  H22 BB8     2      15.560  16.520  23.620  1.00  0.00            
TER
ENDMDL
MODEL        1
ATOM      1  H1  GCD     1      18.070  25.650  34.940  1.00  0.00            
ATOM      2  O1  GCD     1      18.000  24.840  35.450  1.00  0.00            
ATOM      3  C1  GCD     1      19.180  24.000  35.440  1.00  0.00            
ATOM      4  H2  GCD     1      20.080  24.460  35.010  1.00  0.00            
ATOM      5  H3  GCD     1      19.460  23.920  36.500  1.00  0.00            
ATOM      6  C2  GCD     1      19.040  22.730  34.620  1.00  0.00            
ATOM      7  H4  GCD     1      20.050  22.360  34.380  1.00  0.00            
ATOM      8  C3  GCD     1      18.330  23.010  33.310  1.00  0.00            
ATOM      9  H5  GCD     1      17.330  23.410  33.540  1.00  0.00            
ATOM     10  C4  GCD     1      18.140  21.730  32.440  1.00  0.00            
ATOM     11  H6  GCD     1      19.180  21.440  32.230  1.00  0.00            
ATOM     12  O2  GCD     1      17.410  22.070  31.250  1.00  0.00            
ATOM     13  H7  GCD     1      18.100  22.330  30.620  1.00  0.00            
ATOM     14  C5  GCD     1      17.460  20.650  33.370  1.00  0.00            
ATOM     15  H8  GCD     1      16.530  21.140  33.670  1.00  0.00            
ATOM     16  O3  GCD     1      17.180  19.400  32.700  1.00  0.00            
ATOM     17  H9  GCD     1      16.650  19.560  31.910  1.00  0.00            
ATOM     18  C6  GCD     1      18.260  20.500  34.660  1.00  0.00            
ATOM     19  O4  GCD     1      18.370  21.730  35.340  1.00  0.00            
ATOM     20  H10 GCD     1      17.790  19.840  35.400  1.00  0.00            
ATOM     21  O5  GCD     1      19.560  20.060  34.410  1.00  0.00            
ATOM     22  C7  GCD     1      20.140  18.880  35.000  1.00  0.00            
ATOM     23  H11 GCD     1      19.460  18.680  35.830  1.00  0.00            
ATOM     24  C8  GCD     1      20.200  17.820  33.970  1.00  0.00            
ATOM     25  H12 GCD     1      20.740  18.250  33.110  1.00  0.00            
ATOM     26  O6  GCD     1      18.920  17.550  33.480  1.00  0.00            
ATOM     27  H13 GCD     1      18.460  18.390  33.370  1.00  0.00            
ATOM     28  C9  GCD     1      20.970  16.540  34.350  1.00  0.00            
ATOM     29  H14 GCD     1      20.420  15.950  35.100  1.00  0.00            
ATOM     30  O7  GCD     1      21.140  15.640  33.260  1.00  0.00            
ATOM     31  H15 GCD     1      20.270  15.370  32.940  1.00  0.00            
ATOM     32  C10 GCD     1      22.260  16.870  35.110  1.00  0.00            
ATOM     33  H16 GCD     1      22.650  16.040  35.700  1.00  0.00            
ATOM     34  O8  GCD     1      22.060  17.940  36.030  1.00  0.00            
ATOM     35  C11 GCD     1      21.540  19.180  35.550  1.00  0.00            
ATOM     36  H17 GCD     1      22.240  19.470  34.760  1.00  0.00            
ATOM     37  C12 GCD     1      21.490  20.200  36.640  1.00  0.00            
ATOM     38  H18 GCD     1      20.820  19.710  37.350  1.00  0.00            
ATOM     39  H19 GCD     1      20.930  21.050  36.220  1.00  0.00            
ATOM     40  O9  GCD     1      22.740  20.590  37.220  1.00  0.00            
ATOM     41  H20 GCD     1      23.090  19.860  37.740  1.00  0.00            
ATOM     42  O10 GCD     1      23.250  17.310  34.170  1.00  0.00            
ATOM     43  C13 GCD     1      24.450  16.390  34.140  1.00  0.00            
ATOM     44  H21 GCD     1      24.250  15.450  34.670  1.00  0.00            
ATOM     45  C14 GCD     1      24.680  16.170  32.660  1.00  0.00            
ATOM     46  H22 GCD     1      24.610  17.130  32.130  1.00  0.00            
ATOM     47  O11 GCD     1      23.720  15.350  32.120  1.00  0.00            
ATOM     48  H23 GCD     1      22.870  15.730  32.380  1.00  0.00            
ATOM     49  C15 GCD     1      26.080  15.540  32.390  1.00  0.00            
ATOM     50  H24 GCD     1      26.110  14.530  32.830  1.00  0.00            
ATOM     51  O12 GCD     1      26.340  15.330  30.970  1.00  0.00            
ATOM     52  H25 GCD     1      26.630  16.170  30.610  1.00  0.00            
ATOM     53  C16 GCD     1      27.160  16.450  33.000  1.00  0.00            
ATOM     54  H26 GCD     1      28.100  15.970  32.740  1.00  0.00            
ATOM     55  O13 GCD     1      26.950  16.570  34.330  1.00  0.00            
ATOM     56  C17 GCD     1      25.690  17.090  34.800  1.00  0.00            
ATOM     57  H27 GCD     1      25.570  18.160  34.590  1.00  0.00            
ATOM     58  C18 GCD     1      25.670  16.990  36.330  1.00  0.00            
ATOM     59  H28 GCD     1      25.870  15.960  36.640  1.00  0.00            
ATOM     60  H29 GCD     1      24.610  17.260  36.490  1.00  0.00            
ATOM     61  O14 GCD     1      26.640  17.890  36.890  1.00  0.00            
ATOM     62  H30 GCD     1      27.470  17.410  36.980  1.00  0.00            
ATOM     63  O15 GCD     1      27.140  17.760  32.420  1.00  0.00            
ATOM     64  C19 GCD     1      28.160  18.220  31.600  1.00  0.00            
ATOM     65  H31 GCD     1      28.840  17.380  31.390  1.00  0.00            
ATOM     66  C20 GCD     1      27.740  18.670  30.220  1.00  0.00            
ATOM     67  H32 GCD     1      27.090  19.510  30.490  1.00  0.00            
ATOM     68  O16 GCD     1      27.000  17.600  29.560  1.00  0.00            
ATOM     69  H33 GCD     1      26.120  17.880  29.270  1.00  0.00            
ATOM     70  C21 GCD     1      29.030  18.980  29.460  1.00  0.00            
ATOM     71  H34 GCD     1      29.510  18.000  29.340  1.00  0.00            
ATOM     72  O17 GCD     1      28.710  19.440  28.120  1.00  0.00            
ATOM     73  H35 GCD     1      28.710  20.400  28.180  1.00  0.00            
ATOM     74  C22 GCD     1      30.020  19.860  30.200  1.00  0.00            
ATOM     75  H36 GCD     1      30.900  19.870  29.550  1.00  0.00            
ATOM     76  O18 GCD     1      30.240  19.320  31.480  1.00  0.00            
ATOM     77  C23 GCD     1      29.090  19.170  32.360  1.00  0.00            
ATOM     78  H37 GCD     1      28.590  20.150  32.430  1.00  0.00            
ATOM     79  C24 GCD     1      29.680  18.790  33.710  1.00  0.00            
ATOM     80  H38 GCD     1      30.120  17.790  33.730  1.00  0.00            
ATOM     81  H39 GCD     1      28.930  18.640  34.490  1.00  0.00            
ATOM     82  O19 GCD     1      30.670  19.750  34.110  1.00  0.00            
ATOM     83  H40 GCD     1      31.140  19.820  33.270  1.00  0.00            
ATOM     84  O20 GCD     1      29.570  21.210  30.270  1.00  0.00            
ATOM     85  C25 GCD     1      30.480  22.260  29.870  1.00  0.00            
ATOM     86  H41 GCD     1      31.520  21.940  29.720  1.00  0.00            
ATOM     87  C26 GCD     1      30.040  23.030  28.650  1.00  0.00            
ATOM     88  H42 GCD     1      29.030  23.440  28.750  1.00  0.00            
ATOM     89  O21 GCD     1      29.920  22.150  27.470  1.00  0.00            
ATOM     90  H43 GCD     1      29.590  22.640  26.710  1.00  0.00            
ATOM     91  C27 GCD     1      30.960  24.300  28.450  1.00  0.00            
ATOM     92  H44 GCD     1      32.020  24.030  28.300  1.00  0.00            
ATOM     93  O22 GCD     1      30.570  25.170  27.350  1.00  0.00            
ATOM     94  H45 GCD     1      29.630  25.360  27.280  1.00  0.00            
ATOM     95  C28 GCD     1      30.980  25.110  29.750  1.00  0.00            
ATOM     96  H46 GCD     1      31.690  25.940  29.700  1.00  0.00            
ATOM     97  O23 GCD     1      31.430  24.260  30.810  1.00  0.00            
ATOM     98  C29 GCD     1      30.520  23.230  31.100  1.00  0.00            
ATOM     99  H47 GCD     1      29.500  23.580  31.340  1.00  0.00            
ATOM    100  C30 GCD     1      30.950  22.550  32.390  1.00  0.00            
ATOM    101  H48 GCD     1      30.230  21.780  32.690  1.00  0.00            
ATOM    102  H49 GCD     1      30.810  23.370  33.100  1.00  0.00            
ATOM    103  O24 GCD     1      32.260  22.050  32.420  1.00  0.00            
ATOM    104  H50 GCD     1      32.770  22.830  32.170  1.00  0.00            
ATOM    105  O25 GCD     1      29.670  25.690  29.980  1.00  0.00            
ATOM    106  C31 GCD     1      29.510  26.990  30.650  1.00  0.00            
ATOM    107  H51 GCD     1      30.440  27.570  30.750  1.00  0.00            
ATOM    108  C32 GCD     1      28.550  27.810  29.740  1.00  0.00            
ATOM    109  H52 GCD     1      27.680  27.190  29.500  1.00  0.00            
ATOM    110  O26 GCD     1      29.200  28.140  28.460  1.00  0.00            
ATOM    111  H53 GCD     1      28.630  28.770  28.000  1.00  0.00            
ATOM    112  C33 GCD     1      28.130  29.120  30.390  1.00  0.00            
ATOM    113  H54 GCD     1      29.070  29.670  30.570  1.00  0.00            
ATOM    114  O27 GCD     1      27.230  29.930  29.650  1.00  0.00            
ATOM    115  H55 GCD     1      26.450  29.400  29.470  1.00  0.00            
ATOM    116  C34 GCD     1      27.470  28.730  31.730  1.00  0.00            
ATOM    117  H56 GCD     1      27.130  29.620  32.260  1.00  0.00            
ATOM    118  O28 GCD     1      28.390  28.090  32.560  1.00  0.00            
ATOM    119  C35 GCD     1      28.890  26.910  32.070  1.00  0.00            
ATOM    120  H57 GCD     1      28.100  26.150  31.960  1.00  0.00            
ATOM    121  C36 GCD     1      29.950  26.410  33.050  1.00  0.00            
ATOM    122  H58 GCD     1      30.780  27.090  33.320  1.00  0.00            
ATOM    123  H59 GCD     1      30.520  25.650  32.500  1.00  0.00            
ATOM    124  O29 GCD     1      29.420  25.760  34.300  1.00  0.00            
ATOM    125  H60 GCD     1      28.720  25.120  34.110  1.00  0.00            
ATOM    126  O30 GCD     1      26.290  28.020  31.600  1.00  0.00            
ATOM    127  C37 GCD     1      25.060  28.810  31.440  1.00  0.00            
ATOM    128  H61 GCD     1      25.240  29.890  31.530  1.00  0.00            
ATOM    129  C38 GCD     1      24.190  28.380  30.200  1.00  0.00            
ATOM    130  H62 GCD     1      24.070  27.290  30.320  1.00  0.00            
ATOM    131  O31 GCD     1      24.790  28.660  28.950  1.00  0.00            
ATOM    132  H63 GCD     1      24.270  28.230  28.270  1.00  0.00            
ATOM    133  C39 GCD     1      22.780  29.060  30.290  1.00  0.00            
ATOM    134  H64 GCD     1      22.950  30.140  30.230  1.00  0.00            
ATOM    135  O32 GCD     1      22.020  28.650  29.160  1.00  0.00            
ATOM    136  H65 GCD     1      21.890  27.700  29.240  1.00  0.00            
ATOM    137  C40 GCD     1      22.060  28.760  31.650  1.00  0.00            
ATOM    138  H66 GCD     1      21.070  29.210  31.740  1.00  0.00            
ATOM    139  O33 GCD     1      22.960  29.200  32.650  1.00  0.00            
ATOM    140  C41 GCD     1      24.210  28.540  32.730  1.00  0.00            
ATOM    141  H67 GCD     1      24.030  27.470  32.850  1.00  0.00            
ATOM    142  C42 GCD     1      24.930  28.950  34.050  1.00  0.00            
ATOM    143  H68 GCD     1      24.870  30.050  34.110  1.00  0.00            
ATOM    144  H69 GCD     1      25.960  28.580  33.990  1.00  0.00            
ATOM    145  O34 GCD     1      24.320  28.550  35.250  1.00  0.00            
ATOM    146  H70 GCD     1      23.470  29.010  35.250  1.00  0.00            
ATOM    147  O35 GCD     1      21.780  27.370  31.790  1.00  0.00            
ATOM    148  C43 GCD     1      20.450  27.000  31.430  1.00  0.00            
ATOM    149  H71 GCD     1      20.000  27.740  30.760  1.00  0.00            
ATOM    150  C44 GCD     1      20.500  25.690  30.590  1.00  0.00            
ATOM    151  H72 GCD     1      21.160  25.000  31.140  1.00  0.00            
ATOM    152  O36 GCD     1      21.060  26.050  29.350  1.00  0.00            
ATOM    153  H73 GCD     1      21.280  25.200  28.960  1.00  0.00            
ATOM    154  C45 GCD     1      19.160  25.110  30.450  1.00  0.00            
ATOM    155  H74 GCD     1      18.630  25.830  29.810  1.00  0.00            
ATOM    156  O37 GCD     1      19.170  23.840  29.790  1.00  0.00            
ATOM    157  H75 GCD     1      19.610  23.990  28.950  1.00  0.00            
ATOM    158  C46 GCD     1      18.480  24.930  31.800  1.00  0.00            
ATOM    159  H76 GCD     1      17.430  24.690  31.620  1.00  0.00            
ATOM    160  O38 GCD     1      19.160  23.940  32.500  1.00  0.00            
ATOM    161  O39 GCD     1      18.430  26.140  32.540  1.00  0.00            
ATOM    162  C47 GCD     1      19.680  26.710  32.760  1.00  0.00            
ATOM    163  H77 GCD     1      20.290  26.040  33.370  1.00  0.00            
ATOM    164  C48 GCD     1      19.500  27.940  33.610  1.00  0.00            
ATOM    165  H78 GCD     1      18.700  28.550  33.180  1.00  0.00            
ATOM    166  H79 GCD     1      20.450  28.470  33.710  1.00  0.00            
ATOM    167  O40 GCD     1      19.040  27.500  34.950  1.00  0.00            
ATOM    168  H80 GCD     1      19.840  27.190  35.380  1.00  0.00            
ATOM    169  C1  BB8     2      25.820  20.800  26.730  1.00  0.00            
ATOM    170  C2  BB8     2      25.450  21.770  27.860  1.00  0.00            
ATOM    171  O1  BB8     2      26.430  21.500  28.850  1.00  0.00            
ATOM    172  C3  BB8     2      26.180  22.060  30.140  1.00  0.00            
ATOM    173  O2  BB8     2      24.820  21.870  30.580  1.00  0.00            
ATOM    174  C4  BB8     2      24.340  20.560  31.060  1.00  0.00            
ATOM    175  C5  BB8     2      23.910  19.550  29.990  1.00  0.00            
ATOM    176  O3  BB8     2      24.680  18.710  29.560  1.00  0.00            
ATOM    177  C6  BB8     2      22.550  19.520  29.450  1.00  0.00            
ATOM    178  C7  BB8     2      22.170  18.890  28.280  1.00  0.00            
ATOM    179  O4  BB8     2      23.030  18.080  27.580  1.00  0.00            
ATOM    180  C8  BB8     2      20.890  18.870  27.830  1.00  0.00            
ATOM    181  C9  BB8     2      19.910  19.600  28.510  1.00  0.00            
ATOM    182  O5  BB8     2      18.690  19.820  28.060  1.00  0.00            
ATOM    183  C10 BB8     2      20.310  20.250  29.690  1.00  0.00            
ATOM    184  C11 BB8     2      21.600  20.180  30.200  1.00  0.00            
ATOM    185  O6  BB8     2      21.910  20.780  31.340  1.00  0.00            
ATOM    186  C12 BB8     2      23.160  20.600  32.070  1.00  0.00            
ATOM    187  C13 BB8     2      23.380  21.760  32.950  1.00  0.00            
ATOM    188  C14 BB8     2      22.500  22.880  32.760  1.00  0.00            
ATOM    189  C15 BB8     2      22.730  24.100  33.430  1.00  0.00            
ATOM    190  C16 BB8     2      23.820  24.210  34.310  1.00  0.00            
ATOM    191  O7  BB8     2      23.860  25.410  34.970  1.00  0.00            
ATOM    192  C17 BB8     2      24.580  23.040  34.630  1.00  0.00            
ATOM    193  O8  BB8     2      25.530  23.070  35.640  1.00  0.00            
ATOM    194  C18 BB8     2      24.350  21.840  33.970  1.00  0.00            
ATOM    195  C19 BB8     2      26.270  23.630  30.000  1.00  0.00            
ATOM    196  O9  BB8     2      26.050  24.430  31.220  1.00  0.00            
ATOM    197  C20 BB8     2      25.360  24.110  28.860  1.00  0.00            
ATOM    198  O10 BB8     2      25.640  25.450  28.650  1.00  0.00            
ATOM    199  C21 BB8     2      25.560  23.300  27.540  1.00  0.00            
ATOM    200  O11 BB8     2      26.820  23.620  26.820  1.00  0.00            
ATOM    201  H1  BB8     2      26.900  20.800  26.530  1.00  0.00            
ATOM    202  H2  BB8     2      25.670  19.770  27.080  1.00  0.00            
ATOM    203  H3  BB8     2      25.230  20.980  25.830  1.00  0.00            
ATOM    204  H4  BB8     2      24.420  21.540  28.170  1.00  0.00            
ATOM    205  H5  BB8     2      26.840  21.710  30.950  1.00  0.00            
ATOM    206  H6  BB8     2      25.190  20.100  31.570  1.00  0.00            
ATOM    207  H7  BB8     2      23.790  18.090  28.200  1.00  0.00            
ATOM    208  H8  BB8     2      20.640  18.460  26.860  1.00  0.00            
ATOM    209  H9  BB8     2      18.590  19.650  27.110  1.00  0.00            
ATOM    210  H10 BB8     2      19.600  20.910  30.190  1.00  0.00            
ATOM    211  H11 BB8     2      23.030  19.650  32.610  1.00  0.00            
ATOM    212  H12 BB8     2      21.690  22.830  32.030  1.00  0.00            
ATOM    213  H13 BB8     2      22.110  24.970  33.250  1.00  0.00            
ATOM    214  H14 BB8     2      24.350  25.370  35.810  1.00  0.00            
ATOM    215  H15 BB8     2      25.770  22.150  35.840  1.00  0.00            
ATOM    216  H16 BB8     2      25.000  20.980  34.070  1.00  0.00            
ATOM    217  H17 BB8     2      27.260  23.870  29.610  1.00  0.00            
ATOM    218  H18 BB8     2      25.760  25.320  30.960  1.00  0.00            
ATOM    219  H19 BB8     2      24.290  24.000  29.100  1.00  0.00            
ATOM    220  H20 BB8     2      24.940  25.790  28.070  1.00  0.00            
ATOM    221  H21 BB8     2      24.740  23.680  26.910  1.00  0.00            
ATOM    222  H22 BB8     2      26.980  24.580  26.870  1.00  0.00            
TER
ENDMDL
MODEL        1
ATOM      1  H1  GCD     1      12.560  19.180  30.810  1.00  0.00            
ATOM      2  O1  GCD     1      13.340  18.990  30.290  1.00  0.00            
ATOM      3  C1  GCD     1      12.930  18.660  28.980  1.00  0.00            
ATOM      4  H2  GCD     1      11.890  18.320  29.130  1.00  0.00            
ATOM      5  H3  GCD     1      12.860  19.630  28.470  1.00  0.00            
ATOM      6  C2  GCD     1      13.740  17.550  28.320  1.00  0.00            
ATOM      7  H4  GCD     1      14.800  17.830  28.350  1.00  0.00            
ATOM      8  C3  GCD     1      13.210  17.300  26.920  1.00  0.00            
ATOM      9  H5  GCD     1      12.130  17.140  26.990  1.00  0.00            
ATOM     10  C4  GCD     1      13.870  16.090  26.370  1.00  0.00            
ATOM     11  H6  GCD     1      14.940  16.260  26.160  1.00  0.00            
ATOM     12  O2  GCD     1      13.290  15.800  25.060  1.00  0.00            
ATOM     13  H7  GCD     1      12.430  15.370  25.170  1.00  0.00            
ATOM     14  C5  GCD     1      13.670  14.830  27.320  1.00  0.00            
ATOM     15  H8  GCD     1      12.580  14.700  27.390  1.00  0.00            
ATOM     16  O3  GCD     1      14.130  13.550  26.800  1.00  0.00            
ATOM     17  H9  GCD     1      14.460  13.720  25.910  1.00  0.00            
ATOM     18  C6  GCD     1      14.210  15.170  28.750  1.00  0.00            
ATOM     19  O4  GCD     1      13.520  16.350  29.110  1.00  0.00            
ATOM     20  H10 GCD     1      13.870  14.370  29.430  1.00  0.00            
ATOM     21  O5  GCD     1      15.650  15.300  28.600  1.00  0.00            
ATOM     22  C7  GCD     1      16.510  14.760  29.550  1.00  0.00            
ATOM     23  H11 GCD     1      16.010  14.460  30.480  1.00  0.00            
ATOM     24  C8  GCD     1      17.170  13.520  29.010  1.00  0.00            
ATOM     25  H12 GCD     1      17.660  13.890  28.090  1.00  0.00            
ATOM     26  O6  GCD     1      16.160  12.530  28.800  1.00  0.00            
ATOM     27  H13 GCD     1      15.490  12.930  28.240  1.00  0.00            
ATOM     28  C9  GCD     1      18.260  13.000  29.930  1.00  0.00            
ATOM     29  H14 GCD     1      17.740  12.640  30.830  1.00  0.00            
ATOM     30  O7  GCD     1      19.000  11.960  29.310  1.00  0.00            
ATOM     31  H15 GCD     1      19.580  12.290  28.610  1.00  0.00            
ATOM     32  C10 GCD     1      19.230  14.090  30.420  1.00  0.00            
ATOM     33  H16 GCD     1      19.840  13.790  31.280  1.00  0.00            
ATOM     34  O8  GCD     1      18.480  15.270  30.910  1.00  0.00            
ATOM     35  C11 GCD     1      17.570  15.790  29.940  1.00  0.00            
ATOM     36  H17 GCD     1      18.150  16.180  29.100  1.00  0.00            
ATOM     37  C12 GCD     1      16.960  17.000  30.580  1.00  0.00            
ATOM     38  H18 GCD     1      16.780  16.720  31.620  1.00  0.00            
ATOM     39  H19 GCD     1      16.060  17.280  30.020  1.00  0.00            
ATOM     40  O9  GCD     1      17.930  18.090  30.570  1.00  0.00            
ATOM     41  H20 GCD     1      18.750  17.690  30.870  1.00  0.00            
ATOM     42  O10 GCD     1      20.070  14.510  29.350  1.00  0.00            
ATOM     43  C13 GCD     1      21.440  13.910  29.270  1.00  0.00            
ATOM     44  H21 GCD     1      21.520  13.010  29.880  1.00  0.00            
ATOM     45  C14 GCD     1      21.780  13.570  27.830  1.00  0.00            
ATOM     46  H22 GCD     1      21.510  14.470  27.270  1.00  0.00            
ATOM     47  O11 GCD     1      21.090  12.420  27.400  1.00  0.00            
ATOM     48  H23 GCD     1      21.250  12.110  26.500  1.00  0.00            
ATOM     49  C15 GCD     1      23.320  13.240  27.700  1.00  0.00            
ATOM     50  H24 GCD     1      23.540  12.400  28.370  1.00  0.00            
ATOM     51  O12 GCD     1      23.710  12.890  26.360  1.00  0.00            
ATOM     52  H25 GCD     1      23.810  11.930  26.270  1.00  0.00            
ATOM     53  C16 GCD     1      24.040  14.420  28.290  1.00  0.00            
ATOM     54  H26 GCD     1      25.080  14.130  28.100  1.00  0.00            
ATOM     55  O13 GCD     1      23.770  14.610  29.580  1.00  0.00            
ATOM     56  C17 GCD     1      22.420  15.010  29.850  1.00  0.00            
ATOM     57  H27 GCD     1      22.330  16.050  29.500  1.00  0.00            
ATOM     58  C18 GCD     1      22.300  15.240  31.360  1.00  0.00            
ATOM     59  H28 GCD     1      21.300  15.590  31.620  1.00  0.00            
ATOM     60  H29 GCD     1      23.120  15.850  31.760  1.00  0.00            
ATOM     61  O14 GCD     1      22.420  14.070  32.200  1.00  0.00            
ATOM     62  H30 GCD     1      23.310  13.710  32.090  1.00  0.00            
ATOM     63  O15 GCD     1      23.710  15.590  27.520  1.00  0.00            
ATOM     64  C19 GCD     1      24.820  16.290  27.030  1.00  0.00            
ATOM     65  H31 GCD     1      25.740  15.720  27.170  1.00  0.00            
ATOM     66  C20 GCD     1      24.630  16.650  25.580  1.00  0.00            
ATOM     67  H32 GCD     1      23.810  17.380  25.560  1.00  0.00            
ATOM     68  O16 GCD     1      24.510  15.430  24.850  1.00  0.00            
ATOM     69  H33 GCD     1      24.020  14.790  25.380  1.00  0.00            
ATOM     70  C21 GCD     1      25.890  17.450  25.120  1.00  0.00            
ATOM     71  H34 GCD     1      26.790  16.840  25.250  1.00  0.00            
ATOM     72  O17 GCD     1      25.680  17.890  23.800  1.00  0.00            
ATOM     73  H35 GCD     1      25.240  18.730  23.940  1.00  0.00            
ATOM     74  C22 GCD     1      26.020  18.760  25.970  1.00  0.00            
ATOM     75  H36 GCD     1      26.980  19.230  25.750  1.00  0.00            
ATOM     76  O18 GCD     1      25.990  18.350  27.350  1.00  0.00            
ATOM     77  C23 GCD     1      24.970  17.550  27.860  1.00  0.00            
ATOM     78  H37 GCD     1      24.040  18.140  27.900  1.00  0.00            
ATOM     79  C24 GCD     1      25.380  17.270  29.310  1.00  0.00            
ATOM     80  H38 GCD     1      26.090  16.470  29.570  1.00  0.00            
ATOM     81  H39 GCD     1      24.480  16.980  29.860  1.00  0.00            
ATOM     82  O19 GCD     1      25.850  18.460  30.030  1.00  0.00            
ATOM     83  H40 GCD     1      26.320  18.960  29.350  1.00  0.00            
ATOM     84  O20 GCD     1      24.880  19.590  25.690  1.00  0.00            
ATOM     85  C25 GCD     1      25.110  21.020  25.660  1.00  0.00            
ATOM     86  H41 GCD     1      26.160  21.240  25.890  1.00  0.00            
ATOM     87  C26 GCD     1      24.950  21.520  24.190  1.00  0.00            
ATOM     88  H42 GCD     1      23.930  21.230  23.900  1.00  0.00            
ATOM     89  O21 GCD     1      25.880  20.900  23.320  1.00  0.00            
ATOM     90  H43 GCD     1      26.720  21.100  23.750  1.00  0.00            
ATOM     91  C27 GCD     1      25.100  23.000  23.980  1.00  0.00            
ATOM     92  H44 GCD     1      26.140  23.200  24.290  1.00  0.00            
ATOM     93  O22 GCD     1      24.960  23.420  22.630  1.00  0.00            
ATOM     94  H45 GCD     1      25.370  22.690  22.150  1.00  0.00            
ATOM     95  C28 GCD     1      24.120  23.660  24.890  1.00  0.00            
ATOM     96  H46 GCD     1      24.290  24.740  24.870  1.00  0.00            
ATOM     97  O23 GCD     1      24.130  23.210  26.260  1.00  0.00            
ATOM     98  C29 GCD     1      24.120  21.820  26.500  1.00  0.00            
ATOM     99  H47 GCD     1      23.120  21.460  26.220  1.00  0.00            
ATOM    100  C30 GCD     1      24.360  21.640  27.970  1.00  0.00            
ATOM    101  H48 GCD     1      24.410  20.570  28.200  1.00  0.00            
ATOM    102  H49 GCD     1      23.530  22.070  28.560  1.00  0.00            
ATOM    103  O24 GCD     1      25.700  22.230  28.220  1.00  0.00            
ATOM    104  H50 GCD     1      25.610  23.160  27.980  1.00  0.00            
ATOM    105  O25 GCD     1      22.860  23.470  24.330  1.00  0.00            
ATOM    106  C31 GCD     1      22.130  24.620  23.970  1.00  0.00            
ATOM    107  H51 GCD     1      22.720  25.530  23.780  1.00  0.00            
ATOM    108  C32 GCD     1      21.370  24.240  22.660  1.00  0.00            
ATOM    109  H52 GCD     1      20.880  23.310  22.960  1.00  0.00            
ATOM    110  O26 GCD     1      22.380  24.010  21.640  1.00  0.00            
ATOM    111  H53 GCD     1      23.140  23.640  22.100  1.00  0.00            
ATOM    112  C33 GCD     1      20.340  25.270  22.230  1.00  0.00            
ATOM    113  H54 GCD     1      20.860  26.190  21.940  1.00  0.00            
ATOM    114  O27 GCD     1      19.650  24.750  21.090  1.00  0.00            
ATOM    115  H55 GCD     1      20.270  24.690  20.360  1.00  0.00            
ATOM    116  C34 GCD     1      19.390  25.520  23.410  1.00  0.00            
ATOM    117  H56 GCD     1      18.790  26.410  23.180  1.00  0.00            
ATOM    118  O28 GCD     1      20.110  25.900  24.540  1.00  0.00            
ATOM    119  C35 GCD     1      21.090  25.010  25.070  1.00  0.00            
ATOM    120  H57 GCD     1      20.580  24.110  25.450  1.00  0.00            
ATOM    121  C36 GCD     1      21.800  25.570  26.210  1.00  0.00            
ATOM    122  H58 GCD     1      22.530  24.850  26.610  1.00  0.00            
ATOM    123  H59 GCD     1      21.040  25.700  26.990  1.00  0.00            
ATOM    124  O29 GCD     1      22.370  26.780  25.930  1.00  0.00            
ATOM    125  H60 GCD     1      21.700  27.300  25.470  1.00  0.00            
ATOM    126  O30 GCD     1      18.560  24.430  23.680  1.00  0.00            
ATOM    127  C37 GCD     1      17.180  24.800  23.920  1.00  0.00            
ATOM    128  H61 GCD     1      17.060  25.860  23.650  1.00  0.00            
ATOM    129  C38 GCD     1      16.230  24.040  22.960  1.00  0.00            
ATOM    130  H62 GCD     1      16.420  22.960  22.930  1.00  0.00            
ATOM    131  O31 GCD     1      16.510  24.510  21.590  1.00  0.00            
ATOM    132  H63 GCD     1      17.470  24.570  21.470  1.00  0.00            
ATOM    133  C39 GCD     1      14.820  24.380  23.430  1.00  0.00            
ATOM    134  H64 GCD     1      14.710  25.460  23.290  1.00  0.00            
ATOM    135  O32 GCD     1      13.870  23.670  22.630  1.00  0.00            
ATOM    136  H65 GCD     1      14.150  22.750  22.620  1.00  0.00            
ATOM    137  C40 GCD     1      14.660  23.940  24.830  1.00  0.00            
ATOM    138  H66 GCD     1      13.700  24.380  25.140  1.00  0.00            
ATOM    139  O33 GCD     1      15.570  24.580  25.690  1.00  0.00            
ATOM    140  C41 GCD     1      16.920  24.390  25.360  1.00  0.00            
ATOM    141  H67 GCD     1      17.200  23.330  25.420  1.00  0.00            
ATOM    142  C42 GCD     1      17.660  25.220  26.460  1.00  0.00            
ATOM    143  H68 GCD     1      17.380  26.270  26.340  1.00  0.00            
ATOM    144  H69 GCD     1      18.730  25.230  26.200  1.00  0.00            
ATOM    145  O34 GCD     1      17.470  24.740  27.780  1.00  0.00            
ATOM    146  H70 GCD     1      16.570  24.480  27.990  1.00  0.00            
ATOM    147  O35 GCD     1      14.710  22.550  25.040  1.00  0.00            
ATOM    148  C43 GCD     1      13.620  21.660  24.870  1.00  0.00            
ATOM    149  H71 GCD     1      12.830  22.220  24.350  1.00  0.00            
ATOM    150  C44 GCD     1      14.060  20.490  24.000  1.00  0.00            
ATOM    151  H72 GCD     1      14.950  20.110  24.510  1.00  0.00            
ATOM    152  O36 GCD     1      14.590  20.960  22.700  1.00  0.00            
ATOM    153  H73 GCD     1      15.430  20.500  22.560  1.00  0.00            
ATOM    154  C45 GCD     1      12.960  19.360  23.960  1.00  0.00            
ATOM    155  H74 GCD     1      12.130  19.790  23.390  1.00  0.00            
ATOM    156  O37 GCD     1      13.340  18.190  23.150  1.00  0.00            
ATOM    157  H75 GCD     1      13.710  17.530  23.750  1.00  0.00            
ATOM    158  C46 GCD     1      12.560  18.950  25.350  1.00  0.00            
ATOM    159  H76 GCD     1      11.810  18.160  25.200  1.00  0.00            
ATOM    160  O38 GCD     1      13.600  18.390  26.020  1.00  0.00            
ATOM    161  O39 GCD     1      12.070  20.130  25.920  1.00  0.00            
ATOM    162  C47 GCD     1      13.080  21.110  26.230  1.00  0.00            
ATOM    163  H77 GCD     1      13.880  20.620  26.800  1.00  0.00            
ATOM    164  C48 GCD     1      12.500  22.220  27.050  1.00  0.00            
ATOM    165  H78 GCD     1      13.270  23.000  27.130  1.00  0.00            
ATOM    166  H79 GCD     1      12.220  21.820  28.030  1.00  0.00            
ATOM    167  O40 GCD     1      11.310  22.680  26.380  1.00  0.00            
ATOM    168  H80 GCD     1      10.900  21.810  26.310  1.00  0.00            
ATOM    169  C1  BB8     2      16.800  18.400  21.030  1.00  0.00            
ATOM    170  C2  BB8     2      17.400  18.000  22.360  1.00  0.00            
ATOM    171  O1  BB8     2      16.920  18.990  23.270  1.00  0.00            
ATOM    172  C3  BB8     2      17.520  18.910  24.600  1.00  0.00            
ATOM    173  O2  BB8     2      18.950  19.110  24.370  1.00  0.00            
ATOM    174  C4  BB8     2      19.320  20.520  24.220  1.00  0.00            
ATOM    175  C5  BB8     2      19.230  20.800  22.640  1.00  0.00            
ATOM    176  O3  BB8     2      18.250  21.360  22.180  1.00  0.00            
ATOM    177  C6  BB8     2      20.460  20.550  21.850  1.00  0.00            
ATOM    178  C7  BB8     2      20.440  20.580  20.420  1.00  0.00            
ATOM    179  O4  BB8     2      19.340  20.760  19.630  1.00  0.00            
ATOM    180  C8  BB8     2      21.650  20.360  19.800  1.00  0.00            
ATOM    181  C9  BB8     2      22.800  20.120  20.480  1.00  0.00            
ATOM    182  O5  BB8     2      23.910  19.990  19.710  1.00  0.00            
ATOM    183  C10 BB8     2      22.830  19.880  21.830  1.00  0.00            
ATOM    184  C11 BB8     2      21.640  20.200  22.500  1.00  0.00            
ATOM    185  O6  BB8     2      21.670  20.120  23.850  1.00  0.00            
ATOM    186  C12 BB8     2      20.740  20.740  24.800  1.00  0.00            
ATOM    187  C13 BB8     2      20.980  20.170  26.230  1.00  0.00            
ATOM    188  C14 BB8     2      21.410  18.880  26.320  1.00  0.00            
ATOM    189  C15 BB8     2      21.370  18.220  27.580  1.00  0.00            
ATOM    190  C16 BB8     2      21.000  18.890  28.760  1.00  0.00            
ATOM    191  O7  BB8     2      20.910  18.140  29.960  1.00  0.00            
ATOM    192  C17 BB8     2      20.550  20.290  28.610  1.00  0.00            
ATOM    193  O8  BB8     2      19.820  20.860  29.610  1.00  0.00            
ATOM    194  C18 BB8     2      20.510  20.900  27.340  1.00  0.00            
ATOM    195  C19 BB8     2      17.150  17.550  25.230  1.00  0.00            
ATOM    196  O9  BB8     2      17.510  17.480  26.600  1.00  0.00            
ATOM    197  C20 BB8     2      17.630  16.330  24.260  1.00  0.00            
ATOM    198  O10 BB8     2      17.190  15.030  24.820  1.00  0.00            
ATOM    199  C21 BB8     2      17.040  16.510  22.850  1.00  0.00            
ATOM    200  O11 BB8     2      15.620  16.320  22.850  1.00  0.00            
ATOM    201  H1  BB8     2      17.090  19.430  20.790  1.00  0.00            
ATOM    202  H2  BB8     2      17.330  17.740  20.330  1.00  0.00            
ATOM    203  H3  BB8     2      15.720  18.220  21.030  1.00  0.00            
ATOM    204  H4  BB8     2      18.500  17.980  22.390  1.00  0.00            
ATOM    205  H5  BB8     2      17.140  19.700  25.260  1.00  0.00            
ATOM    206  H6  BB8     2      18.730  21.210  24.830  1.00  0.00            
ATOM    207  H7  BB8     2      19.500  20.540  18.690  1.00  0.00            
ATOM    208  H8  BB8     2      21.800  20.510  18.740  1.00  0.00            
ATOM    209  H9  BB8     2      24.390  19.300  20.210  1.00  0.00            
ATOM    210  H10 BB8     2      23.750  19.640  22.350  1.00  0.00            
ATOM    211  H11 BB8     2      20.860  21.820  24.720  1.00  0.00            
ATOM    212  H12 BB8     2      21.650  18.380  25.380  1.00  0.00            
ATOM    213  H13 BB8     2      21.580  17.160  27.660  1.00  0.00            
ATOM    214  H14 BB8     2      21.320  18.650  30.670  1.00  0.00            
ATOM    215  H15 BB8     2      19.460  20.250  30.270  1.00  0.00            
ATOM    216  H16 BB8     2      20.070  21.890  27.210  1.00  0.00            
ATOM    217  H17 BB8     2      16.060  17.590  25.240  1.00  0.00            
ATOM    218  H18 BB8     2      17.480  18.380  26.960  1.00  0.00            
ATOM    219  H19 BB8     2      18.720  16.410  24.190  1.00  0.00            
ATOM    220  H20 BB8     2      17.670  14.930  25.660  1.00  0.00            
ATOM    221  H21 BB8     2      17.530  15.820  22.150  1.00  0.00            
ATOM    222  H22 BB8     2      15.490  15.590  23.470  1.00  0.00            
TER
ENDMDL
MODEL        1
ATOM      1  H1  GCD     1      19.690  27.130  27.830  1.00  0.00            
ATOM      2  O1  GCD     1      20.140  27.500  27.060  1.00  0.00            
ATOM      3  C1  GCD     1      21.400  26.790  26.990  1.00  0.00            
ATOM      4  H2  GCD     1      22.000  27.290  26.210  1.00  0.00            
ATOM      5  H3  GCD     1      21.950  26.770  27.930  1.00  0.00            
ATOM      6  C2  GCD     1      21.270  25.300  26.600  1.00  0.00            
ATOM      7  H4  GCD     1      22.260  24.850  26.440  1.00  0.00            
ATOM      8  C3  GCD     1      20.420  25.020  25.380  1.00  0.00            
ATOM      9  H5  GCD     1      19.460  25.530  25.520  1.00  0.00            
ATOM     10  C4  GCD     1      20.310  23.560  25.000  1.00  0.00            
ATOM     11  H6  GCD     1      21.320  23.150  24.870  1.00  0.00            
ATOM     12  O2  GCD     1      19.510  23.380  23.840  1.00  0.00            
ATOM     13  H7  GCD     1      19.780  24.200  23.420  1.00  0.00            
ATOM     14  C5  GCD     1      19.680  22.890  26.270  1.00  0.00            
ATOM     15  H8  GCD     1      18.720  23.330  26.580  1.00  0.00            
ATOM     16  O3  GCD     1      19.520  21.490  26.130  1.00  0.00            
ATOM     17  H9  GCD     1      19.230  21.270  25.240  1.00  0.00            
ATOM     18  C6  GCD     1      20.480  23.250  27.500  1.00  0.00            
ATOM     19  O4  GCD     1      20.650  24.670  27.680  1.00  0.00            
ATOM     20  H10 GCD     1      20.010  22.900  28.420  1.00  0.00            
ATOM     21  O5  GCD     1      21.760  22.600  27.480  1.00  0.00            
ATOM     22  C7  GCD     1      22.170  21.990  28.640  1.00  0.00            
ATOM     23  H11 GCD     1      21.460  22.190  29.460  1.00  0.00            
ATOM     24  C8  GCD     1      22.090  20.500  28.580  1.00  0.00            
ATOM     25  H12 GCD     1      22.630  20.230  27.660  1.00  0.00            
ATOM     26  O6  GCD     1      20.780  20.170  28.410  1.00  0.00            
ATOM     27  H13 GCD     1      20.380  20.680  27.690  1.00  0.00            
ATOM     28  C9  GCD     1      22.790  19.870  29.760  1.00  0.00            
ATOM     29  H14 GCD     1      22.120  20.160  30.570  1.00  0.00            
ATOM     30  O7  GCD     1      22.940  18.410  29.790  1.00  0.00            
ATOM     31  H15 GCD     1      23.180  18.230  30.700  1.00  0.00            
ATOM     32  C10 GCD     1      24.180  20.560  30.040  1.00  0.00            
ATOM     33  H16 GCD     1      24.520  20.160  31.000  1.00  0.00            
ATOM     34  O8  GCD     1      24.020  22.000  30.030  1.00  0.00            
ATOM     35  C11 GCD     1      23.600  22.490  28.810  1.00  0.00            
ATOM     36  H17 GCD     1      24.250  22.280  27.950  1.00  0.00            
ATOM     37  C12 GCD     1      23.630  24.010  28.940  1.00  0.00            
ATOM     38  H18 GCD     1      23.680  24.420  27.920  1.00  0.00            
ATOM     39  H19 GCD     1      24.610  24.240  29.380  1.00  0.00            
ATOM     40  O9  GCD     1      22.650  24.710  29.710  1.00  0.00            
ATOM     41  H20 GCD     1      21.850  24.780  29.180  1.00  0.00            
ATOM     42  O10 GCD     1      25.110  20.140  29.000  1.00  0.00            
ATOM     43  C13 GCD     1      26.180  19.270  29.450  1.00  0.00            
ATOM     44  H21 GCD     1      26.040  18.810  30.440  1.00  0.00            
ATOM     45  C14 GCD     1      26.280  18.170  28.350  1.00  0.00            
ATOM     46  H22 GCD     1      26.270  18.720  27.400  1.00  0.00            
ATOM     47  O11 GCD     1      25.130  17.440  28.450  1.00  0.00            
ATOM     48  H23 GCD     1      24.450  18.120  28.410  1.00  0.00            
ATOM     49  C15 GCD     1      27.550  17.340  28.450  1.00  0.00            
ATOM     50  H24 GCD     1      27.630  16.790  29.400  1.00  0.00            
ATOM     51  O12 GCD     1      27.590  16.390  27.390  1.00  0.00            
ATOM     52  H25 GCD     1      26.660  16.220  27.190  1.00  0.00            
ATOM     53  C16 GCD     1      28.670  18.310  28.490  1.00  0.00            
ATOM     54  H26 GCD     1      29.610  17.800  28.730  1.00  0.00            
ATOM     55  O13 GCD     1      28.450  19.200  29.540  1.00  0.00            
ATOM     56  C17 GCD     1      27.410  20.130  29.400  1.00  0.00            
ATOM     57  H27 GCD     1      27.630  20.630  28.450  1.00  0.00            
ATOM     58  C18 GCD     1      27.480  21.210  30.530  1.00  0.00            
ATOM     59  H28 GCD     1      26.580  21.830  30.520  1.00  0.00            
ATOM     60  H29 GCD     1      28.370  21.850  30.460  1.00  0.00            
ATOM     61  O14 GCD     1      27.460  20.660  31.780  1.00  0.00            
ATOM     62  H30 GCD     1      28.300  20.230  31.940  1.00  0.00            
ATOM     63  O15 GCD     1      28.830  19.030  27.150  1.00  0.00            
ATOM     64  C19 GCD     1      30.170  18.990  26.750  1.00  0.00            
ATOM     65  H31 GCD     1      30.860  18.560  27.490  1.00  0.00            
ATOM     66  C20 GCD     1      30.160  18.170  25.430  1.00  0.00            
ATOM     67  H32 GCD     1      29.390  18.490  24.710  1.00  0.00            
ATOM     68  O16 GCD     1      29.900  16.720  25.540  1.00  0.00            
ATOM     69  H33 GCD     1      29.150  16.660  26.140  1.00  0.00            
ATOM     70  C21 GCD     1      31.580  18.250  24.800  1.00  0.00            
ATOM     71  H34 GCD     1      32.340  17.740  25.390  1.00  0.00            
ATOM     72  O17 GCD     1      31.590  17.570  23.520  1.00  0.00            
ATOM     73  H35 GCD     1      30.930  17.900  22.900  1.00  0.00            
ATOM     74  C22 GCD     1      31.990  19.740  24.570  1.00  0.00            
ATOM     75  H36 GCD     1      33.020  19.770  24.210  1.00  0.00            
ATOM     76  O18 GCD     1      31.990  20.420  25.870  1.00  0.00            
ATOM     77  C23 GCD     1      30.670  20.390  26.430  1.00  0.00            
ATOM     78  H37 GCD     1      29.980  20.860  25.710  1.00  0.00            
ATOM     79  C24 GCD     1      30.730  21.180  27.740  1.00  0.00            
ATOM     80  H38 GCD     1      31.490  20.700  28.380  1.00  0.00            
ATOM     81  H39 GCD     1      29.760  21.160  28.250  1.00  0.00            
ATOM     82  O19 GCD     1      31.060  22.510  27.410  1.00  0.00            
ATOM     83  H40 GCD     1      31.990  22.510  27.140  1.00  0.00            
ATOM     84  O20 GCD     1      31.030  20.340  23.670  1.00  0.00            
ATOM     85  C25 GCD     1      31.560  20.450  22.370  1.00  0.00            
ATOM     86  H41 GCD     1      32.370  19.750  22.120  1.00  0.00            
ATOM     87  C26 GCD     1      30.330  20.230  21.440  1.00  0.00            
ATOM     88  H42 GCD     1      29.470  20.890  21.600  1.00  0.00            
ATOM     89  O21 GCD     1      29.710  18.910  21.720  1.00  0.00            
ATOM     90  H43 GCD     1      28.790  18.970  21.440  1.00  0.00            
ATOM     91  C27 GCD     1      30.760  20.620  19.990  1.00  0.00            
ATOM     92  H44 GCD     1      31.570  19.970  19.610  1.00  0.00            
ATOM     93  O22 GCD     1      29.690  20.620  19.030  1.00  0.00            
ATOM     94  H45 GCD     1      29.920  21.310  18.400  1.00  0.00            
ATOM     95  C28 GCD     1      31.330  22.040  19.970  1.00  0.00            
ATOM     96  H46 GCD     1      31.750  22.160  18.960  1.00  0.00            
ATOM     97  O23 GCD     1      32.360  22.110  20.830  1.00  0.00            
ATOM     98  C29 GCD     1      32.100  21.830  22.190  1.00  0.00            
ATOM     99  H47 GCD     1      31.430  22.580  22.630  1.00  0.00            
ATOM    100  C30 GCD     1      33.360  22.100  22.970  1.00  0.00            
ATOM    101  H48 GCD     1      34.120  21.350  22.700  1.00  0.00            
ATOM    102  H49 GCD     1      33.170  21.990  24.040  1.00  0.00            
ATOM    103  O24 GCD     1      33.810  23.460  22.730  1.00  0.00            
ATOM    104  H50 GCD     1      34.020  23.370  21.790  1.00  0.00            
ATOM    105  O25 GCD     1      30.300  22.920  20.370  1.00  0.00            
ATOM    106  C31 GCD     1      30.310  24.080  19.600  1.00  0.00            
ATOM    107  H51 GCD     1      31.270  24.200  19.070  1.00  0.00            
ATOM    108  C32 GCD     1      29.350  23.980  18.390  1.00  0.00            
ATOM    109  H52 GCD     1      28.380  23.740  18.840  1.00  0.00            
ATOM    110  O26 GCD     1      29.670  22.970  17.380  1.00  0.00            
ATOM    111  H53 GCD     1      29.060  23.110  16.650  1.00  0.00            
ATOM    112  C33 GCD     1      29.110  25.360  17.780  1.00  0.00            
ATOM    113  H54 GCD     1      30.040  25.580  17.240  1.00  0.00            
ATOM    114  O27 GCD     1      28.140  25.370  16.760  1.00  0.00            
ATOM    115  H55 GCD     1      27.330  25.020  17.160  1.00  0.00            
ATOM    116  C34 GCD     1      28.700  26.360  18.900  1.00  0.00            
ATOM    117  H56 GCD     1      28.710  27.370  18.470  1.00  0.00            
ATOM    118  O28 GCD     1      29.830  26.410  19.770  1.00  0.00            
ATOM    119  C35 GCD     1      29.980  25.220  20.520  1.00  0.00            
ATOM    120  H57 GCD     1      29.040  25.040  21.070  1.00  0.00            
ATOM    121  C36 GCD     1      30.960  25.640  21.530  1.00  0.00            
ATOM    122  H58 GCD     1      30.810  24.980  22.390  1.00  0.00            
ATOM    123  H59 GCD     1      30.780  26.640  21.960  1.00  0.00            
ATOM    124  O29 GCD     1      32.290  25.450  21.160  1.00  0.00            
ATOM    125  H60 GCD     1      32.340  24.530  20.890  1.00  0.00            
ATOM    126  O30 GCD     1      27.510  25.970  19.560  1.00  0.00            
ATOM    127  C37 GCD     1      26.410  26.640  19.090  1.00  0.00            
ATOM    128  H61 GCD     1      26.580  27.360  18.280  1.00  0.00            
ATOM    129  C38 GCD     1      25.380  25.600  18.720  1.00  0.00            
ATOM    130  H62 GCD     1      25.010  25.010  19.560  1.00  0.00            
ATOM    131  O31 GCD     1      25.760  24.650  17.710  1.00  0.00            
ATOM    132  H63 GCD     1      25.060  24.070  17.370  1.00  0.00            
ATOM    133  C39 GCD     1      24.050  26.400  18.370  1.00  0.00            
ATOM    134  H64 GCD     1      24.290  26.980  17.470  1.00  0.00            
ATOM    135  O32 GCD     1      22.940  25.570  18.020  1.00  0.00            
ATOM    136  H65 GCD     1      23.140  24.850  17.410  1.00  0.00            
ATOM    137  C40 GCD     1      23.670  27.290  19.580  1.00  0.00            
ATOM    138  H66 GCD     1      22.800  27.920  19.390  1.00  0.00            
ATOM    139  O33 GCD     1      24.780  28.170  19.890  1.00  0.00            
ATOM    140  C41 GCD     1      26.010  27.490  20.240  1.00  0.00            
ATOM    141  H67 GCD     1      25.880  26.850  21.120  1.00  0.00            
ATOM    142  C42 GCD     1      26.970  28.650  20.570  1.00  0.00            
ATOM    143  H68 GCD     1      26.460  29.480  21.080  1.00  0.00            
ATOM    144  H69 GCD     1      27.320  29.100  19.640  1.00  0.00            
ATOM    145  O34 GCD     1      28.180  28.260  21.260  1.00  0.00            
ATOM    146  H70 GCD     1      28.630  27.550  20.790  1.00  0.00            
ATOM    147  O35 GCD     1      23.360  26.550  20.770  1.00  0.00            
ATOM    148  C43 GCD     1      22.210  27.080  21.520  1.00  0.00            
ATOM    149  H71 GCD     1      21.840  28.010  21.070  1.00  0.00            
ATOM    150  C44 GCD     1      21.050  26.090  21.540  1.00  0.00            
ATOM    151  H72 GCD     1      21.350  25.180  22.070  1.00  0.00            
ATOM    152  O36 GCD     1      20.690  25.820  20.200  1.00  0.00            
ATOM    153  H73 GCD     1      21.340  25.220  19.830  1.00  0.00            
ATOM    154  C45 GCD     1      19.980  26.680  22.450  1.00  0.00            
ATOM    155  H74 GCD     1      19.740  27.680  22.050  1.00  0.00            
ATOM    156  O37 GCD     1      18.740  25.950  22.550  1.00  0.00            
ATOM    157  H75 GCD     1      18.160  26.470  23.120  1.00  0.00            
ATOM    158  C46 GCD     1      20.600  26.810  23.850  1.00  0.00            
ATOM    159  H76 GCD     1      19.910  27.260  24.570  1.00  0.00            
ATOM    160  O38 GCD     1      21.160  25.650  24.330  1.00  0.00            
ATOM    161  O39 GCD     1      21.580  27.850  23.700  1.00  0.00            
ATOM    162  C47 GCD     1      22.690  27.370  22.990  1.00  0.00            
ATOM    163  H77 GCD     1      23.070  26.400  23.340  1.00  0.00            
ATOM    164  C48 GCD     1      23.760  28.430  23.020  1.00  0.00            
ATOM    165  H78 GCD     1      24.690  28.170  22.490  1.00  0.00            
ATOM    166  H79 GCD     1      23.920  28.570  24.100  1.00  0.00            
ATOM    167  O40 GCD     1      23.310  29.640  22.490  1.00  0.00            
ATOM    168  H80 GCD     1      22.620  29.930  23.090  1.00  0.00            
ATOM    169  C1  BB8     2      22.030  19.880  24.390  1.00  0.00            
ATOM    170  C2  BB8     2      23.530  20.220  24.250  1.00  0.00            
ATOM    171  O1  BB8     2      23.830  21.310  25.160  1.00  0.00            
ATOM    172  C3  BB8     2      25.190  21.730  25.220  1.00  0.00            
ATOM    173  O2  BB8     2      25.670  22.240  23.980  1.00  0.00            
ATOM    174  C4  BB8     2      25.130  23.540  23.560  1.00  0.00            
ATOM    175  C5  BB8     2      24.170  23.310  22.450  1.00  0.00            
ATOM    176  O3  BB8     2      22.970  23.390  22.660  1.00  0.00            
ATOM    177  C6  BB8     2      24.740  22.830  21.140  1.00  0.00            
ATOM    178  C7  BB8     2      24.000  22.170  20.240  1.00  0.00            
ATOM    179  O4  BB8     2      22.680  22.270  20.230  1.00  0.00            
ATOM    180  C8  BB8     2      24.540  21.590  19.130  1.00  0.00            
ATOM    181  C9  BB8     2      25.900  21.600  19.060  1.00  0.00            
ATOM    182  O5  BB8     2      26.520  21.040  17.950  1.00  0.00            
ATOM    183  C10 BB8     2      26.750  22.160  20.000  1.00  0.00            
ATOM    184  C11 BB8     2      26.130  22.830  21.030  1.00  0.00            
ATOM    185  O6  BB8     2      26.910  23.410  21.920  1.00  0.00            
ATOM    186  C12 BB8     2      26.400  24.220  22.930  1.00  0.00            
ATOM    187  C13 BB8     2      27.630  24.610  23.730  1.00  0.00            
ATOM    188  C14 BB8     2      28.680  23.680  23.850  1.00  0.00            
ATOM    189  C15 BB8     2      29.740  23.970  24.730  1.00  0.00            
ATOM    190  C16 BB8     2      29.720  25.210  25.470  1.00  0.00            
ATOM    191  O7  BB8     2      30.540  25.540  26.540  1.00  0.00            
ATOM    192  C17 BB8     2      28.650  26.160  25.260  1.00  0.00            
ATOM    193  O8  BB8     2      28.610  27.210  26.160  1.00  0.00            
ATOM    194  C18 BB8     2      27.600  25.820  24.410  1.00  0.00            
ATOM    195  C19 BB8     2      26.060  20.560  25.570  1.00  0.00            
ATOM    196  O9  BB8     2      27.470  20.980  25.770  1.00  0.00            
ATOM    197  C20 BB8     2      25.940  19.470  24.550  1.00  0.00            
ATOM    198  O10 BB8     2      26.860  18.400  24.870  1.00  0.00            
ATOM    199  C21 BB8     2      24.480  18.980  24.540  1.00  0.00            
ATOM    200  O11 BB8     2      24.110  18.180  25.720  1.00  0.00            
ATOM    201  H1  BB8     2      21.790  18.990  23.800  1.00  0.00            
ATOM    202  H2  BB8     2      21.730  19.700  25.430  1.00  0.00            
ATOM    203  H3  BB8     2      21.420  20.690  23.970  1.00  0.00            
ATOM    204  H4  BB8     2      23.760  20.590  23.250  1.00  0.00            
ATOM    205  H5  BB8     2      25.310  22.370  26.100  1.00  0.00            
ATOM    206  H6  BB8     2      24.630  24.110  24.350  1.00  0.00            
ATOM    207  H7  BB8     2      22.350  22.540  21.100  1.00  0.00            
ATOM    208  H8  BB8     2      23.920  21.030  18.440  1.00  0.00            
ATOM    209  H9  BB8     2      25.800  20.600  17.470  1.00  0.00            
ATOM    210  H10 BB8     2      27.820  22.270  19.850  1.00  0.00            
ATOM    211  H11 BB8     2      25.990  25.090  22.400  1.00  0.00            
ATOM    212  H12 BB8     2      28.610  22.690  23.400  1.00  0.00            
ATOM    213  H13 BB8     2      30.450  23.170  24.940  1.00  0.00            
ATOM    214  H14 BB8     2      30.010  26.350  26.660  1.00  0.00            
ATOM    215  H15 BB8     2      27.900  27.830  25.900  1.00  0.00            
ATOM    216  H16 BB8     2      26.730  26.470  24.330  1.00  0.00            
ATOM    217  H17 BB8     2      25.560  20.280  26.500  1.00  0.00            
ATOM    218  H18 BB8     2      27.980  20.170  25.880  1.00  0.00            
ATOM    219  H19 BB8     2      26.270  19.870  23.580  1.00  0.00            
ATOM    220  H20 BB8     2      26.870  17.810  24.100  1.00  0.00            
ATOM    221  H21 BB8     2      24.270  18.290  23.720  1.00  0.00            
ATOM    222  H22 BB8     2      24.670  17.390  25.750  1.00  0.00            
TER
ENDMDL
MODEL        1
ATOM      1  H1  GCD     1      16.020  26.880  37.630  1.00  0.00            
ATOM      2  O1  GCD     1      16.390  25.990  37.640  1.00  0.00            
ATOM      3  C1  GCD     1      17.740  26.080  37.100  1.00  0.00            
ATOM      4  H2  GCD     1      18.020  27.100  36.800  1.00  0.00            
ATOM      5  H3  GCD     1      18.420  25.820  37.920  1.00  0.00            
ATOM      6  C2  GCD     1      17.810  25.080  35.940  1.00  0.00            
ATOM      7  H4  GCD     1      18.860  25.010  35.630  1.00  0.00            
ATOM      8  C3  GCD     1      16.990  25.530  34.740  1.00  0.00            
ATOM      9  H5  GCD     1      15.950  25.600  35.090  1.00  0.00            
ATOM     10  C4  GCD     1      17.000  24.550  33.590  1.00  0.00            
ATOM     11  H6  GCD     1      17.990  24.580  33.110  1.00  0.00            
ATOM     12  O2  GCD     1      15.990  24.920  32.640  1.00  0.00            
ATOM     13  H7  GCD     1      16.340  25.630  32.100  1.00  0.00            
ATOM     14  C5  GCD     1      16.760  23.080  34.020  1.00  0.00            
ATOM     15  H8  GCD     1      15.740  23.170  34.420  1.00  0.00            
ATOM     16  O3  GCD     1      16.820  22.080  33.020  1.00  0.00            
ATOM     17  H9  GCD     1      16.580  22.360  32.130  1.00  0.00            
ATOM     18  C6  GCD     1      17.650  22.760  35.270  1.00  0.00            
ATOM     19  O4  GCD     1      17.390  23.720  36.300  1.00  0.00            
ATOM     20  H10 GCD     1      17.230  21.800  35.600  1.00  0.00            
ATOM     21  O5  GCD     1      19.040  22.540  34.880  1.00  0.00            
ATOM     22  C7  GCD     1      19.500  21.210  34.880  1.00  0.00            
ATOM     23  H11 GCD     1      18.680  20.490  34.990  1.00  0.00            
ATOM     24  C8  GCD     1      20.210  21.050  33.490  1.00  0.00            
ATOM     25  H12 GCD     1      21.050  21.760  33.460  1.00  0.00            
ATOM     26  O6  GCD     1      19.230  21.140  32.400  1.00  0.00            
ATOM     27  H13 GCD     1      18.580  21.850  32.510  1.00  0.00            
ATOM     28  C9  GCD     1      20.940  19.750  33.390  1.00  0.00            
ATOM     29  H14 GCD     1      20.080  19.070  33.430  1.00  0.00            
ATOM     30  O7  GCD     1      21.650  19.690  32.160  1.00  0.00            
ATOM     31  H15 GCD     1      20.960  19.710  31.490  1.00  0.00            
ATOM     32  C10 GCD     1      21.900  19.580  34.620  1.00  0.00            
ATOM     33  H16 GCD     1      22.330  18.580  34.630  1.00  0.00            
ATOM     34  O8  GCD     1      21.090  19.700  35.800  1.00  0.00            
ATOM     35  C11 GCD     1      20.550  21.070  35.960  1.00  0.00            
ATOM     36  H17 GCD     1      21.370  21.790  35.880  1.00  0.00            
ATOM     37  C12 GCD     1      20.030  21.130  37.410  1.00  0.00            
ATOM     38  H18 GCD     1      20.820  20.850  38.110  1.00  0.00            
ATOM     39  H19 GCD     1      19.160  20.450  37.430  1.00  0.00            
ATOM     40  O9  GCD     1      19.660  22.490  37.710  1.00  0.00            
ATOM     41  H20 GCD     1      18.960  22.730  37.090  1.00  0.00            
ATOM     42  O10 GCD     1      22.900  20.600  34.580  1.00  0.00            
ATOM     43  C13 GCD     1      24.270  20.130  34.610  1.00  0.00            
ATOM     44  H21 GCD     1      24.410  19.180  35.140  1.00  0.00            
ATOM     45  C14 GCD     1      24.860  19.990  33.200  1.00  0.00            
ATOM     46  H22 GCD     1      24.690  20.950  32.700  1.00  0.00            
ATOM     47  O11 GCD     1      24.200  18.940  32.440  1.00  0.00            
ATOM     48  H23 GCD     1      23.330  19.300  32.210  1.00  0.00            
ATOM     49  C15 GCD     1      26.400  19.740  33.220  1.00  0.00            
ATOM     50  H24 GCD     1      26.670  18.840  33.780  1.00  0.00            
ATOM     51  O12 GCD     1      26.940  19.700  31.890  1.00  0.00            
ATOM     52  H25 GCD     1      27.170  20.550  31.520  1.00  0.00            
ATOM     53  C16 GCD     1      27.050  20.880  34.060  1.00  0.00            
ATOM     54  H26 GCD     1      28.070  20.520  34.210  1.00  0.00            
ATOM     55  O13 GCD     1      26.430  20.960  35.330  1.00  0.00            
ATOM     56  C17 GCD     1      25.020  21.200  35.360  1.00  0.00            
ATOM     57  H27 GCD     1      24.790  22.180  34.920  1.00  0.00            
ATOM     58  C18 GCD     1      24.650  21.280  36.840  1.00  0.00            
ATOM     59  H28 GCD     1      25.100  20.380  37.290  1.00  0.00            
ATOM     60  H29 GCD     1      23.570  21.190  37.030  1.00  0.00            
ATOM     61  O14 GCD     1      25.200  22.400  37.530  1.00  0.00            
ATOM     62  H30 GCD     1      25.380  22.060  38.410  1.00  0.00            
ATOM     63  O15 GCD     1      27.050  22.140  33.430  1.00  0.00            
ATOM     64  C19 GCD     1      28.200  22.560  32.660  1.00  0.00            
ATOM     65  H31 GCD     1      28.850  21.700  32.440  1.00  0.00            
ATOM     66  C20 GCD     1      27.740  23.130  31.330  1.00  0.00            
ATOM     67  H32 GCD     1      27.110  23.980  31.630  1.00  0.00            
ATOM     68  O16 GCD     1      27.040  22.130  30.630  1.00  0.00            
ATOM     69  H33 GCD     1      26.820  22.410  29.730  1.00  0.00            
ATOM     70  C21 GCD     1      28.930  23.790  30.600  1.00  0.00            
ATOM     71  H34 GCD     1      29.630  22.980  30.370  1.00  0.00            
ATOM     72  O17 GCD     1      28.470  24.410  29.380  1.00  0.00            
ATOM     73  H35 GCD     1      28.200  23.730  28.750  1.00  0.00            
ATOM     74  C22 GCD     1      29.600  24.820  31.490  1.00  0.00            
ATOM     75  H36 GCD     1      30.520  25.050  30.940  1.00  0.00            
ATOM     76  O18 GCD     1      30.000  24.150  32.690  1.00  0.00            
ATOM     77  C23 GCD     1      28.980  23.580  33.520  1.00  0.00            
ATOM     78  H37 GCD     1      28.330  24.420  33.810  1.00  0.00            
ATOM     79  C24 GCD     1      29.640  22.930  34.750  1.00  0.00            
ATOM     80  H38 GCD     1      30.350  22.190  34.370  1.00  0.00            
ATOM     81  H39 GCD     1      28.900  22.610  35.490  1.00  0.00            
ATOM     82  O19 GCD     1      30.450  23.890  35.440  1.00  0.00            
ATOM     83  H40 GCD     1      30.030  24.760  35.420  1.00  0.00            
ATOM     84  O20 GCD     1      28.760  25.890  31.860  1.00  0.00            
ATOM     85  C25 GCD     1      29.400  27.180  31.720  1.00  0.00            
ATOM     86  H41 GCD     1      30.490  27.140  31.840  1.00  0.00            
ATOM     87  C26 GCD     1      29.010  27.820  30.390  1.00  0.00            
ATOM     88  H42 GCD     1      27.910  27.820  30.290  1.00  0.00            
ATOM     89  O21 GCD     1      29.600  26.990  29.380  1.00  0.00            
ATOM     90  H43 GCD     1      29.100  26.160  29.420  1.00  0.00            
ATOM     91  C27 GCD     1      29.560  29.250  30.410  1.00  0.00            
ATOM     92  H44 GCD     1      30.650  29.200  30.510  1.00  0.00            
ATOM     93  O22 GCD     1      29.110  30.030  29.330  1.00  0.00            
ATOM     94  H45 GCD     1      28.280  30.460  29.550  1.00  0.00            
ATOM     95  C28 GCD     1      29.070  30.050  31.670  1.00  0.00            
ATOM     96  H46 GCD     1      29.520  31.040  31.680  1.00  0.00            
ATOM     97  O23 GCD     1      29.440  29.380  32.830  1.00  0.00            
ATOM     98  C29 GCD     1      28.910  28.020  32.890  1.00  0.00            
ATOM     99  H47 GCD     1      27.810  28.120  32.900  1.00  0.00            
ATOM    100  C30 GCD     1      29.500  27.540  34.180  1.00  0.00            
ATOM    101  H48 GCD     1      29.070  26.530  34.210  1.00  0.00            
ATOM    102  H49 GCD     1      29.180  28.120  35.060  1.00  0.00            
ATOM    103  O24 GCD     1      30.890  27.280  34.310  1.00  0.00            
ATOM    104  H50 GCD     1      30.960  26.860  35.170  1.00  0.00            
ATOM    105  O25 GCD     1      27.660  30.270  31.670  1.00  0.00            
ATOM    106  C31 GCD     1      27.120  31.590  32.010  1.00  0.00            
ATOM    107  H51 GCD     1      27.960  32.290  32.080  1.00  0.00            
ATOM    108  C32 GCD     1      26.130  31.970  30.850  1.00  0.00            
ATOM    109  H52 GCD     1      25.350  31.220  30.710  1.00  0.00            
ATOM    110  O26 GCD     1      26.810  32.060  29.630  1.00  0.00            
ATOM    111  H53 GCD     1      26.270  32.490  28.960  1.00  0.00            
ATOM    112  C33 GCD     1      25.410  33.260  31.180  1.00  0.00            
ATOM    113  H54 GCD     1      26.140  34.080  31.230  1.00  0.00            
ATOM    114  O27 GCD     1      24.400  33.500  30.120  1.00  0.00            
ATOM    115  H55 GCD     1      23.600  33.050  30.430  1.00  0.00            
ATOM    116  C34 GCD     1      24.770  33.210  32.520  1.00  0.00            
ATOM    117  H56 GCD     1      24.290  34.130  32.840  1.00  0.00            
ATOM    118  O28 GCD     1      25.740  32.840  33.520  1.00  0.00            
ATOM    119  C35 GCD     1      26.370  31.540  33.370  1.00  0.00            
ATOM    120  H57 GCD     1      25.590  30.760  33.430  1.00  0.00            
ATOM    121  C36 GCD     1      27.330  31.290  34.510  1.00  0.00            
ATOM    122  H58 GCD     1      27.980  32.170  34.630  1.00  0.00            
ATOM    123  H59 GCD     1      27.940  30.410  34.270  1.00  0.00            
ATOM    124  O29 GCD     1      26.760  31.060  35.740  1.00  0.00            
ATOM    125  H60 GCD     1      26.140  30.320  35.680  1.00  0.00            
ATOM    126  O30 GCD     1      23.760  32.230  32.450  1.00  0.00            
ATOM    127  C37 GCD     1      22.480  32.660  32.620  1.00  0.00            
ATOM    128  H61 GCD     1      22.400  33.750  32.740  1.00  0.00            
ATOM    129  C38 GCD     1      21.530  32.120  31.550  1.00  0.00            
ATOM    130  H62 GCD     1      21.760  31.050  31.540  1.00  0.00            
ATOM    131  O31 GCD     1      21.890  32.630  30.310  1.00  0.00            
ATOM    132  H63 GCD     1      21.220  32.230  29.740  1.00  0.00            
ATOM    133  C39 GCD     1      20.080  32.400  31.870  1.00  0.00            
ATOM    134  H64 GCD     1      20.030  33.480  32.040  1.00  0.00            
ATOM    135  O32 GCD     1      19.260  32.050  30.790  1.00  0.00            
ATOM    136  H65 GCD     1      19.020  31.110  30.780  1.00  0.00            
ATOM    137  C40 GCD     1      19.710  31.860  33.230  1.00  0.00            
ATOM    138  H66 GCD     1      18.740  32.320  33.450  1.00  0.00            
ATOM    139  O33 GCD     1      20.590  32.440  34.150  1.00  0.00            
ATOM    140  C41 GCD     1      22.020  32.130  33.970  1.00  0.00            
ATOM    141  H67 GCD     1      22.110  31.040  33.900  1.00  0.00            
ATOM    142  C42 GCD     1      22.830  32.660  35.170  1.00  0.00            
ATOM    143  H68 GCD     1      22.880  33.730  34.920  1.00  0.00            
ATOM    144  H69 GCD     1      23.810  32.180  35.220  1.00  0.00            
ATOM    145  O34 GCD     1      22.140  32.450  36.390  1.00  0.00            
ATOM    146  H70 GCD     1      21.380  33.050  36.380  1.00  0.00            
ATOM    147  O35 GCD     1      19.600  30.460  33.360  1.00  0.00            
ATOM    148  C43 GCD     1      18.290  29.940  33.300  1.00  0.00            
ATOM    149  H71 GCD     1      17.530  30.640  32.920  1.00  0.00            
ATOM    150  C44 GCD     1      18.260  28.820  32.240  1.00  0.00            
ATOM    151  H72 GCD     1      19.110  28.150  32.390  1.00  0.00            
ATOM    152  O36 GCD     1      18.370  29.410  30.940  1.00  0.00            
ATOM    153  H73 GCD     1      18.330  28.640  30.370  1.00  0.00            
ATOM    154  C45 GCD     1      16.990  28.050  32.390  1.00  0.00            
ATOM    155  H74 GCD     1      16.270  28.830  32.110  1.00  0.00            
ATOM    156  O37 GCD     1      16.840  26.980  31.380  1.00  0.00            
ATOM    157  H75 GCD     1      17.160  27.220  30.510  1.00  0.00            
ATOM    158  C46 GCD     1      16.610  27.640  33.850  1.00  0.00            
ATOM    159  H76 GCD     1      15.580  27.270  33.930  1.00  0.00            
ATOM    160  O38 GCD     1      17.560  26.720  34.330  1.00  0.00            
ATOM    161  O39 GCD     1      16.570  28.830  34.660  1.00  0.00            
ATOM    162  C47 GCD     1      17.920  29.410  34.710  1.00  0.00            
ATOM    163  H77 GCD     1      18.710  28.690  34.980  1.00  0.00            
ATOM    164  C48 GCD     1      17.840  30.540  35.670  1.00  0.00            
ATOM    165  H78 GCD     1      17.240  31.310  35.170  1.00  0.00            
ATOM    166  H79 GCD     1      18.820  30.920  35.990  1.00  0.00            
ATOM    167  O40 GCD     1      17.090  30.310  36.860  1.00  0.00            
ATOM    168  H80 GCD     1      17.070  31.120  37.390  1.00  0.00            
ATOM    169  C1  BB8     2      24.400  24.940  29.210  1.00  0.00            
ATOM    170  C2  BB8     2      23.900  26.020  30.190  1.00  0.00            
ATOM    171  O1  BB8     2      24.790  26.040  31.350  1.00  0.00            
ATOM    172  C3  BB8     2      24.410  26.870  32.410  1.00  0.00            
ATOM    173  O2  BB8     2      23.090  26.510  32.870  1.00  0.00            
ATOM    174  C4  BB8     2      22.940  25.350  33.670  1.00  0.00            
ATOM    175  C5  BB8     2      23.030  24.130  32.860  1.00  0.00            
ATOM    176  O3  BB8     2      24.050  23.450  32.950  1.00  0.00            
ATOM    177  C6  BB8     2      21.890  23.830  31.960  1.00  0.00            
ATOM    178  C7  BB8     2      21.970  22.980  30.840  1.00  0.00            
ATOM    179  O4  BB8     2      23.130  22.290  30.590  1.00  0.00            
ATOM    180  C8  BB8     2      20.970  23.050  29.850  1.00  0.00            
ATOM    181  C9  BB8     2      19.910  23.870  30.050  1.00  0.00            
ATOM    182  O5  BB8     2      19.000  23.910  29.050  1.00  0.00            
ATOM    183  C10 BB8     2      19.760  24.610  31.190  1.00  0.00            
ATOM    184  C11 BB8     2      20.740  24.610  32.160  1.00  0.00            
ATOM    185  O6  BB8     2      20.590  25.380  33.270  1.00  0.00            
ATOM    186  C12 BB8     2      21.570  25.330  34.370  1.00  0.00            
ATOM    187  C13 BB8     2      21.420  26.490  35.400  1.00  0.00            
ATOM    188  C14 BB8     2      21.330  27.820  34.980  1.00  0.00            
ATOM    189  C15 BB8     2      21.240  28.890  35.930  1.00  0.00            
ATOM    190  C16 BB8     2      20.920  28.570  37.230  1.00  0.00            
ATOM    191  O7  BB8     2      20.770  29.550  38.170  1.00  0.00            
ATOM    192  C17 BB8     2      20.840  27.190  37.660  1.00  0.00            
ATOM    193  O8  BB8     2      20.530  26.810  38.940  1.00  0.00            
ATOM    194  C18 BB8     2      21.220  26.190  36.760  1.00  0.00            
ATOM    195  C19 BB8     2      24.320  28.330  31.900  1.00  0.00            
ATOM    196  O9  BB8     2      23.790  29.250  32.910  1.00  0.00            
ATOM    197  C20 BB8     2      23.510  28.480  30.580  1.00  0.00            
ATOM    198  O10 BB8     2      23.660  29.820  30.100  1.00  0.00            
ATOM    199  C21 BB8     2      23.940  27.470  29.530  1.00  0.00            
ATOM    200  O11 BB8     2      25.200  27.790  28.850  1.00  0.00            
ATOM    201  H1  BB8     2      24.710  24.040  29.750  1.00  0.00            
ATOM    202  H2  BB8     2      23.600  24.740  28.490  1.00  0.00            
ATOM    203  H3  BB8     2      25.300  25.250  28.650  1.00  0.00            
ATOM    204  H4  BB8     2      22.890  25.840  30.560  1.00  0.00            
ATOM    205  H5  BB8     2      25.150  26.630  33.190  1.00  0.00            
ATOM    206  H6  BB8     2      23.780  25.290  34.370  1.00  0.00            
ATOM    207  H7  BB8     2      23.630  22.170  31.410  1.00  0.00            
ATOM    208  H8  BB8     2      21.050  22.420  28.960  1.00  0.00            
ATOM    209  H9  BB8     2      19.570  23.750  28.280  1.00  0.00            
ATOM    210  H10 BB8     2      18.900  25.240  31.370  1.00  0.00            
ATOM    211  H11 BB8     2      21.360  24.460  35.020  1.00  0.00            
ATOM    212  H12 BB8     2      21.260  28.120  33.940  1.00  0.00            
ATOM    213  H13 BB8     2      21.100  29.920  35.600  1.00  0.00            
ATOM    214  H14 BB8     2      20.890  29.170  39.060  1.00  0.00            
ATOM    215  H15 BB8     2      20.820  25.880  38.970  1.00  0.00            
ATOM    216  H16 BB8     2      21.320  25.140  37.030  1.00  0.00            
ATOM    217  H17 BB8     2      25.380  28.530  31.710  1.00  0.00            
ATOM    218  H18 BB8     2      23.770  30.140  32.510  1.00  0.00            
ATOM    219  H19 BB8     2      22.450  28.460  30.850  1.00  0.00            
ATOM    220  H20 BB8     2      22.940  30.040  29.480  1.00  0.00            
ATOM    221  H21 BB8     2      23.110  27.570  28.820  1.00  0.00            
ATOM    222  H22 BB8     2      25.290  28.740  28.640  1.00  0.00            
TER
ENDMDL
MODEL        1
ATOM      1  H1  GCD     1      35.500  27.750  41.240  1.00  0.00            
ATOM      2  O1  GCD     1      35.800  28.650  41.100  1.00  0.00            
ATOM      3  C1  GCD     1      34.930  29.210  40.110  1.00  0.00            
ATOM      4  H2  GCD     1      34.180  29.900  40.510  1.00  0.00            
ATOM      5  H3  GCD     1      35.500  29.900  39.470  1.00  0.00            
ATOM      6  C2  GCD     1      34.120  28.100  39.430  1.00  0.00            
ATOM      7  H4  GCD     1      34.710  27.650  38.610  1.00  0.00            
ATOM      8  C3  GCD     1      32.840  28.640  38.820  1.00  0.00            
ATOM      9  H5  GCD     1      32.370  29.210  39.640  1.00  0.00            
ATOM     10  C4  GCD     1      31.900  27.610  38.200  1.00  0.00            
ATOM     11  H6  GCD     1      32.310  27.020  37.370  1.00  0.00            
ATOM     12  O2  GCD     1      30.700  28.220  37.810  1.00  0.00            
ATOM     13  H7  GCD     1      30.210  27.520  37.350  1.00  0.00            
ATOM     14  C5  GCD     1      31.680  26.580  39.360  1.00  0.00            
ATOM     15  H8  GCD     1      31.170  27.200  40.100  1.00  0.00            
ATOM     16  O3  GCD     1      30.780  25.410  39.000  1.00  0.00            
ATOM     17  H9  GCD     1      29.960  25.770  38.650  1.00  0.00            
ATOM     18  C6  GCD     1      33.020  26.080  39.900  1.00  0.00            
ATOM     19  O4  GCD     1      33.840  27.120  40.370  1.00  0.00            
ATOM     20  H10 GCD     1      32.830  25.440  40.760  1.00  0.00            
ATOM     21  O5  GCD     1      33.680  25.440  38.870  1.00  0.00            
ATOM     22  C7  GCD     1      34.340  24.220  39.270  1.00  0.00            
ATOM     23  H11 GCD     1      34.430  24.190  40.360  1.00  0.00            
ATOM     24  C8  GCD     1      33.370  23.060  38.880  1.00  0.00            
ATOM     25  H12 GCD     1      33.180  23.030  37.800  1.00  0.00            
ATOM     26  O6  GCD     1      32.190  23.180  39.720  1.00  0.00            
ATOM     27  H13 GCD     1      31.750  24.010  39.510  1.00  0.00            
ATOM     28  C9  GCD     1      34.040  21.710  39.140  1.00  0.00            
ATOM     29  H14 GCD     1      34.220  21.730  40.230  1.00  0.00            
ATOM     30  O7  GCD     1      33.150  20.670  38.830  1.00  0.00            
ATOM     31  H15 GCD     1      33.020  20.770  37.880  1.00  0.00            
ATOM     32  C10 GCD     1      35.390  21.650  38.380  1.00  0.00            
ATOM     33  H16 GCD     1      35.900  20.750  38.740  1.00  0.00            
ATOM     34  O8  GCD     1      36.150  22.750  38.800  1.00  0.00            
ATOM     35  C11 GCD     1      35.660  24.030  38.540  1.00  0.00            
ATOM     36  H17 GCD     1      35.580  24.210  37.460  1.00  0.00            
ATOM     37  C12 GCD     1      36.750  25.050  38.990  1.00  0.00            
ATOM     38  H18 GCD     1      36.430  26.080  38.760  1.00  0.00            
ATOM     39  H19 GCD     1      37.630  24.740  38.410  1.00  0.00            
ATOM     40  O9  GCD     1      37.100  25.010  40.350  1.00  0.00            
ATOM     41  H20 GCD     1      37.950  25.460  40.360  1.00  0.00            
ATOM     42  O10 GCD     1      35.190  21.700  36.990  1.00  0.00            
ATOM     43  C13 GCD     1      35.070  20.500  36.240  1.00  0.00            
ATOM     44  H21 GCD     1      34.870  19.610  36.840  1.00  0.00            
ATOM     45  C14 GCD     1      33.950  20.740  35.200  1.00  0.00            
ATOM     46  H22 GCD     1      34.160  21.690  34.710  1.00  0.00            
ATOM     47  O11 GCD     1      32.680  20.790  35.880  1.00  0.00            
ATOM     48  H23 GCD     1      31.930  20.930  35.280  1.00  0.00            
ATOM     49  C15 GCD     1      33.940  19.670  34.190  1.00  0.00            
ATOM     50  H24 GCD     1      33.740  18.750  34.750  1.00  0.00            
ATOM     51  O12 GCD     1      32.930  19.800  33.190  1.00  0.00            
ATOM     52  H25 GCD     1      32.630  18.950  32.860  1.00  0.00            
ATOM     53  C16 GCD     1      35.350  19.510  33.570  1.00  0.00            
ATOM     54  H26 GCD     1      35.450  18.640  32.920  1.00  0.00            
ATOM     55  O13 GCD     1      36.320  19.270  34.600  1.00  0.00            
ATOM     56  C17 GCD     1      36.390  20.310  35.530  1.00  0.00            
ATOM     57  H27 GCD     1      36.700  21.260  35.060  1.00  0.00            
ATOM     58  C18 GCD     1      37.600  20.020  36.470  1.00  0.00            
ATOM     59  H28 GCD     1      37.740  20.930  37.070  1.00  0.00            
ATOM     60  H29 GCD     1      38.470  19.840  35.830  1.00  0.00            
ATOM     61  O14 GCD     1      37.520  18.850  37.300  1.00  0.00            
ATOM     62  H30 GCD     1      38.330  18.860  37.830  1.00  0.00            
ATOM     63  O15 GCD     1      35.720  20.670  32.790  1.00  0.00            
ATOM     64  C19 GCD     1      36.380  20.290  31.580  1.00  0.00            
ATOM     65  H31 GCD     1      36.380  19.220  31.350  1.00  0.00            
ATOM     66  C20 GCD     1      35.560  20.870  30.430  1.00  0.00            
ATOM     67  H32 GCD     1      35.550  21.950  30.610  1.00  0.00            
ATOM     68  O16 GCD     1      34.280  20.290  30.330  1.00  0.00            
ATOM     69  H33 GCD     1      33.710  20.690  31.010  1.00  0.00            
ATOM     70  C21 GCD     1      36.240  20.660  29.100  1.00  0.00            
ATOM     71  H34 GCD     1      36.380  19.570  29.020  1.00  0.00            
ATOM     72  O17 GCD     1      35.450  21.110  28.020  1.00  0.00            
ATOM     73  H35 GCD     1      35.410  22.070  27.900  1.00  0.00            
ATOM     74  C22 GCD     1      37.570  21.350  29.210  1.00  0.00            
ATOM     75  H36 GCD     1      38.160  21.200  28.300  1.00  0.00            
ATOM     76  O18 GCD     1      38.380  20.720  30.220  1.00  0.00            
ATOM     77  C23 GCD     1      37.820  20.900  31.530  1.00  0.00            
ATOM     78  H37 GCD     1      37.820  21.990  31.670  1.00  0.00            
ATOM     79  C24 GCD     1      38.820  20.330  32.530  1.00  0.00            
ATOM     80  H38 GCD     1      38.500  20.450  33.570  1.00  0.00            
ATOM     81  H39 GCD     1      39.800  20.790  32.370  1.00  0.00            
ATOM     82  O19 GCD     1      39.050  18.910  32.430  1.00  0.00            
ATOM     83  H40 GCD     1      39.160  18.780  31.480  1.00  0.00            
ATOM     84  O20 GCD     1      37.450  22.760  29.470  1.00  0.00            
ATOM     85  C25 GCD     1      38.080  23.630  28.540  1.00  0.00            
ATOM     86  H41 GCD     1      38.630  23.030  27.800  1.00  0.00            
ATOM     87  C26 GCD     1      37.060  24.520  27.800  1.00  0.00            
ATOM     88  H42 GCD     1      36.450  25.000  28.570  1.00  0.00            
ATOM     89  O21 GCD     1      36.210  23.570  27.030  1.00  0.00            
ATOM     90  H43 GCD     1      35.800  24.170  26.390  1.00  0.00            
ATOM     91  C27 GCD     1      37.760  25.490  26.930  1.00  0.00            
ATOM     92  H44 GCD     1      38.290  24.960  26.120  1.00  0.00            
ATOM     93  O22 GCD     1      36.880  26.260  26.160  1.00  0.00            
ATOM     94  H45 GCD     1      37.380  26.700  25.470  1.00  0.00            
ATOM     95  C28 GCD     1      38.840  26.290  27.650  1.00  0.00            
ATOM     96  H46 GCD     1      39.430  26.910  26.970  1.00  0.00            
ATOM     97  O23 GCD     1      39.710  25.390  28.290  1.00  0.00            
ATOM     98  C29 GCD     1      39.130  24.530  29.300  1.00  0.00            
ATOM     99  H47 GCD     1      38.610  25.150  30.040  1.00  0.00            
ATOM    100  C30 GCD     1      40.160  23.720  30.060  1.00  0.00            
ATOM    101  H48 GCD     1      40.580  23.010  29.340  1.00  0.00            
ATOM    102  H49 GCD     1      39.690  23.020  30.760  1.00  0.00            
ATOM    103  O24 GCD     1      41.180  24.490  30.690  1.00  0.00            
ATOM    104  H50 GCD     1      41.820  24.820  30.040  1.00  0.00            
ATOM    105  O25 GCD     1      38.250  27.140  28.570  1.00  0.00            
ATOM    106  C31 GCD     1      38.490  28.550  28.500  1.00  0.00            
ATOM    107  H51 GCD     1      39.130  28.910  27.690  1.00  0.00            
ATOM    108  C32 GCD     1      37.100  29.170  28.250  1.00  0.00            
ATOM    109  H52 GCD     1      36.300  28.690  28.830  1.00  0.00            
ATOM    110  O26 GCD     1      36.760  28.890  26.870  1.00  0.00            
ATOM    111  H53 GCD     1      36.810  27.950  26.680  1.00  0.00            
ATOM    112  C33 GCD     1      37.140  30.720  28.480  1.00  0.00            
ATOM    113  H54 GCD     1      37.750  31.130  27.660  1.00  0.00            
ATOM    114  O27 GCD     1      35.880  31.350  28.450  1.00  0.00            
ATOM    115  H55 GCD     1      35.530  31.250  27.560  1.00  0.00            
ATOM    116  C34 GCD     1      37.890  31.090  29.790  1.00  0.00            
ATOM    117  H56 GCD     1      38.140  32.160  29.860  1.00  0.00            
ATOM    118  O28 GCD     1      39.100  30.360  29.810  1.00  0.00            
ATOM    119  C35 GCD     1      39.010  28.950  29.850  1.00  0.00            
ATOM    120  H57 GCD     1      38.380  28.660  30.700  1.00  0.00            
ATOM    121  C36 GCD     1      40.460  28.410  30.030  1.00  0.00            
ATOM    122  H58 GCD     1      41.130  28.810  29.250  1.00  0.00            
ATOM    123  H59 GCD     1      40.460  27.310  29.920  1.00  0.00            
ATOM    124  O29 GCD     1      41.030  28.710  31.260  1.00  0.00            
ATOM    125  H60 GCD     1      41.920  28.390  31.090  1.00  0.00            
ATOM    126  O30 GCD     1      37.120  30.840  30.940  1.00  0.00            
ATOM    127  C37 GCD     1      37.130  31.810  31.950  1.00  0.00            
ATOM    128  H61 GCD     1      37.920  32.550  31.780  1.00  0.00            
ATOM    129  C38 GCD     1      35.790  32.590  31.960  1.00  0.00            
ATOM    130  H62 GCD     1      35.000  31.830  31.930  1.00  0.00            
ATOM    131  O31 GCD     1      35.770  33.330  30.730  1.00  0.00            
ATOM    132  H63 GCD     1      35.600  32.680  30.030  1.00  0.00            
ATOM    133  C39 GCD     1      35.650  33.470  33.210  1.00  0.00            
ATOM    134  H64 GCD     1      36.350  34.300  33.050  1.00  0.00            
ATOM    135  O32 GCD     1      34.300  33.950  33.240  1.00  0.00            
ATOM    136  H65 GCD     1      33.690  33.390  33.750  1.00  0.00            
ATOM    137  C40 GCD     1      36.090  32.810  34.490  1.00  0.00            
ATOM    138  H66 GCD     1      36.160  33.560  35.280  1.00  0.00            
ATOM    139  O33 GCD     1      37.330  32.130  34.280  1.00  0.00            
ATOM    140  C41 GCD     1      37.370  31.110  33.300  1.00  0.00            
ATOM    141  H67 GCD     1      36.590  30.350  33.410  1.00  0.00            
ATOM    142  C42 GCD     1      38.720  30.520  33.360  1.00  0.00            
ATOM    143  H68 GCD     1      38.880  29.770  32.570  1.00  0.00            
ATOM    144  H69 GCD     1      38.970  30.010  34.300  1.00  0.00            
ATOM    145  O34 GCD     1      39.710  31.520  33.280  1.00  0.00            
ATOM    146  H70 GCD     1      40.460  30.930  33.230  1.00  0.00            
ATOM    147  O35 GCD     1      35.160  31.850  34.920  1.00  0.00            
ATOM    148  C43 GCD     1      34.300  32.200  36.020  1.00  0.00            
ATOM    149  H71 GCD     1      34.160  33.290  35.990  1.00  0.00            
ATOM    150  C44 GCD     1      32.950  31.480  35.720  1.00  0.00            
ATOM    151  H72 GCD     1      33.130  30.450  35.410  1.00  0.00            
ATOM    152  O36 GCD     1      32.220  32.040  34.590  1.00  0.00            
ATOM    153  H73 GCD     1      31.600  31.380  34.290  1.00  0.00            
ATOM    154  C45 GCD     1      32.140  31.540  37.040  1.00  0.00            
ATOM    155  H74 GCD     1      31.990  32.620  37.140  1.00  0.00            
ATOM    156  O37 GCD     1      30.780  31.030  37.100  1.00  0.00            
ATOM    157  H75 GCD     1      30.840  30.070  37.070  1.00  0.00            
ATOM    158  C46 GCD     1      32.870  31.010  38.180  1.00  0.00            
ATOM    159  H76 GCD     1      32.300  31.080  39.110  1.00  0.00            
ATOM    160  O38 GCD     1      33.150  29.610  37.840  1.00  0.00            
ATOM    161  O39 GCD     1      34.060  31.740  38.310  1.00  0.00            
ATOM    162  C47 GCD     1      35.000  31.640  37.260  1.00  0.00            
ATOM    163  H77 GCD     1      35.220  30.580  37.090  1.00  0.00            
ATOM    164  C48 GCD     1      36.290  32.350  37.830  1.00  0.00            
ATOM    165  H78 GCD     1      37.090  32.260  37.090  1.00  0.00            
ATOM    166  H79 GCD     1      36.460  31.760  38.740  1.00  0.00            
ATOM    167  O40 GCD     1      36.000  33.720  38.200  1.00  0.00            
ATOM    168  H80 GCD     1      35.060  33.740  38.410  1.00  0.00            
ATOM    169  C1  BB8     2      30.130  27.250  31.610  1.00  0.00            
ATOM    170  C2  BB8     2      31.190  26.530  32.450  1.00  0.00            
ATOM    171  O1  BB8     2      31.600  27.470  33.470  1.00  0.00            
ATOM    172  C3  BB8     2      32.740  27.000  34.280  1.00  0.00            
ATOM    173  O2  BB8     2      33.880  26.810  33.380  1.00  0.00            
ATOM    174  C4  BB8     2      34.610  27.940  32.940  1.00  0.00            
ATOM    175  C5  BB8     2      33.790  28.950  32.250  1.00  0.00            
ATOM    176  O3  BB8     2      33.330  29.950  32.820  1.00  0.00            
ATOM    177  C6  BB8     2      33.550  28.820  30.760  1.00  0.00            
ATOM    178  C7  BB8     2      32.750  29.700  29.990  1.00  0.00            
ATOM    179  O4  BB8     2      32.100  30.710  30.530  1.00  0.00            
ATOM    180  C8  BB8     2      32.580  29.430  28.620  1.00  0.00            
ATOM    181  C9  BB8     2      33.240  28.370  28.110  1.00  0.00            
ATOM    182  O5  BB8     2      33.180  28.050  26.820  1.00  0.00            
ATOM    183  C10 BB8     2      33.990  27.480  28.870  1.00  0.00            
ATOM    184  C11 BB8     2      34.110  27.750  30.210  1.00  0.00            
ATOM    185  O6  BB8     2      34.970  26.950  30.880  1.00  0.00            
ATOM    186  C12 BB8     2      35.680  27.440  32.020  1.00  0.00            
ATOM    187  C13 BB8     2      36.610  26.400  32.700  1.00  0.00            
ATOM    188  C14 BB8     2      36.250  25.020  32.560  1.00  0.00            
ATOM    189  C15 BB8     2      36.940  24.020  33.320  1.00  0.00            
ATOM    190  C16 BB8     2      38.050  24.370  34.130  1.00  0.00            
ATOM    191  O7  BB8     2      38.590  23.470  34.990  1.00  0.00            
ATOM    192  C17 BB8     2      38.380  25.760  34.230  1.00  0.00            
ATOM    193  O8  BB8     2      39.460  26.060  35.020  1.00  0.00            
ATOM    194  C18 BB8     2      37.680  26.690  33.530  1.00  0.00            
ATOM    195  C19 BB8     2      32.430  25.640  34.940  1.00  0.00            
ATOM    196  O9  BB8     2      33.600  25.190  35.730  1.00  0.00            
ATOM    197  C20 BB8     2      31.910  24.600  33.940  1.00  0.00            
ATOM    198  O10 BB8     2      31.510  23.420  34.580  1.00  0.00            
ATOM    199  C21 BB8     2      30.710  25.260  33.160  1.00  0.00            
ATOM    200  O11 BB8     2      29.600  25.370  34.050  1.00  0.00            
ATOM    201  H1  BB8     2      30.600  27.960  30.910  1.00  0.00            
ATOM    202  H2  BB8     2      29.530  26.480  31.120  1.00  0.00            
ATOM    203  H3  BB8     2      29.490  27.820  32.300  1.00  0.00            
ATOM    204  H4  BB8     2      32.040  26.310  31.780  1.00  0.00            
ATOM    205  H5  BB8     2      32.800  27.830  35.000  1.00  0.00            
ATOM    206  H6  BB8     2      35.100  28.530  33.720  1.00  0.00            
ATOM    207  H7  BB8     2      32.380  30.790  31.460  1.00  0.00            
ATOM    208  H8  BB8     2      31.970  30.130  28.060  1.00  0.00            
ATOM    209  H9  BB8     2      32.800  28.840  26.390  1.00  0.00            
ATOM    210  H10 BB8     2      34.380  26.510  28.560  1.00  0.00            
ATOM    211  H11 BB8     2      36.360  28.230  31.670  1.00  0.00            
ATOM    212  H12 BB8     2      35.360  24.790  31.990  1.00  0.00            
ATOM    213  H13 BB8     2      36.520  23.020  33.360  1.00  0.00            
ATOM    214  H14 BB8     2      39.360  23.870  35.430  1.00  0.00            
ATOM    215  H15 BB8     2      39.860  26.750  34.460  1.00  0.00            
ATOM    216  H16 BB8     2      38.010  27.720  33.550  1.00  0.00            
ATOM    217  H17 BB8     2      31.740  25.940  35.740  1.00  0.00            
ATOM    218  H18 BB8     2      33.570  24.220  35.800  1.00  0.00            
ATOM    219  H19 BB8     2      32.710  24.400  33.210  1.00  0.00            
ATOM    220  H20 BB8     2      30.900  23.730  35.270  1.00  0.00            
ATOM    221  H21 BB8     2      30.390  24.600  32.340  1.00  0.00            
ATOM    222  H22 BB8     2      29.250  24.470  34.180  1.00  0.00            
TER
ENDMDL
MODEL        1
ATOM      1  H1  GCD     1      17.570  27.760  23.360  1.00  0.00            
ATOM      2  O1  GCD     1      18.200  28.120  22.730  1.00  0.00            
ATOM      3  C1  GCD     1      19.510  27.800  23.160  1.00  0.00            
ATOM      4  H2  GCD     1      20.360  28.250  22.640  1.00  0.00            
ATOM      5  H3  GCD     1      19.530  28.210  24.180  1.00  0.00            
ATOM      6  C2  GCD     1      19.610  26.330  23.230  1.00  0.00            
ATOM      7  H4  GCD     1      20.540  26.150  23.790  1.00  0.00            
ATOM      8  C3  GCD     1      19.650  25.570  21.900  1.00  0.00            
ATOM      9  H5  GCD     1      18.690  25.800  21.430  1.00  0.00            
ATOM     10  C4  GCD     1      19.800  24.090  22.200  1.00  0.00            
ATOM     11  H6  GCD     1      20.810  24.000  22.620  1.00  0.00            
ATOM     12  O2  GCD     1      19.720  23.440  20.960  1.00  0.00            
ATOM     13  H7  GCD     1      19.970  24.210  20.430  1.00  0.00            
ATOM     14  C5  GCD     1      18.720  23.570  23.160  1.00  0.00            
ATOM     15  H8  GCD     1      17.740  23.560  22.670  1.00  0.00            
ATOM     16  O3  GCD     1      18.910  22.210  23.670  1.00  0.00            
ATOM     17  H9  GCD     1      19.730  22.390  24.140  1.00  0.00            
ATOM     18  C6  GCD     1      18.630  24.500  24.380  1.00  0.00            
ATOM     19  O4  GCD     1      18.500  25.820  23.950  1.00  0.00            
ATOM     20  H10 GCD     1      17.720  24.270  24.930  1.00  0.00            
ATOM     21  O5  GCD     1      19.800  24.320  25.240  1.00  0.00            
ATOM     22  C7  GCD     1      19.410  24.360  26.600  1.00  0.00            
ATOM     23  H11 GCD     1      18.390  24.750  26.690  1.00  0.00            
ATOM     24  C8  GCD     1      19.420  22.880  27.060  1.00  0.00            
ATOM     25  H12 GCD     1      20.360  22.390  26.780  1.00  0.00            
ATOM     26  O6  GCD     1      18.270  22.200  26.540  1.00  0.00            
ATOM     27  H13 GCD     1      18.410  22.000  25.610  1.00  0.00            
ATOM     28  C9  GCD     1      19.300  22.800  28.610  1.00  0.00            
ATOM     29  H14 GCD     1      18.310  23.100  28.980  1.00  0.00            
ATOM     30  O7  GCD     1      19.570  21.480  29.110  1.00  0.00            
ATOM     31  H15 GCD     1      20.520  21.330  29.050  1.00  0.00            
ATOM     32  C10 GCD     1      20.370  23.670  29.250  1.00  0.00            
ATOM     33  H16 GCD     1      20.330  23.730  30.340  1.00  0.00            
ATOM     34  O8  GCD     1      20.170  24.990  28.720  1.00  0.00            
ATOM     35  C11 GCD     1      20.430  25.170  27.330  1.00  0.00            
ATOM     36  H17 GCD     1      21.480  24.850  27.200  1.00  0.00            
ATOM     37  C12 GCD     1      20.390  26.630  26.940  1.00  0.00            
ATOM     38  H18 GCD     1      20.770  26.830  25.930  1.00  0.00            
ATOM     39  H19 GCD     1      21.000  27.210  27.650  1.00  0.00            
ATOM     40  O9  GCD     1      19.060  27.080  27.060  1.00  0.00            
ATOM     41  H20 GCD     1      19.000  28.040  27.030  1.00  0.00            
ATOM     42  O10 GCD     1      21.750  23.250  28.890  1.00  0.00            
ATOM     43  C13 GCD     1      22.490  22.800  29.980  1.00  0.00            
ATOM     44  H21 GCD     1      21.850  22.460  30.810  1.00  0.00            
ATOM     45  C14 GCD     1      23.160  21.540  29.460  1.00  0.00            
ATOM     46  H22 GCD     1      23.850  21.770  28.640  1.00  0.00            
ATOM     47  O11 GCD     1      22.130  20.580  29.160  1.00  0.00            
ATOM     48  H23 GCD     1      22.580  19.980  28.540  1.00  0.00            
ATOM     49  C15 GCD     1      24.130  21.110  30.590  1.00  0.00            
ATOM     50  H24 GCD     1      23.520  20.910  31.480  1.00  0.00            
ATOM     51  O12 GCD     1      24.870  19.890  30.320  1.00  0.00            
ATOM     52  H25 GCD     1      25.440  20.160  29.600  1.00  0.00            
ATOM     53  C16 GCD     1      25.070  22.220  30.950  1.00  0.00            
ATOM     54  H26 GCD     1      25.800  21.810  31.650  1.00  0.00            
ATOM     55  O13 GCD     1      24.420  23.370  31.450  1.00  0.00            
ATOM     56  C17 GCD     1      23.460  23.890  30.500  1.00  0.00            
ATOM     57  H27 GCD     1      24.030  24.270  29.640  1.00  0.00            
ATOM     58  C18 GCD     1      22.670  25.020  31.160  1.00  0.00            
ATOM     59  H28 GCD     1      22.000  25.480  30.430  1.00  0.00            
ATOM     60  H29 GCD     1      23.280  25.890  31.440  1.00  0.00            
ATOM     61  O14 GCD     1      22.010  24.580  32.310  1.00  0.00            
ATOM     62  H30 GCD     1      21.450  25.310  32.600  1.00  0.00            
ATOM     63  O15 GCD     1      25.720  22.540  29.710  1.00  0.00            
ATOM     64  C19 GCD     1      27.150  22.580  29.800  1.00  0.00            
ATOM     65  H31 GCD     1      27.580  22.310  30.780  1.00  0.00            
ATOM     66  C20 GCD     1      27.740  21.710  28.700  1.00  0.00            
ATOM     67  H32 GCD     1      27.340  22.050  27.740  1.00  0.00            
ATOM     68  O16 GCD     1      27.480  20.310  28.840  1.00  0.00            
ATOM     69  H33 GCD     1      27.420  19.900  27.970  1.00  0.00            
ATOM     70  C21 GCD     1      29.220  21.870  28.570  1.00  0.00            
ATOM     71  H34 GCD     1      29.740  21.380  29.400  1.00  0.00            
ATOM     72  O17 GCD     1      29.730  21.170  27.440  1.00  0.00            
ATOM     73  H35 GCD     1      29.670  21.630  26.600  1.00  0.00            
ATOM     74  C22 GCD     1      29.650  23.390  28.600  1.00  0.00            
ATOM     75  H36 GCD     1      30.710  23.490  28.840  1.00  0.00            
ATOM     76  O18 GCD     1      28.940  24.110  29.600  1.00  0.00            
ATOM     77  C23 GCD     1      27.530  24.060  29.460  1.00  0.00            
ATOM     78  H37 GCD     1      27.320  24.370  28.430  1.00  0.00            
ATOM     79  C24 GCD     1      26.870  25.020  30.360  1.00  0.00            
ATOM     80  H38 GCD     1      27.130  24.810  31.410  1.00  0.00            
ATOM     81  H39 GCD     1      25.790  24.880  30.230  1.00  0.00            
ATOM     82  O19 GCD     1      27.140  26.360  30.080  1.00  0.00            
ATOM     83  H40 GCD     1      28.100  26.340  30.150  1.00  0.00            
ATOM     84  O20 GCD     1      29.370  23.980  27.340  1.00  0.00            
ATOM     85  C25 GCD     1      30.490  24.100  26.450  1.00  0.00            
ATOM     86  H41 GCD     1      31.310  23.500  26.860  1.00  0.00            
ATOM     87  C26 GCD     1      30.070  23.560  25.030  1.00  0.00            
ATOM     88  H42 GCD     1      29.200  24.130  24.680  1.00  0.00            
ATOM     89  O21 GCD     1      29.630  22.180  25.020  1.00  0.00            
ATOM     90  H43 GCD     1      29.300  21.840  24.180  1.00  0.00            
ATOM     91  C27 GCD     1      31.310  23.750  24.140  1.00  0.00            
ATOM     92  H44 GCD     1      32.090  23.140  24.600  1.00  0.00            
ATOM     93  O22 GCD     1      31.190  23.170  22.810  1.00  0.00            
ATOM     94  H45 GCD     1      31.140  22.220  22.970  1.00  0.00            
ATOM     95  C28 GCD     1      31.670  25.220  24.100  1.00  0.00            
ATOM     96  H46 GCD     1      32.520  25.370  23.420  1.00  0.00            
ATOM     97  O23 GCD     1      31.990  25.620  25.410  1.00  0.00            
ATOM     98  C29 GCD     1      30.900  25.540  26.310  1.00  0.00            
ATOM     99  H47 GCD     1      30.110  26.200  25.930  1.00  0.00            
ATOM    100  C30 GCD     1      31.280  26.150  27.660  1.00  0.00            
ATOM    101  H48 GCD     1      32.220  25.770  28.080  1.00  0.00            
ATOM    102  H49 GCD     1      30.520  26.010  28.430  1.00  0.00            
ATOM    103  O24 GCD     1      31.480  27.570  27.570  1.00  0.00            
ATOM    104  H50 GCD     1      32.050  27.640  26.790  1.00  0.00            
ATOM    105  O25 GCD     1      30.500  25.880  23.650  1.00  0.00            
ATOM    106  C31 GCD     1      30.690  26.800  22.550  1.00  0.00            
ATOM    107  H51 GCD     1      31.660  27.300  22.640  1.00  0.00            
ATOM    108  C32 GCD     1      30.570  26.070  21.230  1.00  0.00            
ATOM    109  H52 GCD     1      29.550  25.650  21.180  1.00  0.00            
ATOM    110  O26 GCD     1      31.640  25.120  20.970  1.00  0.00            
ATOM    111  H53 GCD     1      31.420  24.320  21.460  1.00  0.00            
ATOM    112  C33 GCD     1      30.700  27.080  20.090  1.00  0.00            
ATOM    113  H54 GCD     1      31.680  27.540  20.260  1.00  0.00            
ATOM    114  O27 GCD     1      30.730  26.480  18.790  1.00  0.00            
ATOM    115  H55 GCD     1      31.150  25.620  18.890  1.00  0.00            
ATOM    116  C34 GCD     1      29.720  28.280  20.310  1.00  0.00            
ATOM    117  H56 GCD     1      29.930  29.030  19.560  1.00  0.00            
ATOM    118  O28 GCD     1      29.840  28.870  21.590  1.00  0.00            
ATOM    119  C35 GCD     1      29.620  27.920  22.620  1.00  0.00            
ATOM    120  H57 GCD     1      28.620  27.470  22.600  1.00  0.00            
ATOM    121  C36 GCD     1      29.680  28.760  23.910  1.00  0.00            
ATOM    122  H58 GCD     1      29.590  28.030  24.730  1.00  0.00            
ATOM    123  H59 GCD     1      28.820  29.450  23.920  1.00  0.00            
ATOM    124  O29 GCD     1      30.820  29.530  24.170  1.00  0.00            
ATOM    125  H60 GCD     1      30.820  29.960  25.030  1.00  0.00            
ATOM    126  O30 GCD     1      28.410  27.820  20.260  1.00  0.00            
ATOM    127  C37 GCD     1      27.650  28.050  19.090  1.00  0.00            
ATOM    128  H61 GCD     1      28.240  28.470  18.260  1.00  0.00            
ATOM    129  C38 GCD     1      27.040  26.710  18.580  1.00  0.00            
ATOM    130  H62 GCD     1      26.580  26.170  19.410  1.00  0.00            
ATOM    131  O31 GCD     1      28.050  25.920  17.970  1.00  0.00            
ATOM    132  H63 GCD     1      28.960  26.200  18.150  1.00  0.00            
ATOM    133  C39 GCD     1      26.040  26.880  17.450  1.00  0.00            
ATOM    134  H64 GCD     1      26.540  27.240  16.530  1.00  0.00            
ATOM    135  O32 GCD     1      25.260  25.730  16.990  1.00  0.00            
ATOM    136  H65 GCD     1      25.900  25.040  16.780  1.00  0.00            
ATOM    137  C40 GCD     1      25.030  27.950  17.850  1.00  0.00            
ATOM    138  H66 GCD     1      24.360  28.290  17.060  1.00  0.00            
ATOM    139  O33 GCD     1      25.680  29.100  18.380  1.00  0.00            
ATOM    140  C41 GCD     1      26.460  28.970  19.550  1.00  0.00            
ATOM    141  H67 GCD     1      25.830  28.480  20.320  1.00  0.00            
ATOM    142  C42 GCD     1      26.920  30.320  20.230  1.00  0.00            
ATOM    143  H68 GCD     1      27.630  30.730  19.520  1.00  0.00            
ATOM    144  H69 GCD     1      27.380  29.960  21.160  1.00  0.00            
ATOM    145  O34 GCD     1      25.880  31.300  20.510  1.00  0.00            
ATOM    146  H70 GCD     1      25.630  31.450  19.590  1.00  0.00            
ATOM    147  O35 GCD     1      24.160  27.440  18.900  1.00  0.00            
ATOM    148  C43 GCD     1      22.790  27.700  18.840  1.00  0.00            
ATOM    149  H71 GCD     1      22.570  28.530  18.150  1.00  0.00            
ATOM    150  C44 GCD     1      22.040  26.450  18.280  1.00  0.00            
ATOM    151  H72 GCD     1      22.440  25.570  18.800  1.00  0.00            
ATOM    152  O36 GCD     1      22.350  26.340  16.890  1.00  0.00            
ATOM    153  H73 GCD     1      23.320  26.350  16.840  1.00  0.00            
ATOM    154  C45 GCD     1      20.520  26.520  18.610  1.00  0.00            
ATOM    155  H74 GCD     1      20.070  27.370  18.100  1.00  0.00            
ATOM    156  O37 GCD     1      19.830  25.320  18.230  1.00  0.00            
ATOM    157  H75 GCD     1      20.340  24.550  18.510  1.00  0.00            
ATOM    158  C46 GCD     1      20.300  26.870  20.040  1.00  0.00            
ATOM    159  H76 GCD     1      19.240  27.090  20.190  1.00  0.00            
ATOM    160  O38 GCD     1      20.670  25.970  21.020  1.00  0.00            
ATOM    161  O39 GCD     1      20.960  28.050  20.290  1.00  0.00            
ATOM    162  C47 GCD     1      22.400  27.940  20.250  1.00  0.00            
ATOM    163  H77 GCD     1      22.760  27.120  20.880  1.00  0.00            
ATOM    164  C48 GCD     1      22.940  29.300  20.820  1.00  0.00            
ATOM    165  H78 GCD     1      23.990  29.250  21.110  1.00  0.00            
ATOM    166  H79 GCD     1      22.570  29.410  21.840  1.00  0.00            
ATOM    167  O40 GCD     1      22.520  30.490  20.120  1.00  0.00            
ATOM    168  H80 GCD     1      23.200  30.720  19.470  1.00  0.00            
ATOM    169  C1  BB8     2      22.200  21.030  22.760  1.00  0.00            
ATOM    170  C2  BB8     2      23.340  21.660  23.520  1.00  0.00            
ATOM    171  O1  BB8     2      22.740  22.900  23.920  1.00  0.00            
ATOM    172  C3  BB8     2      23.370  23.820  24.820  1.00  0.00            
ATOM    173  O2  BB8     2      24.550  24.320  24.180  1.00  0.00            
ATOM    174  C4  BB8     2      24.500  25.290  23.150  1.00  0.00            
ATOM    175  C5  BB8     2      24.290  24.660  21.820  1.00  0.00            
ATOM    176  O3  BB8     2      23.230  24.610  21.280  1.00  0.00            
ATOM    177  C6  BB8     2      25.470  24.080  21.160  1.00  0.00            
ATOM    178  C7  BB8     2      25.410  23.440  19.890  1.00  0.00            
ATOM    179  O4  BB8     2      24.290  23.300  19.140  1.00  0.00            
ATOM    180  C8  BB8     2      26.570  23.000  19.320  1.00  0.00            
ATOM    181  C9  BB8     2      27.760  23.120  19.950  1.00  0.00            
ATOM    182  O5  BB8     2      28.870  22.500  19.420  1.00  0.00            
ATOM    183  C10 BB8     2      27.860  23.740  21.190  1.00  0.00            
ATOM    184  C11 BB8     2      26.710  24.190  21.800  1.00  0.00            
ATOM    185  O6  BB8     2      26.860  24.940  22.920  1.00  0.00            
ATOM    186  C12 BB8     2      25.900  25.970  23.160  1.00  0.00            
ATOM    187  C13 BB8     2      26.290  26.740  24.420  1.00  0.00            
ATOM    188  C14 BB8     2      26.710  26.090  25.580  1.00  0.00            
ATOM    189  C15 BB8     2      27.080  26.850  26.720  1.00  0.00            
ATOM    190  C16 BB8     2      26.720  28.170  26.740  1.00  0.00            
ATOM    191  O7  BB8     2      26.990  28.840  27.840  1.00  0.00            
ATOM    192  C17 BB8     2      26.380  28.860  25.580  1.00  0.00            
ATOM    193  O8  BB8     2      26.130  30.200  25.570  1.00  0.00            
ATOM    194  C18 BB8     2      26.150  28.150  24.370  1.00  0.00            
ATOM    195  C19 BB8     2      23.800  23.020  26.080  1.00  0.00            
ATOM    196  O9  BB8     2      24.530  23.850  27.040  1.00  0.00            
ATOM    197  C20 BB8     2      24.740  21.780  25.620  1.00  0.00            
ATOM    198  O10 BB8     2      25.160  21.080  26.750  1.00  0.00            
ATOM    199  C21 BB8     2      23.850  20.820  24.710  1.00  0.00            
ATOM    200  O11 BB8     2      22.790  20.190  25.520  1.00  0.00            
ATOM    201  H1  BB8     2      22.500  20.040  22.400  1.00  0.00            
ATOM    202  H2  BB8     2      21.380  20.840  23.450  1.00  0.00            
ATOM    203  H3  BB8     2      21.800  21.630  21.930  1.00  0.00            
ATOM    204  H4  BB8     2      24.100  21.770  22.730  1.00  0.00            
ATOM    205  H5  BB8     2      22.640  24.630  24.950  1.00  0.00            
ATOM    206  H6  BB8     2      23.750  26.080  23.290  1.00  0.00            
ATOM    207  H7  BB8     2      23.620  23.680  19.740  1.00  0.00            
ATOM    208  H8  BB8     2      26.510  22.500  18.370  1.00  0.00            
ATOM    209  H9  BB8     2      28.600  21.570  19.430  1.00  0.00            
ATOM    210  H10 BB8     2      28.820  23.720  21.690  1.00  0.00            
ATOM    211  H11 BB8     2      25.910  26.650  22.290  1.00  0.00            
ATOM    212  H12 BB8     2      26.690  25.010  25.600  1.00  0.00            
ATOM    213  H13 BB8     2      27.520  26.410  27.620  1.00  0.00            
ATOM    214  H14 BB8     2      27.310  29.720  27.550  1.00  0.00            
ATOM    215  H15 BB8     2      26.230  30.580  24.680  1.00  0.00            
ATOM    216  H16 BB8     2      25.750  28.630  23.490  1.00  0.00            
ATOM    217  H17 BB8     2      22.840  22.720  26.510  1.00  0.00            
ATOM    218  H18 BB8     2      25.050  23.220  27.550  1.00  0.00            
ATOM    219  H19 BB8     2      25.630  22.150  25.100  1.00  0.00            
ATOM    220  H20 BB8     2      25.950  20.590  26.460  1.00  0.00            
ATOM    221  H21 BB8     2      24.450  19.980  24.330  1.00  0.00            
ATOM    222  H22 BB8     2      23.350  19.850  26.240  1.00  0.00            
TER
ENDMDL
MODEL        1
ATOM      1  H1  GCD     1      10.710  19.530  35.000  1.00  0.00            
ATOM      2  O1  GCD     1      11.260  20.030  34.390  1.00  0.00            
ATOM      3  C1  GCD     1      10.580  19.820  33.160  1.00  0.00            
ATOM      4  H2  GCD     1       9.580  20.190  33.430  1.00  0.00            
ATOM      5  H3  GCD     1      11.060  20.480  32.420  1.00  0.00            
ATOM      6  C2  GCD     1      10.520  18.400  32.630  1.00  0.00            
ATOM      7  H4  GCD     1      11.560  18.300  32.300  1.00  0.00            
ATOM      8  C3  GCD     1       9.570  18.020  31.510  1.00  0.00            
ATOM      9  H5  GCD     1       8.520  18.050  31.840  1.00  0.00            
ATOM     10  C4  GCD     1       9.770  16.560  31.040  1.00  0.00            
ATOM     11  H6  GCD     1      10.800  16.360  30.720  1.00  0.00            
ATOM     12  O2  GCD     1       8.820  16.300  29.970  1.00  0.00            
ATOM     13  H7  GCD     1       9.030  16.930  29.270  1.00  0.00            
ATOM     14  C5  GCD     1       9.610  15.640  32.240  1.00  0.00            
ATOM     15  H8  GCD     1       8.570  15.680  32.560  1.00  0.00            
ATOM     16  O3  GCD     1       9.940  14.260  31.980  1.00  0.00            
ATOM     17  H9  GCD     1       9.490  14.060  31.150  1.00  0.00            
ATOM     18  C6  GCD     1      10.490  16.180  33.390  1.00  0.00            
ATOM     19  O4  GCD     1      10.220  17.520  33.720  1.00  0.00            
ATOM     20  H10 GCD     1      10.240  15.590  34.280  1.00  0.00            
ATOM     21  O5  GCD     1      11.910  16.050  33.050  1.00  0.00            
ATOM     22  C7  GCD     1      12.630  15.410  34.110  1.00  0.00            
ATOM     23  H11 GCD     1      12.220  15.410  35.130  1.00  0.00            
ATOM     24  C8  GCD     1      12.940  14.000  33.680  1.00  0.00            
ATOM     25  H12 GCD     1      13.300  13.980  32.640  1.00  0.00            
ATOM     26  O6  GCD     1      11.750  13.110  33.680  1.00  0.00            
ATOM     27  H13 GCD     1      11.190  13.430  32.970  1.00  0.00            
ATOM     28  C9  GCD     1      14.070  13.320  34.490  1.00  0.00            
ATOM     29  H14 GCD     1      13.610  13.050  35.450  1.00  0.00            
ATOM     30  O7  GCD     1      14.430  12.170  33.800  1.00  0.00            
ATOM     31  H15 GCD     1      13.810  12.070  33.070  1.00  0.00            
ATOM     32  C10 GCD     1      15.290  14.200  34.660  1.00  0.00            
ATOM     33  H16 GCD     1      15.790  13.640  35.460  1.00  0.00            
ATOM     34  O8  GCD     1      14.800  15.390  35.190  1.00  0.00            
ATOM     35  C11 GCD     1      14.030  16.080  34.240  1.00  0.00            
ATOM     36  H17 GCD     1      14.510  15.990  33.260  1.00  0.00            
ATOM     37  C12 GCD     1      13.860  17.580  34.580  1.00  0.00            
ATOM     38  H18 GCD     1      13.480  17.730  35.600  1.00  0.00            
ATOM     39  H19 GCD     1      12.990  18.060  34.110  1.00  0.00            
ATOM     40  O9  GCD     1      15.140  18.290  34.640  1.00  0.00            
ATOM     41  H20 GCD     1      15.330  18.860  33.880  1.00  0.00            
ATOM     42  O10 GCD     1      16.050  14.330  33.490  1.00  0.00            
ATOM     43  C13 GCD     1      17.400  13.960  33.520  1.00  0.00            
ATOM     44  H21 GCD     1      17.600  13.490  34.490  1.00  0.00            
ATOM     45  C14 GCD     1      17.640  12.960  32.490  1.00  0.00            
ATOM     46  H22 GCD     1      17.270  13.330  31.530  1.00  0.00            
ATOM     47  O11 GCD     1      16.990  11.750  32.810  1.00  0.00            
ATOM     48  H23 GCD     1      16.070  12.020  32.960  1.00  0.00            
ATOM     49  C15 GCD     1      19.140  12.650  32.160  1.00  0.00            
ATOM     50  H24 GCD     1      19.630  12.140  32.990  1.00  0.00            
ATOM     51  O12 GCD     1      19.240  11.890  30.920  1.00  0.00            
ATOM     52  H25 GCD     1      18.910  12.440  30.200  1.00  0.00            
ATOM     53  C16 GCD     1      19.950  13.910  31.980  1.00  0.00            
ATOM     54  H26 GCD     1      21.020  13.730  31.930  1.00  0.00            
ATOM     55  O13 GCD     1      19.660  14.790  33.060  1.00  0.00            
ATOM     56  C17 GCD     1      18.270  15.170  33.220  1.00  0.00            
ATOM     57  H27 GCD     1      17.920  15.630  32.280  1.00  0.00            
ATOM     58  C18 GCD     1      18.260  16.230  34.290  1.00  0.00            
ATOM     59  H28 GCD     1      17.220  16.590  34.370  1.00  0.00            
ATOM     60  H29 GCD     1      18.840  17.060  33.860  1.00  0.00            
ATOM     61  O14 GCD     1      18.670  15.790  35.580  1.00  0.00            
ATOM     62  H30 GCD     1      18.720  16.580  36.140  1.00  0.00            
ATOM     63  O15 GCD     1      19.630  14.660  30.820  1.00  0.00            
ATOM     64  C19 GCD     1      20.600  14.470  29.730  1.00  0.00            
ATOM     65  H31 GCD     1      21.320  13.650  29.860  1.00  0.00            
ATOM     66  C20 GCD     1      19.770  14.360  28.460  1.00  0.00            
ATOM     67  H32 GCD     1      19.120  15.250  28.480  1.00  0.00            
ATOM     68  O16 GCD     1      19.030  13.150  28.400  1.00  0.00            
ATOM     69  H33 GCD     1      18.130  13.450  28.200  1.00  0.00            
ATOM     70  C21 GCD     1      20.690  14.510  27.200  1.00  0.00            
ATOM     71  H34 GCD     1      21.330  13.630  27.200  1.00  0.00            
ATOM     72  O17 GCD     1      19.900  14.320  26.020  1.00  0.00            
ATOM     73  H35 GCD     1      19.470  15.170  25.880  1.00  0.00            
ATOM     74  C22 GCD     1      21.510  15.890  27.330  1.00  0.00            
ATOM     75  H36 GCD     1      22.260  15.850  26.540  1.00  0.00            
ATOM     76  O18 GCD     1      22.190  15.840  28.570  1.00  0.00            
ATOM     77  C23 GCD     1      21.320  15.790  29.710  1.00  0.00            
ATOM     78  H37 GCD     1      20.540  16.530  29.510  1.00  0.00            
ATOM     79  C24 GCD     1      22.060  16.180  30.930  1.00  0.00            
ATOM     80  H38 GCD     1      22.580  15.270  31.260  1.00  0.00            
ATOM     81  H39 GCD     1      21.380  16.290  31.790  1.00  0.00            
ATOM     82  O19 GCD     1      22.710  17.430  30.770  1.00  0.00            
ATOM     83  H40 GCD     1      23.070  17.540  29.880  1.00  0.00            
ATOM     84  O20 GCD     1      20.640  17.030  27.090  1.00  0.00            
ATOM     85  C25 GCD     1      21.160  18.240  26.550  1.00  0.00            
ATOM     86  H41 GCD     1      22.250  18.190  26.460  1.00  0.00            
ATOM     87  C26 GCD     1      20.660  18.360  25.060  1.00  0.00            
ATOM     88  H42 GCD     1      19.560  18.330  25.060  1.00  0.00            
ATOM     89  O21 GCD     1      21.080  17.330  24.240  1.00  0.00            
ATOM     90  H43 GCD     1      22.030  17.470  24.110  1.00  0.00            
ATOM     91  C27 GCD     1      21.090  19.770  24.590  1.00  0.00            
ATOM     92  H44 GCD     1      22.180  19.910  24.630  1.00  0.00            
ATOM     93  O22 GCD     1      20.780  20.070  23.220  1.00  0.00            
ATOM     94  H45 GCD     1      21.150  19.380  22.660  1.00  0.00            
ATOM     95  C28 GCD     1      20.560  20.890  25.450  1.00  0.00            
ATOM     96  H46 GCD     1      20.930  21.880  25.160  1.00  0.00            
ATOM     97  O23 GCD     1      21.080  20.690  26.780  1.00  0.00            
ATOM     98  C29 GCD     1      20.670  19.460  27.380  1.00  0.00            
ATOM     99  H47 GCD     1      19.580  19.460  27.490  1.00  0.00            
ATOM    100  C30 GCD     1      21.370  19.520  28.770  1.00  0.00            
ATOM    101  H48 GCD     1      20.980  18.850  29.540  1.00  0.00            
ATOM    102  H49 GCD     1      21.290  20.560  29.130  1.00  0.00            
ATOM    103  O24 GCD     1      22.810  19.210  28.750  1.00  0.00            
ATOM    104  H50 GCD     1      23.180  19.640  27.980  1.00  0.00            
ATOM    105  O25 GCD     1      19.060  20.970  25.500  1.00  0.00            
ATOM    106  C31 GCD     1      18.350  22.060  24.840  1.00  0.00            
ATOM    107  H51 GCD     1      19.160  22.520  24.250  1.00  0.00            
ATOM    108  C32 GCD     1      17.330  21.550  23.800  1.00  0.00            
ATOM    109  H52 GCD     1      16.650  20.840  24.300  1.00  0.00            
ATOM    110  O26 GCD     1      18.000  20.920  22.780  1.00  0.00            
ATOM    111  H53 GCD     1      18.650  20.390  23.250  1.00  0.00            
ATOM    112  C33 GCD     1      16.550  22.690  23.150  1.00  0.00            
ATOM    113  H54 GCD     1      17.190  23.400  22.620  1.00  0.00            
ATOM    114  O27 GCD     1      15.510  22.140  22.350  1.00  0.00            
ATOM    115  H55 GCD     1      15.970  21.470  21.850  1.00  0.00            
ATOM    116  C34 GCD     1      15.990  23.600  24.240  1.00  0.00            
ATOM    117  H56 GCD     1      15.520  24.470  23.760  1.00  0.00            
ATOM    118  O28 GCD     1      17.050  24.080  25.050  1.00  0.00            
ATOM    119  C35 GCD     1      17.800  23.110  25.750  1.00  0.00            
ATOM    120  H57 GCD     1      17.130  22.540  26.410  1.00  0.00            
ATOM    121  C36 GCD     1      18.910  23.770  26.630  1.00  0.00            
ATOM    122  H58 GCD     1      19.190  22.940  27.300  1.00  0.00            
ATOM    123  H59 GCD     1      18.560  24.620  27.220  1.00  0.00            
ATOM    124  O29 GCD     1      20.060  24.110  25.920  1.00  0.00            
ATOM    125  H60 GCD     1      19.880  24.770  25.240  1.00  0.00            
ATOM    126  O30 GCD     1      15.060  22.870  25.070  1.00  0.00            
ATOM    127  C37 GCD     1      13.800  23.500  25.310  1.00  0.00            
ATOM    128  H61 GCD     1      13.980  24.530  24.990  1.00  0.00            
ATOM    129  C38 GCD     1      12.690  22.680  24.620  1.00  0.00            
ATOM    130  H62 GCD     1      12.840  21.610  24.830  1.00  0.00            
ATOM    131  O31 GCD     1      12.760  22.710  23.160  1.00  0.00            
ATOM    132  H63 GCD     1      13.680  22.520  22.930  1.00  0.00            
ATOM    133  C39 GCD     1      11.300  23.090  25.070  1.00  0.00            
ATOM    134  H64 GCD     1      11.090  24.140  24.800  1.00  0.00            
ATOM    135  O32 GCD     1      10.290  22.280  24.390  1.00  0.00            
ATOM    136  H65 GCD     1      10.620  22.210  23.480  1.00  0.00            
ATOM    137  C40 GCD     1      11.180  23.100  26.550  1.00  0.00            
ATOM    138  H66 GCD     1      10.210  23.510  26.850  1.00  0.00            
ATOM    139  O33 GCD     1      12.260  23.840  27.130  1.00  0.00            
ATOM    140  C41 GCD     1      13.590  23.450  26.800  1.00  0.00            
ATOM    141  H67 GCD     1      13.720  22.390  27.060  1.00  0.00            
ATOM    142  C42 GCD     1      14.660  24.270  27.600  1.00  0.00            
ATOM    143  H68 GCD     1      14.510  25.350  27.540  1.00  0.00            
ATOM    144  H69 GCD     1      15.650  23.990  27.210  1.00  0.00            
ATOM    145  O34 GCD     1      14.720  23.800  28.970  1.00  0.00            
ATOM    146  H70 GCD     1      14.020  24.180  29.510  1.00  0.00            
ATOM    147  O35 GCD     1      11.190  21.790  27.140  1.00  0.00            
ATOM    148  C43 GCD     1      10.000  21.360  27.860  1.00  0.00            
ATOM    149  H71 GCD     1       9.090  21.950  27.670  1.00  0.00            
ATOM    150  C44 GCD     1       9.690  19.980  27.350  1.00  0.00            
ATOM    151  H72 GCD     1      10.620  19.390  27.430  1.00  0.00            
ATOM    152  O36 GCD     1       9.300  20.020  25.980  1.00  0.00            
ATOM    153  H73 GCD     1       9.730  20.740  25.510  1.00  0.00            
ATOM    154  C45 GCD     1       8.580  19.340  28.240  1.00  0.00            
ATOM    155  H74 GCD     1       7.690  19.940  28.010  1.00  0.00            
ATOM    156  O37 GCD     1       8.410  18.000  27.890  1.00  0.00            
ATOM    157  H75 GCD     1       8.500  17.950  26.940  1.00  0.00            
ATOM    158  C46 GCD     1       8.900  19.590  29.730  1.00  0.00            
ATOM    159  H76 GCD     1       7.960  19.440  30.270  1.00  0.00            
ATOM    160  O38 GCD     1       9.920  18.770  30.330  1.00  0.00            
ATOM    161  O39 GCD     1       9.200  20.940  30.000  1.00  0.00            
ATOM    162  C47 GCD     1      10.330  21.520  29.330  1.00  0.00            
ATOM    163  H77 GCD     1      11.180  20.880  29.550  1.00  0.00            
ATOM    164  C48 GCD     1      10.480  22.920  29.890  1.00  0.00            
ATOM    165  H78 GCD     1      11.310  23.410  29.370  1.00  0.00            
ATOM    166  H79 GCD     1      10.760  22.880  30.950  1.00  0.00            
ATOM    167  O40 GCD     1       9.410  23.820  29.770  1.00  0.00            
ATOM    168  H80 GCD     1       9.690  24.520  30.380  1.00  0.00            
ATOM    169  C1  BB8     2      11.550  16.080  27.340  1.00  0.00            
ATOM    170  C2  BB8     2      12.940  16.240  27.990  1.00  0.00            
ATOM    171  O1  BB8     2      12.760  17.360  28.830  1.00  0.00            
ATOM    172  C3  BB8     2      13.880  17.950  29.550  1.00  0.00            
ATOM    173  O2  BB8     2      15.010  18.130  28.680  1.00  0.00            
ATOM    174  C4  BB8     2      15.090  19.420  28.010  1.00  0.00            
ATOM    175  C5  BB8     2      14.210  19.400  26.720  1.00  0.00            
ATOM    176  O3  BB8     2      13.100  19.860  26.730  1.00  0.00            
ATOM    177  C6  BB8     2      14.790  18.840  25.450  1.00  0.00            
ATOM    178  C7  BB8     2      14.120  18.670  24.250  1.00  0.00            
ATOM    179  O4  BB8     2      12.840  18.990  24.070  1.00  0.00            
ATOM    180  C8  BB8     2      14.720  18.180  23.120  1.00  0.00            
ATOM    181  C9  BB8     2      15.970  17.750  23.190  1.00  0.00            
ATOM    182  O5  BB8     2      16.510  17.160  22.130  1.00  0.00            
ATOM    183  C10 BB8     2      16.700  17.910  24.330  1.00  0.00            
ATOM    184  C11 BB8     2      16.160  18.500  25.470  1.00  0.00            
ATOM    185  O6  BB8     2      16.950  18.670  26.550  1.00  0.00            
ATOM    186  C12 BB8     2      16.560  19.650  27.570  1.00  0.00            
ATOM    187  C13 BB8     2      17.560  19.550  28.780  1.00  0.00            
ATOM    188  C14 BB8     2      17.830  18.290  29.360  1.00  0.00            
ATOM    189  C15 BB8     2      18.610  18.240  30.540  1.00  0.00            
ATOM    190  C16 BB8     2      19.200  19.410  31.040  1.00  0.00            
ATOM    191  O7  BB8     2      19.920  19.290  32.230  1.00  0.00            
ATOM    192  C17 BB8     2      19.060  20.600  30.360  1.00  0.00            
ATOM    193  O8  BB8     2      19.680  21.790  30.720  1.00  0.00            
ATOM    194  C18 BB8     2      18.190  20.660  29.300  1.00  0.00            
ATOM    195  C19 BB8     2      14.310  16.900  30.560  1.00  0.00            
ATOM    196  O9  BB8     2      15.460  17.410  31.410  1.00  0.00            
ATOM    197  C20 BB8     2      14.610  15.530  29.800  1.00  0.00            
ATOM    198  O10 BB8     2      14.970  14.380  30.690  1.00  0.00            
ATOM    199  C21 BB8     2      13.480  15.020  28.840  1.00  0.00            
ATOM    200  O11 BB8     2      12.390  14.450  29.560  1.00  0.00            
ATOM    201  H1  BB8     2      11.190  17.090  27.100  1.00  0.00            
ATOM    202  H2  BB8     2      11.560  15.430  26.460  1.00  0.00            
ATOM    203  H3  BB8     2      10.760  15.760  28.030  1.00  0.00            
ATOM    204  H4  BB8     2      13.670  16.550  27.230  1.00  0.00            
ATOM    205  H5  BB8     2      13.520  18.770  30.190  1.00  0.00            
ATOM    206  H6  BB8     2      14.830  20.260  28.670  1.00  0.00            
ATOM    207  H7  BB8     2      12.520  19.310  24.930  1.00  0.00            
ATOM    208  H8  BB8     2      14.130  18.110  22.210  1.00  0.00            
ATOM    209  H9  BB8     2      17.190  16.550  22.450  1.00  0.00            
ATOM    210  H10 BB8     2      17.730  17.570  24.310  1.00  0.00            
ATOM    211  H11 BB8     2      16.610  20.640  27.110  1.00  0.00            
ATOM    212  H12 BB8     2      17.290  17.440  28.960  1.00  0.00            
ATOM    213  H13 BB8     2      18.810  17.300  31.040  1.00  0.00            
ATOM    214  H14 BB8     2      20.180  20.190  32.520  1.00  0.00            
ATOM    215  H15 BB8     2      19.090  22.490  30.390  1.00  0.00            
ATOM    216  H16 BB8     2      17.990  21.660  28.930  1.00  0.00            
ATOM    217  H17 BB8     2      13.490  16.720  31.260  1.00  0.00            
ATOM    218  H18 BB8     2      15.360  18.380  31.430  1.00  0.00            
ATOM    219  H19 BB8     2      15.480  15.790  29.190  1.00  0.00            
ATOM    220  H20 BB8     2      15.400  14.730  31.490  1.00  0.00            
ATOM    221  H21 BB8     2      13.800  14.230  28.150  1.00  0.00            
ATOM    222  H22 BB8     2      12.880  13.780  30.060  1.00  0.00            
TER
ENDMDL
MODEL        1
ATOM      1  H1  GCD     1      18.850  27.940  22.390  1.00  0.00            
ATOM      2  O1  GCD     1      19.430  28.580  21.960  1.00  0.00            
ATOM      3  C1  GCD     1      20.490  28.370  22.840  1.00  0.00            
ATOM      4  H2  GCD     1      21.420  28.890  22.600  1.00  0.00            
ATOM      5  H3  GCD     1      20.190  28.750  23.820  1.00  0.00            
ATOM      6  C2  GCD     1      20.770  26.810  22.920  1.00  0.00            
ATOM      7  H4  GCD     1      21.450  26.640  23.760  1.00  0.00            
ATOM      8  C3  GCD     1      21.280  26.070  21.720  1.00  0.00            
ATOM      9  H5  GCD     1      20.630  26.160  20.840  1.00  0.00            
ATOM     10  C4  GCD     1      21.230  24.620  21.970  1.00  0.00            
ATOM     11  H6  GCD     1      21.900  24.390  22.810  1.00  0.00            
ATOM     12  O2  GCD     1      21.600  23.920  20.790  1.00  0.00            
ATOM     13  H7  GCD     1      21.980  24.610  20.230  1.00  0.00            
ATOM     14  C5  GCD     1      19.930  24.110  22.520  1.00  0.00            
ATOM     15  H8  GCD     1      19.110  24.320  21.820  1.00  0.00            
ATOM     16  O3  GCD     1      19.900  22.750  22.840  1.00  0.00            
ATOM     17  H9  GCD     1      20.360  22.280  22.130  1.00  0.00            
ATOM     18  C6  GCD     1      19.560  24.950  23.740  1.00  0.00            
ATOM     19  O4  GCD     1      19.530  26.280  23.350  1.00  0.00            
ATOM     20  H10 GCD     1      18.560  24.630  24.050  1.00  0.00            
ATOM     21  O5  GCD     1      20.440  24.730  24.830  1.00  0.00            
ATOM     22  C7  GCD     1      19.820  24.710  26.170  1.00  0.00            
ATOM     23  H11 GCD     1      18.840  25.190  26.090  1.00  0.00            
ATOM     24  C8  GCD     1      19.640  23.170  26.640  1.00  0.00            
ATOM     25  H12 GCD     1      20.650  22.760  26.510  1.00  0.00            
ATOM     26  O6  GCD     1      18.800  22.520  25.670  1.00  0.00            
ATOM     27  H13 GCD     1      19.330  22.620  24.870  1.00  0.00            
ATOM     28  C9  GCD     1      19.120  23.180  28.070  1.00  0.00            
ATOM     29  H14 GCD     1      18.200  23.770  27.940  1.00  0.00            
ATOM     30  O7  GCD     1      18.890  21.920  28.660  1.00  0.00            
ATOM     31  H15 GCD     1      19.690  21.400  28.510  1.00  0.00            
ATOM     32  C10 GCD     1      20.110  23.960  28.960  1.00  0.00            
ATOM     33  H16 GCD     1      19.740  23.910  29.990  1.00  0.00            
ATOM     34  O8  GCD     1      20.080  25.290  28.460  1.00  0.00            
ATOM     35  C11 GCD     1      20.630  25.450  27.120  1.00  0.00            
ATOM     36  H17 GCD     1      21.660  25.070  26.980  1.00  0.00            
ATOM     37  C12 GCD     1      20.870  26.890  26.750  1.00  0.00            
ATOM     38  H18 GCD     1      21.380  26.960  25.780  1.00  0.00            
ATOM     39  H19 GCD     1      21.480  27.450  27.480  1.00  0.00            
ATOM     40  O9  GCD     1      19.690  27.600  26.560  1.00  0.00            
ATOM     41  H20 GCD     1      19.810  28.520  26.810  1.00  0.00            
ATOM     42  O10 GCD     1      21.470  23.580  28.990  1.00  0.00            
ATOM     43  C13 GCD     1      21.790  22.610  30.020  1.00  0.00            
ATOM     44  H21 GCD     1      20.950  22.300  30.660  1.00  0.00            
ATOM     45  C14 GCD     1      22.310  21.270  29.480  1.00  0.00            
ATOM     46  H22 GCD     1      23.130  21.350  28.760  1.00  0.00            
ATOM     47  O11 GCD     1      21.290  20.540  28.770  1.00  0.00            
ATOM     48  H23 GCD     1      21.730  19.740  28.460  1.00  0.00            
ATOM     49  C15 GCD     1      22.880  20.490  30.660  1.00  0.00            
ATOM     50  H24 GCD     1      22.000  20.460  31.310  1.00  0.00            
ATOM     51  O12 GCD     1      23.390  19.210  30.270  1.00  0.00            
ATOM     52  H25 GCD     1      24.160  19.320  29.700  1.00  0.00            
ATOM     53  C16 GCD     1      23.950  21.270  31.300  1.00  0.00            
ATOM     54  H26 GCD     1      24.340  20.690  32.150  1.00  0.00            
ATOM     55  O13 GCD     1      23.240  22.400  31.840  1.00  0.00            
ATOM     56  C17 GCD     1      22.830  23.320  30.820  1.00  0.00            
ATOM     57  H27 GCD     1      23.700  23.540  30.180  1.00  0.00            
ATOM     58  C18 GCD     1      22.280  24.610  31.600  1.00  0.00            
ATOM     59  H28 GCD     1      21.910  25.390  30.920  1.00  0.00            
ATOM     60  H29 GCD     1      23.120  25.050  32.160  1.00  0.00            
ATOM     61  O14 GCD     1      21.170  24.410  32.450  1.00  0.00            
ATOM     62  H30 GCD     1      21.090  25.220  32.980  1.00  0.00            
ATOM     63  O15 GCD     1      25.050  21.610  30.460  1.00  0.00            
ATOM     64  C19 GCD     1      26.390  21.280  31.060  1.00  0.00            
ATOM     65  H31 GCD     1      26.290  20.870  32.070  1.00  0.00            
ATOM     66  C20 GCD     1      27.060  20.290  30.120  1.00  0.00            
ATOM     67  H32 GCD     1      27.020  20.680  29.090  1.00  0.00            
ATOM     68  O16 GCD     1      26.300  19.100  30.300  1.00  0.00            
ATOM     69  H33 GCD     1      26.370  18.590  29.490  1.00  0.00            
ATOM     70  C21 GCD     1      28.500  20.050  30.650  1.00  0.00            
ATOM     71  H34 GCD     1      28.440  19.790  31.710  1.00  0.00            
ATOM     72  O17 GCD     1      29.150  18.990  29.970  1.00  0.00            
ATOM     73  H35 GCD     1      29.490  19.330  29.140  1.00  0.00            
ATOM     74  C22 GCD     1      29.170  21.360  30.610  1.00  0.00            
ATOM     75  H36 GCD     1      30.200  21.350  30.980  1.00  0.00            
ATOM     76  O18 GCD     1      28.460  22.240  31.550  1.00  0.00            
ATOM     77  C23 GCD     1      27.110  22.630  31.260  1.00  0.00            
ATOM     78  H37 GCD     1      26.970  23.270  30.380  1.00  0.00            
ATOM     79  C24 GCD     1      26.520  23.390  32.440  1.00  0.00            
ATOM     80  H38 GCD     1      26.730  22.850  33.370  1.00  0.00            
ATOM     81  H39 GCD     1      25.450  23.520  32.250  1.00  0.00            
ATOM     82  O19 GCD     1      27.080  24.690  32.650  1.00  0.00            
ATOM     83  H40 GCD     1      28.050  24.640  32.620  1.00  0.00            
ATOM     84  O20 GCD     1      29.180  21.840  29.280  1.00  0.00            
ATOM     85  C25 GCD     1      30.420  21.930  28.630  1.00  0.00            
ATOM     86  H41 GCD     1      31.150  21.420  29.270  1.00  0.00            
ATOM     87  C26 GCD     1      30.290  21.360  27.230  1.00  0.00            
ATOM     88  H42 GCD     1      29.540  21.900  26.630  1.00  0.00            
ATOM     89  O21 GCD     1      29.970  19.940  27.410  1.00  0.00            
ATOM     90  H43 GCD     1      29.290  19.810  26.750  1.00  0.00            
ATOM     91  C27 GCD     1      31.620  21.460  26.470  1.00  0.00            
ATOM     92  H44 GCD     1      32.300  20.790  27.010  1.00  0.00            
ATOM     93  O22 GCD     1      31.490  21.100  25.080  1.00  0.00            
ATOM     94  H45 GCD     1      31.300  20.150  25.030  1.00  0.00            
ATOM     95  C28 GCD     1      32.270  22.860  26.620  1.00  0.00            
ATOM     96  H46 GCD     1      33.270  22.910  26.190  1.00  0.00            
ATOM     97  O23 GCD     1      32.230  23.260  27.970  1.00  0.00            
ATOM     98  C29 GCD     1      30.900  23.350  28.510  1.00  0.00            
ATOM     99  H47 GCD     1      30.220  23.890  27.850  1.00  0.00            
ATOM    100  C30 GCD     1      31.080  24.000  29.950  1.00  0.00            
ATOM    101  H48 GCD     1      31.710  23.340  30.550  1.00  0.00            
ATOM    102  H49 GCD     1      30.140  24.070  30.510  1.00  0.00            
ATOM    103  O24 GCD     1      31.480  25.420  29.880  1.00  0.00            
ATOM    104  H50 GCD     1      31.790  25.580  28.980  1.00  0.00            
ATOM    105  O25 GCD     1      31.460  23.760  25.960  1.00  0.00            
ATOM    106  C31 GCD     1      32.140  24.660  25.140  1.00  0.00            
ATOM    107  H51 GCD     1      33.220  24.690  25.320  1.00  0.00            
ATOM    108  C32 GCD     1      32.220  24.120  23.710  1.00  0.00            
ATOM    109  H52 GCD     1      31.210  24.000  23.300  1.00  0.00            
ATOM    110  O26 GCD     1      32.830  22.880  23.630  1.00  0.00            
ATOM    111  H53 GCD     1      32.310  22.260  24.150  1.00  0.00            
ATOM    112  C33 GCD     1      33.010  25.120  22.840  1.00  0.00            
ATOM    113  H54 GCD     1      33.990  25.130  23.320  1.00  0.00            
ATOM    114  O27 GCD     1      33.120  24.810  21.460  1.00  0.00            
ATOM    115  H55 GCD     1      33.640  24.000  21.480  1.00  0.00            
ATOM    116  C34 GCD     1      32.240  26.440  22.910  1.00  0.00            
ATOM    117  H56 GCD     1      32.680  27.290  22.380  1.00  0.00            
ATOM    118  O28 GCD     1      32.210  26.890  24.270  1.00  0.00            
ATOM    119  C35 GCD     1      31.500  26.040  25.190  1.00  0.00            
ATOM    120  H57 GCD     1      30.470  26.040  24.800  1.00  0.00            
ATOM    121  C36 GCD     1      31.400  26.700  26.620  1.00  0.00            
ATOM    122  H58 GCD     1      30.500  26.230  27.020  1.00  0.00            
ATOM    123  H59 GCD     1      31.260  27.760  26.370  1.00  0.00            
ATOM    124  O29 GCD     1      32.600  26.520  27.420  1.00  0.00            
ATOM    125  H60 GCD     1      33.420  26.650  26.920  1.00  0.00            
ATOM    126  O30 GCD     1      30.910  26.210  22.440  1.00  0.00            
ATOM    127  C37 GCD     1      30.310  26.730  21.270  1.00  0.00            
ATOM    128  H61 GCD     1      31.120  26.840  20.530  1.00  0.00            
ATOM    129  C38 GCD     1      29.480  25.720  20.630  1.00  0.00            
ATOM    130  H62 GCD     1      28.780  25.260  21.350  1.00  0.00            
ATOM    131  O31 GCD     1      30.380  24.650  20.250  1.00  0.00            
ATOM    132  H63 GCD     1      31.060  24.590  20.930  1.00  0.00            
ATOM    133  C39 GCD     1      28.770  26.320  19.440  1.00  0.00            
ATOM    134  H64 GCD     1      29.600  26.650  18.800  1.00  0.00            
ATOM    135  O32 GCD     1      27.970  25.280  18.810  1.00  0.00            
ATOM    136  H65 GCD     1      27.040  25.540  18.780  1.00  0.00            
ATOM    137  C40 GCD     1      27.930  27.520  19.780  1.00  0.00            
ATOM    138  H66 GCD     1      27.620  28.060  18.880  1.00  0.00            
ATOM    139  O33 GCD     1      28.640  28.470  20.580  1.00  0.00            
ATOM    140  C41 GCD     1      29.480  27.980  21.630  1.00  0.00            
ATOM    141  H67 GCD     1      28.830  27.750  22.480  1.00  0.00            
ATOM    142  C42 GCD     1      30.360  29.140  22.040  1.00  0.00            
ATOM    143  H68 GCD     1      31.150  29.210  21.280  1.00  0.00            
ATOM    144  H69 GCD     1      30.770  28.840  23.010  1.00  0.00            
ATOM    145  O34 GCD     1      29.580  30.280  22.160  1.00  0.00            
ATOM    146  H70 GCD     1      28.880  29.980  21.570  1.00  0.00            
ATOM    147  O35 GCD     1      26.760  27.090  20.490  1.00  0.00            
ATOM    148  C43 GCD     1      25.530  27.750  20.110  1.00  0.00            
ATOM    149  H71 GCD     1      25.710  28.620  19.470  1.00  0.00            
ATOM    150  C44 GCD     1      24.730  26.680  19.310  1.00  0.00            
ATOM    151  H72 GCD     1      24.740  25.720  19.840  1.00  0.00            
ATOM    152  O36 GCD     1      25.400  26.520  18.070  1.00  0.00            
ATOM    153  H73 GCD     1      25.080  27.220  17.490  1.00  0.00            
ATOM    154  C45 GCD     1      23.320  27.060  19.180  1.00  0.00            
ATOM    155  H74 GCD     1      23.230  27.800  18.380  1.00  0.00            
ATOM    156  O37 GCD     1      22.490  25.990  18.730  1.00  0.00            
ATOM    157  H75 GCD     1      23.090  25.440  18.210  1.00  0.00            
ATOM    158  C46 GCD     1      22.750  27.580  20.480  1.00  0.00            
ATOM    159  H76 GCD     1      21.820  28.080  20.200  1.00  0.00            
ATOM    160  O38 GCD     1      22.600  26.570  21.400  1.00  0.00            
ATOM    161  O39 GCD     1      23.580  28.630  21.020  1.00  0.00            
ATOM    162  C47 GCD     1      24.880  28.150  21.380  1.00  0.00            
ATOM    163  H77 GCD     1      24.850  27.280  22.050  1.00  0.00            
ATOM    164  C48 GCD     1      25.580  29.220  22.240  1.00  0.00            
ATOM    165  H78 GCD     1      26.330  28.780  22.900  1.00  0.00            
ATOM    166  H79 GCD     1      24.880  29.670  22.950  1.00  0.00            
ATOM    167  O40 GCD     1      26.100  30.310  21.560  1.00  0.00            
ATOM    168  H80 GCD     1      26.510  30.030  20.730  1.00  0.00            
ATOM    169  C1  BB8     2      23.460  21.510  22.660  1.00  0.00            
ATOM    170  C2  BB8     2      24.190  21.890  23.960  1.00  0.00            
ATOM    171  O1  BB8     2      23.760  23.290  24.290  1.00  0.00            
ATOM    172  C3  BB8     2      24.300  23.840  25.590  1.00  0.00            
ATOM    173  O2  BB8     2      25.640  24.200  25.380  1.00  0.00            
ATOM    174  C4  BB8     2      25.990  25.110  24.250  1.00  0.00            
ATOM    175  C5  BB8     2      26.000  24.470  22.870  1.00  0.00            
ATOM    176  O3  BB8     2      25.180  24.680  21.990  1.00  0.00            
ATOM    177  C6  BB8     2      27.060  23.490  22.600  1.00  0.00            
ATOM    178  C7  BB8     2      26.980  22.660  21.460  1.00  0.00            
ATOM    179  O4  BB8     2      25.990  22.660  20.580  1.00  0.00            
ATOM    180  C8  BB8     2      28.070  21.780  21.190  1.00  0.00            
ATOM    181  C9  BB8     2      29.130  21.740  22.090  1.00  0.00            
ATOM    182  O5  BB8     2      30.220  20.950  21.820  1.00  0.00            
ATOM    183  C10 BB8     2      29.100  22.500  23.210  1.00  0.00            
ATOM    184  C11 BB8     2      28.120  23.360  23.420  1.00  0.00            
ATOM    185  O6  BB8     2      28.330  24.250  24.400  1.00  0.00            
ATOM    186  C12 BB8     2      27.480  25.500  24.590  1.00  0.00            
ATOM    187  C13 BB8     2      27.720  26.070  25.970  1.00  0.00            
ATOM    188  C14 BB8     2      27.930  25.240  27.050  1.00  0.00            
ATOM    189  C15 BB8     2      28.160  25.850  28.300  1.00  0.00            
ATOM    190  C16 BB8     2      28.140  27.210  28.420  1.00  0.00            
ATOM    191  O7  BB8     2      28.430  27.680  29.640  1.00  0.00            
ATOM    192  C17 BB8     2      27.990  28.010  27.340  1.00  0.00            
ATOM    193  O8  BB8     2      28.100  29.360  27.410  1.00  0.00            
ATOM    194  C18 BB8     2      27.720  27.430  26.100  1.00  0.00            
ATOM    195  C19 BB8     2      24.140  22.810  26.770  1.00  0.00            
ATOM    196  O9  BB8     2      24.870  23.210  27.910  1.00  0.00            
ATOM    197  C20 BB8     2      24.770  21.420  26.380  1.00  0.00            
ATOM    198  O10 BB8     2      24.730  20.550  27.460  1.00  0.00            
ATOM    199  C21 BB8     2      23.990  20.900  25.100  1.00  0.00            
ATOM    200  O11 BB8     2      22.580  20.610  25.240  1.00  0.00            
ATOM    201  H1  BB8     2      22.400  21.810  22.650  1.00  0.00            
ATOM    202  H2  BB8     2      23.890  22.170  21.890  1.00  0.00            
ATOM    203  H3  BB8     2      23.720  20.490  22.340  1.00  0.00            
ATOM    204  H4  BB8     2      25.250  22.040  23.760  1.00  0.00            
ATOM    205  H5  BB8     2      23.730  24.750  25.830  1.00  0.00            
ATOM    206  H6  BB8     2      25.340  25.990  24.210  1.00  0.00            
ATOM    207  H7  BB8     2      25.410  23.430  20.710  1.00  0.00            
ATOM    208  H8  BB8     2      28.050  21.260  20.240  1.00  0.00            
ATOM    209  H9  BB8     2      29.890  20.510  21.010  1.00  0.00            
ATOM    210  H10 BB8     2      29.910  22.450  23.930  1.00  0.00            
ATOM    211  H11 BB8     2      27.760  26.220  23.810  1.00  0.00            
ATOM    212  H12 BB8     2      27.920  24.160  26.940  1.00  0.00            
ATOM    213  H13 BB8     2      28.410  25.160  29.100  1.00  0.00            
ATOM    214  H14 BB8     2      28.090  28.590  29.700  1.00  0.00            
ATOM    215  H15 BB8     2      28.030  29.610  26.480  1.00  0.00            
ATOM    216  H16 BB8     2      27.610  28.090  25.240  1.00  0.00            
ATOM    217  H17 BB8     2      23.070  22.670  26.970  1.00  0.00            
ATOM    218  H18 BB8     2      25.220  22.390  28.310  1.00  0.00            
ATOM    219  H19 BB8     2      25.830  21.550  26.150  1.00  0.00            
ATOM    220  H20 BB8     2      25.140  19.710  27.180  1.00  0.00            
ATOM    221  H21 BB8     2      24.590  20.040  24.770  1.00  0.00            
ATOM    222  H22 BB8     2      22.520  19.890  25.890  1.00  0.00            
TER
ENDMDL
MODEL        1
ATOM      1  H1  GCD     1      35.280  27.860  37.120  1.00  0.00            
ATOM      2  O1  GCD     1      34.730  27.100  36.890  1.00  0.00            
ATOM      3  C1  GCD     1      33.650  27.680  36.150  1.00  0.00            
ATOM      4  H2  GCD     1      32.810  28.020  36.770  1.00  0.00            
ATOM      5  H3  GCD     1      34.000  28.580  35.630  1.00  0.00            
ATOM      6  C2  GCD     1      32.960  26.680  35.260  1.00  0.00            
ATOM      7  H4  GCD     1      33.710  26.210  34.590  1.00  0.00            
ATOM      8  C3  GCD     1      31.800  27.270  34.400  1.00  0.00            
ATOM      9  H5  GCD     1      31.110  27.750  35.110  1.00  0.00            
ATOM     10  C4  GCD     1      31.000  26.220  33.680  1.00  0.00            
ATOM     11  H6  GCD     1      31.710  25.740  32.990  1.00  0.00            
ATOM     12  O2  GCD     1      29.890  26.780  32.970  1.00  0.00            
ATOM     13  H7  GCD     1      30.250  27.530  32.480  1.00  0.00            
ATOM     14  C5  GCD     1      30.610  25.070  34.580  1.00  0.00            
ATOM     15  H8  GCD     1      29.780  25.410  35.210  1.00  0.00            
ATOM     16  O3  GCD     1      30.080  24.020  33.800  1.00  0.00            
ATOM     17  H9  GCD     1      29.190  24.220  33.510  1.00  0.00            
ATOM     18  C6  GCD     1      31.760  24.580  35.530  1.00  0.00            
ATOM     19  O4  GCD     1      32.330  25.730  36.150  1.00  0.00            
ATOM     20  H10 GCD     1      31.290  23.980  36.320  1.00  0.00            
ATOM     21  O5  GCD     1      32.780  23.840  34.860  1.00  0.00            
ATOM     22  C7  GCD     1      33.000  22.500  35.390  1.00  0.00            
ATOM     23  H11 GCD     1      32.350  22.210  36.230  1.00  0.00            
ATOM     24  C8  GCD     1      32.660  21.480  34.220  1.00  0.00            
ATOM     25  H12 GCD     1      33.370  21.720  33.410  1.00  0.00            
ATOM     26  O6  GCD     1      31.300  21.680  34.020  1.00  0.00            
ATOM     27  H13 GCD     1      31.230  22.600  33.760  1.00  0.00            
ATOM     28  C9  GCD     1      32.990  20.090  34.710  1.00  0.00            
ATOM     29  H14 GCD     1      32.420  19.990  35.640  1.00  0.00            
ATOM     30  O7  GCD     1      32.590  19.040  33.840  1.00  0.00            
ATOM     31  H15 GCD     1      33.360  18.780  33.320  1.00  0.00            
ATOM     32  C10 GCD     1      34.470  20.020  35.050  1.00  0.00            
ATOM     33  H16 GCD     1      34.690  19.070  35.550  1.00  0.00            
ATOM     34  O8  GCD     1      34.710  20.980  36.130  1.00  0.00            
ATOM     35  C11 GCD     1      34.500  22.350  35.780  1.00  0.00            
ATOM     36  H17 GCD     1      35.090  22.610  34.890  1.00  0.00            
ATOM     37  C12 GCD     1      35.160  23.210  36.870  1.00  0.00            
ATOM     38  H18 GCD     1      35.230  24.260  36.540  1.00  0.00            
ATOM     39  H19 GCD     1      36.190  22.850  36.960  1.00  0.00            
ATOM     40  O9  GCD     1      34.430  23.210  38.120  1.00  0.00            
ATOM     41  H20 GCD     1      35.110  23.640  38.650  1.00  0.00            
ATOM     42  O10 GCD     1      35.280  20.330  33.980  1.00  0.00            
ATOM     43  C13 GCD     1      35.980  19.220  33.380  1.00  0.00            
ATOM     44  H21 GCD     1      35.530  18.270  33.690  1.00  0.00            
ATOM     45  C14 GCD     1      35.880  19.340  31.800  1.00  0.00            
ATOM     46  H22 GCD     1      36.280  20.320  31.520  1.00  0.00            
ATOM     47  O11 GCD     1      34.520  19.150  31.370  1.00  0.00            
ATOM     48  H23 GCD     1      33.950  19.920  31.470  1.00  0.00            
ATOM     49  C15 GCD     1      36.850  18.350  31.130  1.00  0.00            
ATOM     50  H24 GCD     1      36.500  17.340  31.370  1.00  0.00            
ATOM     51  O12 GCD     1      36.970  18.480  29.700  1.00  0.00            
ATOM     52  H25 GCD     1      37.820  18.870  29.490  1.00  0.00            
ATOM     53  C16 GCD     1      38.260  18.360  31.770  1.00  0.00            
ATOM     54  H26 GCD     1      38.910  17.550  31.420  1.00  0.00            
ATOM     55  O13 GCD     1      38.220  18.260  33.230  1.00  0.00            
ATOM     56  C17 GCD     1      37.420  19.250  33.820  1.00  0.00            
ATOM     57  H27 GCD     1      37.770  20.230  33.470  1.00  0.00            
ATOM     58  C18 GCD     1      37.650  19.140  35.330  1.00  0.00            
ATOM     59  H28 GCD     1      37.020  19.920  35.780  1.00  0.00            
ATOM     60  H29 GCD     1      38.690  19.440  35.520  1.00  0.00            
ATOM     61  O14 GCD     1      37.320  17.810  35.880  1.00  0.00            
ATOM     62  H30 GCD     1      37.690  17.110  35.330  1.00  0.00            
ATOM     63  O15 GCD     1      38.880  19.620  31.460  1.00  0.00            
ATOM     64  C19 GCD     1      40.240  19.580  30.980  1.00  0.00            
ATOM     65  H31 GCD     1      40.710  18.590  31.080  1.00  0.00            
ATOM     66  C20 GCD     1      40.240  19.930  29.420  1.00  0.00            
ATOM     67  H32 GCD     1      39.740  20.890  29.270  1.00  0.00            
ATOM     68  O16 GCD     1      39.450  18.920  28.730  1.00  0.00            
ATOM     69  H33 GCD     1      39.280  19.230  27.830  1.00  0.00            
ATOM     70  C21 GCD     1      41.710  20.000  28.990  1.00  0.00            
ATOM     71  H34 GCD     1      42.120  19.000  29.180  1.00  0.00            
ATOM     72  O17 GCD     1      41.800  20.270  27.570  1.00  0.00            
ATOM     73  H35 GCD     1      41.640  19.470  27.050  1.00  0.00            
ATOM     74  C22 GCD     1      42.520  20.870  29.920  1.00  0.00            
ATOM     75  H36 GCD     1      43.570  20.830  29.640  1.00  0.00            
ATOM     76  O18 GCD     1      42.470  20.450  31.270  1.00  0.00            
ATOM     77  C23 GCD     1      41.100  20.490  31.770  1.00  0.00            
ATOM     78  H37 GCD     1      40.750  21.530  31.710  1.00  0.00            
ATOM     79  C24 GCD     1      41.110  20.070  33.300  1.00  0.00            
ATOM     80  H38 GCD     1      40.060  20.020  33.640  1.00  0.00            
ATOM     81  H39 GCD     1      41.550  20.890  33.880  1.00  0.00            
ATOM     82  O19 GCD     1      41.650  18.780  33.330  1.00  0.00            
ATOM     83  H40 GCD     1      42.530  18.820  33.720  1.00  0.00            
ATOM     84  O20 GCD     1      42.070  22.250  29.810  1.00  0.00            
ATOM     85  C25 GCD     1      43.050  23.210  29.530  1.00  0.00            
ATOM     86  H41 GCD     1      43.990  22.730  29.240  1.00  0.00            
ATOM     87  C26 GCD     1      42.470  23.880  28.300  1.00  0.00            
ATOM     88  H42 GCD     1      41.450  24.240  28.470  1.00  0.00            
ATOM     89  O21 GCD     1      42.410  22.900  27.260  1.00  0.00            
ATOM     90  H43 GCD     1      42.030  22.090  27.620  1.00  0.00            
ATOM     91  C27 GCD     1      43.270  25.110  27.950  1.00  0.00            
ATOM     92  H44 GCD     1      44.240  24.810  27.520  1.00  0.00            
ATOM     93  O22 GCD     1      42.600  25.860  26.940  1.00  0.00            
ATOM     94  H45 GCD     1      42.380  25.280  26.200  1.00  0.00            
ATOM     95  C28 GCD     1      43.490  25.960  29.150  1.00  0.00            
ATOM     96  H46 GCD     1      44.240  26.690  28.840  1.00  0.00            
ATOM     97  O23 GCD     1      44.130  25.170  30.170  1.00  0.00            
ATOM     98  C29 GCD     1      43.360  24.160  30.690  1.00  0.00            
ATOM     99  H47 GCD     1      42.410  24.630  30.990  1.00  0.00            
ATOM    100  C30 GCD     1      43.990  23.560  31.910  1.00  0.00            
ATOM    101  H48 GCD     1      45.030  23.290  31.690  1.00  0.00            
ATOM    102  H49 GCD     1      43.490  22.620  32.200  1.00  0.00            
ATOM    103  O24 GCD     1      43.990  24.540  32.850  1.00  0.00            
ATOM    104  H50 GCD     1      44.380  25.330  32.450  1.00  0.00            
ATOM    105  O25 GCD     1      42.300  26.580  29.590  1.00  0.00            
ATOM    106  C31 GCD     1      42.400  28.050  29.690  1.00  0.00            
ATOM    107  H51 GCD     1      43.430  28.400  29.780  1.00  0.00            
ATOM    108  C32 GCD     1      41.810  28.810  28.470  1.00  0.00            
ATOM    109  H52 GCD     1      40.790  28.440  28.310  1.00  0.00            
ATOM    110  O26 GCD     1      42.620  28.550  27.260  1.00  0.00            
ATOM    111  H53 GCD     1      42.750  27.600  27.210  1.00  0.00            
ATOM    112  C33 GCD     1      41.670  30.320  28.680  1.00  0.00            
ATOM    113  H54 GCD     1      42.620  30.850  28.820  1.00  0.00            
ATOM    114  O27 GCD     1      40.960  31.060  27.620  1.00  0.00            
ATOM    115  H55 GCD     1      41.030  32.010  27.790  1.00  0.00            
ATOM    116  C34 GCD     1      40.970  30.460  30.020  1.00  0.00            
ATOM    117  H56 GCD     1      40.910  31.490  30.360  1.00  0.00            
ATOM    118  O28 GCD     1      41.620  29.800  31.090  1.00  0.00            
ATOM    119  C35 GCD     1      41.540  28.390  30.880  1.00  0.00            
ATOM    120  H57 GCD     1      40.520  28.010  30.720  1.00  0.00            
ATOM    121  C36 GCD     1      41.920  27.610  32.200  1.00  0.00            
ATOM    122  H58 GCD     1      42.640  28.290  32.660  1.00  0.00            
ATOM    123  H59 GCD     1      42.380  26.620  32.090  1.00  0.00            
ATOM    124  O29 GCD     1      40.890  27.450  33.140  1.00  0.00            
ATOM    125  H60 GCD     1      40.520  28.310  33.360  1.00  0.00            
ATOM    126  O30 GCD     1      39.610  29.990  29.930  1.00  0.00            
ATOM    127  C37 GCD     1      38.520  30.860  29.850  1.00  0.00            
ATOM    128  H61 GCD     1      38.930  31.820  29.500  1.00  0.00            
ATOM    129  C38 GCD     1      37.500  30.280  28.890  1.00  0.00            
ATOM    130  H62 GCD     1      37.250  29.240  29.130  1.00  0.00            
ATOM    131  O31 GCD     1      38.170  30.200  27.610  1.00  0.00            
ATOM    132  H63 GCD     1      39.060  29.970  27.890  1.00  0.00            
ATOM    133  C39 GCD     1      36.300  31.180  28.950  1.00  0.00            
ATOM    134  H64 GCD     1      36.560  32.190  28.590  1.00  0.00            
ATOM    135  O32 GCD     1      35.230  30.800  28.110  1.00  0.00            
ATOM    136  H65 GCD     1      34.620  30.220  28.590  1.00  0.00            
ATOM    137  C40 GCD     1      35.780  31.480  30.360  1.00  0.00            
ATOM    138  H66 GCD     1      35.140  32.360  30.370  1.00  0.00            
ATOM    139  O33 GCD     1      36.820  31.820  31.270  1.00  0.00            
ATOM    140  C41 GCD     1      37.980  31.040  31.230  1.00  0.00            
ATOM    141  H67 GCD     1      37.500  30.090  31.480  1.00  0.00            
ATOM    142  C42 GCD     1      38.980  31.360  32.340  1.00  0.00            
ATOM    143  H68 GCD     1      39.830  30.660  32.370  1.00  0.00            
ATOM    144  H69 GCD     1      38.450  31.270  33.310  1.00  0.00            
ATOM    145  O34 GCD     1      39.500  32.650  32.110  1.00  0.00            
ATOM    146  H70 GCD     1      40.290  32.690  32.660  1.00  0.00            
ATOM    147  O35 GCD     1      35.130  30.280  30.960  1.00  0.00            
ATOM    148  C43 GCD     1      33.920  30.620  31.710  1.00  0.00            
ATOM    149  H71 GCD     1      33.620  31.680  31.680  1.00  0.00            
ATOM    150  C44 GCD     1      32.860  29.840  31.020  1.00  0.00            
ATOM    151  H72 GCD     1      33.220  28.810  30.920  1.00  0.00            
ATOM    152  O36 GCD     1      32.660  30.310  29.670  1.00  0.00            
ATOM    153  H73 GCD     1      32.130  29.600  29.290  1.00  0.00            
ATOM    154  C45 GCD     1      31.580  29.920  31.810  1.00  0.00            
ATOM    155  H74 GCD     1      31.410  31.010  31.850  1.00  0.00            
ATOM    156  O37 GCD     1      30.380  29.270  31.320  1.00  0.00            
ATOM    157  H75 GCD     1      30.160  29.680  30.470  1.00  0.00            
ATOM    158  C46 GCD     1      31.850  29.490  33.260  1.00  0.00            
ATOM    159  H76 GCD     1      31.010  29.610  33.950  1.00  0.00            
ATOM    160  O38 GCD     1      32.310  28.130  33.300  1.00  0.00            
ATOM    161  O39 GCD     1      32.790  30.320  33.890  1.00  0.00            
ATOM    162  C47 GCD     1      34.080  30.230  33.200  1.00  0.00            
ATOM    163  H77 GCD     1      34.410  29.180  33.220  1.00  0.00            
ATOM    164  C48 GCD     1      35.110  31.020  33.970  1.00  0.00            
ATOM    165  H78 GCD     1      36.090  30.900  33.480  1.00  0.00            
ATOM    166  H79 GCD     1      35.330  30.570  34.950  1.00  0.00            
ATOM    167  O40 GCD     1      34.930  32.490  33.890  1.00  0.00            
ATOM    168  H80 GCD     1      34.640  32.790  33.030  1.00  0.00            
ATOM    169  C1  BB8     2      34.590  27.380  28.220  1.00  0.00            
ATOM    170  C2  BB8     2      35.060  26.370  29.260  1.00  0.00            
ATOM    171  O1  BB8     2      35.800  27.130  30.190  1.00  0.00            
ATOM    172  C3  BB8     2      36.210  26.500  31.470  1.00  0.00            
ATOM    173  O2  BB8     2      37.220  25.430  31.220  1.00  0.00            
ATOM    174  C4  BB8     2      38.530  25.620  30.700  1.00  0.00            
ATOM    175  C5  BB8     2      38.530  26.130  29.240  1.00  0.00            
ATOM    176  O3  BB8     2      38.670  27.320  28.910  1.00  0.00            
ATOM    177  C6  BB8     2      38.470  25.070  28.230  1.00  0.00            
ATOM    178  C7  BB8     2      38.200  25.280  26.880  1.00  0.00            
ATOM    179  O4  BB8     2      38.050  26.470  26.450  1.00  0.00            
ATOM    180  C8  BB8     2      38.070  24.320  25.960  1.00  0.00            
ATOM    181  C9  BB8     2      38.240  23.010  26.280  1.00  0.00            
ATOM    182  O5  BB8     2      38.220  22.100  25.320  1.00  0.00            
ATOM    183  C10 BB8     2      38.310  22.670  27.710  1.00  0.00            
ATOM    184  C11 BB8     2      38.370  23.700  28.650  1.00  0.00            
ATOM    185  O6  BB8     2      38.580  23.350  29.990  1.00  0.00            
ATOM    186  C12 BB8     2      39.240  24.190  30.850  1.00  0.00            
ATOM    187  C13 BB8     2      39.290  23.690  32.270  1.00  0.00            
ATOM    188  C14 BB8     2      38.120  23.020  32.790  1.00  0.00            
ATOM    189  C15 BB8     2      38.130  22.490  34.080  1.00  0.00            
ATOM    190  C16 BB8     2      39.310  22.620  34.870  1.00  0.00            
ATOM    191  O7  BB8     2      39.250  22.110  36.160  1.00  0.00            
ATOM    192  C17 BB8     2      40.430  23.360  34.390  1.00  0.00            
ATOM    193  O8  BB8     2      41.640  23.360  35.050  1.00  0.00            
ATOM    194  C18 BB8     2      40.350  23.910  33.120  1.00  0.00            
ATOM    195  C19 BB8     2      34.990  25.850  32.120  1.00  0.00            
ATOM    196  O9  BB8     2      35.310  25.130  33.260  1.00  0.00            
ATOM    197  C20 BB8     2      34.380  24.830  31.080  1.00  0.00            
ATOM    198  O10 BB8     2      33.380  24.150  31.730  1.00  0.00            
ATOM    199  C21 BB8     2      33.830  25.570  29.800  1.00  0.00            
ATOM    200  O11 BB8     2      32.740  26.430  30.130  1.00  0.00            
ATOM    201  H1  BB8     2      33.910  26.880  27.530  1.00  0.00            
ATOM    202  H2  BB8     2      34.230  28.280  28.730  1.00  0.00            
ATOM    203  H3  BB8     2      35.420  27.690  27.570  1.00  0.00            
ATOM    204  H4  BB8     2      35.780  25.650  28.850  1.00  0.00            
ATOM    205  H5  BB8     2      36.760  27.270  32.040  1.00  0.00            
ATOM    206  H6  BB8     2      39.010  26.380  31.330  1.00  0.00            
ATOM    207  H7  BB8     2      38.490  27.000  27.140  1.00  0.00            
ATOM    208  H8  BB8     2      37.920  24.590  24.910  1.00  0.00            
ATOM    209  H9  BB8     2      38.060  22.650  24.530  1.00  0.00            
ATOM    210  H10 BB8     2      38.340  21.640  28.040  1.00  0.00            
ATOM    211  H11 BB8     2      40.270  24.400  30.530  1.00  0.00            
ATOM    212  H12 BB8     2      37.200  22.860  32.240  1.00  0.00            
ATOM    213  H13 BB8     2      37.230  22.050  34.490  1.00  0.00            
ATOM    214  H14 BB8     2      40.210  22.060  36.330  1.00  0.00            
ATOM    215  H15 BB8     2      42.290  23.860  34.520  1.00  0.00            
ATOM    216  H16 BB8     2      41.190  24.520  32.790  1.00  0.00            
ATOM    217  H17 BB8     2      34.270  26.640  32.360  1.00  0.00            
ATOM    218  H18 BB8     2      34.550  24.540  33.390  1.00  0.00            
ATOM    219  H19 BB8     2      35.180  24.120  30.810  1.00  0.00            
ATOM    220  H20 BB8     2      32.530  24.200  31.270  1.00  0.00            
ATOM    221  H21 BB8     2      33.490  24.900  29.010  1.00  0.00            
ATOM    222  H22 BB8     2      32.010  25.840  30.380  1.00  0.00            
TER
ENDMDL
MODEL        1
ATOM      1  H1  GCD     1      16.260  28.920  31.720  1.00  0.00            
ATOM      2  O1  GCD     1      16.110  27.980  31.580  1.00  0.00            
ATOM      3  C1  GCD     1      16.570  27.600  30.280  1.00  0.00            
ATOM      4  H2  GCD     1      16.670  26.500  30.260  1.00  0.00            
ATOM      5  H3  GCD     1      15.870  27.900  29.490  1.00  0.00            
ATOM      6  C2  GCD     1      17.920  28.090  29.800  1.00  0.00            
ATOM      7  H4  GCD     1      18.160  27.430  28.950  1.00  0.00            
ATOM      8  C3  GCD     1      18.970  28.040  30.870  1.00  0.00            
ATOM      9  H5  GCD     1      18.600  28.550  31.770  1.00  0.00            
ATOM     10  C4  GCD     1      20.280  28.590  30.340  1.00  0.00            
ATOM     11  H6  GCD     1      20.840  27.940  29.660  1.00  0.00            
ATOM     12  O2  GCD     1      21.010  28.720  31.530  1.00  0.00            
ATOM     13  H7  GCD     1      21.790  29.210  31.250  1.00  0.00            
ATOM     14  C5  GCD     1      20.030  29.980  29.810  1.00  0.00            
ATOM     15  H8  GCD     1      19.660  30.640  30.600  1.00  0.00            
ATOM     16  O3  GCD     1      21.170  30.590  29.310  1.00  0.00            
ATOM     17  H9  GCD     1      21.120  30.570  28.340  1.00  0.00            
ATOM     18  C6  GCD     1      18.910  30.020  28.800  1.00  0.00            
ATOM     19  O4  GCD     1      17.740  29.410  29.290  1.00  0.00            
ATOM     20  H10 GCD     1      18.720  31.070  28.550  1.00  0.00            
ATOM     21  O5  GCD     1      19.340  29.320  27.660  1.00  0.00            
ATOM     22  C7  GCD     1      19.170  29.910  26.400  1.00  0.00            
ATOM     23  H11 GCD     1      18.750  30.920  26.500  1.00  0.00            
ATOM     24  C8  GCD     1      20.520  29.860  25.750  1.00  0.00            
ATOM     25  H12 GCD     1      20.860  28.820  25.800  1.00  0.00            
ATOM     26  O6  GCD     1      21.400  30.720  26.510  1.00  0.00            
ATOM     27  H13 GCD     1      22.230  30.560  26.040  1.00  0.00            
ATOM     28  C9  GCD     1      20.510  30.280  24.240  1.00  0.00            
ATOM     29  H14 GCD     1      20.120  31.300  24.300  1.00  0.00            
ATOM     30  O7  GCD     1      21.780  30.210  23.580  1.00  0.00            
ATOM     31  H15 GCD     1      22.010  31.030  23.130  1.00  0.00            
ATOM     32  C10 GCD     1      19.490  29.380  23.590  1.00  0.00            
ATOM     33  H16 GCD     1      19.360  29.700  22.550  1.00  0.00            
ATOM     34  O8  GCD     1      18.240  29.560  24.210  1.00  0.00            
ATOM     35  C11 GCD     1      18.170  29.110  25.580  1.00  0.00            
ATOM     36  H17 GCD     1      18.480  28.060  25.620  1.00  0.00            
ATOM     37  C12 GCD     1      16.770  29.230  26.090  1.00  0.00            
ATOM     38  H18 GCD     1      16.480  30.280  25.960  1.00  0.00            
ATOM     39  H19 GCD     1      16.620  29.050  27.160  1.00  0.00            
ATOM     40  O9  GCD     1      15.860  28.520  25.360  1.00  0.00            
ATOM     41  H20 GCD     1      15.920  28.840  24.460  1.00  0.00            
ATOM     42  O10 GCD     1      19.930  28.030  23.640  1.00  0.00            
ATOM     43  C13 GCD     1      19.890  27.240  22.410  1.00  0.00            
ATOM     44  H21 GCD     1      19.470  27.900  21.640  1.00  0.00            
ATOM     45  C14 GCD     1      21.290  26.930  21.890  1.00  0.00            
ATOM     46  H22 GCD     1      21.910  26.360  22.600  1.00  0.00            
ATOM     47  O11 GCD     1      21.980  28.120  21.600  1.00  0.00            
ATOM     48  H23 GCD     1      21.960  28.710  22.370  1.00  0.00            
ATOM     49  C15 GCD     1      21.100  26.040  20.600  1.00  0.00            
ATOM     50  H24 GCD     1      20.510  26.630  19.890  1.00  0.00            
ATOM     51  O12 GCD     1      22.320  25.720  19.960  1.00  0.00            
ATOM     52  H25 GCD     1      22.770  25.210  20.640  1.00  0.00            
ATOM     53  C16 GCD     1      20.240  24.830  20.790  1.00  0.00            
ATOM     54  H26 GCD     1      20.130  24.340  19.820  1.00  0.00            
ATOM     55  O13 GCD     1      18.980  25.330  21.230  1.00  0.00            
ATOM     56  C17 GCD     1      19.060  26.030  22.500  1.00  0.00            
ATOM     57  H27 GCD     1      19.430  25.380  23.300  1.00  0.00            
ATOM     58  C18 GCD     1      17.650  26.500  22.850  1.00  0.00            
ATOM     59  H28 GCD     1      17.180  27.180  22.120  1.00  0.00            
ATOM     60  H29 GCD     1      17.550  27.080  23.780  1.00  0.00            
ATOM     61  O14 GCD     1      16.830  25.360  22.920  1.00  0.00            
ATOM     62  H30 GCD     1      16.970  24.780  22.160  1.00  0.00            
ATOM     63  O15 GCD     1      20.780  23.960  21.800  1.00  0.00            
ATOM     64  C19 GCD     1      21.790  22.960  21.370  1.00  0.00            
ATOM     65  H31 GCD     1      21.920  23.190  20.310  1.00  0.00            
ATOM     66  C20 GCD     1      23.090  23.020  22.110  1.00  0.00            
ATOM     67  H32 GCD     1      22.870  22.880  23.180  1.00  0.00            
ATOM     68  O16 GCD     1      23.700  24.230  21.930  1.00  0.00            
ATOM     69  H33 GCD     1      24.330  24.420  22.640  1.00  0.00            
ATOM     70  C21 GCD     1      24.020  21.870  21.700  1.00  0.00            
ATOM     71  H34 GCD     1      24.230  22.100  20.650  1.00  0.00            
ATOM     72  O17 GCD     1      25.300  21.780  22.400  1.00  0.00            
ATOM     73  H35 GCD     1      25.520  22.600  22.850  1.00  0.00            
ATOM     74  C22 GCD     1      23.350  20.510  21.760  1.00  0.00            
ATOM     75  H36 GCD     1      24.060  19.820  21.310  1.00  0.00            
ATOM     76  O18 GCD     1      22.070  20.680  21.090  1.00  0.00            
ATOM     77  C23 GCD     1      21.150  21.600  21.550  1.00  0.00            
ATOM     78  H37 GCD     1      20.960  21.390  22.610  1.00  0.00            
ATOM     79  C24 GCD     1      19.900  21.250  20.750  1.00  0.00            
ATOM     80  H38 GCD     1      19.110  21.990  20.950  1.00  0.00            
ATOM     81  H39 GCD     1      19.500  20.290  21.100  1.00  0.00            
ATOM     82  O19 GCD     1      20.150  21.270  19.350  1.00  0.00            
ATOM     83  H40 GCD     1      20.920  20.710  19.210  1.00  0.00            
ATOM     84  O20 GCD     1      23.170  20.130  23.100  1.00  0.00            
ATOM     85  C25 GCD     1      23.540  18.760  23.350  1.00  0.00            
ATOM     86  H41 GCD     1      23.830  18.220  22.430  1.00  0.00            
ATOM     87  C26 GCD     1      24.810  18.780  24.310  1.00  0.00            
ATOM     88  H42 GCD     1      24.650  19.500  25.130  1.00  0.00            
ATOM     89  O21 GCD     1      25.970  19.200  23.510  1.00  0.00            
ATOM     90  H43 GCD     1      25.760  19.970  22.980  1.00  0.00            
ATOM     91  C27 GCD     1      25.050  17.470  25.050  1.00  0.00            
ATOM     92  H44 GCD     1      25.310  16.810  24.210  1.00  0.00            
ATOM     93  O22 GCD     1      26.210  17.530  25.960  1.00  0.00            
ATOM     94  H45 GCD     1      26.650  16.670  25.940  1.00  0.00            
ATOM     95  C28 GCD     1      23.780  16.940  25.680  1.00  0.00            
ATOM     96  H46 GCD     1      24.010  15.950  26.070  1.00  0.00            
ATOM     97  O23 GCD     1      22.830  16.780  24.590  1.00  0.00            
ATOM     98  C29 GCD     1      22.410  18.070  24.130  1.00  0.00            
ATOM     99  H47 GCD     1      22.020  18.680  24.960  1.00  0.00            
ATOM    100  C30 GCD     1      21.220  17.790  23.230  1.00  0.00            
ATOM    101  H48 GCD     1      20.630  18.700  23.030  1.00  0.00            
ATOM    102  H49 GCD     1      20.490  17.160  23.770  1.00  0.00            
ATOM    103  O24 GCD     1      21.480  17.100  22.000  1.00  0.00            
ATOM    104  H50 GCD     1      22.260  16.550  22.170  1.00  0.00            
ATOM    105  O25 GCD     1      23.440  17.810  26.700  1.00  0.00            
ATOM    106  C31 GCD     1      23.550  17.210  28.010  1.00  0.00            
ATOM    107  H51 GCD     1      24.150  16.300  28.010  1.00  0.00            
ATOM    108  C32 GCD     1      24.200  18.240  28.880  1.00  0.00            
ATOM    109  H52 GCD     1      23.600  19.150  28.710  1.00  0.00            
ATOM    110  O26 GCD     1      25.560  18.520  28.480  1.00  0.00            
ATOM    111  H53 GCD     1      25.370  18.500  27.540  1.00  0.00            
ATOM    112  C33 GCD     1      24.080  17.910  30.320  1.00  0.00            
ATOM    113  H54 GCD     1      24.690  17.020  30.510  1.00  0.00            
ATOM    114  O27 GCD     1      24.640  18.940  31.130  1.00  0.00            
ATOM    115  H55 GCD     1      25.600  18.960  31.070  1.00  0.00            
ATOM    116  C34 GCD     1      22.610  17.730  30.680  1.00  0.00            
ATOM    117  H56 GCD     1      22.710  17.440  31.730  1.00  0.00            
ATOM    118  O28 GCD     1      21.940  16.740  29.900  1.00  0.00            
ATOM    119  C35 GCD     1      22.080  16.970  28.450  1.00  0.00            
ATOM    120  H57 GCD     1      21.460  17.800  28.100  1.00  0.00            
ATOM    121  C36 GCD     1      21.370  15.870  27.630  1.00  0.00            
ATOM    122  H58 GCD     1      21.030  16.180  26.630  1.00  0.00            
ATOM    123  H59 GCD     1      20.490  15.600  28.220  1.00  0.00            
ATOM    124  O29 GCD     1      22.200  14.750  27.460  1.00  0.00            
ATOM    125  H60 GCD     1      21.640  13.970  27.610  1.00  0.00            
ATOM    126  O30 GCD     1      21.870  18.930  30.560  1.00  0.00            
ATOM    127  C37 GCD     1      20.880  19.180  31.490  1.00  0.00            
ATOM    128  H61 GCD     1      20.590  18.240  31.980  1.00  0.00            
ATOM    129  C38 GCD     1      21.480  20.080  32.650  1.00  0.00            
ATOM    130  H62 GCD     1      21.860  21.050  32.300  1.00  0.00            
ATOM    131  O31 GCD     1      22.540  19.370  33.310  1.00  0.00            
ATOM    132  H63 GCD     1      23.240  19.230  32.660  1.00  0.00            
ATOM    133  C39 GCD     1      20.380  20.480  33.680  1.00  0.00            
ATOM    134  H64 GCD     1      20.070  19.580  34.230  1.00  0.00            
ATOM    135  O32 GCD     1      20.740  21.460  34.710  1.00  0.00            
ATOM    136  H65 GCD     1      20.810  22.300  34.250  1.00  0.00            
ATOM    137  C40 GCD     1      19.110  20.930  32.900  1.00  0.00            
ATOM    138  H66 GCD     1      18.270  21.110  33.570  1.00  0.00            
ATOM    139  O33 GCD     1      18.750  19.870  31.960  1.00  0.00            
ATOM    140  C41 GCD     1      19.660  19.730  30.890  1.00  0.00            
ATOM    141  H67 GCD     1      19.820  20.740  30.500  1.00  0.00            
ATOM    142  C42 GCD     1      19.050  18.900  29.740  1.00  0.00            
ATOM    143  H68 GCD     1      18.750  17.900  30.070  1.00  0.00            
ATOM    144  H69 GCD     1      19.830  18.730  28.990  1.00  0.00            
ATOM    145  O34 GCD     1      17.950  19.570  29.140  1.00  0.00            
ATOM    146  H70 GCD     1      17.780  20.300  29.760  1.00  0.00            
ATOM    147  O35 GCD     1      19.530  22.160  32.290  1.00  0.00            
ATOM    148  C43 GCD     1      19.190  23.430  32.810  1.00  0.00            
ATOM    149  H71 GCD     1      18.750  23.420  33.810  1.00  0.00            
ATOM    150  C44 GCD     1      20.360  24.360  32.740  1.00  0.00            
ATOM    151  H72 GCD     1      20.690  24.490  31.700  1.00  0.00            
ATOM    152  O36 GCD     1      21.510  23.880  33.490  1.00  0.00            
ATOM    153  H73 GCD     1      22.170  24.540  33.250  1.00  0.00            
ATOM    154  C45 GCD     1      19.900  25.690  33.260  1.00  0.00            
ATOM    155  H74 GCD     1      19.470  25.600  34.270  1.00  0.00            
ATOM    156  O37 GCD     1      20.950  26.710  33.270  1.00  0.00            
ATOM    157  H75 GCD     1      20.780  27.180  32.440  1.00  0.00            
ATOM    158  C46 GCD     1      18.750  26.220  32.430  1.00  0.00            
ATOM    159  H76 GCD     1      18.310  26.960  33.110  1.00  0.00            
ATOM    160  O38 GCD     1      19.210  26.690  31.170  1.00  0.00            
ATOM    161  O39 GCD     1      17.720  25.300  32.290  1.00  0.00            
ATOM    162  C47 GCD     1      18.130  23.990  31.870  1.00  0.00            
ATOM    163  H77 GCD     1      18.570  24.150  30.870  1.00  0.00            
ATOM    164  C48 GCD     1      16.830  23.170  31.820  1.00  0.00            
ATOM    165  H78 GCD     1      17.110  22.210  31.370  1.00  0.00            
ATOM    166  H79 GCD     1      16.160  23.690  31.130  1.00  0.00            
ATOM    167  O40 GCD     1      16.080  23.040  33.040  1.00  0.00            
ATOM    168  H80 GCD     1      16.460  23.770  33.550  1.00  0.00            
ATOM    169  C1  BB8     2      23.980  25.630  29.770  1.00  0.00            
ATOM    170  C2  BB8     2      23.120  25.320  28.520  1.00  0.00            
ATOM    171  O1  BB8     2      21.800  25.120  28.950  1.00  0.00            
ATOM    172  C3  BB8     2      20.810  24.630  28.000  1.00  0.00            
ATOM    173  O2  BB8     2      21.250  23.400  27.360  1.00  0.00            
ATOM    174  C4  BB8     2      21.140  22.150  28.120  1.00  0.00            
ATOM    175  C5  BB8     2      22.210  22.090  29.210  1.00  0.00            
ATOM    176  O3  BB8     2      21.930  22.270  30.390  1.00  0.00            
ATOM    177  C6  BB8     2      23.630  21.890  28.750  1.00  0.00            
ATOM    178  C7  BB8     2      24.760  22.050  29.550  1.00  0.00            
ATOM    179  O4  BB8     2      24.690  22.270  30.890  1.00  0.00            
ATOM    180  C8  BB8     2      26.040  22.050  29.000  1.00  0.00            
ATOM    181  C9  BB8     2      26.130  21.790  27.660  1.00  0.00            
ATOM    182  O5  BB8     2      27.350  21.820  27.120  1.00  0.00            
ATOM    183  C10 BB8     2      25.030  21.730  26.810  1.00  0.00            
ATOM    184  C11 BB8     2      23.720  21.720  27.350  1.00  0.00            
ATOM    185  O6  BB8     2      22.730  21.240  26.530  1.00  0.00            
ATOM    186  C12 BB8     2      21.430  20.950  27.070  1.00  0.00            
ATOM    187  C13 BB8     2      20.300  20.770  26.060  1.00  0.00            
ATOM    188  C14 BB8     2      19.600  19.610  25.900  1.00  0.00            
ATOM    189  C15 BB8     2      18.520  19.410  25.000  1.00  0.00            
ATOM    190  C16 BB8     2      18.180  20.460  24.180  1.00  0.00            
ATOM    191  O7  BB8     2      17.190  20.320  23.260  1.00  0.00            
ATOM    192  C17 BB8     2      18.950  21.610  24.270  1.00  0.00            
ATOM    193  O8  BB8     2      18.620  22.640  23.300  1.00  0.00            
ATOM    194  C18 BB8     2      20.010  21.770  25.160  1.00  0.00            
ATOM    195  C19 BB8     2      20.850  25.710  26.820  1.00  0.00            
ATOM    196  O9  BB8     2      20.060  25.360  25.660  1.00  0.00            
ATOM    197  C20 BB8     2      22.260  26.070  26.370  1.00  0.00            
ATOM    198  O10 BB8     2      22.120  27.000  25.290  1.00  0.00            
ATOM    199  C21 BB8     2      23.120  26.520  27.490  1.00  0.00            
ATOM    200  O11 BB8     2      22.710  27.790  28.020  1.00  0.00            
ATOM    201  H1  BB8     2      25.010  25.860  29.480  1.00  0.00            
ATOM    202  H2  BB8     2      23.490  26.490  30.230  1.00  0.00            
ATOM    203  H3  BB8     2      23.910  24.720  30.390  1.00  0.00            
ATOM    204  H4  BB8     2      23.360  24.390  28.000  1.00  0.00            
ATOM    205  H5  BB8     2      19.840  24.460  28.480  1.00  0.00            
ATOM    206  H6  BB8     2      20.160  22.010  28.580  1.00  0.00            
ATOM    207  H7  BB8     2      23.760  22.260  31.180  1.00  0.00            
ATOM    208  H8  BB8     2      26.870  22.090  29.700  1.00  0.00            
ATOM    209  H9  BB8     2      27.250  21.440  26.220  1.00  0.00            
ATOM    210  H10 BB8     2      25.040  21.500  25.750  1.00  0.00            
ATOM    211  H11 BB8     2      21.490  20.060  27.700  1.00  0.00            
ATOM    212  H12 BB8     2      19.800  18.810  26.610  1.00  0.00            
ATOM    213  H13 BB8     2      18.080  18.430  24.840  1.00  0.00            
ATOM    214  H14 BB8     2      17.070  21.200  22.870  1.00  0.00            
ATOM    215  H15 BB8     2      19.210  23.410  23.370  1.00  0.00            
ATOM    216  H16 BB8     2      20.620  22.670  25.220  1.00  0.00            
ATOM    217  H17 BB8     2      20.370  26.590  27.260  1.00  0.00            
ATOM    218  H18 BB8     2      19.160  25.560  25.990  1.00  0.00            
ATOM    219  H19 BB8     2      22.640  25.120  25.960  1.00  0.00            
ATOM    220  H20 BB8     2      21.190  26.840  25.060  1.00  0.00            
ATOM    221  H21 BB8     2      24.110  26.570  27.020  1.00  0.00            
ATOM    222  H22 BB8     2      22.790  28.420  27.290  1.00  0.00            
TER
ENDMDL
MODEL        1
ATOM      1  H1  GCD     1      15.700  35.300  39.850  1.00  0.00            
ATOM      2  O1  GCD     1      15.820  34.490  40.350  1.00  0.00            
ATOM      3  C1  GCD     1      17.020  33.790  39.870  1.00  0.00            
ATOM      4  H2  GCD     1      17.190  34.100  38.820  1.00  0.00            
ATOM      5  H3  GCD     1      17.910  34.090  40.440  1.00  0.00            
ATOM      6  C2  GCD     1      16.790  32.270  39.780  1.00  0.00            
ATOM      7  H4  GCD     1      17.660  31.830  39.280  1.00  0.00            
ATOM      8  C3  GCD     1      15.590  31.960  38.890  1.00  0.00            
ATOM      9  H5  GCD     1      14.710  32.320  39.420  1.00  0.00            
ATOM     10  C4  GCD     1      15.470  30.420  38.780  1.00  0.00            
ATOM     11  H6  GCD     1      16.290  30.010  38.180  1.00  0.00            
ATOM     12  O2  GCD     1      14.350  30.160  37.940  1.00  0.00            
ATOM     13  H7  GCD     1      14.320  29.200  37.870  1.00  0.00            
ATOM     14  C5  GCD     1      15.310  29.820  40.150  1.00  0.00            
ATOM     15  H8  GCD     1      14.340  30.180  40.500  1.00  0.00            
ATOM     16  O3  GCD     1      15.270  28.410  40.150  1.00  0.00            
ATOM     17  H9  GCD     1      16.030  28.080  40.650  1.00  0.00            
ATOM     18  C6  GCD     1      16.440  30.240  41.140  1.00  0.00            
ATOM     19  O4  GCD     1      16.500  31.710  41.040  1.00  0.00            
ATOM     20  H10 GCD     1      16.200  30.080  42.190  1.00  0.00            
ATOM     21  O5  GCD     1      17.690  29.680  40.730  1.00  0.00            
ATOM     22  C7  GCD     1      18.480  29.100  41.710  1.00  0.00            
ATOM     23  H11 GCD     1      17.950  29.160  42.670  1.00  0.00            
ATOM     24  C8  GCD     1      18.660  27.580  41.480  1.00  0.00            
ATOM     25  H12 GCD     1      19.040  27.490  40.450  1.00  0.00            
ATOM     26  O6  GCD     1      17.350  26.860  41.620  1.00  0.00            
ATOM     27  H13 GCD     1      17.380  25.890  41.590  1.00  0.00            
ATOM     28  C9  GCD     1      19.720  26.950  42.320  1.00  0.00            
ATOM     29  H14 GCD     1      19.250  27.080  43.300  1.00  0.00            
ATOM     30  O7  GCD     1      20.010  25.610  42.020  1.00  0.00            
ATOM     31  H15 GCD     1      20.470  25.610  41.170  1.00  0.00            
ATOM     32  C10 GCD     1      21.050  27.800  42.300  1.00  0.00            
ATOM     33  H16 GCD     1      21.650  27.380  43.110  1.00  0.00            
ATOM     34  O8  GCD     1      20.700  29.090  42.740  1.00  0.00            
ATOM     35  C11 GCD     1      19.870  29.800  41.760  1.00  0.00            
ATOM     36  H17 GCD     1      20.370  29.720  40.790  1.00  0.00            
ATOM     37  C12 GCD     1      19.640  31.200  42.260  1.00  0.00            
ATOM     38  H18 GCD     1      19.220  31.020  43.260  1.00  0.00            
ATOM     39  H19 GCD     1      19.010  31.800  41.590  1.00  0.00            
ATOM     40  O9  GCD     1      20.900  31.860  42.350  1.00  0.00            
ATOM     41  H20 GCD     1      21.440  31.500  43.060  1.00  0.00            
ATOM     42  O10 GCD     1      21.770  27.650  41.010  1.00  0.00            
ATOM     43  C13 GCD     1      23.020  26.980  41.000  1.00  0.00            
ATOM     44  H21 GCD     1      23.210  26.600  42.010  1.00  0.00            
ATOM     45  C14 GCD     1      23.080  25.820  40.000  1.00  0.00            
ATOM     46  H22 GCD     1      22.660  26.240  39.070  1.00  0.00            
ATOM     47  O11 GCD     1      22.310  24.730  40.500  1.00  0.00            
ATOM     48  H23 GCD     1      22.700  23.900  40.210  1.00  0.00            
ATOM     49  C15 GCD     1      24.540  25.390  39.640  1.00  0.00            
ATOM     50  H24 GCD     1      24.890  24.820  40.510  1.00  0.00            
ATOM     51  O12 GCD     1      24.510  24.420  38.550  1.00  0.00            
ATOM     52  H25 GCD     1      25.120  23.690  38.680  1.00  0.00            
ATOM     53  C16 GCD     1      25.430  26.520  39.420  1.00  0.00            
ATOM     54  H26 GCD     1      26.460  26.150  39.420  1.00  0.00            
ATOM     55  O13 GCD     1      25.370  27.440  40.500  1.00  0.00            
ATOM     56  C17 GCD     1      24.060  28.060  40.690  1.00  0.00            
ATOM     57  H27 GCD     1      23.910  28.530  39.710  1.00  0.00            
ATOM     58  C18 GCD     1      24.260  29.100  41.750  1.00  0.00            
ATOM     59  H28 GCD     1      24.610  28.450  42.560  1.00  0.00            
ATOM     60  H29 GCD     1      23.280  29.550  41.980  1.00  0.00            
ATOM     61  O14 GCD     1      25.210  30.070  41.300  1.00  0.00            
ATOM     62  H30 GCD     1      24.830  30.240  40.430  1.00  0.00            
ATOM     63  O15 GCD     1      25.120  27.200  38.210  1.00  0.00            
ATOM     64  C19 GCD     1      26.240  27.490  37.320  1.00  0.00            
ATOM     65  H31 GCD     1      27.210  27.250  37.780  1.00  0.00            
ATOM     66  C20 GCD     1      25.940  26.720  36.060  1.00  0.00            
ATOM     67  H32 GCD     1      24.920  26.930  35.720  1.00  0.00            
ATOM     68  O16 GCD     1      25.960  25.290  36.380  1.00  0.00            
ATOM     69  H33 GCD     1      25.620  25.220  37.280  1.00  0.00            
ATOM     70  C21 GCD     1      26.930  27.110  34.960  1.00  0.00            
ATOM     71  H34 GCD     1      27.920  26.790  35.290  1.00  0.00            
ATOM     72  O17 GCD     1      26.740  26.470  33.760  1.00  0.00            
ATOM     73  H35 GCD     1      26.420  25.580  33.940  1.00  0.00            
ATOM     74  C22 GCD     1      26.990  28.560  34.740  1.00  0.00            
ATOM     75  H36 GCD     1      27.850  28.810  34.110  1.00  0.00            
ATOM     76  O18 GCD     1      27.260  29.190  35.980  1.00  0.00            
ATOM     77  C23 GCD     1      26.340  29.000  37.050  1.00  0.00            
ATOM     78  H37 GCD     1      25.360  29.390  36.730  1.00  0.00            
ATOM     79  C24 GCD     1      26.680  29.730  38.370  1.00  0.00            
ATOM     80  H38 GCD     1      27.350  29.050  38.910  1.00  0.00            
ATOM     81  H39 GCD     1      25.800  29.810  39.030  1.00  0.00            
ATOM     82  O19 GCD     1      27.310  31.020  38.160  1.00  0.00            
ATOM     83  H40 GCD     1      26.680  31.420  37.540  1.00  0.00            
ATOM     84  O20 GCD     1      25.780  29.010  34.140  1.00  0.00            
ATOM     85  C25 GCD     1      25.970  29.340  32.790  1.00  0.00            
ATOM     86  H41 GCD     1      26.920  28.960  32.380  1.00  0.00            
ATOM     87  C26 GCD     1      24.900  28.780  31.950  1.00  0.00            
ATOM     88  H42 GCD     1      23.890  29.060  32.270  1.00  0.00            
ATOM     89  O21 GCD     1      24.970  27.410  31.820  1.00  0.00            
ATOM     90  H43 GCD     1      25.230  27.100  32.690  1.00  0.00            
ATOM     91  C27 GCD     1      24.990  29.370  30.520  1.00  0.00            
ATOM     92  H44 GCD     1      25.950  29.070  30.080  1.00  0.00            
ATOM     93  O22 GCD     1      23.950  28.900  29.690  1.00  0.00            
ATOM     94  H45 GCD     1      23.980  27.950  29.790  1.00  0.00            
ATOM     95  C28 GCD     1      24.950  30.920  30.610  1.00  0.00            
ATOM     96  H46 GCD     1      25.010  31.270  29.570  1.00  0.00            
ATOM     97  O23 GCD     1      25.990  31.340  31.470  1.00  0.00            
ATOM     98  C29 GCD     1      26.010  30.890  32.810  1.00  0.00            
ATOM     99  H47 GCD     1      25.130  31.160  33.390  1.00  0.00            
ATOM    100  C30 GCD     1      27.240  31.470  33.530  1.00  0.00            
ATOM    101  H48 GCD     1      27.270  31.320  34.610  1.00  0.00            
ATOM    102  H49 GCD     1      27.080  32.540  33.350  1.00  0.00            
ATOM    103  O24 GCD     1      28.410  30.960  32.900  1.00  0.00            
ATOM    104  H50 GCD     1      28.460  31.090  31.950  1.00  0.00            
ATOM    105  O25 GCD     1      23.700  31.290  31.120  1.00  0.00            
ATOM    106  C31 GCD     1      23.250  32.430  30.490  1.00  0.00            
ATOM    107  H51 GCD     1      23.990  32.960  29.890  1.00  0.00            
ATOM    108  C32 GCD     1      22.200  32.090  29.420  1.00  0.00            
ATOM    109  H52 GCD     1      21.450  31.540  29.990  1.00  0.00            
ATOM    110  O26 GCD     1      22.750  31.310  28.370  1.00  0.00            
ATOM    111  H53 GCD     1      23.000  30.490  28.820  1.00  0.00            
ATOM    112  C33 GCD     1      21.480  33.340  28.830  1.00  0.00            
ATOM    113  H54 GCD     1      22.250  33.850  28.230  1.00  0.00            
ATOM    114  O27 GCD     1      20.380  33.080  28.020  1.00  0.00            
ATOM    115  H55 GCD     1      20.750  32.410  27.430  1.00  0.00            
ATOM    116  C34 GCD     1      20.980  34.210  29.930  1.00  0.00            
ATOM    117  H56 GCD     1      20.720  35.170  29.460  1.00  0.00            
ATOM    118  O28 GCD     1      22.140  34.540  30.740  1.00  0.00            
ATOM    119  C35 GCD     1      22.660  33.460  31.450  1.00  0.00            
ATOM    120  H57 GCD     1      21.850  33.010  32.040  1.00  0.00            
ATOM    121  C36 GCD     1      23.830  34.020  32.280  1.00  0.00            
ATOM    122  H58 GCD     1      24.440  34.720  31.690  1.00  0.00            
ATOM    123  H59 GCD     1      24.410  33.120  32.510  1.00  0.00            
ATOM    124  O29 GCD     1      23.310  34.590  33.480  1.00  0.00            
ATOM    125  H60 GCD     1      23.320  33.900  34.160  1.00  0.00            
ATOM    126  O30 GCD     1      19.910  33.580  30.670  1.00  0.00            
ATOM    127  C37 GCD     1      18.670  34.310  30.680  1.00  0.00            
ATOM    128  H61 GCD     1      18.430  35.010  29.880  1.00  0.00            
ATOM    129  C38 GCD     1      17.570  33.260  30.770  1.00  0.00            
ATOM    130  H62 GCD     1      17.870  32.650  31.630  1.00  0.00            
ATOM    131  O31 GCD     1      17.580  32.460  29.570  1.00  0.00            
ATOM    132  H63 GCD     1      18.470  32.420  29.200  1.00  0.00            
ATOM    133  C39 GCD     1      16.220  33.790  31.040  1.00  0.00            
ATOM    134  H64 GCD     1      15.950  34.410  30.170  1.00  0.00            
ATOM    135  O32 GCD     1      15.230  32.760  31.130  1.00  0.00            
ATOM    136  H65 GCD     1      15.340  32.310  30.280  1.00  0.00            
ATOM    137  C40 GCD     1      16.220  34.730  32.230  1.00  0.00            
ATOM    138  H66 GCD     1      15.260  35.260  32.270  1.00  0.00            
ATOM    139  O33 GCD     1      17.230  35.730  32.100  1.00  0.00            
ATOM    140  C41 GCD     1      18.590  35.230  31.950  1.00  0.00            
ATOM    141  H67 GCD     1      18.890  34.730  32.880  1.00  0.00            
ATOM    142  C42 GCD     1      19.430  36.520  31.740  1.00  0.00            
ATOM    143  H68 GCD     1      18.910  37.120  30.990  1.00  0.00            
ATOM    144  H69 GCD     1      20.460  36.320  31.430  1.00  0.00            
ATOM    145  O34 GCD     1      19.480  37.260  32.930  1.00  0.00            
ATOM    146  H70 GCD     1      18.620  37.660  33.110  1.00  0.00            
ATOM    147  O35 GCD     1      16.420  33.990  33.430  1.00  0.00            
ATOM    148  C43 GCD     1      15.450  34.230  34.460  1.00  0.00            
ATOM    149  H71 GCD     1      14.730  34.980  34.110  1.00  0.00            
ATOM    150  C44 GCD     1      14.690  32.950  34.810  1.00  0.00            
ATOM    151  H72 GCD     1      15.480  32.200  34.970  1.00  0.00            
ATOM    152  O36 GCD     1      13.870  32.640  33.690  1.00  0.00            
ATOM    153  H73 GCD     1      14.360  32.580  32.860  1.00  0.00            
ATOM    154  C45 GCD     1      13.830  33.100  36.100  1.00  0.00            
ATOM    155  H74 GCD     1      13.050  33.840  35.880  1.00  0.00            
ATOM    156  O37 GCD     1      13.150  31.950  36.500  1.00  0.00            
ATOM    157  H75 GCD     1      13.790  31.400  36.980  1.00  0.00            
ATOM    158  C46 GCD     1      14.780  33.640  37.230  1.00  0.00            
ATOM    159  H76 GCD     1      14.140  33.950  38.060  1.00  0.00            
ATOM    160  O38 GCD     1      15.710  32.630  37.570  1.00  0.00            
ATOM    161  O39 GCD     1      15.470  34.850  36.850  1.00  0.00            
ATOM    162  C47 GCD     1      16.260  34.750  35.680  1.00  0.00            
ATOM    163  H77 GCD     1      17.050  34.040  35.980  1.00  0.00            
ATOM    164  C48 GCD     1      16.970  36.060  35.390  1.00  0.00            
ATOM    165  H78 GCD     1      16.230  36.830  35.150  1.00  0.00            
ATOM    166  H79 GCD     1      17.670  35.900  34.560  1.00  0.00            
ATOM    167  O40 GCD     1      17.810  36.510  36.420  1.00  0.00            
ATOM    168  H80 GCD     1      18.580  35.930  36.470  1.00  0.00            
ATOM    169  C1  BB8     2      21.370  26.080  32.940  1.00  0.00            
ATOM    170  C2  BB8     2      20.910  27.450  33.360  1.00  0.00            
ATOM    171  O1  BB8     2      22.040  28.100  34.010  1.00  0.00            
ATOM    172  C3  BB8     2      21.760  29.430  34.480  1.00  0.00            
ATOM    173  O2  BB8     2      20.840  29.340  35.660  1.00  0.00            
ATOM    174  C4  BB8     2      21.460  28.900  36.860  1.00  0.00            
ATOM    175  C5  BB8     2      21.590  27.410  36.850  1.00  0.00            
ATOM    176  O3  BB8     2      22.600  26.800  36.680  1.00  0.00            
ATOM    177  C6  BB8     2      20.360  26.620  37.210  1.00  0.00            
ATOM    178  C7  BB8     2      20.280  25.220  37.110  1.00  0.00            
ATOM    179  O4  BB8     2      21.340  24.550  36.800  1.00  0.00            
ATOM    180  C8  BB8     2      19.200  24.570  37.540  1.00  0.00            
ATOM    181  C9  BB8     2      18.050  25.220  37.850  1.00  0.00            
ATOM    182  O5  BB8     2      17.000  24.480  38.230  1.00  0.00            
ATOM    183  C10 BB8     2      18.090  26.590  38.010  1.00  0.00            
ATOM    184  C11 BB8     2      19.260  27.270  37.700  1.00  0.00            
ATOM    185  O6  BB8     2      19.360  28.610  37.840  1.00  0.00            
ATOM    186  C12 BB8     2      20.590  29.350  38.030  1.00  0.00            
ATOM    187  C13 BB8     2      20.420  30.850  38.080  1.00  0.00            
ATOM    188  C14 BB8     2      19.560  31.430  37.140  1.00  0.00            
ATOM    189  C15 BB8     2      19.380  32.820  37.050  1.00  0.00            
ATOM    190  C16 BB8     2      19.980  33.720  37.960  1.00  0.00            
ATOM    191  O7  BB8     2      19.650  35.060  37.910  1.00  0.00            
ATOM    192  C17 BB8     2      20.590  33.110  39.050  1.00  0.00            
ATOM    193  O8  BB8     2      20.920  33.800  40.140  1.00  0.00            
ATOM    194  C18 BB8     2      20.850  31.710  39.080  1.00  0.00            
ATOM    195  C19 BB8     2      21.090  30.350  33.470  1.00  0.00            
ATOM    196  O9  BB8     2      20.720  31.610  34.050  1.00  0.00            
ATOM    197  C20 BB8     2      19.970  29.610  32.760  1.00  0.00            
ATOM    198  O10 BB8     2      19.310  30.370  31.780  1.00  0.00            
ATOM    199  C21 BB8     2      20.420  28.260  32.210  1.00  0.00            
ATOM    200  O11 BB8     2      21.320  28.380  31.130  1.00  0.00            
ATOM    201  H1  BB8     2      20.500  25.530  32.550  1.00  0.00            
ATOM    202  H2  BB8     2      22.100  26.120  32.120  1.00  0.00            
ATOM    203  H3  BB8     2      21.790  25.560  33.800  1.00  0.00            
ATOM    204  H4  BB8     2      20.120  27.310  34.110  1.00  0.00            
ATOM    205  H5  BB8     2      22.670  29.940  34.830  1.00  0.00            
ATOM    206  H6  BB8     2      22.470  29.280  37.040  1.00  0.00            
ATOM    207  H7  BB8     2      22.000  25.260  36.680  1.00  0.00            
ATOM    208  H8  BB8     2      19.220  23.480  37.490  1.00  0.00            
ATOM    209  H9  BB8     2      16.250  25.080  38.350  1.00  0.00            
ATOM    210  H10 BB8     2      17.250  27.160  38.380  1.00  0.00            
ATOM    211  H11 BB8     2      21.080  29.090  38.970  1.00  0.00            
ATOM    212  H12 BB8     2      19.040  30.840  36.390  1.00  0.00            
ATOM    213  H13 BB8     2      18.760  33.130  36.220  1.00  0.00            
ATOM    214  H14 BB8     2      20.000  35.450  38.720  1.00  0.00            
ATOM    215  H15 BB8     2      20.880  33.190  40.900  1.00  0.00            
ATOM    216  H16 BB8     2      21.390  31.240  39.900  1.00  0.00            
ATOM    217  H17 BB8     2      21.770  30.520  32.620  1.00  0.00            
ATOM    218  H18 BB8     2      19.760  31.760  34.090  1.00  0.00            
ATOM    219  H19 BB8     2      19.250  29.440  33.570  1.00  0.00            
ATOM    220  H20 BB8     2      18.470  30.620  32.200  1.00  0.00            
ATOM    221  H21 BB8     2      19.530  27.760  31.810  1.00  0.00            
ATOM    222  H22 BB8     2      20.930  28.990  30.470  1.00  0.00            
TER
ENDMDL
MODEL        1
ATOM      1  H1  GCD     1      21.270  26.730  36.100  1.00  0.00            
ATOM      2  O1  GCD     1      20.470  27.270  36.080  1.00  0.00            
ATOM      3  C1  GCD     1      19.870  27.090  34.870  1.00  0.00            
ATOM      4  H2  GCD     1      19.750  26.010  34.750  1.00  0.00            
ATOM      5  H3  GCD     1      18.890  27.590  34.910  1.00  0.00            
ATOM      6  C2  GCD     1      20.710  27.620  33.650  1.00  0.00            
ATOM      7  H4  GCD     1      20.270  27.210  32.730  1.00  0.00            
ATOM      8  C3  GCD     1      22.240  27.310  33.610  1.00  0.00            
ATOM      9  H5  GCD     1      22.700  27.750  34.510  1.00  0.00            
ATOM     10  C4  GCD     1      22.880  27.830  32.360  1.00  0.00            
ATOM     11  H6  GCD     1      22.360  27.420  31.490  1.00  0.00            
ATOM     12  O2  GCD     1      24.250  27.410  32.350  1.00  0.00            
ATOM     13  H7  GCD     1      24.540  27.510  31.430  1.00  0.00            
ATOM     14  C5  GCD     1      22.650  29.300  32.340  1.00  0.00            
ATOM     15  H8  GCD     1      23.060  29.690  33.280  1.00  0.00            
ATOM     16  O3  GCD     1      23.310  29.980  31.240  1.00  0.00            
ATOM     17  H9  GCD     1      22.630  30.330  30.640  1.00  0.00            
ATOM     18  C6  GCD     1      21.190  29.580  32.340  1.00  0.00            
ATOM     19  O4  GCD     1      20.530  29.050  33.540  1.00  0.00            
ATOM     20  H10 GCD     1      21.080  30.670  32.430  1.00  0.00            
ATOM     21  O5  GCD     1      20.550  29.060  31.160  1.00  0.00            
ATOM     22  C7  GCD     1      19.730  29.900  30.400  1.00  0.00            
ATOM     23  H11 GCD     1      19.450  30.810  30.950  1.00  0.00            
ATOM     24  C8  GCD     1      20.490  30.310  29.140  1.00  0.00            
ATOM     25  H12 GCD     1      20.900  29.370  28.730  1.00  0.00            
ATOM     26  O6  GCD     1      21.500  31.200  29.630  1.00  0.00            
ATOM     27  H13 GCD     1      21.150  31.830  30.270  1.00  0.00            
ATOM     28  C9  GCD     1      19.570  31.010  28.150  1.00  0.00            
ATOM     29  H14 GCD     1      19.400  31.990  28.610  1.00  0.00            
ATOM     30  O7  GCD     1      20.210  31.270  26.880  1.00  0.00            
ATOM     31  H15 GCD     1      21.160  31.260  27.070  1.00  0.00            
ATOM     32  C10 GCD     1      18.260  30.190  28.030  1.00  0.00            
ATOM     33  H16 GCD     1      17.530  30.810  27.490  1.00  0.00            
ATOM     34  O8  GCD     1      17.730  29.870  29.280  1.00  0.00            
ATOM     35  C11 GCD     1      18.500  29.080  30.150  1.00  0.00            
ATOM     36  H17 GCD     1      18.820  28.140  29.680  1.00  0.00            
ATOM     37  C12 GCD     1      17.630  28.770  31.460  1.00  0.00            
ATOM     38  H18 GCD     1      17.890  29.470  32.270  1.00  0.00            
ATOM     39  H19 GCD     1      17.950  27.760  31.750  1.00  0.00            
ATOM     40  O9  GCD     1      16.290  28.800  31.040  1.00  0.00            
ATOM     41  H20 GCD     1      16.330  29.560  30.440  1.00  0.00            
ATOM     42  O10 GCD     1      18.640  29.020  27.400  1.00  0.00            
ATOM     43  C13 GCD     1      17.850  28.610  26.260  1.00  0.00            
ATOM     44  H21 GCD     1      17.170  29.380  25.890  1.00  0.00            
ATOM     45  C14 GCD     1      18.900  28.330  25.140  1.00  0.00            
ATOM     46  H22 GCD     1      19.640  27.680  25.620  1.00  0.00            
ATOM     47  O11 GCD     1      19.480  29.490  24.650  1.00  0.00            
ATOM     48  H23 GCD     1      19.930  29.980  25.360  1.00  0.00            
ATOM     49  C15 GCD     1      18.360  27.540  23.990  1.00  0.00            
ATOM     50  H24 GCD     1      17.680  28.240  23.490  1.00  0.00            
ATOM     51  O12 GCD     1      19.410  27.130  23.060  1.00  0.00            
ATOM     52  H25 GCD     1      19.890  26.350  23.350  1.00  0.00            
ATOM     53  C16 GCD     1      17.450  26.360  24.380  1.00  0.00            
ATOM     54  H26 GCD     1      16.840  26.100  23.520  1.00  0.00            
ATOM     55  O13 GCD     1      16.490  26.880  25.270  1.00  0.00            
ATOM     56  C17 GCD     1      17.030  27.330  26.510  1.00  0.00            
ATOM     57  H27 GCD     1      17.650  26.510  26.890  1.00  0.00            
ATOM     58  C18 GCD     1      15.810  27.620  27.430  1.00  0.00            
ATOM     59  H28 GCD     1      15.210  28.380  26.920  1.00  0.00            
ATOM     60  H29 GCD     1      16.160  28.260  28.250  1.00  0.00            
ATOM     61  O14 GCD     1      15.090  26.400  27.890  1.00  0.00            
ATOM     62  H30 GCD     1      15.120  25.780  27.150  1.00  0.00            
ATOM     63  O15 GCD     1      18.210  25.300  24.980  1.00  0.00            
ATOM     64  C19 GCD     1      18.270  24.090  24.170  1.00  0.00            
ATOM     65  H31 GCD     1      18.130  24.490  23.170  1.00  0.00            
ATOM     66  C20 GCD     1      19.690  23.530  24.120  1.00  0.00            
ATOM     67  H32 GCD     1      20.010  23.150  25.100  1.00  0.00            
ATOM     68  O16 GCD     1      20.570  24.500  23.570  1.00  0.00            
ATOM     69  H33 GCD     1      21.470  24.390  23.880  1.00  0.00            
ATOM     70  C21 GCD     1      19.740  22.350  23.120  1.00  0.00            
ATOM     71  H34 GCD     1      19.410  22.770  22.160  1.00  0.00            
ATOM     72  O17 GCD     1      21.100  21.810  22.960  1.00  0.00            
ATOM     73  H35 GCD     1      21.700  22.510  22.700  1.00  0.00            
ATOM     74  C22 GCD     1      18.670  21.360  23.550  1.00  0.00            
ATOM     75  H36 GCD     1      18.540  20.590  22.790  1.00  0.00            
ATOM     76  O18 GCD     1      17.400  21.930  23.650  1.00  0.00            
ATOM     77  C23 GCD     1      17.300  23.010  24.560  1.00  0.00            
ATOM     78  H37 GCD     1      17.510  22.520  25.520  1.00  0.00            
ATOM     79  C24 GCD     1      15.830  23.400  24.460  1.00  0.00            
ATOM     80  H38 GCD     1      15.720  24.220  25.170  1.00  0.00            
ATOM     81  H39 GCD     1      15.250  22.510  24.740  1.00  0.00            
ATOM     82  O19 GCD     1      15.360  23.840  23.170  1.00  0.00            
ATOM     83  H40 GCD     1      15.560  23.100  22.590  1.00  0.00            
ATOM     84  O20 GCD     1      18.960  20.770  24.860  1.00  0.00            
ATOM     85  C25 GCD     1      18.560  19.430  24.880  1.00  0.00            
ATOM     86  H41 GCD     1      17.730  19.190  24.190  1.00  0.00            
ATOM     87  C26 GCD     1      19.790  18.590  24.560  1.00  0.00            
ATOM     88  H42 GCD     1      20.570  18.960  25.230  1.00  0.00            
ATOM     89  O21 GCD     1      20.210  18.560  23.160  1.00  0.00            
ATOM     90  H43 GCD     1      20.210  19.490  22.900  1.00  0.00            
ATOM     91  C27 GCD     1      19.670  17.150  25.080  1.00  0.00            
ATOM     92  H44 GCD     1      18.900  16.630  24.500  1.00  0.00            
ATOM     93  O22 GCD     1      21.010  16.540  24.860  1.00  0.00            
ATOM     94  H45 GCD     1      20.940  15.580  24.860  1.00  0.00            
ATOM     95  C28 GCD     1      19.190  17.070  26.530  1.00  0.00            
ATOM     96  H46 GCD     1      19.000  16.030  26.830  1.00  0.00            
ATOM     97  O23 GCD     1      17.990  17.820  26.530  1.00  0.00            
ATOM     98  C29 GCD     1      18.090  19.200  26.290  1.00  0.00            
ATOM     99  H47 GCD     1      18.730  19.710  27.020  1.00  0.00            
ATOM    100  C30 GCD     1      16.720  19.890  26.610  1.00  0.00            
ATOM    101  H48 GCD     1      16.810  20.990  26.610  1.00  0.00            
ATOM    102  H49 GCD     1      16.390  19.600  27.610  1.00  0.00            
ATOM    103  O24 GCD     1      15.770  19.590  25.590  1.00  0.00            
ATOM    104  H50 GCD     1      14.900  19.940  25.810  1.00  0.00            
ATOM    105  O25 GCD     1      20.120  17.810  27.340  1.00  0.00            
ATOM    106  C31 GCD     1      20.690  17.030  28.410  1.00  0.00            
ATOM    107  H51 GCD     1      21.010  16.020  28.140  1.00  0.00            
ATOM    108  C32 GCD     1      21.960  17.740  28.680  1.00  0.00            
ATOM    109  H52 GCD     1      21.740  18.760  29.030  1.00  0.00            
ATOM    110  O26 GCD     1      22.820  17.610  27.600  1.00  0.00            
ATOM    111  H53 GCD     1      22.390  18.100  26.890  1.00  0.00            
ATOM    112  C33 GCD     1      22.640  17.220  29.960  1.00  0.00            
ATOM    113  H54 GCD     1      23.040  16.220  29.800  1.00  0.00            
ATOM    114  O27 GCD     1      23.700  18.160  30.340  1.00  0.00            
ATOM    115  H55 GCD     1      23.270  18.810  30.900  1.00  0.00            
ATOM    116  C34 GCD     1      21.650  17.170  31.150  1.00  0.00            
ATOM    117  H56 GCD     1      22.100  16.560  31.940  1.00  0.00            
ATOM    118  O28 GCD     1      20.430  16.590  30.750  1.00  0.00            
ATOM    119  C35 GCD     1      19.730  17.130  29.660  1.00  0.00            
ATOM    120  H57 GCD     1      19.480  18.180  29.870  1.00  0.00            
ATOM    121  C36 GCD     1      18.380  16.410  29.540  1.00  0.00            
ATOM    122  H58 GCD     1      17.860  17.120  28.880  1.00  0.00            
ATOM    123  H59 GCD     1      17.820  16.280  30.470  1.00  0.00            
ATOM    124  O29 GCD     1      18.480  15.100  28.980  1.00  0.00            
ATOM    125  H60 GCD     1      17.580  14.730  29.000  1.00  0.00            
ATOM    126  O30 GCD     1      21.390  18.500  31.490  1.00  0.00            
ATOM    127  C37 GCD     1      21.300  18.630  32.980  1.00  0.00            
ATOM    128  H61 GCD     1      21.130  17.650  33.460  1.00  0.00            
ATOM    129  C38 GCD     1      22.680  19.120  33.500  1.00  0.00            
ATOM    130  H62 GCD     1      22.850  20.060  32.970  1.00  0.00            
ATOM    131  O31 GCD     1      23.770  18.190  33.290  1.00  0.00            
ATOM    132  H63 GCD     1      24.590  18.510  33.680  1.00  0.00            
ATOM    133  C39 GCD     1      22.610  19.540  34.940  1.00  0.00            
ATOM    134  H64 GCD     1      22.310  18.610  35.440  1.00  0.00            
ATOM    135  O32 GCD     1      23.830  20.070  35.400  1.00  0.00            
ATOM    136  H65 GCD     1      24.170  20.740  34.810  1.00  0.00            
ATOM    137  C40 GCD     1      21.420  20.510  35.200  1.00  0.00            
ATOM    138  H66 GCD     1      21.350  20.670  36.270  1.00  0.00            
ATOM    139  O33 GCD     1      20.280  19.750  34.760  1.00  0.00            
ATOM    140  C41 GCD     1      20.180  19.530  33.360  1.00  0.00            
ATOM    141  H67 GCD     1      20.410  20.430  32.780  1.00  0.00            
ATOM    142  C42 GCD     1      18.830  18.970  33.070  1.00  0.00            
ATOM    143  H68 GCD     1      18.480  18.290  33.860  1.00  0.00            
ATOM    144  H69 GCD     1      18.820  18.420  32.120  1.00  0.00            
ATOM    145  O34 GCD     1      17.860  19.950  32.860  1.00  0.00            
ATOM    146  H70 GCD     1      17.120  19.610  32.340  1.00  0.00            
ATOM    147  O35 GCD     1      21.550  21.700  34.430  1.00  0.00            
ATOM    148  C43 GCD     1      22.420  22.700  34.960  1.00  0.00            
ATOM    149  H71 GCD     1      22.980  22.360  35.840  1.00  0.00            
ATOM    150  C44 GCD     1      23.370  23.220  33.870  1.00  0.00            
ATOM    151  H72 GCD     1      22.750  23.500  33.010  1.00  0.00            
ATOM    152  O36 GCD     1      24.290  22.180  33.570  1.00  0.00            
ATOM    153  H73 GCD     1      24.670  22.130  32.690  1.00  0.00            
ATOM    154  C45 GCD     1      24.170  24.420  34.370  1.00  0.00            
ATOM    155  H74 GCD     1      24.700  24.030  35.240  1.00  0.00            
ATOM    156  O37 GCD     1      25.050  24.880  33.340  1.00  0.00            
ATOM    157  H75 GCD     1      24.650  25.680  32.980  1.00  0.00            
ATOM    158  C46 GCD     1      23.240  25.520  34.870  1.00  0.00            
ATOM    159  H76 GCD     1      23.820  26.340  35.300  1.00  0.00            
ATOM    160  O38 GCD     1      22.480  25.930  33.730  1.00  0.00            
ATOM    161  O39 GCD     1      22.350  24.960  35.870  1.00  0.00            
ATOM    162  C47 GCD     1      21.510  23.830  35.440  1.00  0.00            
ATOM    163  H77 GCD     1      20.900  24.190  34.600  1.00  0.00            
ATOM    164  C48 GCD     1      20.670  23.530  36.650  1.00  0.00            
ATOM    165  H78 GCD     1      19.960  22.810  36.230  1.00  0.00            
ATOM    166  H79 GCD     1      20.070  24.390  36.970  1.00  0.00            
ATOM    167  O40 GCD     1      21.500  22.980  37.680  1.00  0.00            
ATOM    168  H80 GCD     1      22.270  23.550  37.800  1.00  0.00            
ATOM    169  C1  BB8     2      25.160  24.460  30.060  1.00  0.00            
ATOM    170  C2  BB8     2      23.720  24.550  29.460  1.00  0.00            
ATOM    171  O1  BB8     2      22.820  24.350  30.500  1.00  0.00            
ATOM    172  C3  BB8     2      21.380  24.350  30.150  1.00  0.00            
ATOM    173  O2  BB8     2      20.990  23.190  29.390  1.00  0.00            
ATOM    174  C4  BB8     2      21.090  21.950  29.940  1.00  0.00            
ATOM    175  C5  BB8     2      22.520  21.440  29.920  1.00  0.00            
ATOM    176  O3  BB8     2      23.080  21.210  30.980  1.00  0.00            
ATOM    177  C6  BB8     2      23.000  21.090  28.580  1.00  0.00            
ATOM    178  C7  BB8     2      24.380  20.980  28.300  1.00  0.00            
ATOM    179  O4  BB8     2      25.300  21.170  29.240  1.00  0.00            
ATOM    180  C8  BB8     2      24.790  20.900  27.000  1.00  0.00            
ATOM    181  C9  BB8     2      23.930  20.820  25.980  1.00  0.00            
ATOM    182  O5  BB8     2      24.350  20.730  24.710  1.00  0.00            
ATOM    183  C10 BB8     2      22.560  20.680  26.230  1.00  0.00            
ATOM    184  C11 BB8     2      22.100  20.930  27.540  1.00  0.00            
ATOM    185  O6  BB8     2      20.760  21.030  27.730  1.00  0.00            
ATOM    186  C12 BB8     2      20.220  21.020  29.070  1.00  0.00            
ATOM    187  C13 BB8     2      18.790  21.590  29.080  1.00  0.00            
ATOM    188  C14 BB8     2      17.740  20.940  29.750  1.00  0.00            
ATOM    189  C15 BB8     2      16.400  21.310  29.680  1.00  0.00            
ATOM    190  C16 BB8     2      16.070  22.430  28.930  1.00  0.00            
ATOM    191  O7  BB8     2      14.710  22.700  28.730  1.00  0.00            
ATOM    192  C17 BB8     2      17.100  23.070  28.190  1.00  0.00            
ATOM    193  O8  BB8     2      16.880  24.150  27.410  1.00  0.00            
ATOM    194  C18 BB8     2      18.440  22.690  28.250  1.00  0.00            
ATOM    195  C19 BB8     2      21.040  25.740  29.470  1.00  0.00            
ATOM    196  O9  BB8     2      19.600  25.780  29.060  1.00  0.00            
ATOM    197  C20 BB8     2      21.920  25.930  28.280  1.00  0.00            
ATOM    198  O10 BB8     2      21.570  27.220  27.610  1.00  0.00            
ATOM    199  C21 BB8     2      23.400  25.910  28.690  1.00  0.00            
ATOM    200  O11 BB8     2      23.870  27.140  29.290  1.00  0.00            
ATOM    201  H1  BB8     2      25.980  24.690  29.370  1.00  0.00            
ATOM    202  H2  BB8     2      25.220  25.290  30.780  1.00  0.00            
ATOM    203  H3  BB8     2      25.290  23.510  30.590  1.00  0.00            
ATOM    204  H4  BB8     2      23.630  23.690  28.780  1.00  0.00            
ATOM    205  H5  BB8     2      20.860  24.250  31.110  1.00  0.00            
ATOM    206  H6  BB8     2      20.860  21.860  31.010  1.00  0.00            
ATOM    207  H7  BB8     2      26.170  21.090  28.810  1.00  0.00            
ATOM    208  H8  BB8     2      25.860  20.900  26.820  1.00  0.00            
ATOM    209  H9  BB8     2      23.620  20.280  24.250  1.00  0.00            
ATOM    210  H10 BB8     2      21.910  20.450  25.400  1.00  0.00            
ATOM    211  H11 BB8     2      20.160  19.970  29.360  1.00  0.00            
ATOM    212  H12 BB8     2      18.050  20.040  30.270  1.00  0.00            
ATOM    213  H13 BB8     2      15.660  20.710  30.190  1.00  0.00            
ATOM    214  H14 BB8     2      14.600  23.210  27.910  1.00  0.00            
ATOM    215  H15 BB8     2      17.730  24.320  26.970  1.00  0.00            
ATOM    216  H16 BB8     2      19.150  23.220  27.630  1.00  0.00            
ATOM    217  H17 BB8     2      21.230  26.570  30.160  1.00  0.00            
ATOM    218  H18 BB8     2      19.070  25.300  29.720  1.00  0.00            
ATOM    219  H19 BB8     2      21.710  25.090  27.610  1.00  0.00            
ATOM    220  H20 BB8     2      20.610  27.340  27.700  1.00  0.00            
ATOM    221  H21 BB8     2      24.040  25.930  27.800  1.00  0.00            
ATOM    222  H22 BB8     2      23.850  27.910  28.710  1.00  0.00            
TER
ENDMDL
MODEL        1
ATOM      1  H1  GCD     1      12.210  14.600  32.880  1.00  0.00            
ATOM      2  O1  GCD     1      11.930  15.490  33.140  1.00  0.00            
ATOM      3  C1  GCD     1      10.670  15.610  32.540  1.00  0.00            
ATOM      4  H2  GCD     1       9.930  15.070  33.160  1.00  0.00            
ATOM      5  H3  GCD     1      10.350  16.660  32.620  1.00  0.00            
ATOM      6  C2  GCD     1      10.540  15.170  31.100  1.00  0.00            
ATOM      7  H4  GCD     1      11.230  15.780  30.490  1.00  0.00            
ATOM      8  C3  GCD     1       9.130  15.500  30.560  1.00  0.00            
ATOM      9  H5  GCD     1       8.400  15.190  31.310  1.00  0.00            
ATOM     10  C4  GCD     1       8.890  14.920  29.200  1.00  0.00            
ATOM     11  H6  GCD     1       9.550  15.400  28.470  1.00  0.00            
ATOM     12  O2  GCD     1       7.510  15.070  28.850  1.00  0.00            
ATOM     13  H7  GCD     1       7.390  16.020  28.710  1.00  0.00            
ATOM     14  C5  GCD     1       9.140  13.420  29.200  1.00  0.00            
ATOM     15  H8  GCD     1       8.420  12.980  29.900  1.00  0.00            
ATOM     16  O3  GCD     1       8.980  12.810  27.910  1.00  0.00            
ATOM     17  H9  GCD     1       8.310  13.320  27.440  1.00  0.00            
ATOM     18  C6  GCD     1      10.530  13.140  29.710  1.00  0.00            
ATOM     19  O4  GCD     1      10.740  13.780  30.990  1.00  0.00            
ATOM     20  H10 GCD     1      10.660  12.060  29.830  1.00  0.00            
ATOM     21  O5  GCD     1      11.600  13.600  28.830  1.00  0.00            
ATOM     22  C7  GCD     1      12.730  12.720  28.640  1.00  0.00            
ATOM     23  H11 GCD     1      12.710  11.910  29.390  1.00  0.00            
ATOM     24  C8  GCD     1      12.650  12.160  27.220  1.00  0.00            
ATOM     25  H12 GCD     1      12.670  13.060  26.590  1.00  0.00            
ATOM     26  O6  GCD     1      11.460  11.360  27.000  1.00  0.00            
ATOM     27  H13 GCD     1      10.740  11.990  27.100  1.00  0.00            
ATOM     28  C9  GCD     1      13.880  11.380  26.860  1.00  0.00            
ATOM     29  H14 GCD     1      13.960  10.650  27.670  1.00  0.00            
ATOM     30  O7  GCD     1      13.830  10.770  25.560  1.00  0.00            
ATOM     31  H15 GCD     1      13.970  11.600  25.080  1.00  0.00            
ATOM     32  C10 GCD     1      15.120  12.170  27.140  1.00  0.00            
ATOM     33  H16 GCD     1      16.010  11.540  27.090  1.00  0.00            
ATOM     34  O8  GCD     1      15.110  12.720  28.470  1.00  0.00            
ATOM     35  C11 GCD     1      13.980  13.500  28.850  1.00  0.00            
ATOM     36  H17 GCD     1      14.000  14.380  28.190  1.00  0.00            
ATOM     37  C12 GCD     1      14.180  13.980  30.280  1.00  0.00            
ATOM     38  H18 GCD     1      14.300  13.130  30.960  1.00  0.00            
ATOM     39  H19 GCD     1      13.400  14.670  30.640  1.00  0.00            
ATOM     40  O9  GCD     1      15.320  14.800  30.370  1.00  0.00            
ATOM     41  H20 GCD     1      15.030  15.550  30.910  1.00  0.00            
ATOM     42  O10 GCD     1      15.180  13.340  26.260  1.00  0.00            
ATOM     43  C13 GCD     1      15.940  13.260  25.110  1.00  0.00            
ATOM     44  H21 GCD     1      16.350  12.260  24.920  1.00  0.00            
ATOM     45  C14 GCD     1      15.060  13.750  23.920  1.00  0.00            
ATOM     46  H22 GCD     1      14.690  14.750  24.210  1.00  0.00            
ATOM     47  O11 GCD     1      13.980  12.820  23.680  1.00  0.00            
ATOM     48  H23 GCD     1      13.340  13.270  23.100  1.00  0.00            
ATOM     49  C15 GCD     1      15.940  14.010  22.740  1.00  0.00            
ATOM     50  H24 GCD     1      16.430  13.050  22.500  1.00  0.00            
ATOM     51  O12 GCD     1      15.210  14.520  21.640  1.00  0.00            
ATOM     52  H25 GCD     1      15.020  15.450  21.770  1.00  0.00            
ATOM     53  C16 GCD     1      17.140  14.880  23.020  1.00  0.00            
ATOM     54  H26 GCD     1      17.910  14.830  22.240  1.00  0.00            
ATOM     55  O13 GCD     1      17.830  14.240  24.050  1.00  0.00            
ATOM     56  C17 GCD     1      17.190  14.160  25.300  1.00  0.00            
ATOM     57  H27 GCD     1      16.870  15.160  25.640  1.00  0.00            
ATOM     58  C18 GCD     1      18.250  13.390  26.200  1.00  0.00            
ATOM     59  H28 GCD     1      18.740  12.640  25.570  1.00  0.00            
ATOM     60  H29 GCD     1      17.890  12.730  26.990  1.00  0.00            
ATOM     61  O14 GCD     1      19.250  14.350  26.690  1.00  0.00            
ATOM     62  H30 GCD     1      20.060  13.900  26.940  1.00  0.00            
ATOM     63  O15 GCD     1      16.680  16.190  23.310  1.00  0.00            
ATOM     64  C19 GCD     1      17.350  17.240  22.620  1.00  0.00            
ATOM     65  H31 GCD     1      18.050  16.790  21.900  1.00  0.00            
ATOM     66  C20 GCD     1      16.210  18.000  22.000  1.00  0.00            
ATOM     67  H32 GCD     1      15.460  18.280  22.740  1.00  0.00            
ATOM     68  O16 GCD     1      15.510  17.220  20.990  1.00  0.00            
ATOM     69  H33 GCD     1      14.810  17.770  20.630  1.00  0.00            
ATOM     70  C21 GCD     1      16.710  19.250  21.350  1.00  0.00            
ATOM     71  H34 GCD     1      17.360  19.000  20.490  1.00  0.00            
ATOM     72  O17 GCD     1      15.730  20.030  20.830  1.00  0.00            
ATOM     73  H35 GCD     1      15.770  20.840  21.340  1.00  0.00            
ATOM     74  C22 GCD     1      17.550  20.100  22.290  1.00  0.00            
ATOM     75  H36 GCD     1      18.140  20.880  21.800  1.00  0.00            
ATOM     76  O18 GCD     1      18.500  19.370  23.010  1.00  0.00            
ATOM     77  C23 GCD     1      18.010  18.250  23.660  1.00  0.00            
ATOM     78  H37 GCD     1      17.270  18.510  24.430  1.00  0.00            
ATOM     79  C24 GCD     1      19.150  17.520  24.450  1.00  0.00            
ATOM     80  H38 GCD     1      19.920  17.310  23.710  1.00  0.00            
ATOM     81  H39 GCD     1      18.860  16.500  24.750  1.00  0.00            
ATOM     82  O19 GCD     1      19.590  18.260  25.580  1.00  0.00            
ATOM     83  H40 GCD     1      19.810  19.130  25.240  1.00  0.00            
ATOM     84  O20 GCD     1      16.650  20.640  23.360  1.00  0.00            
ATOM     85  C25 GCD     1      16.960  21.950  23.750  1.00  0.00            
ATOM     86  H41 GCD     1      17.960  22.190  23.380  1.00  0.00            
ATOM     87  C26 GCD     1      15.950  22.840  23.120  1.00  0.00            
ATOM     88  H42 GCD     1      14.990  22.500  23.520  1.00  0.00            
ATOM     89  O21 GCD     1      16.080  22.780  21.660  1.00  0.00            
ATOM     90  H43 GCD     1      16.900  23.230  21.430  1.00  0.00            
ATOM     91  C27 GCD     1      16.130  24.340  23.590  1.00  0.00            
ATOM     92  H44 GCD     1      17.080  24.730  23.190  1.00  0.00            
ATOM     93  O22 GCD     1      15.080  25.220  23.180  1.00  0.00            
ATOM     94  H45 GCD     1      14.280  25.050  23.680  1.00  0.00            
ATOM     95  C28 GCD     1      16.270  24.390  25.120  1.00  0.00            
ATOM     96  H46 GCD     1      16.530  25.370  25.530  1.00  0.00            
ATOM     97  O23 GCD     1      17.200  23.450  25.620  1.00  0.00            
ATOM     98  C29 GCD     1      16.970  22.090  25.270  1.00  0.00            
ATOM     99  H47 GCD     1      15.950  21.800  25.570  1.00  0.00            
ATOM    100  C30 GCD     1      17.970  21.220  26.070  1.00  0.00            
ATOM    101  H48 GCD     1      17.640  20.170  26.080  1.00  0.00            
ATOM    102  H49 GCD     1      18.100  21.610  27.090  1.00  0.00            
ATOM    103  O24 GCD     1      19.290  21.160  25.560  1.00  0.00            
ATOM    104  H50 GCD     1      19.540  21.970  25.100  1.00  0.00            
ATOM    105  O25 GCD     1      14.960  24.050  25.680  1.00  0.00            
ATOM    106  C31 GCD     1      14.240  25.140  26.150  1.00  0.00            
ATOM    107  H51 GCD     1      14.550  26.070  25.650  1.00  0.00            
ATOM    108  C32 GCD     1      12.790  24.790  25.750  1.00  0.00            
ATOM    109  H52 GCD     1      12.610  23.750  26.070  1.00  0.00            
ATOM    110  O26 GCD     1      12.640  25.080  24.330  1.00  0.00            
ATOM    111  H53 GCD     1      11.750  24.920  23.990  1.00  0.00            
ATOM    112  C33 GCD     1      11.820  25.710  26.450  1.00  0.00            
ATOM    113  H54 GCD     1      11.970  26.700  26.010  1.00  0.00            
ATOM    114  O27 GCD     1      10.470  25.300  26.270  1.00  0.00            
ATOM    115  H55 GCD     1      10.170  25.350  25.350  1.00  0.00            
ATOM    116  C34 GCD     1      12.100  25.770  27.970  1.00  0.00            
ATOM    117  H56 GCD     1      11.430  26.470  28.470  1.00  0.00            
ATOM    118  O28 GCD     1      13.450  26.140  28.200  1.00  0.00            
ATOM    119  C35 GCD     1      14.430  25.270  27.630  1.00  0.00            
ATOM    120  H57 GCD     1      14.360  24.280  28.110  1.00  0.00            
ATOM    121  C36 GCD     1      15.800  25.850  28.080  1.00  0.00            
ATOM    122  H58 GCD     1      16.600  25.100  28.060  1.00  0.00            
ATOM    123  H59 GCD     1      15.730  26.070  29.150  1.00  0.00            
ATOM    124  O29 GCD     1      16.120  27.090  27.450  1.00  0.00            
ATOM    125  H60 GCD     1      15.490  27.720  27.820  1.00  0.00            
ATOM    126  O30 GCD     1      11.970  24.490  28.550  1.00  0.00            
ATOM    127  C37 GCD     1      11.180  24.410  29.690  1.00  0.00            
ATOM    128  H61 GCD     1      11.170  25.400  30.180  1.00  0.00            
ATOM    129  C38 GCD     1       9.790  23.890  29.280  1.00  0.00            
ATOM    130  H62 GCD     1       9.960  22.920  28.810  1.00  0.00            
ATOM    131  O31 GCD     1       9.040  24.580  28.270  1.00  0.00            
ATOM    132  H63 GCD     1       9.630  24.680  27.520  1.00  0.00            
ATOM    133  C39 GCD     1       9.010  23.710  30.570  1.00  0.00            
ATOM    134  H64 GCD     1       9.070  24.580  31.230  1.00  0.00            
ATOM    135  O32 GCD     1       7.660  23.300  30.330  1.00  0.00            
ATOM    136  H65 GCD     1       7.710  22.370  30.110  1.00  0.00            
ATOM    137  C40 GCD     1       9.680  22.610  31.440  1.00  0.00            
ATOM    138  H66 GCD     1       9.110  22.480  32.360  1.00  0.00            
ATOM    139  O33 GCD     1      10.930  23.180  31.750  1.00  0.00            
ATOM    140  C41 GCD     1      11.800  23.420  30.710  1.00  0.00            
ATOM    141  H67 GCD     1      11.900  22.480  30.140  1.00  0.00            
ATOM    142  C42 GCD     1      13.180  23.910  31.200  1.00  0.00            
ATOM    143  H68 GCD     1      13.100  24.840  31.770  1.00  0.00            
ATOM    144  H69 GCD     1      13.760  24.050  30.280  1.00  0.00            
ATOM    145  O34 GCD     1      13.870  22.900  31.960  1.00  0.00            
ATOM    146  H70 GCD     1      14.680  23.300  32.320  1.00  0.00            
ATOM    147  O35 GCD     1       9.910  21.330  30.790  1.00  0.00            
ATOM    148  C43 GCD     1       8.910  20.320  31.110  1.00  0.00            
ATOM    149  H71 GCD     1       8.040  20.800  31.580  1.00  0.00            
ATOM    150  C44 GCD     1       8.350  19.820  29.790  1.00  0.00            
ATOM    151  H72 GCD     1       9.220  19.500  29.210  1.00  0.00            
ATOM    152  O36 GCD     1       7.500  20.770  29.110  1.00  0.00            
ATOM    153  H73 GCD     1       7.950  20.890  28.270  1.00  0.00            
ATOM    154  C45 GCD     1       7.390  18.560  30.040  1.00  0.00            
ATOM    155  H74 GCD     1       6.600  18.950  30.690  1.00  0.00            
ATOM    156  O37 GCD     1       6.740  17.930  28.860  1.00  0.00            
ATOM    157  H75 GCD     1       6.340  18.660  28.370  1.00  0.00            
ATOM    158  C46 GCD     1       7.990  17.550  30.980  1.00  0.00            
ATOM    159  H76 GCD     1       7.210  16.810  31.190  1.00  0.00            
ATOM    160  O38 GCD     1       9.140  16.880  30.510  1.00  0.00            
ATOM    161  O39 GCD     1       8.350  18.250  32.180  1.00  0.00            
ATOM    162  C47 GCD     1       9.460  19.190  31.960  1.00  0.00            
ATOM    163  H77 GCD     1      10.310  18.690  31.490  1.00  0.00            
ATOM    164  C48 GCD     1      10.030  19.790  33.200  1.00  0.00            
ATOM    165  H78 GCD     1      10.720  20.620  32.990  1.00  0.00            
ATOM    166  H79 GCD     1      10.620  18.990  33.650  1.00  0.00            
ATOM    167  O40 GCD     1       9.000  20.220  34.040  1.00  0.00            
ATOM    168  H80 GCD     1       8.390  19.510  34.290  1.00  0.00            
ATOM    169  C1  BB8     2       7.840  18.060  25.470  1.00  0.00            
ATOM    170  C2  BB8     2       9.290  17.890  25.630  1.00  0.00            
ATOM    171  O1  BB8     2       9.650  17.800  27.010  1.00  0.00            
ATOM    172  C3  BB8     2      11.060  17.720  27.290  1.00  0.00            
ATOM    173  O2  BB8     2      11.820  18.800  26.660  1.00  0.00            
ATOM    174  C4  BB8     2      11.780  20.130  27.240  1.00  0.00            
ATOM    175  C5  BB8     2      10.580  20.840  26.680  1.00  0.00            
ATOM    176  O3  BB8     2       9.480  21.010  27.280  1.00  0.00            
ATOM    177  C6  BB8     2      10.730  21.310  25.250  1.00  0.00            
ATOM    178  C7  BB8     2       9.650  21.370  24.450  1.00  0.00            
ATOM    179  O4  BB8     2       8.410  21.170  24.870  1.00  0.00            
ATOM    180  C8  BB8     2       9.820  21.390  23.080  1.00  0.00            
ATOM    181  C9  BB8     2      11.090  21.580  22.560  1.00  0.00            
ATOM    182  O5  BB8     2      11.180  21.730  21.200  1.00  0.00            
ATOM    183  C10 BB8     2      12.240  21.570  23.340  1.00  0.00            
ATOM    184  C11 BB8     2      12.040  21.290  24.670  1.00  0.00            
ATOM    185  O6  BB8     2      13.150  21.000  25.450  1.00  0.00            
ATOM    186  C12 BB8     2      13.070  20.880  26.880  1.00  0.00            
ATOM    187  C13 BB8     2      14.350  20.280  27.490  1.00  0.00            
ATOM    188  C14 BB8     2      14.960  19.180  26.950  1.00  0.00            
ATOM    189  C15 BB8     2      16.110  18.570  27.540  1.00  0.00            
ATOM    190  C16 BB8     2      16.800  19.190  28.590  1.00  0.00            
ATOM    191  O7  BB8     2      17.880  18.610  29.190  1.00  0.00            
ATOM    192  C17 BB8     2      16.140  20.380  29.110  1.00  0.00            
ATOM    193  O8  BB8     2      16.750  21.050  30.180  1.00  0.00            
ATOM    194  C18 BB8     2      14.940  20.960  28.590  1.00  0.00            
ATOM    195  C19 BB8     2      11.670  16.480  26.640  1.00  0.00            
ATOM    196  O9  BB8     2      13.080  16.300  27.080  1.00  0.00            
ATOM    197  C20 BB8     2      11.440  16.570  25.090  1.00  0.00            
ATOM    198  O10 BB8     2      11.990  15.380  24.400  1.00  0.00            
ATOM    199  C21 BB8     2       9.930  16.660  24.870  1.00  0.00            
ATOM    200  O11 BB8     2       9.270  15.410  25.310  1.00  0.00            
ATOM    201  H1  BB8     2       7.500  17.920  24.440  1.00  0.00            
ATOM    202  H2  BB8     2       7.350  17.240  26.020  1.00  0.00            
ATOM    203  H3  BB8     2       7.560  19.030  25.900  1.00  0.00            
ATOM    204  H4  BB8     2       9.690  18.800  25.170  1.00  0.00            
ATOM    205  H5  BB8     2      11.280  17.700  28.360  1.00  0.00            
ATOM    206  H6  BB8     2      11.770  20.070  28.330  1.00  0.00            
ATOM    207  H7  BB8     2       8.390  21.200  25.840  1.00  0.00            
ATOM    208  H8  BB8     2       9.040  21.530  22.330  1.00  0.00            
ATOM    209  H9  BB8     2      12.070  22.120  21.090  1.00  0.00            
ATOM    210  H10 BB8     2      13.210  21.650  22.850  1.00  0.00            
ATOM    211  H11 BB8     2      12.940  21.890  27.290  1.00  0.00            
ATOM    212  H12 BB8     2      14.400  18.650  26.190  1.00  0.00            
ATOM    213  H13 BB8     2      16.400  17.650  27.050  1.00  0.00            
ATOM    214  H14 BB8     2      18.060  17.760  28.760  1.00  0.00            
ATOM    215  H15 BB8     2      17.090  20.330  30.750  1.00  0.00            
ATOM    216  H16 BB8     2      14.400  21.740  29.120  1.00  0.00            
ATOM    217  H17 BB8     2      11.010  15.630  26.870  1.00  0.00            
ATOM    218  H18 BB8     2      13.420  15.570  26.540  1.00  0.00            
ATOM    219  H19 BB8     2      11.880  17.490  24.670  1.00  0.00            
ATOM    220  H20 BB8     2      12.380  15.650  23.550  1.00  0.00            
ATOM    221  H21 BB8     2       9.680  16.700  23.810  1.00  0.00            
ATOM    222  H22 BB8     2       9.490  14.660  24.730  1.00  0.00            
TER
ENDMDL
MODEL        1
ATOM      1  H1  GCD     1      13.950  37.250  25.310  1.00  0.00            
ATOM      2  O1  GCD     1      13.250  36.850  24.790  1.00  0.00            
ATOM      3  C1  GCD     1      13.580  35.690  24.060  1.00  0.00            
ATOM      4  H2  GCD     1      14.290  35.880  23.240  1.00  0.00            
ATOM      5  H3  GCD     1      14.270  35.140  24.700  1.00  0.00            
ATOM      6  C2  GCD     1      12.490  34.820  23.490  1.00  0.00            
ATOM      7  H4  GCD     1      13.000  34.110  22.820  1.00  0.00            
ATOM      8  C3  GCD     1      11.470  35.450  22.600  1.00  0.00            
ATOM      9  H5  GCD     1      10.900  36.180  23.170  1.00  0.00            
ATOM     10  C4  GCD     1      10.560  34.390  21.990  1.00  0.00            
ATOM     11  H6  GCD     1      11.200  33.890  21.250  1.00  0.00            
ATOM     12  O2  GCD     1       9.380  34.870  21.380  1.00  0.00            
ATOM     13  H7  GCD     1       9.600  35.760  21.090  1.00  0.00            
ATOM     14  C5  GCD     1      10.000  33.390  23.000  1.00  0.00            
ATOM     15  H8  GCD     1       9.140  33.760  23.560  1.00  0.00            
ATOM     16  O3  GCD     1       9.470  32.220  22.310  1.00  0.00            
ATOM     17  H9  GCD     1       8.850  32.530  21.650  1.00  0.00            
ATOM     18  C6  GCD     1      11.100  32.970  24.070  1.00  0.00            
ATOM     19  O4  GCD     1      11.740  34.130  24.510  1.00  0.00            
ATOM     20  H10 GCD     1      10.600  32.590  24.970  1.00  0.00            
ATOM     21  O5  GCD     1      11.990  32.040  23.610  1.00  0.00            
ATOM     22  C7  GCD     1      12.270  30.890  24.400  1.00  0.00            
ATOM     23  H11 GCD     1      11.520  30.760  25.190  1.00  0.00            
ATOM     24  C8  GCD     1      12.050  29.710  23.440  1.00  0.00            
ATOM     25  H12 GCD     1      12.660  29.930  22.560  1.00  0.00            
ATOM     26  O6  GCD     1      10.650  29.720  23.020  1.00  0.00            
ATOM     27  H13 GCD     1      10.430  30.570  22.630  1.00  0.00            
ATOM     28  C9  GCD     1      12.380  28.460  24.200  1.00  0.00            
ATOM     29  H14 GCD     1      11.590  28.350  24.960  1.00  0.00            
ATOM     30  O7  GCD     1      12.410  27.290  23.350  1.00  0.00            
ATOM     31  H15 GCD     1      11.610  27.340  22.820  1.00  0.00            
ATOM     32  C10 GCD     1      13.800  28.480  24.890  1.00  0.00            
ATOM     33  H16 GCD     1      13.990  27.600  25.520  1.00  0.00            
ATOM     34  O8  GCD     1      13.920  29.620  25.750  1.00  0.00            
ATOM     35  C11 GCD     1      13.690  30.920  25.010  1.00  0.00            
ATOM     36  H17 GCD     1      14.420  31.120  24.220  1.00  0.00            
ATOM     37  C12 GCD     1      13.930  31.890  26.050  1.00  0.00            
ATOM     38  H18 GCD     1      13.180  31.700  26.820  1.00  0.00            
ATOM     39  H19 GCD     1      13.730  32.880  25.620  1.00  0.00            
ATOM     40  O9  GCD     1      15.240  31.940  26.640  1.00  0.00            
ATOM     41  H20 GCD     1      15.350  31.060  27.020  1.00  0.00            
ATOM     42  O10 GCD     1      14.750  28.530  23.930  1.00  0.00            
ATOM     43  C13 GCD     1      15.870  27.660  24.120  1.00  0.00            
ATOM     44  H21 GCD     1      15.770  27.150  25.090  1.00  0.00            
ATOM     45  C14 GCD     1      15.910  26.540  23.040  1.00  0.00            
ATOM     46  H22 GCD     1      15.870  27.050  22.070  1.00  0.00            
ATOM     47  O11 GCD     1      14.720  25.770  23.130  1.00  0.00            
ATOM     48  H23 GCD     1      14.000  26.390  23.300  1.00  0.00            
ATOM     49  C15 GCD     1      17.220  25.770  23.170  1.00  0.00            
ATOM     50  H24 GCD     1      17.260  25.260  24.140  1.00  0.00            
ATOM     51  O12 GCD     1      17.290  24.770  22.120  1.00  0.00            
ATOM     52  H25 GCD     1      17.440  25.140  21.240  1.00  0.00            
ATOM     53  C16 GCD     1      18.340  26.810  23.000  1.00  0.00            
ATOM     54  H26 GCD     1      19.230  26.180  23.080  1.00  0.00            
ATOM     55  O13 GCD     1      18.380  27.730  24.050  1.00  0.00            
ATOM     56  C17 GCD     1      17.200  28.530  24.090  1.00  0.00            
ATOM     57  H27 GCD     1      17.160  29.030  23.110  1.00  0.00            
ATOM     58  C18 GCD     1      17.410  29.420  25.340  1.00  0.00            
ATOM     59  H28 GCD     1      16.540  30.080  25.390  1.00  0.00            
ATOM     60  H29 GCD     1      18.350  29.970  25.180  1.00  0.00            
ATOM     61  O14 GCD     1      17.490  28.550  26.520  1.00  0.00            
ATOM     62  H30 GCD     1      17.790  27.670  26.240  1.00  0.00            
ATOM     63  O15 GCD     1      18.290  27.450  21.740  1.00  0.00            
ATOM     64  C19 GCD     1      19.370  27.150  20.950  1.00  0.00            
ATOM     65  H31 GCD     1      19.830  26.180  21.200  1.00  0.00            
ATOM     66  C20 GCD     1      18.780  26.890  19.560  1.00  0.00            
ATOM     67  H32 GCD     1      18.170  27.750  19.270  1.00  0.00            
ATOM     68  O16 GCD     1      18.040  25.710  19.710  1.00  0.00            
ATOM     69  H33 GCD     1      17.530  25.640  18.890  1.00  0.00            
ATOM     70  C21 GCD     1      19.880  26.620  18.570  1.00  0.00            
ATOM     71  H34 GCD     1      20.420  25.770  19.010  1.00  0.00            
ATOM     72  O17 GCD     1      19.330  26.460  17.240  1.00  0.00            
ATOM     73  H35 GCD     1      19.400  27.340  16.850  1.00  0.00            
ATOM     74  C22 GCD     1      20.890  27.790  18.610  1.00  0.00            
ATOM     75  H36 GCD     1      21.620  27.410  17.880  1.00  0.00            
ATOM     76  O18 GCD     1      21.410  28.090  19.890  1.00  0.00            
ATOM     77  C23 GCD     1      20.430  28.290  20.890  1.00  0.00            
ATOM     78  H37 GCD     1      19.840  29.180  20.660  1.00  0.00            
ATOM     79  C24 GCD     1      21.210  28.430  22.180  1.00  0.00            
ATOM     80  H38 GCD     1      20.450  28.790  22.880  1.00  0.00            
ATOM     81  H39 GCD     1      21.920  29.230  21.930  1.00  0.00            
ATOM     82  O19 GCD     1      21.980  27.310  22.560  1.00  0.00            
ATOM     83  H40 GCD     1      22.700  27.260  21.930  1.00  0.00            
ATOM     84  O20 GCD     1      20.350  28.960  17.970  1.00  0.00            
ATOM     85  C25 GCD     1      21.130  29.590  16.970  1.00  0.00            
ATOM     86  H41 GCD     1      21.980  28.990  16.610  1.00  0.00            
ATOM     87  C26 GCD     1      20.210  29.700  15.800  1.00  0.00            
ATOM     88  H42 GCD     1      19.280  30.190  16.140  1.00  0.00            
ATOM     89  O21 GCD     1      19.830  28.420  15.190  1.00  0.00            
ATOM     90  H43 GCD     1      19.090  28.560  14.590  1.00  0.00            
ATOM     91  C27 GCD     1      20.950  30.480  14.680  1.00  0.00            
ATOM     92  H44 GCD     1      21.770  29.830  14.380  1.00  0.00            
ATOM     93  O22 GCD     1      20.070  30.710  13.580  1.00  0.00            
ATOM     94  H45 GCD     1      19.500  31.470  13.710  1.00  0.00            
ATOM     95  C28 GCD     1      21.570  31.790  15.190  1.00  0.00            
ATOM     96  H46 GCD     1      22.260  32.210  14.450  1.00  0.00            
ATOM     97  O23 GCD     1      22.340  31.670  16.360  1.00  0.00            
ATOM     98  C29 GCD     1      21.580  30.970  17.450  1.00  0.00            
ATOM     99  H47 GCD     1      20.640  31.450  17.750  1.00  0.00            
ATOM    100  C30 GCD     1      22.590  30.910  18.540  1.00  0.00            
ATOM    101  H48 GCD     1      22.090  30.370  19.350  1.00  0.00            
ATOM    102  H49 GCD     1      22.850  31.930  18.860  1.00  0.00            
ATOM    103  O24 GCD     1      23.810  30.140  18.180  1.00  0.00            
ATOM    104  H50 GCD     1      24.410  30.760  17.740  1.00  0.00            
ATOM    105  O25 GCD     1      20.450  32.620  15.450  1.00  0.00            
ATOM    106  C31 GCD     1      20.430  34.020  15.110  1.00  0.00            
ATOM    107  H51 GCD     1      21.310  34.300  14.520  1.00  0.00            
ATOM    108  C32 GCD     1      19.200  34.380  14.250  1.00  0.00            
ATOM    109  H52 GCD     1      18.360  34.240  14.950  1.00  0.00            
ATOM    110  O26 GCD     1      19.180  33.510  13.150  1.00  0.00            
ATOM    111  H53 GCD     1      19.940  33.760  12.600  1.00  0.00            
ATOM    112  C33 GCD     1      19.240  35.840  13.860  1.00  0.00            
ATOM    113  H54 GCD     1      20.190  35.980  13.340  1.00  0.00            
ATOM    114  O27 GCD     1      18.030  36.170  13.100  1.00  0.00            
ATOM    115  H55 GCD     1      17.770  35.380  12.620  1.00  0.00            
ATOM    116  C34 GCD     1      19.320  36.680  15.080  1.00  0.00            
ATOM    117  H56 GCD     1      19.610  37.720  14.870  1.00  0.00            
ATOM    118  O28 GCD     1      20.380  36.230  15.910  1.00  0.00            
ATOM    119  C35 GCD     1      20.360  34.880  16.340  1.00  0.00            
ATOM    120  H57 GCD     1      19.410  34.640  16.830  1.00  0.00            
ATOM    121  C36 GCD     1      21.320  34.630  17.460  1.00  0.00            
ATOM    122  H58 GCD     1      21.020  33.720  18.000  1.00  0.00            
ATOM    123  H59 GCD     1      21.310  35.430  18.210  1.00  0.00            
ATOM    124  O29 GCD     1      22.640  34.470  16.900  1.00  0.00            
ATOM    125  H60 GCD     1      22.670  33.520  16.720  1.00  0.00            
ATOM    126  O30 GCD     1      18.120  36.650  15.840  1.00  0.00            
ATOM    127  C37 GCD     1      17.510  37.910  16.120  1.00  0.00            
ATOM    128  H61 GCD     1      18.090  38.680  15.590  1.00  0.00            
ATOM    129  C38 GCD     1      16.070  37.820  15.690  1.00  0.00            
ATOM    130  H62 GCD     1      15.600  36.930  16.130  1.00  0.00            
ATOM    131  O31 GCD     1      15.950  37.640  14.220  1.00  0.00            
ATOM    132  H63 GCD     1      16.520  36.930  13.910  1.00  0.00            
ATOM    133  C39 GCD     1      15.210  38.950  16.230  1.00  0.00            
ATOM    134  H64 GCD     1      15.560  39.880  15.770  1.00  0.00            
ATOM    135  O32 GCD     1      13.860  38.790  15.790  1.00  0.00            
ATOM    136  H65 GCD     1      13.940  38.430  14.900  1.00  0.00            
ATOM    137  C40 GCD     1      15.350  39.090  17.730  1.00  0.00            
ATOM    138  H66 GCD     1      14.870  40.010  18.060  1.00  0.00            
ATOM    139  O33 GCD     1      16.660  39.180  18.080  1.00  0.00            
ATOM    140  C41 GCD     1      17.520  38.170  17.670  1.00  0.00            
ATOM    141  H67 GCD     1      17.190  37.260  18.190  1.00  0.00            
ATOM    142  C42 GCD     1      18.900  38.540  18.120  1.00  0.00            
ATOM    143  H68 GCD     1      19.540  37.670  17.890  1.00  0.00            
ATOM    144  H69 GCD     1      18.740  38.640  19.200  1.00  0.00            
ATOM    145  O34 GCD     1      19.430  39.700  17.560  1.00  0.00            
ATOM    146  H70 GCD     1      18.710  40.340  17.580  1.00  0.00            
ATOM    147  O35 GCD     1      14.760  37.960  18.390  1.00  0.00            
ATOM    148  C43 GCD     1      13.930  38.210  19.510  1.00  0.00            
ATOM    149  H71 GCD     1      13.930  39.300  19.650  1.00  0.00            
ATOM    150  C44 GCD     1      12.590  37.730  19.200  1.00  0.00            
ATOM    151  H72 GCD     1      12.640  36.640  19.170  1.00  0.00            
ATOM    152  O36 GCD     1      12.040  38.320  18.000  1.00  0.00            
ATOM    153  H73 GCD     1      12.810  38.310  17.420  1.00  0.00            
ATOM    154  C45 GCD     1      11.640  38.160  20.330  1.00  0.00            
ATOM    155  H74 GCD     1      11.800  39.230  20.470  1.00  0.00            
ATOM    156  O37 GCD     1      10.270  37.690  20.180  1.00  0.00            
ATOM    157  H75 GCD     1       9.920  37.750  19.280  1.00  0.00            
ATOM    158  C46 GCD     1      12.180  37.430  21.580  1.00  0.00            
ATOM    159  H76 GCD     1      11.650  37.830  22.460  1.00  0.00            
ATOM    160  O38 GCD     1      12.110  36.050  21.510  1.00  0.00            
ATOM    161  O39 GCD     1      13.560  37.760  21.760  1.00  0.00            
ATOM    162  C47 GCD     1      14.470  37.530  20.720  1.00  0.00            
ATOM    163  H77 GCD     1      14.630  36.450  20.590  1.00  0.00            
ATOM    164  C48 GCD     1      15.800  38.120  21.030  1.00  0.00            
ATOM    165  H78 GCD     1      15.740  39.210  21.160  1.00  0.00            
ATOM    166  H79 GCD     1      16.510  37.900  20.220  1.00  0.00            
ATOM    167  O40 GCD     1      16.440  37.630  22.290  1.00  0.00            
ATOM    168  H80 GCD     1      15.770  37.700  22.970  1.00  0.00            
ATOM    169  C1  BB8     2      13.750  25.760  20.040  1.00  0.00            
ATOM    170  C2  BB8     2      14.110  26.900  19.080  1.00  0.00            
ATOM    171  O1  BB8     2      15.180  27.600  19.610  1.00  0.00            
ATOM    172  C3  BB8     2      15.670  28.790  18.910  1.00  0.00            
ATOM    173  O2  BB8     2      14.620  29.740  18.760  1.00  0.00            
ATOM    174  C4  BB8     2      14.170  30.290  20.070  1.00  0.00            
ATOM    175  C5  BB8     2      12.610  30.260  19.950  1.00  0.00            
ATOM    176  O3  BB8     2      11.940  29.310  20.270  1.00  0.00            
ATOM    177  C6  BB8     2      11.930  31.440  19.360  1.00  0.00            
ATOM    178  C7  BB8     2      10.530  31.570  19.300  1.00  0.00            
ATOM    179  O4  BB8     2       9.730  30.570  19.640  1.00  0.00            
ATOM    180  C8  BB8     2       9.960  32.780  18.900  1.00  0.00            
ATOM    181  C9  BB8     2      10.800  33.860  18.540  1.00  0.00            
ATOM    182  O5  BB8     2      10.150  34.940  18.050  1.00  0.00            
ATOM    183  C10 BB8     2      12.150  33.840  18.670  1.00  0.00            
ATOM    184  C11 BB8     2      12.730  32.590  19.040  1.00  0.00            
ATOM    185  O6  BB8     2      14.020  32.590  19.400  1.00  0.00            
ATOM    186  C12 BB8     2      14.710  31.700  20.380  1.00  0.00            
ATOM    187  C13 BB8     2      16.210  31.820  20.420  1.00  0.00            
ATOM    188  C14 BB8     2      16.950  32.120  19.270  1.00  0.00            
ATOM    189  C15 BB8     2      18.380  32.290  19.290  1.00  0.00            
ATOM    190  C16 BB8     2      19.040  32.020  20.490  1.00  0.00            
ATOM    191  O7  BB8     2      20.410  32.090  20.550  1.00  0.00            
ATOM    192  C17 BB8     2      18.310  31.640  21.660  1.00  0.00            
ATOM    193  O8  BB8     2      18.960  31.470  22.810  1.00  0.00            
ATOM    194  C18 BB8     2      16.910  31.530  21.610  1.00  0.00            
ATOM    195  C19 BB8     2      16.100  28.360  17.480  1.00  0.00            
ATOM    196  O9  BB8     2      16.330  29.510  16.610  1.00  0.00            
ATOM    197  C20 BB8     2      14.970  27.510  16.840  1.00  0.00            
ATOM    198  O10 BB8     2      15.350  26.950  15.570  1.00  0.00            
ATOM    199  C21 BB8     2      14.550  26.350  17.740  1.00  0.00            
ATOM    200  O11 BB8     2      15.670  25.430  17.810  1.00  0.00            
ATOM    201  H1  BB8     2      13.480  26.190  21.020  1.00  0.00            
ATOM    202  H2  BB8     2      13.080  25.060  19.550  1.00  0.00            
ATOM    203  H3  BB8     2      14.690  25.280  20.350  1.00  0.00            
ATOM    204  H4  BB8     2      13.260  27.580  18.950  1.00  0.00            
ATOM    205  H5  BB8     2      16.500  29.200  19.510  1.00  0.00            
ATOM    206  H6  BB8     2      14.300  29.530  20.850  1.00  0.00            
ATOM    207  H7  BB8     2      10.310  29.840  19.920  1.00  0.00            
ATOM    208  H8  BB8     2       8.880  32.820  18.770  1.00  0.00            
ATOM    209  H9  BB8     2      10.830  35.500  17.630  1.00  0.00            
ATOM    210  H10 BB8     2      12.780  34.710  18.500  1.00  0.00            
ATOM    211  H11 BB8     2      14.380  32.030  21.370  1.00  0.00            
ATOM    212  H12 BB8     2      16.410  32.380  18.360  1.00  0.00            
ATOM    213  H13 BB8     2      18.900  32.440  18.350  1.00  0.00            
ATOM    214  H14 BB8     2      20.430  32.020  21.520  1.00  0.00            
ATOM    215  H15 BB8     2      18.540  32.050  23.470  1.00  0.00            
ATOM    216  H16 BB8     2      16.340  31.260  22.490  1.00  0.00            
ATOM    217  H17 BB8     2      17.060  27.840  17.530  1.00  0.00            
ATOM    218  H18 BB8     2      15.400  29.770  16.480  1.00  0.00            
ATOM    219  H19 BB8     2      14.090  28.170  16.790  1.00  0.00            
ATOM    220  H20 BB8     2      15.820  27.700  15.160  1.00  0.00            
ATOM    221  H21 BB8     2      13.680  25.880  17.270  1.00  0.00            
ATOM    222  H22 BB8     2      15.190  24.590  17.910  1.00  0.00            
TER
ENDMDL
MODEL        1
ATOM      1  H1  GCD     1      31.970  27.710  24.290  1.00  0.00            
ATOM      2  O1  GCD     1      31.520  28.080  23.520  1.00  0.00            
ATOM      3  C1  GCD     1      30.170  27.600  23.600  1.00  0.00            
ATOM      4  H2  GCD     1      29.670  27.720  22.630  1.00  0.00            
ATOM      5  H3  GCD     1      30.200  26.530  23.830  1.00  0.00            
ATOM      6  C2  GCD     1      29.380  28.390  24.690  1.00  0.00            
ATOM      7  H4  GCD     1      28.330  28.080  24.740  1.00  0.00            
ATOM      8  C3  GCD     1      29.370  29.890  24.430  1.00  0.00            
ATOM      9  H5  GCD     1      30.410  30.220  24.360  1.00  0.00            
ATOM     10  C4  GCD     1      28.770  30.600  25.610  1.00  0.00            
ATOM     11  H6  GCD     1      27.700  30.380  25.760  1.00  0.00            
ATOM     12  O2  GCD     1      28.960  31.980  25.420  1.00  0.00            
ATOM     13  H7  GCD     1      28.390  32.280  24.700  1.00  0.00            
ATOM     14  C5  GCD     1      29.520  30.220  26.880  1.00  0.00            
ATOM     15  H8  GCD     1      30.590  30.440  26.750  1.00  0.00            
ATOM     16  O3  GCD     1      28.910  30.980  28.040  1.00  0.00            
ATOM     17  H9  GCD     1      28.830  31.900  27.750  1.00  0.00            
ATOM     18  C6  GCD     1      29.290  28.720  27.060  1.00  0.00            
ATOM     19  O4  GCD     1      29.990  28.100  25.940  1.00  0.00            
ATOM     20  H10 GCD     1      29.900  28.440  27.920  1.00  0.00            
ATOM     21  O5  GCD     1      27.940  28.240  27.170  1.00  0.00            
ATOM     22  C7  GCD     1      27.610  27.300  28.210  1.00  0.00            
ATOM     23  H11 GCD     1      28.500  26.970  28.760  1.00  0.00            
ATOM     24  C8  GCD     1      26.720  28.090  29.100  1.00  0.00            
ATOM     25  H12 GCD     1      25.910  28.540  28.530  1.00  0.00            
ATOM     26  O6  GCD     1      27.520  29.150  29.690  1.00  0.00            
ATOM     27  H13 GCD     1      27.960  29.610  28.960  1.00  0.00            
ATOM     28  C9  GCD     1      26.090  27.220  30.160  1.00  0.00            
ATOM     29  H14 GCD     1      26.850  26.800  30.830  1.00  0.00            
ATOM     30  O7  GCD     1      25.150  27.910  30.990  1.00  0.00            
ATOM     31  H15 GCD     1      24.400  28.140  30.430  1.00  0.00            
ATOM     32  C10 GCD     1      25.380  25.960  29.510  1.00  0.00            
ATOM     33  H16 GCD     1      25.250  25.260  30.350  1.00  0.00            
ATOM     34  O8  GCD     1      26.270  25.280  28.650  1.00  0.00            
ATOM     35  C11 GCD     1      26.790  26.120  27.630  1.00  0.00            
ATOM     36  H17 GCD     1      26.000  26.560  27.010  1.00  0.00            
ATOM     37  C12 GCD     1      27.590  25.210  26.660  1.00  0.00            
ATOM     38  H18 GCD     1      27.980  25.850  25.860  1.00  0.00            
ATOM     39  H19 GCD     1      26.810  24.550  26.260  1.00  0.00            
ATOM     40  O9  GCD     1      28.610  24.360  27.310  1.00  0.00            
ATOM     41  H20 GCD     1      28.140  23.740  27.880  1.00  0.00            
ATOM     42  O10 GCD     1      24.310  26.330  28.730  1.00  0.00            
ATOM     43  C13 GCD     1      23.080  26.030  29.440  1.00  0.00            
ATOM     44  H21 GCD     1      23.310  25.870  30.510  1.00  0.00            
ATOM     45  C14 GCD     1      22.090  27.230  29.400  1.00  0.00            
ATOM     46  H22 GCD     1      21.960  27.580  28.370  1.00  0.00            
ATOM     47  O11 GCD     1      22.530  28.400  30.150  1.00  0.00            
ATOM     48  H23 GCD     1      21.890  29.110  30.280  1.00  0.00            
ATOM     49  C15 GCD     1      20.660  26.910  29.840  1.00  0.00            
ATOM     50  H24 GCD     1      20.550  26.750  30.930  1.00  0.00            
ATOM     51  O12 GCD     1      19.800  28.010  29.470  1.00  0.00            
ATOM     52  H25 GCD     1      19.940  28.360  28.590  1.00  0.00            
ATOM     53  C16 GCD     1      20.150  25.670  29.110  1.00  0.00            
ATOM     54  H26 GCD     1      19.190  25.410  29.550  1.00  0.00            
ATOM     55  O13 GCD     1      21.170  24.590  29.320  1.00  0.00            
ATOM     56  C17 GCD     1      22.450  24.830  28.800  1.00  0.00            
ATOM     57  H27 GCD     1      22.410  25.070  27.730  1.00  0.00            
ATOM     58  C18 GCD     1      23.250  23.570  29.000  1.00  0.00            
ATOM     59  H28 GCD     1      24.220  23.520  28.480  1.00  0.00            
ATOM     60  H29 GCD     1      22.690  22.800  28.450  1.00  0.00            
ATOM     61  O14 GCD     1      23.440  23.110  30.340  1.00  0.00            
ATOM     62  H30 GCD     1      22.610  23.320  30.790  1.00  0.00            
ATOM     63  O15 GCD     1      19.990  25.930  27.680  1.00  0.00            
ATOM     64  C19 GCD     1      18.910  25.380  27.000  1.00  0.00            
ATOM     65  H31 GCD     1      18.300  24.680  27.580  1.00  0.00            
ATOM     66  C20 GCD     1      17.960  26.480  26.430  1.00  0.00            
ATOM     67  H32 GCD     1      18.500  27.130  25.730  1.00  0.00            
ATOM     68  O16 GCD     1      17.380  27.220  27.540  1.00  0.00            
ATOM     69  H33 GCD     1      16.820  26.600  28.020  1.00  0.00            
ATOM     70  C21 GCD     1      16.840  25.880  25.700  1.00  0.00            
ATOM     71  H34 GCD     1      16.310  25.250  26.420  1.00  0.00            
ATOM     72  O17 GCD     1      15.970  26.950  25.230  1.00  0.00            
ATOM     73  H35 GCD     1      16.120  27.290  24.340  1.00  0.00            
ATOM     74  C22 GCD     1      17.330  25.110  24.570  1.00  0.00            
ATOM     75  H36 GCD     1      16.480  24.600  24.100  1.00  0.00            
ATOM     76  O18 GCD     1      18.280  24.040  25.010  1.00  0.00            
ATOM     77  C23 GCD     1      19.370  24.490  25.840  1.00  0.00            
ATOM     78  H37 GCD     1      19.930  25.160  25.180  1.00  0.00            
ATOM     79  C24 GCD     1      20.280  23.400  26.220  1.00  0.00            
ATOM     80  H38 GCD     1      21.090  23.690  26.910  1.00  0.00            
ATOM     81  H39 GCD     1      20.790  23.060  25.310  1.00  0.00            
ATOM     82  O19 GCD     1      19.680  22.300  26.920  1.00  0.00            
ATOM     83  H40 GCD     1      19.330  21.720  26.230  1.00  0.00            
ATOM     84  O20 GCD     1      17.850  26.050  23.560  1.00  0.00            
ATOM     85  C25 GCD     1      17.270  25.910  22.140  1.00  0.00            
ATOM     86  H41 GCD     1      16.370  25.270  22.080  1.00  0.00            
ATOM     87  C26 GCD     1      16.790  27.270  21.670  1.00  0.00            
ATOM     88  H42 GCD     1      17.650  27.950  21.720  1.00  0.00            
ATOM     89  O21 GCD     1      15.770  27.730  22.460  1.00  0.00            
ATOM     90  H43 GCD     1      15.580  28.650  22.230  1.00  0.00            
ATOM     91  C27 GCD     1      16.280  27.300  20.240  1.00  0.00            
ATOM     92  H44 GCD     1      15.330  26.760  20.180  1.00  0.00            
ATOM     93  O22 GCD     1      15.930  28.580  19.880  1.00  0.00            
ATOM     94  H45 GCD     1      16.730  29.050  19.610  1.00  0.00            
ATOM     95  C28 GCD     1      17.440  26.740  19.390  1.00  0.00            
ATOM     96  H46 GCD     1      17.250  26.710  18.320  1.00  0.00            
ATOM     97  O23 GCD     1      17.740  25.410  19.820  1.00  0.00            
ATOM     98  C29 GCD     1      18.290  25.310  21.170  1.00  0.00            
ATOM     99  H47 GCD     1      19.250  25.850  21.230  1.00  0.00            
ATOM    100  C30 GCD     1      18.680  23.820  21.480  1.00  0.00            
ATOM    101  H48 GCD     1      19.390  23.870  22.310  1.00  0.00            
ATOM    102  H49 GCD     1      19.340  23.520  20.650  1.00  0.00            
ATOM    103  O24 GCD     1      17.680  22.850  21.830  1.00  0.00            
ATOM    104  H50 GCD     1      18.220  22.250  22.370  1.00  0.00            
ATOM    105  O25 GCD     1      18.580  27.540  19.520  1.00  0.00            
ATOM    106  C31 GCD     1      19.070  28.220  18.350  1.00  0.00            
ATOM    107  H51 GCD     1      18.260  28.220  17.610  1.00  0.00            
ATOM    108  C32 GCD     1      19.310  29.640  18.720  1.00  0.00            
ATOM    109  H52 GCD     1      20.040  29.610  19.540  1.00  0.00            
ATOM    110  O26 GCD     1      18.100  30.220  19.210  1.00  0.00            
ATOM    111  H53 GCD     1      18.210  31.180  19.230  1.00  0.00            
ATOM    112  C33 GCD     1      19.900  30.360  17.440  1.00  0.00            
ATOM    113  H54 GCD     1      19.060  30.380  16.740  1.00  0.00            
ATOM    114  O27 GCD     1      20.330  31.680  17.700  1.00  0.00            
ATOM    115  H55 GCD     1      21.150  31.860  17.220  1.00  0.00            
ATOM    116  C34 GCD     1      21.160  29.650  16.880  1.00  0.00            
ATOM    117  H56 GCD     1      21.400  30.040  15.880  1.00  0.00            
ATOM    118  O28 GCD     1      20.770  28.310  16.660  1.00  0.00            
ATOM    119  C35 GCD     1      20.360  27.600  17.820  1.00  0.00            
ATOM    120  H57 GCD     1      21.170  27.720  18.560  1.00  0.00            
ATOM    121  C36 GCD     1      20.190  26.160  17.450  1.00  0.00            
ATOM    122  H58 GCD     1      19.840  25.540  18.300  1.00  0.00            
ATOM    123  H59 GCD     1      21.170  25.770  17.140  1.00  0.00            
ATOM    124  O29 GCD     1      19.340  26.080  16.320  1.00  0.00            
ATOM    125  H60 GCD     1      19.340  25.130  16.170  1.00  0.00            
ATOM    126  O30 GCD     1      22.280  29.750  17.800  1.00  0.00            
ATOM    127  C37 GCD     1      23.550  30.110  17.210  1.00  0.00            
ATOM    128  H61 GCD     1      23.660  30.060  16.120  1.00  0.00            
ATOM    129  C38 GCD     1      24.000  31.520  17.770  1.00  0.00            
ATOM    130  H62 GCD     1      23.890  31.390  18.860  1.00  0.00            
ATOM    131  O31 GCD     1      23.060  32.470  17.260  1.00  0.00            
ATOM    132  H63 GCD     1      23.180  32.490  16.300  1.00  0.00            
ATOM    133  C39 GCD     1      25.500  31.800  17.460  1.00  0.00            
ATOM    134  H64 GCD     1      25.560  31.790  16.370  1.00  0.00            
ATOM    135  O32 GCD     1      26.070  32.950  17.960  1.00  0.00            
ATOM    136  H65 GCD     1      25.990  32.870  18.920  1.00  0.00            
ATOM    137  C40 GCD     1      26.290  30.610  17.990  1.00  0.00            
ATOM    138  H66 GCD     1      27.310  30.760  17.640  1.00  0.00            
ATOM    139  O33 GCD     1      25.870  29.430  17.310  1.00  0.00            
ATOM    140  C41 GCD     1      24.590  29.050  17.710  1.00  0.00            
ATOM    141  H67 GCD     1      24.540  28.970  18.800  1.00  0.00            
ATOM    142  C42 GCD     1      24.180  27.690  17.140  1.00  0.00            
ATOM    143  H68 GCD     1      23.130  27.460  17.360  1.00  0.00            
ATOM    144  H69 GCD     1      24.780  26.930  17.680  1.00  0.00            
ATOM    145  O34 GCD     1      24.180  27.490  15.690  1.00  0.00            
ATOM    146  H70 GCD     1      23.270  27.470  15.370  1.00  0.00            
ATOM    147  O35 GCD     1      26.310  30.420  19.380  1.00  0.00            
ATOM    148  C43 GCD     1      27.400  31.000  20.040  1.00  0.00            
ATOM    149  H71 GCD     1      27.810  31.750  19.350  1.00  0.00            
ATOM    150  C44 GCD     1      26.870  31.710  21.280  1.00  0.00            
ATOM    151  H72 GCD     1      26.260  31.050  21.920  1.00  0.00            
ATOM    152  O36 GCD     1      26.010  32.800  20.820  1.00  0.00            
ATOM    153  H73 GCD     1      25.810  33.370  21.570  1.00  0.00            
ATOM    154  C45 GCD     1      28.040  32.280  22.060  1.00  0.00            
ATOM    155  H74 GCD     1      28.530  32.970  21.370  1.00  0.00            
ATOM    156  O37 GCD     1      27.710  33.060  23.240  1.00  0.00            
ATOM    157  H75 GCD     1      27.780  34.010  23.060  1.00  0.00            
ATOM    158  C46 GCD     1      29.080  31.190  22.340  1.00  0.00            
ATOM    159  H76 GCD     1      29.940  31.660  22.820  1.00  0.00            
ATOM    160  O38 GCD     1      28.580  30.210  23.250  1.00  0.00            
ATOM    161  O39 GCD     1      29.410  30.660  21.060  1.00  0.00            
ATOM    162  C47 GCD     1      28.410  29.960  20.400  1.00  0.00            
ATOM    163  H77 GCD     1      27.830  29.220  20.970  1.00  0.00            
ATOM    164  C48 GCD     1      28.970  29.250  19.180  1.00  0.00            
ATOM    165  H78 GCD     1      28.200  28.710  18.620  1.00  0.00            
ATOM    166  H79 GCD     1      29.730  28.510  19.490  1.00  0.00            
ATOM    167  O40 GCD     1      29.510  30.110  18.210  1.00  0.00            
ATOM    168  H80 GCD     1      29.610  29.650  17.370  1.00  0.00            
ATOM    169  C1  BB8     2      22.150  32.920  24.180  1.00  0.00            
ATOM    170  C2  BB8     2      22.710  31.510  24.430  1.00  0.00            
ATOM    171  O1  BB8     2      23.500  31.220  23.240  1.00  0.00            
ATOM    172  C3  BB8     2      24.050  29.870  23.200  1.00  0.00            
ATOM    173  O2  BB8     2      22.960  28.970  23.460  1.00  0.00            
ATOM    174  C4  BB8     2      21.890  28.600  22.540  1.00  0.00            
ATOM    175  C5  BB8     2      21.080  29.850  22.150  1.00  0.00            
ATOM    176  O3  BB8     2      21.520  30.460  21.200  1.00  0.00            
ATOM    177  C6  BB8     2      19.790  30.200  22.820  1.00  0.00            
ATOM    178  C7  BB8     2      19.080  31.240  22.300  1.00  0.00            
ATOM    179  O4  BB8     2      19.390  32.160  21.340  1.00  0.00            
ATOM    180  C8  BB8     2      17.950  31.540  23.010  1.00  0.00            
ATOM    181  C9  BB8     2      17.440  30.810  24.110  1.00  0.00            
ATOM    182  O5  BB8     2      16.330  31.210  24.710  1.00  0.00            
ATOM    183  C10 BB8     2      18.140  29.640  24.440  1.00  0.00            
ATOM    184  C11 BB8     2      19.350  29.440  23.850  1.00  0.00            
ATOM    185  O6  BB8     2      20.120  28.350  24.180  1.00  0.00            
ATOM    186  C12 BB8     2      20.940  27.640  23.180  1.00  0.00            
ATOM    187  C13 BB8     2      21.650  26.330  23.630  1.00  0.00            
ATOM    188  C14 BB8     2      22.370  26.190  24.820  1.00  0.00            
ATOM    189  C15 BB8     2      23.140  25.000  25.040  1.00  0.00            
ATOM    190  C16 BB8     2      23.180  23.980  24.050  1.00  0.00            
ATOM    191  O7  BB8     2      23.950  22.860  24.320  1.00  0.00            
ATOM    192  C17 BB8     2      22.450  24.190  22.840  1.00  0.00            
ATOM    193  O8  BB8     2      22.370  23.210  21.880  1.00  0.00            
ATOM    194  C18 BB8     2      21.720  25.330  22.630  1.00  0.00            
ATOM    195  C19 BB8     2      25.130  29.860  24.320  1.00  0.00            
ATOM    196  O9  BB8     2      25.850  28.630  24.300  1.00  0.00            
ATOM    197  C20 BB8     2      24.450  30.110  25.680  1.00  0.00            
ATOM    198  O10 BB8     2      25.480  30.060  26.650  1.00  0.00            
ATOM    199  C21 BB8     2      23.720  31.470  25.640  1.00  0.00            
ATOM    200  O11 BB8     2      24.840  32.450  25.670  1.00  0.00            
ATOM    201  H1  BB8     2      21.630  33.180  25.110  1.00  0.00            
ATOM    202  H2  BB8     2      22.900  33.710  24.050  1.00  0.00            
ATOM    203  H3  BB8     2      21.440  32.860  23.350  1.00  0.00            
ATOM    204  H4  BB8     2      21.850  30.840  24.600  1.00  0.00            
ATOM    205  H5  BB8     2      24.490  29.660  22.220  1.00  0.00            
ATOM    206  H6  BB8     2      22.370  28.190  21.640  1.00  0.00            
ATOM    207  H7  BB8     2      20.290  31.980  21.020  1.00  0.00            
ATOM    208  H8  BB8     2      17.300  32.360  22.720  1.00  0.00            
ATOM    209  H9  BB8     2      16.140  30.720  25.530  1.00  0.00            
ATOM    210  H10 BB8     2      17.840  29.020  25.280  1.00  0.00            
ATOM    211  H11 BB8     2      20.190  27.390  22.430  1.00  0.00            
ATOM    212  H12 BB8     2      22.390  26.990  25.560  1.00  0.00            
ATOM    213  H13 BB8     2      23.610  24.810  26.000  1.00  0.00            
ATOM    214  H14 BB8     2      24.010  22.280  23.540  1.00  0.00            
ATOM    215  H15 BB8     2      22.110  23.500  20.990  1.00  0.00            
ATOM    216  H16 BB8     2      21.310  25.450  21.630  1.00  0.00            
ATOM    217  H17 BB8     2      25.860  30.670  24.170  1.00  0.00            
ATOM    218  H18 BB8     2      26.180  28.630  25.210  1.00  0.00            
ATOM    219  H19 BB8     2      23.810  29.260  25.940  1.00  0.00            
ATOM    220  H20 BB8     2      25.030  30.330  27.470  1.00  0.00            
ATOM    221  H21 BB8     2      23.050  31.550  26.500  1.00  0.00            
ATOM    222  H22 BB8     2      25.450  32.390  26.430  1.00  0.00            
TER
ENDMDL
MODEL        1
ATOM      1  H1  GCD     1      11.140  29.020  28.330  1.00  0.00            
ATOM      2  O1  GCD     1      11.860  28.650  28.860  1.00  0.00            
ATOM      3  C1  GCD     1      11.500  28.750  30.190  1.00  0.00            
ATOM      4  H2  GCD     1      12.340  28.550  30.880  1.00  0.00            
ATOM      5  H3  GCD     1      11.070  29.740  30.370  1.00  0.00            
ATOM      6  C2  GCD     1      10.460  27.830  30.610  1.00  0.00            
ATOM      7  H4  GCD     1      10.460  27.830  31.700  1.00  0.00            
ATOM      8  C3  GCD     1      10.780  26.350  30.210  1.00  0.00            
ATOM      9  H5  GCD     1      11.250  26.400  29.220  1.00  0.00            
ATOM     10  C4  GCD     1       9.510  25.410  30.080  1.00  0.00            
ATOM     11  H6  GCD     1       9.310  24.880  31.020  1.00  0.00            
ATOM     12  O2  GCD     1       9.820  24.420  29.070  1.00  0.00            
ATOM     13  H7  GCD     1       9.700  24.640  28.140  1.00  0.00            
ATOM     14  C5  GCD     1       8.260  26.160  29.650  1.00  0.00            
ATOM     15  H8  GCD     1       8.460  26.330  28.580  1.00  0.00            
ATOM     16  O3  GCD     1       7.030  25.340  29.680  1.00  0.00            
ATOM     17  H9  GCD     1       7.190  24.620  30.310  1.00  0.00            
ATOM     18  C6  GCD     1       8.080  27.530  30.310  1.00  0.00            
ATOM     19  O4  GCD     1       9.240  28.260  29.920  1.00  0.00            
ATOM     20  H10 GCD     1       7.210  28.030  29.870  1.00  0.00            
ATOM     21  O5  GCD     1       8.020  27.470  31.700  1.00  0.00            
ATOM     22  C7  GCD     1       7.000  28.190  32.400  1.00  0.00            
ATOM     23  H11 GCD     1       6.110  28.410  31.800  1.00  0.00            
ATOM     24  C8  GCD     1       6.430  27.240  33.440  1.00  0.00            
ATOM     25  H12 GCD     1       7.290  26.970  34.070  1.00  0.00            
ATOM     26  O6  GCD     1       5.860  26.190  32.760  1.00  0.00            
ATOM     27  H13 GCD     1       6.550  25.900  32.150  1.00  0.00            
ATOM     28  C9  GCD     1       5.400  27.960  34.270  1.00  0.00            
ATOM     29  H14 GCD     1       4.660  28.310  33.530  1.00  0.00            
ATOM     30  O7  GCD     1       4.830  27.180  35.280  1.00  0.00            
ATOM     31  H15 GCD     1       5.540  26.550  35.420  1.00  0.00            
ATOM     32  C10 GCD     1       6.040  29.180  34.870  1.00  0.00            
ATOM     33  H16 GCD     1       5.300  29.840  35.330  1.00  0.00            
ATOM     34  O8  GCD     1       6.590  30.040  33.860  1.00  0.00            
ATOM     35  C11 GCD     1       7.620  29.450  33.050  1.00  0.00            
ATOM     36  H17 GCD     1       8.490  29.230  33.690  1.00  0.00            
ATOM     37  C12 GCD     1       8.040  30.530  32.050  1.00  0.00            
ATOM     38  H18 GCD     1       7.080  30.640  31.540  1.00  0.00            
ATOM     39  H19 GCD     1       8.860  30.160  31.420  1.00  0.00            
ATOM     40  O9  GCD     1       8.390  31.740  32.780  1.00  0.00            
ATOM     41  H20 GCD     1       7.660  32.030  33.330  1.00  0.00            
ATOM     42  O10 GCD     1       7.070  28.790  35.840  1.00  0.00            
ATOM     43  C13 GCD     1       6.990  29.420  37.140  1.00  0.00            
ATOM     44  H21 GCD     1       6.080  29.180  37.710  1.00  0.00            
ATOM     45  C14 GCD     1       8.120  28.720  37.910  1.00  0.00            
ATOM     46  H22 GCD     1       9.100  28.870  37.440  1.00  0.00            
ATOM     47  O11 GCD     1       7.940  27.260  37.900  1.00  0.00            
ATOM     48  H23 GCD     1       7.760  27.110  36.960  1.00  0.00            
ATOM     49  C15 GCD     1       8.180  29.180  39.380  1.00  0.00            
ATOM     50  H24 GCD     1       7.240  29.000  39.900  1.00  0.00            
ATOM     51  O12 GCD     1       9.220  28.370  40.060  1.00  0.00            
ATOM     52  H25 GCD     1       9.280  27.620  39.450  1.00  0.00            
ATOM     53  C16 GCD     1       8.480  30.680  39.380  1.00  0.00            
ATOM     54  H26 GCD     1       8.530  31.100  40.390  1.00  0.00            
ATOM     55  O13 GCD     1       7.470  31.330  38.570  1.00  0.00            
ATOM     56  C17 GCD     1       7.210  30.910  37.170  1.00  0.00            
ATOM     57  H27 GCD     1       8.020  31.190  36.490  1.00  0.00            
ATOM     58  C18 GCD     1       5.950  31.740  36.740  1.00  0.00            
ATOM     59  H28 GCD     1       6.110  31.890  35.670  1.00  0.00            
ATOM     60  H29 GCD     1       6.200  32.710  37.190  1.00  0.00            
ATOM     61  O14 GCD     1       4.630  31.350  37.140  1.00  0.00            
ATOM     62  H30 GCD     1       4.340  31.590  38.030  1.00  0.00            
ATOM     63  O15 GCD     1       9.710  30.960  38.760  1.00  0.00            
ATOM     64  C19 GCD     1      10.600  31.880  39.370  1.00  0.00            
ATOM     65  H31 GCD     1      10.070  32.530  40.080  1.00  0.00            
ATOM     66  C20 GCD     1      11.860  31.180  40.050  1.00  0.00            
ATOM     67  H32 GCD     1      12.330  30.620  39.230  1.00  0.00            
ATOM     68  O16 GCD     1      11.440  30.340  41.150  1.00  0.00            
ATOM     69  H33 GCD     1      10.620  29.930  40.850  1.00  0.00            
ATOM     70  C21 GCD     1      12.780  32.310  40.590  1.00  0.00            
ATOM     71  H34 GCD     1      12.200  32.760  41.410  1.00  0.00            
ATOM     72  O17 GCD     1      13.950  31.760  41.200  1.00  0.00            
ATOM     73  H35 GCD     1      13.680  31.050  41.790  1.00  0.00            
ATOM     74  C22 GCD     1      13.120  33.350  39.480  1.00  0.00            
ATOM     75  H36 GCD     1      13.560  34.260  39.910  1.00  0.00            
ATOM     76  O18 GCD     1      11.930  33.820  38.980  1.00  0.00            
ATOM     77  C23 GCD     1      11.000  32.880  38.300  1.00  0.00            
ATOM     78  H37 GCD     1      11.520  32.380  37.480  1.00  0.00            
ATOM     79  C24 GCD     1       9.830  33.710  37.720  1.00  0.00            
ATOM     80  H38 GCD     1       9.100  33.100  37.160  1.00  0.00            
ATOM     81  H39 GCD     1      10.290  34.380  36.980  1.00  0.00            
ATOM     82  O19 GCD     1       9.090  34.420  38.730  1.00  0.00            
ATOM     83  H40 GCD     1       8.500  35.030  38.280  1.00  0.00            
ATOM     84  O20 GCD     1      13.920  32.640  38.580  1.00  0.00            
ATOM     85  C25 GCD     1      15.120  33.320  38.130  1.00  0.00            
ATOM     86  H41 GCD     1      15.150  34.360  38.470  1.00  0.00            
ATOM     87  C26 GCD     1      16.300  32.460  38.600  1.00  0.00            
ATOM     88  H42 GCD     1      16.200  31.470  38.140  1.00  0.00            
ATOM     89  O21 GCD     1      16.380  32.410  40.050  1.00  0.00            
ATOM     90  H43 GCD     1      15.540  32.060  40.390  1.00  0.00            
ATOM     91  C27 GCD     1      17.570  33.130  38.120  1.00  0.00            
ATOM     92  H44 GCD     1      17.690  34.100  38.610  1.00  0.00            
ATOM     93  O22 GCD     1      18.660  32.380  38.390  1.00  0.00            
ATOM     94  H45 GCD     1      18.600  31.530  37.940  1.00  0.00            
ATOM     95  C28 GCD     1      17.620  33.440  36.650  1.00  0.00            
ATOM     96  H46 GCD     1      18.470  34.050  36.330  1.00  0.00            
ATOM     97  O23 GCD     1      16.390  34.020  36.170  1.00  0.00            
ATOM     98  C29 GCD     1      15.130  33.460  36.530  1.00  0.00            
ATOM     99  H47 GCD     1      15.020  32.460  36.100  1.00  0.00            
ATOM    100  C30 GCD     1      13.900  34.230  36.030  1.00  0.00            
ATOM    101  H48 GCD     1      12.980  33.830  36.470  1.00  0.00            
ATOM    102  H49 GCD     1      13.870  34.180  34.940  1.00  0.00            
ATOM    103  O24 GCD     1      14.000  35.550  36.440  1.00  0.00            
ATOM    104  H50 GCD     1      14.790  35.900  36.010  1.00  0.00            
ATOM    105  O25 GCD     1      17.750  32.210  35.940  1.00  0.00            
ATOM    106  C31 GCD     1      18.710  32.030  34.880  1.00  0.00            
ATOM    107  H51 GCD     1      19.520  32.770  34.880  1.00  0.00            
ATOM    108  C32 GCD     1      19.470  30.700  35.230  1.00  0.00            
ATOM    109  H52 GCD     1      18.670  29.980  35.450  1.00  0.00            
ATOM    110  O26 GCD     1      20.150  30.850  36.410  1.00  0.00            
ATOM    111  H53 GCD     1      20.320  29.940  36.700  1.00  0.00            
ATOM    112  C33 GCD     1      20.360  30.330  34.100  1.00  0.00            
ATOM    113  H54 GCD     1      21.220  31.000  33.990  1.00  0.00            
ATOM    114  O27 GCD     1      20.930  29.010  34.310  1.00  0.00            
ATOM    115  H55 GCD     1      20.270  28.360  34.050  1.00  0.00            
ATOM    116  C34 GCD     1      19.610  30.430  32.730  1.00  0.00            
ATOM    117  H56 GCD     1      20.280  30.230  31.890  1.00  0.00            
ATOM    118  O28 GCD     1      18.930  31.640  32.530  1.00  0.00            
ATOM    119  C35 GCD     1      18.010  31.990  33.530  1.00  0.00            
ATOM    120  H57 GCD     1      17.270  31.180  33.520  1.00  0.00            
ATOM    121  C36 GCD     1      17.070  33.170  33.070  1.00  0.00            
ATOM    122  H58 GCD     1      16.270  33.220  33.810  1.00  0.00            
ATOM    123  H59 GCD     1      16.650  32.970  32.070  1.00  0.00            
ATOM    124  O29 GCD     1      17.760  34.470  33.070  1.00  0.00            
ATOM    125  H60 GCD     1      17.350  34.990  33.770  1.00  0.00            
ATOM    126  O30 GCD     1      18.640  29.400  32.620  1.00  0.00            
ATOM    127  C37 GCD     1      18.780  28.290  31.660  1.00  0.00            
ATOM    128  H61 GCD     1      19.810  28.400  31.310  1.00  0.00            
ATOM    129  C38 GCD     1      18.480  26.960  32.380  1.00  0.00            
ATOM    130  H62 GCD     1      17.550  27.040  32.960  1.00  0.00            
ATOM    131  O31 GCD     1      19.620  26.690  33.300  1.00  0.00            
ATOM    132  H63 GCD     1      19.700  25.750  33.500  1.00  0.00            
ATOM    133  C39 GCD     1      18.360  25.820  31.380  1.00  0.00            
ATOM    134  H64 GCD     1      19.360  25.680  30.940  1.00  0.00            
ATOM    135  O32 GCD     1      18.010  24.520  31.900  1.00  0.00            
ATOM    136  H65 GCD     1      17.150  24.590  32.310  1.00  0.00            
ATOM    137  C40 GCD     1      17.410  26.230  30.210  1.00  0.00            
ATOM    138  H66 GCD     1      17.370  25.450  29.450  1.00  0.00            
ATOM    139  O33 GCD     1      17.890  27.460  29.640  1.00  0.00            
ATOM    140  C41 GCD     1      17.720  28.570  30.540  1.00  0.00            
ATOM    141  H67 GCD     1      16.660  28.580  30.840  1.00  0.00            
ATOM    142  C42 GCD     1      18.080  29.800  29.800  1.00  0.00            
ATOM    143  H68 GCD     1      19.160  29.840  29.610  1.00  0.00            
ATOM    144  H69 GCD     1      17.950  30.620  30.520  1.00  0.00            
ATOM    145  O34 GCD     1      17.380  30.030  28.620  1.00  0.00            
ATOM    146  H70 GCD     1      17.280  29.120  28.320  1.00  0.00            
ATOM    147  O35 GCD     1      16.120  26.330  30.670  1.00  0.00            
ATOM    148  C43 GCD     1      15.220  25.270  30.500  1.00  0.00            
ATOM    149  H71 GCD     1      15.780  24.370  30.220  1.00  0.00            
ATOM    150  C44 GCD     1      14.540  25.100  31.850  1.00  0.00            
ATOM    151  H72 GCD     1      14.230  26.110  32.160  1.00  0.00            
ATOM    152  O36 GCD     1      15.550  24.570  32.800  1.00  0.00            
ATOM    153  H73 GCD     1      15.160  24.390  33.660  1.00  0.00            
ATOM    154  C45 GCD     1      13.380  24.120  31.760  1.00  0.00            
ATOM    155  H74 GCD     1      13.770  23.160  31.420  1.00  0.00            
ATOM    156  O37 GCD     1      12.660  23.880  33.000  1.00  0.00            
ATOM    157  H75 GCD     1      12.420  24.700  33.450  1.00  0.00            
ATOM    158  C46 GCD     1      12.420  24.640  30.680  1.00  0.00            
ATOM    159  H76 GCD     1      11.620  23.930  30.450  1.00  0.00            
ATOM    160  O38 GCD     1      11.780  25.910  31.050  1.00  0.00            
ATOM    161  O39 GCD     1      13.170  24.750  29.440  1.00  0.00            
ATOM    162  C47 GCD     1      14.200  25.680  29.460  1.00  0.00            
ATOM    163  H77 GCD     1      13.800  26.670  29.710  1.00  0.00            
ATOM    164  C48 GCD     1      14.650  25.810  27.970  1.00  0.00            
ATOM    165  H78 GCD     1      15.260  26.710  27.880  1.00  0.00            
ATOM    166  H79 GCD     1      13.790  25.880  27.290  1.00  0.00            
ATOM    167  O40 GCD     1      15.590  24.780  27.610  1.00  0.00            
ATOM    168  H80 GCD     1      15.170  23.920  27.570  1.00  0.00            
ATOM    169  C1  BB8     2      15.260  28.810  39.850  1.00  0.00            
ATOM    170  C2  BB8     2      15.270  28.420  38.390  1.00  0.00            
ATOM    171  O1  BB8     2      14.700  29.520  37.670  1.00  0.00            
ATOM    172  C3  BB8     2      14.500  29.400  36.210  1.00  0.00            
ATOM    173  O2  BB8     2      13.530  28.330  36.000  1.00  0.00            
ATOM    174  C4  BB8     2      12.130  28.700  36.430  1.00  0.00            
ATOM    175  C5  BB8     2      11.490  27.570  37.130  1.00  0.00            
ATOM    176  O3  BB8     2      11.530  27.520  38.340  1.00  0.00            
ATOM    177  C6  BB8     2      10.850  26.540  36.290  1.00  0.00            
ATOM    178  C7  BB8     2      10.450  25.290  36.790  1.00  0.00            
ATOM    179  O4  BB8     2      10.410  25.060  38.070  1.00  0.00            
ATOM    180  C8  BB8     2      10.070  24.330  35.890  1.00  0.00            
ATOM    181  C9  BB8     2       9.850  24.630  34.540  1.00  0.00            
ATOM    182  O5  BB8     2       9.450  23.590  33.790  1.00  0.00            
ATOM    183  C10 BB8     2      10.190  25.890  34.060  1.00  0.00            
ATOM    184  C11 BB8     2      10.760  26.790  34.940  1.00  0.00            
ATOM    185  O6  BB8     2      11.010  28.040  34.410  1.00  0.00            
ATOM    186  C12 BB8     2      11.200  29.200  35.280  1.00  0.00            
ATOM    187  C13 BB8     2      11.790  30.320  34.420  1.00  0.00            
ATOM    188  C14 BB8     2      12.750  29.990  33.450  1.00  0.00            
ATOM    189  C15 BB8     2      13.510  30.970  32.740  1.00  0.00            
ATOM    190  C16 BB8     2      13.140  32.290  32.910  1.00  0.00            
ATOM    191  O7  BB8     2      13.880  33.320  32.340  1.00  0.00            
ATOM    192  C17 BB8     2      12.010  32.670  33.700  1.00  0.00            
ATOM    193  O8  BB8     2      11.700  33.970  33.700  1.00  0.00            
ATOM    194  C18 BB8     2      11.350  31.690  34.470  1.00  0.00            
ATOM    195  C19 BB8     2      15.900  29.160  35.650  1.00  0.00            
ATOM    196  O9  BB8     2      15.920  29.080  34.190  1.00  0.00            
ATOM    197  C20 BB8     2      16.610  27.830  36.290  1.00  0.00            
ATOM    198  O10 BB8     2      17.950  27.660  35.860  1.00  0.00            
ATOM    199  C21 BB8     2      16.680  28.040  37.860  1.00  0.00            
ATOM    200  O11 BB8     2      17.680  28.970  38.230  1.00  0.00            
ATOM    201  H1  BB8     2      15.870  29.720  40.000  1.00  0.00            
ATOM    202  H2  BB8     2      14.240  29.020  40.200  1.00  0.00            
ATOM    203  H3  BB8     2      15.730  28.030  40.470  1.00  0.00            
ATOM    204  H4  BB8     2      14.690  27.490  38.290  1.00  0.00            
ATOM    205  H5  BB8     2      13.990  30.280  35.800  1.00  0.00            
ATOM    206  H6  BB8     2      12.070  29.450  37.220  1.00  0.00            
ATOM    207  H7  BB8     2      10.840  25.830  38.490  1.00  0.00            
ATOM    208  H8  BB8     2       9.700  23.410  36.330  1.00  0.00            
ATOM    209  H9  BB8     2       9.320  22.830  34.380  1.00  0.00            
ATOM    210  H10 BB8     2      10.090  26.080  33.000  1.00  0.00            
ATOM    211  H11 BB8     2      10.310  29.650  35.730  1.00  0.00            
ATOM    212  H12 BB8     2      13.020  28.960  33.280  1.00  0.00            
ATOM    213  H13 BB8     2      14.340  30.730  32.070  1.00  0.00            
ATOM    214  H14 BB8     2      13.300  34.020  32.670  1.00  0.00            
ATOM    215  H15 BB8     2      10.790  34.020  34.040  1.00  0.00            
ATOM    216  H16 BB8     2      10.490  31.960  35.060  1.00  0.00            
ATOM    217  H17 BB8     2      16.480  30.040  35.930  1.00  0.00            
ATOM    218  H18 BB8     2      16.670  28.600  33.810  1.00  0.00            
ATOM    219  H19 BB8     2      15.950  27.000  36.000  1.00  0.00            
ATOM    220  H20 BB8     2      17.980  26.690  35.780  1.00  0.00            
ATOM    221  H21 BB8     2      16.900  27.080  38.340  1.00  0.00            
ATOM    222  H22 BB8     2      18.400  28.820  37.580  1.00  0.00            
TER
ENDMDL
MODEL        1
ATOM      1  H1  GCD     1      31.680  28.370  22.650  1.00  0.00            
ATOM      2  O1  GCD     1      31.340  28.900  21.920  1.00  0.00            
ATOM      3  C1  GCD     1      29.960  29.040  21.980  1.00  0.00            
ATOM      4  H2  GCD     1      29.650  29.840  21.310  1.00  0.00            
ATOM      5  H3  GCD     1      29.490  28.130  21.580  1.00  0.00            
ATOM      6  C2  GCD     1      29.630  29.410  23.440  1.00  0.00            
ATOM      7  H4  GCD     1      28.560  29.240  23.610  1.00  0.00            
ATOM      8  C3  GCD     1      30.090  30.890  23.690  1.00  0.00            
ATOM      9  H5  GCD     1      31.140  30.940  23.370  1.00  0.00            
ATOM     10  C4  GCD     1      30.020  31.140  25.120  1.00  0.00            
ATOM     11  H6  GCD     1      28.980  31.280  25.460  1.00  0.00            
ATOM     12  O2  GCD     1      30.780  32.370  25.320  1.00  0.00            
ATOM     13  H7  GCD     1      30.290  33.060  24.840  1.00  0.00            
ATOM     14  C5  GCD     1      30.790  30.130  25.960  1.00  0.00            
ATOM     15  H8  GCD     1      31.840  30.220  25.630  1.00  0.00            
ATOM     16  O3  GCD     1      30.740  30.480  27.320  1.00  0.00            
ATOM     17  H9  GCD     1      31.090  31.380  27.410  1.00  0.00            
ATOM     18  C6  GCD     1      30.250  28.730  25.660  1.00  0.00            
ATOM     19  O4  GCD     1      30.360  28.430  24.230  1.00  0.00            
ATOM     20  H10 GCD     1      30.990  28.110  26.180  1.00  0.00            
ATOM     21  O5  GCD     1      28.930  28.490  26.190  1.00  0.00            
ATOM     22  C7  GCD     1      28.910  27.530  27.200  1.00  0.00            
ATOM     23  H11 GCD     1      29.910  27.270  27.580  1.00  0.00            
ATOM     24  C8  GCD     1      28.140  28.090  28.380  1.00  0.00            
ATOM     25  H12 GCD     1      27.200  28.400  27.910  1.00  0.00            
ATOM     26  O6  GCD     1      28.840  29.180  28.880  1.00  0.00            
ATOM     27  H13 GCD     1      29.290  29.610  28.150  1.00  0.00            
ATOM     28  C9  GCD     1      27.910  26.960  29.370  1.00  0.00            
ATOM     29  H14 GCD     1      28.840  26.550  29.790  1.00  0.00            
ATOM     30  O7  GCD     1      27.180  27.480  30.500  1.00  0.00            
ATOM     31  H15 GCD     1      26.420  27.870  30.050  1.00  0.00            
ATOM     32  C10 GCD     1      27.170  25.800  28.660  1.00  0.00            
ATOM     33  H16 GCD     1      26.930  25.070  29.440  1.00  0.00            
ATOM     34  O8  GCD     1      28.040  25.250  27.670  1.00  0.00            
ATOM     35  C11 GCD     1      28.280  26.240  26.610  1.00  0.00            
ATOM     36  H17 GCD     1      27.330  26.420  26.090  1.00  0.00            
ATOM     37  C12 GCD     1      29.270  25.590  25.580  1.00  0.00            
ATOM     38  H18 GCD     1      29.620  26.300  24.820  1.00  0.00            
ATOM     39  H19 GCD     1      28.780  24.680  25.210  1.00  0.00            
ATOM     40  O9  GCD     1      30.410  25.110  26.210  1.00  0.00            
ATOM     41  H20 GCD     1      30.150  24.470  26.890  1.00  0.00            
ATOM     42  O10 GCD     1      25.920  26.190  28.080  1.00  0.00            
ATOM     43  C13 GCD     1      24.770  26.060  29.000  1.00  0.00            
ATOM     44  H21 GCD     1      25.020  25.800  30.040  1.00  0.00            
ATOM     45  C14 GCD     1      24.130  27.410  28.900  1.00  0.00            
ATOM     46  H22 GCD     1      23.940  27.700  27.860  1.00  0.00            
ATOM     47  O11 GCD     1      24.980  28.450  29.450  1.00  0.00            
ATOM     48  H23 GCD     1      24.520  29.300  29.500  1.00  0.00            
ATOM     49  C15 GCD     1      22.840  27.410  29.720  1.00  0.00            
ATOM     50  H24 GCD     1      23.130  27.280  30.770  1.00  0.00            
ATOM     51  O12 GCD     1      22.060  28.620  29.580  1.00  0.00            
ATOM     52  H25 GCD     1      22.290  29.120  28.790  1.00  0.00            
ATOM     53  C16 GCD     1      21.950  26.270  29.190  1.00  0.00            
ATOM     54  H26 GCD     1      21.050  26.120  29.790  1.00  0.00            
ATOM     55  O13 GCD     1      22.630  25.000  29.280  1.00  0.00            
ATOM     56  C17 GCD     1      23.800  24.950  28.540  1.00  0.00            
ATOM     57  H27 GCD     1      23.530  25.060  27.490  1.00  0.00            
ATOM     58  C18 GCD     1      24.360  23.520  28.640  1.00  0.00            
ATOM     59  H28 GCD     1      25.230  23.340  28.000  1.00  0.00            
ATOM     60  H29 GCD     1      23.530  22.840  28.430  1.00  0.00            
ATOM     61  O14 GCD     1      24.910  23.380  29.950  1.00  0.00            
ATOM     62  H30 GCD     1      25.690  22.810  29.950  1.00  0.00            
ATOM     63  O15 GCD     1      21.590  26.500  27.870  1.00  0.00            
ATOM     64  C19 GCD     1      20.260  26.070  27.480  1.00  0.00            
ATOM     65  H31 GCD     1      19.940  25.230  28.100  1.00  0.00            
ATOM     66  C20 GCD     1      19.260  27.240  27.640  1.00  0.00            
ATOM     67  H32 GCD     1      19.540  28.090  27.010  1.00  0.00            
ATOM     68  O16 GCD     1      19.210  27.740  29.020  1.00  0.00            
ATOM     69  H33 GCD     1      20.130  27.970  29.200  1.00  0.00            
ATOM     70  C21 GCD     1      17.880  26.740  27.240  1.00  0.00            
ATOM     71  H34 GCD     1      17.690  25.940  27.960  1.00  0.00            
ATOM     72  O17 GCD     1      16.800  27.640  27.440  1.00  0.00            
ATOM     73  H35 GCD     1      16.910  28.170  26.640  1.00  0.00            
ATOM     74  C22 GCD     1      17.940  26.180  25.810  1.00  0.00            
ATOM     75  H36 GCD     1      16.990  25.760  25.480  1.00  0.00            
ATOM     76  O18 GCD     1      18.870  25.200  25.760  1.00  0.00            
ATOM     77  C23 GCD     1      20.250  25.510  26.020  1.00  0.00            
ATOM     78  H37 GCD     1      20.570  26.260  25.290  1.00  0.00            
ATOM     79  C24 GCD     1      21.120  24.250  25.910  1.00  0.00            
ATOM     80  H38 GCD     1      22.200  24.420  25.800  1.00  0.00            
ATOM     81  H39 GCD     1      20.660  23.710  25.080  1.00  0.00            
ATOM     82  O19 GCD     1      20.930  23.350  27.020  1.00  0.00            
ATOM     83  H40 GCD     1      20.040  23.450  27.360  1.00  0.00            
ATOM     84  O20 GCD     1      18.400  27.230  24.930  1.00  0.00            
ATOM     85  C25 GCD     1      17.500  27.580  23.870  1.00  0.00            
ATOM     86  H41 GCD     1      16.560  27.030  23.790  1.00  0.00            
ATOM     87  C26 GCD     1      17.140  29.050  24.110  1.00  0.00            
ATOM     88  H42 GCD     1      18.040  29.670  24.240  1.00  0.00            
ATOM     89  O21 GCD     1      16.220  29.250  25.210  1.00  0.00            
ATOM     90  H43 GCD     1      15.790  30.100  25.070  1.00  0.00            
ATOM     91  C27 GCD     1      16.390  29.480  22.840  1.00  0.00            
ATOM     92  H44 GCD     1      15.490  28.860  22.770  1.00  0.00            
ATOM     93  O22 GCD     1      15.940  30.840  23.040  1.00  0.00            
ATOM     94  H45 GCD     1      16.720  31.390  22.910  1.00  0.00            
ATOM     95  C28 GCD     1      17.200  29.270  21.550  1.00  0.00            
ATOM     96  H46 GCD     1      16.620  29.460  20.640  1.00  0.00            
ATOM     97  O23 GCD     1      17.450  27.890  21.460  1.00  0.00            
ATOM     98  C29 GCD     1      18.230  27.410  22.570  1.00  0.00            
ATOM     99  H47 GCD     1      19.130  28.030  22.670  1.00  0.00            
ATOM    100  C30 GCD     1      18.570  25.870  22.340  1.00  0.00            
ATOM    101  H48 GCD     1      19.500  25.770  22.910  1.00  0.00            
ATOM    102  H49 GCD     1      18.910  25.730  21.310  1.00  0.00            
ATOM    103  O24 GCD     1      17.590  24.960  22.790  1.00  0.00            
ATOM    104  H50 GCD     1      18.030  24.290  23.320  1.00  0.00            
ATOM    105  O25 GCD     1      18.380  30.110  21.590  1.00  0.00            
ATOM    106  C31 GCD     1      18.390  31.150  20.620  1.00  0.00            
ATOM    107  H51 GCD     1      17.420  31.410  20.190  1.00  0.00            
ATOM    108  C32 GCD     1      18.840  32.360  21.430  1.00  0.00            
ATOM    109  H52 GCD     1      19.840  32.210  21.860  1.00  0.00            
ATOM    110  O26 GCD     1      17.890  32.680  22.420  1.00  0.00            
ATOM    111  H53 GCD     1      17.840  33.620  22.640  1.00  0.00            
ATOM    112  C33 GCD     1      19.140  33.590  20.520  1.00  0.00            
ATOM    113  H54 GCD     1      18.160  33.850  20.090  1.00  0.00            
ATOM    114  O27 GCD     1      19.560  34.720  21.220  1.00  0.00            
ATOM    115  H55 GCD     1      18.900  34.980  21.870  1.00  0.00            
ATOM    116  C34 GCD     1      20.110  33.190  19.470  1.00  0.00            
ATOM    117  H56 GCD     1      20.210  34.010  18.760  1.00  0.00            
ATOM    118  O28 GCD     1      19.540  32.130  18.820  1.00  0.00            
ATOM    119  C35 GCD     1      19.400  30.910  19.490  1.00  0.00            
ATOM    120  H57 GCD     1      20.410  30.700  19.880  1.00  0.00            
ATOM    121  C36 GCD     1      19.010  29.810  18.580  1.00  0.00            
ATOM    122  H58 GCD     1      19.100  28.880  19.160  1.00  0.00            
ATOM    123  H59 GCD     1      19.690  29.660  17.740  1.00  0.00            
ATOM    124  O29 GCD     1      17.730  30.000  17.950  1.00  0.00            
ATOM    125  H60 GCD     1      17.160  29.230  18.090  1.00  0.00            
ATOM    126  O30 GCD     1      21.420  32.880  20.080  1.00  0.00            
ATOM    127  C37 GCD     1      22.590  33.600  19.410  1.00  0.00            
ATOM    128  H61 GCD     1      22.350  34.100  18.460  1.00  0.00            
ATOM    129  C38 GCD     1      23.200  34.560  20.410  1.00  0.00            
ATOM    130  H62 GCD     1      23.540  34.040  21.320  1.00  0.00            
ATOM    131  O31 GCD     1      22.190  35.550  20.670  1.00  0.00            
ATOM    132  H63 GCD     1      21.330  35.160  20.850  1.00  0.00            
ATOM    133  C39 GCD     1      24.460  35.140  19.760  1.00  0.00            
ATOM    134  H64 GCD     1      24.190  35.750  18.890  1.00  0.00            
ATOM    135  O32 GCD     1      25.120  36.110  20.560  1.00  0.00            
ATOM    136  H65 GCD     1      25.500  36.810  20.020  1.00  0.00            
ATOM    137  C40 GCD     1      25.440  34.060  19.190  1.00  0.00            
ATOM    138  H66 GCD     1      26.110  34.560  18.480  1.00  0.00            
ATOM    139  O33 GCD     1      24.760  33.110  18.400  1.00  0.00            
ATOM    140  C41 GCD     1      23.640  32.570  19.020  1.00  0.00            
ATOM    141  H67 GCD     1      23.960  32.030  19.920  1.00  0.00            
ATOM    142  C42 GCD     1      23.000  31.490  18.090  1.00  0.00            
ATOM    143  H68 GCD     1      22.240  30.880  18.580  1.00  0.00            
ATOM    144  H69 GCD     1      23.750  30.770  17.750  1.00  0.00            
ATOM    145  O34 GCD     1      22.360  32.150  16.990  1.00  0.00            
ATOM    146  H70 GCD     1      23.190  32.360  16.560  1.00  0.00            
ATOM    147  O35 GCD     1      26.150  33.390  20.190  1.00  0.00            
ATOM    148  C43 GCD     1      27.490  33.690  20.520  1.00  0.00            
ATOM    149  H71 GCD     1      27.800  34.570  19.950  1.00  0.00            
ATOM    150  C44 GCD     1      27.580  33.990  22.080  1.00  0.00            
ATOM    151  H72 GCD     1      27.150  33.150  22.630  1.00  0.00            
ATOM    152  O36 GCD     1      27.010  35.220  22.320  1.00  0.00            
ATOM    153  H73 GCD     1      26.230  35.250  21.760  1.00  0.00            
ATOM    154  C45 GCD     1      29.020  34.140  22.530  1.00  0.00            
ATOM    155  H74 GCD     1      29.480  34.920  21.920  1.00  0.00            
ATOM    156  O37 GCD     1      29.090  34.390  23.960  1.00  0.00            
ATOM    157  H75 GCD     1      28.340  34.960  24.180  1.00  0.00            
ATOM    158  C46 GCD     1      29.770  32.800  22.170  1.00  0.00            
ATOM    159  H76 GCD     1      30.840  32.790  22.410  1.00  0.00            
ATOM    160  O38 GCD     1      29.210  31.730  22.960  1.00  0.00            
ATOM    161  O39 GCD     1      29.640  32.540  20.830  1.00  0.00            
ATOM    162  C47 GCD     1      28.370  32.470  20.200  1.00  0.00            
ATOM    163  H77 GCD     1      27.930  31.530  20.560  1.00  0.00            
ATOM    164  C48 GCD     1      28.650  32.130  18.770  1.00  0.00            
ATOM    165  H78 GCD     1      27.790  31.600  18.360  1.00  0.00            
ATOM    166  H79 GCD     1      29.480  31.410  18.730  1.00  0.00            
ATOM    167  O40 GCD     1      29.030  33.250  18.000  1.00  0.00            
ATOM    168  H80 GCD     1      29.750  33.680  18.470  1.00  0.00            
ATOM    169  C1  BB8     2      24.000  34.800  25.520  1.00  0.00            
ATOM    170  C2  BB8     2      24.450  33.310  25.570  1.00  0.00            
ATOM    171  O1  BB8     2      24.650  32.870  24.260  1.00  0.00            
ATOM    172  C3  BB8     2      24.760  31.460  24.040  1.00  0.00            
ATOM    173  O2  BB8     2      23.530  30.930  24.540  1.00  0.00            
ATOM    174  C4  BB8     2      22.380  31.060  23.660  1.00  0.00            
ATOM    175  C5  BB8     2      21.600  32.330  23.880  1.00  0.00            
ATOM    176  O3  BB8     2      21.820  33.290  23.160  1.00  0.00            
ATOM    177  C6  BB8     2      20.660  32.490  25.000  1.00  0.00            
ATOM    178  C7  BB8     2      20.150  33.720  25.400  1.00  0.00            
ATOM    179  O4  BB8     2      20.340  34.840  24.740  1.00  0.00            
ATOM    180  C8  BB8     2      19.300  33.850  26.480  1.00  0.00            
ATOM    181  C9  BB8     2      18.960  32.700  27.180  1.00  0.00            
ATOM    182  O5  BB8     2      18.090  32.840  28.200  1.00  0.00            
ATOM    183  C10 BB8     2      19.500  31.490  26.830  1.00  0.00            
ATOM    184  C11 BB8     2      20.340  31.370  25.710  1.00  0.00            
ATOM    185  O6  BB8     2      20.850  30.170  25.300  1.00  0.00            
ATOM    186  C12 BB8     2      21.440  29.950  23.990  1.00  0.00            
ATOM    187  C13 BB8     2      22.170  28.630  23.840  1.00  0.00            
ATOM    188  C14 BB8     2      22.930  28.030  24.860  1.00  0.00            
ATOM    189  C15 BB8     2      23.590  26.820  24.680  1.00  0.00            
ATOM    190  C16 BB8     2      23.470  26.180  23.430  1.00  0.00            
ATOM    191  O7  BB8     2      24.040  24.950  23.200  1.00  0.00            
ATOM    192  C17 BB8     2      22.690  26.740  22.400  1.00  0.00            
ATOM    193  O8  BB8     2      22.380  26.050  21.210  1.00  0.00            
ATOM    194  C18 BB8     2      22.100  27.970  22.610  1.00  0.00            
ATOM    195  C19 BB8     2      25.940  31.000  24.900  1.00  0.00            
ATOM    196  O9  BB8     2      26.050  29.540  24.880  1.00  0.00            
ATOM    197  C20 BB8     2      25.770  31.370  26.370  1.00  0.00            
ATOM    198  O10 BB8     2      26.770  30.770  27.170  1.00  0.00            
ATOM    199  C21 BB8     2      25.620  32.950  26.510  1.00  0.00            
ATOM    200  O11 BB8     2      26.900  33.610  26.190  1.00  0.00            
ATOM    201  H1  BB8     2      23.840  34.960  26.590  1.00  0.00            
ATOM    202  H2  BB8     2      24.750  35.480  25.100  1.00  0.00            
ATOM    203  H3  BB8     2      23.070  34.950  24.950  1.00  0.00            
ATOM    204  H4  BB8     2      23.570  32.780  25.970  1.00  0.00            
ATOM    205  H5  BB8     2      24.880  31.190  22.980  1.00  0.00            
ATOM    206  H6  BB8     2      22.670  31.090  22.600  1.00  0.00            
ATOM    207  H7  BB8     2      20.820  34.660  23.910  1.00  0.00            
ATOM    208  H8  BB8     2      19.000  34.850  26.750  1.00  0.00            
ATOM    209  H9  BB8     2      18.040  31.980  28.640  1.00  0.00            
ATOM    210  H10 BB8     2      19.270  30.620  27.440  1.00  0.00            
ATOM    211  H11 BB8     2      20.580  29.960  23.300  1.00  0.00            
ATOM    212  H12 BB8     2      22.940  28.560  25.810  1.00  0.00            
ATOM    213  H13 BB8     2      24.230  26.360  25.430  1.00  0.00            
ATOM    214  H14 BB8     2      24.640  24.810  23.950  1.00  0.00            
ATOM    215  H15 BB8     2      23.050  25.360  21.020  1.00  0.00            
ATOM    216  H16 BB8     2      21.490  28.310  21.770  1.00  0.00            
ATOM    217  H17 BB8     2      26.800  31.510  24.450  1.00  0.00            
ATOM    218  H18 BB8     2      26.540  29.420  25.710  1.00  0.00            
ATOM    219  H19 BB8     2      24.880  30.970  26.870  1.00  0.00            
ATOM    220  H20 BB8     2      27.090  31.570  27.620  1.00  0.00            
ATOM    221  H21 BB8     2      25.390  33.090  27.570  1.00  0.00            
ATOM    222  H22 BB8     2      27.520  33.500  26.930  1.00  0.00            
TER
ENDMDL
MODEL        1
ATOM      1  H1  GCD     1      10.720   9.720  32.070  1.00  0.00            
ATOM      2  O1  GCD     1      11.390   9.850  31.390  1.00  0.00            
ATOM      3  C1  GCD     1      10.750  10.790  30.460  1.00  0.00            
ATOM      4  H2  GCD     1       9.880  10.350  29.940  1.00  0.00            
ATOM      5  H3  GCD     1      10.460  11.710  30.980  1.00  0.00            
ATOM      6  C2  GCD     1      11.660  11.280  29.340  1.00  0.00            
ATOM      7  H4  GCD     1      12.560  11.730  29.760  1.00  0.00            
ATOM      8  C3  GCD     1      10.840  12.230  28.460  1.00  0.00            
ATOM      9  H5  GCD     1       9.880  11.900  28.050  1.00  0.00            
ATOM     10  C4  GCD     1      11.740  12.540  27.230  1.00  0.00            
ATOM     11  H6  GCD     1      12.670  13.040  27.520  1.00  0.00            
ATOM     12  O2  GCD     1      10.860  13.310  26.370  1.00  0.00            
ATOM     13  H7  GCD     1      10.540  14.040  26.900  1.00  0.00            
ATOM     14  C5  GCD     1      12.170  11.330  26.470  1.00  0.00            
ATOM     15  H8  GCD     1      11.220  10.850  26.210  1.00  0.00            
ATOM     16  O3  GCD     1      12.840  11.700  25.330  1.00  0.00            
ATOM     17  H9  GCD     1      12.440  12.400  24.810  1.00  0.00            
ATOM     18  C6  GCD     1      12.910  10.430  27.450  1.00  0.00            
ATOM     19  O4  GCD     1      12.090  10.110  28.550  1.00  0.00            
ATOM     20  H10 GCD     1      13.140   9.510  26.920  1.00  0.00            
ATOM     21  O5  GCD     1      14.120  11.020  27.890  1.00  0.00            
ATOM     22  C7  GCD     1      15.360  10.270  27.740  1.00  0.00            
ATOM     23  H11 GCD     1      15.090   9.250  27.420  1.00  0.00            
ATOM     24  C8  GCD     1      16.210  11.020  26.730  1.00  0.00            
ATOM     25  H12 GCD     1      16.400  12.030  27.120  1.00  0.00            
ATOM     26  O6  GCD     1      15.540  10.980  25.490  1.00  0.00            
ATOM     27  H13 GCD     1      14.610  11.160  25.640  1.00  0.00            
ATOM     28  C9  GCD     1      17.620  10.360  26.590  1.00  0.00            
ATOM     29  H14 GCD     1      17.400   9.320  26.310  1.00  0.00            
ATOM     30  O7  GCD     1      18.310  11.030  25.550  1.00  0.00            
ATOM     31  H15 GCD     1      17.630  11.080  24.860  1.00  0.00            
ATOM     32  C10 GCD     1      18.280  10.350  28.030  1.00  0.00            
ATOM     33  H16 GCD     1      19.130   9.680  27.980  1.00  0.00            
ATOM     34  O8  GCD     1      17.290   9.650  28.830  1.00  0.00            
ATOM     35  C11 GCD     1      16.110  10.250  29.080  1.00  0.00            
ATOM     36  H17 GCD     1      16.310  11.250  29.500  1.00  0.00            
ATOM     37  C12 GCD     1      15.140   9.500  30.110  1.00  0.00            
ATOM     38  H18 GCD     1      15.170   8.440  29.820  1.00  0.00            
ATOM     39  H19 GCD     1      14.080   9.770  30.060  1.00  0.00            
ATOM     40  O9  GCD     1      15.650   9.620  31.450  1.00  0.00            
ATOM     41  H20 GCD     1      14.910   9.970  31.970  1.00  0.00            
ATOM     42  O10 GCD     1      18.630  11.670  28.400  1.00  0.00            
ATOM     43  C13 GCD     1      19.980  11.980  28.750  1.00  0.00            
ATOM     44  H21 GCD     1      20.660  11.120  28.760  1.00  0.00            
ATOM     45  C14 GCD     1      20.510  13.040  27.660  1.00  0.00            
ATOM     46  H22 GCD     1      19.760  13.850  27.650  1.00  0.00            
ATOM     47  O11 GCD     1      20.450  12.430  26.380  1.00  0.00            
ATOM     48  H23 GCD     1      19.560  12.080  26.260  1.00  0.00            
ATOM     49  C15 GCD     1      21.860  13.620  27.980  1.00  0.00            
ATOM     50  H24 GCD     1      22.580  12.810  27.850  1.00  0.00            
ATOM     51  O12 GCD     1      22.070  14.700  27.100  1.00  0.00            
ATOM     52  H25 GCD     1      21.900  14.550  26.160  1.00  0.00            
ATOM     53  C16 GCD     1      21.910  14.020  29.450  1.00  0.00            
ATOM     54  H26 GCD     1      22.960  14.140  29.730  1.00  0.00            
ATOM     55  O13 GCD     1      21.420  13.020  30.290  1.00  0.00            
ATOM     56  C17 GCD     1      20.040  12.690  30.050  1.00  0.00            
ATOM     57  H27 GCD     1      19.470  13.620  30.190  1.00  0.00            
ATOM     58  C18 GCD     1      19.680  11.750  31.100  1.00  0.00            
ATOM     59  H28 GCD     1      20.300  10.860  30.910  1.00  0.00            
ATOM     60  H29 GCD     1      18.620  11.530  30.900  1.00  0.00            
ATOM     61  O14 GCD     1      19.700  12.460  32.370  1.00  0.00            
ATOM     62  H30 GCD     1      20.630  12.690  32.430  1.00  0.00            
ATOM     63  O15 GCD     1      21.260  15.230  29.740  1.00  0.00            
ATOM     64  C19 GCD     1      22.030  16.370  30.170  1.00  0.00            
ATOM     65  H31 GCD     1      23.120  16.220  30.120  1.00  0.00            
ATOM     66  C20 GCD     1      21.690  17.640  29.380  1.00  0.00            
ATOM     67  H32 GCD     1      20.620  17.880  29.460  1.00  0.00            
ATOM     68  O16 GCD     1      22.040  17.450  28.000  1.00  0.00            
ATOM     69  H33 GCD     1      21.750  16.590  27.660  1.00  0.00            
ATOM     70  C21 GCD     1      22.410  18.840  30.030  1.00  0.00            
ATOM     71  H34 GCD     1      23.470  18.540  30.020  1.00  0.00            
ATOM     72  O17 GCD     1      22.260  20.030  29.320  1.00  0.00            
ATOM     73  H35 GCD     1      22.610  19.960  28.420  1.00  0.00            
ATOM     74  C22 GCD     1      21.950  19.050  31.460  1.00  0.00            
ATOM     75  H36 GCD     1      22.530  19.820  31.970  1.00  0.00            
ATOM     76  O18 GCD     1      22.260  17.810  32.110  1.00  0.00            
ATOM     77  C23 GCD     1      21.510  16.690  31.620  1.00  0.00            
ATOM     78  H37 GCD     1      20.430  16.870  31.630  1.00  0.00            
ATOM     79  C24 GCD     1      21.840  15.620  32.610  1.00  0.00            
ATOM     80  H38 GCD     1      22.930  15.500  32.740  1.00  0.00            
ATOM     81  H39 GCD     1      21.540  14.640  32.210  1.00  0.00            
ATOM     82  O19 GCD     1      21.290  15.960  33.920  1.00  0.00            
ATOM     83  H40 GCD     1      20.530  15.370  34.000  1.00  0.00            
ATOM     84  O20 GCD     1      20.540  19.310  31.510  1.00  0.00            
ATOM     85  C25 GCD     1      20.180  20.540  32.240  1.00  0.00            
ATOM     86  H41 GCD     1      21.090  20.990  32.650  1.00  0.00            
ATOM     87  C26 GCD     1      19.440  21.530  31.350  1.00  0.00            
ATOM     88  H42 GCD     1      18.590  21.100  30.800  1.00  0.00            
ATOM     89  O21 GCD     1      20.480  21.970  30.320  1.00  0.00            
ATOM     90  H43 GCD     1      20.870  21.180  29.920  1.00  0.00            
ATOM     91  C27 GCD     1      18.800  22.750  31.980  1.00  0.00            
ATOM     92  H44 GCD     1      19.590  23.470  32.240  1.00  0.00            
ATOM     93  O22 GCD     1      17.870  23.410  31.090  1.00  0.00            
ATOM     94  H45 GCD     1      18.200  23.480  30.190  1.00  0.00            
ATOM     95  C28 GCD     1      18.100  22.290  33.240  1.00  0.00            
ATOM     96  H46 GCD     1      17.970  23.160  33.880  1.00  0.00            
ATOM     97  O23 GCD     1      18.850  21.380  34.080  1.00  0.00            
ATOM     98  C29 GCD     1      19.350  20.170  33.450  1.00  0.00            
ATOM     99  H47 GCD     1      18.600  19.470  33.080  1.00  0.00            
ATOM    100  C30 GCD     1      20.030  19.290  34.530  1.00  0.00            
ATOM    101  H48 GCD     1      20.150  18.290  34.100  1.00  0.00            
ATOM    102  H49 GCD     1      19.540  19.180  35.510  1.00  0.00            
ATOM    103  O24 GCD     1      21.390  19.700  34.840  1.00  0.00            
ATOM    104  H50 GCD     1      21.600  19.540  35.770  1.00  0.00            
ATOM    105  O25 GCD     1      16.820  21.630  32.930  1.00  0.00            
ATOM    106  C31 GCD     1      15.610  22.140  33.590  1.00  0.00            
ATOM    107  H51 GCD     1      15.900  22.950  34.280  1.00  0.00            
ATOM    108  C32 GCD     1      14.670  22.640  32.590  1.00  0.00            
ATOM    109  H52 GCD     1      14.570  21.790  31.910  1.00  0.00            
ATOM    110  O26 GCD     1      15.110  23.840  31.880  1.00  0.00            
ATOM    111  H53 GCD     1      15.980  23.660  31.520  1.00  0.00            
ATOM    112  C33 GCD     1      13.330  22.990  33.210  1.00  0.00            
ATOM    113  H54 GCD     1      13.480  23.800  33.930  1.00  0.00            
ATOM    114  O27 GCD     1      12.330  23.420  32.300  1.00  0.00            
ATOM    115  H55 GCD     1      12.740  24.060  31.710  1.00  0.00            
ATOM    116  C34 GCD     1      12.800  21.770  33.990  1.00  0.00            
ATOM    117  H56 GCD     1      11.900  22.020  34.550  1.00  0.00            
ATOM    118  O28 GCD     1      13.750  21.480  34.970  1.00  0.00            
ATOM    119  C35 GCD     1      14.970  20.990  34.470  1.00  0.00            
ATOM    120  H57 GCD     1      14.750  20.110  33.850  1.00  0.00            
ATOM    121  C36 GCD     1      15.960  20.620  35.690  1.00  0.00            
ATOM    122  H58 GCD     1      16.830  20.150  35.200  1.00  0.00            
ATOM    123  H59 GCD     1      15.430  19.820  36.210  1.00  0.00            
ATOM    124  O29 GCD     1      16.270  21.630  36.640  1.00  0.00            
ATOM    125  H60 GCD     1      15.550  21.490  37.270  1.00  0.00            
ATOM    126  O30 GCD     1      12.480  20.570  33.260  1.00  0.00            
ATOM    127  C37 GCD     1      11.190  20.060  33.480  1.00  0.00            
ATOM    128  H61 GCD     1      10.650  20.530  34.310  1.00  0.00            
ATOM    129  C38 GCD     1      10.330  20.250  32.250  1.00  0.00            
ATOM    130  H62 GCD     1      10.890  19.860  31.390  1.00  0.00            
ATOM    131  O31 GCD     1      10.060  21.650  32.110  1.00  0.00            
ATOM    132  H63 GCD     1      10.900  22.120  32.120  1.00  0.00            
ATOM    133  C39 GCD     1       8.990  19.530  32.270  1.00  0.00            
ATOM    134  H64 GCD     1       8.270  19.940  32.990  1.00  0.00            
ATOM    135  O32 GCD     1       8.330  19.510  31.040  1.00  0.00            
ATOM    136  H65 GCD     1       8.120  20.420  30.790  1.00  0.00            
ATOM    137  C40 GCD     1       9.260  18.060  32.650  1.00  0.00            
ATOM    138  H66 GCD     1       8.280  17.690  32.950  1.00  0.00            
ATOM    139  O33 GCD     1      10.010  18.000  33.900  1.00  0.00            
ATOM    140  C41 GCD     1      11.360  18.640  33.850  1.00  0.00            
ATOM    141  H67 GCD     1      11.940  18.150  33.060  1.00  0.00            
ATOM    142  C42 GCD     1      12.050  18.340  35.170  1.00  0.00            
ATOM    143  H68 GCD     1      11.550  18.890  35.990  1.00  0.00            
ATOM    144  H69 GCD     1      13.040  18.820  35.160  1.00  0.00            
ATOM    145  O34 GCD     1      12.160  17.000  35.350  1.00  0.00            
ATOM    146  H70 GCD     1      11.280  16.850  35.730  1.00  0.00            
ATOM    147  O35 GCD     1       9.900  17.230  31.710  1.00  0.00            
ATOM    148  C43 GCD     1       9.130  16.230  31.030  1.00  0.00            
ATOM    149  H71 GCD     1       8.050  16.360  31.190  1.00  0.00            
ATOM    150  C44 GCD     1       9.460  16.390  29.600  1.00  0.00            
ATOM    151  H72 GCD     1      10.550  16.480  29.460  1.00  0.00            
ATOM    152  O36 GCD     1       8.870  17.580  29.130  1.00  0.00            
ATOM    153  H73 GCD     1       8.840  18.200  29.860  1.00  0.00            
ATOM    154  C45 GCD     1       8.990  15.280  28.720  1.00  0.00            
ATOM    155  H74 GCD     1       7.900  15.400  28.690  1.00  0.00            
ATOM    156  O37 GCD     1       9.490  15.420  27.390  1.00  0.00            
ATOM    157  H75 GCD     1       9.140  16.220  26.980  1.00  0.00            
ATOM    158  C46 GCD     1       9.270  13.890  29.220  1.00  0.00            
ATOM    159  H76 GCD     1       8.730  13.190  28.590  1.00  0.00            
ATOM    160  O38 GCD     1      10.690  13.520  29.120  1.00  0.00            
ATOM    161  O39 GCD     1       8.790  13.840  30.570  1.00  0.00            
ATOM    162  C47 GCD     1       9.440  14.810  31.490  1.00  0.00            
ATOM    163  H77 GCD     1      10.530  14.730  31.600  1.00  0.00            
ATOM    164  C48 GCD     1       8.890  14.510  32.850  1.00  0.00            
ATOM    165  H78 GCD     1       9.360  15.060  33.680  1.00  0.00            
ATOM    166  H79 GCD     1       9.090  13.480  33.200  1.00  0.00            
ATOM    167  O40 GCD     1       7.470  14.740  32.920  1.00  0.00            
ATOM    168  H80 GCD     1       7.040  14.150  32.290  1.00  0.00            
ATOM    169  C1  BB8     2      12.980  16.860  26.170  1.00  0.00            
ATOM    170  C2  BB8     2      14.070  16.320  27.150  1.00  0.00            
ATOM    171  O1  BB8     2      13.300  15.810  28.190  1.00  0.00            
ATOM    172  C3  BB8     2      14.160  15.320  29.260  1.00  0.00            
ATOM    173  O2  BB8     2      14.880  16.430  29.840  1.00  0.00            
ATOM    174  C4  BB8     2      14.180  17.310  30.740  1.00  0.00            
ATOM    175  C5  BB8     2      13.350  18.310  30.040  1.00  0.00            
ATOM    176  O3  BB8     2      12.110  18.200  29.950  1.00  0.00            
ATOM    177  C6  BB8     2      14.010  19.490  29.450  1.00  0.00            
ATOM    178  C7  BB8     2      13.510  20.170  28.420  1.00  0.00            
ATOM    179  O4  BB8     2      12.290  19.900  27.960  1.00  0.00            
ATOM    180  C8  BB8     2      14.220  21.120  27.800  1.00  0.00            
ATOM    181  C9  BB8     2      15.470  21.450  28.200  1.00  0.00            
ATOM    182  O5  BB8     2      16.110  22.410  27.540  1.00  0.00            
ATOM    183  C10 BB8     2      16.020  20.820  29.250  1.00  0.00            
ATOM    184  C11 BB8     2      15.270  19.850  29.910  1.00  0.00            
ATOM    185  O6  BB8     2      15.920  19.030  30.860  1.00  0.00            
ATOM    186  C12 BB8     2      15.200  18.050  31.560  1.00  0.00            
ATOM    187  C13 BB8     2      16.180  17.110  32.280  1.00  0.00            
ATOM    188  C14 BB8     2      17.300  16.540  31.700  1.00  0.00            
ATOM    189  C15 BB8     2      18.110  15.670  32.430  1.00  0.00            
ATOM    190  C16 BB8     2      17.980  15.450  33.770  1.00  0.00            
ATOM    191  O7  BB8     2      18.880  14.660  34.480  1.00  0.00            
ATOM    192  C17 BB8     2      16.900  16.120  34.400  1.00  0.00            
ATOM    193  O8  BB8     2      16.850  16.090  35.790  1.00  0.00            
ATOM    194  C18 BB8     2      15.970  16.900  33.660  1.00  0.00            
ATOM    195  C19 BB8     2      15.220  14.310  28.770  1.00  0.00            
ATOM    196  O9  BB8     2      16.170  13.880  29.770  1.00  0.00            
ATOM    197  C20 BB8     2      16.020  14.950  27.640  1.00  0.00            
ATOM    198  O10 BB8     2      17.050  14.200  27.190  1.00  0.00            
ATOM    199  C21 BB8     2      15.100  15.340  26.520  1.00  0.00            
ATOM    200  O11 BB8     2      14.420  14.240  25.860  1.00  0.00            
ATOM    201  H1  BB8     2      12.460  17.740  26.580  1.00  0.00            
ATOM    202  H2  BB8     2      13.340  17.210  25.190  1.00  0.00            
ATOM    203  H3  BB8     2      12.250  16.050  26.030  1.00  0.00            
ATOM    204  H4  BB8     2      14.590  17.200  27.540  1.00  0.00            
ATOM    205  H5  BB8     2      13.550  14.910  30.070  1.00  0.00            
ATOM    206  H6  BB8     2      13.550  16.760  31.450  1.00  0.00            
ATOM    207  H7  BB8     2      11.920  19.270  28.610  1.00  0.00            
ATOM    208  H8  BB8     2      13.680  21.610  26.990  1.00  0.00            
ATOM    209  H9  BB8     2      17.000  22.200  27.880  1.00  0.00            
ATOM    210  H10 BB8     2      16.980  21.030  29.710  1.00  0.00            
ATOM    211  H11 BB8     2      14.730  18.560  32.410  1.00  0.00            
ATOM    212  H12 BB8     2      17.570  16.710  30.660  1.00  0.00            
ATOM    213  H13 BB8     2      18.950  15.220  31.900  1.00  0.00            
ATOM    214  H14 BB8     2      18.470  14.430  35.330  1.00  0.00            
ATOM    215  H15 BB8     2      15.990  16.430  36.090  1.00  0.00            
ATOM    216  H16 BB8     2      15.180  17.440  34.170  1.00  0.00            
ATOM    217  H17 BB8     2      14.690  13.400  28.480  1.00  0.00            
ATOM    218  H18 BB8     2      15.620  13.610  30.530  1.00  0.00            
ATOM    219  H19 BB8     2      16.470  15.860  28.040  1.00  0.00            
ATOM    220  H20 BB8     2      17.250  13.720  28.010  1.00  0.00            
ATOM    221  H21 BB8     2      15.670  15.960  25.820  1.00  0.00            
ATOM    222  H22 BB8     2      15.050  13.610  25.470  1.00  0.00            
TER
ENDMDL
MODEL        1
ATOM      1  H1  GCD     1      13.530  24.890  46.100  1.00  0.00            
ATOM      2  O1  GCD     1      13.910  25.300  45.320  1.00  0.00            
ATOM      3  C1  GCD     1      15.330  25.130  45.390  1.00  0.00            
ATOM      4  H2  GCD     1      15.660  25.380  46.410  1.00  0.00            
ATOM      5  H3  GCD     1      15.660  24.140  45.060  1.00  0.00            
ATOM      6  C2  GCD     1      15.960  26.200  44.540  1.00  0.00            
ATOM      7  H4  GCD     1      15.650  26.010  43.500  1.00  0.00            
ATOM      8  C3  GCD     1      17.450  26.280  44.640  1.00  0.00            
ATOM      9  H5  GCD     1      17.700  26.530  45.680  1.00  0.00            
ATOM     10  C4  GCD     1      17.930  27.350  43.660  1.00  0.00            
ATOM     11  H6  GCD     1      17.660  26.950  42.670  1.00  0.00            
ATOM     12  O2  GCD     1      19.340  27.500  43.890  1.00  0.00            
ATOM     13  H7  GCD     1      19.620  26.580  43.800  1.00  0.00            
ATOM     14  C5  GCD     1      17.180  28.650  43.840  1.00  0.00            
ATOM     15  H8  GCD     1      17.550  29.120  44.760  1.00  0.00            
ATOM     16  O3  GCD     1      17.710  29.550  42.910  1.00  0.00            
ATOM     17  H9  GCD     1      18.650  29.650  43.100  1.00  0.00            
ATOM     18  C6  GCD     1      15.660  28.500  43.950  1.00  0.00            
ATOM     19  O4  GCD     1      15.450  27.470  44.890  1.00  0.00            
ATOM     20  H10 GCD     1      15.150  29.420  44.260  1.00  0.00            
ATOM     21  O5  GCD     1      15.180  28.080  42.610  1.00  0.00            
ATOM     22  C7  GCD     1      14.030  28.880  42.170  1.00  0.00            
ATOM     23  H11 GCD     1      13.630  29.530  42.960  1.00  0.00            
ATOM     24  C8  GCD     1      14.530  29.800  41.050  1.00  0.00            
ATOM     25  H12 GCD     1      14.990  29.130  40.320  1.00  0.00            
ATOM     26  O6  GCD     1      15.540  30.710  41.590  1.00  0.00            
ATOM     27  H13 GCD     1      16.210  30.260  42.100  1.00  0.00            
ATOM     28  C9  GCD     1      13.320  30.590  40.500  1.00  0.00            
ATOM     29  H14 GCD     1      12.960  31.190  41.350  1.00  0.00            
ATOM     30  O7  GCD     1      13.730  31.380  39.400  1.00  0.00            
ATOM     31  H15 GCD     1      14.130  30.830  38.720  1.00  0.00            
ATOM     32  C10 GCD     1      12.200  29.530  40.100  1.00  0.00            
ATOM     33  H16 GCD     1      11.290  29.970  39.680  1.00  0.00            
ATOM     34  O8  GCD     1      11.870  28.720  41.240  1.00  0.00            
ATOM     35  C11 GCD     1      12.960  27.930  41.790  1.00  0.00            
ATOM     36  H17 GCD     1      13.290  27.200  41.030  1.00  0.00            
ATOM     37  C12 GCD     1      12.400  27.110  42.920  1.00  0.00            
ATOM     38  H18 GCD     1      13.200  26.440  43.260  1.00  0.00            
ATOM     39  H19 GCD     1      11.530  26.540  42.590  1.00  0.00            
ATOM     40  O9  GCD     1      12.080  27.940  44.100  1.00  0.00            
ATOM     41  H20 GCD     1      11.240  28.400  44.070  1.00  0.00            
ATOM     42  O10 GCD     1      12.700  28.640  39.120  1.00  0.00            
ATOM     43  C13 GCD     1      12.540  29.070  37.740  1.00  0.00            
ATOM     44  H21 GCD     1      12.330  30.140  37.650  1.00  0.00            
ATOM     45  C14 GCD     1      13.850  28.770  37.020  1.00  0.00            
ATOM     46  H22 GCD     1      14.120  27.720  37.160  1.00  0.00            
ATOM     47  O11 GCD     1      14.910  29.670  37.400  1.00  0.00            
ATOM     48  H23 GCD     1      15.570  29.080  37.800  1.00  0.00            
ATOM     49  C15 GCD     1      13.650  28.940  35.500  1.00  0.00            
ATOM     50  H24 GCD     1      13.640  30.030  35.380  1.00  0.00            
ATOM     51  O12 GCD     1      14.790  28.510  34.780  1.00  0.00            
ATOM     52  H25 GCD     1      14.720  27.540  34.770  1.00  0.00            
ATOM     53  C16 GCD     1      12.440  28.240  34.930  1.00  0.00            
ATOM     54  H26 GCD     1      12.320  28.540  33.880  1.00  0.00            
ATOM     55  O13 GCD     1      11.320  28.580  35.720  1.00  0.00            
ATOM     56  C17 GCD     1      11.410  28.290  37.110  1.00  0.00            
ATOM     57  H27 GCD     1      11.700  27.250  37.270  1.00  0.00            
ATOM     58  C18 GCD     1      10.040  28.520  37.780  1.00  0.00            
ATOM     59  H28 GCD     1      10.090  28.080  38.790  1.00  0.00            
ATOM     60  H29 GCD     1       9.280  27.970  37.200  1.00  0.00            
ATOM     61  O14 GCD     1       9.590  29.870  37.790  1.00  0.00            
ATOM     62  H30 GCD     1       8.690  29.950  38.110  1.00  0.00            
ATOM     63  O15 GCD     1      12.540  26.790  34.920  1.00  0.00            
ATOM     64  C19 GCD     1      11.810  26.120  33.900  1.00  0.00            
ATOM     65  H31 GCD     1      10.990  26.750  33.540  1.00  0.00            
ATOM     66  C20 GCD     1      12.730  25.800  32.740  1.00  0.00            
ATOM     67  H32 GCD     1      13.560  25.240  33.200  1.00  0.00            
ATOM     68  O16 GCD     1      13.220  27.050  32.040  1.00  0.00            
ATOM     69  H33 GCD     1      14.040  26.640  31.740  1.00  0.00            
ATOM     70  C21 GCD     1      12.050  24.940  31.680  1.00  0.00            
ATOM     71  H34 GCD     1      11.140  25.460  31.360  1.00  0.00            
ATOM     72  O17 GCD     1      12.900  24.430  30.670  1.00  0.00            
ATOM     73  H35 GCD     1      13.400  23.760  31.150  1.00  0.00            
ATOM     74  C22 GCD     1      11.410  23.780  32.350  1.00  0.00            
ATOM     75  H36 GCD     1      10.800  23.160  31.690  1.00  0.00            
ATOM     76  O18 GCD     1      10.550  24.230  33.420  1.00  0.00            
ATOM     77  C23 GCD     1      11.130  24.910  34.510  1.00  0.00            
ATOM     78  H37 GCD     1      11.840  24.240  35.020  1.00  0.00            
ATOM     79  C24 GCD     1      10.020  25.270  35.550  1.00  0.00            
ATOM     80  H38 GCD     1      10.450  25.600  36.510  1.00  0.00            
ATOM     81  H39 GCD     1       9.440  24.350  35.700  1.00  0.00            
ATOM     82  O19 GCD     1       9.200  26.350  35.140  1.00  0.00            
ATOM     83  H40 GCD     1       8.990  26.170  34.220  1.00  0.00            
ATOM     84  O20 GCD     1      12.440  23.000  32.970  1.00  0.00            
ATOM     85  C25 GCD     1      12.700  21.670  32.520  1.00  0.00            
ATOM     86  H41 GCD     1      12.200  21.460  31.570  1.00  0.00            
ATOM     87  C26 GCD     1      14.220  21.520  32.400  1.00  0.00            
ATOM     88  H42 GCD     1      14.470  21.860  33.420  1.00  0.00            
ATOM     89  O21 GCD     1      14.760  22.350  31.320  1.00  0.00            
ATOM     90  H43 GCD     1      15.720  22.460  31.360  1.00  0.00            
ATOM     91  C27 GCD     1      14.610  20.040  32.170  1.00  0.00            
ATOM     92  H44 GCD     1      14.300  19.720  31.160  1.00  0.00            
ATOM     93  O22 GCD     1      16.050  19.880  32.280  1.00  0.00            
ATOM     94  H45 GCD     1      16.300  19.710  33.200  1.00  0.00            
ATOM     95  C28 GCD     1      14.010  19.120  33.220  1.00  0.00            
ATOM     96  H46 GCD     1      14.200  18.090  32.890  1.00  0.00            
ATOM     97  O23 GCD     1      12.600  19.330  33.190  1.00  0.00            
ATOM     98  C29 GCD     1      12.170  20.660  33.500  1.00  0.00            
ATOM     99  H47 GCD     1      12.480  20.870  34.540  1.00  0.00            
ATOM    100  C30 GCD     1      10.640  20.790  33.570  1.00  0.00            
ATOM    101  H48 GCD     1      10.200  20.780  32.560  1.00  0.00            
ATOM    102  H49 GCD     1      10.490  21.800  33.970  1.00  0.00            
ATOM    103  O24 GCD     1      10.070  19.870  34.480  1.00  0.00            
ATOM    104  H50 GCD     1      10.240  19.040  34.020  1.00  0.00            
ATOM    105  O25 GCD     1      14.500  19.460  34.570  1.00  0.00            
ATOM    106  C31 GCD     1      14.760  18.430  35.450  1.00  0.00            
ATOM    107  H51 GCD     1      14.380  17.490  35.050  1.00  0.00            
ATOM    108  C32 GCD     1      16.240  18.400  35.700  1.00  0.00            
ATOM    109  H52 GCD     1      16.720  19.340  36.010  1.00  0.00            
ATOM    110  O26 GCD     1      16.870  18.020  34.510  1.00  0.00            
ATOM    111  H53 GCD     1      17.720  18.480  34.430  1.00  0.00            
ATOM    112  C33 GCD     1      16.580  17.360  36.810  1.00  0.00            
ATOM    113  H54 GCD     1      16.240  16.370  36.470  1.00  0.00            
ATOM    114  O27 GCD     1      18.000  17.160  36.990  1.00  0.00            
ATOM    115  H55 GCD     1      18.340  16.680  36.220  1.00  0.00            
ATOM    116  C34 GCD     1      15.850  17.750  38.160  1.00  0.00            
ATOM    117  H56 GCD     1      15.920  16.980  38.940  1.00  0.00            
ATOM    118  O28 GCD     1      14.450  17.890  37.820  1.00  0.00            
ATOM    119  C35 GCD     1      13.980  18.650  36.730  1.00  0.00            
ATOM    120  H57 GCD     1      13.980  19.720  36.970  1.00  0.00            
ATOM    121  C36 GCD     1      12.540  18.310  36.470  1.00  0.00            
ATOM    122  H58 GCD     1      12.060  18.940  35.710  1.00  0.00            
ATOM    123  H59 GCD     1      11.870  18.510  37.310  1.00  0.00            
ATOM    124  O29 GCD     1      12.350  16.960  36.060  1.00  0.00            
ATOM    125  H60 GCD     1      12.860  16.490  36.730  1.00  0.00            
ATOM    126  O30 GCD     1      16.260  18.950  38.780  1.00  0.00            
ATOM    127  C37 GCD     1      17.280  18.810  39.780  1.00  0.00            
ATOM    128  H61 GCD     1      17.820  17.870  39.650  1.00  0.00            
ATOM    129  C38 GCD     1      18.400  19.770  39.570  1.00  0.00            
ATOM    130  H62 GCD     1      17.900  20.750  39.670  1.00  0.00            
ATOM    131  O31 GCD     1      18.830  19.640  38.190  1.00  0.00            
ATOM    132  H63 GCD     1      17.980  19.620  37.740  1.00  0.00            
ATOM    133  C39 GCD     1      19.460  19.680  40.680  1.00  0.00            
ATOM    134  H64 GCD     1      19.940  18.690  40.710  1.00  0.00            
ATOM    135  O32 GCD     1      20.520  20.760  40.530  1.00  0.00            
ATOM    136  H65 GCD     1      20.910  20.530  39.680  1.00  0.00            
ATOM    137  C40 GCD     1      18.840  19.790  42.040  1.00  0.00            
ATOM    138  H66 GCD     1      19.620  19.590  42.780  1.00  0.00            
ATOM    139  O33 GCD     1      17.800  18.840  42.180  1.00  0.00            
ATOM    140  C41 GCD     1      16.770  19.010  41.220  1.00  0.00            
ATOM    141  H67 GCD     1      16.340  20.010  41.320  1.00  0.00            
ATOM    142  C42 GCD     1      15.640  17.970  41.470  1.00  0.00            
ATOM    143  H68 GCD     1      14.720  18.080  40.880  1.00  0.00            
ATOM    144  H69 GCD     1      15.320  18.080  42.520  1.00  0.00            
ATOM    145  O34 GCD     1      16.110  16.620  41.400  1.00  0.00            
ATOM    146  H70 GCD     1      16.870  16.470  41.970  1.00  0.00            
ATOM    147  O35 GCD     1      18.380  21.120  42.280  1.00  0.00            
ATOM    148  C43 GCD     1      18.660  21.630  43.620  1.00  0.00            
ATOM    149  H71 GCD     1      19.050  20.830  44.260  1.00  0.00            
ATOM    150  C44 GCD     1      19.680  22.690  43.510  1.00  0.00            
ATOM    151  H72 GCD     1      19.350  23.330  42.680  1.00  0.00            
ATOM    152  O36 GCD     1      20.880  22.010  43.220  1.00  0.00            
ATOM    153  H73 GCD     1      20.750  21.660  42.330  1.00  0.00            
ATOM    154  C45 GCD     1      19.910  23.570  44.740  1.00  0.00            
ATOM    155  H74 GCD     1      20.360  22.970  45.550  1.00  0.00            
ATOM    156  O37 GCD     1      20.830  24.660  44.390  1.00  0.00            
ATOM    157  H75 GCD     1      21.670  24.250  44.160  1.00  0.00            
ATOM    158  C46 GCD     1      18.520  24.070  45.180  1.00  0.00            
ATOM    159  H76 GCD     1      18.640  24.540  46.160  1.00  0.00            
ATOM    160  O38 GCD     1      17.920  25.010  44.190  1.00  0.00            
ATOM    161  O39 GCD     1      17.700  23.010  45.300  1.00  0.00            
ATOM    162  C47 GCD     1      17.380  22.200  44.150  1.00  0.00            
ATOM    163  H77 GCD     1      17.000  22.920  43.400  1.00  0.00            
ATOM    164  C48 GCD     1      16.270  21.190  44.410  1.00  0.00            
ATOM    165  H78 GCD     1      16.100  20.720  43.440  1.00  0.00            
ATOM    166  H79 GCD     1      15.360  21.760  44.650  1.00  0.00            
ATOM    167  O40 GCD     1      16.520  20.180  45.390  1.00  0.00            
ATOM    168  H80 GCD     1      17.390  19.800  45.230  1.00  0.00            
ATOM    169  C1  BB8     2      18.000  27.000  35.250  1.00  0.00            
ATOM    170  C2  BB8     2      17.440  25.700  35.900  1.00  0.00            
ATOM    171  O1  BB8     2      16.080  25.940  36.260  1.00  0.00
[truncated: 2,234,669 more chars]
