# Supplementary material for: Achieving Chemical Accuracy in Cyclodextrin Host–Guest Binding via Integrative Atomistic Modelling
Source: Adv Sci (Weinh). 2025 Dec 14;13(10):e19782. doi: 10.1002/advs.202519782 (PMC12915143; doi:10.1002/advs.202519782)
Supplement: Supplementary file 1 — Supporting Information [file ADVS-13-e19782-s003.zip › all_poses/GCD.BC3.pdb]

MODEL        1
ATOM      1  H1  GCD     1      29.550  16.110  20.890  1.00  0.00            
ATOM      2  O1  GCD     1      29.760  15.560  21.640  1.00  0.00            
ATOM      3  C1  GCD     1      28.510  15.470  22.400  1.00  0.00            
ATOM      4  H2  GCD     1      28.260  14.430  22.610  1.00  0.00            
ATOM      5  H3  GCD     1      28.730  15.930  23.380  1.00  0.00            
ATOM      6  C2  GCD     1      27.420  16.190  21.650  1.00  0.00            
ATOM      7  H4  GCD     1      27.790  17.190  21.390  1.00  0.00            
ATOM      8  C3  GCD     1      26.160  16.320  22.510  1.00  0.00            
ATOM      9  H5  GCD     1      25.670  15.360  22.710  1.00  0.00            
ATOM     10  C4  GCD     1      25.150  17.120  21.670  1.00  0.00            
ATOM     11  H6  GCD     1      25.650  18.060  21.400  1.00  0.00            
ATOM     12  O2  GCD     1      23.890  17.410  22.350  1.00  0.00            
ATOM     13  H7  GCD     1      23.410  18.010  21.770  1.00  0.00            
ATOM     14  C5  GCD     1      24.830  16.390  20.380  1.00  0.00            
ATOM     15  H8  GCD     1      24.450  15.390  20.630  1.00  0.00            
ATOM     16  O3  GCD     1      23.860  17.110  19.550  1.00  0.00            
ATOM     17  H9  GCD     1      24.380  17.460  18.820  1.00  0.00            
ATOM     18  C6  GCD     1      26.160  16.170  19.580  1.00  0.00            
ATOM     19  O4  GCD     1      27.170  15.560  20.400  1.00  0.00            
ATOM     20  H10 GCD     1      25.990  15.480  18.750  1.00  0.00            
ATOM     21  O5  GCD     1      26.590  17.460  19.060  1.00  0.00            
ATOM     22  C7  GCD     1      27.360  17.510  17.860  1.00  0.00            
ATOM     23  H11 GCD     1      27.660  16.570  17.380  1.00  0.00            
ATOM     24  C8  GCD     1      26.490  18.170  16.870  1.00  0.00            
ATOM     25  H12 GCD     1      26.270  19.140  17.330  1.00  0.00            
ATOM     26  O6  GCD     1      25.260  17.410  16.850  1.00  0.00            
ATOM     27  H13 GCD     1      24.540  18.040  16.710  1.00  0.00            
ATOM     28  C9  GCD     1      27.230  18.330  15.520  1.00  0.00            
ATOM     29  H14 GCD     1      27.510  17.360  15.090  1.00  0.00            
ATOM     30  O7  GCD     1      26.400  18.920  14.530  1.00  0.00            
ATOM     31  H15 GCD     1      26.600  19.850  14.370  1.00  0.00            
ATOM     32  C10 GCD     1      28.470  19.150  15.690  1.00  0.00            
ATOM     33  H16 GCD     1      29.110  19.200  14.810  1.00  0.00            
ATOM     34  O8  GCD     1      29.220  18.640  16.780  1.00  0.00            
ATOM     35  C11 GCD     1      28.510  18.480  18.050  1.00  0.00            
ATOM     36  H17 GCD     1      28.070  19.460  18.290  1.00  0.00            
ATOM     37  C12 GCD     1      29.570  18.090  19.090  1.00  0.00            
ATOM     38  H18 GCD     1      29.260  18.130  20.140  1.00  0.00            
ATOM     39  H19 GCD     1      30.490  18.670  18.940  1.00  0.00            
ATOM     40  O9  GCD     1      30.000  16.760  18.890  1.00  0.00            
ATOM     41  H20 GCD     1      29.890  16.480  17.970  1.00  0.00            
ATOM     42  O10 GCD     1      28.090  20.480  16.050  1.00  0.00            
ATOM     43  C13 GCD     1      28.670  21.480  15.220  1.00  0.00            
ATOM     44  H21 GCD     1      29.160  21.110  14.310  1.00  0.00            
ATOM     45  C14 GCD     1      27.500  22.270  14.690  1.00  0.00            
ATOM     46  H22 GCD     1      26.900  22.430  15.590  1.00  0.00            
ATOM     47  O11 GCD     1      26.890  21.530  13.650  1.00  0.00            
ATOM     48  H23 GCD     1      26.900  22.150  12.920  1.00  0.00            
ATOM     49  C15 GCD     1      27.860  23.610  14.050  1.00  0.00            
ATOM     50  H24 GCD     1      28.450  23.480  13.130  1.00  0.00            
ATOM     51  O12 GCD     1      26.660  24.240  13.710  1.00  0.00            
ATOM     52  H25 GCD     1      26.430  24.950  14.320  1.00  0.00            
ATOM     53  C16 GCD     1      28.800  24.450  14.920  1.00  0.00            
ATOM     54  H26 GCD     1      29.290  25.240  14.340  1.00  0.00            
ATOM     55  O13 GCD     1      29.900  23.630  15.430  1.00  0.00            
ATOM     56  C17 GCD     1      29.580  22.400  16.090  1.00  0.00            
ATOM     57  H27 GCD     1      28.940  22.750  16.910  1.00  0.00            
ATOM     58  C18 GCD     1      30.790  21.780  16.730  1.00  0.00            
ATOM     59  H28 GCD     1      31.490  21.460  15.940  1.00  0.00            
ATOM     60  H29 GCD     1      30.440  20.930  17.330  1.00  0.00            
ATOM     61  O14 GCD     1      31.350  22.700  17.610  1.00  0.00            
ATOM     62  H30 GCD     1      31.600  22.270  18.430  1.00  0.00            
ATOM     63  O15 GCD     1      28.100  25.010  16.090  1.00  0.00            
ATOM     64  C19 GCD     1      28.040  26.470  16.110  1.00  0.00            
ATOM     65  H31 GCD     1      28.350  26.950  15.180  1.00  0.00            
ATOM     66  C20 GCD     1      26.550  26.790  16.460  1.00  0.00            
ATOM     67  H32 GCD     1      26.340  26.150  17.330  1.00  0.00            
ATOM     68  O16 GCD     1      25.710  26.360  15.390  1.00  0.00            
ATOM     69  H33 GCD     1      24.950  26.030  15.870  1.00  0.00            
ATOM     70  C21 GCD     1      26.360  28.260  16.810  1.00  0.00            
ATOM     71  H34 GCD     1      26.560  28.870  15.920  1.00  0.00            
ATOM     72  O17 GCD     1      25.050  28.640  17.280  1.00  0.00            
ATOM     73  H35 GCD     1      25.000  28.410  18.210  1.00  0.00            
ATOM     74  C22 GCD     1      27.310  28.620  17.950  1.00  0.00            
ATOM     75  H36 GCD     1      27.330  29.710  18.070  1.00  0.00            
ATOM     76  O18 GCD     1      28.660  28.280  17.520  1.00  0.00            
ATOM     77  C23 GCD     1      28.970  26.890  17.280  1.00  0.00            
ATOM     78  H37 GCD     1      28.760  26.400  18.250  1.00  0.00            
ATOM     79  C24 GCD     1      30.420  26.780  16.870  1.00  0.00            
ATOM     80  H38 GCD     1      30.630  27.480  16.050  1.00  0.00            
ATOM     81  H39 GCD     1      30.600  25.740  16.570  1.00  0.00            
ATOM     82  O19 GCD     1      31.280  26.990  18.020  1.00  0.00            
ATOM     83  H40 GCD     1      31.410  26.300  18.680  1.00  0.00            
ATOM     84  O20 GCD     1      26.870  27.970  19.150  1.00  0.00            
ATOM     85  C25 GCD     1      26.610  28.740  20.300  1.00  0.00            
ATOM     86  H41 GCD     1      26.260  29.760  20.070  1.00  0.00            
ATOM     87  C26 GCD     1      25.360  28.090  21.040  1.00  0.00            
ATOM     88  H42 GCD     1      25.630  27.050  21.290  1.00  0.00            
ATOM     89  O21 GCD     1      24.150  28.160  20.180  1.00  0.00            
ATOM     90  H43 GCD     1      23.470  27.620  20.600  1.00  0.00            
ATOM     91  C27 GCD     1      25.070  28.930  22.250  1.00  0.00            
ATOM     92  H44 GCD     1      24.830  29.910  21.820  1.00  0.00            
ATOM     93  O22 GCD     1      23.870  28.510  23.000  1.00  0.00            
ATOM     94  H45 GCD     1      23.140  28.860  22.480  1.00  0.00            
ATOM     95  C28 GCD     1      26.280  28.970  23.130  1.00  0.00            
ATOM     96  H46 GCD     1      26.000  29.620  23.970  1.00  0.00            
ATOM     97  O23 GCD     1      27.430  29.510  22.480  1.00  0.00            
ATOM     98  C29 GCD     1      27.820  28.820  21.340  1.00  0.00            
ATOM     99  H47 GCD     1      28.020  27.780  21.640  1.00  0.00            
ATOM    100  C30 GCD     1      29.140  29.350  20.700  1.00  0.00            
ATOM    101  H48 GCD     1      29.080  30.380  20.320  1.00  0.00            
ATOM    102  H49 GCD     1      29.460  28.680  19.900  1.00  0.00            
ATOM    103  O24 GCD     1      30.140  29.280  21.680  1.00  0.00            
ATOM    104  H50 GCD     1      29.830  29.930  22.320  1.00  0.00            
ATOM    105  O25 GCD     1      26.460  27.640  23.660  1.00  0.00            
ATOM    106  C31 GCD     1      26.750  27.640  25.070  1.00  0.00            
ATOM    107  H51 GCD     1      26.890  28.640  25.520  1.00  0.00            
ATOM    108  C32 GCD     1      25.590  27.030  25.760  1.00  0.00            
ATOM    109  H52 GCD     1      25.510  26.040  25.290  1.00  0.00            
ATOM    110  O26 GCD     1      24.370  27.760  25.530  1.00  0.00            
ATOM    111  H53 GCD     1      24.290  27.800  24.570  1.00  0.00            
ATOM    112  C33 GCD     1      25.860  26.820  27.250  1.00  0.00            
ATOM    113  H54 GCD     1      25.930  27.760  27.820  1.00  0.00            
ATOM    114  O27 GCD     1      24.800  26.060  27.960  1.00  0.00            
ATOM    115  H55 GCD     1      25.010  25.160  27.680  1.00  0.00            
ATOM    116  C34 GCD     1      27.160  26.040  27.450  1.00  0.00            
ATOM    117  H56 GCD     1      27.430  25.990  28.510  1.00  0.00            
ATOM    118  O28 GCD     1      28.210  26.560  26.680  1.00  0.00            
ATOM    119  C35 GCD     1      28.060  26.820  25.290  1.00  0.00            
ATOM    120  H57 GCD     1      27.980  25.870  24.740  1.00  0.00            
ATOM    121  C36 GCD     1      29.300  27.490  24.700  1.00  0.00            
ATOM    122  H58 GCD     1      29.560  28.480  25.100  1.00  0.00            
ATOM    123  H59 GCD     1      29.120  27.700  23.630  1.00  0.00            
ATOM    124  O29 GCD     1      30.360  26.630  24.740  1.00  0.00            
ATOM    125  H60 GCD     1      30.460  26.400  25.670  1.00  0.00            
ATOM    126  O30 GCD     1      26.920  24.670  27.010  1.00  0.00            
ATOM    127  C37 GCD     1      27.160  23.670  27.990  1.00  0.00            
ATOM    128  H61 GCD     1      27.500  24.090  28.940  1.00  0.00            
ATOM    129  C38 GCD     1      25.880  22.780  28.240  1.00  0.00            
ATOM    130  H62 GCD     1      25.550  22.540  27.220  1.00  0.00            
ATOM    131  O31 GCD     1      25.040  23.590  29.080  1.00  0.00            
ATOM    132  H63 GCD     1      24.230  23.110  29.250  1.00  0.00            
ATOM    133  C39 GCD     1      26.200  21.500  28.960  1.00  0.00            
ATOM    134  H64 GCD     1      26.530  21.710  29.990  1.00  0.00            
ATOM    135  O32 GCD     1      25.010  20.680  29.130  1.00  0.00            
ATOM    136  H65 GCD     1      24.810  20.190  28.320  1.00  0.00            
ATOM    137  C40 GCD     1      27.360  20.800  28.230  1.00  0.00            
ATOM    138  H66 GCD     1      27.540  19.860  28.740  1.00  0.00            
ATOM    139  O33 GCD     1      28.480  21.540  28.300  1.00  0.00            
ATOM    140  C41 GCD     1      28.290  22.800  27.470  1.00  0.00            
ATOM    141  H67 GCD     1      28.140  22.480  26.430  1.00  0.00            
ATOM    142  C42 GCD     1      29.620  23.590  27.490  1.00  0.00            
ATOM    143  H68 GCD     1      29.410  24.610  27.140  1.00  0.00            
ATOM    144  H69 GCD     1      30.280  23.000  26.830  1.00  0.00            
ATOM    145  O34 GCD     1      30.130  23.760  28.840  1.00  0.00            
ATOM    146  H70 GCD     1      30.530  22.940  29.150  1.00  0.00            
ATOM    147  O35 GCD     1      27.090  20.460  26.850  1.00  0.00            
ATOM    148  C43 GCD     1      26.920  19.110  26.670  1.00  0.00            
ATOM    149  H71 GCD     1      26.930  18.500  27.580  1.00  0.00            
ATOM    150  C44 GCD     1      25.570  18.880  25.990  1.00  0.00            
ATOM    151  H72 GCD     1      25.640  19.510  25.100  1.00  0.00            
ATOM    152  O36 GCD     1      24.450  19.360  26.820  1.00  0.00            
ATOM    153  H73 GCD     1      23.690  19.480  26.240  1.00  0.00            
ATOM    154  C45 GCD     1      25.340  17.390  25.720  1.00  0.00            
ATOM    155  H74 GCD     1      25.350  16.840  26.670  1.00  0.00            
ATOM    156  O37 GCD     1      24.070  17.140  25.120  1.00  0.00            
ATOM    157  H75 GCD     1      24.250  17.270  24.180  1.00  0.00            
ATOM    158  C46 GCD     1      26.520  16.750  24.940  1.00  0.00            
ATOM    159  H76 GCD     1      26.480  15.660  24.920  1.00  0.00            
ATOM    160  O38 GCD     1      26.450  17.220  23.590  1.00  0.00            
ATOM    161  O39 GCD     1      27.790  17.140  25.540  1.00  0.00            
ATOM    162  C47 GCD     1      28.050  18.550  25.800  1.00  0.00            
ATOM    163  H77 GCD     1      28.020  19.150  24.870  1.00  0.00            
ATOM    164  C48 GCD     1      29.440  18.680  26.490  1.00  0.00            
ATOM    165  H78 GCD     1      29.670  17.930  27.250  1.00  0.00            
ATOM    166  H79 GCD     1      29.490  19.630  27.040  1.00  0.00            
ATOM    167  O40 GCD     1      30.500  18.520  25.570  1.00  0.00            
ATOM    168  H80 GCD     1      31.270  18.900  26.010  1.00  0.00            
ATOM    169  C1  BC3     2      25.910  24.230  19.660  1.00  0.00            
ATOM    170  C2  BC3     2      24.930  24.620  20.740  1.00  0.00            
ATOM    171  O1  BC3     2      23.710  25.180  20.480  1.00  0.00            
ATOM    172  N1  BC3     2      23.160  25.520  21.750  1.00  0.00            
ATOM    173  C3  BC3     2      24.020  25.090  22.650  1.00  0.00            
ATOM    174  C4  BC3     2      25.150  24.540  22.080  1.00  0.00            
ATOM    175  C5  BC3     2      26.260  24.070  22.830  1.00  0.00            
ATOM    176  O2  BC3     2      26.160  23.990  24.040  1.00  0.00            
ATOM    177  N2  BC3     2      27.320  23.590  22.200  1.00  0.00            
ATOM    178  C6  BC3     2      28.540  23.240  22.790  1.00  0.00            
ATOM    179  C7  BC3     2      29.700  23.970  22.510  1.00  0.00            
ATOM    180  C8  BC3     2      30.940  23.750  23.210  1.00  0.00            
ATOM    181  C9  BC3     2      31.020  22.720  24.190  1.00  0.00            
ATOM    182  C10 BC3     2      32.410  22.390  24.770  1.00  0.00            
ATOM    183  F1  BC3     2      32.510  21.040  24.790  1.00  0.00            
ATOM    184  F2  BC3     2      33.450  22.880  24.090  1.00  0.00            
ATOM    185  F3  BC3     2      32.560  22.790  26.100  1.00  0.00            
ATOM    186  C11 BC3     2      29.910  21.830  24.300  1.00  0.00            
ATOM    187  C12 BC3     2      28.660  22.120  23.650  1.00  0.00            
ATOM    188  H1  BC3     2      25.440  24.090  18.680  1.00  0.00            
ATOM    189  H2  BC3     2      26.650  25.000  19.440  1.00  0.00            
ATOM    190  H3  BC3     2      26.360  23.230  19.740  1.00  0.00            
ATOM    191  H4  BC3     2      23.720  25.160  23.690  1.00  0.00            
ATOM    192  H5  BC3     2      27.330  23.740  21.200  1.00  0.00            
ATOM    193  H6  BC3     2      29.650  24.870  21.890  1.00  0.00            
ATOM    194  H7  BC3     2      31.830  24.310  22.950  1.00  0.00            
ATOM    195  H8  BC3     2      29.920  20.960  24.950  1.00  0.00            
ATOM    196  H9  BC3     2      27.790  21.510  23.890  1.00  0.00            
TER
ENDMDL
MODEL        1
ATOM      1  H1  GCD     1      26.910  14.110  13.830  1.00  0.00            
ATOM      2  O1  GCD     1      27.550  14.030  14.550  1.00  0.00            
ATOM      3  C1  GCD     1      26.840  13.730  15.710  1.00  0.00            
ATOM      4  H2  GCD     1      26.320  12.770  15.610  1.00  0.00            
ATOM      5  H3  GCD     1      27.430  13.870  16.610  1.00  0.00            
ATOM      6  C2  GCD     1      25.660  14.760  15.800  1.00  0.00            
ATOM      7  H4  GCD     1      25.910  15.820  15.970  1.00  0.00            
ATOM      8  C3  GCD     1      24.660  14.400  16.840  1.00  0.00            
ATOM      9  H5  GCD     1      24.350  13.360  16.680  1.00  0.00            
ATOM     10  C4  GCD     1      23.500  15.360  16.690  1.00  0.00            
ATOM     11  H6  GCD     1      23.930  16.350  16.920  1.00  0.00            
ATOM     12  O2  GCD     1      22.520  15.050  17.640  1.00  0.00            
ATOM     13  H7  GCD     1      22.470  15.700  18.350  1.00  0.00            
ATOM     14  C5  GCD     1      22.910  15.240  15.310  1.00  0.00            
ATOM     15  H8  GCD     1      22.620  14.190  15.150  1.00  0.00            
ATOM     16  O3  GCD     1      21.670  16.050  15.090  1.00  0.00            
ATOM     17  H9  GCD     1      21.140  16.060  15.890  1.00  0.00            
ATOM     18  C6  GCD     1      23.990  15.590  14.250  1.00  0.00            
ATOM     19  O4  GCD     1      25.070  14.700  14.520  1.00  0.00            
ATOM     20  H10 GCD     1      23.700  15.280  13.250  1.00  0.00            
ATOM     21  O5  GCD     1      24.460  16.950  14.320  1.00  0.00            
ATOM     22  C7  GCD     1      24.640  17.470  12.990  1.00  0.00            
ATOM     23  H11 GCD     1      24.480  16.660  12.260  1.00  0.00            
ATOM     24  C8  GCD     1      23.550  18.440  12.690  1.00  0.00            
ATOM     25  H12 GCD     1      23.590  19.200  13.480  1.00  0.00            
ATOM     26  O6  GCD     1      22.230  17.870  12.680  1.00  0.00            
ATOM     27  H13 GCD     1      21.930  17.610  13.560  1.00  0.00            
ATOM     28  C9  GCD     1      23.780  19.080  11.340  1.00  0.00            
ATOM     29  H14 GCD     1      23.920  18.260  10.620  1.00  0.00            
ATOM     30  O7  GCD     1      22.700  19.980  11.030  1.00  0.00            
ATOM     31  H15 GCD     1      22.770  20.690  11.670  1.00  0.00            
ATOM     32  C10 GCD     1      25.040  19.810  11.400  1.00  0.00            
ATOM     33  H16 GCD     1      25.130  20.280  10.410  1.00  0.00            
ATOM     34  O8  GCD     1      26.170  18.920  11.660  1.00  0.00            
ATOM     35  C11 GCD     1      26.030  18.100  12.860  1.00  0.00            
ATOM     36  H17 GCD     1      26.180  18.800  13.690  1.00  0.00            
ATOM     37  C12 GCD     1      27.190  17.060  12.920  1.00  0.00            
ATOM     38  H18 GCD     1      27.080  16.480  13.850  1.00  0.00            
ATOM     39  H19 GCD     1      28.170  17.530  12.970  1.00  0.00            
ATOM     40  O9  GCD     1      27.100  16.130  11.820  1.00  0.00            
ATOM     41  H20 GCD     1      27.320  16.600  11.000  1.00  0.00            
ATOM     42  O10 GCD     1      25.010  20.830  12.380  1.00  0.00            
ATOM     43  C13 GCD     1      25.010  22.180  12.040  1.00  0.00            
ATOM     44  H21 GCD     1      24.740  22.260  10.980  1.00  0.00            
ATOM     45  C14 GCD     1      23.950  22.920  12.820  1.00  0.00            
ATOM     46  H22 GCD     1      24.130  22.670  13.870  1.00  0.00            
ATOM     47  O11 GCD     1      22.640  22.480  12.520  1.00  0.00            
ATOM     48  H23 GCD     1      21.970  22.840  13.110  1.00  0.00            
ATOM     49  C15 GCD     1      24.090  24.420  12.630  1.00  0.00            
ATOM     50  H24 GCD     1      23.910  24.520  11.550  1.00  0.00            
ATOM     51  O12 GCD     1      23.090  25.200  13.290  1.00  0.00            
ATOM     52  H25 GCD     1      23.570  25.720  13.940  1.00  0.00            
ATOM     53  C16 GCD     1      25.480  24.830  13.020  1.00  0.00            
ATOM     54  H26 GCD     1      25.610  25.900  12.820  1.00  0.00            
ATOM     55  O13 GCD     1      26.420  24.140  12.230  1.00  0.00            
ATOM     56  C17 GCD     1      26.370  22.690  12.290  1.00  0.00            
ATOM     57  H27 GCD     1      26.730  22.350  13.270  1.00  0.00            
ATOM     58  C18 GCD     1      27.360  22.050  11.280  1.00  0.00            
ATOM     59  H28 GCD     1      26.890  22.060  10.290  1.00  0.00            
ATOM     60  H29 GCD     1      27.450  20.970  11.470  1.00  0.00            
ATOM     61  O14 GCD     1      28.700  22.620  11.270  1.00  0.00            
ATOM     62  H30 GCD     1      28.840  22.750  10.330  1.00  0.00            
ATOM     63  O15 GCD     1      25.820  24.570  14.340  1.00  0.00            
ATOM     64  C19 GCD     1      26.270  25.640  15.140  1.00  0.00            
ATOM     65  H31 GCD     1      26.560  26.490  14.500  1.00  0.00            
ATOM     66  C20 GCD     1      25.180  26.140  16.060  1.00  0.00            
ATOM     67  H32 GCD     1      24.760  25.350  16.700  1.00  0.00            
ATOM     68  O16 GCD     1      24.050  26.630  15.310  1.00  0.00            
ATOM     69  H33 GCD     1      23.470  27.140  15.900  1.00  0.00            
ATOM     70  C21 GCD     1      25.710  27.280  16.980  1.00  0.00            
ATOM     71  H34 GCD     1      25.980  27.990  16.180  1.00  0.00            
ATOM     72  O17 GCD     1      24.700  27.720  17.850  1.00  0.00            
ATOM     73  H35 GCD     1      24.830  27.400  18.750  1.00  0.00            
ATOM     74  C22 GCD     1      26.970  26.930  17.680  1.00  0.00            
ATOM     75  H36 GCD     1      27.420  27.810  18.160  1.00  0.00            
ATOM     76  O18 GCD     1      27.910  26.390  16.700  1.00  0.00            
ATOM     77  C23 GCD     1      27.440  25.160  15.970  1.00  0.00            
ATOM     78  H37 GCD     1      27.180  24.390  16.710  1.00  0.00            
ATOM     79  C24 GCD     1      28.480  24.590  15.030  1.00  0.00            
ATOM     80  H38 GCD     1      28.940  25.310  14.350  1.00  0.00            
ATOM     81  H39 GCD     1      28.080  23.770  14.420  1.00  0.00            
ATOM     82  O19 GCD     1      29.560  24.050  15.850  1.00  0.00            
ATOM     83  H40 GCD     1      30.040  24.770  16.270  1.00  0.00            
ATOM     84  O20 GCD     1      26.570  25.890  18.570  1.00  0.00            
ATOM     85  C25 GCD     1      27.110  25.960  19.880  1.00  0.00            
ATOM     86  H41 GCD     1      27.700  26.880  19.980  1.00  0.00            
ATOM     87  C26 GCD     1      25.910  25.990  20.740  1.00  0.00            
ATOM     88  H42 GCD     1      25.170  25.200  20.550  1.00  0.00            
ATOM     89  O21 GCD     1      25.210  27.190  20.400  1.00  0.00            
ATOM     90  H43 GCD     1      24.300  27.060  20.700  1.00  0.00            
ATOM     91  C27 GCD     1      26.320  25.960  22.220  1.00  0.00            
ATOM     92  H44 GCD     1      26.960  26.840  22.360  1.00  0.00            
ATOM     93  O22 GCD     1      25.140  26.140  23.070  1.00  0.00            
ATOM     94  H45 GCD     1      24.520  25.430  22.840  1.00  0.00            
ATOM     95  C28 GCD     1      27.160  24.750  22.450  1.00  0.00            
ATOM     96  H46 GCD     1      27.510  24.830  23.480  1.00  0.00            
ATOM     97  O23 GCD     1      28.270  24.700  21.590  1.00  0.00            
ATOM     98  C29 GCD     1      27.960  24.720  20.180  1.00  0.00            
ATOM     99  H47 GCD     1      27.260  23.900  19.970  1.00  0.00            
ATOM    100  C30 GCD     1      29.200  24.630  19.400  1.00  0.00            
ATOM    101  H48 GCD     1      29.860  25.380  19.850  1.00  0.00            
ATOM    102  H49 GCD     1      28.930  24.920  18.380  1.00  0.00            
ATOM    103  O24 GCD     1      29.840  23.360  19.330  1.00  0.00            
ATOM    104  H50 GCD     1      30.350  23.180  20.130  1.00  0.00            
ATOM    105  O25 GCD     1      26.450  23.490  22.290  1.00  0.00            
ATOM    106  C31 GCD     1      25.860  22.930  23.460  1.00  0.00            
ATOM    107  H51 GCD     1      25.830  23.650  24.290  1.00  0.00            
ATOM    108  C32 GCD     1      24.430  22.490  23.160  1.00  0.00            
ATOM    109  H52 GCD     1      24.620  21.780  22.350  1.00  0.00            
ATOM    110  O26 GCD     1      23.510  23.480  22.600  1.00  0.00            
ATOM    111  H53 GCD     1      22.880  23.710  23.300  1.00  0.00            
ATOM    112  C33 GCD     1      23.900  21.620  24.370  1.00  0.00            
ATOM    113  H54 GCD     1      23.830  22.260  25.260  1.00  0.00            
ATOM    114  O27 GCD     1      22.670  21.060  24.220  1.00  0.00            
ATOM    115  H55 GCD     1      22.800  20.270  23.680  1.00  0.00            
ATOM    116  C34 GCD     1      24.900  20.500  24.740  1.00  0.00            
ATOM    117  H56 GCD     1      24.580  20.060  25.690  1.00  0.00            
ATOM    118  O28 GCD     1      26.010  21.200  25.020  1.00  0.00            
ATOM    119  C35 GCD     1      26.690  21.790  23.990  1.00  0.00            
ATOM    120  H57 GCD     1      26.840  21.070  23.170  1.00  0.00            
ATOM    121  C36 GCD     1      28.060  22.270  24.640  1.00  0.00            
ATOM    122  H58 GCD     1      27.770  23.010  25.390  1.00  0.00            
ATOM    123  H59 GCD     1      28.600  22.820  23.860  1.00  0.00            
ATOM    124  O29 GCD     1      28.920  21.270  25.180  1.00  0.00            
ATOM    125  H60 GCD     1      29.490  21.770  25.770  1.00  0.00            
ATOM    126  O30 GCD     1      25.100  19.520  23.730  1.00  0.00            
ATOM    127  C37 GCD     1      25.380  18.270  24.280  1.00  0.00            
ATOM    128  H61 GCD     1      25.680  18.250  25.340  1.00  0.00            
ATOM    129  C38 GCD     1      24.150  17.380  24.070  1.00  0.00            
ATOM    130  H62 GCD     1      23.750  17.430  23.050  1.00  0.00            
ATOM    131  O31 GCD     1      23.080  17.820  24.830  1.00  0.00            
ATOM    132  H63 GCD     1      23.330  17.670  25.750  1.00  0.00            
ATOM    133  C39 GCD     1      24.420  15.900  24.340  1.00  0.00            
ATOM    134  H64 GCD     1      24.630  15.720  25.400  1.00  0.00            
ATOM    135  O32 GCD     1      23.380  15.000  24.060  1.00  0.00            
ATOM    136  H65 GCD     1      23.550  14.590  23.210  1.00  0.00            
ATOM    137  C40 GCD     1      25.660  15.460  23.550  1.00  0.00            
ATOM    138  H66 GCD     1      25.900  14.440  23.860  1.00  0.00            
ATOM    139  O33 GCD     1      26.790  16.230  23.900  1.00  0.00            
ATOM    140  C41 GCD     1      26.560  17.580  23.490  1.00  0.00            
ATOM    141  H67 GCD     1      26.350  17.660  22.420  1.00  0.00            
ATOM    142  C42 GCD     1      27.930  18.310  23.720  1.00  0.00            
ATOM    143  H68 GCD     1      27.930  19.320  23.300  1.00  0.00            
ATOM    144  H69 GCD     1      28.780  17.770  23.270  1.00  0.00            
ATOM    145  O34 GCD     1      28.160  18.550  25.120  1.00  0.00            
ATOM    146  H70 GCD     1      28.510  19.450  25.140  1.00  0.00            
ATOM    147  O35 GCD     1      25.390  15.610  22.210  1.00  0.00            
ATOM    148  C43 GCD     1      25.650  14.450  21.420  1.00  0.00            
ATOM    149  H71 GCD     1      25.940  13.580  22.030  1.00  0.00            
ATOM    150  C44 GCD     1      24.320  14.080  20.700  1.00  0.00            
ATOM    151  H72 GCD     1      23.860  14.930  20.180  1.00  0.00            
ATOM    152  O36 GCD     1      23.410  13.580  21.660  1.00  0.00            
ATOM    153  H73 GCD     1      23.590  12.650  21.810  1.00  0.00            
ATOM    154  C45 GCD     1      24.580  12.950  19.720  1.00  0.00            
ATOM    155  H74 GCD     1      24.960  12.170  20.390  1.00  0.00            
ATOM    156  O37 GCD     1      23.400  12.610  19.020  1.00  0.00            
ATOM    157  H75 GCD     1      22.750  13.310  18.870  1.00  0.00            
ATOM    158  C46 GCD     1      25.710  13.390  18.750  1.00  0.00            
ATOM    159  H76 GCD     1      25.980  12.590  18.060  1.00  0.00            
ATOM    160  O38 GCD     1      25.240  14.560  18.100  1.00  0.00            
ATOM    161  O39 GCD     1      26.900  13.740  19.350  1.00  0.00            
ATOM    162  C47 GCD     1      26.790  14.790  20.330  1.00  0.00            
ATOM    163  H77 GCD     1      26.590  15.710  19.760  1.00  0.00            
ATOM    164  C48 GCD     1      28.070  15.050  21.090  1.00  0.00            
ATOM    165  H78 GCD     1      28.530  14.240  21.670  1.00  0.00            
ATOM    166  H79 GCD     1      27.930  15.910  21.760  1.00  0.00            
ATOM    167  O40 GCD     1      29.130  15.490  20.250  1.00  0.00            
ATOM    168  H80 GCD     1      29.880  15.560  20.850  1.00  0.00            
ATOM    169  C1  BC3     2      27.260  21.580  16.770  1.00  0.00            
ATOM    170  C2  BC3     2      26.020  21.840  17.560  1.00  0.00            
ATOM    171  O1  BC3     2      24.890  22.460  17.030  1.00  0.00            
ATOM    172  N1  BC3     2      23.860  22.510  18.000  1.00  0.00            
ATOM    173  C3  BC3     2      24.470  22.130  19.120  1.00  0.00            
ATOM    174  C4  BC3     2      25.800  21.560  18.860  1.00  0.00            
ATOM    175  C5  BC3     2      26.650  20.840  19.860  1.00  0.00            
ATOM    176  O2  BC3     2      26.220  20.450  20.940  1.00  0.00            
ATOM    177  N2  BC3     2      27.910  20.630  19.480  1.00  0.00            
ATOM    178  C6  BC3     2      28.910  20.190  20.360  1.00  0.00            
ATOM    179  C7  BC3     2      29.360  21.020  21.380  1.00  0.00            
ATOM    180  C8  BC3     2      30.200  20.500  22.380  1.00  0.00            
ATOM    181  C9  BC3     2      30.760  19.200  22.260  1.00  0.00            
ATOM    182  C10 BC3     2      31.820  18.720  23.220  1.00  0.00            
ATOM    183  F1  BC3     2      32.430  19.770  23.920  1.00  0.00            
ATOM    184  F2  BC3     2      31.420  17.720  24.020  1.00  0.00            
ATOM    185  F3  BC3     2      32.760  18.130  22.380  1.00  0.00            
ATOM    186  C11 BC3     2      30.260  18.370  21.210  1.00  0.00            
ATOM    187  C12 BC3     2      29.300  18.830  20.270  1.00  0.00            
ATOM    188  H1  BC3     2      27.670  20.590  17.000  1.00  0.00            
ATOM    189  H2  BC3     2      27.080  21.480  15.690  1.00  0.00            
ATOM    190  H3  BC3     2      28.050  22.310  16.990  1.00  0.00            
ATOM    191  H4  BC3     2      23.790  22.090  19.960  1.00  0.00            
ATOM    192  H5  BC3     2      28.220  21.050  18.610  1.00  0.00            
ATOM    193  H6  BC3     2      28.990  22.040  21.380  1.00  0.00            
ATOM    194  H7  BC3     2      30.540  21.190  23.140  1.00  0.00            
ATOM    195  H8  BC3     2      30.550  17.330  21.120  1.00  0.00            
ATOM    196  H9  BC3     2      28.880  18.160  19.520  1.00  0.00            
TER
ENDMDL
MODEL        1
ATOM      1  H1  GCD     1      32.030  17.010  25.270  1.00  0.00            
ATOM      2  O1  GCD     1      32.340  16.110  25.390  1.00  0.00            
ATOM      3  C1  GCD     1      31.310  15.160  25.190  1.00  0.00            
ATOM      4  H2  GCD     1      31.670  14.170  25.500  1.00  0.00            
ATOM      5  H3  GCD     1      30.440  15.530  25.750  1.00  0.00            
ATOM      6  C2  GCD     1      30.940  15.180  23.720  1.00  0.00            
ATOM      7  H4  GCD     1      31.090  16.190  23.330  1.00  0.00            
ATOM      8  C3  GCD     1      29.530  14.690  23.460  1.00  0.00            
ATOM      9  H5  GCD     1      29.410  13.770  24.040  1.00  0.00            
ATOM     10  C4  GCD     1      29.190  14.470  21.990  1.00  0.00            
ATOM     11  H6  GCD     1      29.100  15.480  21.560  1.00  0.00            
ATOM     12  O2  GCD     1      27.930  13.740  21.800  1.00  0.00            
ATOM     13  H7  GCD     1      27.560  14.000  20.950  1.00  0.00            
ATOM     14  C5  GCD     1      30.320  13.720  21.240  1.00  0.00            
ATOM     15  H8  GCD     1      30.400  12.720  21.690  1.00  0.00            
ATOM     16  O3  GCD     1      30.110  13.620  19.830  1.00  0.00            
ATOM     17  H9  GCD     1      30.230  14.490  19.430  1.00  0.00            
ATOM     18  C6  GCD     1      31.670  14.330  21.500  1.00  0.00            
ATOM     19  O4  GCD     1      31.850  14.350  22.950  1.00  0.00            
ATOM     20  H10 GCD     1      32.460  13.690  21.080  1.00  0.00            
ATOM     21  O5  GCD     1      31.730  15.670  21.080  1.00  0.00            
ATOM     22  C7  GCD     1      32.300  15.910  19.800  1.00  0.00            
ATOM     23  H11 GCD     1      32.230  14.980  19.230  1.00  0.00            
ATOM     24  C8  GCD     1      31.360  16.980  19.130  1.00  0.00            
ATOM     25  H12 GCD     1      31.190  17.810  19.820  1.00  0.00            
ATOM     26  O6  GCD     1      30.210  16.350  18.790  1.00  0.00            
ATOM     27  H13 GCD     1      29.550  17.030  18.960  1.00  0.00            
ATOM     28  C9  GCD     1      31.940  17.480  17.850  1.00  0.00            
ATOM     29  H14 GCD     1      31.980  16.650  17.140  1.00  0.00            
ATOM     30  O7  GCD     1      31.170  18.530  17.200  1.00  0.00            
ATOM     31  H15 GCD     1      30.400  18.170  16.760  1.00  0.00            
ATOM     32  C10 GCD     1      33.360  17.980  18.080  1.00  0.00            
ATOM     33  H16 GCD     1      33.840  18.230  17.130  1.00  0.00            
ATOM     34  O8  GCD     1      34.160  17.020  18.730  1.00  0.00            
ATOM     35  C11 GCD     1      33.650  16.560  19.950  1.00  0.00            
ATOM     36  H17 GCD     1      33.540  17.430  20.620  1.00  0.00            
ATOM     37  C12 GCD     1      34.690  15.520  20.420  1.00  0.00            
ATOM     38  H18 GCD     1      34.900  14.790  19.630  1.00  0.00            
ATOM     39  H19 GCD     1      34.270  14.960  21.270  1.00  0.00            
ATOM     40  O9  GCD     1      35.930  16.070  20.880  1.00  0.00            
ATOM     41  H20 GCD     1      36.400  16.580  20.210  1.00  0.00            
ATOM     42  O10 GCD     1      33.310  19.120  18.820  1.00  0.00            
ATOM     43  C13 GCD     1      34.110  20.190  18.330  1.00  0.00            
ATOM     44  H21 GCD     1      35.060  19.770  18.010  1.00  0.00            
ATOM     45  C14 GCD     1      33.470  20.990  17.300  1.00  0.00            
ATOM     46  H22 GCD     1      32.480  21.260  17.710  1.00  0.00            
ATOM     47  O11 GCD     1      33.340  20.200  16.120  1.00  0.00            
ATOM     48  H23 GCD     1      32.500  19.730  16.050  1.00  0.00            
ATOM     49  C15 GCD     1      34.270  22.230  16.920  1.00  0.00            
ATOM     50  H24 GCD     1      35.290  22.000  16.600  1.00  0.00            
ATOM     51  O12 GCD     1      33.670  22.950  15.850  1.00  0.00            
ATOM     52  H25 GCD     1      33.260  22.240  15.350  1.00  0.00            
ATOM     53  C16 GCD     1      34.520  23.150  18.100  1.00  0.00            
ATOM     54  H26 GCD     1      35.220  23.960  17.890  1.00  0.00            
ATOM     55  O13 GCD     1      35.150  22.330  19.020  1.00  0.00            
ATOM     56  C17 GCD     1      34.320  21.160  19.480  1.00  0.00            
ATOM     57  H27 GCD     1      33.420  21.530  19.990  1.00  0.00            
ATOM     58  C18 GCD     1      35.180  20.660  20.750  1.00  0.00            
ATOM     59  H28 GCD     1      34.510  20.110  21.420  1.00  0.00            
ATOM     60  H29 GCD     1      35.620  21.500  21.310  1.00  0.00            
ATOM     61  O14 GCD     1      36.260  19.750  20.450  1.00  0.00            
ATOM     62  H30 GCD     1      36.260  19.080  21.140  1.00  0.00            
ATOM     63  O15 GCD     1      33.270  23.640  18.600  1.00  0.00            
ATOM     64  C19 GCD     1      33.210  24.970  18.840  1.00  0.00            
ATOM     65  H31 GCD     1      34.060  25.530  18.440  1.00  0.00            
ATOM     66  C20 GCD     1      31.980  25.470  17.980  1.00  0.00            
ATOM     67  H32 GCD     1      31.150  24.810  18.280  1.00  0.00            
ATOM     68  O16 GCD     1      32.300  25.310  16.580  1.00  0.00            
ATOM     69  H33 GCD     1      32.910  24.560  16.570  1.00  0.00            
ATOM     70  C21 GCD     1      31.650  26.920  18.360  1.00  0.00            
ATOM     71  H34 GCD     1      32.500  27.510  18.010  1.00  0.00            
ATOM     72  O17 GCD     1      30.430  27.390  17.810  1.00  0.00            
ATOM     73  H35 GCD     1      29.710  26.900  18.210  1.00  0.00            
ATOM     74  C22 GCD     1      31.540  27.030  19.880  1.00  0.00            
ATOM     75  H36 GCD     1      31.430  28.060  20.230  1.00  0.00            
ATOM     76  O18 GCD     1      32.720  26.530  20.490  1.00  0.00            
ATOM     77  C23 GCD     1      33.090  25.220  20.350  1.00  0.00            
ATOM     78  H37 GCD     1      32.260  24.550  20.650  1.00  0.00            
ATOM     79  C24 GCD     1      34.440  24.960  21.030  1.00  0.00            
ATOM     80  H38 GCD     1      35.120  25.690  20.560  1.00  0.00            
ATOM     81  H39 GCD     1      34.900  23.980  20.840  1.00  0.00            
ATOM     82  O19 GCD     1      34.190  25.240  22.390  1.00  0.00            
ATOM     83  H40 GCD     1      33.780  26.110  22.390  1.00  0.00            
ATOM     84  O20 GCD     1      30.460  26.220  20.380  1.00  0.00            
ATOM     85  C25 GCD     1      29.200  26.810  20.600  1.00  0.00            
ATOM     86  H41 GCD     1      29.240  27.820  20.170  1.00  0.00            
ATOM     87  C26 GCD     1      28.070  25.960  19.930  1.00  0.00            
ATOM     88  H42 GCD     1      28.170  24.950  20.350  1.00  0.00            
ATOM     89  O21 GCD     1      28.260  25.890  18.570  1.00  0.00            
ATOM     90  H43 GCD     1      28.610  25.010  18.390  1.00  0.00            
ATOM     91  C27 GCD     1      26.680  26.510  20.240  1.00  0.00            
ATOM     92  H44 GCD     1      26.740  27.460  19.710  1.00  0.00            
ATOM     93  O22 GCD     1      25.690  25.640  19.690  1.00  0.00            
ATOM     94  H45 GCD     1      26.120  25.230  18.930  1.00  0.00            
ATOM     95  C28 GCD     1      26.530  26.780  21.700  1.00  0.00            
ATOM     96  H46 GCD     1      25.580  27.260  21.920  1.00  0.00            
ATOM     97  O23 GCD     1      27.580  27.590  22.200  1.00  0.00            
ATOM     98  C29 GCD     1      28.890  27.010  22.080  1.00  0.00            
ATOM     99  H47 GCD     1      28.860  26.000  22.510  1.00  0.00            
ATOM    100  C30 GCD     1      29.900  27.870  22.880  1.00  0.00            
ATOM    101  H48 GCD     1      30.070  28.840  22.390  1.00  0.00            
ATOM    102  H49 GCD     1      30.880  27.370  22.940  1.00  0.00            
ATOM    103  O24 GCD     1      29.410  28.040  24.290  1.00  0.00            
ATOM    104  H50 GCD     1      28.590  28.550  24.320  1.00  0.00            
ATOM    105  O25 GCD     1      26.440  25.520  22.300  1.00  0.00            
ATOM    106  C31 GCD     1      25.560  25.370  23.340  1.00  0.00            
ATOM    107  H51 GCD     1      25.180  26.370  23.570  1.00  0.00            
ATOM    108  C32 GCD     1      24.370  24.580  22.780  1.00  0.00            
ATOM    109  H52 GCD     1      24.570  23.550  22.470  1.00  0.00            
ATOM    110  O26 GCD     1      23.870  25.290  21.710  1.00  0.00            
ATOM    111  H53 GCD     1      24.560  25.320  21.030  1.00  0.00            
ATOM    112  C33 GCD     1      23.440  24.490  24.000  1.00  0.00            
ATOM    113  H54 GCD     1      23.170  25.520  24.230  1.00  0.00            
ATOM    114  O27 GCD     1      22.210  23.910  23.600  1.00  0.00            
ATOM    115  H55 GCD     1      22.390  22.960  23.530  1.00  0.00            
ATOM    116  C34 GCD     1      24.210  23.840  25.270  1.00  0.00            
ATOM    117  H56 GCD     1      23.500  23.880  26.110  1.00  0.00            
ATOM    118  O28 GCD     1      25.300  24.610  25.650  1.00  0.00            
ATOM    119  C35 GCD     1      26.250  24.740  24.510  1.00  0.00            
ATOM    120  H57 GCD     1      26.460  23.690  24.250  1.00  0.00            
ATOM    121  C36 GCD     1      27.560  25.300  25.010  1.00  0.00            
ATOM    122  H58 GCD     1      27.380  26.360  25.200  1.00  0.00            
ATOM    123  H59 GCD     1      28.310  25.340  24.210  1.00  0.00            
ATOM    124  O29 GCD     1      28.030  24.700  26.230  1.00  0.00            
ATOM    125  H60 GCD     1      27.260  24.600  26.800  1.00  0.00            
ATOM    126  O30 GCD     1      24.620  22.560  24.900  1.00  0.00            
ATOM    127  C37 GCD     1      23.950  21.550  25.540  1.00  0.00            
ATOM    128  H61 GCD     1      23.030  21.820  26.070  1.00  0.00            
ATOM    129  C38 GCD     1      23.550  20.500  24.560  1.00  0.00            
ATOM    130  H62 GCD     1      24.320  20.160  23.860  1.00  0.00            
ATOM    131  O31 GCD     1      22.420  21.110  23.850  1.00  0.00            
ATOM    132  H63 GCD     1      21.850  20.400  23.510  1.00  0.00            
ATOM    133  C39 GCD     1      23.130  19.250  25.260  1.00  0.00            
ATOM    134  H64 GCD     1      22.220  19.460  25.840  1.00  0.00            
ATOM    135  O32 GCD     1      22.740  18.260  24.290  1.00  0.00            
ATOM    136  H65 GCD     1      22.290  18.600  23.510  1.00  0.00            
ATOM    137  C40 GCD     1      24.190  18.810  26.240  1.00  0.00            
ATOM    138  H66 GCD     1      23.870  17.920  26.780  1.00  0.00            
ATOM    139  O33 GCD     1      24.390  19.860  27.190  1.00  0.00            
ATOM    140  C41 GCD     1      24.910  21.020  26.650  1.00  0.00            
ATOM    141  H67 GCD     1      25.880  20.830  26.170  1.00  0.00            
ATOM    142  C42 GCD     1      25.230  22.030  27.830  1.00  0.00            
ATOM    143  H68 GCD     1      25.690  22.930  27.400  1.00  0.00            
ATOM    144  H69 GCD     1      26.020  21.600  28.460  1.00  0.00            
ATOM    145  O34 GCD     1      24.110  22.540  28.530  1.00  0.00            
ATOM    146  H70 GCD     1      23.770  21.860  29.130  1.00  0.00            
ATOM    147  O35 GCD     1      25.410  18.660  25.480  1.00  0.00            
ATOM    148  C43 GCD     1      26.160  17.490  25.820  1.00  0.00            
ATOM    149  H71 GCD     1      25.840  17.270  26.850  1.00  0.00            
ATOM    150  C44 GCD     1      25.750  16.390  24.890  1.00  0.00            
ATOM    151  H72 GCD     1      25.960  16.730  23.870  1.00  0.00            
ATOM    152  O36 GCD     1      24.340  16.130  25.100  1.00  0.00            
ATOM    153  H73 GCD     1      23.860  16.940  24.900  1.00  0.00            
ATOM    154  C45 GCD     1      26.580  15.140  25.100  1.00  0.00            
ATOM    155  H74 GCD     1      26.270  14.710  26.060  1.00  0.00            
ATOM    156  O37 GCD     1      26.290  14.130  24.160  1.00  0.00            
ATOM    157  H75 GCD     1      26.790  14.310  23.350  1.00  0.00            
ATOM    158  C46 GCD     1      28.060  15.460  25.190  1.00  0.00            
ATOM    159  H76 GCD     1      28.590  14.610  25.620  1.00  0.00            
ATOM    160  O38 GCD     1      28.560  15.710  23.860  1.00  0.00            
ATOM    161  O39 GCD     1      28.220  16.470  26.130  1.00  0.00            
ATOM    162  C47 GCD     1      27.690  17.740  25.830  1.00  0.00            
ATOM    163  H77 GCD     1      27.990  18.090  24.830  1.00  0.00            
ATOM    164  C48 GCD     1      28.060  18.700  26.860  1.00  0.00            
ATOM    165  H78 GCD     1      28.050  18.210  27.840  1.00  0.00            
ATOM    166  H79 GCD     1      27.340  19.520  26.720  1.00  0.00            
ATOM    167  O40 GCD     1      29.360  19.310  26.600  1.00  0.00            
ATOM    168  H80 GCD     1      29.960  19.110  27.330  1.00  0.00            
ATOM    169  C1  BC3     2      23.390  21.000  20.550  1.00  0.00            
ATOM    170  C2  BC3     2      23.570  19.530  20.760  1.00  0.00            
ATOM    171  O1  BC3     2      22.740  18.600  20.430  1.00  0.00            
ATOM    172  N1  BC3     2      23.230  17.330  20.820  1.00  0.00            
ATOM    173  C3  BC3     2      24.400  17.560  21.370  1.00  0.00            
ATOM    174  C4  BC3     2      24.680  18.950  21.360  1.00  0.00            
ATOM    175  C5  BC3     2      25.950  19.400  21.940  1.00  0.00            
ATOM    176  O2  BC3     2      26.710  18.680  22.510  1.00  0.00            
ATOM    177  N2  BC3     2      26.260  20.700  21.750  1.00  0.00            
ATOM    178  C6  BC3     2      27.350  21.340  22.290  1.00  0.00            
ATOM    179  C7  BC3     2      28.300  21.910  21.390  1.00  0.00            
ATOM    180  C8  BC3     2      29.470  22.550  21.790  1.00  0.00            
ATOM    181  C9  BC3     2      29.720  22.720  23.170  1.00  0.00            
ATOM    182  C10 BC3     2      31.030  23.430  23.640  1.00  0.00            
ATOM    183  F1  BC3     2      31.350  24.600  23.050  1.00  0.00            
ATOM    184  F2  BC3     2      30.890  23.760  24.950  1.00  0.00            
ATOM    185  F3  BC3     2      32.150  22.700  23.520  1.00  0.00            
ATOM    186  C11 BC3     2      28.770  22.250  24.040  1.00  0.00            
ATOM    187  C12 BC3     2      27.570  21.530  23.610  1.00  0.00            
ATOM    188  H1  BC3     2      23.420  21.530  21.510  1.00  0.00            
ATOM    189  H2  BC3     2      24.240  21.450  20.020  1.00  0.00            
ATOM    190  H3  BC3     2      22.500  21.310  19.970  1.00  0.00            
ATOM    191  H4  BC3     2      24.950  16.700  21.730  1.00  0.00            
ATOM    192  H5  BC3     2      25.650  21.120  21.060  1.00  0.00            
ATOM    193  H6  BC3     2      28.350  21.800  20.310  1.00  0.00            
ATOM    194  H7  BC3     2      30.210  22.860  21.060  1.00  0.00            
ATOM    195  H8  BC3     2      29.040  22.360  25.080  1.00  0.00            
ATOM    196  H9  BC3     2      26.820  21.270  24.350  1.00  0.00            
TER
ENDMDL
MODEL        1
ATOM      1  H1  GCD     1      30.670  12.860  21.930  1.00  0.00            
ATOM      2  O1  GCD     1      30.490  12.310  22.700  1.00  0.00            
ATOM      3  C1  GCD     1      29.130  12.470  23.120  1.00  0.00            
ATOM      4  H2  GCD     1      28.840  11.560  23.660  1.00  0.00            
ATOM      5  H3  GCD     1      28.990  13.370  23.740  1.00  0.00            
ATOM      6  C2  GCD     1      28.100  12.710  22.020  1.00  0.00            
ATOM      7  H4  GCD     1      28.180  13.710  21.560  1.00  0.00            
ATOM      8  C3  GCD     1      26.730  12.460  22.570  1.00  0.00            
ATOM      9  H5  GCD     1      26.690  11.450  23.000  1.00  0.00            
ATOM     10  C4  GCD     1      25.660  12.420  21.510  1.00  0.00            
ATOM     11  H6  GCD     1      25.630  13.410  21.050  1.00  0.00            
ATOM     12  O2  GCD     1      24.400  12.030  22.050  1.00  0.00            
ATOM     13  H7  GCD     1      23.770  12.150  21.320  1.00  0.00            
ATOM     14  C5  GCD     1      26.010  11.440  20.410  1.00  0.00            
ATOM     15  H8  GCD     1      26.200  10.480  20.900  1.00  0.00            
ATOM     16  O3  GCD     1      25.100  11.370  19.370  1.00  0.00            
ATOM     17  H9  GCD     1      25.080  12.140  18.790  1.00  0.00            
ATOM     18  C6  GCD     1      27.400  11.830  19.860  1.00  0.00            
ATOM     19  O4  GCD     1      28.360  11.750  20.940  1.00  0.00            
ATOM     20  H10 GCD     1      27.760  11.080  19.150  1.00  0.00            
ATOM     21  O5  GCD     1      27.280  13.120  19.360  1.00  0.00            
ATOM     22  C7  GCD     1      27.370  13.280  17.940  1.00  0.00            
ATOM     23  H11 GCD     1      27.130  12.350  17.410  1.00  0.00            
ATOM     24  C8  GCD     1      26.180  14.180  17.520  1.00  0.00            
ATOM     25  H12 GCD     1      26.230  15.050  18.180  1.00  0.00            
ATOM     26  O6  GCD     1      24.930  13.460  17.660  1.00  0.00            
ATOM     27  H13 GCD     1      24.310  13.640  16.940  1.00  0.00            
ATOM     28  C9  GCD     1      26.250  14.620  16.020  1.00  0.00            
ATOM     29  H14 GCD     1      26.070  13.730  15.420  1.00  0.00            
ATOM     30  O7  GCD     1      25.240  15.600  15.650  1.00  0.00            
ATOM     31  H15 GCD     1      25.680  16.130  14.980  1.00  0.00            
ATOM     32  C10 GCD     1      27.620  15.080  15.640  1.00  0.00            
ATOM     33  H16 GCD     1      27.640  14.940  14.550  1.00  0.00            
ATOM     34  O8  GCD     1      28.640  14.220  16.120  1.00  0.00            
ATOM     35  C11 GCD     1      28.640  13.960  17.500  1.00  0.00            
ATOM     36  H17 GCD     1      28.750  14.970  17.930  1.00  0.00            
ATOM     37  C12 GCD     1      29.920  13.230  17.930  1.00  0.00            
ATOM     38  H18 GCD     1      30.010  13.060  19.010  1.00  0.00            
ATOM     39  H19 GCD     1      30.730  13.860  17.550  1.00  0.00            
ATOM     40  O9  GCD     1      30.040  11.910  17.500  1.00  0.00            
ATOM     41  H20 GCD     1      30.930  11.790  17.150  1.00  0.00            
ATOM     42  O10 GCD     1      27.950  16.380  15.940  1.00  0.00            
ATOM     43  C13 GCD     1      28.590  17.060  14.930  1.00  0.00            
ATOM     44  H21 GCD     1      29.020  16.370  14.200  1.00  0.00            
ATOM     45  C14 GCD     1      27.590  17.990  14.300  1.00  0.00            
ATOM     46  H22 GCD     1      27.110  18.670  15.030  1.00  0.00            
ATOM     47  O11 GCD     1      26.540  17.170  13.750  1.00  0.00            
ATOM     48  H23 GCD     1      25.860  17.760  13.400  1.00  0.00            
ATOM     49  C15 GCD     1      28.290  18.860  13.230  1.00  0.00            
ATOM     50  H24 GCD     1      28.630  18.180  12.430  1.00  0.00            
ATOM     51  O12 GCD     1      27.360  19.740  12.540  1.00  0.00            
ATOM     52  H25 GCD     1      26.910  20.420  13.070  1.00  0.00            
ATOM     53  C16 GCD     1      29.530  19.510  13.770  1.00  0.00            
ATOM     54  H26 GCD     1      30.090  19.990  12.960  1.00  0.00            
ATOM     55  O13 GCD     1      30.360  18.530  14.370  1.00  0.00            
ATOM     56  C17 GCD     1      29.750  17.890  15.480  1.00  0.00            
ATOM     57  H27 GCD     1      29.360  18.640  16.190  1.00  0.00            
ATOM     58  C18 GCD     1      30.750  17.060  16.290  1.00  0.00            
ATOM     59  H28 GCD     1      31.080  16.250  15.630  1.00  0.00            
ATOM     60  H29 GCD     1      30.140  16.630  17.080  1.00  0.00            
ATOM     61  O14 GCD     1      31.890  17.840  16.710  1.00  0.00            
ATOM     62  H30 GCD     1      32.280  18.170  15.890  1.00  0.00            
ATOM     63  O15 GCD     1      29.170  20.440  14.780  1.00  0.00            
ATOM     64  C19 GCD     1      29.340  21.820  14.460  1.00  0.00            
ATOM     65  H31 GCD     1      29.530  21.830  13.380  1.00  0.00            
ATOM     66  C20 GCD     1      28.060  22.540  14.770  1.00  0.00            
ATOM     67  H32 GCD     1      27.720  22.020  15.670  1.00  0.00            
ATOM     68  O16 GCD     1      27.070  22.320  13.720  1.00  0.00            
ATOM     69  H33 GCD     1      26.200  22.570  14.050  1.00  0.00            
ATOM     70  C21 GCD     1      28.260  24.020  15.030  1.00  0.00            
ATOM     71  H34 GCD     1      28.700  24.560  14.180  1.00  0.00            
ATOM     72  O17 GCD     1      27.080  24.830  15.380  1.00  0.00            
ATOM     73  H35 GCD     1      26.900  24.820  16.330  1.00  0.00            
ATOM     74  C22 GCD     1      29.340  24.330  16.010  1.00  0.00            
ATOM     75  H36 GCD     1      29.430  25.420  16.070  1.00  0.00            
ATOM     76  O18 GCD     1      30.550  23.760  15.380  1.00  0.00            
ATOM     77  C23 GCD     1      30.540  22.320  15.290  1.00  0.00            
ATOM     78  H37 GCD     1      30.520  21.850  16.280  1.00  0.00            
ATOM     79  C24 GCD     1      31.830  21.910  14.580  1.00  0.00            
ATOM     80  H38 GCD     1      31.900  20.840  14.330  1.00  0.00            
ATOM     81  H39 GCD     1      32.580  22.120  15.350  1.00  0.00            
ATOM     82  O19 GCD     1      32.130  22.700  13.400  1.00  0.00            
ATOM     83  H40 GCD     1      31.990  23.610  13.690  1.00  0.00            
ATOM     84  O20 GCD     1      29.140  23.820  17.320  1.00  0.00            
ATOM     85  C25 GCD     1      29.020  24.780  18.340  1.00  0.00            
ATOM     86  H41 GCD     1      29.440  25.760  18.070  1.00  0.00            
ATOM     87  C26 GCD     1      27.590  24.790  18.900  1.00  0.00            
ATOM     88  H42 GCD     1      27.320  23.800  19.290  1.00  0.00            
ATOM     89  O21 GCD     1      26.530  25.220  18.050  1.00  0.00            
ATOM     90  H43 GCD     1      25.930  25.770  18.560  1.00  0.00            
ATOM     91  C27 GCD     1      27.580  25.730  20.120  1.00  0.00            
ATOM     92  H44 GCD     1      27.990  26.690  19.800  1.00  0.00            
ATOM     93  O22 GCD     1      26.280  25.890  20.660  1.00  0.00            
ATOM     94  H45 GCD     1      26.300  26.560  21.350  1.00  0.00            
ATOM     95  C28 GCD     1      28.510  25.220  21.220  1.00  0.00            
ATOM     96  H46 GCD     1      28.480  26.000  21.990  1.00  0.00            
ATOM     97  O23 GCD     1      29.830  25.130  20.630  1.00  0.00            
ATOM     98  C29 GCD     1      29.940  24.260  19.490  1.00  0.00            
ATOM     99  H47 GCD     1      29.720  23.220  19.770  1.00  0.00            
ATOM    100  C30 GCD     1      31.380  24.270  19.110  1.00  0.00            
ATOM    101  H48 GCD     1      31.620  25.300  18.830  1.00  0.00            
ATOM    102  H49 GCD     1      31.570  23.700  18.190  1.00  0.00            
ATOM    103  O24 GCD     1      32.320  23.890  20.080  1.00  0.00            
ATOM    104  H50 GCD     1      32.310  24.630  20.700  1.00  0.00            
ATOM    105  O25 GCD     1      27.990  24.050  21.810  1.00  0.00            
ATOM    106  C31 GCD     1      27.960  24.020  23.210  1.00  0.00            
ATOM    107  H51 GCD     1      28.090  25.040  23.610  1.00  0.00            
ATOM    108  C32 GCD     1      26.600  23.550  23.640  1.00  0.00            
ATOM    109  H52 GCD     1      26.460  22.590  23.120  1.00  0.00            
ATOM    110  O26 GCD     1      25.620  24.540  23.090  1.00  0.00            
ATOM    111  H53 GCD     1      25.580  24.420  22.140  1.00  0.00            
ATOM    112  C33 GCD     1      26.520  23.410  25.190  1.00  0.00            
ATOM    113  H54 GCD     1      26.700  24.430  25.550  1.00  0.00            
ATOM    114  O27 GCD     1      25.200  23.160  25.630  1.00  0.00            
ATOM    115  H55 GCD     1      25.000  22.250  25.380  1.00  0.00            
ATOM    116  C34 GCD     1      27.530  22.490  25.680  1.00  0.00            
ATOM    117  H56 GCD     1      27.550  22.610  26.770  1.00  0.00            
ATOM    118  O28 GCD     1      28.850  22.890  25.230  1.00  0.00            
ATOM    119  C35 GCD     1      28.940  22.980  23.790  1.00  0.00            
ATOM    120  H57 GCD     1      28.670  22.020  23.340  1.00  0.00            
ATOM    121  C36 GCD     1      30.380  23.310  23.420  1.00  0.00            
ATOM    122  H58 GCD     1      30.600  24.290  23.850  1.00  0.00            
ATOM    123  H59 GCD     1      30.500  23.240  22.330  1.00  0.00            
ATOM    124  O29 GCD     1      31.340  22.350  23.850  1.00  0.00            
ATOM    125  H60 GCD     1      32.150  22.400  23.340  1.00  0.00            
ATOM    126  O30 GCD     1      27.290  21.140  25.420  1.00  0.00            
ATOM    127  C37 GCD     1      26.470  20.390  26.320  1.00  0.00            
ATOM    128  H61 GCD     1      25.990  21.010  27.100  1.00  0.00            
ATOM    129  C38 GCD     1      25.420  19.660  25.440  1.00  0.00            
ATOM    130  H62 GCD     1      25.900  19.130  24.600  1.00  0.00            
ATOM    131  O31 GCD     1      24.460  20.590  24.900  1.00  0.00            
ATOM    132  H63 GCD     1      23.960  20.290  24.130  1.00  0.00            
ATOM    133  C39 GCD     1      24.640  18.730  26.330  1.00  0.00            
ATOM    134  H64 GCD     1      24.170  19.350  27.110  1.00  0.00            
ATOM    135  O32 GCD     1      23.660  17.980  25.620  1.00  0.00            
ATOM    136  H65 GCD     1      22.860  18.500  25.460  1.00  0.00            
ATOM    137  C40 GCD     1      25.500  17.760  27.100  1.00  0.00            
ATOM    138  H66 GCD     1      24.820  17.260  27.790  1.00  0.00            
ATOM    139  O33 GCD     1      26.430  18.500  27.800  1.00  0.00            
ATOM    140  C41 GCD     1      27.350  19.280  27.030  1.00  0.00            
ATOM    141  H67 GCD     1      27.750  18.600  26.260  1.00  0.00            
ATOM    142  C42 GCD     1      28.600  19.640  27.820  1.00  0.00            
ATOM    143  H68 GCD     1      29.290  20.190  27.170  1.00  0.00            
ATOM    144  H69 GCD     1      29.070  18.690  28.080  1.00  0.00            
ATOM    145  O34 GCD     1      28.250  20.480  28.950  1.00  0.00            
ATOM    146  H70 GCD     1      27.590  19.950  29.410  1.00  0.00            
ATOM    147  O35 GCD     1      26.280  16.910  26.260  1.00  0.00            
ATOM    148  C43 GCD     1      26.170  15.450  26.380  1.00  0.00            
ATOM    149  H71 GCD     1      26.120  15.260  27.460  1.00  0.00            
ATOM    150  C44 GCD     1      24.950  14.870  25.700  1.00  0.00            
ATOM    151  H72 GCD     1      24.940  15.300  24.690  1.00  0.00            
ATOM    152  O36 GCD     1      23.780  15.180  26.400  1.00  0.00            
ATOM    153  H73 GCD     1      23.570  16.110  26.220  1.00  0.00            
ATOM    154  C45 GCD     1      25.080  13.340  25.530  1.00  0.00            
ATOM    155  H74 GCD     1      25.160  12.870  26.510  1.00  0.00            
ATOM    156  O37 GCD     1      24.090  12.770  24.700  1.00  0.00            
ATOM    157  H75 GCD     1      24.460  12.610  23.830  1.00  0.00            
ATOM    158  C46 GCD     1      26.440  12.960  24.870  1.00  0.00            
ATOM    159  H76 GCD     1      26.490  11.870  24.860  1.00  0.00            
ATOM    160  O38 GCD     1      26.470  13.500  23.500  1.00  0.00            
ATOM    161  O39 GCD     1      27.490  13.480  25.600  1.00  0.00            
ATOM    162  C47 GCD     1      27.460  14.810  25.850  1.00  0.00            
ATOM    163  H77 GCD     1      27.630  15.290  24.880  1.00  0.00            
ATOM    164  C48 GCD     1      28.690  15.130  26.760  1.00  0.00            
ATOM    165  H78 GCD     1      28.790  16.210  26.900  1.00  0.00            
ATOM    166  H79 GCD     1      29.670  14.780  26.420  1.00  0.00            
ATOM    167  O40 GCD     1      28.450  14.590  28.050  1.00  0.00            
ATOM    168  H80 GCD     1      28.660  13.650  28.000  1.00  0.00            
ATOM    169  C1  BC3     2      28.590  20.470  18.530  1.00  0.00            
ATOM    170  C2  BC3     2      27.590  20.390  19.620  1.00  0.00            
ATOM    171  O1  BC3     2      26.240  20.820  19.330  1.00  0.00            
ATOM    172  N1  BC3     2      25.620  20.820  20.610  1.00  0.00            
ATOM    173  C3  BC3     2      26.510  20.420  21.510  1.00  0.00            
ATOM    174  C4  BC3     2      27.770  20.100  20.910  1.00  0.00            
ATOM    175  C5  BC3     2      28.950  19.710  21.660  1.00  0.00            
ATOM    176  O2  BC3     2      29.000  19.460  22.880  1.00  0.00            
ATOM    177  N2  BC3     2      30.080  19.590  20.900  1.00  0.00            
ATOM    178  C6  BC3     2      31.360  19.400  21.290  1.00  0.00            
ATOM    179  C7  BC3     2      32.350  20.350  20.890  1.00  0.00            
ATOM    180  C8  BC3     2      33.650  20.100  21.220  1.00  0.00            
ATOM    181  C9  BC3     2      34.040  18.850  21.800  1.00  0.00            
ATOM    182  C10 BC3     2      35.530  18.650  22.120  1.00  0.00            
ATOM    183  F1  BC3     2      35.790  17.740  23.120  1.00  0.00            
ATOM    184  F2  BC3     2      36.260  18.290  21.080  1.00  0.00            
ATOM    185  F3  BC3     2      36.140  19.810  22.560  1.00  0.00            
ATOM    186  C11 BC3     2      33.010  17.970  22.230  1.00  0.00            
ATOM    187  C12 BC3     2      31.720  18.270  21.990  1.00  0.00            
ATOM    188  H1  BC3     2      29.430  21.110  18.830  1.00  0.00            
ATOM    189  H2  BC3     2      28.940  19.530  18.090  1.00  0.00            
ATOM    190  H3  BC3     2      28.170  20.940  17.620  1.00  0.00            
ATOM    191  H4  BC3     2      26.140  20.410  22.530  1.00  0.00            
ATOM    192  H5  BC3     2      30.050  19.860  19.920  1.00  0.00            
ATOM    193  H6  BC3     2      32.190  21.310  20.400  1.00  0.00            
ATOM    194  H7  BC3     2      34.450  20.750  20.870  1.00  0.00            
ATOM    195  H8  BC3     2      33.310  17.040  22.700  1.00  0.00            
ATOM    196  H9  BC3     2      30.960  17.520  22.200  1.00  0.00            
TER
ENDMDL
MODEL        1
ATOM      1  H1  GCD     1      31.670  14.240  23.810  1.00  0.00            
ATOM      2  O1  GCD     1      32.180  13.430  23.670  1.00  0.00            
ATOM      3  C1  GCD     1      31.180  12.560  23.050  1.00  0.00            
ATOM      4  H2  GCD     1      31.590  11.580  22.800  1.00  0.00            
ATOM      5  H3  GCD     1      30.240  12.540  23.620  1.00  0.00            
ATOM      6  C2  GCD     1      30.740  13.140  21.730  1.00  0.00            
ATOM      7  H4  GCD     1      30.540  14.220  21.810  1.00  0.00            
ATOM      8  C3  GCD     1      29.560  12.450  21.200  1.00  0.00            
ATOM      9  H5  GCD     1      29.820  11.400  21.020  1.00  0.00            
ATOM     10  C4  GCD     1      29.260  13.020  19.860  1.00  0.00            
ATOM     11  H6  GCD     1      28.820  14.010  20.000  1.00  0.00            
ATOM     12  O2  GCD     1      28.330  12.210  19.230  1.00  0.00            
ATOM     13  H7  GCD     1      27.540  12.240  19.780  1.00  0.00            
ATOM     14  C5  GCD     1      30.450  13.090  18.930  1.00  0.00            
ATOM     15  H8  GCD     1      30.780  12.090  18.630  1.00  0.00            
ATOM     16  O3  GCD     1      30.200  13.840  17.680  1.00  0.00            
ATOM     17  H9  GCD     1      30.300  14.770  17.900  1.00  0.00            
ATOM     18  C6  GCD     1      31.630  13.680  19.590  1.00  0.00            
ATOM     19  O4  GCD     1      31.820  12.970  20.810  1.00  0.00            
ATOM     20  H10 GCD     1      32.540  13.480  19.010  1.00  0.00            
ATOM     21  O5  GCD     1      31.520  15.080  19.830  1.00  0.00            
ATOM     22  C7  GCD     1      32.250  15.990  19.030  1.00  0.00            
ATOM     23  H11 GCD     1      32.700  15.530  18.140  1.00  0.00            
ATOM     24  C8  GCD     1      31.340  17.110  18.430  1.00  0.00            
ATOM     25  H12 GCD     1      30.940  17.580  19.330  1.00  0.00            
ATOM     26  O6  GCD     1      30.260  16.600  17.670  1.00  0.00            
ATOM     27  H13 GCD     1      30.130  17.100  16.850  1.00  0.00            
ATOM     28  C9  GCD     1      32.190  18.080  17.680  1.00  0.00            
ATOM     29  H14 GCD     1      32.630  17.610  16.780  1.00  0.00            
ATOM     30  O7  GCD     1      31.560  19.260  17.250  1.00  0.00            
ATOM     31  H15 GCD     1      32.230  19.960  17.310  1.00  0.00            
ATOM     32  C10 GCD     1      33.490  18.520  18.450  1.00  0.00            
ATOM     33  H16 GCD     1      34.160  19.060  17.780  1.00  0.00            
ATOM     34  O8  GCD     1      34.110  17.400  19.040  1.00  0.00            
ATOM     35  C11 GCD     1      33.280  16.570  19.930  1.00  0.00            
ATOM     36  H17 GCD     1      32.820  17.120  20.760  1.00  0.00            
ATOM     37  C12 GCD     1      34.200  15.630  20.660  1.00  0.00            
ATOM     38  H18 GCD     1      34.680  15.020  19.880  1.00  0.00            
ATOM     39  H19 GCD     1      33.780  14.990  21.440  1.00  0.00            
ATOM     40  O9  GCD     1      35.080  16.380  21.460  1.00  0.00            
ATOM     41  H20 GCD     1      35.370  17.070  20.850  1.00  0.00            
ATOM     42  O10 GCD     1      33.040  19.410  19.430  1.00  0.00            
ATOM     43  C13 GCD     1      33.730  20.580  19.660  1.00  0.00            
ATOM     44  H21 GCD     1      34.720  20.400  19.210  1.00  0.00            
ATOM     45  C14 GCD     1      33.030  21.750  18.960  1.00  0.00            
ATOM     46  H22 GCD     1      31.980  21.780  19.300  1.00  0.00            
ATOM     47  O11 GCD     1      33.110  21.750  17.550  1.00  0.00            
ATOM     48  H23 GCD     1      32.800  22.630  17.310  1.00  0.00            
ATOM     49  C15 GCD     1      33.620  23.070  19.450  1.00  0.00            
ATOM     50  H24 GCD     1      34.650  23.150  19.080  1.00  0.00            
ATOM     51  O12 GCD     1      32.880  24.190  19.070  1.00  0.00            
ATOM     52  H25 GCD     1      32.240  24.370  19.770  1.00  0.00            
ATOM     53  C16 GCD     1      33.680  23.130  20.990  1.00  0.00            
ATOM     54  H26 GCD     1      34.180  24.020  21.360  1.00  0.00            
ATOM     55  O13 GCD     1      34.420  22.030  21.410  1.00  0.00            
ATOM     56  C17 GCD     1      33.770  20.820  21.180  1.00  0.00            
ATOM     57  H27 GCD     1      32.720  20.800  21.500  1.00  0.00            
ATOM     58  C18 GCD     1      34.400  19.720  21.930  1.00  0.00            
ATOM     59  H28 GCD     1      33.710  18.860  21.940  1.00  0.00            
ATOM     60  H29 GCD     1      34.600  20.010  22.970  1.00  0.00            
ATOM     61  O14 GCD     1      35.700  19.320  21.330  1.00  0.00            
ATOM     62  H30 GCD     1      36.250  20.120  21.340  1.00  0.00            
ATOM     63  O15 GCD     1      32.350  23.040  21.470  1.00  0.00            
ATOM     64  C19 GCD     1      31.980  24.040  22.400  1.00  0.00            
ATOM     65  H31 GCD     1      32.720  24.850  22.340  1.00  0.00            
ATOM     66  C20 GCD     1      30.730  24.660  21.920  1.00  0.00            
ATOM     67  H32 GCD     1      30.010  23.840  21.800  1.00  0.00            
ATOM     68  O16 GCD     1      30.920  25.180  20.610  1.00  0.00            
ATOM     69  H33 GCD     1      30.170  25.750  20.410  1.00  0.00            
ATOM     70  C21 GCD     1      30.120  25.650  22.800  1.00  0.00            
ATOM     71  H34 GCD     1      30.780  26.510  22.900  1.00  0.00            
ATOM     72  O17 GCD     1      28.910  26.170  22.320  1.00  0.00            
ATOM     73  H35 GCD     1      28.250  25.500  22.510  1.00  0.00            
ATOM     74  C22 GCD     1      29.930  25.130  24.200  1.00  0.00            
ATOM     75  H36 GCD     1      29.730  25.900  24.950  1.00  0.00            
ATOM     76  O18 GCD     1      31.160  24.580  24.660  1.00  0.00            
ATOM     77  C23 GCD     1      31.740  23.540  23.850  1.00  0.00            
ATOM     78  H37 GCD     1      31.100  22.650  23.840  1.00  0.00            
ATOM     79  C24 GCD     1      33.070  23.190  24.570  1.00  0.00            
ATOM     80  H38 GCD     1      33.730  24.070  24.510  1.00  0.00            
ATOM     81  H39 GCD     1      33.530  22.360  24.010  1.00  0.00            
ATOM     82  O19 GCD     1      32.920  22.780  25.930  1.00  0.00            
ATOM     83  H40 GCD     1      32.960  23.520  26.550  1.00  0.00            
ATOM     84  O20 GCD     1      28.920  24.150  24.260  1.00  0.00            
ATOM     85  C25 GCD     1      27.630  24.520  24.780  1.00  0.00            
ATOM     86  H41 GCD     1      27.640  25.600  24.990  1.00  0.00            
ATOM     87  C26 GCD     1      26.540  24.020  23.840  1.00  0.00            
ATOM     88  H42 GCD     1      26.640  22.960  23.560  1.00  0.00            
ATOM     89  O21 GCD     1      26.680  24.780  22.670  1.00  0.00            
ATOM     90  H43 GCD     1      26.030  24.300  22.130  1.00  0.00            
ATOM     91  C27 GCD     1      25.190  24.400  24.510  1.00  0.00            
ATOM     92  H44 GCD     1      25.130  25.480  24.660  1.00  0.00            
ATOM     93  O22 GCD     1      24.170  23.950  23.650  1.00  0.00            
ATOM     94  H45 GCD     1      23.970  23.070  24.000  1.00  0.00            
ATOM     95  C28 GCD     1      25.040  23.560  25.780  1.00  0.00            
ATOM     96  H46 GCD     1      24.160  23.800  26.380  1.00  0.00            
ATOM     97  O23 GCD     1      26.100  24.110  26.550  1.00  0.00            
ATOM     98  C29 GCD     1      27.470  23.870  26.180  1.00  0.00            
ATOM     99  H47 GCD     1      27.530  22.770  26.150  1.00  0.00            
ATOM    100  C30 GCD     1      28.480  24.400  27.150  1.00  0.00            
ATOM    101  H48 GCD     1      28.390  25.490  27.070  1.00  0.00            
ATOM    102  H49 GCD     1      29.530  24.150  26.930  1.00  0.00            
ATOM    103  O24 GCD     1      28.160  23.860  28.440  1.00  0.00            
ATOM    104  H50 GCD     1      28.700  24.340  29.070  1.00  0.00            
ATOM    105  O25 GCD     1      25.130  22.110  25.520  1.00  0.00            
ATOM    106  C31 GCD     1      24.140  21.320  26.120  1.00  0.00            
ATOM    107  H51 GCD     1      23.530  21.910  26.810  1.00  0.00            
ATOM    108  C32 GCD     1      23.340  20.740  25.060  1.00  0.00            
ATOM    109  H52 GCD     1      23.970  20.130  24.400  1.00  0.00            
ATOM    110  O26 GCD     1      22.770  21.890  24.290  1.00  0.00            
ATOM    111  H53 GCD     1      21.880  21.700  24.000  1.00  0.00            
ATOM    112  C33 GCD     1      22.240  19.870  25.720  1.00  0.00            
ATOM    113  H54 GCD     1      21.580  20.460  26.370  1.00  0.00            
ATOM    114  O27 GCD     1      21.400  19.220  24.740  1.00  0.00            
ATOM    115  H55 GCD     1      21.490  18.260  24.790  1.00  0.00            
ATOM    116  C34 GCD     1      22.870  18.780  26.570  1.00  0.00            
ATOM    117  H56 GCD     1      22.070  18.300  27.150  1.00  0.00            
ATOM    118  O28 GCD     1      23.740  19.440  27.520  1.00  0.00            
ATOM    119  C35 GCD     1      24.780  20.180  26.930  1.00  0.00            
ATOM    120  H57 GCD     1      25.420  19.470  26.400  1.00  0.00            
ATOM    121  C36 GCD     1      25.530  20.830  28.080  1.00  0.00            
ATOM    122  H58 GCD     1      24.770  21.440  28.580  1.00  0.00            
ATOM    123  H59 GCD     1      26.340  21.480  27.720  1.00  0.00            
ATOM    124  O29 GCD     1      25.960  19.850  29.000  1.00  0.00            
ATOM    125  H60 GCD     1      25.170  19.330  29.190  1.00  0.00            
ATOM    126  O30 GCD     1      23.540  17.810  25.850  1.00  0.00            
ATOM    127  C37 GCD     1      23.320  16.420  26.160  1.00  0.00            
ATOM    128  H61 GCD     1      22.530  16.290  26.910  1.00  0.00            
ATOM    129  C38 GCD     1      22.840  15.810  24.900  1.00  0.00            
ATOM    130  H62 GCD     1      23.680  15.970  24.200  1.00  0.00            
ATOM    131  O31 GCD     1      21.710  16.480  24.410  1.00  0.00            
ATOM    132  H63 GCD     1      21.470  16.050  23.590  1.00  0.00            
ATOM    133  C39 GCD     1      22.620  14.290  25.160  1.00  0.00            
ATOM    134  H64 GCD     1      21.810  14.040  25.850  1.00  0.00            
ATOM    135  O32 GCD     1      22.270  13.720  23.880  1.00  0.00            
ATOM    136  H65 GCD     1      21.310  13.820  23.770  1.00  0.00            
ATOM    137  C40 GCD     1      23.870  13.680  25.660  1.00  0.00            
ATOM    138  H66 GCD     1      23.730  12.620  25.870  1.00  0.00            
ATOM    139  O33 GCD     1      24.330  14.270  26.890  1.00  0.00            
ATOM    140  C41 GCD     1      24.600  15.710  26.660  1.00  0.00            
ATOM    141  H67 GCD     1      25.410  15.750  25.920  1.00  0.00            
ATOM    142  C42 GCD     1      25.090  16.290  28.000  1.00  0.00            
ATOM    143  H68 GCD     1      25.370  17.310  27.700  1.00  0.00            
ATOM    144  H69 GCD     1      25.990  15.900  28.490  1.00  0.00            
ATOM    145  O34 GCD     1      24.060  16.270  29.010  1.00  0.00            
ATOM    146  H70 GCD     1      23.600  15.440  29.170  1.00  0.00            
ATOM    147  O35 GCD     1      24.930  13.810  24.620  1.00  0.00            
ATOM    148  C43 GCD     1      25.840  12.700  24.410  1.00  0.00            
ATOM    149  H71 GCD     1      25.650  11.800  25.020  1.00  0.00            
ATOM    150  C44 GCD     1      25.630  12.320  22.930  1.00  0.00            
ATOM    151  H72 GCD     1      25.810  13.200  22.300  1.00  0.00            
ATOM    152  O36 GCD     1      24.270  11.920  22.910  1.00  0.00            
ATOM    153  H73 GCD     1      23.780  12.690  23.200  1.00  0.00            
ATOM    154  C45 GCD     1      26.570  11.150  22.550  1.00  0.00            
ATOM    155  H74 GCD     1      26.220  10.330  23.180  1.00  0.00            
ATOM    156  O37 GCD     1      26.480  10.710  21.160  1.00  0.00            
ATOM    157  H75 GCD     1      25.680  11.150  20.850  1.00  0.00            
ATOM    158  C46 GCD     1      27.970  11.530  22.890  1.00  0.00            
ATOM    159  H76 GCD     1      28.610  10.650  22.880  1.00  0.00            
ATOM    160  O38 GCD     1      28.420  12.580  22.030  1.00  0.00            
ATOM    161  O39 GCD     1      28.100  11.950  24.260  1.00  0.00            
ATOM    162  C47 GCD     1      27.280  13.110  24.680  1.00  0.00            
ATOM    163  H77 GCD     1      27.490  14.040  24.140  1.00  0.00            
ATOM    164  C48 GCD     1      27.600  13.380  26.160  1.00  0.00            
ATOM    165  H78 GCD     1      27.540  12.560  26.890  1.00  0.00            
ATOM    166  H79 GCD     1      26.870  14.100  26.570  1.00  0.00            
ATOM    167  O40 GCD     1      28.920  13.940  26.190  1.00  0.00            
ATOM    168  H80 GCD     1      29.470  13.240  25.830  1.00  0.00            
ATOM    169  C1  BC3     2      22.830  18.560  21.670  1.00  0.00            
ATOM    170  C2  BC3     2      22.960  17.110  21.240  1.00  0.00            
ATOM    171  O1  BC3     2      21.880  16.430  20.810  1.00  0.00            
ATOM    172  N1  BC3     2      22.340  15.110  20.420  1.00  0.00            
ATOM    173  C3  BC3     2      23.620  15.070  20.780  1.00  0.00            
ATOM    174  C4  BC3     2      23.990  16.260  21.400  1.00  0.00            
ATOM    175  C5  BC3     2      25.310  16.470  21.990  1.00  0.00            
ATOM    176  O2  BC3     2      26.220  15.640  21.960  1.00  0.00            
ATOM    177  N2  BC3     2      25.450  17.710  22.500  1.00  0.00            
ATOM    178  C6  BC3     2      26.480  18.210  23.330  1.00  0.00            
ATOM    179  C7  BC3     2      26.670  19.630  23.350  1.00  0.00            
ATOM    180  C8  BC3     2      27.490  20.140  24.350  1.00  0.00            
ATOM    181  C9  BC3     2      28.240  19.300  25.240  1.00  0.00            
ATOM    182  C10 BC3     2      29.220  20.020  26.170  1.00  0.00            
ATOM    183  F1  BC3     2      30.000  19.000  26.800  1.00  0.00            
ATOM    184  F2  BC3     2      30.060  20.850  25.510  1.00  0.00            
ATOM    185  F3  BC3     2      28.590  20.690  27.160  1.00  0.00            
ATOM    186  C11 BC3     2      27.970  17.940  25.230  1.00  0.00            
ATOM    187  C12 BC3     2      27.130  17.400  24.230  1.00  0.00            
ATOM    188  H1  BC3     2      23.060  18.650  22.740  1.00  0.00            
ATOM    189  H2  BC3     2      23.440  19.210  21.020  1.00  0.00            
ATOM    190  H3  BC3     2      21.780  18.800  21.460  1.00  0.00            
ATOM    191  H4  BC3     2      24.210  14.180  20.670  1.00  0.00            
ATOM    192  H5  BC3     2      24.670  18.360  22.410  1.00  0.00            
ATOM    193  H6  BC3     2      26.060  20.250  22.700  1.00  0.00            
ATOM    194  H7  BC3     2      27.550  21.220  24.460  1.00  0.00            
ATOM    195  H8  BC3     2      28.420  17.250  25.940  1.00  0.00            
ATOM    196  H9  BC3     2      27.070  16.330  24.020  1.00  0.00            
TER
ENDMDL
MODEL        1
ATOM      1  H1  GCD     1      32.850  13.250  26.920  1.00  0.00            
ATOM      2  O1  GCD     1      33.180  12.390  26.620  1.00  0.00            
ATOM      3  C1  GCD     1      32.020  11.630  26.250  1.00  0.00            
ATOM      4  H2  GCD     1      32.270  10.560  26.240  1.00  0.00            
ATOM      5  H3  GCD     1      31.320  11.850  27.070  1.00  0.00            
ATOM      6  C2  GCD     1      31.390  12.120  24.940  1.00  0.00            
ATOM      7  H4  GCD     1      31.260  13.210  25.010  1.00  0.00            
ATOM      8  C3  GCD     1      29.980  11.430  24.630  1.00  0.00            
ATOM      9  H5  GCD     1      30.130  10.360  24.830  1.00  0.00            
ATOM     10  C4  GCD     1      29.550  11.720  23.180  1.00  0.00            
ATOM     11  H6  GCD     1      29.320  12.790  23.120  1.00  0.00            
ATOM     12  O2  GCD     1      28.380  11.010  22.750  1.00  0.00            
ATOM     13  H7  GCD     1      28.180  11.280  21.850  1.00  0.00            
ATOM     14  C5  GCD     1      30.720  11.390  22.200  1.00  0.00            
ATOM     15  H8  GCD     1      30.960  10.330  22.310  1.00  0.00            
ATOM     16  O3  GCD     1      30.470  11.710  20.820  1.00  0.00            
ATOM     17  H9  GCD     1      30.600  12.630  20.550  1.00  0.00            
ATOM     18  C6  GCD     1      31.940  12.160  22.650  1.00  0.00            
ATOM     19  O4  GCD     1      32.310  11.750  23.940  1.00  0.00            
ATOM     20  H10 GCD     1      32.690  11.790  21.950  1.00  0.00            
ATOM     21  O5  GCD     1      31.820  13.570  22.500  1.00  0.00            
ATOM     22  C7  GCD     1      32.840  14.270  21.800  1.00  0.00            
ATOM     23  H11 GCD     1      33.660  13.620  21.470  1.00  0.00            
ATOM     24  C8  GCD     1      32.280  14.850  20.500  1.00  0.00            
ATOM     25  H12 GCD     1      31.500  15.520  20.910  1.00  0.00            
ATOM     26  O6  GCD     1      31.850  13.900  19.570  1.00  0.00            
ATOM     27  H13 GCD     1      32.630  13.400  19.330  1.00  0.00            
ATOM     28  C9  GCD     1      33.330  15.710  19.820  1.00  0.00            
ATOM     29  H14 GCD     1      34.200  15.130  19.480  1.00  0.00            
ATOM     30  O7  GCD     1      32.940  16.300  18.540  1.00  0.00            
ATOM     31  H15 GCD     1      33.650  16.790  18.100  1.00  0.00            
ATOM     32  C10 GCD     1      33.780  16.700  20.900  1.00  0.00            
ATOM     33  H16 GCD     1      34.650  17.150  20.420  1.00  0.00            
ATOM     34  O8  GCD     1      34.390  16.100  21.990  1.00  0.00            
ATOM     35  C11 GCD     1      33.420  15.340  22.720  1.00  0.00            
ATOM     36  H17 GCD     1      32.580  15.980  23.030  1.00  0.00            
ATOM     37  C12 GCD     1      34.070  14.700  23.850  1.00  0.00            
ATOM     38  H18 GCD     1      34.960  14.170  23.480  1.00  0.00            
ATOM     39  H19 GCD     1      33.410  14.060  24.450  1.00  0.00            
ATOM     40  O9  GCD     1      34.590  15.660  24.750  1.00  0.00            
ATOM     41  H20 GCD     1      33.780  16.120  25.010  1.00  0.00            
ATOM     42  O10 GCD     1      32.810  17.660  21.200  1.00  0.00            
ATOM     43  C13 GCD     1      33.270  18.990  21.270  1.00  0.00            
ATOM     44  H21 GCD     1      34.270  19.160  20.840  1.00  0.00            
ATOM     45  C14 GCD     1      32.330  19.710  20.330  1.00  0.00            
ATOM     46  H22 GCD     1      31.300  19.510  20.660  1.00  0.00            
ATOM     47  O11 GCD     1      32.550  19.110  19.110  1.00  0.00            
ATOM     48  H23 GCD     1      32.600  18.190  19.370  1.00  0.00            
ATOM     49  C15 GCD     1      32.700  21.220  20.420  1.00  0.00            
ATOM     50  H24 GCD     1      33.750  21.440  20.180  1.00  0.00            
ATOM     51  O12 GCD     1      31.920  22.090  19.580  1.00  0.00            
ATOM     52  H25 GCD     1      30.970  22.010  19.730  1.00  0.00            
ATOM     53  C16 GCD     1      32.480  21.610  21.810  1.00  0.00            
ATOM     54  H26 GCD     1      32.770  22.660  21.890  1.00  0.00            
ATOM     55  O13 GCD     1      33.380  20.910  22.670  1.00  0.00            
ATOM     56  C17 GCD     1      33.150  19.530  22.700  1.00  0.00            
ATOM     57  H27 GCD     1      32.170  19.220  23.070  1.00  0.00            
ATOM     58  C18 GCD     1      34.250  19.010  23.620  1.00  0.00            
ATOM     59  H28 GCD     1      34.170  17.920  23.700  1.00  0.00            
ATOM     60  H29 GCD     1      34.030  19.410  24.620  1.00  0.00            
ATOM     61  O14 GCD     1      35.530  19.490  23.220  1.00  0.00            
ATOM     62  H30 GCD     1      35.520  20.400  23.550  1.00  0.00            
ATOM     63  O15 GCD     1      31.110  21.340  22.190  1.00  0.00            
ATOM     64  C19 GCD     1      30.460  22.440  22.810  1.00  0.00            
ATOM     65  H31 GCD     1      31.080  23.340  22.830  1.00  0.00            
ATOM     66  C20 GCD     1      29.140  22.650  22.060  1.00  0.00            
ATOM     67  H32 GCD     1      28.570  21.720  22.210  1.00  0.00            
ATOM     68  O16 GCD     1      29.320  22.860  20.690  1.00  0.00            
ATOM     69  H33 GCD     1      28.690  22.260  20.270  1.00  0.00            
ATOM     70  C21 GCD     1      28.420  23.840  22.680  1.00  0.00            
ATOM     71  H34 GCD     1      28.950  24.760  22.420  1.00  0.00            
ATOM     72  O17 GCD     1      27.130  23.990  22.170  1.00  0.00            
ATOM     73  H35 GCD     1      26.640  23.230  22.510  1.00  0.00            
ATOM     74  C22 GCD     1      28.160  23.600  24.100  1.00  0.00            
ATOM     75  H36 GCD     1      27.800  24.530  24.550  1.00  0.00            
ATOM     76  O18 GCD     1      29.410  23.270  24.800  1.00  0.00            
ATOM     77  C23 GCD     1      30.250  22.210  24.310  1.00  0.00            
ATOM     78  H37 GCD     1      29.780  21.260  24.600  1.00  0.00            
ATOM     79  C24 GCD     1      31.500  22.320  25.220  1.00  0.00            
ATOM     80  H38 GCD     1      31.980  23.300  25.120  1.00  0.00            
ATOM     81  H39 GCD     1      32.260  21.560  25.010  1.00  0.00            
ATOM     82  O19 GCD     1      31.130  22.250  26.630  1.00  0.00            
ATOM     83  H40 GCD     1      30.850  23.160  26.790  1.00  0.00            
ATOM     84  O20 GCD     1      27.280  22.460  24.320  1.00  0.00            
ATOM     85  C25 GCD     1      25.980  22.740  24.770  1.00  0.00            
ATOM     86  H41 GCD     1      25.800  23.820  24.630  1.00  0.00            
ATOM     87  C26 GCD     1      24.930  21.890  23.990  1.00  0.00            
ATOM     88  H42 GCD     1      24.990  20.800  24.110  1.00  0.00            
ATOM     89  O21 GCD     1      24.990  22.180  22.600  1.00  0.00            
ATOM     90  H43 GCD     1      24.690  21.410  22.110  1.00  0.00            
ATOM     91  C27 GCD     1      23.570  22.270  24.530  1.00  0.00            
ATOM     92  H44 GCD     1      23.410  23.340  24.390  1.00  0.00            
ATOM     93  O22 GCD     1      22.440  21.680  23.830  1.00  0.00            
ATOM     94  H45 GCD     1      22.090  21.030  24.450  1.00  0.00            
ATOM     95  C28 GCD     1      23.540  22.120  26.030  1.00  0.00            
ATOM     96  H46 GCD     1      22.620  22.540  26.450  1.00  0.00            
ATOM     97  O23 GCD     1      24.690  22.760  26.700  1.00  0.00            
ATOM     98  C29 GCD     1      26.030  22.490  26.250  1.00  0.00            
ATOM     99  H47 GCD     1      26.200  21.410  26.410  1.00  0.00            
ATOM    100  C30 GCD     1      26.870  23.480  27.050  1.00  0.00            
ATOM    101  H48 GCD     1      26.450  24.460  26.820  1.00  0.00            
ATOM    102  H49 GCD     1      27.900  23.640  26.690  1.00  0.00            
ATOM    103  O24 GCD     1      26.910  23.160  28.430  1.00  0.00            
ATOM    104  H50 GCD     1      27.250  23.980  28.800  1.00  0.00            
ATOM    105  O25 GCD     1      23.740  20.740  26.320  1.00  0.00            
ATOM    106  C31 GCD     1      22.940  20.200  27.360  1.00  0.00            
ATOM    107  H51 GCD     1      22.510  21.000  27.970  1.00  0.00            
ATOM    108  C32 GCD     1      21.870  19.300  26.790  1.00  0.00            
ATOM    109  H52 GCD     1      22.360  18.500  26.220  1.00  0.00            
ATOM    110  O26 GCD     1      20.990  20.070  25.890  1.00  0.00            
ATOM    111  H53 GCD     1      20.710  19.580  25.110  1.00  0.00            
ATOM    112  C33 GCD     1      21.160  18.660  27.880  1.00  0.00            
ATOM    113  H54 GCD     1      20.460  19.370  28.350  1.00  0.00            
ATOM    114  O27 GCD     1      20.240  17.720  27.330  1.00  0.00            
ATOM    115  H55 GCD     1      20.700  16.890  27.230  1.00  0.00            
ATOM    116  C34 GCD     1      22.080  17.950  28.890  1.00  0.00            
ATOM    117  H56 GCD     1      21.510  17.420  29.660  1.00  0.00            
ATOM    118  O28 GCD     1      23.040  18.860  29.420  1.00  0.00            
ATOM    119  C35 GCD     1      23.850  19.460  28.310  1.00  0.00            
ATOM    120  H57 GCD     1      24.450  18.740  27.740  1.00  0.00            
ATOM    121  C36 GCD     1      24.810  20.460  29.030  1.00  0.00            
ATOM    122  H58 GCD     1      24.200  21.000  29.770  1.00  0.00            
ATOM    123  H59 GCD     1      25.190  21.110  28.240  1.00  0.00            
ATOM    124  O29 GCD     1      25.840  19.800  29.800  1.00  0.00            
ATOM    125  H60 GCD     1      26.320  20.410  30.370  1.00  0.00            
ATOM    126  O30 GCD     1      22.840  16.950  28.120  1.00  0.00            
ATOM    127  C37 GCD     1      22.790  15.630  28.590  1.00  0.00            
ATOM    128  H61 GCD     1      21.900  15.420  29.210  1.00  0.00            
ATOM    129  C38 GCD     1      22.620  14.770  27.380  1.00  0.00            
ATOM    130  H62 GCD     1      23.420  15.170  26.730  1.00  0.00            
ATOM    131  O31 GCD     1      21.320  15.000  26.780  1.00  0.00            
ATOM    132  H63 GCD     1      21.170  14.410  26.030  1.00  0.00            
ATOM    133  C39 GCD     1      22.830  13.290  27.680  1.00  0.00            
ATOM    134  H64 GCD     1      21.960  12.950  28.260  1.00  0.00            
ATOM    135  O32 GCD     1      22.940  12.610  26.490  1.00  0.00            
ATOM    136  H65 GCD     1      22.060  12.420  26.140  1.00  0.00            
ATOM    137  C40 GCD     1      24.160  13.070  28.450  1.00  0.00            
ATOM    138  H66 GCD     1      24.300  12.020  28.740  1.00  0.00            
ATOM    139  O33 GCD     1      24.270  13.900  29.610  1.00  0.00            
ATOM    140  C41 GCD     1      24.100  15.290  29.370  1.00  0.00            
ATOM    141  H67 GCD     1      24.920  15.630  28.720  1.00  0.00            
ATOM    142  C42 GCD     1      24.160  16.100  30.700  1.00  0.00            
ATOM    143  H68 GCD     1      24.290  17.160  30.470  1.00  0.00            
ATOM    144  H69 GCD     1      25.070  15.860  31.270  1.00  0.00            
ATOM    145  O34 GCD     1      23.040  15.960  31.620  1.00  0.00            
ATOM    146  H70 GCD     1      23.360  16.370  32.430  1.00  0.00            
ATOM    147  O35 GCD     1      25.240  13.430  27.590  1.00  0.00            
ATOM    148  C43 GCD     1      26.280  12.440  27.600  1.00  0.00            
ATOM    149  H71 GCD     1      26.250  11.790  28.480  1.00  0.00            
ATOM    150  C44 GCD     1      26.190  11.490  26.400  1.00  0.00            
ATOM    151  H72 GCD     1      26.260  11.970  25.410  1.00  0.00            
ATOM    152  O36 GCD     1      24.960  10.770  26.460  1.00  0.00            
ATOM    153  H73 GCD     1      24.330  11.470  26.250  1.00  0.00            
ATOM    154  C45 GCD     1      27.340  10.560  26.440  1.00  0.00            
ATOM    155  H74 GCD     1      27.230   9.980  27.370  1.00  0.00            
ATOM    156  O37 GCD     1      27.360   9.700  25.270  1.00  0.00            
ATOM    157  H75 GCD     1      27.540  10.200  24.470  1.00  0.00            
ATOM    158  C46 GCD     1      28.630  11.280  26.650  1.00  0.00            
ATOM    159  H76 GCD     1      29.380  10.550  26.970  1.00  0.00            
ATOM    160  O38 GCD     1      29.020  11.990  25.450  1.00  0.00            
ATOM    161  O39 GCD     1      28.630  12.260  27.770  1.00  0.00            
ATOM    162  C47 GCD     1      27.650  13.190  27.590  1.00  0.00            
ATOM    163  H77 GCD     1      27.800  13.720  26.640  1.00  0.00            
ATOM    164  C48 GCD     1      27.750  14.140  28.730  1.00  0.00            
ATOM    165  H78 GCD     1      27.870  13.530  29.630  1.00  0.00            
ATOM    166  H79 GCD     1      26.780  14.640  28.860  1.00  0.00            
ATOM    167  O40 GCD     1      28.780  15.110  28.620  1.00  0.00            
ATOM    168  H80 GCD     1      28.870  15.490  29.500  1.00  0.00            
ATOM    169  C1  BC3     2      22.580  15.740  23.080  1.00  0.00            
ATOM    170  C2  BC3     2      23.310  14.410  22.800  1.00  0.00            
ATOM    171  O1  BC3     2      22.610  13.380  22.380  1.00  0.00            
ATOM    172  N1  BC3     2      23.540  12.280  22.310  1.00  0.00            
ATOM    173  C3  BC3     2      24.680  12.750  22.900  1.00  0.00            
ATOM    174  C4  BC3     2      24.610  14.110  23.120  1.00  0.00            
ATOM    175  C5  BC3     2      25.690  14.870  23.790  1.00  0.00            
ATOM    176  O2  BC3     2      26.780  14.320  24.140  1.00  0.00            
ATOM    177  N2  BC3     2      25.380  16.190  24.050  1.00  0.00            
ATOM    178  C6  BC3     2      26.120  17.040  24.920  1.00  0.00            
ATOM    179  C7  BC3     2      26.510  18.280  24.490  1.00  0.00            
ATOM    180  C8  BC3     2      27.230  19.090  25.290  1.00  0.00            
ATOM    181  C9  BC3     2      27.590  18.690  26.610  1.00  0.00            
ATOM    182  C10 BC3     2      28.590  19.520  27.490  1.00  0.00            
ATOM    183  F1  BC3     2      29.920  19.370  27.040  1.00  0.00            
ATOM    184  F2  BC3     2      28.420  20.860  27.480  1.00  0.00            
ATOM    185  F3  BC3     2      28.580  19.110  28.770  1.00  0.00            
ATOM    186  C11 BC3     2      27.070  17.500  27.080  1.00  0.00            
ATOM    187  C12 BC3     2      26.410  16.620  26.250  1.00  0.00            
ATOM    188  H1  BC3     2      22.960  16.550  22.440  1.00  0.00            
ATOM    189  H2  BC3     2      21.520  15.630  22.860  1.00  0.00            
ATOM    190  H3  BC3     2      22.750  15.910  24.150  1.00  0.00            
ATOM    191  H4  BC3     2      25.520  12.090  23.030  1.00  0.00            
ATOM    192  H5  BC3     2      24.580  16.610  23.600  1.00  0.00            
ATOM    193  H6  BC3     2      26.270  18.610  23.480  1.00  0.00            
ATOM    194  H7  BC3     2      27.570  20.090  25.030  1.00  0.00            
ATOM    195  H8  BC3     2      27.300  17.170  28.090  1.00  0.00            
ATOM    196  H9  BC3     2      26.090  15.620  26.550  1.00  0.00            
TER
ENDMDL
MODEL        1
ATOM      1  H1  GCD     1      33.380  13.180  28.010  1.00  0.00            
ATOM      2  O1  GCD     1      32.630  13.250  28.610  1.00  0.00            
ATOM      3  C1  GCD     1      31.540  12.370  28.310  1.00  0.00            
ATOM      4  H2  GCD     1      31.800  11.360  28.650  1.00  0.00            
ATOM      5  H3  GCD     1      30.770  12.650  29.040  1.00  0.00            
ATOM      6  C2  GCD     1      30.950  12.470  26.840  1.00  0.00            
ATOM      7  H4  GCD     1      30.750  13.550  26.760  1.00  0.00            
ATOM      8  C3  GCD     1      29.670  11.600  26.550  1.00  0.00            
ATOM      9  H5  GCD     1      29.950  10.610  26.940  1.00  0.00            
ATOM     10  C4  GCD     1      29.330  11.620  25.050  1.00  0.00            
ATOM     11  H6  GCD     1      28.880  12.590  24.790  1.00  0.00            
ATOM     12  O2  GCD     1      28.380  10.590  24.760  1.00  0.00            
ATOM     13  H7  GCD     1      27.850  10.510  25.560  1.00  0.00            
ATOM     14  C5  GCD     1      30.520  11.300  24.150  1.00  0.00            
ATOM     15  H8  GCD     1      30.880  10.280  24.360  1.00  0.00            
ATOM     16  O3  GCD     1      30.250  11.460  22.750  1.00  0.00            
ATOM     17  H9  GCD     1      29.590  10.820  22.440  1.00  0.00            
ATOM     18  C6  GCD     1      31.670  12.200  24.590  1.00  0.00            
ATOM     19  O4  GCD     1      31.960  12.070  25.930  1.00  0.00            
ATOM     20  H10 GCD     1      32.560  11.850  24.070  1.00  0.00            
ATOM     21  O5  GCD     1      31.430  13.540  24.380  1.00  0.00            
ATOM     22  C7  GCD     1      32.490  14.400  23.830  1.00  0.00            
ATOM     23  H11 GCD     1      33.460  13.870  23.810  1.00  0.00            
ATOM     24  C8  GCD     1      32.060  14.750  22.480  1.00  0.00            
ATOM     25  H12 GCD     1      31.220  15.430  22.690  1.00  0.00            
ATOM     26  O6  GCD     1      31.770  13.600  21.730  1.00  0.00            
ATOM     27  H13 GCD     1      31.310  13.080  22.400  1.00  0.00            
ATOM     28  C9  GCD     1      33.070  15.680  21.760  1.00  0.00            
ATOM     29  H14 GCD     1      34.060  15.210  21.700  1.00  0.00            
ATOM     30  O7  GCD     1      32.660  16.020  20.400  1.00  0.00            
ATOM     31  H15 GCD     1      32.740  15.180  19.940  1.00  0.00            
ATOM     32  C10 GCD     1      33.250  16.980  22.600  1.00  0.00            
ATOM     33  H16 GCD     1      34.150  17.500  22.260  1.00  0.00            
ATOM     34  O8  GCD     1      33.570  16.560  23.910  1.00  0.00            
ATOM     35  C11 GCD     1      32.630  15.710  24.580  1.00  0.00            
ATOM     36  H17 GCD     1      31.640  16.160  24.690  1.00  0.00            
ATOM     37  C12 GCD     1      33.140  15.520  26.060  1.00  0.00            
ATOM     38  H18 GCD     1      34.200  15.230  26.050  1.00  0.00            
ATOM     39  H19 GCD     1      32.540  14.730  26.540  1.00  0.00            
ATOM     40  O9  GCD     1      33.020  16.680  26.900  1.00  0.00            
ATOM     41  H20 GCD     1      32.100  16.820  27.170  1.00  0.00            
ATOM     42  O10 GCD     1      32.150  17.830  22.620  1.00  0.00            
ATOM     43  C13 GCD     1      32.320  19.170  21.980  1.00  0.00            
ATOM     44  H21 GCD     1      33.240  19.120  21.390  1.00  0.00            
ATOM     45  C14 GCD     1      31.190  19.550  21.070  1.00  0.00            
ATOM     46  H22 GCD     1      30.280  19.460  21.680  1.00  0.00            
ATOM     47  O11 GCD     1      31.060  18.560  20.050  1.00  0.00            
ATOM     48  H23 GCD     1      31.570  17.780  20.310  1.00  0.00            
ATOM     49  C15 GCD     1      31.400  20.930  20.470  1.00  0.00            
ATOM     50  H24 GCD     1      32.410  21.070  20.070  1.00  0.00            
ATOM     51  O12 GCD     1      30.300  21.180  19.540  1.00  0.00            
ATOM     52  H25 GCD     1      30.270  20.400  18.970  1.00  0.00            
ATOM     53  C16 GCD     1      31.320  21.870  21.650  1.00  0.00            
ATOM     54  H26 GCD     1      31.320  22.910  21.320  1.00  0.00            
ATOM     55  O13 GCD     1      32.430  21.520  22.540  1.00  0.00            
ATOM     56  C17 GCD     1      32.400  20.180  23.110  1.00  0.00            
ATOM     57  H27 GCD     1      31.510  20.260  23.740  1.00  0.00            
ATOM     58  C18 GCD     1      33.460  19.960  24.140  1.00  0.00            
ATOM     59  H28 GCD     1      33.460  18.950  24.570  1.00  0.00            
ATOM     60  H29 GCD     1      33.330  20.650  24.980  1.00  0.00            
ATOM     61  O14 GCD     1      34.830  20.240  23.710  1.00  0.00            
ATOM     62  H30 GCD     1      34.850  21.150  23.380  1.00  0.00            
ATOM     63  O15 GCD     1      30.110  21.660  22.420  1.00  0.00            
ATOM     64  C19 GCD     1      29.410  22.860  22.830  1.00  0.00            
ATOM     65  H31 GCD     1      29.870  23.820  22.570  1.00  0.00            
ATOM     66  C20 GCD     1      27.990  22.890  22.110  1.00  0.00            
ATOM     67  H32 GCD     1      27.410  22.060  22.530  1.00  0.00            
ATOM     68  O16 GCD     1      28.220  22.850  20.680  1.00  0.00            
ATOM     69  H33 GCD     1      28.790  22.080  20.580  1.00  0.00            
ATOM     70  C21 GCD     1      27.280  24.120  22.460  1.00  0.00            
ATOM     71  H34 GCD     1      27.980  24.930  22.220  1.00  0.00            
ATOM     72  O17 GCD     1      26.030  24.420  21.740  1.00  0.00            
ATOM     73  H35 GCD     1      25.380  23.720  21.870  1.00  0.00            
ATOM     74  C22 GCD     1      27.070  24.120  24.000  1.00  0.00            
ATOM     75  H36 GCD     1      26.620  25.090  24.240  1.00  0.00            
ATOM     76  O18 GCD     1      28.340  24.070  24.620  1.00  0.00            
ATOM     77  C23 GCD     1      29.210  22.930  24.350  1.00  0.00            
ATOM     78  H37 GCD     1      28.800  22.040  24.850  1.00  0.00            
ATOM     79  C24 GCD     1      30.510  23.280  25.080  1.00  0.00            
ATOM     80  H38 GCD     1      30.850  24.320  25.010  1.00  0.00            
ATOM     81  H39 GCD     1      31.390  22.720  24.740  1.00  0.00            
ATOM     82  O19 GCD     1      30.390  23.060  26.520  1.00  0.00            
ATOM     83  H40 GCD     1      29.710  23.640  26.880  1.00  0.00            
ATOM     84  O20 GCD     1      26.240  23.030  24.370  1.00  0.00            
ATOM     85  C25 GCD     1      24.850  23.400  24.500  1.00  0.00            
ATOM     86  H41 GCD     1      24.670  24.410  24.120  1.00  0.00            
ATOM     87  C26 GCD     1      24.000  22.400  23.830  1.00  0.00            
ATOM     88  H42 GCD     1      24.160  21.400  24.260  1.00  0.00            
ATOM     89  O21 GCD     1      24.300  22.420  22.390  1.00  0.00            
ATOM     90  H43 GCD     1      23.890  21.610  22.070  1.00  0.00            
ATOM     91  C27 GCD     1      22.620  22.680  24.080  1.00  0.00            
ATOM     92  H44 GCD     1      22.320  23.680  23.740  1.00  0.00            
ATOM     93  O22 GCD     1      21.720  21.780  23.360  1.00  0.00            
ATOM     94  H45 GCD     1      21.780  20.930  23.800  1.00  0.00            
ATOM     95  C28 GCD     1      22.360  22.710  25.580  1.00  0.00            
ATOM     96  H46 GCD     1      21.310  23.020  25.660  1.00  0.00            
ATOM     97  O23 GCD     1      23.150  23.760  26.130  1.00  0.00            
ATOM     98  C29 GCD     1      24.580  23.500  26.000  1.00  0.00            
ATOM     99  H47 GCD     1      24.830  22.550  26.500  1.00  0.00            
ATOM    100  C30 GCD     1      25.290  24.740  26.610  1.00  0.00            
ATOM    101  H48 GCD     1      24.820  25.640  26.180  1.00  0.00            
ATOM    102  H49 GCD     1      26.360  24.750  26.350  1.00  0.00            
ATOM    103  O24 GCD     1      25.200  24.630  28.040  1.00  0.00            
ATOM    104  H50 GCD     1      24.280  24.820  28.280  1.00  0.00            
ATOM    105  O25 GCD     1      22.640  21.410  26.190  1.00  0.00            
ATOM    106  C31 GCD     1      21.700  21.030  27.170  1.00  0.00            
ATOM    107  H51 GCD     1      20.890  21.750  27.360  1.00  0.00            
ATOM    108  C32 GCD     1      21.000  19.860  26.560  1.00  0.00            
ATOM    109  H52 GCD     1      21.770  19.240  26.080  1.00  0.00            
ATOM    110  O26 GCD     1      20.160  20.320  25.560  1.00  0.00            
ATOM    111  H53 GCD     1      19.920  19.610  24.950  1.00  0.00            
ATOM    112  C33 GCD     1      20.310  18.980  27.580  1.00  0.00            
ATOM    113  H54 GCD     1      19.410  19.510  27.900  1.00  0.00            
ATOM    114  O27 GCD     1      19.920  17.690  27.010  1.00  0.00            
ATOM    115  H55 GCD     1      20.540  16.980  27.210  1.00  0.00            
ATOM    116  C34 GCD     1      21.160  18.720  28.810  1.00  0.00            
ATOM    117  H56 GCD     1      20.520  18.240  29.550  1.00  0.00            
ATOM    118  O28 GCD     1      21.610  20.040  29.350  1.00  0.00            
ATOM    119  C35 GCD     1      22.440  20.750  28.450  1.00  0.00            
ATOM    120  H57 GCD     1      23.350  20.190  28.210  1.00  0.00            
ATOM    121  C36 GCD     1      22.880  22.070  29.080  1.00  0.00            
ATOM    122  H58 GCD     1      21.900  22.510  29.310  1.00  0.00            
ATOM    123  H59 GCD     1      23.490  22.700  28.420  1.00  0.00            
ATOM    124  O29 GCD     1      23.610  21.870  30.290  1.00  0.00            
ATOM    125  H60 GCD     1      23.470  20.950  30.550  1.00  0.00            
ATOM    126  O30 GCD     1      22.300  17.910  28.540  1.00  0.00            
ATOM    127  C37 GCD     1      22.440  16.710  29.330  1.00  0.00            
ATOM    128  H61 GCD     1      21.800  16.660  30.220  1.00  0.00            
ATOM    129  C38 GCD     1      22.300  15.500  28.500  1.00  0.00            
ATOM    130  H62 GCD     1      23.120  15.530  27.760  1.00  0.00            
ATOM    131  O31 GCD     1      21.120  15.470  27.680  1.00  0.00            
ATOM    132  H63 GCD     1      21.010  14.580  27.340  1.00  0.00            
ATOM    133  C39 GCD     1      22.450  14.280  29.440  1.00  0.00            
ATOM    134  H64 GCD     1      21.680  14.350  30.220  1.00  0.00            
ATOM    135  O32 GCD     1      22.250  13.130  28.690  1.00  0.00            
ATOM    136  H65 GCD     1      21.300  13.100  28.560  1.00  0.00            
ATOM    137  C40 GCD     1      23.890  14.290  30.000  1.00  0.00            
ATOM    138  H66 GCD     1      23.910  13.480  30.720  1.00  0.00            
ATOM    139  O33 GCD     1      24.050  15.560  30.710  1.00  0.00            
ATOM    140  C41 GCD     1      23.860  16.680  29.930  1.00  0.00            
ATOM    141  H67 GCD     1      24.610  16.520  29.140  1.00  0.00            
ATOM    142  C42 GCD     1      24.180  17.930  30.670  1.00  0.00            
ATOM    143  H68 GCD     1      24.040  18.820  30.040  1.00  0.00            
ATOM    144  H69 GCD     1      25.270  17.950  30.850  1.00  0.00            
ATOM    145  O34 GCD     1      23.450  18.080  31.960  1.00  0.00            
ATOM    146  H70 GCD     1      23.540  17.230  32.390  1.00  0.00            
ATOM    147  O35 GCD     1      24.790  14.080  28.960  1.00  0.00            
ATOM    148  C43 GCD     1      25.810  13.120  29.120  1.00  0.00            
ATOM    149  H71 GCD     1      25.710  12.590  30.070  1.00  0.00            
ATOM    150  C44 GCD     1      25.600  11.910  28.120  1.00  0.00            
ATOM    151  H72 GCD     1      25.610  12.310  27.100  1.00  0.00            
ATOM    152  O36 GCD     1      24.290  11.390  28.330  1.00  0.00            
ATOM    153  H73 GCD     1      23.640  12.100  28.220  1.00  0.00            
ATOM    154  C45 GCD     1      26.750  10.960  28.230  1.00  0.00            
ATOM    155  H74 GCD     1      26.570  10.350  29.130  1.00  0.00            
ATOM    156  O37 GCD     1      26.850  10.010  27.180  1.00  0.00            
ATOM    157  H75 GCD     1      26.380   9.230  27.490  1.00  0.00            
ATOM    158  C46 GCD     1      28.110  11.610  28.470  1.00  0.00            
ATOM    159  H76 GCD     1      28.750  10.850  28.940  1.00  0.00            
ATOM    160  O38 GCD     1      28.550  12.110  27.260  1.00  0.00            
ATOM    161  O39 GCD     1      28.100  12.630  29.380  1.00  0.00            
ATOM    162  C47 GCD     1      27.240  13.740  29.050  1.00  0.00            
ATOM    163  H77 GCD     1      27.460  14.040  28.020  1.00  0.00            
ATOM    164  C48 GCD     1      27.510  14.790  30.090  1.00  0.00            
ATOM    165  H78 GCD     1      27.540  14.150  30.980  1.00  0.00            
ATOM    166  H79 GCD     1      26.660  15.480  30.050  1.00  0.00            
ATOM    167  O40 GCD     1      28.770  15.570  30.010  1.00  0.00            
ATOM    168  H80 GCD     1      28.680  16.230  30.700  1.00  0.00            
ATOM    169  C1  BC3     2      22.220  15.870  24.640  1.00  0.00            
ATOM    170  C2  BC3     2      23.070  14.600  24.790  1.00  0.00            
ATOM    171  O1  BC3     2      22.590  13.430  24.240  1.00  0.00            
ATOM    172  N1  BC3     2      23.600  12.440  24.370  1.00  0.00            
ATOM    173  C3  BC3     2      24.640  13.100  24.820  1.00  0.00            
ATOM    174  C4  BC3     2      24.370  14.460  25.170  1.00  0.00            
ATOM    175  C5  BC3     2      25.390  15.460  25.520  1.00  0.00            
ATOM    176  O2  BC3     2      26.600  15.200  25.640  1.00  0.00            
ATOM    177  N2  BC3     2      24.930  16.670  25.830  1.00  0.00            
ATOM    178  C6  BC3     2      25.680  17.740  26.430  1.00  0.00            
ATOM    179  C7  BC3     2      25.520  19.030  25.880  1.00  0.00            
ATOM    180  C8  BC3     2      26.270  20.150  26.370  1.00  0.00            
ATOM    181  C9  BC3     2      27.010  20.000  27.550  1.00  0.00            
ATOM    182  C10 BC3     2      27.740  21.090  28.310  1.00  0.00            
ATOM    183  F1  BC3     2      29.020  20.810  28.710  1.00  0.00            
ATOM    184  F2  BC3     2      27.820  22.160  27.540  1.00  0.00            
ATOM    185  F3  BC3     2      27.040  21.520  29.400  1.00  0.00            
ATOM    186  C11 BC3     2      27.100  18.680  28.120  1.00  0.00            
ATOM    187  C12 BC3     2      26.430  17.610  27.570  1.00  0.00            
ATOM    188  H1  BC3     2      22.570  16.620  23.920  1.00  0.00            
ATOM    189  H2  BC3     2      21.200  15.490  24.500  1.00  0.00            
ATOM    190  H3  BC3     2      22.190  16.480  25.550  1.00  0.00            
ATOM    191  H4  BC3     2      25.590  12.590  24.820  1.00  0.00            
ATOM    192  H5  BC3     2      23.920  16.760  25.860  1.00  0.00            
ATOM    193  H6  BC3     2      24.910  19.100  24.990  1.00  0.00            
ATOM    194  H7  BC3     2      26.220  21.100  25.850  1.00  0.00            
ATOM    195  H8  BC3     2      27.750  18.510  28.980  1.00  0.00            
ATOM    196  H9  BC3     2      26.580  16.650  28.070  1.00  0.00            
TER
ENDMDL
MODEL        1
ATOM      1  H1  GCD     1      36.420  25.090  12.180  1.00  0.00            
ATOM      2  O1  GCD     1      35.960  25.540  12.900  1.00  0.00            
ATOM      3  C1  GCD     1      34.600  25.030  12.940  1.00  0.00            
ATOM      4  H2  GCD     1      34.680  23.970  12.670  1.00  0.00            
ATOM      5  H3  GCD     1      34.090  25.320  13.860  1.00  0.00            
ATOM      6  C2  GCD     1      33.660  25.750  11.910  1.00  0.00            
ATOM      7  H4  GCD     1      33.660  26.810  12.200  1.00  0.00            
ATOM      8  C3  GCD     1      32.230  25.250  11.860  1.00  0.00            
ATOM      9  H5  GCD     1      32.200  24.170  11.690  1.00  0.00            
ATOM     10  C4  GCD     1      31.450  25.970  10.760  1.00  0.00            
ATOM     11  H6  GCD     1      31.420  27.030  11.050  1.00  0.00            
ATOM     12  O2  GCD     1      30.120  25.290  10.640  1.00  0.00            
ATOM     13  H7  GCD     1      29.740  25.180  11.520  1.00  0.00            
ATOM     14  C5  GCD     1      32.190  25.950   9.460  1.00  0.00            
ATOM     15  H8  GCD     1      32.270  24.880   9.200  1.00  0.00            
ATOM     16  O3  GCD     1      31.620  26.630   8.370  1.00  0.00            
ATOM     17  H9  GCD     1      31.960  27.530   8.330  1.00  0.00            
ATOM     18  C6  GCD     1      33.640  26.430   9.650  1.00  0.00            
ATOM     19  O4  GCD     1      34.250  25.560  10.600  1.00  0.00            
ATOM     20  H10 GCD     1      34.150  26.420   8.690  1.00  0.00            
ATOM     21  O5  GCD     1      33.690  27.820  10.010  1.00  0.00            
ATOM     22  C7  GCD     1      34.730  28.530   9.320  1.00  0.00            
ATOM     23  H11 GCD     1      35.380  27.820   8.790  1.00  0.00            
ATOM     24  C8  GCD     1      33.950  29.520   8.450  1.00  0.00            
ATOM     25  H12 GCD     1      33.260  30.060   9.110  1.00  0.00            
ATOM     26  O6  GCD     1      33.220  28.870   7.510  1.00  0.00            
ATOM     27  H13 GCD     1      32.440  29.370   7.230  1.00  0.00            
ATOM     28  C9  GCD     1      34.980  30.510   7.810  1.00  0.00            
ATOM     29  H14 GCD     1      35.790  30.010   7.260  1.00  0.00            
ATOM     30  O7  GCD     1      34.330  31.450   6.910  1.00  0.00            
ATOM     31  H15 GCD     1      33.720  32.030   7.390  1.00  0.00            
ATOM     32  C10 GCD     1      35.700  31.240   8.940  1.00  0.00            
ATOM     33  H16 GCD     1      36.390  31.980   8.530  1.00  0.00            
ATOM     34  O8  GCD     1      36.320  30.350   9.860  1.00  0.00            
ATOM     35  C11 GCD     1      35.480  29.320  10.400  1.00  0.00            
ATOM     36  H17 GCD     1      34.760  29.820  11.060  1.00  0.00            
ATOM     37  C12 GCD     1      36.300  28.410  11.300  1.00  0.00            
ATOM     38  H18 GCD     1      35.680  27.690  11.840  1.00  0.00            
ATOM     39  H19 GCD     1      36.820  29.080  11.990  1.00  0.00            
ATOM     40  O9  GCD     1      37.240  27.630  10.510  1.00  0.00            
ATOM     41  H20 GCD     1      37.960  27.400  11.120  1.00  0.00            
ATOM     42  O10 GCD     1      34.760  32.030   9.630  1.00  0.00            
ATOM     43  C13 GCD     1      34.530  33.380   9.250  1.00  0.00            
ATOM     44  H21 GCD     1      34.990  33.570   8.270  1.00  0.00            
ATOM     45  C14 GCD     1      33.040  33.690   9.170  1.00  0.00            
ATOM     46  H22 GCD     1      32.650  33.480  10.170  1.00  0.00            
ATOM     47  O11 GCD     1      32.380  32.880   8.170  1.00  0.00            
ATOM     48  H23 GCD     1      31.510  32.650   8.510  1.00  0.00            
ATOM     49  C15 GCD     1      32.780  35.160   8.780  1.00  0.00            
ATOM     50  H24 GCD     1      33.180  35.200   7.760  1.00  0.00            
ATOM     51  O12 GCD     1      31.390  35.500   8.690  1.00  0.00            
ATOM     52  H25 GCD     1      31.060  35.460   7.790  1.00  0.00            
ATOM     53  C16 GCD     1      33.550  36.080   9.660  1.00  0.00            
ATOM     54  H26 GCD     1      33.390  37.080   9.230  1.00  0.00            
ATOM     55  O13 GCD     1      34.930  35.640   9.770  1.00  0.00            
ATOM     56  C17 GCD     1      35.150  34.360  10.290  1.00  0.00            
ATOM     57  H27 GCD     1      34.830  34.170  11.330  1.00  0.00            
ATOM     58  C18 GCD     1      36.610  34.150  10.350  1.00  0.00            
ATOM     59  H28 GCD     1      37.050  34.250   9.340  1.00  0.00            
ATOM     60  H29 GCD     1      36.710  33.130  10.740  1.00  0.00            
ATOM     61  O14 GCD     1      37.230  35.110  11.170  1.00  0.00            
ATOM     62  H30 GCD     1      37.140  35.970  10.740  1.00  0.00            
ATOM     63  O15 GCD     1      32.930  36.020  10.960  1.00  0.00            
ATOM     64  C19 GCD     1      32.530  37.210  11.530  1.00  0.00            
ATOM     65  H31 GCD     1      32.580  38.080  10.850  1.00  0.00            
ATOM     66  C20 GCD     1      31.040  37.080  11.830  1.00  0.00            
ATOM     67  H32 GCD     1      30.890  36.180  12.440  1.00  0.00            
ATOM     68  O16 GCD     1      30.280  37.080  10.600  1.00  0.00            
ATOM     69  H33 GCD     1      30.770  36.570   9.950  1.00  0.00            
ATOM     70  C21 GCD     1      30.680  38.240  12.700  1.00  0.00            
ATOM     71  H34 GCD     1      31.030  39.170  12.230  1.00  0.00            
ATOM     72  O17 GCD     1      29.250  38.220  12.960  1.00  0.00            
ATOM     73  H35 GCD     1      28.920  38.380  12.070  1.00  0.00            
ATOM     74  C22 GCD     1      31.430  38.240  14.040  1.00  0.00            
ATOM     75  H36 GCD     1      31.180  39.130  14.620  1.00  0.00            
ATOM     76  O18 GCD     1      32.770  38.370  13.630  1.00  0.00            
ATOM     77  C23 GCD     1      33.320  37.340  12.800  1.00  0.00            
ATOM     78  H37 GCD     1      33.180  36.390  13.330  1.00  0.00            
ATOM     79  C24 GCD     1      34.820  37.710  12.580  1.00  0.00            
ATOM     80  H38 GCD     1      34.940  38.620  11.970  1.00  0.00            
ATOM     81  H39 GCD     1      35.300  37.030  11.870  1.00  0.00            
ATOM     82  O19 GCD     1      35.710  37.670  13.640  1.00  0.00            
ATOM     83  H40 GCD     1      36.170  38.510  13.750  1.00  0.00            
ATOM     84  O20 GCD     1      31.370  37.040  14.800  1.00  0.00            
ATOM     85  C25 GCD     1      31.240  37.240  16.180  1.00  0.00            
ATOM     86  H41 GCD     1      31.450  38.280  16.430  1.00  0.00            
ATOM     87  C26 GCD     1      29.830  36.890  16.520  1.00  0.00            
ATOM     88  H42 GCD     1      29.800  35.880  16.110  1.00  0.00            
ATOM     89  O21 GCD     1      28.930  37.740  15.800  1.00  0.00            
ATOM     90  H43 GCD     1      29.170  37.780  14.860  1.00  0.00            
ATOM     91  C27 GCD     1      29.590  36.970  18.030  1.00  0.00            
ATOM     92  H44 GCD     1      29.560  38.000  18.400  1.00  0.00            
ATOM     93  O22 GCD     1      28.360  36.300  18.310  1.00  0.00            
ATOM     94  H45 GCD     1      27.600  36.880  18.160  1.00  0.00            
ATOM     95  C28 GCD     1      30.720  36.230  18.750  1.00  0.00            
ATOM     96  H46 GCD     1      30.720  36.360  19.830  1.00  0.00            
ATOM     97  O23 GCD     1      32.000  36.680  18.320  1.00  0.00            
ATOM     98  C29 GCD     1      32.250  36.430  16.990  1.00  0.00            
ATOM     99  H47 GCD     1      32.150  35.380  16.660  1.00  0.00            
ATOM    100  C30 GCD     1      33.710  36.900  16.610  1.00  0.00            
ATOM    101  H48 GCD     1      33.830  37.970  16.800  1.00  0.00            
ATOM    102  H49 GCD     1      33.790  36.630  15.550  1.00  0.00            
ATOM    103  O24 GCD     1      34.790  36.180  17.250  1.00  0.00            
ATOM    104  H50 GCD     1      34.920  36.370  18.190  1.00  0.00            
ATOM    105  O25 GCD     1      30.690  34.780  18.440  1.00  0.00            
ATOM    106  C31 GCD     1      30.840  33.940  19.610  1.00  0.00            
ATOM    107  H51 GCD     1      31.000  34.520  20.530  1.00  0.00            
ATOM    108  C32 GCD     1      29.480  33.250  19.880  1.00  0.00            
ATOM    109  H52 GCD     1      29.060  32.830  18.960  1.00  0.00            
ATOM    110  O26 GCD     1      28.580  34.310  20.280  1.00  0.00            
ATOM    111  H53 GCD     1      28.520  34.880  19.510  1.00  0.00            
ATOM    112  C33 GCD     1      29.500  32.190  20.980  1.00  0.00            
ATOM    113  H54 GCD     1      29.630  32.720  21.930  1.00  0.00            
ATOM    114  O27 GCD     1      28.250  31.550  20.870  1.00  0.00            
ATOM    115  H55 GCD     1      27.500  31.990  21.280  1.00  0.00            
ATOM    116  C34 GCD     1      30.670  31.230  20.740  1.00  0.00            
ATOM    117  H56 GCD     1      30.770  30.540  21.590  1.00  0.00            
ATOM    118  O28 GCD     1      31.880  31.950  20.540  1.00  0.00            
ATOM    119  C35 GCD     1      31.960  32.890  19.430  1.00  0.00            
ATOM    120  H57 GCD     1      31.820  32.330  18.500  1.00  0.00            
ATOM    121  C36 GCD     1      33.300  33.520  19.310  1.00  0.00            
ATOM    122  H58 GCD     1      33.400  34.140  20.200  1.00  0.00            
ATOM    123  H59 GCD     1      33.400  34.160  18.430  1.00  0.00            
ATOM    124  O29 GCD     1      34.410  32.650  19.150  1.00  0.00            
ATOM    125  H60 GCD     1      34.390  32.020  19.880  1.00  0.00            
ATOM    126  O30 GCD     1      30.380  30.450  19.680  1.00  0.00            
ATOM    127  C37 GCD     1      30.090  29.050  19.720  1.00  0.00            
ATOM    128  H61 GCD     1      29.780  28.810  20.740  1.00  0.00            
ATOM    129  C38 GCD     1      28.940  28.680  18.700  1.00  0.00            
ATOM    130  H62 GCD     1      29.320  29.010  17.720  1.00  0.00            
ATOM    131  O31 GCD     1      27.790  29.480  19.060  1.00  0.00            
ATOM    132  H63 GCD     1      28.210  30.120  19.650  1.00  0.00            
ATOM    133  C39 GCD     1      28.820  27.200  18.860  1.00  0.00            
ATOM    134  H64 GCD     1      28.530  26.800  19.850  1.00  0.00            
ATOM    135  O32 GCD     1      27.740  26.680  18.090  1.00  0.00            
ATOM    136  H65 GCD     1      28.080  26.560  17.200  1.00  0.00            
ATOM    137  C40 GCD     1      30.100  26.510  18.480  1.00  0.00            
ATOM    138  H66 GCD     1      29.920  25.460  18.730  1.00  0.00            
ATOM    139  O33 GCD     1      31.150  26.990  19.260  1.00  0.00            
ATOM    140  C41 GCD     1      31.350  28.320  19.240  1.00  0.00            
ATOM    141  H67 GCD     1      31.430  28.540  18.160  1.00  0.00            
ATOM    142  C42 GCD     1      32.610  28.720  19.940  1.00  0.00            
ATOM    143  H68 GCD     1      32.950  29.740  19.740  1.00  0.00            
ATOM    144  H69 GCD     1      33.470  28.160  19.560  1.00  0.00            
ATOM    145  O34 GCD     1      32.560  28.550  21.360  1.00  0.00            
ATOM    146  H70 GCD     1      33.370  29.040  21.560  1.00  0.00            
ATOM    147  O35 GCD     1      30.250  26.670  17.120  1.00  0.00            
ATOM    148  C43 GCD     1      30.360  25.510  16.330  1.00  0.00            
ATOM    149  H71 GCD     1      30.030  24.570  16.800  1.00  0.00            
ATOM    150  C44 GCD     1      29.440  25.750  15.070  1.00  0.00            
ATOM    151  H72 GCD     1      29.830  26.570  14.440  1.00  0.00            
ATOM    152  O36 GCD     1      28.060  25.820  15.370  1.00  0.00            
ATOM    153  H73 GCD     1      27.690  25.960  14.490  1.00  0.00            
ATOM    154  C45 GCD     1      29.670  24.500  14.140  1.00  0.00            
ATOM    155  H74 GCD     1      29.370  23.600  14.690  1.00  0.00            
ATOM    156  O37 GCD     1      28.920  24.740  12.910  1.00  0.00            
ATOM    157  H75 GCD     1      27.970  24.580  13.000  1.00  0.00            
ATOM    158  C46 GCD     1      31.230  24.360  13.850  1.00  0.00            
ATOM    159  H76 GCD     1      31.410  23.490  13.210  1.00  0.00            
ATOM    160  O38 GCD     1      31.700  25.560  13.120  1.00  0.00            
ATOM    161  O39 GCD     1      31.940  24.200  15.010  1.00  0.00            
ATOM    162  C47 GCD     1      31.840  25.360  15.870  1.00  0.00            
ATOM    163  H77 GCD     1      32.160  26.260  15.330  1.00  0.00            
ATOM    164  C48 GCD     1      32.790  25.220  17.010  1.00  0.00            
ATOM    165  H78 GCD     1      32.740  26.040  17.740  1.00  0.00            
ATOM    166  H79 GCD     1      33.830  25.140  16.670  1.00  0.00            
ATOM    167  O40 GCD     1      32.460  24.010  17.840  1.00  0.00            
ATOM    168  H80 GCD     1      32.410  23.200  17.310  1.00  0.00            
ATOM    169  C1  BC3     2      27.500  35.110  13.990  1.00  0.00            
ATOM    170  C2  BC3     2      26.890  34.890  15.310  1.00  0.00            
ATOM    171  O1  BC3     2      25.820  35.630  15.640  1.00  0.00            
ATOM    172  N1  BC3     2      25.270  34.980  16.770  1.00  0.00            
ATOM    173  C3  BC3     2      26.120  34.030  17.160  1.00  0.00            
ATOM    174  C4  BC3     2      27.090  33.860  16.210  1.00  0.00            
ATOM    175  C5  BC3     2      28.000  32.770  16.210  1.00  0.00            
ATOM    176  O2  BC3     2      27.800  31.930  17.070  1.00  0.00            
ATOM    177  N2  BC3     2      29.010  32.700  15.290  1.00  0.00            
ATOM    178  C6  BC3     2      30.260  32.030  15.370  1.00  0.00            
ATOM    179  C7  BC3     2      31.410  32.810  15.570  1.00  0.00            
ATOM    180  C8  BC3     2      32.660  32.180  15.720  1.00  0.00            
ATOM    181  C9  BC3     2      32.740  30.740  15.770  1.00  0.00            
ATOM    182  C10 BC3     2      34.070  30.030  16.040  1.00  0.00            
ATOM    183  F1  BC3     2      33.960  29.190  17.150  1.00  0.00            
ATOM    184  F2  BC3     2      34.360  29.180  15.040  1.00  0.00            
ATOM    185  F3  BC3     2      35.140  30.830  16.150  1.00  0.00            
ATOM    186  C11 BC3     2      31.570  30.050  15.660  1.00  0.00            
ATOM    187  C12 BC3     2      30.300  30.610  15.360  1.00  0.00            
ATOM    188  H1  BC3     2      27.820  34.150  13.550  1.00  0.00            
ATOM    189  H2  BC3     2      26.790  35.590  13.310  1.00  0.00            
ATOM    190  H3  BC3     2      28.360  35.770  14.140  1.00  0.00            
ATOM    191  H4  BC3     2      25.990  33.490  18.090  1.00  0.00            
ATOM    192  H5  BC3     2      29.080  33.470  14.640  1.00  0.00            
ATOM    193  H6  BC3     2      31.340  33.890  15.500  1.00  0.00            
ATOM    194  H7  BC3     2      33.510  32.780  16.020  1.00  0.00            
ATOM    195  H8  BC3     2      31.710  28.980  15.580  1.00  0.00            
ATOM    196  H9  BC3     2      29.460  29.940  15.170  1.00  0.00            
TER
ENDMDL
MODEL        1
ATOM      1  H1  GCD     1      36.610  12.610  20.740  1.00  0.00            
ATOM      2  O1  GCD     1      36.690  13.220  21.480  1.00  0.00            
ATOM      3  C1  GCD     1      35.930  14.440  21.300  1.00  0.00            
ATOM      4  H2  GCD     1      36.310  15.210  21.980  1.00  0.00            
ATOM      5  H3  GCD     1      36.210  14.830  20.310  1.00  0.00            
ATOM      6  C2  GCD     1      34.440  14.220  21.360  1.00  0.00            
ATOM      7  H4  GCD     1      33.980  15.220  21.350  1.00  0.00            
ATOM      8  C3  GCD     1      34.040  13.570  22.680  1.00  0.00            
ATOM      9  H5  GCD     1      34.590  12.640  22.860  1.00  0.00            
ATOM     10  C4  GCD     1      32.540  13.320  22.680  1.00  0.00            
ATOM     11  H6  GCD     1      31.950  14.240  22.750  1.00  0.00            
ATOM     12  O2  GCD     1      32.230  12.530  23.820  1.00  0.00            
ATOM     13  H7  GCD     1      31.310  12.250  23.700  1.00  0.00            
ATOM     14  C5  GCD     1      32.130  12.620  21.390  1.00  0.00            
ATOM     15  H8  GCD     1      32.490  11.590  21.400  1.00  0.00            
ATOM     16  O3  GCD     1      30.750  12.520  21.220  1.00  0.00            
ATOM     17  H9  GCD     1      30.440  13.390  20.920  1.00  0.00            
ATOM     18  C6  GCD     1      32.630  13.210  20.130  1.00  0.00            
ATOM     19  O4  GCD     1      34.030  13.370  20.280  1.00  0.00            
ATOM     20  H10 GCD     1      32.550  12.540  19.270  1.00  0.00            
ATOM     21  O5  GCD     1      31.940  14.400  19.900  1.00  0.00            
ATOM     22  C7  GCD     1      31.640  14.560  18.500  1.00  0.00            
ATOM     23  H11 GCD     1      32.310  13.940  17.890  1.00  0.00            
ATOM     24  C8  GCD     1      30.250  14.070  18.260  1.00  0.00            
ATOM     25  H12 GCD     1      29.590  14.640  18.930  1.00  0.00            
ATOM     26  O6  GCD     1      30.010  12.680  18.380  1.00  0.00            
ATOM     27  H13 GCD     1      29.050  12.600  18.460  1.00  0.00            
ATOM     28  C9  GCD     1      29.870  14.470  16.850  1.00  0.00            
ATOM     29  H14 GCD     1      30.480  13.770  16.260  1.00  0.00            
ATOM     30  O7  GCD     1      28.480  14.200  16.580  1.00  0.00            
ATOM     31  H15 GCD     1      27.970  15.020  16.520  1.00  0.00            
ATOM     32  C10 GCD     1      30.090  15.960  16.530  1.00  0.00            
ATOM     33  H16 GCD     1      29.870  16.170  15.480  1.00  0.00            
ATOM     34  O8  GCD     1      31.420  16.250  16.770  1.00  0.00            
ATOM     35  C11 GCD     1      31.860  16.020  18.120  1.00  0.00            
ATOM     36  H17 GCD     1      31.220  16.580  18.820  1.00  0.00            
ATOM     37  C12 GCD     1      33.310  16.620  18.250  1.00  0.00            
ATOM     38  H18 GCD     1      33.650  16.790  19.280  1.00  0.00            
ATOM     39  H19 GCD     1      33.270  17.570  17.710  1.00  0.00            
ATOM     40  O9  GCD     1      34.290  15.870  17.620  1.00  0.00            
ATOM     41  H20 GCD     1      35.070  16.440  17.560  1.00  0.00            
ATOM     42  O10 GCD     1      29.390  16.840  17.380  1.00  0.00            
ATOM     43  C13 GCD     1      28.780  17.980  16.760  1.00  0.00            
ATOM     44  H21 GCD     1      28.890  17.940  15.670  1.00  0.00            
ATOM     45  C14 GCD     1      27.240  18.020  17.070  1.00  0.00            
ATOM     46  H22 GCD     1      27.140  18.020  18.170  1.00  0.00            
ATOM     47  O11 GCD     1      26.630  16.810  16.650  1.00  0.00            
ATOM     48  H23 GCD     1      25.950  17.150  16.050  1.00  0.00            
ATOM     49  C15 GCD     1      26.540  19.250  16.500  1.00  0.00            
ATOM     50  H24 GCD     1      26.470  19.390  15.410  1.00  0.00            
ATOM     51  O12 GCD     1      25.220  19.360  16.990  1.00  0.00            
ATOM     52  H25 GCD     1      25.410  19.500  17.930  1.00  0.00            
ATOM     53  C16 GCD     1      27.260  20.470  16.940  1.00  0.00            
ATOM     54  H26 GCD     1      26.930  21.430  16.530  1.00  0.00            
ATOM     55  O13 GCD     1      28.640  20.310  16.620  1.00  0.00            
ATOM     56  C17 GCD     1      29.340  19.260  17.340  1.00  0.00            
ATOM     57  H27 GCD     1      29.050  19.290  18.400  1.00  0.00            
ATOM     58  C18 GCD     1      30.810  19.460  17.120  1.00  0.00            
ATOM     59  H28 GCD     1      30.890  19.600  16.030  1.00  0.00            
ATOM     60  H29 GCD     1      31.360  18.520  17.220  1.00  0.00            
ATOM     61  O14 GCD     1      31.420  20.420  17.870  1.00  0.00            
ATOM     62  H30 GCD     1      32.260  20.690  17.480  1.00  0.00            
ATOM     63  O15 GCD     1      27.230  20.550  18.380  1.00  0.00            
ATOM     64  C19 GCD     1      26.490  21.650  19.030  1.00  0.00            
ATOM     65  H31 GCD     1      25.860  22.180  18.310  1.00  0.00            
ATOM     66  C20 GCD     1      25.750  21.080  20.240  1.00  0.00            
ATOM     67  H32 GCD     1      26.460  20.700  20.990  1.00  0.00            
ATOM     68  O16 GCD     1      24.900  19.970  19.760  1.00  0.00            
ATOM     69  H33 GCD     1      24.060  20.110  20.220  1.00  0.00            
ATOM     70  C21 GCD     1      24.940  22.260  20.740  1.00  0.00            
ATOM     71  H34 GCD     1      24.420  22.700  19.880  1.00  0.00            
ATOM     72  O17 GCD     1      24.020  21.820  21.760  1.00  0.00            
ATOM     73  H35 GCD     1      24.420  21.940  22.620  1.00  0.00            
ATOM     74  C22 GCD     1      25.940  23.320  21.330  1.00  0.00            
ATOM     75  H36 GCD     1      25.430  24.210  21.720  1.00  0.00            
ATOM     76  O18 GCD     1      26.780  23.730  20.230  1.00  0.00            
ATOM     77  C23 GCD     1      27.490  22.670  19.620  1.00  0.00            
ATOM     78  H37 GCD     1      28.150  22.150  20.330  1.00  0.00            
ATOM     79  C24 GCD     1      28.350  23.210  18.500  1.00  0.00            
ATOM     80  H38 GCD     1      27.850  23.840  17.760  1.00  0.00            
ATOM     81  H39 GCD     1      28.810  22.430  17.880  1.00  0.00            
ATOM     82  O19 GCD     1      29.360  24.020  19.150  1.00  0.00            
ATOM     83  H40 GCD     1      28.990  24.840  19.500  1.00  0.00            
ATOM     84  O20 GCD     1      26.630  22.750  22.380  1.00  0.00            
ATOM     85  C25 GCD     1      26.560  23.430  23.600  1.00  0.00            
ATOM     86  H41 GCD     1      25.870  24.270  23.620  1.00  0.00            
ATOM     87  C26 GCD     1      26.120  22.440  24.610  1.00  0.00            
ATOM     88  H42 GCD     1      26.800  21.580  24.530  1.00  0.00            
ATOM     89  O21 GCD     1      24.820  21.960  24.480  1.00  0.00            
ATOM     90  H43 GCD     1      24.270  22.740  24.310  1.00  0.00            
ATOM     91  C27 GCD     1      26.190  23.040  26.010  1.00  0.00            
ATOM     92  H44 GCD     1      25.560  23.930  25.980  1.00  0.00            
ATOM     93  O22 GCD     1      25.810  22.080  26.980  1.00  0.00            
ATOM     94  H45 GCD     1      24.860  21.970  26.870  1.00  0.00            
ATOM     95  C28 GCD     1      27.580  23.580  26.220  1.00  0.00            
ATOM     96  H46 GCD     1      27.510  24.090  27.190  1.00  0.00            
ATOM     97  O23 GCD     1      28.000  24.490  25.160  1.00  0.00            
ATOM     98  C29 GCD     1      27.940  23.990  23.840  1.00  0.00            
ATOM     99  H47 GCD     1      28.740  23.240  23.770  1.00  0.00            
ATOM    100  C30 GCD     1      28.350  25.080  22.870  1.00  0.00            
ATOM    101  H48 GCD     1      28.650  24.680  21.890  1.00  0.00            
ATOM    102  H49 GCD     1      29.320  25.410  23.270  1.00  0.00            
ATOM    103  O24 GCD     1      27.540  26.190  22.790  1.00  0.00            
ATOM    104  H50 GCD     1      27.160  26.250  23.670  1.00  0.00            
ATOM    105  O25 GCD     1      28.510  22.530  26.430  1.00  0.00            
ATOM    106  C31 GCD     1      29.300  22.550  27.650  1.00  0.00            
ATOM    107  H51 GCD     1      28.830  23.320  28.280  1.00  0.00            
ATOM    108  C32 GCD     1      29.060  21.230  28.430  1.00  0.00            
ATOM    109  H52 GCD     1      29.270  20.430  27.710  1.00  0.00            
ATOM    110  O26 GCD     1      27.700  21.170  28.730  1.00  0.00            
ATOM    111  H53 GCD     1      27.270  21.510  27.940  1.00  0.00            
ATOM    112  C33 GCD     1      29.880  21.210  29.690  1.00  0.00            
ATOM    113  H54 GCD     1      29.510  22.000  30.350  1.00  0.00            
ATOM    114  O27 GCD     1      29.630  20.020  30.460  1.00  0.00            
ATOM    115  H55 GCD     1      29.700  19.250  29.890  1.00  0.00            
ATOM    116  C34 GCD     1      31.340  21.450  29.340  1.00  0.00            
ATOM    117  H56 GCD     1      31.900  21.520  30.270  1.00  0.00            
ATOM    118  O28 GCD     1      31.460  22.740  28.670  1.00  0.00            
ATOM    119  C35 GCD     1      30.830  22.820  27.420  1.00  0.00            
ATOM    120  H57 GCD     1      31.160  22.030  26.740  1.00  0.00            
ATOM    121  C36 GCD     1      31.180  24.170  26.750  1.00  0.00            
ATOM    122  H58 GCD     1      30.780  24.950  27.420  1.00  0.00            
ATOM    123  H59 GCD     1      30.580  24.250  25.830  1.00  0.00            
ATOM    124  O29 GCD     1      32.550  24.340  26.430  1.00  0.00            
ATOM    125  H60 GCD     1      32.910  24.190  27.310  1.00  0.00            
ATOM    126  O30 GCD     1      31.860  20.350  28.610  1.00  0.00            
ATOM    127  C37 GCD     1      32.510  19.200  29.190  1.00  0.00            
ATOM    128  H61 GCD     1      32.380  19.280  30.280  1.00  0.00            
ATOM    129  C38 GCD     1      31.730  17.970  28.730  1.00  0.00            
ATOM    130  H62 GCD     1      31.840  17.900  27.640  1.00  0.00            
ATOM    131  O31 GCD     1      30.320  17.960  29.080  1.00  0.00            
ATOM    132  H63 GCD     1      29.860  17.170  28.770  1.00  0.00            
ATOM    133  C39 GCD     1      32.510  16.710  29.260  1.00  0.00            
ATOM    134  H64 GCD     1      32.720  16.850  30.330  1.00  0.00            
ATOM    135  O32 GCD     1      31.840  15.470  29.070  1.00  0.00            
ATOM    136  H65 GCD     1      30.910  15.590  29.320  1.00  0.00            
ATOM    137  C40 GCD     1      33.920  16.700  28.680  1.00  0.00            
ATOM    138  H66 GCD     1      34.470  15.810  29.020  1.00  0.00            
ATOM    139  O33 GCD     1      34.520  17.880  29.230  1.00  0.00            
ATOM    140  C41 GCD     1      33.970  19.140  28.780  1.00  0.00            
ATOM    141  H67 GCD     1      34.130  19.210  27.690  1.00  0.00            
ATOM    142  C42 GCD     1      34.750  20.300  29.440  1.00  0.00            
ATOM    143  H68 GCD     1      34.570  21.240  28.910  1.00  0.00            
ATOM    144  H69 GCD     1      35.830  20.150  29.370  1.00  0.00            
ATOM    145  O34 GCD     1      34.480  20.350  30.870  1.00  0.00            
ATOM    146  H70 GCD     1      34.790  21.160  31.300  1.00  0.00            
ATOM    147  O35 GCD     1      33.990  16.840  27.320  1.00  0.00            
ATOM    148  C43 GCD     1      34.880  15.870  26.740  1.00  0.00            
ATOM    149  H71 GCD     1      35.810  15.770  27.320  1.00  0.00            
ATOM    150  C44 GCD     1      34.160  14.440  26.480  1.00  0.00            
ATOM    151  H72 GCD     1      33.300  14.770  25.880  1.00  0.00            
ATOM    152  O36 GCD     1      33.670  13.880  27.610  1.00  0.00            
ATOM    153  H73 GCD     1      33.020  14.560  27.790  1.00  0.00            
ATOM    154  C45 GCD     1      35.160  13.610  25.770  1.00  0.00            
ATOM    155  H74 GCD     1      36.020  13.390  26.400  1.00  0.00            
ATOM    156  O37 GCD     1      34.710  12.300  25.460  1.00  0.00            
ATOM    157  H75 GCD     1      33.820  12.330  25.090  1.00  0.00            
ATOM    158  C46 GCD     1      35.520  14.340  24.400  1.00  0.00            
ATOM    159  H76 GCD     1      36.120  13.620  23.830  1.00  0.00            
ATOM    160  O38 GCD     1      34.310  14.510  23.710  1.00  0.00            
ATOM    161  O39 GCD     1      36.170  15.560  24.720  1.00  0.00            
ATOM    162  C47 GCD     1      35.390  16.540  25.480  1.00  0.00            
ATOM    163  H77 GCD     1      34.500  16.880  24.950  1.00  0.00            
ATOM    164  C48 GCD     1      36.100  17.900  25.710  1.00  0.00            
ATOM    165  H78 GCD     1      37.020  17.750  26.300  1.00  0.00            
ATOM    166  H79 GCD     1      35.460  18.560  26.310  1.00  0.00            
ATOM    167  O40 GCD     1      36.530  18.610  24.510  1.00  0.00            
ATOM    168  H80 GCD     1      37.170  18.050  24.060  1.00  0.00            
ATOM    169  C1  BC3     2      26.270  18.620  26.760  1.00  0.00            
ATOM    170  C2  BC3     2      25.400  18.450  25.580  1.00  0.00            
ATOM    171  O1  BC3     2      24.150  17.950  25.670  1.00  0.00            
ATOM    172  N1  BC3     2      23.700  17.710  24.360  1.00  0.00            
ATOM    173  C3  BC3     2      24.640  18.220  23.590  1.00  0.00            
ATOM    174  C4  BC3     2      25.800  18.620  24.300  1.00  0.00            
ATOM    175  C5  BC3     2      27.030  18.960  23.620  1.00  0.00            
ATOM    176  O2  BC3     2      27.050  19.210  22.460  1.00  0.00            
ATOM    177  N2  BC3     2      28.000  19.110  24.550  1.00  0.00            
ATOM    178  C6  BC3     2      29.310  19.560  24.550  1.00  0.00            
ATOM    179  C7  BC3     2      29.650  20.740  23.830  1.00  0.00            
ATOM    180  C8  BC3     2      30.890  21.340  23.880  1.00  0.00            
ATOM    181  C9  BC3     2      31.940  20.690  24.620  1.00  0.00            
ATOM    182  C10 BC3     2      33.390  21.190  24.430  1.00  0.00            
ATOM    183  F1  BC3     2      34.190  20.930  25.490  1.00  0.00            
ATOM    184  F2  BC3     2      33.960  20.600  23.370  1.00  0.00            
ATOM    185  F3  BC3     2      33.570  22.480  24.070  1.00  0.00            
ATOM    186  C11 BC3     2      31.620  19.530  25.400  1.00  0.00            
ATOM    187  C12 BC3     2      30.270  19.060  25.470  1.00  0.00            
ATOM    188  H1  BC3     2      27.060  17.860  26.760  1.00  0.00            
ATOM    189  H2  BC3     2      26.680  19.640  26.770  1.00  0.00            
ATOM    190  H3  BC3     2      25.650  18.530  27.660  1.00  0.00            
ATOM    191  H4  BC3     2      24.530  18.070  22.520  1.00  0.00            
ATOM    192  H5  BC3     2      27.640  18.800  25.440  1.00  0.00            
ATOM    193  H6  BC3     2      28.890  21.100  23.150  1.00  0.00            
ATOM    194  H7  BC3     2      31.090  22.260  23.330  1.00  0.00            
ATOM    195  H8  BC3     2      32.470  18.950  25.740  1.00  0.00            
ATOM    196  H9  BC3     2      30.040  18.210  26.110  1.00  0.00            
TER
ENDMDL
MODEL        1
ATOM      1  H1  GCD     1      37.690  11.200  19.800  1.00  0.00            
ATOM      2  O1  GCD     1      37.340  11.190  20.700  1.00  0.00            
ATOM      3  C1  GCD     1      36.710  12.420  20.980  1.00  0.00            
ATOM      4  H2  GCD     1      36.560  12.480  22.060  1.00  0.00            
ATOM      5  H3  GCD     1      37.390  13.220  20.650  1.00  0.00            
ATOM      6  C2  GCD     1      35.320  12.570  20.310  1.00  0.00            
ATOM      7  H4  GCD     1      35.050  13.630  20.410  1.00  0.00            
ATOM      8  C3  GCD     1      34.270  11.660  21.000  1.00  0.00            
ATOM      9  H5  GCD     1      34.520  10.590  20.980  1.00  0.00            
ATOM     10  C4  GCD     1      32.930  11.880  20.330  1.00  0.00            
ATOM     11  H6  GCD     1      32.740  12.960  20.380  1.00  0.00            
ATOM     12  O2  GCD     1      31.870  11.160  20.980  1.00  0.00            
ATOM     13  H7  GCD     1      31.060  11.550  20.640  1.00  0.00            
ATOM     14  C5  GCD     1      33.060  11.400  18.860  1.00  0.00            
ATOM     15  H8  GCD     1      33.320  10.340  19.010  1.00  0.00            
ATOM     16  O3  GCD     1      31.830  11.400  18.200  1.00  0.00            
ATOM     17  H9  GCD     1      31.850  12.040  17.470  1.00  0.00            
ATOM     18  C6  GCD     1      34.120  12.210  18.200  1.00  0.00            
ATOM     19  O4  GCD     1      35.370  12.160  18.920  1.00  0.00            
ATOM     20  H10 GCD     1      34.230  11.780  17.200  1.00  0.00            
ATOM     21  O5  GCD     1      33.780  13.560  18.110  1.00  0.00            
ATOM     22  C7  GCD     1      33.760  14.130  16.860  1.00  0.00            
ATOM     23  H11 GCD     1      34.240  13.490  16.110  1.00  0.00            
ATOM     24  C8  GCD     1      32.350  14.370  16.340  1.00  0.00            
ATOM     25  H12 GCD     1      31.810  15.030  17.020  1.00  0.00            
ATOM     26  O6  GCD     1      31.670  13.150  16.190  1.00  0.00            
ATOM     27  H13 GCD     1      30.810  13.440  15.860  1.00  0.00            
ATOM     28  C9  GCD     1      32.340  15.070  15.010  1.00  0.00            
ATOM     29  H14 GCD     1      32.850  14.430  14.290  1.00  0.00            
ATOM     30  O7  GCD     1      30.940  15.130  14.560  1.00  0.00            
ATOM     31  H15 GCD     1      31.070  15.350  13.630  1.00  0.00            
ATOM     32  C10 GCD     1      33.150  16.360  15.130  1.00  0.00            
ATOM     33  H16 GCD     1      33.070  16.820  14.150  1.00  0.00            
ATOM     34  O8  GCD     1      34.500  16.030  15.540  1.00  0.00            
ATOM     35  C11 GCD     1      34.600  15.450  16.840  1.00  0.00            
ATOM     36  H17 GCD     1      34.220  16.120  17.630  1.00  0.00            
ATOM     37  C12 GCD     1      36.070  15.190  17.210  1.00  0.00            
ATOM     38  H18 GCD     1      36.140  14.740  18.210  1.00  0.00            
ATOM     39  H19 GCD     1      36.620  16.130  17.100  1.00  0.00            
ATOM     40  O9  GCD     1      36.810  14.330  16.380  1.00  0.00            
ATOM     41  H20 GCD     1      37.670  14.320  16.820  1.00  0.00            
ATOM     42  O10 GCD     1      32.590  17.240  16.090  1.00  0.00            
ATOM     43  C13 GCD     1      32.400  18.590  15.640  1.00  0.00            
ATOM     44  H21 GCD     1      33.170  18.820  14.890  1.00  0.00            
ATOM     45  C14 GCD     1      30.960  18.850  15.050  1.00  0.00            
ATOM     46  H22 GCD     1      30.230  18.460  15.780  1.00  0.00            
ATOM     47  O11 GCD     1      30.750  18.070  13.930  1.00  0.00            
ATOM     48  H23 GCD     1      31.310  18.480  13.250  1.00  0.00            
ATOM     49  C15 GCD     1      30.770  20.330  14.900  1.00  0.00            
ATOM     50  H24 GCD     1      31.430  20.720  14.110  1.00  0.00            
ATOM     51  O12 GCD     1      29.430  20.580  14.540  1.00  0.00            
ATOM     52  H25 GCD     1      28.910  20.270  15.300  1.00  0.00            
ATOM     53  C16 GCD     1      31.100  20.980  16.170  1.00  0.00            
ATOM     54  H26 GCD     1      30.990  22.060  16.040  1.00  0.00            
ATOM     55  O13 GCD     1      32.510  20.730  16.410  1.00  0.00            
ATOM     56  C17 GCD     1      32.800  19.420  16.830  1.00  0.00            
ATOM     57  H27 GCD     1      32.190  19.110  17.680  1.00  0.00            
ATOM     58  C18 GCD     1      34.260  19.260  17.260  1.00  0.00            
ATOM     59  H28 GCD     1      34.850  19.690  16.440  1.00  0.00            
ATOM     60  H29 GCD     1      34.450  18.180  17.360  1.00  0.00            
ATOM     61  O14 GCD     1      34.540  19.970  18.460  1.00  0.00            
ATOM     62  H30 GCD     1      34.320  20.880  18.220  1.00  0.00            
ATOM     63  O15 GCD     1      30.300  20.620  17.280  1.00  0.00            
ATOM     64  C19 GCD     1      29.190  21.350  17.720  1.00  0.00            
ATOM     65  H31 GCD     1      28.880  22.040  16.920  1.00  0.00            
ATOM     66  C20 GCD     1      28.080  20.420  17.890  1.00  0.00            
ATOM     67  H32 GCD     1      28.340  19.610  18.580  1.00  0.00            
ATOM     68  O16 GCD     1      27.730  19.780  16.670  1.00  0.00            
ATOM     69  H33 GCD     1      26.810  19.560  16.870  1.00  0.00            
ATOM     70  C21 GCD     1      26.840  21.190  18.360  1.00  0.00            
ATOM     71  H34 GCD     1      26.680  21.930  17.560  1.00  0.00            
ATOM     72  O17 GCD     1      25.680  20.510  18.610  1.00  0.00            
ATOM     73  H35 GCD     1      25.710  20.240  19.530  1.00  0.00            
ATOM     74  C22 GCD     1      27.100  21.940  19.610  1.00  0.00            
ATOM     75  H36 GCD     1      26.320  22.630  19.930  1.00  0.00            
ATOM     76  O18 GCD     1      28.200  22.730  19.410  1.00  0.00            
ATOM     77  C23 GCD     1      29.420  22.060  19.060  1.00  0.00            
ATOM     78  H37 GCD     1      29.770  21.390  19.850  1.00  0.00            
ATOM     79  C24 GCD     1      30.510  23.120  18.940  1.00  0.00            
ATOM     80  H38 GCD     1      30.180  23.970  18.340  1.00  0.00            
ATOM     81  H39 GCD     1      31.390  22.600  18.540  1.00  0.00            
ATOM     82  O19 GCD     1      30.920  23.550  20.240  1.00  0.00            
ATOM     83  H40 GCD     1      31.440  24.330  20.040  1.00  0.00            
ATOM     84  O20 GCD     1      27.360  21.010  20.660  1.00  0.00            
ATOM     85  C25 GCD     1      26.690  21.080  21.880  1.00  0.00            
ATOM     86  H41 GCD     1      25.910  21.850  21.920  1.00  0.00            
ATOM     87  C26 GCD     1      26.070  19.670  22.270  1.00  0.00            
ATOM     88  H42 GCD     1      26.830  18.880  22.250  1.00  0.00            
ATOM     89  O21 GCD     1      25.070  19.420  21.270  1.00  0.00            
ATOM     90  H43 GCD     1      24.980  18.460  21.230  1.00  0.00            
ATOM     91  C27 GCD     1      25.410  19.710  23.640  1.00  0.00            
ATOM     92  H44 GCD     1      24.540  20.380  23.610  1.00  0.00            
ATOM     93  O22 GCD     1      24.830  18.440  23.960  1.00  0.00            
ATOM     94  H45 GCD     1      24.920  18.360  24.910  1.00  0.00            
ATOM     95  C28 GCD     1      26.370  20.070  24.690  1.00  0.00            
ATOM     96  H46 GCD     1      25.880  20.230  25.660  1.00  0.00            
ATOM     97  O23 GCD     1      26.900  21.290  24.250  1.00  0.00            
ATOM     98  C29 GCD     1      27.660  21.330  23.010  1.00  0.00            
ATOM     99  H47 GCD     1      28.410  20.550  22.930  1.00  0.00            
ATOM    100  C30 GCD     1      28.310  22.690  22.980  1.00  0.00            
ATOM    101  H48 GCD     1      28.790  22.770  21.990  1.00  0.00            
ATOM    102  H49 GCD     1      29.050  22.650  23.790  1.00  0.00            
ATOM    103  O24 GCD     1      27.410  23.770  23.280  1.00  0.00            
ATOM    104  H50 GCD     1      27.320  23.870  24.230  1.00  0.00            
ATOM    105  O25 GCD     1      27.310  19.070  24.820  1.00  0.00            
ATOM    106  C31 GCD     1      27.740  18.940  26.230  1.00  0.00            
ATOM    107  H51 GCD     1      27.350  19.720  26.900  1.00  0.00            
ATOM    108  C32 GCD     1      27.200  17.620  26.820  1.00  0.00            
ATOM    109  H52 GCD     1      27.510  16.800  26.150  1.00  0.00            
ATOM    110  O26 GCD     1      25.750  17.710  26.960  1.00  0.00            
ATOM    111  H53 GCD     1      25.280  16.940  27.300  1.00  0.00            
ATOM    112  C33 GCD     1      27.730  17.350  28.270  1.00  0.00            
ATOM    113  H54 GCD     1      27.230  18.030  28.970  1.00  0.00            
ATOM    114  O27 GCD     1      27.420  16.030  28.690  1.00  0.00            
ATOM    115  H55 GCD     1      27.980  15.330  28.350  1.00  0.00            
ATOM    116  C34 GCD     1      29.250  17.550  28.260  1.00  0.00            
ATOM    117  H56 GCD     1      29.600  17.510  29.300  1.00  0.00            
ATOM    118  O28 GCD     1      29.540  18.840  27.740  1.00  0.00            
ATOM    119  C35 GCD     1      29.260  19.000  26.380  1.00  0.00            
ATOM    120  H57 GCD     1      29.780  18.300  25.720  1.00  0.00            
ATOM    121  C36 GCD     1      29.670  20.410  26.030  1.00  0.00            
ATOM    122  H58 GCD     1      29.220  21.170  26.680  1.00  0.00            
ATOM    123  H59 GCD     1      29.470  20.630  24.970  1.00  0.00            
ATOM    124  O29 GCD     1      31.060  20.570  26.110  1.00  0.00            
ATOM    125  H60 GCD     1      31.290  20.580  27.040  1.00  0.00            
ATOM    126  O30 GCD     1      29.780  16.540  27.400  1.00  0.00            
ATOM    127  C37 GCD     1      30.680  15.530  27.980  1.00  0.00            
ATOM    128  H61 GCD     1      30.640  15.540  29.080  1.00  0.00            
ATOM    129  C38 GCD     1      30.330  14.150  27.570  1.00  0.00            
ATOM    130  H62 GCD     1      30.300  13.980  26.490  1.00  0.00            
ATOM    131  O31 GCD     1      29.060  13.930  28.200  1.00  0.00            
ATOM    132  H63 GCD     1      28.720  13.050  28.060  1.00  0.00            
ATOM    133  C39 GCD     1      31.270  13.180  28.250  1.00  0.00            
ATOM    134  H64 GCD     1      31.290  13.360  29.330  1.00  0.00            
ATOM    135  O32 GCD     1      30.890  11.750  28.050  1.00  0.00            
ATOM    136  H65 GCD     1      31.070  11.530  27.130  1.00  0.00            
ATOM    137  C40 GCD     1      32.650  13.470  27.720  1.00  0.00            
ATOM    138  H66 GCD     1      33.410  12.820  28.160  1.00  0.00            
ATOM    139  O33 GCD     1      33.030  14.790  27.950  1.00  0.00            
ATOM    140  C41 GCD     1      32.130  15.850  27.480  1.00  0.00            
ATOM    141  H67 GCD     1      32.160  15.810  26.380  1.00  0.00            
ATOM    142  C42 GCD     1      32.720  17.120  28.010  1.00  0.00            
ATOM    143  H68 GCD     1      32.090  17.970  27.720  1.00  0.00            
ATOM    144  H69 GCD     1      33.660  17.340  27.470  1.00  0.00            
ATOM    145  O34 GCD     1      32.860  17.180  29.400  1.00  0.00            
ATOM    146  H70 GCD     1      33.360  18.000  29.510  1.00  0.00            
ATOM    147  O35 GCD     1      32.620  13.290  26.320  1.00  0.00            
ATOM    148  C43 GCD     1      33.550  12.370  25.740  1.00  0.00            
ATOM    149  H71 GCD     1      33.920  11.690  26.520  1.00  0.00            
ATOM    150  C44 GCD     1      32.680  11.590  24.740  1.00  0.00            
ATOM    151  H72 GCD     1      32.280  12.210  23.930  1.00  0.00            
ATOM    152  O36 GCD     1      31.480  10.990  25.360  1.00  0.00            
ATOM    153  H73 GCD     1      30.990  10.690  24.590  1.00  0.00            
ATOM    154  C45 GCD     1      33.490  10.550  24.040  1.00  0.00            
ATOM    155  H74 GCD     1      33.840   9.830  24.790  1.00  0.00            
ATOM    156  O37 GCD     1      32.700   9.860  23.160  1.00  0.00            
ATOM    157  H75 GCD     1      32.430  10.480  22.470  1.00  0.00            
ATOM    158  C46 GCD     1      34.670  11.220  23.360  1.00  0.00            
ATOM    159  H76 GCD     1      35.450  10.600  22.890  1.00  0.00            
ATOM    160  O38 GCD     1      34.010  12.030  22.370  1.00  0.00            
ATOM    161  O39 GCD     1      35.410  11.960  24.290  1.00  0.00            
ATOM    162  C47 GCD     1      34.640  13.020  24.920  1.00  0.00            
ATOM    163  H77 GCD     1      34.170  13.610  24.110  1.00  0.00            
ATOM    164  C48 GCD     1      35.600  13.800  25.800  1.00  0.00            
ATOM    165  H78 GCD     1      35.990  13.110  26.560  1.00  0.00            
ATOM    166  H79 GCD     1      35.040  14.560  26.380  1.00  0.00            
ATOM    167  O40 GCD     1      36.670  14.480  25.030  1.00  0.00            
ATOM    168  H80 GCD     1      37.000  13.890  24.340  1.00  0.00            
ATOM    169  C1  BC3     2      25.880  14.750  23.290  1.00  0.00            
ATOM    170  C2  BC3     2      25.390  15.440  22.060  1.00  0.00            
ATOM    171  O1  BC3     2      24.050  15.450  21.690  1.00  0.00            
ATOM    172  N1  BC3     2      24.090  16.270  20.550  1.00  0.00            
ATOM    173  C3  BC3     2      25.360  16.570  20.210  1.00  0.00            
ATOM    174  C4  BC3     2      26.190  16.190  21.270  1.00  0.00            
ATOM    175  C5  BC3     2      27.590  16.560  21.340  1.00  0.00            
ATOM    176  O2  BC3     2      28.030  17.330  20.480  1.00  0.00            
ATOM    177  N2  BC3     2      28.270  16.090  22.380  1.00  0.00            
ATOM    178  C6  BC3     2      29.610  16.390  22.620  1.00  0.00            
ATOM    179  C7  BC3     2      30.070  17.720  22.770  1.00  0.00            
ATOM    180  C8  BC3     2      31.400  18.020  23.160  1.00  0.00            
ATOM    181  C9  BC3     2      32.280  16.970  23.350  1.00  0.00            
ATOM    182  C10 BC3     2      33.700  17.330  23.790  1.00  0.00            
ATOM    183  F1  BC3     2      34.030  18.630  23.460  1.00  0.00            
ATOM    184  F2  BC3     2      33.730  17.230  25.090  1.00  0.00            
ATOM    185  F3  BC3     2      34.640  16.550  23.240  1.00  0.00            
ATOM    186  C11 BC3     2      31.820  15.630  23.280  1.00  0.00            
ATOM    187  C12 BC3     2      30.490  15.350  22.920  1.00  0.00            
ATOM    188  H1  BC3     2      25.110  14.200  23.840  1.00  0.00            
ATOM    189  H2  BC3     2      26.730  14.090  23.050  1.00  0.00            
ATOM    190  H3  BC3     2      26.300  15.440  24.030  1.00  0.00            
ATOM    191  H4  BC3     2      25.540  17.080  19.280  1.00  0.00            
ATOM    192  H5  BC3     2      27.720  15.580  23.060  1.00  0.00            
ATOM    193  H6  BC3     2      29.390  18.560  22.680  1.00  0.00            
ATOM    194  H7  BC3     2      31.620  19.080  23.280  1.00  0.00            
ATOM    195  H8  BC3     2      32.510  14.810  23.440  1.00  0.00            
ATOM    196  H9  BC3     2      30.180  14.320  22.750  1.00  0.00            
TER
ENDMDL
MODEL        1
ATOM      1  H1  GCD     1      28.140  13.480  18.740  1.00  0.00            
ATOM      2  O1  GCD     1      28.120  14.330  19.190  1.00  0.00            
ATOM      3  C1  GCD     1      26.920  14.170  20.010  1.00  0.00            
ATOM      4  H2  GCD     1      27.070  13.330  20.710  1.00  0.00            
ATOM      5  H3  GCD     1      26.690  15.120  20.500  1.00  0.00            
ATOM      6  C2  GCD     1      25.700  13.850  19.200  1.00  0.00            
ATOM      7  H4  GCD     1      25.430  14.670  18.540  1.00  0.00            
ATOM      8  C3  GCD     1      24.450  13.670  20.060  1.00  0.00            
ATOM      9  H5  GCD     1      24.640  13.000  20.910  1.00  0.00            
ATOM     10  C4  GCD     1      23.310  13.030  19.300  1.00  0.00            
ATOM     11  H6  GCD     1      22.970  13.710  18.510  1.00  0.00            
ATOM     12  O2  GCD     1      22.230  12.790  20.190  1.00  0.00            
ATOM     13  H7  GCD     1      21.860  11.920  19.970  1.00  0.00            
ATOM     14  C5  GCD     1      23.720  11.760  18.670  1.00  0.00            
ATOM     15  H8  GCD     1      24.100  11.220  19.550  1.00  0.00            
ATOM     16  O3  GCD     1      22.600  11.000  18.070  1.00  0.00            
ATOM     17  H9  GCD     1      22.410  11.460  17.240  1.00  0.00            
ATOM     18  C6  GCD     1      24.880  12.140  17.660  1.00  0.00            
ATOM     19  O4  GCD     1      25.930  12.570  18.520  1.00  0.00            
ATOM     20  H10 GCD     1      25.320  11.270  17.150  1.00  0.00            
ATOM     21  O5  GCD     1      24.470  13.120  16.740  1.00  0.00            
ATOM     22  C7  GCD     1      23.910  12.570  15.430  1.00  0.00            
ATOM     23  H11 GCD     1      23.930  11.470  15.430  1.00  0.00            
ATOM     24  C8  GCD     1      22.460  13.070  15.100  1.00  0.00            
ATOM     25  H12 GCD     1      22.540  14.150  15.250  1.00  0.00            
ATOM     26  O6  GCD     1      21.520  12.460  15.990  1.00  0.00            
ATOM     27  H13 GCD     1      20.620  12.620  15.690  1.00  0.00            
ATOM     28  C9  GCD     1      21.970  12.750  13.690  1.00  0.00            
ATOM     29  H14 GCD     1      21.940  11.660  13.720  1.00  0.00            
ATOM     30  O7  GCD     1      20.650  13.320  13.490  1.00  0.00            
ATOM     31  H15 GCD     1      20.790  14.170  13.060  1.00  0.00            
ATOM     32  C10 GCD     1      22.940  13.130  12.620  1.00  0.00            
ATOM     33  H16 GCD     1      22.560  12.690  11.700  1.00  0.00            
ATOM     34  O8  GCD     1      24.130  12.470  12.930  1.00  0.00            
ATOM     35  C11 GCD     1      24.760  12.960  14.190  1.00  0.00            
ATOM     36  H17 GCD     1      24.970  14.040  14.130  1.00  0.00            
ATOM     37  C12 GCD     1      26.060  12.240  14.200  1.00  0.00            
ATOM     38  H18 GCD     1      25.970  11.170  14.420  1.00  0.00            
ATOM     39  H19 GCD     1      26.580  12.820  14.980  1.00  0.00            
ATOM     40  O9  GCD     1      26.890  12.520  13.060  1.00  0.00            
ATOM     41  H20 GCD     1      26.300  12.440  12.300  1.00  0.00            
ATOM     42  O10 GCD     1      23.110  14.570  12.350  1.00  0.00            
ATOM     43  C13 GCD     1      23.460  14.940  11.020  1.00  0.00            
ATOM     44  H21 GCD     1      23.770  14.030  10.480  1.00  0.00            
ATOM     45  C14 GCD     1      22.200  15.450  10.270  1.00  0.00            
ATOM     46  H22 GCD     1      21.880  16.300  10.890  1.00  0.00            
ATOM     47  O11 GCD     1      21.140  14.450  10.190  1.00  0.00            
ATOM     48  H23 GCD     1      20.330  14.930  10.010  1.00  0.00            
ATOM     49  C15 GCD     1      22.670  15.940   8.900  1.00  0.00            
ATOM     50  H24 GCD     1      23.180  15.080   8.450  1.00  0.00            
ATOM     51  O12 GCD     1      21.650  16.410   8.000  1.00  0.00            
ATOM     52  H25 GCD     1      21.150  17.020   8.550  1.00  0.00            
ATOM     53  C16 GCD     1      23.770  17.020   9.010  1.00  0.00            
ATOM     54  H26 GCD     1      24.090  17.430   8.050  1.00  0.00            
ATOM     55  O13 GCD     1      24.860  16.360   9.630  1.00  0.00            
ATOM     56  C17 GCD     1      24.600  15.900  10.960  1.00  0.00            
ATOM     57  H27 GCD     1      24.340  16.760  11.590  1.00  0.00            
ATOM     58  C18 GCD     1      25.950  15.310  11.400  1.00  0.00            
ATOM     59  H28 GCD     1      25.910  14.820  12.380  1.00  0.00            
ATOM     60  H29 GCD     1      26.790  16.010  11.330  1.00  0.00            
ATOM     61  O14 GCD     1      26.340  14.220  10.570  1.00  0.00            
ATOM     62  H30 GCD     1      27.270  14.030  10.750  1.00  0.00            
ATOM     63  O15 GCD     1      23.300  18.000   9.900  1.00  0.00            
ATOM     64  C19 GCD     1      22.770  19.100   9.220  1.00  0.00            
ATOM     65  H31 GCD     1      22.460  18.840   8.200  1.00  0.00            
ATOM     66  C20 GCD     1      21.410  19.460  10.010  1.00  0.00            
ATOM     67  H32 GCD     1      21.670  19.480  11.080  1.00  0.00            
ATOM     68  O16 GCD     1      20.450  18.560   9.580  1.00  0.00            
ATOM     69  H33 GCD     1      19.590  18.750   9.970  1.00  0.00            
ATOM     70  C21 GCD     1      20.880  20.810   9.640  1.00  0.00            
ATOM     71  H34 GCD     1      20.730  20.840   8.550  1.00  0.00            
ATOM     72  O17 GCD     1      19.780  21.240  10.400  1.00  0.00            
ATOM     73  H35 GCD     1      20.020  21.480  11.310  1.00  0.00            
ATOM     74  C22 GCD     1      21.980  21.820   9.760  1.00  0.00            
ATOM     75  H36 GCD     1      21.560  22.730   9.330  1.00  0.00            
ATOM     76  O18 GCD     1      23.010  21.470   8.840  1.00  0.00            
ATOM     77  C23 GCD     1      23.700  20.280   9.350  1.00  0.00            
ATOM     78  H37 GCD     1      23.890  20.450  10.420  1.00  0.00            
ATOM     79  C24 GCD     1      24.990  20.080   8.650  1.00  0.00            
ATOM     80  H38 GCD     1      25.540  19.260   9.140  1.00  0.00            
ATOM     81  H39 GCD     1      25.570  21.000   8.770  1.00  0.00            
ATOM     82  O19 GCD     1      24.850  19.900   7.190  1.00  0.00            
ATOM     83  H40 GCD     1      24.170  20.520   6.910  1.00  0.00            
ATOM     84  O20 GCD     1      22.480  22.130  11.100  1.00  0.00            
ATOM     85  C25 GCD     1      22.670  23.510  11.360  1.00  0.00            
ATOM     86  H41 GCD     1      22.570  24.090  10.440  1.00  0.00            
ATOM     87  C26 GCD     1      21.630  24.000  12.340  1.00  0.00            
ATOM     88  H42 GCD     1      21.630  23.350  13.220  1.00  0.00            
ATOM     89  O21 GCD     1      20.340  24.000  11.770  1.00  0.00            
ATOM     90  H43 GCD     1      20.300  24.680  11.090  1.00  0.00            
ATOM     91  C27 GCD     1      21.970  25.340  12.830  1.00  0.00            
ATOM     92  H44 GCD     1      22.090  25.940  11.920  1.00  0.00            
ATOM     93  O22 GCD     1      21.010  25.970  13.650  1.00  0.00            
ATOM     94  H45 GCD     1      21.060  25.700  14.570  1.00  0.00            
ATOM     95  C28 GCD     1      23.340  25.390  13.460  1.00  0.00            
ATOM     96  H46 GCD     1      23.650  26.370  13.820  1.00  0.00            
ATOM     97  O23 GCD     1      24.160  24.990  12.370  1.00  0.00            
ATOM     98  C29 GCD     1      24.050  23.620  11.930  1.00  0.00            
ATOM     99  H47 GCD     1      24.210  22.910  12.740  1.00  0.00            
ATOM    100  C30 GCD     1      25.160  23.430  10.850  1.00  0.00            
ATOM    101  H48 GCD     1      25.150  22.380  10.540  1.00  0.00            
ATOM    102  H49 GCD     1      26.140  23.680  11.290  1.00  0.00            
ATOM    103  O24 GCD     1      24.920  24.120   9.620  1.00  0.00            
ATOM    104  H50 GCD     1      25.000  25.070   9.770  1.00  0.00            
ATOM    105  O25 GCD     1      23.460  24.450  14.520  1.00  0.00            
ATOM    106  C31 GCD     1      24.200  24.910  15.620  1.00  0.00            
ATOM    107  H51 GCD     1      24.700  25.870  15.460  1.00  0.00            
ATOM    108  C32 GCD     1      23.140  25.150  16.660  1.00  0.00            
ATOM    109  H52 GCD     1      22.480  24.280  16.770  1.00  0.00            
ATOM    110  O26 GCD     1      22.280  26.250  16.340  1.00  0.00            
ATOM    111  H53 GCD     1      21.440  25.920  16.670  1.00  0.00            
ATOM    112  C33 GCD     1      23.800  25.500  18.030  1.00  0.00            
ATOM    113  H54 GCD     1      24.250  26.500  17.950  1.00  0.00            
ATOM    114  O27 GCD     1      22.850  25.660  19.100  1.00  0.00            
ATOM    115  H55 GCD     1      23.120  26.490  19.500  1.00  0.00            
ATOM    116  C34 GCD     1      24.820  24.430  18.350  1.00  0.00            
ATOM    117  H56 GCD     1      25.420  24.710  19.230  1.00  0.00            
ATOM    118  O28 GCD     1      25.820  24.300  17.400  1.00  0.00            
ATOM    119  C35 GCD     1      25.200  23.790  16.160  1.00  0.00            
ATOM    120  H57 GCD     1      24.680  22.880  16.450  1.00  0.00            
ATOM    121  C36 GCD     1      26.200  23.470  15.040  1.00  0.00            
ATOM    122  H58 GCD     1      26.880  24.290  14.780  1.00  0.00            
ATOM    123  H59 GCD     1      25.630  23.210  14.150  1.00  0.00            
ATOM    124  O29 GCD     1      27.020  22.400  15.360  1.00  0.00            
ATOM    125  H60 GCD     1      27.650  22.340  14.630  1.00  0.00            
ATOM    126  O30 GCD     1      24.230  23.120  18.620  1.00  0.00            
ATOM    127  C37 GCD     1      23.920  22.780  19.940  1.00  0.00            
ATOM    128  H61 GCD     1      23.860  23.670  20.580  1.00  0.00            
ATOM    129  C38 GCD     1      22.540  22.150  19.950  1.00  0.00            
ATOM    130  H62 GCD     1      22.540  21.440  19.120  1.00  0.00            
ATOM    131  O31 GCD     1      21.600  23.170  19.680  1.00  0.00            
ATOM    132  H63 GCD     1      22.120  23.980  19.640  1.00  0.00            
ATOM    133  C39 GCD     1      22.210  21.490  21.290  1.00  0.00            
ATOM    134  H64 GCD     1      21.980  22.340  21.950  1.00  0.00            
ATOM    135  O32 GCD     1      21.080  20.670  21.110  1.00  0.00            
ATOM    136  H65 GCD     1      20.310  21.250  21.140  1.00  0.00            
ATOM    137  C40 GCD     1      23.370  20.620  21.770  1.00  0.00            
ATOM    138  H66 GCD     1      23.150  20.390  22.820  1.00  0.00            
ATOM    139  O33 GCD     1      24.630  21.250  21.660  1.00  0.00            
ATOM    140  C41 GCD     1      24.960  21.730  20.330  1.00  0.00            
ATOM    141  H67 GCD     1      24.870  20.890  19.620  1.00  0.00            
ATOM    142  C42 GCD     1      26.350  22.320  20.530  1.00  0.00            
ATOM    143  H68 GCD     1      26.710  22.710  19.570  1.00  0.00            
ATOM    144  H69 GCD     1      27.010  21.580  21.010  1.00  0.00            
ATOM    145  O34 GCD     1      26.220  23.370  21.490  1.00  0.00            
ATOM    146  H70 GCD     1      25.720  22.900  22.170  1.00  0.00            
ATOM    147  O35 GCD     1      23.440  19.310  21.070  1.00  0.00            
ATOM    148  C43 GCD     1      23.400  18.140  21.820  1.00  0.00            
ATOM    149  H71 GCD     1      23.160  18.430  22.850  1.00  0.00            
ATOM    150  C44 GCD     1      22.220  17.260  21.250  1.00  0.00            
ATOM    151  H72 GCD     1      22.360  17.180  20.160  1.00  0.00            
ATOM    152  O36 GCD     1      20.990  17.910  21.520  1.00  0.00            
ATOM    153  H73 GCD     1      21.110  18.810  21.220  1.00  0.00            
ATOM    154  C45 GCD     1      22.320  15.880  21.870  1.00  0.00            
ATOM    155  H74 GCD     1      22.180  15.970  22.960  1.00  0.00            
ATOM    156  O37 GCD     1      21.240  15.040  21.430  1.00  0.00            
ATOM    157  H75 GCD     1      21.600  14.280  20.950  1.00  0.00            
ATOM    158  C46 GCD     1      23.700  15.220  21.800  1.00  0.00            
ATOM    159  H76 GCD     1      23.720  14.310  22.400  1.00  0.00            
ATOM    160  O38 GCD     1      24.040  14.970  20.480  1.00  0.00            
ATOM    161  O39 GCD     1      24.620  16.100  22.390  1.00  0.00            
ATOM    162  C47 GCD     1      24.720  17.330  21.660  1.00  0.00            
ATOM    163  H77 GCD     1      24.990  17.270  20.600  1.00  0.00            
ATOM    164  C48 GCD     1      25.860  18.110  22.280  1.00  0.00            
ATOM    165  H78 GCD     1      25.650  18.500  23.290  1.00  0.00            
ATOM    166  H79 GCD     1      25.930  19.010  21.670  1.00  0.00            
ATOM    167  O40 GCD     1      27.190  17.470  22.270  1.00  0.00            
ATOM    168  H80 GCD     1      27.130  16.990  23.110  1.00  0.00            
ATOM    169  C1  BC3     2      20.050  18.630  18.410  1.00  0.00            
ATOM    170  C2  BC3     2      19.330  19.930  18.150  1.00  0.00            
ATOM    171  O1  BC3     2      18.230  20.120  18.800  1.00  0.00            
ATOM    172  N1  BC3     2      17.580  21.210  18.170  1.00  0.00            
ATOM    173  C3  BC3     2      18.360  21.510  17.110  1.00  0.00            
ATOM    174  C4  BC3     2      19.550  20.770  17.150  1.00  0.00            
ATOM    175  C5  BC3     2      20.590  20.940  16.190  1.00  0.00            
ATOM    176  O2  BC3     2      20.530  21.630  15.250  1.00  0.00            
ATOM    177  N2  BC3     2      21.620  20.040  16.300  1.00  0.00            
ATOM    178  C6  BC3     2      22.700  20.010  15.480  1.00  0.00            
ATOM    179  C7  BC3     2      23.980  20.270  16.030  1.00  0.00            
ATOM    180  C8  BC3     2      25.130  20.030  15.240  1.00  0.00            
ATOM    181  C9  BC3     2      24.970  19.740  13.880  1.00  0.00            
ATOM    182  C10 BC3     2      26.230  19.580  12.940  1.00  0.00            
ATOM    183  F1  BC3     2      25.870  18.950  11.800  1.00  0.00            
ATOM    184  F2  BC3     2      26.750  20.780  12.500  1.00  0.00            
ATOM    185  F3  BC3     2      27.210  18.840  13.490  1.00  0.00            
ATOM    186  C11 BC3     2      23.650  19.500  13.380  1.00  0.00            
ATOM    187  C12 BC3     2      22.540  19.550  14.200  1.00  0.00            
ATOM    188  H1  BC3     2      21.100  18.790  18.690  1.00  0.00            
ATOM    189  H2  BC3     2      19.620  18.010  19.210  1.00  0.00            
ATOM    190  H3  BC3     2      20.140  18.100  17.460  1.00  0.00            
ATOM    191  H4  BC3     2      18.050  22.380  16.550  1.00  0.00            
ATOM    192  H5  BC3     2      21.590  19.470  17.140  1.00  0.00            
ATOM    193  H6  BC3     2      24.040  20.510  17.090  1.00  0.00            
ATOM    194  H7  BC3     2      26.100  20.200  15.680  1.00  0.00            
ATOM    195  H8  BC3     2      23.430  19.210  12.360  1.00  0.00            
ATOM    196  H9  BC3     2      21.540  19.300  13.850  1.00  0.00            
TER
ENDMDL
MODEL        1
ATOM      1  H1  GCD     1      31.120  20.430  16.900  1.00  0.00            
ATOM      2  O1  GCD     1      30.470  20.090  17.530  1.00  0.00            
ATOM      3  C1  GCD     1      29.690  19.200  16.740  1.00  0.00            
ATOM      4  H2  GCD     1      30.340  18.390  16.370  1.00  0.00            
ATOM      5  H3  GCD     1      29.010  18.780  17.480  1.00  0.00            
ATOM      6  C2  GCD     1      28.960  19.860  15.660  1.00  0.00            
ATOM      7  H4  GCD     1      28.380  20.690  16.070  1.00  0.00            
ATOM      8  C3  GCD     1      28.130  18.830  14.850  1.00  0.00            
ATOM      9  H5  GCD     1      28.870  18.110  14.480  1.00  0.00            
ATOM     10  C4  GCD     1      27.280  19.520  13.690  1.00  0.00            
ATOM     11  H6  GCD     1      26.650  20.230  14.240  1.00  0.00            
ATOM     12  O2  GCD     1      26.550  18.620  12.850  1.00  0.00            
ATOM     13  H7  GCD     1      27.230  18.260  12.270  1.00  0.00            
ATOM     14  C5  GCD     1      28.260  20.320  12.870  1.00  0.00            
ATOM     15  H8  GCD     1      28.820  19.590  12.260  1.00  0.00            
ATOM     16  O3  GCD     1      27.580  21.120  11.930  1.00  0.00            
ATOM     17  H9  GCD     1      27.190  20.540  11.270  1.00  0.00            
ATOM     18  C6  GCD     1      29.240  21.230  13.630  1.00  0.00            
ATOM     19  O4  GCD     1      29.810  20.420  14.630  1.00  0.00            
ATOM     20  H10 GCD     1      30.050  21.680  13.040  1.00  0.00            
ATOM     21  O5  GCD     1      28.440  22.220  14.310  1.00  0.00            
ATOM     22  C7  GCD     1      28.780  23.630  14.290  1.00  0.00            
ATOM     23  H11 GCD     1      29.860  23.720  14.090  1.00  0.00            
ATOM     24  C8  GCD     1      28.190  24.350  13.050  1.00  0.00            
ATOM     25  H12 GCD     1      27.120  24.130  12.980  1.00  0.00            
ATOM     26  O6  GCD     1      28.790  23.690  11.910  1.00  0.00            
ATOM     27  H13 GCD     1      28.560  22.760  11.860  1.00  0.00            
ATOM     28  C9  GCD     1      28.500  25.800  13.060  1.00  0.00            
ATOM     29  H14 GCD     1      29.590  25.980  13.110  1.00  0.00            
ATOM     30  O7  GCD     1      27.970  26.550  11.970  1.00  0.00            
ATOM     31  H15 GCD     1      28.530  26.380  11.210  1.00  0.00            
ATOM     32  C10 GCD     1      27.940  26.400  14.370  1.00  0.00            
ATOM     33  H16 GCD     1      28.030  27.490  14.350  1.00  0.00            
ATOM     34  O8  GCD     1      28.520  25.790  15.480  1.00  0.00            
ATOM     35  C11 GCD     1      28.290  24.310  15.550  1.00  0.00            
ATOM     36  H17 GCD     1      27.220  24.150  15.720  1.00  0.00            
ATOM     37  C12 GCD     1      28.960  23.650  16.770  1.00  0.00            
ATOM     38  H18 GCD     1      30.040  23.520  16.640  1.00  0.00            
ATOM     39  H19 GCD     1      28.520  22.660  16.980  1.00  0.00            
ATOM     40  O9  GCD     1      28.770  24.350  17.950  1.00  0.00            
ATOM     41  H20 GCD     1      29.040  25.250  17.760  1.00  0.00            
ATOM     42  O10 GCD     1      26.570  26.010  14.360  1.00  0.00            
ATOM     43  C13 GCD     1      25.650  27.020  14.520  1.00  0.00            
ATOM     44  H21 GCD     1      26.120  28.010  14.410  1.00  0.00            
ATOM     45  C14 GCD     1      24.640  26.880  13.450  1.00  0.00            
ATOM     46  H22 GCD     1      24.220  25.870  13.530  1.00  0.00            
ATOM     47  O11 GCD     1      25.150  27.030  12.110  1.00  0.00            
ATOM     48  H23 GCD     1      25.950  26.510  12.070  1.00  0.00            
ATOM     49  C15 GCD     1      23.530  27.870  13.520  1.00  0.00            
ATOM     50  H24 GCD     1      23.900  28.890  13.340  1.00  0.00            
ATOM     51  O12 GCD     1      22.550  27.670  12.470  1.00  0.00            
ATOM     52  H25 GCD     1      22.440  26.710  12.380  1.00  0.00            
ATOM     53  C16 GCD     1      22.810  27.730  14.830  1.00  0.00            
ATOM     54  H26 GCD     1      22.030  28.480  14.970  1.00  0.00            
ATOM     55  O13 GCD     1      23.760  27.830  15.920  1.00  0.00            
ATOM     56  C17 GCD     1      24.890  26.900  15.760  1.00  0.00            
ATOM     57  H27 GCD     1      24.530  25.860  15.760  1.00  0.00            
ATOM     58  C18 GCD     1      25.810  26.940  17.000  1.00  0.00            
ATOM     59  H28 GCD     1      26.420  26.030  17.030  1.00  0.00            
ATOM     60  H29 GCD     1      25.070  27.190  17.770  1.00  0.00            
ATOM     61  O14 GCD     1      26.770  28.080  16.950  1.00  0.00            
ATOM     62  H30 GCD     1      27.510  27.750  17.480  1.00  0.00            
ATOM     63  O15 GCD     1      22.230  26.430  14.970  1.00  0.00            
ATOM     64  C19 GCD     1      20.930  26.230  14.550  1.00  0.00            
ATOM     65  H31 GCD     1      20.620  27.080  13.920  1.00  0.00            
ATOM     66  C20 GCD     1      20.810  24.960  13.760  1.00  0.00            
ATOM     67  H32 GCD     1      21.280  24.190  14.380  1.00  0.00            
ATOM     68  O16 GCD     1      21.620  25.090  12.500  1.00  0.00            
ATOM     69  H33 GCD     1      21.900  24.200  12.240  1.00  0.00            
ATOM     70  C21 GCD     1      19.320  24.640  13.480  1.00  0.00            
ATOM     71  H34 GCD     1      18.870  25.430  12.870  1.00  0.00            
ATOM     72  O17 GCD     1      19.040  23.410  12.780  1.00  0.00            
ATOM     73  H35 GCD     1      19.430  23.470  11.900  1.00  0.00            
ATOM     74  C22 GCD     1      18.570  24.620  14.780  1.00  0.00            
ATOM     75  H36 GCD     1      17.560  24.420  14.420  1.00  0.00            
ATOM     76  O18 GCD     1      18.640  25.890  15.410  1.00  0.00            
ATOM     77  C23 GCD     1      20.010  26.230  15.810  1.00  0.00            
ATOM     78  H37 GCD     1      20.460  25.560  16.550  1.00  0.00            
ATOM     79  C24 GCD     1      20.040  27.570  16.480  1.00  0.00            
ATOM     80  H38 GCD     1      19.560  28.320  15.830  1.00  0.00            
ATOM     81  H39 GCD     1      21.080  27.820  16.730  1.00  0.00            
ATOM     82  O19 GCD     1      19.310  27.570  17.740  1.00  0.00            
ATOM     83  H40 GCD     1      18.400  27.320  17.530  1.00  0.00            
ATOM     84  O20 GCD     1      18.960  23.580  15.710  1.00  0.00            
ATOM     85  C25 GCD     1      17.900  22.810  16.290  1.00  0.00            
ATOM     86  H41 GCD     1      16.980  23.390  16.130  1.00  0.00            
ATOM     87  C26 GCD     1      17.930  21.400  15.790  1.00  0.00            
ATOM     88  H42 GCD     1      18.940  20.990  15.940  1.00  0.00            
ATOM     89  O21 GCD     1      17.630  21.390  14.370  1.00  0.00            
ATOM     90  H43 GCD     1      18.220  22.040  13.960  1.00  0.00            
ATOM     91  C27 GCD     1      16.840  20.660  16.560  1.00  0.00            
ATOM     92  H44 GCD     1      15.860  21.090  16.320  1.00  0.00            
ATOM     93  O22 GCD     1      16.780  19.260  16.130  1.00  0.00            
ATOM     94  H45 GCD     1      16.470  19.270  15.210  1.00  0.00            
ATOM     95  C28 GCD     1      16.990  20.710  18.050  1.00  0.00            
ATOM     96  H46 GCD     1      16.120  20.400  18.640  1.00  0.00            
ATOM     97  O23 GCD     1      17.040  22.100  18.470  1.00  0.00            
ATOM     98  C29 GCD     1      18.140  22.860  17.810  1.00  0.00            
ATOM     99  H47 GCD     1      19.080  22.360  18.070  1.00  0.00            
ATOM    100  C30 GCD     1      18.000  24.290  18.300  1.00  0.00            
ATOM    101  H48 GCD     1      16.960  24.630  18.240  1.00  0.00            
ATOM    102  H49 GCD     1      18.660  24.940  17.720  1.00  0.00            
ATOM    103  O24 GCD     1      18.480  24.420  19.660  1.00  0.00            
ATOM    104  H50 GCD     1      19.440  24.400  19.610  1.00  0.00            
ATOM    105  O25 GCD     1      18.060  19.930  18.490  1.00  0.00            
ATOM    106  C31 GCD     1      17.990  19.200  19.750  1.00  0.00            
ATOM    107  H51 GCD     1      17.080  19.470  20.300  1.00  0.00            
ATOM    108  C32 GCD     1      17.910  17.670  19.380  1.00  0.00            
ATOM    109  H52 GCD     1      18.680  17.370  18.650  1.00  0.00            
ATOM    110  O26 GCD     1      16.660  17.430  18.750  1.00  0.00            
ATOM    111  H53 GCD     1      16.700  18.040  18.000  1.00  0.00            
ATOM    112  C33 GCD     1      18.150  16.890  20.650  1.00  0.00            
ATOM    113  H54 GCD     1      17.370  17.170  21.380  1.00  0.00            
ATOM    114  O27 GCD     1      18.030  15.470  20.400  1.00  0.00            
ATOM    115  H55 GCD     1      18.820  14.990  20.150  1.00  0.00            
ATOM    116  C34 GCD     1      19.540  17.190  21.210  1.00  0.00            
ATOM    117  H56 GCD     1      19.740  16.610  22.120  1.00  0.00            
ATOM    118  O28 GCD     1      19.590  18.540  21.520  1.00  0.00            
ATOM    119  C35 GCD     1      19.320  19.530  20.460  1.00  0.00            
ATOM    120  H57 GCD     1      20.170  19.590  19.760  1.00  0.00            
ATOM    121  C36 GCD     1      19.150  20.890  21.030  1.00  0.00            
ATOM    122  H58 GCD     1      18.720  21.510  20.230  1.00  0.00            
ATOM    123  H59 GCD     1      20.130  21.280  21.320  1.00  0.00            
ATOM    124  O29 GCD     1      18.250  20.850  22.160  1.00  0.00            
ATOM    125  H60 GCD     1      17.380  20.550  21.870  1.00  0.00            
ATOM    126  O30 GCD     1      20.530  16.940  20.250  1.00  0.00            
ATOM    127  C37 GCD     1      21.490  15.970  20.550  1.00  0.00            
ATOM    128  H61 GCD     1      21.220  15.380  21.440  1.00  0.00            
ATOM    129  C38 GCD     1      21.620  15.140  19.300  1.00  0.00            
ATOM    130  H62 GCD     1      21.930  15.820  18.490  1.00  0.00            
ATOM    131  O31 GCD     1      20.440  14.470  18.980  1.00  0.00            
ATOM    132  H63 GCD     1      20.580  14.080  18.110  1.00  0.00            
ATOM    133  C39 GCD     1      22.900  14.200  19.320  1.00  0.00            
ATOM    134  H64 GCD     1      22.560  13.460  20.050  1.00  0.00            
ATOM    135  O32 GCD     1      23.020  13.520  18.090  1.00  0.00            
ATOM    136  H65 GCD     1      23.160  14.190  17.410  1.00  0.00            
ATOM    137  C40 GCD     1      24.100  15.000  19.740  1.00  0.00            
ATOM    138  H66 GCD     1      24.980  14.380  19.950  1.00  0.00            
ATOM    139  O33 GCD     1      23.880  15.770  20.900  1.00  0.00            
ATOM    140  C41 GCD     1      22.780  16.750  20.800  1.00  0.00            
ATOM    141  H67 GCD     1      22.880  17.530  20.030  1.00  0.00            
ATOM    142  C42 GCD     1      22.790  17.570  22.060  1.00  0.00            
ATOM    143  H68 GCD     1      22.100  18.420  22.020  1.00  0.00            
ATOM    144  H69 GCD     1      23.850  17.870  22.100  1.00  0.00            
ATOM    145  O34 GCD     1      22.520  16.760  23.150  1.00  0.00            
ATOM    146  H70 GCD     1      22.800  15.880  22.870  1.00  0.00            
ATOM    147  O35 GCD     1      24.390  15.940  18.700  1.00  0.00            
ATOM    148  C43 GCD     1      25.530  15.660  17.850  1.00  0.00            
ATOM    149  H71 GCD     1      25.890  14.630  17.900  1.00  0.00            
ATOM    150  C44 GCD     1      25.070  15.920  16.400  1.00  0.00            
ATOM    151  H72 GCD     1      24.630  16.930  16.350  1.00  0.00            
ATOM    152  O36 GCD     1      24.140  14.870  15.960  1.00  0.00            
ATOM    153  H73 GCD     1      23.980  14.940  15.010  1.00  0.00            
ATOM    154  C45 GCD     1      26.330  15.880  15.510  1.00  0.00            
ATOM    155  H74 GCD     1      26.690  14.850  15.580  1.00  0.00            
ATOM    156  O37 GCD     1      26.010  16.040  14.110  1.00  0.00            
ATOM    157  H75 GCD     1      25.990  17.000  13.950  1.00  0.00            
ATOM    158  C46 GCD     1      27.470  16.780  15.980  1.00  0.00            
ATOM    159  H76 GCD     1      28.400  16.480  15.510  1.00  0.00            
ATOM    160  O38 GCD     1      27.210  18.160  15.710  1.00  0.00            
ATOM    161  O39 GCD     1      27.700  16.520  17.350  1.00  0.00            
ATOM    162  C47 GCD     1      26.640  16.680  18.290  1.00  0.00            
ATOM    163  H77 GCD     1      26.320  17.720  18.400  1.00  0.00            
ATOM    164  C48 GCD     1      27.060  16.290  19.760  1.00  0.00            
ATOM    165  H78 GCD     1      27.070  15.200  19.920  1.00  0.00            
ATOM    166  H79 GCD     1      26.290  16.650  20.450  1.00  0.00            
ATOM    167  O40 GCD     1      28.260  16.880  20.170  1.00  0.00            
ATOM    168  H80 GCD     1      28.690  17.220  19.370  1.00  0.00            
ATOM    169  C1  BC3     2      20.410  20.000  13.050  1.00  0.00            
ATOM    170  C2  BC3     2      19.740  18.750  13.520  1.00  0.00            
ATOM    171  O1  BC3     2      18.680  18.330  12.850  1.00  0.00            
ATOM    172  N1  BC3     2      18.280  17.160  13.450  1.00  0.00            
ATOM    173  C3  BC3     2      19.190  16.840  14.370  1.00  0.00            
ATOM    174  C4  BC3     2      20.150  17.870  14.460  1.00  0.00            
ATOM    175  C5  BC3     2      21.320  17.920  15.330  1.00  0.00            
ATOM    176  O2  BC3     2      21.560  17.070  16.130  1.00  0.00            
ATOM    177  N2  BC3     2      22.080  19.020  15.300  1.00  0.00            
ATOM    178  C6  BC3     2      23.060  19.290  16.250  1.00  0.00            
ATOM    179  C7  BC3     2      24.210  19.930  15.770  1.00  0.00            
ATOM    180  C8  BC3     2      25.240  20.280  16.640  1.00  0.00            
ATOM    181  C9  BC3     2      25.000  20.200  18.060  1.00  0.00            
ATOM    182  C10 BC3     2      26.040  20.840  19.030  1.00  0.00            
ATOM    183  F1  BC3     2      25.550  21.860  19.740  1.00  0.00            
ATOM    184  F2  BC3     2      26.550  19.880  19.900  1.00  0.00            
ATOM    185  F3  BC3     2      27.100  21.400  18.440  1.00  0.00            
ATOM    186  C11 BC3     2      23.810  19.730  18.500  1.00  0.00            
ATOM    187  C12 BC3     2      22.850  19.140  17.640  1.00  0.00            
ATOM    188  H1  BC3     2      19.800  20.620  12.380  1.00  0.00            
ATOM    189  H2  BC3     2      20.600  20.610  13.940  1.00  0.00            
ATOM    190  H3  BC3     2      21.450  19.880  12.710  1.00  0.00            
ATOM    191  H4  BC3     2      19.140  16.000  15.060  1.00  0.00            
ATOM    192  H5  BC3     2      22.040  19.640  14.500  1.00  0.00            
ATOM    193  H6  BC3     2      24.310  20.110  14.700  1.00  0.00            
ATOM    194  H7  BC3     2      26.140  20.750  16.260  1.00  0.00            
ATOM    195  H8  BC3     2      23.700  19.530  19.560  1.00  0.00            
ATOM    196  H9  BC3     2      21.890  18.730  17.950  1.00  0.00            
TER
ENDMDL
MODEL        1
ATOM      1  H1  GCD     1      26.480  20.070  20.390  1.00  0.00            
ATOM      2  O1  GCD     1      27.100  19.720  21.040  1.00  0.00            
ATOM      3  C1  GCD     1      27.850  18.840  20.190  1.00  0.00            
ATOM      4  H2  GCD     1      28.270  18.040  20.810  1.00  0.00            
ATOM      5  H3  GCD     1      27.230  18.330  19.430  1.00  0.00            
ATOM      6  C2  GCD     1      28.980  19.550  19.590  1.00  0.00            
ATOM      7  H4  GCD     1      28.650  20.470  19.090  1.00  0.00            
ATOM      8  C3  GCD     1      29.720  18.770  18.470  1.00  0.00            
ATOM      9  H5  GCD     1      30.050  17.840  18.960  1.00  0.00            
ATOM     10  C4  GCD     1      31.040  19.560  17.970  1.00  0.00            
ATOM     11  H6  GCD     1      30.860  20.520  17.480  1.00  0.00            
ATOM     12  O2  GCD     1      31.780  18.750  17.010  1.00  0.00            
ATOM     13  H7  GCD     1      32.290  18.030  17.400  1.00  0.00            
ATOM     14  C5  GCD     1      31.920  19.780  19.250  1.00  0.00            
ATOM     15  H8  GCD     1      32.150  18.770  19.600  1.00  0.00            
ATOM     16  O3  GCD     1      33.080  20.450  18.980  1.00  0.00            
ATOM     17  H9  GCD     1      32.920  21.340  18.670  1.00  0.00            
ATOM     18  C6  GCD     1      31.130  20.520  20.300  1.00  0.00            
ATOM     19  O4  GCD     1      29.970  19.810  20.590  1.00  0.00            
ATOM     20  H10 GCD     1      31.710  20.680  21.210  1.00  0.00            
ATOM     21  O5  GCD     1      30.740  21.770  19.960  1.00  0.00            
ATOM     22  C7  GCD     1      31.530  22.880  20.280  1.00  0.00            
ATOM     23  H11 GCD     1      32.520  22.620  20.680  1.00  0.00            
ATOM     24  C8  GCD     1      31.690  23.690  19.000  1.00  0.00            
ATOM     25  H12 GCD     1      30.680  23.850  18.610  1.00  0.00            
ATOM     26  O6  GCD     1      32.400  22.880  18.010  1.00  0.00            
ATOM     27  H13 GCD     1      32.080  23.060  17.120  1.00  0.00            
ATOM     28  C9  GCD     1      32.410  25.020  19.280  1.00  0.00            
ATOM     29  H14 GCD     1      33.440  24.800  19.600  1.00  0.00            
ATOM     30  O7  GCD     1      32.590  25.840  18.100  1.00  0.00            
ATOM     31  H15 GCD     1      33.150  25.280  17.560  1.00  0.00            
ATOM     32  C10 GCD     1      31.760  25.770  20.440  1.00  0.00            
ATOM     33  H16 GCD     1      32.270  26.670  20.800  1.00  0.00            
ATOM     34  O8  GCD     1      31.660  24.890  21.570  1.00  0.00            
ATOM     35  C11 GCD     1      30.850  23.690  21.400  1.00  0.00            
ATOM     36  H17 GCD     1      29.870  24.010  21.040  1.00  0.00            
ATOM     37  C12 GCD     1      30.570  23.110  22.760  1.00  0.00            
ATOM     38  H18 GCD     1      29.860  22.290  22.580  1.00  0.00            
ATOM     39  H19 GCD     1      30.050  23.710  23.510  1.00  0.00            
ATOM     40  O9  GCD     1      31.600  22.370  23.380  1.00  0.00            
ATOM     41  H20 GCD     1      32.310  23.010  23.500  1.00  0.00            
ATOM     42  O10 GCD     1      30.440  26.090  20.100  1.00  0.00            
ATOM     43  C13 GCD     1      30.070  27.480  20.250  1.00  0.00            
ATOM     44  H21 GCD     1      30.880  28.160  20.550  1.00  0.00            
ATOM     45  C14 GCD     1      29.490  28.040  18.970  1.00  0.00            
ATOM     46  H22 GCD     1      28.630  27.450  18.630  1.00  0.00            
ATOM     47  O11 GCD     1      30.470  28.210  17.900  1.00  0.00            
ATOM     48  H23 GCD     1      31.220  28.780  18.120  1.00  0.00            
ATOM     49  C15 GCD     1      28.930  29.410  19.260  1.00  0.00            
ATOM     50  H24 GCD     1      29.830  30.030  19.410  1.00  0.00            
ATOM     51  O12 GCD     1      28.260  30.000  18.100  1.00  0.00            
ATOM     52  H25 GCD     1      28.880  30.110  17.370  1.00  0.00            
ATOM     53  C16 GCD     1      28.050  29.540  20.530  1.00  0.00            
ATOM     54  H26 GCD     1      27.980  30.570  20.890  1.00  0.00            
ATOM     55  O13 GCD     1      28.650  28.880  21.610  1.00  0.00            
ATOM     56  C17 GCD     1      28.970  27.540  21.330  1.00  0.00            
ATOM     57  H27 GCD     1      28.100  27.000  20.940  1.00  0.00            
ATOM     58  C18 GCD     1      29.330  26.900  22.630  1.00  0.00            
ATOM     59  H28 GCD     1      30.230  27.480  22.880  1.00  0.00            
ATOM     60  H29 GCD     1      29.540  25.830  22.540  1.00  0.00            
ATOM     61  O14 GCD     1      28.320  26.970  23.610  1.00  0.00            
ATOM     62  H30 GCD     1      28.730  26.950  24.480  1.00  0.00            
ATOM     63  O15 GCD     1      26.710  28.980  20.280  1.00  0.00            
ATOM     64  C19 GCD     1      25.590  29.740  20.790  1.00  0.00            
ATOM     65  H31 GCD     1      25.890  30.510  21.510  1.00  0.00            
ATOM     66  C20 GCD     1      24.970  30.580  19.700  1.00  0.00            
ATOM     67  H32 GCD     1      24.620  29.940  18.890  1.00  0.00            
ATOM     68  O16 GCD     1      26.020  31.520  19.270  1.00  0.00            
ATOM     69  H33 GCD     1      26.810  31.010  19.060  1.00  0.00            
ATOM     70  C21 GCD     1      23.700  31.240  20.090  1.00  0.00            
ATOM     71  H34 GCD     1      24.010  31.980  20.840  1.00  0.00            
ATOM     72  O17 GCD     1      23.040  31.900  19.030  1.00  0.00            
ATOM     73  H35 GCD     1      23.570  32.570  18.580  1.00  0.00            
ATOM     74  C22 GCD     1      22.750  30.230  20.700  1.00  0.00            
ATOM     75  H36 GCD     1      21.810  30.670  21.040  1.00  0.00            
ATOM     76  O18 GCD     1      23.410  29.510  21.730  1.00  0.00            
ATOM     77  C23 GCD     1      24.520  28.720  21.340  1.00  0.00            
ATOM     78  H37 GCD     1      24.240  27.990  20.570  1.00  0.00            
ATOM     79  C24 GCD     1      25.010  27.900  22.560  1.00  0.00            
ATOM     80  H38 GCD     1      25.260  28.580  23.390  1.00  0.00            
ATOM     81  H39 GCD     1      25.990  27.450  22.350  1.00  0.00            
ATOM     82  O19 GCD     1      24.250  26.850  22.930  1.00  0.00            
ATOM     83  H40 GCD     1      23.670  27.200  23.620  1.00  0.00            
ATOM     84  O20 GCD     1      22.490  29.260  19.690  1.00  0.00            
ATOM     85  C25 GCD     1      21.180  28.820  19.410  1.00  0.00            
ATOM     86  H41 GCD     1      20.520  29.510  19.960  1.00  0.00            
ATOM     87  C26 GCD     1      21.080  28.900  17.880  1.00  0.00            
ATOM     88  H42 GCD     1      21.850  28.200  17.540  1.00  0.00            
ATOM     89  O21 GCD     1      21.420  30.260  17.430  1.00  0.00            
ATOM     90  H43 GCD     1      22.000  30.660  18.090  1.00  0.00            
ATOM     91  C27 GCD     1      19.660  28.440  17.460  1.00  0.00            
ATOM     92  H44 GCD     1      18.920  29.010  18.040  1.00  0.00            
ATOM     93  O22 GCD     1      19.630  28.430  16.080  1.00  0.00            
ATOM     94  H45 GCD     1      20.030  29.270  15.800  1.00  0.00            
ATOM     95  C28 GCD     1      19.390  27.020  17.930  1.00  0.00            
ATOM     96  H46 GCD     1      18.360  26.720  17.710  1.00  0.00            
ATOM     97  O23 GCD     1      19.510  27.060  19.350  1.00  0.00            
ATOM     98  C29 GCD     1      20.830  27.350  19.810  1.00  0.00            
ATOM     99  H47 GCD     1      21.620  26.720  19.380  1.00  0.00            
ATOM    100  C30 GCD     1      20.920  27.140  21.340  1.00  0.00            
ATOM    101  H48 GCD     1      20.220  27.810  21.850  1.00  0.00            
ATOM    102  H49 GCD     1      21.970  27.280  21.620  1.00  0.00            
ATOM    103  O24 GCD     1      20.670  25.740  21.530  1.00  0.00            
ATOM    104  H50 GCD     1      19.740  25.820  21.270  1.00  0.00            
ATOM    105  O25 GCD     1      20.380  26.180  17.430  1.00  0.00            
ATOM    106  C31 GCD     1      19.850  24.990  16.770  1.00  0.00            
ATOM    107  H51 GCD     1      18.750  25.090  16.780  1.00  0.00            
ATOM    108  C32 GCD     1      20.500  24.900  15.390  1.00  0.00            
ATOM    109  H52 GCD     1      21.590  24.870  15.520  1.00  0.00            
ATOM    110  O26 GCD     1      20.120  26.080  14.600  1.00  0.00            
ATOM    111  H53 GCD     1      20.090  26.830  15.210  1.00  0.00            
ATOM    112  C33 GCD     1      20.050  23.580  14.670  1.00  0.00            
ATOM    113  H54 GCD     1      18.990  23.670  14.400  1.00  0.00            
ATOM    114  O27 GCD     1      20.760  23.330  13.510  1.00  0.00            
ATOM    115  H55 GCD     1      20.710  24.200  13.100  1.00  0.00            
ATOM    116  C34 GCD     1      20.180  22.350  15.620  1.00  0.00            
ATOM    117  H56 GCD     1      19.650  21.450  15.300  1.00  0.00            
ATOM    118  O28 GCD     1      19.700  22.640  16.910  1.00  0.00            
ATOM    119  C35 GCD     1      20.270  23.770  17.610  1.00  0.00            
ATOM    120  H57 GCD     1      21.360  23.710  17.680  1.00  0.00            
ATOM    121  C36 GCD     1      19.640  23.810  19.000  1.00  0.00            
ATOM    122  H58 GCD     1      19.810  24.700  19.610  1.00  0.00            
ATOM    123  H59 GCD     1      19.960  22.910  19.540  1.00  0.00            
ATOM    124  O29 GCD     1      18.250  23.810  18.790  1.00  0.00            
ATOM    125  H60 GCD     1      17.820  24.150  19.590  1.00  0.00            
ATOM    126  O30 GCD     1      21.620  22.020  15.820  1.00  0.00            
ATOM    127  C37 GCD     1      22.050  20.680  15.430  1.00  0.00            
ATOM    128  H61 GCD     1      21.200  20.030  15.180  1.00  0.00            
ATOM    129  C38 GCD     1      23.050  20.660  14.240  1.00  0.00            
ATOM    130  H62 GCD     1      23.970  21.140  14.600  1.00  0.00            
ATOM    131  O31 GCD     1      22.520  21.300  13.080  1.00  0.00            
ATOM    132  H63 GCD     1      22.240  22.180  13.330  1.00  0.00            
ATOM    133  C39 GCD     1      23.240  19.230  13.900  1.00  0.00            
ATOM    134  H64 GCD     1      22.240  18.920  13.560  1.00  0.00            
ATOM    135  O32 GCD     1      24.270  19.170  12.860  1.00  0.00            
ATOM    136  H65 GCD     1      25.120  19.390  13.260  1.00  0.00            
ATOM    137  C40 GCD     1      23.660  18.390  15.120  1.00  0.00            
ATOM    138  H66 GCD     1      23.660  17.320  14.890  1.00  0.00            
ATOM    139  O33 GCD     1      22.710  18.580  16.180  1.00  0.00            
ATOM    140  C41 GCD     1      22.600  20.020  16.600  1.00  0.00            
ATOM    141  H67 GCD     1      23.580  20.490  16.760  1.00  0.00            
ATOM    142  C42 GCD     1      21.780  20.170  17.910  1.00  0.00            
ATOM    143  H68 GCD     1      21.850  21.260  18.040  1.00  0.00            
ATOM    144  H69 GCD     1      22.300  19.510  18.620  1.00  0.00            
ATOM    145  O34 GCD     1      20.420  19.750  17.780  1.00  0.00            
ATOM    146  H70 GCD     1      19.970  20.490  17.360  1.00  0.00            
ATOM    147  O35 GCD     1      24.960  18.870  15.440  1.00  0.00            
ATOM    148  C43 GCD     1      25.980  17.880  15.470  1.00  0.00            
ATOM    149  H71 GCD     1      25.710  17.100  14.740  1.00  0.00            
ATOM    150  C44 GCD     1      27.290  18.550  14.960  1.00  0.00            
ATOM    151  H72 GCD     1      27.390  19.500  15.500  1.00  0.00            
ATOM    152  O36 GCD     1      27.090  18.840  13.530  1.00  0.00            
ATOM    153  H73 GCD     1      27.990  19.040  13.270  1.00  0.00            
ATOM    154  C45 GCD     1      28.550  17.700  15.230  1.00  0.00            
ATOM    155  H74 GCD     1      28.530  16.740  14.690  1.00  0.00            
ATOM    156  O37 GCD     1      29.760  18.410  14.730  1.00  0.00            
ATOM    157  H75 GCD     1      30.240  18.720  15.510  1.00  0.00            
ATOM    158  C46 GCD     1      28.630  17.420  16.700  1.00  0.00            
ATOM    159  H76 GCD     1      29.530  16.800  16.830  1.00  0.00            
ATOM    160  O38 GCD     1      28.790  18.630  17.410  1.00  0.00            
ATOM    161  O39 GCD     1      27.460  16.800  17.200  1.00  0.00            
ATOM    162  C47 GCD     1      26.200  17.480  16.930  1.00  0.00            
ATOM    163  H77 GCD     1      26.210  18.380  17.570  1.00  0.00            
ATOM    164  C48 GCD     1      25.050  16.610  17.530  1.00  0.00            
ATOM    165  H78 GCD     1      24.170  17.260  17.580  1.00  0.00            
ATOM    166  H79 GCD     1      25.240  16.280  18.560  1.00  0.00            
ATOM    167  O40 GCD     1      24.760  15.460  16.680  1.00  0.00            
ATOM    168  H80 GCD     1      25.550  14.910  16.670  1.00  0.00            
ATOM    169  C1  BC3     2      25.710  30.300  15.810  1.00  0.00            
ATOM    170  C2  BC3     2      24.600  29.860  14.950  1.00  0.00            
ATOM    171  O1  BC3     2      24.220  30.560  13.850  1.00  0.00            
ATOM    172  N1  BC3     2      23.120  29.880  13.260  1.00  0.00            
ATOM    173  C3  BC3     2      22.990  28.710  13.940  1.00  0.00            
ATOM    174  C4  BC3     2      23.960  28.650  14.980  1.00  0.00            
ATOM    175  C5  BC3     2      24.160  27.410  15.830  1.00  0.00            
ATOM    176  O2  BC3     2      23.400  26.450  15.830  1.00  0.00            
ATOM    177  N2  BC3     2      25.380  27.440  16.370  1.00  0.00            
ATOM    178  C6  BC3     2      25.730  26.510  17.370  1.00  0.00            
ATOM    179  C7  BC3     2      26.720  25.630  17.170  1.00  0.00            
ATOM    180  C8  BC3     2      27.100  24.720  18.250  1.00  0.00            
ATOM    181  C9  BC3     2      26.540  24.770  19.520  1.00  0.00            
ATOM    182  C10 BC3     2      27.050  23.830  20.720  1.00  0.00            
ATOM    183  F1  BC3     2      27.870  22.820  20.250  1.00  0.00            
ATOM    184  F2  BC3     2      27.640  24.620  21.680  1.00  0.00            
ATOM    185  F3  BC3     2      25.960  23.240  21.350  1.00  0.00            
ATOM    186  C11 BC3     2      25.570  25.780  19.730  1.00  0.00            
ATOM    187  C12 BC3     2      25.080  26.520  18.650  1.00  0.00            
ATOM    188  H1  BC3     2      25.970  31.330  15.540  1.00  0.00            
ATOM    189  H2  BC3     2      25.490  30.340  16.880  1.00  0.00            
ATOM    190  H3  BC3     2      26.640  29.740  15.630  1.00  0.00            
ATOM    191  H4  BC3     2      22.270  27.920  13.780  1.00  0.00            
ATOM    192  H5  BC3     2      25.990  28.250  16.300  1.00  0.00            
ATOM    193  H6  BC3     2      27.300  25.610  16.250  1.00  0.00            
ATOM    194  H7  BC3     2      27.950  24.130  17.920  1.00  0.00            
ATOM    195  H8  BC3     2      24.910  25.800  20.600  1.00  0.00            
ATOM    196  H9  BC3     2      24.270  27.230  18.760  1.00  0.00            
TER
ENDMDL
MODEL        1
ATOM      1  H1  GCD     1      26.660  19.990  20.780  1.00  0.00            
ATOM      2  O1  GCD     1      25.920  20.580  20.610  1.00  0.00            
ATOM      3  C1  GCD     1      24.670  20.020  20.970  1.00  0.00            
ATOM      4  H2  GCD     1      24.870  19.580  21.960  1.00  0.00            
ATOM      5  H3  GCD     1      23.910  20.780  21.180  1.00  0.00            
ATOM      6  C2  GCD     1      24.120  18.960  20.050  1.00  0.00            
ATOM      7  H4  GCD     1      24.090  19.390  19.040  1.00  0.00            
ATOM      8  C3  GCD     1      22.720  18.600  20.500  1.00  0.00            
ATOM      9  H5  GCD     1      22.700  18.660  21.590  1.00  0.00            
ATOM     10  C4  GCD     1      22.260  17.220  20.000  1.00  0.00            
ATOM     11  H6  GCD     1      22.080  17.320  18.920  1.00  0.00            
ATOM     12  O2  GCD     1      21.030  16.830  20.710  1.00  0.00            
ATOM     13  H7  GCD     1      20.330  17.310  20.260  1.00  0.00            
ATOM     14  C5  GCD     1      23.400  16.160  20.180  1.00  0.00            
ATOM     15  H8  GCD     1      23.500  15.990  21.260  1.00  0.00            
ATOM     16  O3  GCD     1      22.980  14.910  19.650  1.00  0.00            
ATOM     17  H9  GCD     1      22.220  14.590  20.150  1.00  0.00            
ATOM     18  C6  GCD     1      24.730  16.700  19.680  1.00  0.00            
ATOM     19  O4  GCD     1      25.080  17.940  20.220  1.00  0.00            
ATOM     20  H10 GCD     1      25.490  15.970  19.980  1.00  0.00            
ATOM     21  O5  GCD     1      24.800  16.790  18.220  1.00  0.00            
ATOM     22  C7  GCD     1      25.610  15.900  17.450  1.00  0.00            
ATOM     23  H11 GCD     1      26.020  15.130  18.120  1.00  0.00            
ATOM     24  C8  GCD     1      24.730  15.170  16.350  1.00  0.00            
ATOM     25  H12 GCD     1      24.290  15.980  15.760  1.00  0.00            
ATOM     26  O6  GCD     1      23.670  14.420  16.970  1.00  0.00            
ATOM     27  H13 GCD     1      23.570  14.710  17.880  1.00  0.00            
ATOM     28  C9  GCD     1      25.590  14.360  15.500  1.00  0.00            
ATOM     29  H14 GCD     1      26.200  13.770  16.190  1.00  0.00            
ATOM     30  O7  GCD     1      24.850  13.680  14.510  1.00  0.00            
ATOM     31  H15 GCD     1      24.130  13.180  14.920  1.00  0.00            
ATOM     32  C10 GCD     1      26.570  15.260  14.770  1.00  0.00            
ATOM     33  H16 GCD     1      27.240  14.760  14.070  1.00  0.00            
ATOM     34  O8  GCD     1      27.360  15.930  15.790  1.00  0.00            
ATOM     35  C11 GCD     1      26.690  16.740  16.830  1.00  0.00            
ATOM     36  H17 GCD     1      26.260  17.620  16.330  1.00  0.00            
ATOM     37  C12 GCD     1      27.740  17.140  17.860  1.00  0.00            
ATOM     38  H18 GCD     1      28.180  16.240  18.320  1.00  0.00            
ATOM     39  H19 GCD     1      27.300  17.810  18.610  1.00  0.00            
ATOM     40  O9  GCD     1      28.830  17.880  17.310  1.00  0.00            
ATOM     41  H20 GCD     1      29.240  17.300  16.650  1.00  0.00            
ATOM     42  O10 GCD     1      25.880  16.210  13.980  1.00  0.00            
ATOM     43  C13 GCD     1      25.780  15.890  12.610  1.00  0.00            
ATOM     44  H21 GCD     1      25.920  14.810  12.480  1.00  0.00            
ATOM     45  C14 GCD     1      24.380  16.330  12.190  1.00  0.00            
ATOM     46  H22 GCD     1      24.460  17.400  12.410  1.00  0.00            
ATOM     47  O11 GCD     1      23.390  15.640  12.870  1.00  0.00            
ATOM     48  H23 GCD     1      23.790  15.300  13.670  1.00  0.00            
ATOM     49  C15 GCD     1      24.290  16.090  10.610  1.00  0.00            
ATOM     50  H24 GCD     1      24.490  15.020  10.480  1.00  0.00            
ATOM     51  O12 GCD     1      23.010  16.500  10.050  1.00  0.00            
ATOM     52  H25 GCD     1      22.660  17.330  10.400  1.00  0.00            
ATOM     53  C16 GCD     1      25.350  16.780   9.810  1.00  0.00            
ATOM     54  H26 GCD     1      25.320  16.620   8.730  1.00  0.00            
ATOM     55  O13 GCD     1      26.590  16.300  10.370  1.00  0.00            
ATOM     56  C17 GCD     1      26.840  16.620  11.750  1.00  0.00            
ATOM     57  H27 GCD     1      26.740  17.680  11.990  1.00  0.00            
ATOM     58  C18 GCD     1      28.280  16.150  11.940  1.00  0.00            
ATOM     59  H28 GCD     1      28.640  16.650  12.840  1.00  0.00            
ATOM     60  H29 GCD     1      28.900  16.450  11.090  1.00  0.00            
ATOM     61  O14 GCD     1      28.490  14.780  12.120  1.00  0.00            
ATOM     62  H30 GCD     1      28.510  14.290  11.290  1.00  0.00            
ATOM     63  O15 GCD     1      25.250  18.190  10.000  1.00  0.00            
ATOM     64  C19 GCD     1      25.640  18.980   8.950  1.00  0.00            
ATOM     65  H31 GCD     1      26.380  18.460   8.320  1.00  0.00            
ATOM     66  C20 GCD     1      24.480  19.440   8.020  1.00  0.00            
ATOM     67  H32 GCD     1      23.670  19.820   8.660  1.00  0.00            
ATOM     68  O16 GCD     1      23.990  18.330   7.270  1.00  0.00            
ATOM     69  H33 GCD     1      23.170  18.120   7.730  1.00  0.00            
ATOM     70  C21 GCD     1      24.850  20.610   7.090  1.00  0.00            
ATOM     71  H34 GCD     1      25.600  20.170   6.420  1.00  0.00            
ATOM     72  O17 GCD     1      23.750  21.130   6.320  1.00  0.00            
ATOM     73  H35 GCD     1      23.050  21.370   6.950  1.00  0.00            
ATOM     74  C22 GCD     1      25.530  21.710   7.840  1.00  0.00            
ATOM     75  H36 GCD     1      25.830  22.510   7.160  1.00  0.00            
ATOM     76  O18 GCD     1      26.650  21.120   8.510  1.00  0.00            
ATOM     77  C23 GCD     1      26.290  20.250   9.570  1.00  0.00            
ATOM     78  H37 GCD     1      25.590  20.730  10.270  1.00  0.00            
ATOM     79  C24 GCD     1      27.600  19.950  10.230  1.00  0.00            
ATOM     80  H38 GCD     1      27.450  19.270  11.080  1.00  0.00            
ATOM     81  H39 GCD     1      28.030  20.890  10.590  1.00  0.00            
ATOM     82  O19 GCD     1      28.580  19.330   9.400  1.00  0.00            
ATOM     83  H40 GCD     1      29.080  20.030   8.960  1.00  0.00            
ATOM     84  O20 GCD     1      24.680  22.180   8.870  1.00  0.00            
ATOM     85  C25 GCD     1      23.900  23.380   8.560  1.00  0.00            
ATOM     86  H41 GCD     1      24.070  23.580   7.490  1.00  0.00            
ATOM     87  C26 GCD     1      22.410  23.140   8.910  1.00  0.00            
ATOM     88  H42 GCD     1      22.340  22.800   9.960  1.00  0.00            
ATOM     89  O21 GCD     1      21.810  22.200   7.950  1.00  0.00            
ATOM     90  H43 GCD     1      20.930  22.090   8.330  1.00  0.00            
ATOM     91  C27 GCD     1      21.640  24.480   8.890  1.00  0.00            
ATOM     92  H44 GCD     1      21.740  24.870   7.870  1.00  0.00            
ATOM     93  O22 GCD     1      20.260  24.350   9.150  1.00  0.00            
ATOM     94  H45 GCD     1      19.840  24.150   8.300  1.00  0.00            
ATOM     95  C28 GCD     1      22.330  25.480   9.770  1.00  0.00            
ATOM     96  H46 GCD     1      21.810  26.430   9.670  1.00  0.00            
ATOM     97  O23 GCD     1      23.610  25.660   9.340  1.00  0.00            
ATOM     98  C29 GCD     1      24.520  24.500   9.380  1.00  0.00            
ATOM     99  H47 GCD     1      24.620  24.190  10.430  1.00  0.00            
ATOM    100  C30 GCD     1      25.880  24.850   8.790  1.00  0.00            
ATOM    101  H48 GCD     1      26.630  24.070   8.950  1.00  0.00            
ATOM    102  H49 GCD     1      26.260  25.710   9.360  1.00  0.00            
ATOM    103  O24 GCD     1      25.820  25.180   7.370  1.00  0.00            
ATOM    104  H50 GCD     1      24.940  25.530   7.210  1.00  0.00            
ATOM    105  O25 GCD     1      22.210  25.080  11.100  1.00  0.00            
ATOM    106  C31 GCD     1      21.920  26.070  12.090  1.00  0.00            
ATOM    107  H51 GCD     1      22.250  27.030  11.690  1.00  0.00            
ATOM    108  C32 GCD     1      20.450  26.050  12.380  1.00  0.00            
ATOM    109  H52 GCD     1      20.040  25.060  12.600  1.00  0.00            
ATOM    110  O26 GCD     1      19.850  26.490  11.160  1.00  0.00            
ATOM    111  H53 GCD     1      20.020  25.770  10.540  1.00  0.00            
ATOM    112  C33 GCD     1      20.120  27.090  13.440  1.00  0.00            
ATOM    113  H54 GCD     1      20.530  28.020  13.040  1.00  0.00            
ATOM    114  O27 GCD     1      18.720  27.250  13.580  1.00  0.00            
ATOM    115  H55 GCD     1      18.390  27.270  12.670  1.00  0.00            
ATOM    116  C34 GCD     1      20.950  26.830  14.690  1.00  0.00            
ATOM    117  H56 GCD     1      21.010  27.720  15.330  1.00  0.00            
ATOM    118  O28 GCD     1      22.320  26.590  14.440  1.00  0.00            
ATOM    119  C35 GCD     1      22.630  25.630  13.380  1.00  0.00            
ATOM    120  H57 GCD     1      22.340  24.610  13.670  1.00  0.00            
ATOM    121  C36 GCD     1      24.200  25.630  13.240  1.00  0.00            
ATOM    122  H58 GCD     1      24.550  26.640  12.960  1.00  0.00            
ATOM    123  H59 GCD     1      24.590  25.060  12.390  1.00  0.00            
ATOM    124  O29 GCD     1      24.720  25.220  14.410  1.00  0.00            
ATOM    125  H60 GCD     1      24.170  25.660  15.060  1.00  0.00            
ATOM    126  O30 GCD     1      20.390  25.680  15.420  1.00  0.00            
ATOM    127  C37 GCD     1      19.820  25.990  16.650  1.00  0.00            
ATOM    128  H61 GCD     1      19.480  27.030  16.670  1.00  0.00            
ATOM    129  C38 GCD     1      18.670  25.050  16.740  1.00  0.00            
ATOM    130  H62 GCD     1      18.990  24.070  16.350  1.00  0.00            
ATOM    131  O31 GCD     1      17.560  25.550  15.940  1.00  0.00            
ATOM    132  H63 GCD     1      17.530  25.160  15.060  1.00  0.00            
ATOM    133  C39 GCD     1      18.230  24.840  18.200  1.00  0.00            
ATOM    134  H64 GCD     1      17.770  25.810  18.400  1.00  0.00            
ATOM    135  O32 GCD     1      17.190  23.860  18.410  1.00  0.00            
ATOM    136  H65 GCD     1      16.850  24.040  19.290  1.00  0.00            
ATOM    137  C40 GCD     1      19.380  24.670  19.160  1.00  0.00            
ATOM    138  H66 GCD     1      19.060  24.690  20.200  1.00  0.00            
ATOM    139  O33 GCD     1      20.260  25.790  19.060  1.00  0.00            
ATOM    140  C41 GCD     1      20.870  25.790  17.790  1.00  0.00            
ATOM    141  H67 GCD     1      21.500  24.900  17.710  1.00  0.00            
ATOM    142  C42 GCD     1      21.880  26.930  17.800  1.00  0.00            
ATOM    143  H68 GCD     1      22.490  26.930  16.890  1.00  0.00            
ATOM    144  H69 GCD     1      22.630  26.720  18.570  1.00  0.00            
ATOM    145  O34 GCD     1      21.280  28.180  18.190  1.00  0.00            
ATOM    146  H70 GCD     1      21.950  28.880  18.210  1.00  0.00            
ATOM    147  O35 GCD     1      20.130  23.460  18.980  1.00  0.00            
ATOM    148  C43 GCD     1      19.880  22.400  19.990  1.00  0.00            
ATOM    149  H71 GCD     1      19.080  22.640  20.710  1.00  0.00            
ATOM    150  C44 GCD     1      19.480  21.150  19.230  1.00  0.00            
ATOM    151  H72 GCD     1      20.200  20.950  18.440  1.00  0.00            
ATOM    152  O36 GCD     1      18.230  21.330  18.640  1.00  0.00            
ATOM    153  H73 GCD     1      17.940  22.250  18.710  1.00  0.00            
ATOM    154  C45 GCD     1      19.420  20.010  20.260  1.00  0.00            
ATOM    155  H74 GCD     1      18.590  20.300  20.930  1.00  0.00            
ATOM    156  O37 GCD     1      19.010  18.760  19.650  1.00  0.00            
ATOM    157  H75 GCD     1      18.180  18.830  19.180  1.00  0.00            
ATOM    158  C46 GCD     1      20.730  19.870  20.930  1.00  0.00            
ATOM    159  H76 GCD     1      20.710  19.110  21.710  1.00  0.00            
ATOM    160  O38 GCD     1      21.780  19.570  20.010  1.00  0.00            
ATOM    161  O39 GCD     1      20.980  21.120  21.660  1.00  0.00            
ATOM    162  C47 GCD     1      21.270  22.140  20.660  1.00  0.00            
ATOM    163  H77 GCD     1      21.980  21.820  19.890  1.00  0.00            
ATOM    164  C48 GCD     1      21.810  23.450  21.350  1.00  0.00            
ATOM    165  H78 GCD     1      21.200  23.770  22.200  1.00  0.00            
ATOM    166  H79 GCD     1      21.820  24.270  20.620  1.00  0.00            
ATOM    167  O40 GCD     1      23.150  23.340  21.810  1.00  0.00            
ATOM    168  H80 GCD     1      23.220  22.660  22.490  1.00  0.00            
ATOM    169  C1  BC3     2      21.930  22.570  15.480  1.00  0.00            
ATOM    170  C2  BC3     2      21.230  22.410  14.190  1.00  0.00            
ATOM    171  O1  BC3     2      19.980  22.800  14.180  1.00  0.00            
ATOM    172  N1  BC3     2      19.540  22.500  12.810  1.00  0.00            
ATOM    173  C3  BC3     2      20.540  22.030  12.140  1.00  0.00            
ATOM    174  C4  BC3     2      21.690  21.960  13.020  1.00  0.00            
ATOM    175  C5  BC3     2      22.960  21.390  12.610  1.00  0.00            
ATOM    176  O2  BC3     2      23.120  21.050  11.460  1.00  0.00            
ATOM    177  N2  BC3     2      23.860  21.250  13.630  1.00  0.00            
ATOM    178  C6  BC3     2      25.180  21.010  13.390  1.00  0.00            
ATOM    179  C7  BC3     2      26.000  21.980  12.800  1.00  0.00            
ATOM    180  C8  BC3     2      27.410  21.880  12.950  1.00  0.00            
ATOM    181  C9  BC3     2      27.940  20.690  13.500  1.00  0.00            
ATOM    182  C10 BC3     2      29.410  20.400  13.540  1.00  0.00            
ATOM    183  F1  BC3     2      29.760  19.980  14.720  1.00  0.00            
ATOM    184  F2  BC3     2      29.830  19.470  12.700  1.00  0.00            
ATOM    185  F3  BC3     2      30.030  21.530  13.380  1.00  0.00            
ATOM    186  C11 BC3     2      27.080  19.600  13.930  1.00  0.00            
ATOM    187  C12 BC3     2      25.680  19.820  13.870  1.00  0.00            
ATOM    188  H1  BC3     2      21.260  22.940  16.260  1.00  0.00            
ATOM    189  H2  BC3     2      22.200  21.620  15.950  1.00  0.00            
ATOM    190  H3  BC3     2      22.820  23.200  15.350  1.00  0.00            
ATOM    191  H4  BC3     2      20.450  21.800  11.080  1.00  0.00            
ATOM    192  H5  BC3     2      23.650  21.870  14.400  1.00  0.00            
ATOM    193  H6  BC3     2      25.550  22.860  12.350  1.00  0.00            
ATOM    194  H7  BC3     2      28.040  22.600  12.440  1.00  0.00            
ATOM    195  H8  BC3     2      27.470  18.710  14.410  1.00  0.00            
ATOM    196  H9  BC3     2      24.960  19.130  14.310  1.00  0.00            
TER
ENDMDL
MODEL        1
ATOM      1  H1  GCD     1      30.550  28.290  16.470  1.00  0.00            
ATOM      2  O1  GCD     1      29.860  27.720  16.830  1.00  0.00            
ATOM      3  C1  GCD     1      28.700  27.910  16.000  1.00  0.00            
ATOM      4  H2  GCD     1      29.000  27.770  14.950  1.00  0.00            
ATOM      5  H3  GCD     1      28.050  27.130  16.420  1.00  0.00            
ATOM      6  C2  GCD     1      28.040  29.290  16.120  1.00  0.00            
ATOM      7  H4  GCD     1      27.940  29.650  17.150  1.00  0.00            
ATOM      8  C3  GCD     1      26.680  29.490  15.490  1.00  0.00            
ATOM      9  H5  GCD     1      26.730  29.030  14.500  1.00  0.00            
ATOM     10  C4  GCD     1      26.330  30.940  15.350  1.00  0.00            
ATOM     11  H6  GCD     1      26.150  31.390  16.340  1.00  0.00            
ATOM     12  O2  GCD     1      25.110  31.000  14.670  1.00  0.00            
ATOM     13  H7  GCD     1      25.230  30.410  13.930  1.00  0.00            
ATOM     14  C5  GCD     1      27.460  31.740  14.640  1.00  0.00            
ATOM     15  H8  GCD     1      27.500  31.330  13.620  1.00  0.00            
ATOM     16  O3  GCD     1      27.300  33.080  14.430  1.00  0.00            
ATOM     17  H9  GCD     1      27.140  33.520  15.280  1.00  0.00            
ATOM     18  C6  GCD     1      28.820  31.460  15.340  1.00  0.00            
ATOM     19  O4  GCD     1      29.000  30.060  15.430  1.00  0.00            
ATOM     20  H10 GCD     1      29.720  31.880  14.890  1.00  0.00            
ATOM     21  O5  GCD     1      28.790  31.870  16.770  1.00  0.00            
ATOM     22  C7  GCD     1      29.040  33.250  16.910  1.00  0.00            
ATOM     23  H11 GCD     1      29.010  33.800  15.960  1.00  0.00            
ATOM     24  C8  GCD     1      28.010  33.740  17.890  1.00  0.00            
ATOM     25  H12 GCD     1      27.880  33.080  18.760  1.00  0.00            
ATOM     26  O6  GCD     1      26.720  33.780  17.240  1.00  0.00            
ATOM     27  H13 GCD     1      26.080  34.150  17.860  1.00  0.00            
ATOM     28  C9  GCD     1      28.350  35.220  18.320  1.00  0.00            
ATOM     29  H14 GCD     1      28.220  35.800  17.400  1.00  0.00            
ATOM     30  O7  GCD     1      27.420  35.870  19.190  1.00  0.00            
ATOM     31  H15 GCD     1      26.490  35.640  19.200  1.00  0.00            
ATOM     32  C10 GCD     1      29.800  35.410  18.720  1.00  0.00            
ATOM     33  H16 GCD     1      30.050  36.470  18.600  1.00  0.00            
ATOM     34  O8  GCD     1      30.710  34.780  17.870  1.00  0.00            
ATOM     35  C11 GCD     1      30.380  33.440  17.570  1.00  0.00            
ATOM     36  H17 GCD     1      30.430  32.890  18.510  1.00  0.00            
ATOM     37  C12 GCD     1      31.530  32.850  16.710  1.00  0.00            
ATOM     38  H18 GCD     1      31.410  31.800  16.430  1.00  0.00            
ATOM     39  H19 GCD     1      32.510  32.950  17.190  1.00  0.00            
ATOM     40  O9  GCD     1      31.590  33.610  15.500  1.00  0.00            
ATOM     41  H20 GCD     1      31.400  34.520  15.720  1.00  0.00            
ATOM     42  O10 GCD     1      29.940  35.110  20.070  1.00  0.00            
ATOM     43  C13 GCD     1      30.860  35.930  20.830  1.00  0.00            
ATOM     44  H21 GCD     1      31.140  36.810  20.230  1.00  0.00            
ATOM     45  C14 GCD     1      29.980  36.350  21.990  1.00  0.00            
ATOM     46  H22 GCD     1      29.660  35.430  22.490  1.00  0.00            
ATOM     47  O11 GCD     1      28.770  37.050  21.600  1.00  0.00            
ATOM     48  H23 GCD     1      28.500  36.550  20.820  1.00  0.00            
ATOM     49  C15 GCD     1      30.820  37.140  22.920  1.00  0.00            
ATOM     50  H24 GCD     1      31.080  38.130  22.520  1.00  0.00            
ATOM     51  O12 GCD     1      30.090  37.470  24.110  1.00  0.00            
ATOM     52  H25 GCD     1      30.350  36.990  24.900  1.00  0.00            
ATOM     53  C16 GCD     1      32.050  36.400  23.380  1.00  0.00            
ATOM     54  H26 GCD     1      32.580  37.090  24.050  1.00  0.00            
ATOM     55  O13 GCD     1      32.770  36.010  22.300  1.00  0.00            
ATOM     56  C17 GCD     1      32.160  35.230  21.280  1.00  0.00            
ATOM     57  H27 GCD     1      31.950  34.210  21.620  1.00  0.00            
ATOM     58  C18 GCD     1      33.190  35.050  20.150  1.00  0.00            
ATOM     59  H28 GCD     1      32.860  34.370  19.350  1.00  0.00            
ATOM     60  H29 GCD     1      34.150  34.680  20.530  1.00  0.00            
ATOM     61  O14 GCD     1      33.370  36.290  19.460  1.00  0.00            
ATOM     62  H30 GCD     1      33.760  36.860  20.140  1.00  0.00            
ATOM     63  O15 GCD     1      31.650  35.240  24.200  1.00  0.00            
ATOM     64  C19 GCD     1      32.090  35.030  25.530  1.00  0.00            
ATOM     65  H31 GCD     1      33.030  35.580  25.670  1.00  0.00            
ATOM     66  C20 GCD     1      31.000  35.510  26.480  1.00  0.00            
ATOM     67  H32 GCD     1      30.010  35.160  26.140  1.00  0.00            
ATOM     68  O16 GCD     1      30.950  36.970  26.500  1.00  0.00            
ATOM     69  H33 GCD     1      30.280  37.240  27.140  1.00  0.00            
ATOM     70  C21 GCD     1      31.240  35.040  27.930  1.00  0.00            
ATOM     71  H34 GCD     1      32.090  35.580  28.360  1.00  0.00            
ATOM     72  O17 GCD     1      30.080  35.390  28.720  1.00  0.00            
ATOM     73  H35 GCD     1      30.200  36.320  28.920  1.00  0.00            
ATOM     74  C22 GCD     1      31.550  33.520  27.950  1.00  0.00            
ATOM     75  H36 GCD     1      31.720  33.210  28.990  1.00  0.00            
ATOM     76  O18 GCD     1      32.610  33.310  27.120  1.00  0.00            
ATOM     77  C23 GCD     1      32.340  33.580  25.690  1.00  0.00            
ATOM     78  H37 GCD     1      31.560  32.890  25.360  1.00  0.00            
ATOM     79  C24 GCD     1      33.560  33.220  24.840  1.00  0.00            
ATOM     80  H38 GCD     1      34.540  33.440  25.290  1.00  0.00            
ATOM     81  H39 GCD     1      33.500  33.720  23.860  1.00  0.00            
ATOM     82  O19 GCD     1      33.600  31.790  24.510  1.00  0.00            
ATOM     83  H40 GCD     1      34.360  31.710  23.920  1.00  0.00            
ATOM     84  O20 GCD     1      30.460  32.720  27.490  1.00  0.00            
ATOM     85  C25 GCD     1      30.140  31.570  28.310  1.00  0.00            
ATOM     86  H41 GCD     1      30.930  31.420  29.060  1.00  0.00            
ATOM     87  C26 GCD     1      28.700  31.680  28.890  1.00  0.00            
ATOM     88  H42 GCD     1      28.000  31.930  28.090  1.00  0.00            
ATOM     89  O21 GCD     1      28.650  32.600  29.960  1.00  0.00            
ATOM     90  H43 GCD     1      27.750  32.840  30.220  1.00  0.00            
ATOM     91  C27 GCD     1      28.300  30.330  29.430  1.00  0.00            
ATOM     92  H44 GCD     1      28.800  30.110  30.390  1.00  0.00            
ATOM     93  O22 GCD     1      26.930  30.380  29.750  1.00  0.00            
ATOM     94  H45 GCD     1      26.540  30.770  28.970  1.00  0.00            
ATOM     95  C28 GCD     1      28.470  29.220  28.420  1.00  0.00            
ATOM     96  H46 GCD     1      28.150  28.300  28.900  1.00  0.00            
ATOM     97  O23 GCD     1      29.780  29.180  28.100  1.00  0.00            
ATOM     98  C29 GCD     1      30.250  30.350  27.380  1.00  0.00            
ATOM     99  H47 GCD     1      29.590  30.460  26.510  1.00  0.00            
ATOM    100  C30 GCD     1      31.630  30.020  26.830  1.00  0.00            
ATOM    101  H48 GCD     1      31.780  30.850  26.120  1.00  0.00            
ATOM    102  H49 GCD     1      31.550  29.110  26.220  1.00  0.00            
ATOM    103  O24 GCD     1      32.570  29.860  27.880  1.00  0.00            
ATOM    104  H50 GCD     1      32.130  29.270  28.510  1.00  0.00            
ATOM    105  O25 GCD     1      27.610  29.410  27.320  1.00  0.00            
ATOM    106  C31 GCD     1      26.460  28.570  27.070  1.00  0.00            
ATOM    107  H51 GCD     1      26.200  28.060  28.000  1.00  0.00            
ATOM    108  C32 GCD     1      25.340  29.330  26.440  1.00  0.00            
ATOM    109  H52 GCD     1      25.630  29.540  25.400  1.00  0.00            
ATOM    110  O26 GCD     1      24.920  30.460  27.320  1.00  0.00            
ATOM    111  H53 GCD     1      24.450  31.070  26.740  1.00  0.00            
ATOM    112  C33 GCD     1      24.190  28.360  26.410  1.00  0.00            
ATOM    113  H54 GCD     1      23.840  28.150  27.430  1.00  0.00            
ATOM    114  O27 GCD     1      23.050  28.930  25.750  1.00  0.00            
ATOM    115  H55 GCD     1      22.650  29.570  26.360  1.00  0.00            
ATOM    116  C34 GCD     1      24.510  27.110  25.660  1.00  0.00            
ATOM    117  H56 GCD     1      23.720  26.360  25.780  1.00  0.00            
ATOM    118  O28 GCD     1      25.680  26.490  26.180  1.00  0.00            
ATOM    119  C35 GCD     1      26.850  27.380  26.210  1.00  0.00            
ATOM    120  H57 GCD     1      26.970  27.770  25.190  1.00  0.00            
ATOM    121  C36 GCD     1      28.150  26.650  26.580  1.00  0.00            
ATOM    122  H58 GCD     1      28.080  26.340  27.630  1.00  0.00            
ATOM    123  H59 GCD     1      29.010  27.330  26.560  1.00  0.00            
ATOM    124  O29 GCD     1      28.320  25.640  25.600  1.00  0.00            
ATOM    125  H60 GCD     1      27.640  24.970  25.660  1.00  0.00            
ATOM    126  O30 GCD     1      24.660  27.440  24.280  1.00  0.00            
ATOM    127  C37 GCD     1      24.080  26.600  23.270  1.00  0.00            
ATOM    128  H61 GCD     1      23.780  25.660  23.760  1.00  0.00            
ATOM    129  C38 GCD     1      22.870  27.270  22.650  1.00  0.00            
ATOM    130  H62 GCD     1      23.200  28.190  22.160  1.00  0.00            
ATOM    131  O31 GCD     1      21.910  27.630  23.680  1.00  0.00            
ATOM    132  H63 GCD     1      22.430  28.140  24.320  1.00  0.00            
ATOM    133  C39 GCD     1      22.330  26.430  21.550  1.00  0.00            
ATOM    134  H64 GCD     1      21.960  25.520  22.040  1.00  0.00            
ATOM    135  O32 GCD     1      21.310  27.050  20.760  1.00  0.00            
ATOM    136  H65 GCD     1      21.750  27.240  19.930  1.00  0.00            
ATOM    137  C40 GCD     1      23.410  25.980  20.640  1.00  0.00            
ATOM    138  H66 GCD     1      22.830  25.290  20.020  1.00  0.00            
ATOM    139  O33 GCD     1      24.450  25.410  21.330  1.00  0.00            
ATOM    140  C41 GCD     1      25.090  26.310  22.190  1.00  0.00            
ATOM    141  H67 GCD     1      25.370  27.260  21.720  1.00  0.00            
ATOM    142  C42 GCD     1      26.450  25.840  22.630  1.00  0.00            
ATOM    143  H68 GCD     1      26.910  26.620  23.250  1.00  0.00            
ATOM    144  H69 GCD     1      27.130  25.670  21.780  1.00  0.00            
ATOM    145  O34 GCD     1      26.360  24.610  23.310  1.00  0.00            
ATOM    146  H70 GCD     1      26.140  23.980  22.610  1.00  0.00            
ATOM    147  O35 GCD     1      23.910  27.030  19.850  1.00  0.00            
ATOM    148  C43 GCD     1      23.930  26.800  18.420  1.00  0.00            
ATOM    149  H71 GCD     1      23.270  25.960  18.140  1.00  0.00            
ATOM    150  C44 GCD     1      23.320  28.040  17.720  1.00  0.00            
ATOM    151  H72 GCD     1      23.800  28.920  18.160  1.00  0.00            
ATOM    152  O36 GCD     1      21.910  28.010  17.960  1.00  0.00            
ATOM    153  H73 GCD     1      21.450  28.810  17.690  1.00  0.00            
ATOM    154  C45 GCD     1      23.560  27.970  16.230  1.00  0.00            
ATOM    155  H74 GCD     1      22.960  27.120  15.880  1.00  0.00            
ATOM    156  O37 GCD     1      23.030  29.180  15.640  1.00  0.00            
ATOM    157  H75 GCD     1      23.800  29.680  15.340  1.00  0.00            
ATOM    158  C46 GCD     1      24.960  27.730  15.840  1.00  0.00            
ATOM    159  H76 GCD     1      25.120  27.740  14.760  1.00  0.00            
ATOM    160  O38 GCD     1      25.670  28.840  16.350  1.00  0.00            
ATOM    161  O39 GCD     1      25.420  26.480  16.460  1.00  0.00            
ATOM    162  C47 GCD     1      25.340  26.530  17.910  1.00  0.00            
ATOM    163  H77 GCD     1      25.900  27.380  18.330  1.00  0.00            
ATOM    164  C48 GCD     1      26.080  25.260  18.370  1.00  0.00            
ATOM    165  H78 GCD     1      25.430  24.390  18.230  1.00  0.00            
ATOM    166  H79 GCD     1      26.120  25.260  19.470  1.00  0.00            
ATOM    167  O40 GCD     1      27.360  25.180  17.860  1.00  0.00            
ATOM    168  H80 GCD     1      27.200  25.630  17.020  1.00  0.00            
ATOM    169  C1  BC3     2      26.360  34.880  22.820  1.00  0.00            
ATOM    170  C2  BC3     2      26.740  34.700  24.220  1.00  0.00            
ATOM    171  O1  BC3     2      26.080  35.390  25.200  1.00  0.00            
ATOM    172  N1  BC3     2      26.900  35.100  26.380  1.00  0.00            
ATOM    173  C3  BC3     2      27.670  34.090  26.060  1.00  0.00            
ATOM    174  C4  BC3     2      27.630  33.830  24.660  1.00  0.00            
ATOM    175  C5  BC3     2      28.490  32.800  23.990  1.00  0.00            
ATOM    176  O2  BC3     2      29.210  32.040  24.620  1.00  0.00            
ATOM    177  N2  BC3     2      28.440  32.670  22.600  1.00  0.00            
ATOM    178  C6  BC3     2      29.460  32.020  21.870  1.00  0.00            
ATOM    179  C7  BC3     2      30.800  32.090  22.250  1.00  0.00            
ATOM    180  C8  BC3     2      31.790  31.630  21.320  1.00  0.00            
ATOM    181  C9  BC3     2      31.440  30.920  20.150  1.00  0.00            
ATOM    182  C10 BC3     2      32.600  30.360  19.270  1.00  0.00            
ATOM    183  F1  BC3     2      32.130  29.800  18.130  1.00  0.00            
ATOM    184  F2  BC3     2      33.530  31.320  18.980  1.00  0.00            
ATOM    185  F3  BC3     2      33.210  29.350  19.890  1.00  0.00            
ATOM    186  C11 BC3     2      30.100  30.770  19.800  1.00  0.00            
ATOM    187  C12 BC3     2      29.140  31.380  20.670  1.00  0.00            
ATOM    188  H1  BC3     2      27.120  35.370  22.210  1.00  0.00            
ATOM    189  H2  BC3     2      26.130  33.860  22.460  1.00  0.00            
ATOM    190  H3  BC3     2      25.440  35.480  22.790  1.00  0.00            
ATOM    191  H4  BC3     2      28.220  33.550  26.820  1.00  0.00            
ATOM    192  H5  BC3     2      27.680  33.150  22.130  1.00  0.00            
ATOM    193  H6  BC3     2      31.150  32.640  23.120  1.00  0.00            
ATOM    194  H7  BC3     2      32.830  31.830  21.560  1.00  0.00            
ATOM    195  H8  BC3     2      29.870  30.340  18.840  1.00  0.00            
ATOM    196  H9  BC3     2      28.090  31.450  20.380  1.00  0.00            
TER
ENDMDL
MODEL        1
ATOM      1  H1  GCD     1      34.140  12.760  17.750  1.00  0.00            
ATOM      2  O1  GCD     1      33.860  12.320  18.550  1.00  0.00            
ATOM      3  C1  GCD     1      32.520  11.890  18.440  1.00  0.00            
ATOM      4  H2  GCD     1      32.430  11.220  17.570  1.00  0.00            
ATOM      5  H3  GCD     1      32.320  11.360  19.380  1.00  0.00            
ATOM      6  C2  GCD     1      31.550  13.030  18.290  1.00  0.00            
ATOM      7  H4  GCD     1      31.310  13.550  19.230  1.00  0.00            
ATOM      8  C3  GCD     1      30.210  12.560  17.710  1.00  0.00            
ATOM      9  H5  GCD     1      30.390  11.940  16.820  1.00  0.00            
ATOM     10  C4  GCD     1      29.340  13.720  17.330  1.00  0.00            
ATOM     11  H6  GCD     1      29.030  14.160  18.280  1.00  0.00            
ATOM     12  O2  GCD     1      28.150  13.280  16.660  1.00  0.00            
ATOM     13  H7  GCD     1      27.710  13.900  16.070  1.00  0.00            
ATOM     14  C5  GCD     1      30.100  14.690  16.480  1.00  0.00            
ATOM     15  H8  GCD     1      30.420  14.020  15.670  1.00  0.00            
ATOM     16  O3  GCD     1      29.360  15.820  16.010  1.00  0.00            
ATOM     17  H9  GCD     1      29.210  15.630  15.080  1.00  0.00            
ATOM     18  C6  GCD     1      31.390  15.160  17.200  1.00  0.00            
ATOM     19  O4  GCD     1      32.140  13.970  17.420  1.00  0.00            
ATOM     20  H10 GCD     1      32.090  15.670  16.540  1.00  0.00            
ATOM     21  O5  GCD     1      31.000  15.900  18.390  1.00  0.00            
ATOM     22  C7  GCD     1      31.840  17.060  18.550  1.00  0.00            
ATOM     23  H11 GCD     1      32.360  17.290  17.610  1.00  0.00            
ATOM     24  C8  GCD     1      30.830  18.210  18.800  1.00  0.00            
ATOM     25  H12 GCD     1      30.310  17.860  19.700  1.00  0.00            
ATOM     26  O6  GCD     1      30.010  18.270  17.600  1.00  0.00            
ATOM     27  H13 GCD     1      29.680  17.420  17.280  1.00  0.00            
ATOM     28  C9  GCD     1      31.540  19.560  19.100  1.00  0.00            
ATOM     29  H14 GCD     1      32.070  19.830  18.190  1.00  0.00            
ATOM     30  O7  GCD     1      30.600  20.590  19.510  1.00  0.00            
ATOM     31  H15 GCD     1      29.840  20.590  18.910  1.00  0.00            
ATOM     32  C10 GCD     1      32.440  19.300  20.280  1.00  0.00            
ATOM     33  H16 GCD     1      33.040  20.200  20.470  1.00  0.00            
ATOM     34  O8  GCD     1      33.430  18.320  19.930  1.00  0.00            
ATOM     35  C11 GCD     1      32.880  17.000  19.700  1.00  0.00            
ATOM     36  H17 GCD     1      32.450  16.610  20.630  1.00  0.00            
ATOM     37  C12 GCD     1      34.040  16.110  19.290  1.00  0.00            
ATOM     38  H18 GCD     1      33.790  15.060  19.090  1.00  0.00            
ATOM     39  H19 GCD     1      34.760  16.000  20.110  1.00  0.00            
ATOM     40  O9  GCD     1      34.660  16.600  18.160  1.00  0.00            
ATOM     41  H20 GCD     1      35.500  17.010  18.400  1.00  0.00            
ATOM     42  O10 GCD     1      31.800  19.110  21.510  1.00  0.00            
ATOM     43  C13 GCD     1      32.330  19.850  22.610  1.00  0.00            
ATOM     44  H21 GCD     1      33.390  20.050  22.390  1.00  0.00            
ATOM     45  C14 GCD     1      31.440  21.090  22.810  1.00  0.00            
ATOM     46  H22 GCD     1      30.390  20.790  22.680  1.00  0.00            
ATOM     47  O11 GCD     1      31.610  22.040  21.710  1.00  0.00            
ATOM     48  H23 GCD     1      31.220  21.670  20.910  1.00  0.00            
ATOM     49  C15 GCD     1      31.590  21.780  24.110  1.00  0.00            
ATOM     50  H24 GCD     1      32.570  22.270  24.150  1.00  0.00            
ATOM     51  O12 GCD     1      30.650  22.770  24.260  1.00  0.00            
ATOM     52  H25 GCD     1      29.850  22.230  24.280  1.00  0.00            
ATOM     53  C16 GCD     1      31.560  20.690  25.190  1.00  0.00            
ATOM     54  H26 GCD     1      31.890  21.130  26.130  1.00  0.00            
ATOM     55  O13 GCD     1      32.540  19.690  24.940  1.00  0.00            
ATOM     56  C17 GCD     1      32.280  18.930  23.770  1.00  0.00            
ATOM     57  H27 GCD     1      31.290  18.450  23.840  1.00  0.00            
ATOM     58  C18 GCD     1      33.380  17.880  23.690  1.00  0.00            
ATOM     59  H28 GCD     1      34.370  18.360  23.680  1.00  0.00            
ATOM     60  H29 GCD     1      33.290  17.360  22.730  1.00  0.00            
ATOM     61  O14 GCD     1      33.210  16.930  24.760  1.00  0.00            
ATOM     62  H30 GCD     1      32.900  17.440  25.510  1.00  0.00            
ATOM     63  O15 GCD     1      30.370  19.950  25.410  1.00  0.00            
ATOM     64  C19 GCD     1      29.300  20.590  26.040  1.00  0.00            
ATOM     65  H31 GCD     1      29.380  21.660  26.290  1.00  0.00            
ATOM     66  C20 GCD     1      28.050  20.460  25.140  1.00  0.00            
ATOM     67  H32 GCD     1      28.040  19.420  24.790  1.00  0.00            
ATOM     68  O16 GCD     1      28.230  21.280  23.960  1.00  0.00            
ATOM     69  H33 GCD     1      27.400  21.470  23.510  1.00  0.00            
ATOM     70  C21 GCD     1      26.740  20.670  25.950  1.00  0.00            
ATOM     71  H34 GCD     1      26.670  21.700  26.330  1.00  0.00            
ATOM     72  O17 GCD     1      25.590  20.360  25.170  1.00  0.00            
ATOM     73  H35 GCD     1      25.600  20.720  24.270  1.00  0.00            
ATOM     74  C22 GCD     1      26.720  19.900  27.240  1.00  0.00            
ATOM     75  H36 GCD     1      25.920  20.150  27.940  1.00  0.00            
ATOM     76  O18 GCD     1      27.920  20.310  27.910  1.00  0.00            
ATOM     77  C23 GCD     1      29.110  19.860  27.310  1.00  0.00            
ATOM     78  H37 GCD     1      29.050  18.790  27.080  1.00  0.00            
ATOM     79  C24 GCD     1      30.260  20.070  28.240  1.00  0.00            
ATOM     80  H38 GCD     1      30.460  21.060  28.670  1.00  0.00            
ATOM     81  H39 GCD     1      31.130  19.770  27.640  1.00  0.00            
ATOM     82  O19 GCD     1      30.130  19.150  29.360  1.00  0.00            
ATOM     83  H40 GCD     1      29.330  19.450  29.810  1.00  0.00            
ATOM     84  O20 GCD     1      26.590  18.510  27.020  1.00  0.00            
ATOM     85  C25 GCD     1      25.780  17.820  27.970  1.00  0.00            
ATOM     86  H41 GCD     1      25.510  18.490  28.800  1.00  0.00            
ATOM     87  C26 GCD     1      24.520  17.470  27.240  1.00  0.00            
ATOM     88  H42 GCD     1      24.660  16.800  26.380  1.00  0.00            
ATOM     89  O21 GCD     1      23.890  18.740  26.830  1.00  0.00            
ATOM     90  H43 GCD     1      24.620  19.300  26.560  1.00  0.00            
ATOM     91  C27 GCD     1      23.590  16.610  28.070  1.00  0.00            
ATOM     92  H44 GCD     1      23.130  17.170  28.890  1.00  0.00            
ATOM     93  O22 GCD     1      22.500  16.080  27.370  1.00  0.00            
ATOM     94  H45 GCD     1      22.610  15.140  27.560  1.00  0.00            
ATOM     95  C28 GCD     1      24.370  15.420  28.660  1.00  0.00            
ATOM     96  H46 GCD     1      23.580  14.990  29.290  1.00  0.00            
ATOM     97  O23 GCD     1      25.550  15.820  29.380  1.00  0.00            
ATOM     98  C29 GCD     1      26.510  16.570  28.450  1.00  0.00            
ATOM     99  H47 GCD     1      26.880  15.930  27.640  1.00  0.00            
ATOM    100  C30 GCD     1      27.590  16.930  29.360  1.00  0.00            
ATOM    101  H48 GCD     1      27.210  17.710  30.030  1.00  0.00            
ATOM    102  H49 GCD     1      28.480  17.260  28.810  1.00  0.00            
ATOM    103  O24 GCD     1      27.880  15.770  30.120  1.00  0.00            
ATOM    104  H50 GCD     1      27.070  15.260  30.020  1.00  0.00            
ATOM    105  O25 GCD     1      24.770  14.550  27.660  1.00  0.00            
ATOM    106  C31 GCD     1      24.570  13.180  27.970  1.00  0.00            
ATOM    107  H51 GCD     1      24.290  13.030  29.020  1.00  0.00            
ATOM    108  C32 GCD     1      23.470  12.590  27.070  1.00  0.00            
ATOM    109  H52 GCD     1      23.710  12.930  26.050  1.00  0.00            
ATOM    110  O26 GCD     1      22.300  13.290  27.560  1.00  0.00            
ATOM    111  H53 GCD     1      21.550  13.130  26.980  1.00  0.00            
ATOM    112  C33 GCD     1      23.440  11.060  27.150  1.00  0.00            
ATOM    113  H54 GCD     1      23.240  10.740  28.180  1.00  0.00            
ATOM    114  O27 GCD     1      22.420  10.510  26.320  1.00  0.00            
ATOM    115  H55 GCD     1      22.390  11.020  25.510  1.00  0.00            
ATOM    116  C34 GCD     1      24.770  10.520  26.740  1.00  0.00            
ATOM    117  H56 GCD     1      24.870   9.430  26.770  1.00  0.00            
ATOM    118  O28 GCD     1      25.710  11.030  27.670  1.00  0.00            
ATOM    119  C35 GCD     1      25.850  12.460  27.640  1.00  0.00            
ATOM    120  H57 GCD     1      26.100  12.830  26.630  1.00  0.00            
ATOM    121  C36 GCD     1      27.020  12.810  28.530  1.00  0.00            
ATOM    122  H58 GCD     1      27.220  13.880  28.460  1.00  0.00            
ATOM    123  H59 GCD     1      27.930  12.300  28.200  1.00  0.00            
ATOM    124  O29 GCD     1      26.620  12.500  29.930  1.00  0.00            
ATOM    125  H60 GCD     1      26.440  11.560  29.850  1.00  0.00            
ATOM    126  O30 GCD     1      25.080  10.880  25.430  1.00  0.00            
ATOM    127  C37 GCD     1      25.090   9.790  24.480  1.00  0.00            
ATOM    128  H61 GCD     1      24.580   8.910  24.900  1.00  0.00            
ATOM    129  C38 GCD     1      24.430  10.280  23.140  1.00  0.00            
ATOM    130  H62 GCD     1      24.990  11.180  22.860  1.00  0.00            
ATOM    131  O31 GCD     1      23.060  10.670  23.380  1.00  0.00            
ATOM    132  H63 GCD     1      22.820  11.210  22.620  1.00  0.00            
ATOM    133  C39 GCD     1      24.480   9.230  22.050  1.00  0.00            
ATOM    134  H64 GCD     1      23.940   8.340  22.400  1.00  0.00            
ATOM    135  O32 GCD     1      23.980   9.650  20.850  1.00  0.00            
ATOM    136  H65 GCD     1      23.050   9.870  20.920  1.00  0.00            
ATOM    137  C40 GCD     1      25.960   8.690  21.890  1.00  0.00            
ATOM    138  H66 GCD     1      26.040   7.850  21.200  1.00  0.00            
ATOM    139  O33 GCD     1      26.550   8.260  23.120  1.00  0.00            
ATOM    140  C41 GCD     1      26.540   9.250  24.180  1.00  0.00            
ATOM    141  H67 GCD     1      27.130  10.130  23.890  1.00  0.00            
ATOM    142  C42 GCD     1      27.210   8.550  25.410  1.00  0.00            
ATOM    143  H68 GCD     1      27.430   9.290  26.200  1.00  0.00            
ATOM    144  H69 GCD     1      28.220   8.210  25.140  1.00  0.00            
ATOM    145  O34 GCD     1      26.530   7.440  25.980  1.00  0.00            
ATOM    146  H70 GCD     1      26.920   6.670  25.540  1.00  0.00            
ATOM    147  O35 GCD     1      26.720   9.760  21.410  1.00  0.00            
ATOM    148  C43 GCD     1      27.590   9.420  20.320  1.00  0.00            
ATOM    149  H71 GCD     1      27.570   8.330  20.150  1.00  0.00            
ATOM    150  C44 GCD     1      27.200  10.160  19.070  1.00  0.00            
ATOM    151  H72 GCD     1      27.110  11.230  19.290  1.00  0.00            
ATOM    152  O36 GCD     1      25.940   9.670  18.640  1.00  0.00            
ATOM    153  H73 GCD     1      25.380   9.680  19.420  1.00  0.00            
ATOM    154  C45 GCD     1      28.260   9.950  17.950  1.00  0.00            
ATOM    155  H74 GCD     1      28.340   8.870  17.770  1.00  0.00            
ATOM    156  O37 GCD     1      27.940  10.600  16.740  1.00  0.00            
ATOM    157  H75 GCD     1      27.970  11.530  16.990  1.00  0.00            
ATOM    158  C46 GCD     1      29.550  10.430  18.440  1.00  0.00            
ATOM    159  H76 GCD     1      30.300  10.160  17.690  1.00  0.00            
ATOM    160  O38 GCD     1      29.510  11.830  18.670  1.00  0.00            
ATOM    161  O39 GCD     1      29.930   9.680  19.610  1.00  0.00            
ATOM    162  C47 GCD     1      29.040   9.780  20.760  1.00  0.00            
ATOM    163  H77 GCD     1      29.020  10.850  21.030  1.00  0.00            
ATOM    164  C48 GCD     1      29.570   8.930  21.900  1.00  0.00            
ATOM    165  H78 GCD     1      29.020   9.240  22.800  1.00  0.00            
ATOM    166  H79 GCD     1      30.590   9.190  22.200  1.00  0.00            
ATOM    167  O40 GCD     1      29.470   7.570  21.570  1.00  0.00            
ATOM    168  H80 GCD     1      30.190   7.450  20.930  1.00  0.00            
ATOM    169  C1  BC3     2      27.280  19.700  19.780  1.00  0.00            
ATOM    170  C2  BC3     2      26.960  18.590  18.840  1.00  0.00            
ATOM    171  O1  BC3     2      26.590  18.930  17.590  1.00  0.00            
ATOM    172  N1  BC3     2      26.460  17.670  16.900  1.00  0.00            
ATOM    173  C3  BC3     2      26.850  16.710  17.740  1.00  0.00            
ATOM    174  C4  BC3     2      27.260  17.260  18.980  1.00  0.00            
ATOM    175  C5  BC3     2      27.890  16.480  20.050  1.00  0.00            
ATOM    176  O2  BC3     2      27.970  15.270  20.030  1.00  0.00            
ATOM    177  N2  BC3     2      28.350  17.230  21.090  1.00  0.00            
ATOM    178  C6  BC3     2      28.800  16.750  22.310  1.00  0.00            
ATOM    179  C7  BC3     2      29.870  15.900  22.480  1.00  0.00            
ATOM    180  C8  BC3     2      30.340  15.520  23.780  1.00  0.00            
ATOM    181  C9  BC3     2      29.630  15.990  24.910  1.00  0.00            
ATOM    182  C10 BC3     2      30.190  15.680  26.330  1.00  0.00            
ATOM    183  F1  BC3     2      29.210  15.330  27.140  1.00  0.00            
ATOM    184  F2  BC3     2      31.090  14.740  26.520  1.00  0.00            
ATOM    185  F3  BC3     2      30.600  16.770  26.890  1.00  0.00            
ATOM    186  C11 BC3     2      28.590  16.920  24.710  1.00  0.00            
ATOM    187  C12 BC3     2      28.190  17.190  23.430  1.00  0.00            
ATOM    188  H1  BC3     2      26.660  20.570  19.530  1.00  0.00            
ATOM    189  H2  BC3     2      26.970  19.440  20.800  1.00  0.00            
ATOM    190  H3  BC3     2      28.340  19.980  19.750  1.00  0.00            
ATOM    191  H4  BC3     2      26.830  15.680  17.410  1.00  0.00            
ATOM    192  H5  BC3     2      28.260  18.220  20.900  1.00  0.00            
ATOM    193  H6  BC3     2      30.480  15.670  21.610  1.00  0.00            
ATOM    194  H7  BC3     2      31.200  14.850  23.840  1.00  0.00            
ATOM    195  H8  BC3     2      28.010  17.230  25.570  1.00  0.00            
ATOM    196  H9  BC3     2      27.370  17.900  23.330  1.00  0.00            
TER
ENDMDL
MODEL        1
ATOM      1  H1  GCD     1      25.210  17.830  11.230  1.00  0.00            
ATOM      2  O1  GCD     1      26.040  17.330  11.200  1.00  0.00            
ATOM      3  C1  GCD     1      27.080  18.220  11.670  1.00  0.00            
ATOM      4  H2  GCD     1      27.970  17.580  11.740  1.00  0.00            
ATOM      5  H3  GCD     1      27.300  19.040  10.970  1.00  0.00            
ATOM      6  C2  GCD     1      26.850  18.890  13.040  1.00  0.00            
ATOM      7  H4  GCD     1      27.730  19.530  13.200  1.00  0.00            
ATOM      8  C3  GCD     1      26.750  17.910  14.190  1.00  0.00            
ATOM      9  H5  GCD     1      26.000  17.120  14.020  1.00  0.00            
ATOM     10  C4  GCD     1      26.450  18.660  15.420  1.00  0.00            
ATOM     11  H6  GCD     1      27.310  19.300  15.670  1.00  0.00            
ATOM     12  O2  GCD     1      26.240  17.730  16.460  1.00  0.00            
ATOM     13  H7  GCD     1      25.940  18.250  17.210  1.00  0.00            
ATOM     14  C5  GCD     1      25.270  19.580  15.290  1.00  0.00            
ATOM     15  H8  GCD     1      24.390  18.930  15.170  1.00  0.00            
ATOM     16  O3  GCD     1      25.190  20.310  16.550  1.00  0.00            
ATOM     17  H9  GCD     1      24.800  21.160  16.300  1.00  0.00            
ATOM     18  C6  GCD     1      25.370  20.510  14.020  1.00  0.00            
ATOM     19  O4  GCD     1      25.720  19.750  12.910  1.00  0.00            
ATOM     20  H10 GCD     1      24.390  20.920  13.750  1.00  0.00            
ATOM     21  O5  GCD     1      26.370  21.570  14.010  1.00  0.00            
ATOM     22  C7  GCD     1      25.830  22.880  13.800  1.00  0.00            
ATOM     23  H11 GCD     1      24.940  22.790  13.150  1.00  0.00            
ATOM     24  C8  GCD     1      25.590  23.580  15.090  1.00  0.00            
ATOM     25  H12 GCD     1      26.510  23.590  15.700  1.00  0.00            
ATOM     26  O6  GCD     1      24.620  22.860  15.850  1.00  0.00            
ATOM     27  H13 GCD     1      24.260  23.550  16.410  1.00  0.00            
ATOM     28  C9  GCD     1      25.060  25.050  14.900  1.00  0.00            
ATOM     29  H14 GCD     1      24.170  25.080  14.260  1.00  0.00            
ATOM     30  O7  GCD     1      24.880  25.810  16.130  1.00  0.00            
ATOM     31  H15 GCD     1      24.190  25.490  16.730  1.00  0.00            
ATOM     32  C10 GCD     1      26.120  25.760  14.050  1.00  0.00            
ATOM     33  H16 GCD     1      25.860  26.750  13.670  1.00  0.00            
ATOM     34  O8  GCD     1      26.310  25.020  12.860  1.00  0.00            
ATOM     35  C11 GCD     1      26.750  23.660  12.960  1.00  0.00            
ATOM     36  H17 GCD     1      27.750  23.510  13.390  1.00  0.00            
ATOM     37  C12 GCD     1      26.860  23.230  11.500  1.00  0.00            
ATOM     38  H18 GCD     1      25.860  23.140  11.070  1.00  0.00            
ATOM     39  H19 GCD     1      27.380  22.260  11.380  1.00  0.00            
ATOM     40  O9  GCD     1      27.700  24.160  10.790  1.00  0.00            
ATOM     41  H20 GCD     1      27.180  24.970  10.810  1.00  0.00            
ATOM     42  O10 GCD     1      27.360  25.880  14.630  1.00  0.00            
ATOM     43  C13 GCD     1      27.790  27.260  14.920  1.00  0.00            
ATOM     44  H21 GCD     1      27.030  27.980  14.600  1.00  0.00            
ATOM     45  C14 GCD     1      28.030  27.420  16.400  1.00  0.00            
ATOM     46  H22 GCD     1      28.650  26.630  16.840  1.00  0.00            
ATOM     47  O11 GCD     1      26.830  27.430  17.100  1.00  0.00            
ATOM     48  H23 GCD     1      26.240  26.760  16.740  1.00  0.00            
ATOM     49  C15 GCD     1      28.690  28.780  16.570  1.00  0.00            
ATOM     50  H24 GCD     1      28.010  29.590  16.260  1.00  0.00            
ATOM     51  O12 GCD     1      28.870  29.060  17.990  1.00  0.00            
ATOM     52  H25 GCD     1      27.980  28.990  18.340  1.00  0.00            
ATOM     53  C16 GCD     1      30.050  28.750  15.840  1.00  0.00            
ATOM     54  H26 GCD     1      30.680  29.640  15.930  1.00  0.00            
ATOM     55  O13 GCD     1      29.800  28.620  14.460  1.00  0.00            
ATOM     56  C17 GCD     1      29.040  27.400  14.010  1.00  0.00            
ATOM     57  H27 GCD     1      29.760  26.590  14.190  1.00  0.00            
ATOM     58  C18 GCD     1      28.760  27.610  12.490  1.00  0.00            
ATOM     59  H28 GCD     1      27.990  28.390  12.400  1.00  0.00            
ATOM     60  H29 GCD     1      28.440  26.680  12.000  1.00  0.00            
ATOM     61  O14 GCD     1      29.900  27.960  11.740  1.00  0.00            
ATOM     62  H30 GCD     1      30.400  27.190  11.470  1.00  0.00            
ATOM     63  O15 GCD     1      30.820  27.660  16.270  1.00  0.00            
ATOM     64  C19 GCD     1      32.130  28.040  16.730  1.00  0.00            
ATOM     65  H31 GCD     1      32.430  29.040  16.390  1.00  0.00            
ATOM     66  C20 GCD     1      32.190  27.900  18.310  1.00  0.00            
ATOM     67  H32 GCD     1      32.100  26.840  18.570  1.00  0.00            
ATOM     68  O16 GCD     1      31.290  28.890  18.950  1.00  0.00            
ATOM     69  H33 GCD     1      30.480  28.940  18.420  1.00  0.00            
ATOM     70  C21 GCD     1      33.610  28.170  18.690  1.00  0.00            
ATOM     71  H34 GCD     1      33.740  29.230  18.400  1.00  0.00            
ATOM     72  O17 GCD     1      33.770  28.200  20.110  1.00  0.00            
ATOM     73  H35 GCD     1      33.330  28.930  20.550  1.00  0.00            
ATOM     74  C22 GCD     1      34.610  27.280  17.910  1.00  0.00            
ATOM     75  H36 GCD     1      35.610  27.600  18.190  1.00  0.00            
ATOM     76  O18 GCD     1      34.410  27.540  16.580  1.00  0.00            
ATOM     77  C23 GCD     1      33.160  27.130  16.040  1.00  0.00            
ATOM     78  H37 GCD     1      32.930  26.090  16.330  1.00  0.00            
ATOM     79  C24 GCD     1      33.160  27.150  14.440  1.00  0.00            
ATOM     80  H38 GCD     1      32.290  26.550  14.120  1.00  0.00            
ATOM     81  H39 GCD     1      34.050  26.620  14.090  1.00  0.00            
ATOM     82  O19 GCD     1      33.170  28.510  13.950  1.00  0.00            
ATOM     83  H40 GCD     1      32.240  28.750  14.030  1.00  0.00            
ATOM     84  O20 GCD     1      34.430  25.930  18.390  1.00  0.00            
ATOM     85  C25 GCD     1      35.680  25.270  18.850  1.00  0.00            
ATOM     86  H41 GCD     1      36.490  26.010  18.810  1.00  0.00            
ATOM     87  C26 GCD     1      35.440  24.780  20.270  1.00  0.00            
ATOM     88  H42 GCD     1      34.540  24.160  20.250  1.00  0.00            
ATOM     89  O21 GCD     1      35.340  25.980  21.090  1.00  0.00            
ATOM     90  H43 GCD     1      34.710  26.540  20.640  1.00  0.00            
ATOM     91  C27 GCD     1      36.640  23.930  20.700  1.00  0.00            
ATOM     92  H44 GCD     1      37.480  24.620  20.850  1.00  0.00            
ATOM     93  O22 GCD     1      36.320  23.240  21.840  1.00  0.00            
ATOM     94  H45 GCD     1      35.940  23.800  22.530  1.00  0.00            
ATOM     95  C28 GCD     1      37.030  22.860  19.670  1.00  0.00            
ATOM     96  H46 GCD     1      38.030  22.530  19.950  1.00  0.00            
ATOM     97  O23 GCD     1      37.210  23.470  18.430  1.00  0.00            
ATOM     98  C29 GCD     1      36.000  24.060  17.920  1.00  0.00            
ATOM     99  H47 GCD     1      35.190  23.360  17.720  1.00  0.00            
ATOM    100  C30 GCD     1      36.270  24.630  16.530  1.00  0.00            
ATOM    101  H48 GCD     1      37.000  25.430  16.690  1.00  0.00            
ATOM    102  H49 GCD     1      35.310  24.940  16.080  1.00  0.00            
ATOM    103  O24 GCD     1      36.860  23.630  15.690  1.00  0.00            
ATOM    104  H50 GCD     1      37.360  23.190  16.390  1.00  0.00            
ATOM    105  O25 GCD     1      36.100  21.790  19.600  1.00  0.00            
ATOM    106  C31 GCD     1      36.550  20.430  19.820  1.00  0.00            
ATOM    107  H51 GCD     1      37.550  20.490  20.260  1.00  0.00            
ATOM    108  C32 GCD     1      35.730  19.800  20.900  1.00  0.00            
ATOM    109  H52 GCD     1      34.660  19.760  20.640  1.00  0.00            
ATOM    110  O26 GCD     1      36.060  20.460  22.120  1.00  0.00            
ATOM    111  H53 GCD     1      35.860  21.390  21.960  1.00  0.00            
ATOM    112  C33 GCD     1      36.110  18.290  21.010  1.00  0.00            
ATOM    113  H54 GCD     1      37.160  18.160  21.310  1.00  0.00            
ATOM    114  O27 GCD     1      35.280  17.580  21.960  1.00  0.00            
ATOM    115  H55 GCD     1      35.270  18.000  22.830  1.00  0.00            
ATOM    116  C34 GCD     1      36.210  17.570  19.660  1.00  0.00            
ATOM    117  H56 GCD     1      36.610  16.560  19.810  1.00  0.00            
ATOM    118  O28 GCD     1      37.010  18.270  18.720  1.00  0.00            
ATOM    119  C35 GCD     1      36.560  19.630  18.490  1.00  0.00            
ATOM    120  H57 GCD     1      35.560  19.690  18.050  1.00  0.00            
ATOM    121  C36 GCD     1      37.510  20.300  17.470  1.00  0.00            
ATOM    122  H58 GCD     1      36.990  21.170  17.060  1.00  0.00            
ATOM    123  H59 GCD     1      37.760  19.580  16.680  1.00  0.00            
ATOM    124  O29 GCD     1      38.760  20.720  18.110  1.00  0.00            
ATOM    125  H60 GCD     1      39.240  21.300  17.510  1.00  0.00            
ATOM    126  O30 GCD     1      34.910  17.460  19.090  1.00  0.00            
ATOM    127  C37 GCD     1      34.620  16.240  18.410  1.00  0.00            
ATOM    128  H61 GCD     1      35.520  15.600  18.440  1.00  0.00            
ATOM    129  C38 GCD     1      33.400  15.650  19.070  1.00  0.00            
ATOM    130  H62 GCD     1      32.580  16.370  18.940  1.00  0.00            
ATOM    131  O31 GCD     1      33.580  15.310  20.480  1.00  0.00            
ATOM    132  H63 GCD     1      34.180  15.980  20.840  1.00  0.00            
ATOM    133  C39 GCD     1      33.080  14.350  18.360  1.00  0.00            
ATOM    134  H64 GCD     1      33.960  13.690  18.370  1.00  0.00            
ATOM    135  O32 GCD     1      31.950  13.720  19.010  1.00  0.00            
ATOM    136  H65 GCD     1      31.810  14.220  19.830  1.00  0.00            
ATOM    137  C40 GCD     1      32.690  14.640  16.870  1.00  0.00            
ATOM    138  H66 GCD     1      32.460  13.810  16.190  1.00  0.00            
ATOM    139  O33 GCD     1      33.780  15.270  16.280  1.00  0.00            
ATOM    140  C41 GCD     1      34.170  16.540  16.960  1.00  0.00            
ATOM    141  H67 GCD     1      33.330  17.250  16.950  1.00  0.00            
ATOM    142  C42 GCD     1      35.260  17.210  16.110  1.00  0.00            
ATOM    143  H68 GCD     1      35.560  18.150  16.560  1.00  0.00            
ATOM    144  H69 GCD     1      34.960  17.350  15.060  1.00  0.00            
ATOM    145  O34 GCD     1      36.370  16.380  16.130  1.00  0.00            
ATOM    146  H70 GCD     1      36.120  15.450  16.120  1.00  0.00            
ATOM    147  O35 GCD     1      31.560  15.570  16.760  1.00  0.00            
ATOM    148  C43 GCD     1      30.690  15.300  15.650  1.00  0.00            
ATOM    149  H71 GCD     1      31.000  14.440  15.040  1.00  0.00            
ATOM    150  C44 GCD     1      29.300  15.170  16.160  1.00  0.00            
ATOM    151  H72 GCD     1      29.050  16.080  16.710  1.00  0.00            
ATOM    152  O36 GCD     1      29.270  14.050  17.010  1.00  0.00            
ATOM    153  H73 GCD     1      30.130  13.960  17.450  1.00  0.00            
ATOM    154  C45 GCD     1      28.270  15.010  15.060  1.00  0.00            
ATOM    155  H74 GCD     1      28.460  14.070  14.520  1.00  0.00            
ATOM    156  O37 GCD     1      26.920  15.110  15.600  1.00  0.00            
ATOM    157  H75 GCD     1      26.760  16.020  15.850  1.00  0.00            
ATOM    158  C46 GCD     1      28.460  16.050  13.980  1.00  0.00            
ATOM    159  H76 GCD     1      27.850  15.810  13.100  1.00  0.00            
ATOM    160  O38 GCD     1      28.040  17.360  14.490  1.00  0.00            
ATOM    161  O39 GCD     1      29.850  16.130  13.570  1.00  0.00            
ATOM    162  C47 GCD     1      30.800  16.420  14.640  1.00  0.00            
ATOM    163  H77 GCD     1      30.600  17.390  15.110  1.00  0.00            
ATOM    164  C48 GCD     1      32.150  16.550  13.970  1.00  0.00            
ATOM    165  H78 GCD     1      32.920  16.850  14.690  1.00  0.00            
ATOM    166  H79 GCD     1      32.080  17.240  13.120  1.00  0.00            
ATOM    167  O40 GCD     1      32.670  15.330  13.280  1.00  0.00            
ATOM    168  H80 GCD     1      32.070  15.130  12.550  1.00  0.00            
ATOM    169  C1  BC3     2      30.990  18.320  20.820  1.00  0.00            
ATOM    170  C2  BC3     2      31.680  19.560  21.340  1.00  0.00            
ATOM    171  O1  BC3     2      31.540  19.880  22.620  1.00  0.00            
ATOM    172  N1  BC3     2      32.260  21.140  22.800  1.00  0.00            
ATOM    173  C3  BC3     2      32.660  21.610  21.620  1.00  0.00            
ATOM    174  C4  BC3     2      32.220  20.620  20.630  1.00  0.00            
ATOM    175  C5  BC3     2      32.370  20.920  19.180  1.00  0.00            
ATOM    176  O2  BC3     2      32.990  21.920  18.770  1.00  0.00            
ATOM    177  N2  BC3     2      31.780  19.940  18.400  1.00  0.00            
ATOM    178  C6  BC3     2      31.690  20.100  16.990  1.00  0.00            
ATOM    179  C7  BC3     2      30.410  20.110  16.390  1.00  0.00            
ATOM    180  C8  BC3     2      30.340  20.440  15.010  1.00  0.00            
ATOM    181  C9  BC3     2      31.480  20.420  14.240  1.00  0.00            
ATOM    182  C10 BC3     2      31.250  20.310  12.690  1.00  0.00            
ATOM    183  F1  BC3     2      30.800  19.090  12.350  1.00  0.00            
ATOM    184  F2  BC3     2      30.320  21.180  12.370  1.00  0.00            
ATOM    185  F3  BC3     2      32.360  20.450  11.980  1.00  0.00            
ATOM    186  C11 BC3     2      32.740  20.290  14.830  1.00  0.00            
ATOM    187  C12 BC3     2      32.890  20.230  16.230  1.00  0.00            
ATOM    188  H1  BC3     2      29.960  18.600  20.540  1.00  0.00            
ATOM    189  H2  BC3     2      31.500  17.850  19.970  1.00  0.00            
ATOM    190  H3  BC3     2      31.020  17.530  21.580  1.00  0.00            
ATOM    191  H4  BC3     2      32.990  22.640  21.540  1.00  0.00            
ATOM    192  H5  BC3     2      31.230  19.250  18.900  1.00  0.00            
ATOM    193  H6  BC3     2      29.470  20.150  16.930  1.00  0.00            
ATOM    194  H7  BC3     2      29.340  20.560  14.610  1.00  0.00            
ATOM    195  H8  BC3     2      33.680  20.220  14.290  1.00  0.00            
ATOM    196  H9  BC3     2      33.880  20.230  16.670  1.00  0.00            
TER
ENDMDL
MODEL        1
ATOM      1  H1  GCD     1      29.220  26.060  26.040  1.00  0.00            
ATOM      2  O1  GCD     1      30.170  26.160  25.980  1.00  0.00            
ATOM      3  C1  GCD     1      30.400  26.500  24.650  1.00  0.00            
ATOM      4  H2  GCD     1      29.700  27.280  24.360  1.00  0.00            
ATOM      5  H3  GCD     1      31.370  27.020  24.650  1.00  0.00            
ATOM      6  C2  GCD     1      30.530  25.330  23.610  1.00  0.00            
ATOM      7  H4  GCD     1      30.860  25.780  22.670  1.00  0.00            
ATOM      8  C3  GCD     1      29.180  24.720  23.350  1.00  0.00            
ATOM      9  H5  GCD     1      28.670  24.410  24.270  1.00  0.00            
ATOM     10  C4  GCD     1      29.310  23.410  22.530  1.00  0.00            
ATOM     11  H6  GCD     1      29.660  23.650  21.510  1.00  0.00            
ATOM     12  O2  GCD     1      28.010  22.860  22.300  1.00  0.00            
ATOM     13  H7  GCD     1      27.610  22.680  23.160  1.00  0.00            
ATOM     14  C5  GCD     1      30.200  22.440  23.290  1.00  0.00            
ATOM     15  H8  GCD     1      29.800  22.230  24.290  1.00  0.00            
ATOM     16  O3  GCD     1      30.310  21.210  22.650  1.00  0.00            
ATOM     17  H9  GCD     1      29.460  20.750  22.650  1.00  0.00            
ATOM     18  C6  GCD     1      31.520  23.130  23.420  1.00  0.00            
ATOM     19  O4  GCD     1      31.490  24.420  24.120  1.00  0.00            
ATOM     20  H10 GCD     1      32.270  22.490  23.880  1.00  0.00            
ATOM     21  O5  GCD     1      32.090  23.380  22.090  1.00  0.00            
ATOM     22  C7  GCD     1      33.220  22.590  21.720  1.00  0.00            
ATOM     23  H11 GCD     1      33.220  21.670  22.320  1.00  0.00            
ATOM     24  C8  GCD     1      33.180  22.330  20.290  1.00  0.00            
ATOM     25  H12 GCD     1      33.130  23.270  19.720  1.00  0.00            
ATOM     26  O6  GCD     1      31.950  21.620  19.990  1.00  0.00            
ATOM     27  H13 GCD     1      31.570  21.350  20.840  1.00  0.00            
ATOM     28  C9  GCD     1      34.350  21.570  19.700  1.00  0.00            
ATOM     29  H14 GCD     1      34.460  20.650  20.280  1.00  0.00            
ATOM     30  O7  GCD     1      34.200  21.420  18.310  1.00  0.00            
ATOM     31  H15 GCD     1      33.710  20.600  18.190  1.00  0.00            
ATOM     32  C10 GCD     1      35.660  22.200  20.090  1.00  0.00            
ATOM     33  H16 GCD     1      36.580  21.620  19.940  1.00  0.00            
ATOM     34  O8  GCD     1      35.650  22.410  21.500  1.00  0.00            
ATOM     35  C11 GCD     1      34.550  23.280  21.940  1.00  0.00            
ATOM     36  H17 GCD     1      34.560  24.240  21.400  1.00  0.00            
ATOM     37  C12 GCD     1      34.890  23.600  23.420  1.00  0.00            
ATOM     38  H18 GCD     1      34.780  22.640  23.950  1.00  0.00            
ATOM     39  H19 GCD     1      34.070  24.140  23.920  1.00  0.00            
ATOM     40  O9  GCD     1      36.140  24.240  23.480  1.00  0.00            
ATOM     41  H20 GCD     1      36.720  23.540  23.160  1.00  0.00            
ATOM     42  O10 GCD     1      35.780  23.450  19.420  1.00  0.00            
ATOM     43  C13 GCD     1      36.840  23.670  18.510  1.00  0.00            
ATOM     44  H21 GCD     1      37.380  22.750  18.280  1.00  0.00            
ATOM     45  C14 GCD     1      36.160  24.110  17.260  1.00  0.00            
ATOM     46  H22 GCD     1      35.300  24.730  17.540  1.00  0.00            
ATOM     47  O11 GCD     1      35.700  22.930  16.630  1.00  0.00            
ATOM     48  H23 GCD     1      35.090  22.450  17.210  1.00  0.00            
ATOM     49  C15 GCD     1      37.150  24.780  16.290  1.00  0.00            
ATOM     50  H24 GCD     1      37.820  24.010  15.900  1.00  0.00            
ATOM     51  O12 GCD     1      36.540  25.400  15.160  1.00  0.00            
ATOM     52  H25 GCD     1      36.160  26.250  15.410  1.00  0.00            
ATOM     53  C16 GCD     1      37.980  25.820  17.060  1.00  0.00            
ATOM     54  H26 GCD     1      38.800  26.150  16.420  1.00  0.00            
ATOM     55  O13 GCD     1      38.680  25.260  18.160  1.00  0.00            
ATOM     56  C17 GCD     1      37.800  24.680  19.140  1.00  0.00            
ATOM     57  H27 GCD     1      37.240  25.510  19.600  1.00  0.00            
ATOM     58  C18 GCD     1      38.520  24.140  20.310  1.00  0.00            
ATOM     59  H28 GCD     1      37.780  23.780  21.040  1.00  0.00            
ATOM     60  H29 GCD     1      39.120  25.020  20.570  1.00  0.00            
ATOM     61  O14 GCD     1      39.360  23.000  20.060  1.00  0.00            
ATOM     62  H30 GCD     1      39.810  22.810  20.890  1.00  0.00            
ATOM     63  O15 GCD     1      37.200  26.930  17.520  1.00  0.00            
ATOM     64  C19 GCD     1      37.830  28.250  17.360  1.00  0.00            
ATOM     65  H31 GCD     1      38.790  28.120  16.840  1.00  0.00            
ATOM     66  C20 GCD     1      36.980  29.080  16.400  1.00  0.00            
ATOM     67  H32 GCD     1      35.900  29.020  16.580  1.00  0.00            
ATOM     68  O16 GCD     1      37.110  28.500  15.110  1.00  0.00            
ATOM     69  H33 GCD     1      36.310  28.710  14.600  1.00  0.00            
ATOM     70  C21 GCD     1      37.500  30.580  16.380  1.00  0.00            
ATOM     71  H34 GCD     1      38.470  30.580  15.870  1.00  0.00            
ATOM     72  O17 GCD     1      36.610  31.420  15.640  1.00  0.00            
ATOM     73  H35 GCD     1      36.220  30.830  14.980  1.00  0.00            
ATOM     74  C22 GCD     1      37.710  31.120  17.780  1.00  0.00            
ATOM     75  H36 GCD     1      38.250  32.070  17.710  1.00  0.00            
ATOM     76  O18 GCD     1      38.630  30.230  18.450  1.00  0.00            
ATOM     77  C23 GCD     1      38.110  28.920  18.760  1.00  0.00            
ATOM     78  H37 GCD     1      37.130  28.920  19.270  1.00  0.00            
ATOM     79  C24 GCD     1      39.170  28.190  19.570  1.00  0.00            
ATOM     80  H38 GCD     1      40.140  28.100  19.070  1.00  0.00            
ATOM     81  H39 GCD     1      38.880  27.160  19.820  1.00  0.00            
ATOM     82  O19 GCD     1      39.340  28.820  20.830  1.00  0.00            
ATOM     83  H40 GCD     1      39.370  29.760  20.640  1.00  0.00            
ATOM     84  O20 GCD     1      36.480  31.270  18.490  1.00  0.00            
ATOM     85  C25 GCD     1      36.440  32.480  19.280  1.00  0.00            
ATOM     86  H41 GCD     1      37.430  32.950  19.370  1.00  0.00            
ATOM     87  C26 GCD     1      35.540  33.450  18.540  1.00  0.00            
ATOM     88  H42 GCD     1      34.590  32.960  18.310  1.00  0.00            
ATOM     89  O21 GCD     1      36.170  33.780  17.290  1.00  0.00            
ATOM     90  H43 GCD     1      36.390  32.930  16.880  1.00  0.00            
ATOM     91  C27 GCD     1      35.350  34.680  19.310  1.00  0.00            
ATOM     92  H44 GCD     1      36.320  35.110  19.600  1.00  0.00            
ATOM     93  O22 GCD     1      34.620  35.680  18.640  1.00  0.00            
ATOM     94  H45 GCD     1      33.810  35.250  18.370  1.00  0.00            
ATOM     95  C28 GCD     1      34.690  34.280  20.610  1.00  0.00            
ATOM     96  H46 GCD     1      34.410  35.110  21.260  1.00  0.00            
ATOM     97  O23 GCD     1      35.530  33.370  21.300  1.00  0.00            
ATOM     98  C29 GCD     1      35.900  32.190  20.680  1.00  0.00            
ATOM     99  H47 GCD     1      35.010  31.550  20.650  1.00  0.00            
ATOM    100  C30 GCD     1      36.960  31.470  21.520  1.00  0.00            
ATOM    101  H48 GCD     1      37.880  32.050  21.590  1.00  0.00            
ATOM    102  H49 GCD     1      37.180  30.600  20.890  1.00  0.00            
ATOM    103  O24 GCD     1      36.480  31.110  22.840  1.00  0.00            
ATOM    104  H50 GCD     1      36.470  31.970  23.290  1.00  0.00            
ATOM    105  O25 GCD     1      33.480  33.560  20.340  1.00  0.00            
ATOM    106  C31 GCD     1      32.210  34.210  20.430  1.00  0.00            
ATOM    107  H51 GCD     1      32.280  35.300  20.560  1.00  0.00            
ATOM    108  C32 GCD     1      31.460  33.810  19.220  1.00  0.00            
ATOM    109  H52 GCD     1      31.310  32.730  19.290  1.00  0.00            
ATOM    110  O26 GCD     1      32.170  34.290  18.070  1.00  0.00            
ATOM    111  H53 GCD     1      31.540  34.290  17.340  1.00  0.00            
ATOM    112  C33 GCD     1      30.110  34.530  19.220  1.00  0.00            
ATOM    113  H54 GCD     1      30.440  35.550  19.040  1.00  0.00            
ATOM    114  O27 GCD     1      29.180  34.150  18.170  1.00  0.00            
ATOM    115  H55 GCD     1      28.830  33.270  18.370  1.00  0.00            
ATOM    116  C34 GCD     1      29.430  34.270  20.560  1.00  0.00            
ATOM    117  H56 GCD     1      28.630  34.990  20.760  1.00  0.00            
ATOM    118  O28 GCD     1      30.260  34.580  21.720  1.00  0.00            
ATOM    119  C35 GCD     1      31.510  33.870  21.700  1.00  0.00            
ATOM    120  H57 GCD     1      31.260  32.810  21.710  1.00  0.00            
ATOM    121  C36 GCD     1      32.160  34.080  22.970  1.00  0.00            
ATOM    122  H58 GCD     1      33.080  33.490  23.080  1.00  0.00            
ATOM    123  H59 GCD     1      31.550  33.700  23.800  1.00  0.00            
ATOM    124  O29 GCD     1      32.460  35.480  23.210  1.00  0.00            
ATOM    125  H60 GCD     1      31.700  35.970  23.550  1.00  0.00            
ATOM    126  O30 GCD     1      28.970  32.930  20.690  1.00  0.00            
ATOM    127  C37 GCD     1      27.560  32.700  20.870  1.00  0.00            
ATOM    128  H61 GCD     1      26.950  33.600  20.720  1.00  0.00            
ATOM    129  C38 GCD     1      27.020  31.770  19.780  1.00  0.00            
ATOM    130  H62 GCD     1      27.700  30.920  19.630  1.00  0.00            
ATOM    131  O31 GCD     1      26.930  32.420  18.510  1.00  0.00            
ATOM    132  H63 GCD     1      26.250  31.950  18.030  1.00  0.00            
ATOM    133  C39 GCD     1      25.610  31.250  20.150  1.00  0.00            
ATOM    134  H64 GCD     1      24.980  32.130  20.330  1.00  0.00            
ATOM    135  O32 GCD     1      25.060  30.380  19.250  1.00  0.00            
ATOM    136  H65 GCD     1      25.310  29.500  19.560  1.00  0.00            
ATOM    137  C40 GCD     1      25.670  30.660  21.540  1.00  0.00            
ATOM    138  H66 GCD     1      24.630  30.480  21.820  1.00  0.00            
ATOM    139  O33 GCD     1      26.040  31.720  22.410  1.00  0.00            
ATOM    140  C41 GCD     1      27.410  32.120  22.260  1.00  0.00            
ATOM    141  H67 GCD     1      28.120  31.290  22.300  1.00  0.00            
ATOM    142  C42 GCD     1      27.830  33.050  23.410  1.00  0.00            
ATOM    143  H68 GCD     1      26.960  33.690  23.560  1.00  0.00            
ATOM    144  H69 GCD     1      28.740  33.630  23.180  1.00  0.00            
ATOM    145  O34 GCD     1      28.100  32.360  24.630  1.00  0.00            
ATOM    146  H70 GCD     1      27.310  31.860  24.880  1.00  0.00            
ATOM    147  O35 GCD     1      26.570  29.560  21.580  1.00  0.00            
ATOM    148  C43 GCD     1      26.190  28.310  22.190  1.00  0.00            
ATOM    149  H71 GCD     1      25.130  28.280  22.440  1.00  0.00            
ATOM    150  C44 GCD     1      26.360  27.190  21.170  1.00  0.00            
ATOM    151  H72 GCD     1      27.370  27.290  20.760  1.00  0.00            
ATOM    152  O36 GCD     1      25.360  27.330  20.190  1.00  0.00            
ATOM    153  H73 GCD     1      24.690  26.700  20.470  1.00  0.00            
ATOM    154  C45 GCD     1      26.170  25.790  21.850  1.00  0.00            
ATOM    155  H74 GCD     1      25.150  25.720  22.240  1.00  0.00            
ATOM    156  O37 GCD     1      26.280  24.630  20.960  1.00  0.00            
ATOM    157  H75 GCD     1      27.040  24.110  21.240  1.00  0.00            
ATOM    158  C46 GCD     1      27.010  25.670  23.130  1.00  0.00            
ATOM    159  H76 GCD     1      26.810  24.770  23.710  1.00  0.00            
ATOM    160  O38 GCD     1      28.330  25.640  22.650  1.00  0.00            
ATOM    161  O39 GCD     1      26.730  26.820  23.980  1.00  0.00            
ATOM    162  C47 GCD     1      26.920  28.150  23.550  1.00  0.00            
ATOM    163  H77 GCD     1      28.010  28.180  23.440  1.00  0.00            
ATOM    164  C48 GCD     1      26.550  29.120  24.630  1.00  0.00            
ATOM    165  H78 GCD     1      25.540  28.930  25.000  1.00  0.00            
ATOM    166  H79 GCD     1      26.450  30.070  24.090  1.00  0.00            
ATOM    167  O40 GCD     1      27.540  29.240  25.640  1.00  0.00            
ATOM    168  H80 GCD     1      27.360  28.540  26.280  1.00  0.00            
ATOM    169  C1  BC3     2      29.980  29.800  16.680  1.00  0.00            
ATOM    170  C2  BC3     2      31.400  30.120  16.980  1.00  0.00            
ATOM    171  O1  BC3     2      32.290  30.140  15.990  1.00  0.00            
ATOM    172  N1  BC3     2      33.550  30.120  16.610  1.00  0.00            
ATOM    173  C3  BC3     2      33.380  30.140  17.930  1.00  0.00            
ATOM    174  C4  BC3     2      31.950  30.120  18.210  1.00  0.00            
ATOM    175  C5  BC3     2      31.280  29.980  19.500  1.00  0.00            
ATOM    176  O2  BC3     2      30.100  29.830  19.670  1.00  0.00            
ATOM    177  N2  BC3     2      32.190  29.850  20.530  1.00  0.00            
ATOM    178  C6  BC3     2      31.920  30.110  21.940  1.00  0.00            
ATOM    179  C7  BC3     2      33.030  30.460  22.710  1.00  0.00            
ATOM    180  C8  BC3     2      32.890  30.620  24.080  1.00  0.00            
ATOM    181  C9  BC3     2      31.570  30.510  24.710  1.00  0.00            
ATOM    182  C10 BC3     2      31.410  30.800  26.260  1.00  0.00            
ATOM    183  F1  BC3     2      30.290  31.430  26.660  1.00  0.00            
ATOM    184  F2  BC3     2      31.730  29.810  27.170  1.00  0.00            
ATOM    185  F3  BC3     2      32.220  31.760  26.610  1.00  0.00            
ATOM    186  C11 BC3     2      30.490  30.110  23.940  1.00  0.00            
ATOM    187  C12 BC3     2      30.650  29.950  22.550  1.00  0.00            
ATOM    188  H1  BC3     2      29.580  28.910  17.180  1.00  0.00            
ATOM    189  H2  BC3     2      29.350  30.640  16.980  1.00  0.00            
ATOM    190  H3  BC3     2      29.940  29.380  15.670  1.00  0.00            
ATOM    191  H4  BC3     2      34.260  30.120  18.550  1.00  0.00            
ATOM    192  H5  BC3     2      33.150  29.840  20.200  1.00  0.00            
ATOM    193  H6  BC3     2      34.040  30.400  22.310  1.00  0.00            
ATOM    194  H7  BC3     2      33.780  30.870  24.660  1.00  0.00            
ATOM    195  H8  BC3     2      29.490  29.960  24.360  1.00  0.00            
ATOM    196  H9  BC3     2      29.920  29.580  21.840  1.00  0.00            
TER
ENDMDL
MODEL        1
ATOM      1  H1  GCD     1      26.280  24.890  17.410  1.00  0.00            
ATOM      2  O1  GCD     1      27.220  24.810  17.210  1.00  0.00            
ATOM      3  C1  GCD     1      27.540  23.430  17.300  1.00  0.00            
ATOM      4  H2  GCD     1      28.530  23.330  16.840  1.00  0.00            
ATOM      5  H3  GCD     1      27.600  23.140  18.360  1.00  0.00            
ATOM      6  C2  GCD     1      26.460  22.590  16.530  1.00  0.00            
ATOM      7  H4  GCD     1      26.740  21.530  16.560  1.00  0.00            
ATOM      8  C3  GCD     1      26.010  23.040  15.130  1.00  0.00            
ATOM      9  H5  GCD     1      25.750  24.110  15.090  1.00  0.00            
ATOM     10  C4  GCD     1      24.890  22.240  14.510  1.00  0.00            
ATOM     11  H6  GCD     1      25.230  21.220  14.290  1.00  0.00            
ATOM     12  O2  GCD     1      24.630  22.960  13.330  1.00  0.00            
ATOM     13  H7  GCD     1      25.540  23.070  13.030  1.00  0.00            
ATOM     14  C5  GCD     1      23.740  22.440  15.440  1.00  0.00            
ATOM     15  H8  GCD     1      23.510  23.510  15.510  1.00  0.00            
ATOM     16  O3  GCD     1      22.630  21.770  14.900  1.00  0.00            
ATOM     17  H9  GCD     1      22.510  21.870  13.950  1.00  0.00            
ATOM     18  C6  GCD     1      24.150  21.820  16.790  1.00  0.00            
ATOM     19  O4  GCD     1      25.230  22.600  17.320  1.00  0.00            
ATOM     20  H10 GCD     1      23.400  21.890  17.590  1.00  0.00            
ATOM     21  O5  GCD     1      24.590  20.420  16.760  1.00  0.00            
ATOM     22  C7  GCD     1      23.750  19.400  17.400  1.00  0.00            
ATOM     23  H11 GCD     1      23.010  19.880  18.050  1.00  0.00            
ATOM     24  C8  GCD     1      23.060  18.430  16.480  1.00  0.00            
ATOM     25  H12 GCD     1      23.780  17.980  15.790  1.00  0.00            
ATOM     26  O6  GCD     1      22.050  19.120  15.710  1.00  0.00            
ATOM     27  H13 GCD     1      22.390  19.860  15.200  1.00  0.00            
ATOM     28  C9  GCD     1      22.300  17.410  17.320  1.00  0.00            
ATOM     29  H14 GCD     1      21.490  17.870  17.890  1.00  0.00            
ATOM     30  O7  GCD     1      21.690  16.360  16.510  1.00  0.00            
ATOM     31  H15 GCD     1      22.360  15.780  16.150  1.00  0.00            
ATOM     32  C10 GCD     1      23.280  16.800  18.390  1.00  0.00            
ATOM     33  H16 GCD     1      22.720  16.130  19.050  1.00  0.00            
ATOM     34  O8  GCD     1      23.830  17.800  19.140  1.00  0.00            
ATOM     35  C11 GCD     1      24.680  18.730  18.390  1.00  0.00            
ATOM     36  H17 GCD     1      25.510  18.180  17.930  1.00  0.00            
ATOM     37  C12 GCD     1      25.320  19.680  19.340  1.00  0.00            
ATOM     38  H18 GCD     1      24.550  20.120  19.990  1.00  0.00            
ATOM     39  H19 GCD     1      25.770  20.520  18.780  1.00  0.00            
ATOM     40  O9  GCD     1      26.300  19.070  20.220  1.00  0.00            
ATOM     41  H20 GCD     1      25.950  18.390  20.810  1.00  0.00            
ATOM     42  O10 GCD     1      24.280  16.150  17.690  1.00  0.00            
ATOM     43  C13 GCD     1      24.290  14.710  17.830  1.00  0.00            
ATOM     44  H21 GCD     1      23.290  14.380  18.130  1.00  0.00            
ATOM     45  C14 GCD     1      24.510  14.190  16.400  1.00  0.00            
ATOM     46  H22 GCD     1      25.390  14.690  15.970  1.00  0.00            
ATOM     47  O11 GCD     1      23.470  14.460  15.480  1.00  0.00            
ATOM     48  H23 GCD     1      23.730  14.470  14.560  1.00  0.00            
ATOM     49  C15 GCD     1      24.940  12.780  16.410  1.00  0.00            
ATOM     50  H24 GCD     1      24.040  12.260  16.760  1.00  0.00            
ATOM     51  O12 GCD     1      25.250  12.160  15.130  1.00  0.00            
ATOM     52  H25 GCD     1      26.150  12.460  14.960  1.00  0.00            
ATOM     53  C16 GCD     1      26.020  12.490  17.490  1.00  0.00            
ATOM     54  H26 GCD     1      26.230  11.430  17.610  1.00  0.00            
ATOM     55  O13 GCD     1      25.480  12.940  18.770  1.00  0.00            
ATOM     56  C17 GCD     1      25.390  14.310  18.780  1.00  0.00            
ATOM     57  H27 GCD     1      26.290  14.860  18.480  1.00  0.00            
ATOM     58  C18 GCD     1      25.060  14.730  20.210  1.00  0.00            
ATOM     59  H28 GCD     1      25.000  15.820  20.290  1.00  0.00            
ATOM     60  H29 GCD     1      25.920  14.390  20.810  1.00  0.00            
ATOM     61  O14 GCD     1      23.900  14.040  20.750  1.00  0.00            
ATOM     62  H30 GCD     1      24.010  13.110  20.520  1.00  0.00            
ATOM     63  O15 GCD     1      27.260  13.080  17.210  1.00  0.00            
ATOM     64  C19 GCD     1      28.410  12.180  17.370  1.00  0.00            
ATOM     65  H31 GCD     1      28.240  11.180  17.790  1.00  0.00            
ATOM     66  C20 GCD     1      28.970  11.870  15.960  1.00  0.00            
ATOM     67  H32 GCD     1      29.140  12.740  15.310  1.00  0.00            
ATOM     68  O16 GCD     1      28.050  10.940  15.320  1.00  0.00            
ATOM     69  H33 GCD     1      27.840  11.230  14.430  1.00  0.00            
ATOM     70  C21 GCD     1      30.380  11.270  16.080  1.00  0.00            
ATOM     71  H34 GCD     1      30.130  10.280  16.470  1.00  0.00            
ATOM     72  O17 GCD     1      31.070  11.200  14.810  1.00  0.00            
ATOM     73  H35 GCD     1      30.600  10.740  14.100  1.00  0.00            
ATOM     74  C22 GCD     1      31.230  12.000  17.210  1.00  0.00            
ATOM     75  H36 GCD     1      32.120  11.390  17.390  1.00  0.00            
ATOM     76  O18 GCD     1      30.590  12.050  18.450  1.00  0.00            
ATOM     77  C23 GCD     1      29.420  12.890  18.350  1.00  0.00            
ATOM     78  H37 GCD     1      29.690  13.840  17.860  1.00  0.00            
ATOM     79  C24 GCD     1      28.940  13.170  19.750  1.00  0.00            
ATOM     80  H38 GCD     1      28.520  12.330  20.320  1.00  0.00            
ATOM     81  H39 GCD     1      28.140  13.920  19.700  1.00  0.00            
ATOM     82  O19 GCD     1      29.970  13.800  20.560  1.00  0.00            
ATOM     83  H40 GCD     1      30.610  13.080  20.580  1.00  0.00            
ATOM     84  O20 GCD     1      31.700  13.250  16.720  1.00  0.00            
ATOM     85  C25 GCD     1      33.100  13.450  17.050  1.00  0.00            
ATOM     86  H41 GCD     1      33.470  12.810  17.860  1.00  0.00            
ATOM     87  C26 GCD     1      33.890  13.140  15.770  1.00  0.00            
ATOM     88  H42 GCD     1      33.410  13.710  14.960  1.00  0.00            
ATOM     89  O21 GCD     1      33.820  11.710  15.540  1.00  0.00            
ATOM     90  H43 GCD     1      32.970  11.450  15.160  1.00  0.00            
ATOM     91  C27 GCD     1      35.290  13.550  16.090  1.00  0.00            
ATOM     92  H44 GCD     1      35.730  12.980  16.920  1.00  0.00            
ATOM     93  O22 GCD     1      36.100  13.330  14.980  1.00  0.00            
ATOM     94  H45 GCD     1      36.250  12.380  15.030  1.00  0.00            
ATOM     95  C28 GCD     1      35.420  15.090  16.410  1.00  0.00            
ATOM     96  H46 GCD     1      36.390  15.410  16.780  1.00  0.00            
ATOM     97  O23 GCD     1      34.690  15.320  17.600  1.00  0.00            
ATOM     98  C29 GCD     1      33.320  14.930  17.480  1.00  0.00            
ATOM     99  H47 GCD     1      32.880  15.710  16.840  1.00  0.00            
ATOM    100  C30 GCD     1      32.680  15.310  18.870  1.00  0.00            
ATOM    101  H48 GCD     1      33.140  14.890  19.760  1.00  0.00            
ATOM    102  H49 GCD     1      31.600  15.100  18.840  1.00  0.00            
ATOM    103  O24 GCD     1      32.810  16.670  19.150  1.00  0.00            
ATOM    104  H50 GCD     1      33.730  16.670  19.440  1.00  0.00            
ATOM    105  O25 GCD     1      34.910  15.870  15.380  1.00  0.00            
ATOM    106  C31 GCD     1      35.860  16.760  14.750  1.00  0.00            
ATOM    107  H51 GCD     1      36.880  16.400  14.920  1.00  0.00            
ATOM    108  C32 GCD     1      35.530  16.670  13.240  1.00  0.00            
ATOM    109  H52 GCD     1      34.490  17.000  13.070  1.00  0.00            
ATOM    110  O26 GCD     1      35.860  15.360  12.850  1.00  0.00            
ATOM    111  H53 GCD     1      36.000  14.830  13.650  1.00  0.00            
ATOM    112  C33 GCD     1      36.320  17.660  12.450  1.00  0.00            
ATOM    113  H54 GCD     1      37.370  17.360  12.580  1.00  0.00            
ATOM    114  O27 GCD     1      36.000  17.570  11.010  1.00  0.00            
ATOM    115  H55 GCD     1      36.440  18.340  10.620  1.00  0.00            
ATOM    116  C34 GCD     1      36.160  19.110  13.020  1.00  0.00            
ATOM    117  H56 GCD     1      36.950  19.770  12.650  1.00  0.00            
ATOM    118  O28 GCD     1      36.470  19.120  14.410  1.00  0.00            
ATOM    119  C35 GCD     1      35.660  18.220  15.240  1.00  0.00            
ATOM    120  H57 GCD     1      34.640  18.610  15.070  1.00  0.00            
ATOM    121  C36 GCD     1      35.980  18.330  16.700  1.00  0.00            
ATOM    122  H58 GCD     1      35.370  17.660  17.310  1.00  0.00            
ATOM    123  H59 GCD     1      35.820  19.340  17.100  1.00  0.00            
ATOM    124  O29 GCD     1      37.350  17.900  16.960  1.00  0.00            
ATOM    125  H60 GCD     1      37.520  17.710  17.880  1.00  0.00            
ATOM    126  O30 GCD     1      34.860  19.390  12.710  1.00  0.00            
ATOM    127  C37 GCD     1      34.580  20.630  12.160  1.00  0.00            
ATOM    128  H61 GCD     1      35.540  20.990  11.770  1.00  0.00            
ATOM    129  C38 GCD     1      33.570  20.530  11.020  1.00  0.00            
ATOM    130  H62 GCD     1      32.640  19.980  11.230  1.00  0.00            
ATOM    131  O31 GCD     1      34.190  19.730  10.000  1.00  0.00            
ATOM    132  H63 GCD     1      34.390  18.870  10.400  1.00  0.00            
ATOM    133  C39 GCD     1      33.010  21.830  10.560  1.00  0.00            
ATOM    134  H64 GCD     1      33.820  22.210   9.920  1.00  0.00            
ATOM    135  O32 GCD     1      31.850  21.610   9.720  1.00  0.00            
ATOM    136  H65 GCD     1      32.280  20.960   9.150  1.00  0.00            
ATOM    137  C40 GCD     1      32.690  22.790  11.660  1.00  0.00            
ATOM    138  H66 GCD     1      32.590  23.750  11.140  1.00  0.00            
ATOM    139  O33 GCD     1      33.800  22.850  12.580  1.00  0.00            
ATOM    140  C41 GCD     1      34.020  21.620  13.230  1.00  0.00            
ATOM    141  H67 GCD     1      33.180  21.200  13.790  1.00  0.00            
ATOM    142  C42 GCD     1      34.960  22.050  14.400  1.00  0.00            
ATOM    143  H68 GCD     1      34.930  21.150  15.020  1.00  0.00            
ATOM    144  H69 GCD     1      34.700  22.940  14.980  1.00  0.00            
ATOM    145  O34 GCD     1      36.310  22.220  13.860  1.00  0.00            
ATOM    146  H70 GCD     1      36.220  22.790  13.100  1.00  0.00            
ATOM    147  O35 GCD     1      31.480  22.420  12.360  1.00  0.00            
ATOM    148  C43 GCD     1      30.400  23.300  12.610  1.00  0.00            
ATOM    149  H71 GCD     1      30.510  24.350  12.330  1.00  0.00            
ATOM    150  C44 GCD     1      29.190  22.820  11.960  1.00  0.00            
ATOM    151  H72 GCD     1      28.970  21.850  12.420  1.00  0.00            
ATOM    152  O36 GCD     1      29.490  22.560  10.560  1.00  0.00            
ATOM    153  H73 GCD     1      30.450  22.490  10.600  1.00  0.00            
ATOM    154  C45 GCD     1      27.980  23.730  12.180  1.00  0.00            
ATOM    155  H74 GCD     1      28.190  24.720  11.760  1.00  0.00            
ATOM    156  O37 GCD     1      26.740  23.250  11.580  1.00  0.00            
ATOM    157  H75 GCD     1      26.900  23.230  10.630  1.00  0.00            
ATOM    158  C46 GCD     1      27.780  23.960  13.690  1.00  0.00            
ATOM    159  H76 GCD     1      27.090  24.790  13.860  1.00  0.00            
ATOM    160  O38 GCD     1      27.090  22.840  14.230  1.00  0.00            
ATOM    161  O39 GCD     1      28.980  24.220  14.370  1.00  0.00            
ATOM    162  C47 GCD     1      30.120  23.360  14.110  1.00  0.00            
ATOM    163  H77 GCD     1      29.850  22.370  14.500  1.00  0.00            
ATOM    164  C48 GCD     1      31.310  23.920  14.910  1.00  0.00            
ATOM    165  H78 GCD     1      32.090  23.170  15.040  1.00  0.00            
ATOM    166  H79 GCD     1      30.800  23.970  15.880  1.00  0.00            
ATOM    167  O40 GCD     1      31.680  25.270  14.530  1.00  0.00            
ATOM    168  H80 GCD     1      31.230  25.870  15.130  1.00  0.00            
ATOM    169  C1  BC3     2      27.890  19.880   8.600  1.00  0.00            
ATOM    170  C2  BC3     2      26.710  20.300   9.400  1.00  0.00            
ATOM    171  O1  BC3     2      25.690  20.850   8.720  1.00  0.00            
ATOM    172  N1  BC3     2      24.640  20.980   9.630  1.00  0.00            
ATOM    173  C3  BC3     2      25.010  20.430  10.750  1.00  0.00            
ATOM    174  C4  BC3     2      26.400  20.090  10.730  1.00  0.00            
ATOM    175  C5  BC3     2      27.220  19.620  11.780  1.00  0.00            
ATOM    176  O2  BC3     2      28.420  19.340  11.700  1.00  0.00            
ATOM    177  N2  BC3     2      26.620  19.520  13.010  1.00  0.00            
ATOM    178  C6  BC3     2      27.200  18.940  14.110  1.00  0.00            
ATOM    179  C7  BC3     2      28.090  19.720  14.850  1.00  0.00            
ATOM    180  C8  BC3     2      28.610  19.220  16.060  1.00  0.00            
ATOM    181  C9  BC3     2      28.350  17.910  16.460  1.00  0.00            
ATOM    182  C10 BC3     2      29.040  17.310  17.690  1.00  0.00            
ATOM    183  F1  BC3     2      28.280  16.370  18.250  1.00  0.00            
ATOM    184  F2  BC3     2      30.290  16.780  17.440  1.00  0.00            
ATOM    185  F3  BC3     2      29.170  18.230  18.630  1.00  0.00            
ATOM    186  C11 BC3     2      27.480  17.100  15.690  1.00  0.00            
ATOM    187  C12 BC3     2      26.880  17.650  14.550  1.00  0.00            
ATOM    188  H1  BC3     2      28.750  20.520   8.830  1.00  0.00            
ATOM    189  H2  BC3     2      28.150  18.830   8.810  1.00  0.00            
ATOM    190  H3  BC3     2      27.740  20.020   7.520  1.00  0.00            
ATOM    191  H4  BC3     2      24.310  20.490  11.580  1.00  0.00            
ATOM    192  H5  BC3     2      25.610  19.610  13.040  1.00  0.00            
ATOM    193  H6  BC3     2      28.450  20.660  14.420  1.00  0.00            
ATOM    194  H7  BC3     2      29.390  19.750  16.600  1.00  0.00            
ATOM    195  H8  BC3     2      27.280  16.040  15.850  1.00  0.00            
ATOM    196  H9  BC3     2      26.190  17.030  13.980  1.00  0.00            
TER
ENDMDL
MODEL        1
ATOM      1  H1  GCD     1       8.660  32.190  31.910  1.00  0.00            
ATOM      2  O1  GCD     1       8.520  32.420  30.990  1.00  0.00            
ATOM      3  C1  GCD     1       9.720  32.900  30.320  1.00  0.00            
ATOM      4  H2  GCD     1       9.540  32.920  29.240  1.00  0.00            
ATOM      5  H3  GCD     1       9.920  33.920  30.690  1.00  0.00            
ATOM      6  C2  GCD     1      10.920  31.960  30.540  1.00  0.00            
ATOM      7  H4  GCD     1      11.770  32.370  29.980  1.00  0.00            
ATOM      8  C3  GCD     1      10.640  30.500  30.360  1.00  0.00            
ATOM      9  H5  GCD     1       9.710  30.190  30.860  1.00  0.00            
ATOM     10  C4  GCD     1      11.720  29.570  31.020  1.00  0.00            
ATOM     11  H6  GCD     1      12.680  29.720  30.490  1.00  0.00            
ATOM     12  O2  GCD     1      11.310  28.180  30.910  1.00  0.00            
ATOM     13  H7  GCD     1      11.260  27.940  29.980  1.00  0.00            
ATOM     14  C5  GCD     1      11.950  29.920  32.460  1.00  0.00            
ATOM     15  H8  GCD     1      11.010  29.730  32.990  1.00  0.00            
ATOM     16  O3  GCD     1      12.960  29.170  33.090  1.00  0.00            
ATOM     17  H9  GCD     1      13.510  29.790  33.580  1.00  0.00            
ATOM     18  C6  GCD     1      12.240  31.390  32.610  1.00  0.00            
ATOM     19  O4  GCD     1      11.200  32.130  32.010  1.00  0.00            
ATOM     20  H10 GCD     1      12.130  31.640  33.670  1.00  0.00            
ATOM     21  O5  GCD     1      13.420  31.830  31.990  1.00  0.00            
ATOM     22  C7  GCD     1      14.160  32.730  32.820  1.00  0.00            
ATOM     23  H11 GCD     1      13.560  33.220  33.610  1.00  0.00            
ATOM     24  C8  GCD     1      15.410  32.000  33.330  1.00  0.00            
ATOM     25  H12 GCD     1      16.040  31.610  32.520  1.00  0.00            
ATOM     26  O6  GCD     1      14.980  30.920  34.210  1.00  0.00            
ATOM     27  H13 GCD     1      15.820  30.730  34.660  1.00  0.00            
ATOM     28  C9  GCD     1      16.300  32.980  34.080  1.00  0.00            
ATOM     29  H14 GCD     1      15.850  33.450  34.970  1.00  0.00            
ATOM     30  O7  GCD     1      17.400  32.180  34.510  1.00  0.00            
ATOM     31  H15 GCD     1      18.040  32.070  33.800  1.00  0.00            
ATOM     32  C10 GCD     1      16.730  34.050  33.170  1.00  0.00            
ATOM     33  H16 GCD     1      17.290  34.850  33.670  1.00  0.00            
ATOM     34  O8  GCD     1      15.590  34.720  32.670  1.00  0.00            
ATOM     35  C11 GCD     1      14.660  33.870  31.950  1.00  0.00            
ATOM     36  H17 GCD     1      15.130  33.430  31.060  1.00  0.00            
ATOM     37  C12 GCD     1      13.460  34.690  31.450  1.00  0.00            
ATOM     38  H18 GCD     1      12.990  35.020  32.380  1.00  0.00            
ATOM     39  H19 GCD     1      12.750  34.050  30.900  1.00  0.00            
ATOM     40  O9  GCD     1      13.920  35.760  30.600  1.00  0.00            
ATOM     41  H20 GCD     1      14.310  36.480  31.120  1.00  0.00            
ATOM     42  O10 GCD     1      17.440  33.390  32.180  1.00  0.00            
ATOM     43  C13 GCD     1      18.820  33.900  31.920  1.00  0.00            
ATOM     44  H21 GCD     1      19.120  34.490  32.800  1.00  0.00            
ATOM     45  C14 GCD     1      19.710  32.660  31.920  1.00  0.00            
ATOM     46  H22 GCD     1      19.280  31.890  31.270  1.00  0.00            
ATOM     47  O11 GCD     1      19.830  32.220  33.260  1.00  0.00            
ATOM     48  H23 GCD     1      19.860  31.270  33.440  1.00  0.00            
ATOM     49  C15 GCD     1      21.080  32.970  31.300  1.00  0.00            
ATOM     50  H24 GCD     1      21.620  33.630  31.990  1.00  0.00            
ATOM     51  O12 GCD     1      21.860  31.820  31.060  1.00  0.00            
ATOM     52  H25 GCD     1      21.370  31.230  30.480  1.00  0.00            
ATOM     53  C16 GCD     1      20.990  33.690  29.940  1.00  0.00            
ATOM     54  H26 GCD     1      22.000  33.910  29.590  1.00  0.00            
ATOM     55  O13 GCD     1      20.220  34.890  30.120  1.00  0.00            
ATOM     56  C17 GCD     1      18.870  34.680  30.620  1.00  0.00            
ATOM     57  H27 GCD     1      18.270  34.000  30.010  1.00  0.00            
ATOM     58  C18 GCD     1      18.000  35.950  30.640  1.00  0.00            
ATOM     59  H28 GCD     1      18.240  36.640  31.450  1.00  0.00            
ATOM     60  H29 GCD     1      16.920  35.710  30.650  1.00  0.00            
ATOM     61  O14 GCD     1      18.110  36.710  29.460  1.00  0.00            
ATOM     62  H30 GCD     1      18.900  36.490  28.950  1.00  0.00            
ATOM     63  O15 GCD     1      20.430  32.860  28.960  1.00  0.00            
ATOM     64  C19 GCD     1      21.270  32.140  28.110  1.00  0.00            
ATOM     65  H31 GCD     1      22.280  32.030  28.520  1.00  0.00            
ATOM     66  C20 GCD     1      20.670  30.730  27.990  1.00  0.00            
ATOM     67  H32 GCD     1      19.610  30.810  27.690  1.00  0.00            
ATOM     68  O16 GCD     1      20.770  30.100  29.270  1.00  0.00            
ATOM     69  H33 GCD     1      20.240  29.310  29.120  1.00  0.00            
ATOM     70  C21 GCD     1      21.510  29.940  27.030  1.00  0.00            
ATOM     71  H34 GCD     1      22.480  29.770  27.520  1.00  0.00            
ATOM     72  O17 GCD     1      20.910  28.700  26.810  1.00  0.00            
ATOM     73  H35 GCD     1      20.750  28.580  25.870  1.00  0.00            
ATOM     74  C22 GCD     1      21.760  30.560  25.690  1.00  0.00            
ATOM     75  H36 GCD     1      22.500  29.940  25.170  1.00  0.00            
ATOM     76  O18 GCD     1      22.150  31.910  25.850  1.00  0.00            
ATOM     77  C23 GCD     1      21.400  32.740  26.720  1.00  0.00            
ATOM     78  H37 GCD     1      20.420  32.770  26.230  1.00  0.00            
ATOM     79  C24 GCD     1      22.130  34.070  26.780  1.00  0.00            
ATOM     80  H38 GCD     1      21.480  34.740  27.360  1.00  0.00            
ATOM     81  H39 GCD     1      22.150  34.470  25.760  1.00  0.00            
ATOM     82  O19 GCD     1      23.470  33.850  27.280  1.00  0.00            
ATOM     83  H40 GCD     1      23.880  33.110  26.810  1.00  0.00            
ATOM     84  O20 GCD     1      20.500  30.580  25.010  1.00  0.00            
ATOM     85  C25 GCD     1      20.680  30.360  23.640  1.00  0.00            
ATOM     86  H41 GCD     1      21.740  30.420  23.370  1.00  0.00            
ATOM     87  C26 GCD     1      20.170  29.030  23.310  1.00  0.00            
ATOM     88  H42 GCD     1      19.160  29.070  23.730  1.00  0.00            
ATOM     89  O21 GCD     1      21.040  28.020  23.980  1.00  0.00            
ATOM     90  H43 GCD     1      20.900  27.150  23.610  1.00  0.00            
ATOM     91  C27 GCD     1      20.220  28.720  21.720  1.00  0.00            
ATOM     92  H44 GCD     1      21.220  28.800  21.280  1.00  0.00            
ATOM     93  O22 GCD     1      19.860  27.370  21.410  1.00  0.00            
ATOM     94  H45 GCD     1      20.260  26.980  20.620  1.00  0.00            
ATOM     95  C28 GCD     1      19.330  29.740  21.140  1.00  0.00            
ATOM     96  H46 GCD     1      19.390  29.690  20.050  1.00  0.00            
ATOM     97  O23 GCD     1      19.810  31.040  21.390  1.00  0.00            
ATOM     98  C29 GCD     1      19.920  31.340  22.800  1.00  0.00            
ATOM     99  H47 GCD     1      18.880  31.510  23.130  1.00  0.00            
ATOM    100  C30 GCD     1      20.450  32.710  22.940  1.00  0.00            
ATOM    101  H48 GCD     1      21.510  32.690  22.680  1.00  0.00            
ATOM    102  H49 GCD     1      20.400  33.030  23.990  1.00  0.00            
ATOM    103  O24 GCD     1      19.770  33.710  22.130  1.00  0.00            
ATOM    104  H50 GCD     1      20.100  33.550  21.240  1.00  0.00            
ATOM    105  O25 GCD     1      17.950  29.620  21.660  1.00  0.00            
ATOM    106  C31 GCD     1      16.900  29.340  20.710  1.00  0.00            
ATOM    107  H51 GCD     1      17.320  29.080  19.720  1.00  0.00            
ATOM    108  C32 GCD     1      16.280  28.020  21.240  1.00  0.00            
ATOM    109  H52 GCD     1      16.160  28.040  22.330  1.00  0.00            
ATOM    110  O26 GCD     1      17.200  26.970  20.920  1.00  0.00            
ATOM    111  H53 GCD     1      18.060  27.160  21.300  1.00  0.00            
ATOM    112  C33 GCD     1      14.940  27.800  20.590  1.00  0.00            
ATOM    113  H54 GCD     1      15.140  27.520  19.550  1.00  0.00            
ATOM    114  O27 GCD     1      14.170  26.780  21.210  1.00  0.00            
ATOM    115  H55 GCD     1      14.710  25.990  21.310  1.00  0.00            
ATOM    116  C34 GCD     1      14.190  29.160  20.560  1.00  0.00            
ATOM    117  H56 GCD     1      13.250  29.040  20.010  1.00  0.00            
ATOM    118  O28 GCD     1      14.880  30.260  20.000  1.00  0.00            
ATOM    119  C35 GCD     1      16.010  30.620  20.630  1.00  0.00            
ATOM    120  H57 GCD     1      15.920  31.020  21.650  1.00  0.00            
ATOM    121  C36 GCD     1      16.610  31.750  19.830  1.00  0.00            
ATOM    122  H58 GCD     1      16.820  31.400  18.810  1.00  0.00            
ATOM    123  H59 GCD     1      17.630  31.910  20.200  1.00  0.00            
ATOM    124  O29 GCD     1      15.880  32.990  19.850  1.00  0.00            
ATOM    125  H60 GCD     1      15.040  32.980  19.370  1.00  0.00            
ATOM    126  O30 GCD     1      13.810  29.480  21.890  1.00  0.00            
ATOM    127  C37 GCD     1      12.480  30.030  21.960  1.00  0.00            
ATOM    128  H61 GCD     1      12.100  30.360  20.990  1.00  0.00            
ATOM    129  C38 GCD     1      11.450  28.980  22.490  1.00  0.00            
ATOM    130  H62 GCD     1      11.840  28.620  23.450  1.00  0.00            
ATOM    131  O31 GCD     1      11.340  27.820  21.690  1.00  0.00            
ATOM    132  H63 GCD     1      12.230  27.580  21.400  1.00  0.00            
ATOM    133  C39 GCD     1      10.040  29.620  22.620  1.00  0.00            
ATOM    134  H64 GCD     1       9.690  30.010  21.660  1.00  0.00            
ATOM    135  O32 GCD     1       9.150  28.620  23.240  1.00  0.00            
ATOM    136  H65 GCD     1       9.430  28.290  24.110  1.00  0.00            
ATOM    137  C40 GCD     1      10.160  30.850  23.520  1.00  0.00            
ATOM    138  H66 GCD     1       9.230  31.410  23.650  1.00  0.00            
ATOM    139  O33 GCD     1      11.100  31.720  22.900  1.00  0.00            
ATOM    140  C41 GCD     1      12.520  31.280  22.810  1.00  0.00            
ATOM    141  H67 GCD     1      12.850  31.060  23.830  1.00  0.00            
ATOM    142  C42 GCD     1      13.340  32.390  22.210  1.00  0.00            
ATOM    143  H68 GCD     1      12.880  32.680  21.260  1.00  0.00            
ATOM    144  H69 GCD     1      14.370  32.050  22.020  1.00  0.00            
ATOM    145  O34 GCD     1      13.400  33.580  23.040  1.00  0.00            
ATOM    146  H70 GCD     1      13.400  33.280  23.960  1.00  0.00            
ATOM    147  O35 GCD     1      10.580  30.560  24.830  1.00  0.00            
ATOM    148  C43 GCD     1       9.710  30.090  25.770  1.00  0.00            
ATOM    149  H71 GCD     1       8.800  29.690  25.310  1.00  0.00            
ATOM    150  C44 GCD     1      10.350  28.830  26.380  1.00  0.00            
ATOM    151  H72 GCD     1      11.400  29.090  26.600  1.00  0.00            
ATOM    152  O36 GCD     1      10.370  27.770  25.440  1.00  0.00            
ATOM    153  H73 GCD     1      10.870  27.020  25.780  1.00  0.00            
ATOM    154  C45 GCD     1       9.600  28.400  27.630  1.00  0.00            
ATOM    155  H74 GCD     1       8.600  28.110  27.310  1.00  0.00            
ATOM    156  O37 GCD     1      10.330  27.310  28.310  1.00  0.00            
ATOM    157  H75 GCD     1      10.700  26.720  27.650  1.00  0.00            
ATOM    158  C46 GCD     1       9.360  29.590  28.580  1.00  0.00            
ATOM    159  H76 GCD     1       8.760  29.240  29.440  1.00  0.00            
ATOM    160  O38 GCD     1      10.590  30.110  28.970  1.00  0.00            
ATOM    161  O39 GCD     1       8.670  30.670  27.900  1.00  0.00            
ATOM    162  C47 GCD     1       9.420  31.190  26.810  1.00  0.00            
ATOM    163  H77 GCD     1      10.380  31.550  27.220  1.00  0.00            
ATOM    164  C48 GCD     1       8.850  32.500  26.260  1.00  0.00            
ATOM    165  H78 GCD     1       9.540  32.810  25.470  1.00  0.00            
ATOM    166  H79 GCD     1       8.650  33.250  27.040  1.00  0.00            
ATOM    167  O40 GCD     1       7.620  32.210  25.580  1.00  0.00            
ATOM    168  H80 GCD     1       7.150  32.950  25.170  1.00  0.00            
ATOM    169  C1  BC3     2      17.870  26.430  25.500  1.00  0.00            
ATOM    170  C2  BC3     2      16.430  26.180  25.180  1.00  0.00            
ATOM    171  O1  BC3     2      16.070  24.910  24.880  1.00  0.00            
ATOM    172  N1  BC3     2      14.690  24.950  24.410  1.00  0.00            
ATOM    173  C3  BC3     2      14.320  26.270  24.360  1.00  0.00            
ATOM    174  C4  BC3     2      15.430  27.060  24.810  1.00  0.00            
ATOM    175  C5  BC3     2      15.390  28.460  24.970  1.00  0.00            
ATOM    176  O2  BC3     2      14.350  29.030  24.660  1.00  0.00            
ATOM    177  N2  BC3     2      16.510  29.040  25.680  1.00  0.00            
ATOM    178  C6  BC3     2      16.710  30.430  25.830  1.00  0.00            
ATOM    179  C7  BC3     2      16.860  31.270  24.750  1.00  0.00            
ATOM    180  C8  BC3     2      17.310  32.590  24.960  1.00  0.00            
ATOM    181  C9  BC3     2      17.520  33.100  26.240  1.00  0.00            
ATOM    182  C10 BC3     2      17.820  34.550  26.600  1.00  0.00            
ATOM    183  F1  BC3     2      18.240  35.280  25.580  1.00  0.00            
ATOM    184  F2  BC3     2      16.680  35.110  27.060  1.00  0.00            
ATOM    185  F3  BC3     2      18.790  34.660  27.550  1.00  0.00            
ATOM    186  C11 BC3     2      17.310  32.180  27.330  1.00  0.00            
ATOM    187  C12 BC3     2      16.960  30.840  27.130  1.00  0.00            
ATOM    188  H1  BC3     2      18.360  27.320  25.090  1.00  0.00            
ATOM    189  H2  BC3     2      17.990  26.490  26.590  1.00  0.00            
ATOM    190  H3  BC3     2      18.400  25.500  25.240  1.00  0.00            
ATOM    191  H4  BC3     2      13.300  26.540  24.100  1.00  0.00            
ATOM    192  H5  BC3     2      17.180  28.410  26.100  1.00  0.00            
ATOM    193  H6  BC3     2      16.790  30.900  23.730  1.00  0.00            
ATOM    194  H7  BC3     2      17.450  33.260  24.120  1.00  0.00            
ATOM    195  H8  BC3     2      17.470  32.580  28.320  1.00  0.00            
ATOM    196  H9  BC3     2      16.810  30.240  28.020  1.00  0.00            
TER
ENDMDL
MODEL        1
ATOM      1  H1  GCD     1      26.480  21.240  18.690  1.00  0.00            
ATOM      2  O1  GCD     1      25.890  21.910  18.330  1.00  0.00            
ATOM      3  C1  GCD     1      26.680  23.100  18.420  1.00  0.00            
ATOM      4  H2  GCD     1      27.720  22.950  18.100  1.00  0.00            
ATOM      5  H3  GCD     1      26.300  23.870  17.720  1.00  0.00            
ATOM      6  C2  GCD     1      26.660  23.690  19.820  1.00  0.00            
ATOM      7  H4  GCD     1      25.600  23.770  20.100  1.00  0.00            
ATOM      8  C3  GCD     1      27.450  24.980  19.830  1.00  0.00            
ATOM      9  H5  GCD     1      28.430  24.790  19.390  1.00  0.00            
ATOM     10  C4  GCD     1      27.750  25.480  21.230  1.00  0.00            
ATOM     11  H6  GCD     1      26.780  25.660  21.710  1.00  0.00            
ATOM     12  O2  GCD     1      28.590  26.640  21.220  1.00  0.00            
ATOM     13  H7  GCD     1      28.570  27.100  22.060  1.00  0.00            
ATOM     14  C5  GCD     1      28.430  24.350  22.020  1.00  0.00            
ATOM     15  H8  GCD     1      29.440  24.240  21.620  1.00  0.00            
ATOM     16  O3  GCD     1      28.670  24.630  23.450  1.00  0.00            
ATOM     17  H9  GCD     1      27.840  24.700  23.940  1.00  0.00            
ATOM     18  C6  GCD     1      27.700  23.040  21.930  1.00  0.00            
ATOM     19  O4  GCD     1      27.340  22.680  20.620  1.00  0.00            
ATOM     20  H10 GCD     1      28.410  22.260  22.230  1.00  0.00            
ATOM     21  O5  GCD     1      26.420  23.070  22.640  1.00  0.00            
ATOM     22  C7  GCD     1      26.450  22.470  23.930  1.00  0.00            
ATOM     23  H11 GCD     1      27.470  22.370  24.320  1.00  0.00            
ATOM     24  C8  GCD     1      25.630  23.350  24.930  1.00  0.00            
ATOM     25  H12 GCD     1      24.580  23.420  24.620  1.00  0.00            
ATOM     26  O6  GCD     1      26.210  24.620  25.040  1.00  0.00            
ATOM     27  H13 GCD     1      26.520  24.800  25.940  1.00  0.00            
ATOM     28  C9  GCD     1      25.630  22.660  26.290  1.00  0.00            
ATOM     29  H14 GCD     1      26.650  22.490  26.660  1.00  0.00            
ATOM     30  O7  GCD     1      24.850  23.430  27.180  1.00  0.00            
ATOM     31  H15 GCD     1      23.930  23.210  26.950  1.00  0.00            
ATOM     32  C10 GCD     1      25.020  21.300  26.000  1.00  0.00            
ATOM     33  H16 GCD     1      24.940  20.660  26.880  1.00  0.00            
ATOM     34  O8  GCD     1      25.800  20.570  25.080  1.00  0.00            
ATOM     35  C11 GCD     1      25.820  21.070  23.790  1.00  0.00            
ATOM     36  H17 GCD     1      24.820  21.150  23.330  1.00  0.00            
ATOM     37  C12 GCD     1      26.630  20.060  22.980  1.00  0.00            
ATOM     38  H18 GCD     1      26.550  20.290  21.910  1.00  0.00            
ATOM     39  H19 GCD     1      26.250  19.040  23.110  1.00  0.00            
ATOM     40  O9  GCD     1      27.930  20.050  23.410  1.00  0.00            
ATOM     41  H20 GCD     1      28.410  19.440  22.830  1.00  0.00            
ATOM     42  O10 GCD     1      23.700  21.380  25.530  1.00  0.00            
ATOM     43  C13 GCD     1      22.620  20.610  26.080  1.00  0.00            
ATOM     44  H21 GCD     1      22.950  20.060  26.970  1.00  0.00            
ATOM     45  C14 GCD     1      21.560  21.530  26.570  1.00  0.00            
ATOM     46  H22 GCD     1      21.240  22.270  25.830  1.00  0.00            
ATOM     47  O11 GCD     1      22.120  22.150  27.730  1.00  0.00            
ATOM     48  H23 GCD     1      21.660  22.910  28.080  1.00  0.00            
ATOM     49  C15 GCD     1      20.380  20.720  27.040  1.00  0.00            
ATOM     50  H24 GCD     1      20.790  20.140  27.870  1.00  0.00            
ATOM     51  O12 GCD     1      19.350  21.530  27.600  1.00  0.00            
ATOM     52  H25 GCD     1      18.960  22.070  26.900  1.00  0.00            
ATOM     53  C16 GCD     1      19.860  19.880  25.890  1.00  0.00            
ATOM     54  H26 GCD     1      19.050  19.190  26.140  1.00  0.00            
ATOM     55  O13 GCD     1      20.940  19.050  25.440  1.00  0.00            
ATOM     56  C17 GCD     1      22.060  19.750  24.960  1.00  0.00            
ATOM     57  H27 GCD     1      21.750  20.360  24.100  1.00  0.00            
ATOM     58  C18 GCD     1      23.000  18.630  24.420  1.00  0.00            
ATOM     59  H28 GCD     1      23.890  18.960  23.860  1.00  0.00            
ATOM     60  H29 GCD     1      22.370  18.110  23.690  1.00  0.00            
ATOM     61  O14 GCD     1      23.430  17.630  25.420  1.00  0.00            
ATOM     62  H30 GCD     1      22.620  17.270  25.800  1.00  0.00            
ATOM     63  O15 GCD     1      19.490  20.710  24.730  1.00  0.00            
ATOM     64  C19 GCD     1      18.140  20.960  24.570  1.00  0.00            
ATOM     65  H31 GCD     1      17.620  20.780  25.520  1.00  0.00            
ATOM     66  C20 GCD     1      18.000  22.500  24.350  1.00  0.00            
ATOM     67  H32 GCD     1      18.650  22.890  23.560  1.00  0.00            
ATOM     68  O16 GCD     1      18.340  23.150  25.560  1.00  0.00            
ATOM     69  H33 GCD     1      17.930  24.010  25.660  1.00  0.00            
ATOM     70  C21 GCD     1      16.530  22.720  24.070  1.00  0.00            
ATOM     71  H34 GCD     1      15.990  22.340  24.950  1.00  0.00            
ATOM     72  O17 GCD     1      16.220  24.100  23.960  1.00  0.00            
ATOM     73  H35 GCD     1      15.270  24.210  23.810  1.00  0.00            
ATOM     74  C22 GCD     1      16.170  21.970  22.760  1.00  0.00            
ATOM     75  H36 GCD     1      15.110  22.180  22.580  1.00  0.00            
ATOM     76  O18 GCD     1      16.330  20.630  23.030  1.00  0.00            
ATOM     77  C23 GCD     1      17.670  20.130  23.350  1.00  0.00            
ATOM     78  H37 GCD     1      18.290  20.400  22.490  1.00  0.00            
ATOM     79  C24 GCD     1      17.750  18.610  23.650  1.00  0.00            
ATOM     80  H38 GCD     1      18.810  18.320  23.730  1.00  0.00            
ATOM     81  H39 GCD     1      17.360  18.080  22.770  1.00  0.00            
ATOM     82  O19 GCD     1      17.050  18.250  24.860  1.00  0.00            
ATOM     83  H40 GCD     1      16.120  18.240  24.600  1.00  0.00            
ATOM     84  O20 GCD     1      16.840  22.400  21.680  1.00  0.00            
ATOM     85  C25 GCD     1      16.020  22.260  20.470  1.00  0.00            
ATOM     86  H41 GCD     1      15.280  21.440  20.460  1.00  0.00            
ATOM     87  C26 GCD     1      15.390  23.650  20.230  1.00  0.00            
ATOM     88  H42 GCD     1      16.300  24.270  20.150  1.00  0.00            
ATOM     89  O21 GCD     1      14.440  24.100  21.270  1.00  0.00            
ATOM     90  H43 GCD     1      13.830  24.740  20.890  1.00  0.00            
ATOM     91  C27 GCD     1      14.710  23.580  18.860  1.00  0.00            
ATOM     92  H44 GCD     1      13.930  22.810  18.850  1.00  0.00            
ATOM     93  O22 GCD     1      13.980  24.780  18.520  1.00  0.00            
ATOM     94  H45 GCD     1      14.710  25.260  18.120  1.00  0.00            
ATOM     95  C28 GCD     1      15.700  23.160  17.800  1.00  0.00            
ATOM     96  H46 GCD     1      15.280  22.830  16.840  1.00  0.00            
ATOM     97  O23 GCD     1      16.260  21.880  18.170  1.00  0.00            
ATOM     98  C29 GCD     1      17.020  21.970  19.330  1.00  0.00            
ATOM     99  H47 GCD     1      17.790  22.740  19.180  1.00  0.00            
ATOM    100  C30 GCD     1      17.700  20.640  19.460  1.00  0.00            
ATOM    101  H48 GCD     1      18.370  20.760  20.320  1.00  0.00            
ATOM    102  H49 GCD     1      18.240  20.380  18.540  1.00  0.00            
ATOM    103  O24 GCD     1      16.800  19.540  19.720  1.00  0.00            
ATOM    104  H50 GCD     1      16.030  19.730  19.170  1.00  0.00            
ATOM    105  O25 GCD     1      16.590  24.230  17.660  1.00  0.00            
ATOM    106  C31 GCD     1      16.700  24.670  16.320  1.00  0.00            
ATOM    107  H51 GCD     1      15.910  24.330  15.640  1.00  0.00            
ATOM    108  C32 GCD     1      16.750  26.170  16.360  1.00  0.00            
ATOM    109  H52 GCD     1      17.460  26.540  17.110  1.00  0.00            
ATOM    110  O26 GCD     1      15.420  26.650  16.680  1.00  0.00            
ATOM    111  H53 GCD     1      15.340  27.590  16.470  1.00  0.00            
ATOM    112  C33 GCD     1      17.200  26.740  15.110  1.00  0.00            
ATOM    113  H54 GCD     1      16.510  26.440  14.310  1.00  0.00            
ATOM    114  O27 GCD     1      17.280  28.180  15.150  1.00  0.00            
ATOM    115  H55 GCD     1      18.120  28.400  15.570  1.00  0.00            
ATOM    116  C34 GCD     1      18.510  26.160  14.670  1.00  0.00            
ATOM    117  H56 GCD     1      18.730  26.670  13.730  1.00  0.00            
ATOM    118  O28 GCD     1      18.390  24.790  14.510  1.00  0.00            
ATOM    119  C35 GCD     1      18.060  24.130  15.770  1.00  0.00            
ATOM    120  H57 GCD     1      18.890  24.330  16.470  1.00  0.00            
ATOM    121  C36 GCD     1      18.120  22.660  15.560  1.00  0.00            
ATOM    122  H58 GCD     1      18.180  22.340  16.610  1.00  0.00            
ATOM    123  H59 GCD     1      19.040  22.330  15.070  1.00  0.00            
ATOM    124  O29 GCD     1      16.940  22.220  14.810  1.00  0.00            
ATOM    125  H60 GCD     1      16.730  22.650  13.970  1.00  0.00            
ATOM    126  O30 GCD     1      19.570  26.510  15.510  1.00  0.00            
ATOM    127  C37 GCD     1      20.600  27.270  14.950  1.00  0.00            
ATOM    128  H61 GCD     1      20.290  27.810  14.040  1.00  0.00            
ATOM    129  C38 GCD     1      20.920  28.450  15.840  1.00  0.00            
ATOM    130  H62 GCD     1      21.270  28.120  16.830  1.00  0.00            
ATOM    131  O31 GCD     1      19.690  29.250  16.020  1.00  0.00            
ATOM    132  H63 GCD     1      19.860  29.970  16.630  1.00  0.00            
ATOM    133  C39 GCD     1      22.130  29.210  15.340  1.00  0.00            
ATOM    134  H64 GCD     1      21.740  29.700  14.440  1.00  0.00            
ATOM    135  O32 GCD     1      22.450  30.280  16.270  1.00  0.00            
ATOM    136  H65 GCD     1      22.540  29.920  17.160  1.00  0.00            
ATOM    137  C40 GCD     1      23.360  28.290  15.080  1.00  0.00            
ATOM    138  H66 GCD     1      24.150  28.870  14.590  1.00  0.00            
ATOM    139  O33 GCD     1      22.940  27.290  14.140  1.00  0.00            
ATOM    140  C41 GCD     1      21.900  26.410  14.600  1.00  0.00            
ATOM    141  H67 GCD     1      22.270  25.930  15.520  1.00  0.00            
ATOM    142  C42 GCD     1      21.680  25.350  13.540  1.00  0.00            
ATOM    143  H68 GCD     1      21.000  24.600  13.970  1.00  0.00            
ATOM    144  H69 GCD     1      22.620  24.860  13.270  1.00  0.00            
ATOM    145  O34 GCD     1      21.100  25.980  12.390  1.00  0.00            
ATOM    146  H70 GCD     1      21.600  26.770  12.170  1.00  0.00            
ATOM    147  O35 GCD     1      23.680  27.780  16.340  1.00  0.00            
ATOM    148  C43 GCD     1      25.100  27.720  16.580  1.00  0.00            
ATOM    149  H71 GCD     1      25.650  28.450  15.960  1.00  0.00            
ATOM    150  C44 GCD     1      25.240  28.310  17.990  1.00  0.00            
ATOM    151  H72 GCD     1      24.680  27.820  18.790  1.00  0.00            
ATOM    152  O36 GCD     1      24.810  29.690  17.980  1.00  0.00            
ATOM    153  H73 GCD     1      24.390  29.790  18.840  1.00  0.00            
ATOM    154  C45 GCD     1      26.760  28.210  18.350  1.00  0.00            
ATOM    155  H74 GCD     1      27.280  28.750  17.540  1.00  0.00            
ATOM    156  O37 GCD     1      27.030  28.780  19.620  1.00  0.00            
ATOM    157  H75 GCD     1      26.890  28.170  20.350  1.00  0.00            
ATOM    158  C46 GCD     1      27.280  26.770  18.230  1.00  0.00            
ATOM    159  H76 GCD     1      28.350  26.940  18.390  1.00  0.00            
ATOM    160  O38 GCD     1      26.680  25.910  19.160  1.00  0.00            
ATOM    161  O39 GCD     1      27.070  26.270  16.940  1.00  0.00            
ATOM    162  C47 GCD     1      25.650  26.310  16.440  1.00  0.00            
ATOM    163  H77 GCD     1      25.230  25.520  17.080  1.00  0.00            
ATOM    164  C48 GCD     1      25.650  25.770  15.040  1.00  0.00            
ATOM    165  H78 GCD     1      24.670  25.510  14.620  1.00  0.00            
ATOM    166  H79 GCD     1      26.140  24.780  15.040  1.00  0.00            
ATOM    167  O40 GCD     1      26.320  26.670  14.280  1.00  0.00            
ATOM    168  H80 GCD     1      27.220  26.680  14.630  1.00  0.00            
ATOM    169  C1  BC3     2      18.840  25.650  21.900  1.00  0.00            
ATOM    170  C2  BC3     2      19.600  25.960  23.190  1.00  0.00            
ATOM    171  O1  BC3     2      19.210  26.990  23.920  1.00  0.00            
ATOM    172  N1  BC3     2      19.890  26.880  25.170  1.00  0.00            
ATOM    173  C3  BC3     2      20.740  25.870  25.060  1.00  0.00            
ATOM    174  C4  BC3     2      20.550  25.250  23.830  1.00  0.00            
ATOM    175  C5  BC3     2      21.320  24.130  23.440  1.00  0.00            
ATOM    176  O2  BC3     2      22.090  23.680  24.260  1.00  0.00            
ATOM    177  N2  BC3     2      21.240  23.680  22.140  1.00  0.00            
ATOM    178  C6  BC3     2      21.920  22.490  21.800  1.00  0.00            
ATOM    179  C7  BC3     2      21.140  21.330  21.590  1.00  0.00            
ATOM    180  C8  BC3     2      21.810  20.120  21.300  1.00  0.00            
ATOM    181  C9  BC3     2      23.180  20.020  21.050  1.00  0.00            
ATOM    182  C10 BC3     2      23.840  18.690  20.600  1.00  0.00            
ATOM    183  F1  BC3     2      25.170  18.560  20.700  1.00  0.00            
ATOM    184  F2  BC3     2      23.250  17.640  21.240  1.00  0.00            
ATOM    185  F3  BC3     2      23.680  18.470  19.260  1.00  0.00            
ATOM    186  C11 BC3     2      23.860  21.250  21.050  1.00  0.00            
ATOM    187  C12 BC3     2      23.280  22.450  21.550  1.00  0.00            
ATOM    188  H1  BC3     2      18.070  26.410  21.730  1.00  0.00            
ATOM    189  H2  BC3     2      19.530  25.770  21.060  1.00  0.00            
ATOM    190  H3  BC3     2      18.410  24.640  21.920  1.00  0.00            
ATOM    191  H4  BC3     2      21.430  25.720  25.880  1.00  0.00            
ATOM    192  H5  BC3     2      20.630  24.200  21.520  1.00  0.00            
ATOM    193  H6  BC3     2      20.070  21.350  21.780  1.00  0.00            
ATOM    194  H7  BC3     2      21.160  19.250  21.310  1.00  0.00            
ATOM    195  H8  BC3     2      24.880  21.280  20.690  1.00  0.00            
ATOM    196  H9  BC3     2      23.840  23.370  21.490  1.00  0.00            
TER
ENDMDL
MODEL        1
ATOM      1  H1  GCD     1      30.170  28.200  10.730  1.00  0.00            
ATOM      2  O1  GCD     1      30.930  28.400  11.280  1.00  0.00            
ATOM      3  C1  GCD     1      31.470  27.150  11.700  1.00  0.00            
ATOM      4  H2  GCD     1      32.490  27.320  12.050  1.00  0.00            
ATOM      5  H3  GCD     1      30.800  26.830  12.510  1.00  0.00            
ATOM      6  C2  GCD     1      31.450  26.110  10.620  1.00  0.00            
ATOM      7  H4  GCD     1      31.720  25.160  11.090  1.00  0.00            
ATOM      8  C3  GCD     1      32.350  26.390   9.440  1.00  0.00            
ATOM      9  H5  GCD     1      32.150  27.440   9.180  1.00  0.00            
ATOM     10  C4  GCD     1      32.120  25.420   8.280  1.00  0.00            
ATOM     11  H6  GCD     1      32.450  24.420   8.560  1.00  0.00            
ATOM     12  O2  GCD     1      32.790  25.930   7.070  1.00  0.00            
ATOM     13  H7  GCD     1      32.420  25.480   6.290  1.00  0.00            
ATOM     14  C5  GCD     1      30.660  25.130   8.070  1.00  0.00            
ATOM     15  H8  GCD     1      30.260  25.980   7.510  1.00  0.00            
ATOM     16  O3  GCD     1      30.410  24.030   7.210  1.00  0.00            
ATOM     17  H9  GCD     1      30.120  23.390   7.870  1.00  0.00            
ATOM     18  C6  GCD     1      29.850  24.930   9.390  1.00  0.00            
ATOM     19  O4  GCD     1      30.120  26.080  10.170  1.00  0.00            
ATOM     20  H10 GCD     1      28.800  24.890   9.070  1.00  0.00            
ATOM     21  O5  GCD     1      30.180  23.630  10.000  1.00  0.00            
ATOM     22  C7  GCD     1      29.150  22.780  10.350  1.00  0.00            
ATOM     23  H11 GCD     1      28.150  23.180  10.120  1.00  0.00            
ATOM     24  C8  GCD     1      29.330  21.410   9.620  1.00  0.00            
ATOM     25  H12 GCD     1      30.310  20.960   9.850  1.00  0.00            
ATOM     26  O6  GCD     1      29.520  21.640   8.240  1.00  0.00            
ATOM     27  H13 GCD     1      28.660  21.710   7.810  1.00  0.00            
ATOM     28  C9  GCD     1      28.260  20.420  10.010  1.00  0.00            
ATOM     29  H14 GCD     1      27.320  20.720   9.540  1.00  0.00            
ATOM     30  O7  GCD     1      28.450  19.140   9.510  1.00  0.00            
ATOM     31  H15 GCD     1      29.130  18.760  10.090  1.00  0.00            
ATOM     32  C10 GCD     1      28.160  20.370  11.500  1.00  0.00            
ATOM     33  H16 GCD     1      27.210  19.910  11.780  1.00  0.00            
ATOM     34  O8  GCD     1      28.070  21.620  12.180  1.00  0.00            
ATOM     35  C11 GCD     1      29.160  22.520  11.850  1.00  0.00            
ATOM     36  H17 GCD     1      30.100  22.040  12.140  1.00  0.00            
ATOM     37  C12 GCD     1      29.170  23.870  12.680  1.00  0.00            
ATOM     38  H18 GCD     1      28.440  24.540  12.210  1.00  0.00            
ATOM     39  H19 GCD     1      30.170  24.290  12.530  1.00  0.00            
ATOM     40  O9  GCD     1      29.030  23.710  14.140  1.00  0.00            
ATOM     41  H20 GCD     1      28.550  22.900  14.340  1.00  0.00            
ATOM     42  O10 GCD     1      29.180  19.620  12.070  1.00  0.00            
ATOM     43  C13 GCD     1      28.890  18.410  12.890  1.00  0.00            
ATOM     44  H21 GCD     1      27.870  18.040  12.780  1.00  0.00            
ATOM     45  C14 GCD     1      29.810  17.350  12.290  1.00  0.00            
ATOM     46  H22 GCD     1      30.810  17.800  12.270  1.00  0.00            
ATOM     47  O11 GCD     1      29.330  16.880  11.010  1.00  0.00            
ATOM     48  H23 GCD     1      30.080  16.330  10.720  1.00  0.00            
ATOM     49  C15 GCD     1      29.950  16.160  13.190  1.00  0.00            
ATOM     50  H24 GCD     1      28.950  15.730  13.380  1.00  0.00            
ATOM     51  O12 GCD     1      30.730  15.110  12.740  1.00  0.00            
ATOM     52  H25 GCD     1      31.670  15.330  12.660  1.00  0.00            
ATOM     53  C16 GCD     1      30.420  16.620  14.570  1.00  0.00            
ATOM     54  H26 GCD     1      30.530  15.770  15.250  1.00  0.00            
ATOM     55  O13 GCD     1      29.450  17.530  15.110  1.00  0.00            
ATOM     56  C17 GCD     1      29.210  18.710  14.330  1.00  0.00            
ATOM     57  H27 GCD     1      30.180  19.220  14.330  1.00  0.00            
ATOM     58  C18 GCD     1      28.280  19.710  14.880  1.00  0.00            
ATOM     59  H28 GCD     1      28.210  20.540  14.160  1.00  0.00            
ATOM     60  H29 GCD     1      28.680  20.070  15.840  1.00  0.00            
ATOM     61  O14 GCD     1      27.010  19.060  15.020  1.00  0.00            
ATOM     62  H30 GCD     1      27.160  18.230  15.480  1.00  0.00            
ATOM     63  O15 GCD     1      31.690  17.250  14.400  1.00  0.00            
ATOM     64  C19 GCD     1      32.820  16.410  14.740  1.00  0.00            
ATOM     65  H31 GCD     1      32.500  15.360  14.800  1.00  0.00            
ATOM     66  C20 GCD     1      33.890  16.600  13.610  1.00  0.00            
ATOM     67  H32 GCD     1      34.170  17.660  13.580  1.00  0.00            
ATOM     68  O16 GCD     1      33.390  16.210  12.310  1.00  0.00            
ATOM     69  H33 GCD     1      34.080  16.440  11.690  1.00  0.00            
ATOM     70  C21 GCD     1      35.080  15.780  14.020  1.00  0.00            
ATOM     71  H34 GCD     1      34.720  14.740  14.060  1.00  0.00            
ATOM     72  O17 GCD     1      36.180  15.940  13.150  1.00  0.00            
ATOM     73  H35 GCD     1      35.910  15.920  12.230  1.00  0.00            
ATOM     74  C22 GCD     1      35.490  16.120  15.440  1.00  0.00            
ATOM     75  H36 GCD     1      36.320  15.450  15.660  1.00  0.00            
ATOM     76  O18 GCD     1      34.440  16.000  16.350  1.00  0.00            
ATOM     77  C23 GCD     1      33.350  16.930  16.080  1.00  0.00            
ATOM     78  H37 GCD     1      33.680  17.980  15.980  1.00  0.00            
ATOM     79  C24 GCD     1      32.380  17.000  17.230  1.00  0.00            
ATOM     80  H38 GCD     1      31.780  16.070  17.230  1.00  0.00            
ATOM     81  H39 GCD     1      31.710  17.870  17.210  1.00  0.00            
ATOM     82  O19 GCD     1      33.100  17.140  18.470  1.00  0.00            
ATOM     83  H40 GCD     1      33.500  16.270  18.580  1.00  0.00            
ATOM     84  O20 GCD     1      36.060  17.480  15.530  1.00  0.00            
ATOM     85  C25 GCD     1      37.130  17.650  16.480  1.00  0.00            
ATOM     86  H41 GCD     1      37.280  16.810  17.170  1.00  0.00            
ATOM     87  C26 GCD     1      38.430  17.790  15.660  1.00  0.00            
ATOM     88  H42 GCD     1      38.330  18.600  14.930  1.00  0.00            
ATOM     89  O21 GCD     1      38.590  16.510  14.970  1.00  0.00            
ATOM     90  H43 GCD     1      37.790  16.330  14.460  1.00  0.00            
ATOM     91  C27 GCD     1      39.610  17.970  16.550  1.00  0.00            
ATOM     92  H44 GCD     1      39.510  17.150  17.270  1.00  0.00            
ATOM     93  O22 GCD     1      40.840  17.890  15.830  1.00  0.00            
ATOM     94  H45 GCD     1      40.880  16.990  15.490  1.00  0.00            
ATOM     95  C28 GCD     1      39.380  19.330  17.270  1.00  0.00            
ATOM     96  H46 GCD     1      40.180  19.470  18.000  1.00  0.00            
ATOM     97  O23 GCD     1      38.120  19.290  17.950  1.00  0.00            
ATOM     98  C29 GCD     1      36.920  19.030  17.170  1.00  0.00            
ATOM     99  H47 GCD     1      36.800  19.780  16.380  1.00  0.00            
ATOM    100  C30 GCD     1      35.730  19.170  18.050  1.00  0.00            
ATOM    101  H48 GCD     1      35.710  18.470  18.890  1.00  0.00            
ATOM    102  H49 GCD     1      34.800  19.070  17.470  1.00  0.00            
ATOM    103  O24 GCD     1      35.670  20.520  18.680  1.00  0.00            
ATOM    104  H50 GCD     1      36.420  20.580  19.280  1.00  0.00            
ATOM    105  O25 GCD     1      39.260  20.390  16.330  1.00  0.00            
ATOM    106  C31 GCD     1      40.210  21.460  16.500  1.00  0.00            
ATOM    107  H51 GCD     1      40.870  21.250  17.350  1.00  0.00            
ATOM    108  C32 GCD     1      41.130  21.530  15.320  1.00  0.00            
ATOM    109  H52 GCD     1      40.530  21.540  14.400  1.00  0.00            
ATOM    110  O26 GCD     1      41.920  20.350  15.370  1.00  0.00            
ATOM    111  H53 GCD     1      41.370  19.560  15.450  1.00  0.00            
ATOM    112  C33 GCD     1      42.000  22.790  15.460  1.00  0.00            
ATOM    113  H54 GCD     1      42.520  22.520  16.390  1.00  0.00            
ATOM    114  O27 GCD     1      42.840  22.880  14.320  1.00  0.00            
ATOM    115  H55 GCD     1      42.290  23.070  13.560  1.00  0.00            
ATOM    116  C34 GCD     1      41.170  24.050  15.650  1.00  0.00            
ATOM    117  H56 GCD     1      41.870  24.880  15.760  1.00  0.00            
ATOM    118  O28 GCD     1      40.370  23.880  16.810  1.00  0.00            
ATOM    119  C35 GCD     1      39.480  22.760  16.850  1.00  0.00            
ATOM    120  H57 GCD     1      38.720  22.970  16.090  1.00  0.00            
ATOM    121  C36 GCD     1      38.790  22.710  18.200  1.00  0.00            
ATOM    122  H58 GCD     1      38.030  21.930  18.340  1.00  0.00            
ATOM    123  H59 GCD     1      38.260  23.670  18.140  1.00  0.00            
ATOM    124  O29 GCD     1      39.780  22.560  19.200  1.00  0.00            
ATOM    125  H60 GCD     1      40.560  22.960  18.800  1.00  0.00            
ATOM    126  O30 GCD     1      40.350  24.210  14.510  1.00  0.00            
ATOM    127  C37 GCD     1      40.680  25.110  13.580  1.00  0.00            
ATOM    128  H61 GCD     1      41.690  25.520  13.730  1.00  0.00            
ATOM    129  C38 GCD     1      40.520  24.470  12.240  1.00  0.00            
ATOM    130  H62 GCD     1      39.550  23.970  12.270  1.00  0.00            
ATOM    131  O31 GCD     1      41.480  23.480  11.960  1.00  0.00            
ATOM    132  H63 GCD     1      41.060  22.940  11.280  1.00  0.00            
ATOM    133  C39 GCD     1      40.440  25.480  11.110  1.00  0.00            
ATOM    134  H64 GCD     1      41.430  25.950  11.010  1.00  0.00            
ATOM    135  O32 GCD     1      40.080  24.890   9.840  1.00  0.00            
ATOM    136  H65 GCD     1      39.240  25.330   9.650  1.00  0.00            
ATOM    137  C40 GCD     1      39.500  26.580  11.400  1.00  0.00            
ATOM    138  H66 GCD     1      39.640  27.450  10.750  1.00  0.00            
ATOM    139  O33 GCD     1      39.770  27.110  12.650  1.00  0.00            
ATOM    140  C41 GCD     1      39.740  26.230  13.780  1.00  0.00            
ATOM    141  H67 GCD     1      38.690  25.910  13.800  1.00  0.00            
ATOM    142  C42 GCD     1      40.060  26.990  15.080  1.00  0.00            
ATOM    143  H68 GCD     1      39.930  26.310  15.930  1.00  0.00            
ATOM    144  H69 GCD     1      39.420  27.850  15.290  1.00  0.00            
ATOM    145  O34 GCD     1      41.360  27.510  15.100  1.00  0.00            
ATOM    146  H70 GCD     1      41.400  28.100  14.340  1.00  0.00            
ATOM    147  O35 GCD     1      38.240  26.060  11.280  1.00  0.00            
ATOM    148  C43 GCD     1      37.280  26.890  10.710  1.00  0.00            
ATOM    149  H71 GCD     1      37.680  27.910  10.610  1.00  0.00            
ATOM    150  C44 GCD     1      36.960  26.500   9.230  1.00  0.00            
ATOM    151  H72 GCD     1      36.590  25.470   9.210  1.00  0.00            
ATOM    152  O36 GCD     1      38.040  26.660   8.370  1.00  0.00            
ATOM    153  H73 GCD     1      38.280  27.590   8.360  1.00  0.00            
ATOM    154  C45 GCD     1      35.810  27.420   8.780  1.00  0.00            
ATOM    155  H74 GCD     1      36.210  28.450   8.810  1.00  0.00            
ATOM    156  O37 GCD     1      35.290  27.180   7.400  1.00  0.00            
ATOM    157  H75 GCD     1      34.590  26.520   7.460  1.00  0.00            
ATOM    158  C46 GCD     1      34.610  27.500   9.720  1.00  0.00            
ATOM    159  H76 GCD     1      33.870  28.260   9.460  1.00  0.00            
ATOM    160  O38 GCD     1      33.800  26.320   9.770  1.00  0.00            
ATOM    161  O39 GCD     1      35.080  27.750  11.030  1.00  0.00            
ATOM    162  C47 GCD     1      36.020  26.850  11.620  1.00  0.00            
ATOM    163  H77 GCD     1      35.730  25.800  11.570  1.00  0.00            
ATOM    164  C48 GCD     1      36.190  27.310  13.070  1.00  0.00            
ATOM    165  H78 GCD     1      36.710  26.560  13.680  1.00  0.00            
ATOM    166  H79 GCD     1      35.190  27.470  13.500  1.00  0.00            
ATOM    167  O40 GCD     1      36.940  28.500  13.290  1.00  0.00            
ATOM    168  H80 GCD     1      37.740  28.360  12.780  1.00  0.00            
ATOM    169  C1  BC3     2      36.810  22.960   7.060  1.00  0.00            
ATOM    170  C2  BC3     2      35.380  22.660   6.770  1.00  0.00            
ATOM    171  O1  BC3     2      34.900  22.690   5.540  1.00  0.00            
ATOM    172  N1  BC3     2      33.630  22.110   5.550  1.00  0.00            
ATOM    173  C3  BC3     2      33.310  21.930   6.830  1.00  0.00            
ATOM    174  C4  BC3     2      34.430  22.290   7.610  1.00  0.00            
ATOM    175  C5  BC3     2      34.560  22.370   9.040  1.00  0.00            
ATOM    176  O2  BC3     2      35.500  22.860   9.670  1.00  0.00            
ATOM    177  N2  BC3     2      33.420  21.860   9.570  1.00  0.00            
ATOM    178  C6  BC3     2      33.100  21.810  10.910  1.00  0.00            
ATOM    179  C7  BC3     2      33.340  22.920  11.800  1.00  0.00            
ATOM    180  C8  BC3     2      33.120  22.830  13.170  1.00  0.00            
ATOM    181  C9  BC3     2      32.710  21.570  13.720  1.00  0.00            
ATOM    182  C10 BC3     2      32.410  21.430  15.220  1.00  0.00            
ATOM    183  F1  BC3     2      33.120  20.420  15.780  1.00  0.00            
ATOM    184  F2  BC3     2      32.700  22.540  15.900  1.00  0.00            
ATOM    185  F3  BC3     2      31.130  21.250  15.580  1.00  0.00            
ATOM    186  C11 BC3     2      32.360  20.530  12.830  1.00  0.00            
ATOM    187  C12 BC3     2      32.560  20.660  11.440  1.00  0.00            
ATOM    188  H1  BC3     2      36.860  23.860   7.690  1.00  0.00            
ATOM    189  H2  BC3     2      37.250  22.100   7.580  1.00  0.00            
ATOM    190  H3  BC3     2      37.360  23.230   6.150  1.00  0.00            
ATOM    191  H4  BC3     2      32.320  21.600   7.120  1.00  0.00            
ATOM    192  H5  BC3     2      32.770  21.400   8.940  1.00  0.00            
ATOM    193  H6  BC3     2      33.680  23.870  11.410  1.00  0.00            
ATOM    194  H7  BC3     2      33.420  23.630  13.830  1.00  0.00            
ATOM    195  H8  BC3     2      32.000  19.530  13.080  1.00  0.00            
ATOM    196  H9  BC3     2      32.320  19.820  10.800  1.00  0.00            
TER
ENDMDL
MODEL        1
ATOM      1  H1  GCD     1      23.050  33.930  30.460  1.00  0.00            
ATOM      2  O1  GCD     1      22.640  33.870  29.590  1.00  0.00            
ATOM      3  C1  GCD     1      22.890  32.510  29.160  1.00  0.00            
ATOM      4  H2  GCD     1      22.180  31.770  29.550  1.00  0.00            
ATOM      5  H3  GCD     1      22.610  32.360  28.110  1.00  0.00            
ATOM      6  C2  GCD     1      24.390  32.020  29.470  1.00  0.00            
ATOM      7  H4  GCD     1      25.100  32.550  28.810  1.00  0.00            
ATOM      8  C3  GCD     1      24.520  30.540  29.220  1.00  0.00            
ATOM      9  H5  GCD     1      23.710  30.060  29.790  1.00  0.00            
ATOM     10  C4  GCD     1      25.890  29.900  29.730  1.00  0.00            
ATOM     11  H6  GCD     1      26.640  30.240  29.010  1.00  0.00            
ATOM     12  O2  GCD     1      25.880  28.460  29.860  1.00  0.00            
ATOM     13  H7  GCD     1      26.440  28.210  29.110  1.00  0.00            
ATOM     14  C5  GCD     1      26.190  30.430  31.120  1.00  0.00            
ATOM     15  H8  GCD     1      25.470  30.000  31.840  1.00  0.00            
ATOM     16  O3  GCD     1      27.500  30.100  31.650  1.00  0.00            
ATOM     17  H9  GCD     1      28.140  30.500  31.050  1.00  0.00            
ATOM     18  C6  GCD     1      26.060  31.950  31.120  1.00  0.00            
ATOM     19  O4  GCD     1      24.760  32.360  30.810  1.00  0.00            
ATOM     20  H10 GCD     1      26.230  32.200  32.170  1.00  0.00            
ATOM     21  O5  GCD     1      26.980  32.650  30.310  1.00  0.00            
ATOM     22  C7  GCD     1      28.060  33.340  30.920  1.00  0.00            
ATOM     23  H11 GCD     1      28.140  33.120  31.990  1.00  0.00            
ATOM     24  C8  GCD     1      29.300  32.900  30.190  1.00  0.00            
ATOM     25  H12 GCD     1      29.060  33.130  29.140  1.00  0.00            
ATOM     26  O6  GCD     1      29.570  31.490  30.350  1.00  0.00            
ATOM     27  H13 GCD     1      30.390  31.390  30.850  1.00  0.00            
ATOM     28  C9  GCD     1      30.520  33.780  30.620  1.00  0.00            
ATOM     29  H14 GCD     1      30.630  33.660  31.710  1.00  0.00            
ATOM     30  O7  GCD     1      31.710  33.470  29.960  1.00  0.00            
ATOM     31  H15 GCD     1      32.470  33.530  30.550  1.00  0.00            
ATOM     32  C10 GCD     1      30.150  35.200  30.340  1.00  0.00            
ATOM     33  H16 GCD     1      30.970  35.830  30.710  1.00  0.00            
ATOM     34  O8  GCD     1      29.010  35.540  31.130  1.00  0.00            
ATOM     35  C11 GCD     1      27.770  34.860  30.880  1.00  0.00            
ATOM     36  H17 GCD     1      27.520  35.100  29.840  1.00  0.00            
ATOM     37  C12 GCD     1      26.700  35.400  31.860  1.00  0.00            
ATOM     38  H18 GCD     1      26.780  35.180  32.930  1.00  0.00            
ATOM     39  H19 GCD     1      25.790  34.960  31.450  1.00  0.00            
ATOM     40  O9  GCD     1      26.410  36.800  31.650  1.00  0.00            
ATOM     41  H20 GCD     1      26.360  37.090  30.730  1.00  0.00            
ATOM     42  O10 GCD     1      29.930  35.420  28.940  1.00  0.00            
ATOM     43  C13 GCD     1      30.490  36.610  28.400  1.00  0.00            
ATOM     44  H21 GCD     1      31.060  37.160  29.150  1.00  0.00            
ATOM     45  C14 GCD     1      31.540  36.220  27.320  1.00  0.00            
ATOM     46  H22 GCD     1      31.140  35.600  26.500  1.00  0.00            
ATOM     47  O11 GCD     1      32.580  35.490  27.980  1.00  0.00            
ATOM     48  H23 GCD     1      32.290  34.580  28.120  1.00  0.00            
ATOM     49  C15 GCD     1      32.190  37.530  26.700  1.00  0.00            
ATOM     50  H24 GCD     1      32.720  37.890  27.590  1.00  0.00            
ATOM     51  O12 GCD     1      33.150  37.210  25.710  1.00  0.00            
ATOM     52  H25 GCD     1      32.810  37.360  24.820  1.00  0.00            
ATOM     53  C16 GCD     1      31.060  38.450  26.310  1.00  0.00            
ATOM     54  H26 GCD     1      31.400  39.460  26.100  1.00  0.00            
ATOM     55  O13 GCD     1      30.120  38.660  27.400  1.00  0.00            
ATOM     56  C17 GCD     1      29.450  37.500  27.760  1.00  0.00            
ATOM     57  H27 GCD     1      28.990  37.080  26.860  1.00  0.00            
ATOM     58  C18 GCD     1      28.420  37.870  28.830  1.00  0.00            
ATOM     59  H28 GCD     1      28.880  38.230  29.760  1.00  0.00            
ATOM     60  H29 GCD     1      27.950  36.890  28.980  1.00  0.00            
ATOM     61  O14 GCD     1      27.530  38.840  28.430  1.00  0.00            
ATOM     62  H30 GCD     1      28.080  39.620  28.580  1.00  0.00            
ATOM     63  O15 GCD     1      30.270  37.850  25.190  1.00  0.00            
ATOM     64  C19 GCD     1      30.540  38.450  23.940  1.00  0.00            
ATOM     65  H31 GCD     1      31.570  38.810  23.960  1.00  0.00            
ATOM     66  C20 GCD     1      30.520  37.280  22.840  1.00  0.00            
ATOM     67  H32 GCD     1      29.620  36.660  22.970  1.00  0.00            
ATOM     68  O16 GCD     1      31.650  36.440  23.020  1.00  0.00            
ATOM     69  H33 GCD     1      31.370  35.570  23.320  1.00  0.00            
ATOM     70  C21 GCD     1      30.600  37.920  21.470  1.00  0.00            
ATOM     71  H34 GCD     1      31.600  38.370  21.460  1.00  0.00            
ATOM     72  O17 GCD     1      30.470  36.970  20.420  1.00  0.00            
ATOM     73  H35 GCD     1      31.010  36.200  20.650  1.00  0.00            
ATOM     74  C22 GCD     1      29.500  38.890  21.210  1.00  0.00            
ATOM     75  H36 GCD     1      29.810  39.400  20.290  1.00  0.00            
ATOM     76  O18 GCD     1      29.560  39.840  22.190  1.00  0.00            
ATOM     77  C23 GCD     1      29.450  39.510  23.620  1.00  0.00            
ATOM     78  H37 GCD     1      28.410  39.200  23.800  1.00  0.00            
ATOM     79  C24 GCD     1      29.710  40.930  24.230  1.00  0.00            
ATOM     80  H38 GCD     1      29.440  40.900  25.290  1.00  0.00            
ATOM     81  H39 GCD     1      28.950  41.600  23.820  1.00  0.00            
ATOM     82  O19 GCD     1      31.060  41.440  24.100  1.00  0.00            
ATOM     83  H40 GCD     1      31.310  41.700  23.200  1.00  0.00            
ATOM     84  O20 GCD     1      28.200  38.200  21.230  1.00  0.00            
ATOM     85  C25 GCD     1      27.460  38.480  20.120  1.00  0.00            
ATOM     86  H41 GCD     1      27.780  39.360  19.540  1.00  0.00            
ATOM     87  C26 GCD     1      27.390  37.300  19.170  1.00  0.00            
ATOM     88  H42 GCD     1      27.110  36.450  19.800  1.00  0.00            
ATOM     89  O21 GCD     1      28.640  37.050  18.520  1.00  0.00            
ATOM     90  H43 GCD     1      29.300  36.980  19.220  1.00  0.00            
ATOM     91  C27 GCD     1      26.270  37.510  18.090  1.00  0.00            
ATOM     92  H44 GCD     1      26.510  38.300  17.370  1.00  0.00            
ATOM     93  O22 GCD     1      26.050  36.400  17.330  1.00  0.00            
ATOM     94  H45 GCD     1      26.880  35.940  17.180  1.00  0.00            
ATOM     95  C28 GCD     1      24.950  37.890  18.770  1.00  0.00            
ATOM     96  H46 GCD     1      24.290  38.110  17.920  1.00  0.00            
ATOM     97  O23 GCD     1      25.230  39.140  19.490  1.00  0.00            
ATOM     98  C29 GCD     1      26.110  38.890  20.610  1.00  0.00            
ATOM     99  H47 GCD     1      25.760  38.110  21.300  1.00  0.00            
ATOM    100  C30 GCD     1      26.160  40.320  21.220  1.00  0.00            
ATOM    101  H48 GCD     1      26.410  41.070  20.460  1.00  0.00            
ATOM    102  H49 GCD     1      26.920  40.440  22.010  1.00  0.00            
ATOM    103  O24 GCD     1      25.000  40.680  21.840  1.00  0.00            
ATOM    104  H50 GCD     1      24.340  40.840  21.150  1.00  0.00            
ATOM    105  O25 GCD     1      24.490  36.860  19.580  1.00  0.00            
ATOM    106  C31 GCD     1      23.000  36.690  19.530  1.00  0.00            
ATOM    107  H51 GCD     1      22.550  37.530  18.990  1.00  0.00            
ATOM    108  C32 GCD     1      22.760  35.370  18.870  1.00  0.00            
ATOM    109  H52 GCD     1      23.290  34.650  19.510  1.00  0.00            
ATOM    110  O26 GCD     1      23.260  35.370  17.650  1.00  0.00            
ATOM    111  H53 GCD     1      24.110  35.720  17.950  1.00  0.00            
ATOM    112  C33 GCD     1      21.290  34.890  18.880  1.00  0.00            
ATOM    113  H54 GCD     1      20.680  35.650  18.370  1.00  0.00            
ATOM    114  O27 GCD     1      21.080  33.620  18.330  1.00  0.00            
ATOM    115  H55 GCD     1      21.300  33.700  17.400  1.00  0.00            
ATOM    116  C34 GCD     1      20.760  34.920  20.310  1.00  0.00            
ATOM    117  H56 GCD     1      19.680  34.810  20.380  1.00  0.00            
ATOM    118  O28 GCD     1      21.000  36.140  20.910  1.00  0.00            
ATOM    119  C35 GCD     1      22.320  36.650  20.880  1.00  0.00            
ATOM    120  H57 GCD     1      22.890  35.990  21.540  1.00  0.00            
ATOM    121  C36 GCD     1      22.370  38.100  21.530  1.00  0.00            
ATOM    122  H58 GCD     1      23.400  38.480  21.490  1.00  0.00            
ATOM    123  H59 GCD     1      22.150  38.080  22.600  1.00  0.00            
ATOM    124  O29 GCD     1      21.520  38.980  20.810  1.00  0.00            
ATOM    125  H60 GCD     1      21.470  39.750  21.390  1.00  0.00            
ATOM    126  O30 GCD     1      21.380  33.940  21.190  1.00  0.00            
ATOM    127  C37 GCD     1      20.720  32.690  21.450  1.00  0.00            
ATOM    128  H61 GCD     1      19.950  32.560  20.680  1.00  0.00            
ATOM    129  C38 GCD     1      21.850  31.660  21.330  1.00  0.00            
ATOM    130  H62 GCD     1      22.620  32.090  21.970  1.00  0.00            
ATOM    131  O31 GCD     1      22.290  31.640  20.000  1.00  0.00            
ATOM    132  H63 GCD     1      22.110  32.530  19.680  1.00  0.00            
ATOM    133  C39 GCD     1      21.470  30.300  21.800  1.00  0.00            
ATOM    134  H64 GCD     1      20.690  29.940  21.120  1.00  0.00            
ATOM    135  O32 GCD     1      22.530  29.300  21.760  1.00  0.00            
ATOM    136  H65 GCD     1      23.070  29.450  22.540  1.00  0.00            
ATOM    137  C40 GCD     1      20.870  30.390  23.190  1.00  0.00            
ATOM    138  H66 GCD     1      20.380  29.460  23.480  1.00  0.00            
ATOM    139  O33 GCD     1      19.920  31.450  23.240  1.00  0.00            
ATOM    140  C41 GCD     1      20.320  32.760  22.920  1.00  0.00            
ATOM    141  H67 GCD     1      21.210  33.000  23.520  1.00  0.00            
ATOM    142  C42 GCD     1      19.150  33.730  23.090  1.00  0.00            
ATOM    143  H68 GCD     1      18.290  33.450  22.460  1.00  0.00            
ATOM    144  H69 GCD     1      19.490  34.740  22.830  1.00  0.00            
ATOM    145  O34 GCD     1      18.680  33.860  24.470  1.00  0.00            
ATOM    146  H70 GCD     1      19.430  33.950  25.070  1.00  0.00            
ATOM    147  O35 GCD     1      21.840  30.750  24.280  1.00  0.00            
ATOM    148  C43 GCD     1      22.320  29.580  25.110  1.00  0.00            
ATOM    149  H71 GCD     1      21.900  28.610  24.790  1.00  0.00            
ATOM    150  C44 GCD     1      23.840  29.690  25.060  1.00  0.00            
ATOM    151  H72 GCD     1      24.130  30.740  25.220  1.00  0.00            
ATOM    152  O36 GCD     1      24.210  29.320  23.740  1.00  0.00            
ATOM    153  H73 GCD     1      25.170  29.350  23.630  1.00  0.00            
ATOM    154  C45 GCD     1      24.370  28.740  26.180  1.00  0.00            
ATOM    155  H74 GCD     1      24.190  27.720  25.800  1.00  0.00            
ATOM    156  O37 GCD     1      25.820  28.910  26.310  1.00  0.00            
ATOM    157  H75 GCD     1      26.010  29.760  26.730  1.00  0.00            
ATOM    158  C46 GCD     1      23.790  29.040  27.470  1.00  0.00            
ATOM    159  H76 GCD     1      24.070  28.250  28.170  1.00  0.00            
ATOM    160  O38 GCD     1      24.290  30.320  27.850  1.00  0.00            
ATOM    161  O39 GCD     1      22.350  29.030  27.450  1.00  0.00            
ATOM    162  C47 GCD     1      21.810  29.910  26.480  1.00  0.00            
ATOM    163  H77 GCD     1      22.090  30.950  26.690  1.00  0.00            
ATOM    164  C48 GCD     1      20.330  29.890  26.470  1.00  0.00            
ATOM    165  H78 GCD     1      19.990  30.640  25.740  1.00  0.00            
ATOM    166  H79 GCD     1      20.070  30.380  27.420  1.00  0.00            
ATOM    167  O40 GCD     1      19.670  28.630  26.210  1.00  0.00            
ATOM    168  H80 GCD     1      19.830  28.020  26.940  1.00  0.00            
ATOM    169  C1  BC3     2      32.140  30.820  27.170  1.00  0.00            
ATOM    170  C2  BC3     2      31.570  30.080  26.010  1.00  0.00            
ATOM    171  O1  BC3     2      32.100  28.940  25.540  1.00  0.00            
ATOM    172  N1  BC3     2      31.060  28.260  24.860  1.00  0.00            
ATOM    173  C3  BC3     2      29.950  29.080  24.830  1.00  0.00            
ATOM    174  C4  BC3     2      30.290  30.190  25.640  1.00  0.00            
ATOM    175  C5  BC3     2      29.340  31.280  25.980  1.00  0.00            
ATOM    176  O2  BC3     2      29.690  32.360  26.420  1.00  0.00            
ATOM    177  N2  BC3     2      28.040  31.080  25.510  1.00  0.00            
ATOM    178  C6  BC3     2      26.950  32.030  25.560  1.00  0.00            
ATOM    179  C7  BC3     2      26.740  32.860  26.690  1.00  0.00            
ATOM    180  C8  BC3     2      25.680  33.770  26.680  1.00  0.00            
ATOM    181  C9  BC3     2      24.790  33.830  25.580  1.00  0.00            
ATOM    182  C10 BC3     2      23.650  34.870  25.510  1.00  0.00            
ATOM    183  F1  BC3     2      23.950  36.070  25.010  1.00  0.00            
ATOM    184  F2  BC3     2      22.560  34.460  24.820  1.00  0.00            
ATOM    185  F3  BC3     2      23.180  35.120  26.760  1.00  0.00            
ATOM    186  C11 BC3     2      25.030  33.030  24.440  1.00  0.00            
ATOM    187  C12 BC3     2      26.130  32.120  24.430  1.00  0.00            
ATOM    188  H1  BC3     2      31.430  30.760  28.010  1.00  0.00            
ATOM    189  H2  BC3     2      33.060  30.250  27.380  1.00  0.00            
ATOM    190  H3  BC3     2      32.390  31.830  26.830  1.00  0.00            
ATOM    191  H4  BC3     2      29.090  28.780  24.250  1.00  0.00            
ATOM    192  H5  BC3     2      27.730  30.170  25.180  1.00  0.00            
ATOM    193  H6  BC3     2      27.410  32.840  27.550  1.00  0.00            
ATOM    194  H7  BC3     2      25.540  34.460  27.500  1.00  0.00            
ATOM    195  H8  BC3     2      24.380  33.160  23.580  1.00  0.00            
ATOM    196  H9  BC3     2      26.430  31.570  23.540  1.00  0.00            
TER
ENDMDL
MODEL        1
ATOM      1  H1  GCD     1      30.110  21.380  20.160  1.00  0.00            
ATOM      2  O1  GCD     1      30.050  21.740  19.270  1.00  0.00            
ATOM      3  C1  GCD     1      30.040  23.190  19.420  1.00  0.00            
ATOM      4  H2  GCD     1      31.050  23.590  19.610  1.00  0.00            
ATOM      5  H3  GCD     1      29.750  23.610  18.450  1.00  0.00            
ATOM      6  C2  GCD     1      29.090  23.680  20.530  1.00  0.00            
ATOM      7  H4  GCD     1      28.060  23.370  20.310  1.00  0.00            
ATOM      8  C3  GCD     1      29.120  25.250  20.640  1.00  0.00            
ATOM      9  H5  GCD     1      30.150  25.600  20.780  1.00  0.00            
ATOM     10  C4  GCD     1      28.380  25.770  21.840  1.00  0.00            
ATOM     11  H6  GCD     1      27.330  25.550  21.640  1.00  0.00            
ATOM     12  O2  GCD     1      28.580  27.190  21.980  1.00  0.00            
ATOM     13  H7  GCD     1      28.320  27.470  22.870  1.00  0.00            
ATOM     14  C5  GCD     1      28.800  25.010  23.120  1.00  0.00            
ATOM     15  H8  GCD     1      29.830  25.330  23.340  1.00  0.00            
ATOM     16  O3  GCD     1      27.840  25.350  24.150  1.00  0.00            
ATOM     17  H9  GCD     1      27.050  24.880  23.860  1.00  0.00            
ATOM     18  C6  GCD     1      28.840  23.500  22.900  1.00  0.00            
ATOM     19  O4  GCD     1      29.570  23.100  21.750  1.00  0.00            
ATOM     20  H10 GCD     1      29.380  23.100  23.760  1.00  0.00            
ATOM     21  O5  GCD     1      27.500  23.050  22.820  1.00  0.00            
ATOM     22  C7  GCD     1      27.210  21.730  23.320  1.00  0.00            
ATOM     23  H11 GCD     1      28.220  21.300  23.380  1.00  0.00            
ATOM     24  C8  GCD     1      26.710  21.830  24.760  1.00  0.00            
ATOM     25  H12 GCD     1      25.970  22.630  24.810  1.00  0.00            
ATOM     26  O6  GCD     1      27.750  22.260  25.640  1.00  0.00            
ATOM     27  H13 GCD     1      27.310  22.610  26.420  1.00  0.00            
ATOM     28  C9  GCD     1      26.210  20.430  25.180  1.00  0.00            
ATOM     29  H14 GCD     1      27.040  19.710  25.100  1.00  0.00            
ATOM     30  O7  GCD     1      25.750  20.350  26.530  1.00  0.00            
ATOM     31  H15 GCD     1      24.850  20.700  26.520  1.00  0.00            
ATOM     32  C10 GCD     1      25.090  20.000  24.270  1.00  0.00            
ATOM     33  H16 GCD     1      24.950  18.970  24.590  1.00  0.00            
ATOM     34  O8  GCD     1      25.600  20.010  22.940  1.00  0.00            
ATOM     35  C11 GCD     1      26.220  21.120  22.360  1.00  0.00            
ATOM     36  H17 GCD     1      25.400  21.770  22.040  1.00  0.00            
ATOM     37  C12 GCD     1      26.990  20.620  21.120  1.00  0.00            
ATOM     38  H18 GCD     1      27.130  21.540  20.540  1.00  0.00            
ATOM     39  H19 GCD     1      26.280  20.070  20.480  1.00  0.00            
ATOM     40  O9  GCD     1      28.110  19.850  21.370  1.00  0.00            
ATOM     41  H20 GCD     1      28.530  19.440  20.600  1.00  0.00            
ATOM     42  O10 GCD     1      23.900  20.790  24.370  1.00  0.00            
ATOM     43  C13 GCD     1      22.740  20.020  24.910  1.00  0.00            
ATOM     44  H21 GCD     1      23.010  19.090  25.410  1.00  0.00            
ATOM     45  C14 GCD     1      22.140  21.060  25.880  1.00  0.00            
ATOM     46  H22 GCD     1      22.010  22.060  25.440  1.00  0.00            
ATOM     47  O11 GCD     1      23.010  21.150  27.000  1.00  0.00            
ATOM     48  H23 GCD     1      22.920  20.410  27.600  1.00  0.00            
ATOM     49  C15 GCD     1      20.750  20.720  26.340  1.00  0.00            
ATOM     50  H24 GCD     1      20.720  19.860  27.020  1.00  0.00            
ATOM     51  O12 GCD     1      20.200  21.830  27.110  1.00  0.00            
ATOM     52  H25 GCD     1      20.780  21.990  27.860  1.00  0.00            
ATOM     53  C16 GCD     1      19.850  20.340  25.070  1.00  0.00            
ATOM     54  H26 GCD     1      18.960  19.830  25.450  1.00  0.00            
ATOM     55  O13 GCD     1      20.500  19.340  24.250  1.00  0.00            
ATOM     56  C17 GCD     1      21.780  19.710  23.730  1.00  0.00            
ATOM     57  H27 GCD     1      21.640  20.680  23.230  1.00  0.00            
ATOM     58  C18 GCD     1      22.290  18.680  22.780  1.00  0.00            
ATOM     59  H28 GCD     1      23.290  19.000  22.480  1.00  0.00            
ATOM     60  H29 GCD     1      21.600  18.780  21.930  1.00  0.00            
ATOM     61  O14 GCD     1      22.320  17.380  23.230  1.00  0.00            
ATOM     62  H30 GCD     1      21.430  17.080  23.460  1.00  0.00            
ATOM     63  O15 GCD     1      19.470  21.380  24.260  1.00  0.00            
ATOM     64  C19 GCD     1      18.090  21.550  24.010  1.00  0.00            
ATOM     65  H31 GCD     1      17.470  20.700  24.310  1.00  0.00            
ATOM     66  C20 GCD     1      17.650  22.740  24.820  1.00  0.00            
ATOM     67  H32 GCD     1      18.470  23.450  24.660  1.00  0.00            
ATOM     68  O16 GCD     1      17.740  22.480  26.230  1.00  0.00            
ATOM     69  H33 GCD     1      18.660  22.220  26.380  1.00  0.00            
ATOM     70  C21 GCD     1      16.350  23.370  24.420  1.00  0.00            
ATOM     71  H34 GCD     1      15.580  22.600  24.520  1.00  0.00            
ATOM     72  O17 GCD     1      16.050  24.480  25.200  1.00  0.00            
ATOM     73  H35 GCD     1      16.670  25.200  25.020  1.00  0.00            
ATOM     74  C22 GCD     1      16.270  23.570  22.950  1.00  0.00            
ATOM     75  H36 GCD     1      15.300  23.900  22.570  1.00  0.00            
ATOM     76  O18 GCD     1      16.630  22.370  22.260  1.00  0.00            
ATOM     77  C23 GCD     1      17.880  21.820  22.490  1.00  0.00            
ATOM     78  H37 GCD     1      18.700  22.480  22.200  1.00  0.00            
ATOM     79  C24 GCD     1      17.890  20.520  21.730  1.00  0.00            
ATOM     80  H38 GCD     1      18.810  19.950  21.880  1.00  0.00            
ATOM     81  H39 GCD     1      17.800  20.710  20.650  1.00  0.00            
ATOM     82  O19 GCD     1      16.740  19.740  22.170  1.00  0.00            
ATOM     83  H40 GCD     1      16.030  20.390  22.150  1.00  0.00            
ATOM     84  O20 GCD     1      17.220  24.570  22.480  1.00  0.00            
ATOM     85  C25 GCD     1      16.640  25.590  21.710  1.00  0.00            
ATOM     86  H41 GCD     1      15.550  25.550  21.770  1.00  0.00            
ATOM     87  C26 GCD     1      17.230  26.900  22.330  1.00  0.00            
ATOM     88  H42 GCD     1      18.320  26.930  22.450  1.00  0.00            
ATOM     89  O21 GCD     1      16.660  27.010  23.610  1.00  0.00            
ATOM     90  H43 GCD     1      15.720  27.170  23.460  1.00  0.00            
ATOM     91  C27 GCD     1      16.880  28.120  21.500  1.00  0.00            
ATOM     92  H44 GCD     1      15.810  28.300  21.670  1.00  0.00            
ATOM     93  O22 GCD     1      17.630  29.170  22.030  1.00  0.00            
ATOM     94  H45 GCD     1      17.470  29.370  22.960  1.00  0.00            
ATOM     95  C28 GCD     1      17.070  27.870  19.930  1.00  0.00            
ATOM     96  H46 GCD     1      16.510  28.590  19.330  1.00  0.00            
ATOM     97  O23 GCD     1      16.520  26.610  19.560  1.00  0.00            
ATOM     98  C29 GCD     1      17.020  25.460  20.290  1.00  0.00            
ATOM     99  H47 GCD     1      18.120  25.430  20.190  1.00  0.00            
ATOM    100  C30 GCD     1      16.360  24.200  19.640  1.00  0.00            
ATOM    101  H48 GCD     1      16.840  23.310  20.070  1.00  0.00            
ATOM    102  H49 GCD     1      16.590  24.280  18.570  1.00  0.00            
ATOM    103  O24 GCD     1      14.930  24.180  19.890  1.00  0.00            
ATOM    104  H50 GCD     1      14.500  24.940  19.470  1.00  0.00            
ATOM    105  O25 GCD     1      18.430  27.820  19.550  1.00  0.00            
ATOM    106  C31 GCD     1      18.670  28.290  18.230  1.00  0.00            
ATOM    107  H51 GCD     1      17.820  28.410  17.550  1.00  0.00            
ATOM    108  C32 GCD     1      19.260  29.720  18.390  1.00  0.00            
ATOM    109  H52 GCD     1      20.160  29.580  19.000  1.00  0.00            
ATOM    110  O26 GCD     1      18.310  30.590  19.100  1.00  0.00            
ATOM    111  H53 GCD     1      18.820  31.390  19.260  1.00  0.00            
ATOM    112  C33 GCD     1      19.560  30.210  16.910  1.00  0.00            
ATOM    113  H54 GCD     1      18.600  30.140  16.380  1.00  0.00            
ATOM    114  O27 GCD     1      19.960  31.580  16.860  1.00  0.00            
ATOM    115  H55 GCD     1      20.740  31.770  17.400  1.00  0.00            
ATOM    116  C34 GCD     1      20.530  29.220  16.190  1.00  0.00            
ATOM    117  H56 GCD     1      20.600  29.590  15.170  1.00  0.00            
ATOM    118  O28 GCD     1      19.920  27.900  16.220  1.00  0.00            
ATOM    119  C35 GCD     1      19.610  27.340  17.430  1.00  0.00            
ATOM    120  H57 GCD     1      20.520  27.330  18.050  1.00  0.00            
ATOM    121  C36 GCD     1      19.020  25.950  17.180  1.00  0.00            
ATOM    122  H58 GCD     1      19.170  25.350  18.090  1.00  0.00            
ATOM    123  H59 GCD     1      19.610  25.460  16.400  1.00  0.00            
ATOM    124  O29 GCD     1      17.580  25.870  16.880  1.00  0.00            
ATOM    125  H60 GCD     1      17.130  26.120  17.690  1.00  0.00            
ATOM    126  O30 GCD     1      21.740  29.140  16.930  1.00  0.00            
ATOM    127  C37 GCD     1      22.890  29.810  16.310  1.00  0.00            
ATOM    128  H61 GCD     1      22.590  30.490  15.500  1.00  0.00            
ATOM    129  C38 GCD     1      23.600  30.630  17.390  1.00  0.00            
ATOM    130  H62 GCD     1      23.690  29.920  18.230  1.00  0.00            
ATOM    131  O31 GCD     1      22.960  31.830  17.870  1.00  0.00            
ATOM    132  H63 GCD     1      23.110  31.850  18.820  1.00  0.00            
ATOM    133  C39 GCD     1      25.020  31.050  17.090  1.00  0.00            
ATOM    134  H64 GCD     1      24.970  31.930  16.430  1.00  0.00            
ATOM    135  O32 GCD     1      25.700  31.480  18.250  1.00  0.00            
ATOM    136  H65 GCD     1      26.110  30.690  18.620  1.00  0.00            
ATOM    137  C40 GCD     1      25.810  29.950  16.400  1.00  0.00            
ATOM    138  H66 GCD     1      26.720  30.410  16.010  1.00  0.00            
ATOM    139  O33 GCD     1      25.030  29.420  15.320  1.00  0.00            
ATOM    140  C41 GCD     1      23.820  28.760  15.620  1.00  0.00            
ATOM    141  H67 GCD     1      23.980  27.840  16.210  1.00  0.00            
ATOM    142  C42 GCD     1      23.390  28.350  14.230  1.00  0.00            
ATOM    143  H68 GCD     1      22.360  27.970  14.340  1.00  0.00            
ATOM    144  H69 GCD     1      23.970  27.460  13.960  1.00  0.00            
ATOM    145  O34 GCD     1      23.450  29.390  13.250  1.00  0.00            
ATOM    146  H70 GCD     1      23.450  28.860  12.450  1.00  0.00            
ATOM    147  O35 GCD     1      26.160  28.880  17.290  1.00  0.00            
ATOM    148  C43 GCD     1      27.430  28.320  17.220  1.00  0.00            
ATOM    149  H71 GCD     1      28.020  28.790  16.410  1.00  0.00            
ATOM    150  C44 GCD     1      28.170  28.670  18.530  1.00  0.00            
ATOM    151  H72 GCD     1      27.620  28.270  19.400  1.00  0.00            
ATOM    152  O36 GCD     1      28.420  30.010  18.790  1.00  0.00            
ATOM    153  H73 GCD     1      28.460  30.150  19.750  1.00  0.00            
ATOM    154  C45 GCD     1      29.480  27.810  18.620  1.00  0.00            
ATOM    155  H74 GCD     1      30.150  28.160  17.830  1.00  0.00            
ATOM    156  O37 GCD     1      30.180  27.890  19.910  1.00  0.00            
ATOM    157  H75 GCD     1      29.540  27.680  20.610  1.00  0.00            
ATOM    158  C46 GCD     1      29.150  26.280  18.420  1.00  0.00            
ATOM    159  H76 GCD     1      30.130  25.810  18.310  1.00  0.00            
ATOM    160  O38 GCD     1      28.410  25.850  19.540  1.00  0.00            
ATOM    161  O39 GCD     1      28.480  25.990  17.220  1.00  0.00            
ATOM    162  C47 GCD     1      27.240  26.770  16.950  1.00  0.00            
ATOM    163  H77 GCD     1      26.410  26.460  17.610  1.00  0.00            
ATOM    164  C48 GCD     1      26.710  26.470  15.540  1.00  0.00            
ATOM    165  H78 GCD     1      25.800  27.080  15.400  1.00  0.00            
ATOM    166  H79 GCD     1      26.490  25.400  15.470  1.00  0.00            
ATOM    167  O40 GCD     1      27.670  26.780  14.520  1.00  0.00            
ATOM    168  H80 GCD     1      28.150  25.960  14.350  1.00  0.00            
ATOM    169  C1  BC3     2      20.500  25.010  23.640  1.00  0.00            
ATOM    170  C2  BC3     2      21.520  25.020  24.680  1.00  0.00            
ATOM    171  O1  BC3     2      21.150  24.970  25.960  1.00  0.00            
ATOM    172  N1  BC3     2      22.370  25.100  26.730  1.00  0.00            
ATOM    173  C3  BC3     2      23.360  25.040  25.830  1.00  0.00            
ATOM    174  C4  BC3     2      22.880  24.960  24.510  1.00  0.00            
ATOM    175  C5  BC3     2      23.750  24.860  23.330  1.00  0.00            
ATOM    176  O2  BC3     2      24.940  25.000  23.460  1.00  0.00            
ATOM    177  N2  BC3     2      23.070  24.520  22.230  1.00  0.00            
ATOM    178  C6  BC3     2      23.660  24.030  21.080  1.00  0.00            
ATOM    179  C7  BC3     2      23.190  22.770  20.630  1.00  0.00            
ATOM    180  C8  BC3     2      23.820  22.140  19.500  1.00  0.00            
ATOM    181  C9  BC3     2      24.890  22.740  18.850  1.00  0.00            
ATOM    182  C10 BC3     2      25.460  22.140  17.600  1.00  0.00            
ATOM    183  F1  BC3     2      25.170  20.830  17.410  1.00  0.00            
ATOM    184  F2  BC3     2      25.040  22.850  16.530  1.00  0.00            
ATOM    185  F3  BC3     2      26.860  22.340  17.560  1.00  0.00            
ATOM    186  C11 BC3     2      25.250  23.980  19.290  1.00  0.00            
ATOM    187  C12 BC3     2      24.700  24.630  20.420  1.00  0.00            
ATOM    188  H1  BC3     2      19.550  25.380  24.050  1.00  0.00            
ATOM    189  H2  BC3     2      20.830  25.710  22.850  1.00  0.00            
ATOM    190  H3  BC3     2      20.320  24.000  23.250  1.00  0.00            
ATOM    191  H4  BC3     2      24.390  25.190  26.120  1.00  0.00            
ATOM    192  H5  BC3     2      22.080  24.340  22.390  1.00  0.00            
ATOM    193  H6  BC3     2      22.440  22.240  21.210  1.00  0.00            
ATOM    194  H7  BC3     2      23.370  21.170  19.320  1.00  0.00            
ATOM    195  H8  BC3     2      26.080  24.480  18.790  1.00  0.00            
ATOM    196  H9  BC3     2      25.110  25.570  20.790  1.00  0.00            
TER
ENDMDL
MODEL        1
ATOM      1  H1  GCD     1      29.090  11.500  26.750  1.00  0.00            
ATOM      2  O1  GCD     1      29.880  11.510  26.200  1.00  0.00            
ATOM      3  C1  GCD     1      30.040  10.310  25.470  1.00  0.00            
ATOM      4  H2  GCD     1      29.130   9.960  24.960  1.00  0.00            
ATOM      5  H3  GCD     1      30.700  10.500  24.620  1.00  0.00            
ATOM      6  C2  GCD     1      30.480   9.170  26.450  1.00  0.00            
ATOM      7  H4  GCD     1      30.610   8.270  25.840  1.00  0.00            
ATOM      8  C3  GCD     1      29.430   8.910  27.570  1.00  0.00            
ATOM      9  H5  GCD     1      29.170   9.780  28.180  1.00  0.00            
ATOM     10  C4  GCD     1      29.970   7.800  28.510  1.00  0.00            
ATOM     11  H6  GCD     1      30.080   6.870  27.930  1.00  0.00            
ATOM     12  O2  GCD     1      29.070   7.590  29.520  1.00  0.00            
ATOM     13  H7  GCD     1      28.340   7.290  28.950  1.00  0.00            
ATOM     14  C5  GCD     1      31.330   8.180  29.060  1.00  0.00            
ATOM     15  H8  GCD     1      31.190   9.140  29.590  1.00  0.00            
ATOM     16  O3  GCD     1      31.910   7.250  29.960  1.00  0.00            
ATOM     17  H9  GCD     1      32.150   6.460  29.460  1.00  0.00            
ATOM     18  C6  GCD     1      32.290   8.410  27.830  1.00  0.00            
ATOM     19  O4  GCD     1      31.730   9.410  26.980  1.00  0.00            
ATOM     20  H10 GCD     1      33.250   8.810  28.170  1.00  0.00            
ATOM     21  O5  GCD     1      32.480   7.230  27.080  1.00  0.00            
ATOM     22  C7  GCD     1      33.670   6.510  27.370  1.00  0.00            
ATOM     23  H11 GCD     1      34.070   6.760  28.360  1.00  0.00            
ATOM     24  C8  GCD     1      33.310   5.050  27.440  1.00  0.00            
ATOM     25  H12 GCD     1      32.780   4.880  26.490  1.00  0.00            
ATOM     26  O6  GCD     1      32.470   4.690  28.550  1.00  0.00            
ATOM     27  H13 GCD     1      32.250   3.750  28.650  1.00  0.00            
ATOM     28  C9  GCD     1      34.630   4.240  27.320  1.00  0.00            
ATOM     29  H14 GCD     1      35.240   4.540  28.180  1.00  0.00            
ATOM     30  O7  GCD     1      34.470   2.820  27.530  1.00  0.00            
ATOM     31  H15 GCD     1      35.370   2.500  27.440  1.00  0.00            
ATOM     32  C10 GCD     1      35.480   4.640  26.090  1.00  0.00            
ATOM     33  H16 GCD     1      36.400   4.050  26.080  1.00  0.00            
ATOM     34  O8  GCD     1      35.760   5.980  26.290  1.00  0.00            
ATOM     35  C11 GCD     1      34.680   6.930  26.280  1.00  0.00            
ATOM     36  H17 GCD     1      34.170   6.980  25.300  1.00  0.00            
ATOM     37  C12 GCD     1      35.320   8.240  26.510  1.00  0.00            
ATOM     38  H18 GCD     1      34.590   9.070  26.560  1.00  0.00            
ATOM     39  H19 GCD     1      36.090   8.460  25.750  1.00  0.00            
ATOM     40  O9  GCD     1      35.960   8.310  27.810  1.00  0.00            
ATOM     41  H20 GCD     1      36.840   8.700  27.740  1.00  0.00            
ATOM     42  O10 GCD     1      34.820   4.400  24.840  1.00  0.00            
ATOM     43  C13 GCD     1      35.480   3.650  23.810  1.00  0.00            
ATOM     44  H21 GCD     1      36.310   3.040  24.190  1.00  0.00            
ATOM     45  C14 GCD     1      34.460   2.730  23.160  1.00  0.00            
ATOM     46  H22 GCD     1      33.570   3.330  22.960  1.00  0.00            
ATOM     47  O11 GCD     1      33.960   1.730  24.100  1.00  0.00            
ATOM     48  H23 GCD     1      34.740   1.320  24.490  1.00  0.00            
ATOM     49  C15 GCD     1      35.000   2.100  21.880  1.00  0.00            
ATOM     50  H24 GCD     1      35.680   1.310  22.220  1.00  0.00            
ATOM     51  O12 GCD     1      33.940   1.520  21.120  1.00  0.00            
ATOM     52  H25 GCD     1      33.530   1.050  21.860  1.00  0.00            
ATOM     53  C16 GCD     1      35.710   3.070  20.910  1.00  0.00            
ATOM     54  H26 GCD     1      36.230   2.480  20.160  1.00  0.00            
ATOM     55  O13 GCD     1      36.660   3.910  21.630  1.00  0.00            
ATOM     56  C17 GCD     1      36.050   4.620  22.750  1.00  0.00            
ATOM     57  H27 GCD     1      35.210   5.140  22.290  1.00  0.00            
ATOM     58  C18 GCD     1      37.050   5.610  23.320  1.00  0.00            
ATOM     59  H28 GCD     1      36.510   6.350  23.920  1.00  0.00            
ATOM     60  H29 GCD     1      37.450   6.210  22.490  1.00  0.00            
ATOM     61  O14 GCD     1      38.120   4.950  23.990  1.00  0.00            
ATOM     62  H30 GCD     1      38.350   4.270  23.350  1.00  0.00            
ATOM     63  O15 GCD     1      34.760   3.950  20.190  1.00  0.00            
ATOM     64  C19 GCD     1      35.070   4.230  18.900  1.00  0.00            
ATOM     65  H31 GCD     1      36.140   4.050  18.760  1.00  0.00            
ATOM     66  C20 GCD     1      34.170   3.210  18.110  1.00  0.00            
ATOM     67  H32 GCD     1      33.130   3.460  18.360  1.00  0.00            
ATOM     68  O16 GCD     1      34.440   1.840  18.420  1.00  0.00            
ATOM     69  H33 GCD     1      34.290   1.710  19.360  1.00  0.00            
ATOM     70  C21 GCD     1      34.280   3.420  16.610  1.00  0.00            
ATOM     71  H34 GCD     1      35.340   3.160  16.520  1.00  0.00            
ATOM     72  O17 GCD     1      33.440   2.490  15.900  1.00  0.00            
ATOM     73  H35 GCD     1      33.900   1.650  15.950  1.00  0.00            
ATOM     74  C22 GCD     1      34.070   4.900  16.330  1.00  0.00            
ATOM     75  H36 GCD     1      34.230   5.040  15.250  1.00  0.00            
ATOM     76  O18 GCD     1      34.920   5.780  17.080  1.00  0.00            
ATOM     77  C23 GCD     1      34.670   5.650  18.510  1.00  0.00            
ATOM     78  H37 GCD     1      33.620   5.830  18.780  1.00  0.00            
ATOM     79  C24 GCD     1      35.570   6.640  19.270  1.00  0.00            
ATOM     80  H38 GCD     1      35.230   6.640  20.320  1.00  0.00            
ATOM     81  H39 GCD     1      35.420   7.590  18.750  1.00  0.00            
ATOM     82  O19 GCD     1      36.990   6.410  19.250  1.00  0.00            
ATOM     83  H40 GCD     1      37.270   6.850  18.440  1.00  0.00            
ATOM     84  O20 GCD     1      32.760   5.170  16.690  1.00  0.00            
ATOM     85  C25 GCD     1      31.910   5.890  15.910  1.00  0.00            
ATOM     86  H41 GCD     1      32.500   6.250  15.060  1.00  0.00            
ATOM     87  C26 GCD     1      30.780   4.970  15.520  1.00  0.00            
ATOM     88  H42 GCD     1      30.290   4.590  16.420  1.00  0.00            
ATOM     89  O21 GCD     1      31.430   3.980  14.690  1.00  0.00            
ATOM     90  H43 GCD     1      32.010   3.470  15.270  1.00  0.00            
ATOM     91  C27 GCD     1      29.690   5.690  14.710  1.00  0.00            
ATOM     92  H44 GCD     1      30.160   6.080  13.790  1.00  0.00            
ATOM     93  O22 GCD     1      28.620   4.800  14.380  1.00  0.00            
ATOM     94  H45 GCD     1      28.140   4.840  15.220  1.00  0.00            
ATOM     95  C28 GCD     1      29.210   6.880  15.470  1.00  0.00            
ATOM     96  H46 GCD     1      28.650   7.570  14.840  1.00  0.00            
ATOM     97  O23 GCD     1      30.380   7.630  15.790  1.00  0.00            
ATOM     98  C29 GCD     1      31.330   7.050  16.690  1.00  0.00            
ATOM     99  H47 GCD     1      30.740   6.600  17.500  1.00  0.00            
ATOM    100  C30 GCD     1      32.290   8.140  17.270  1.00  0.00            
ATOM    101  H48 GCD     1      32.700   7.720  18.200  1.00  0.00            
ATOM    102  H49 GCD     1      31.630   8.990  17.470  1.00  0.00            
ATOM    103  O24 GCD     1      33.210   8.620  16.290  1.00  0.00            
ATOM    104  H50 GCD     1      32.770   9.110  15.590  1.00  0.00            
ATOM    105  O25 GCD     1      28.390   6.530  16.550  1.00  0.00            
ATOM    106  C31 GCD     1      26.990   6.860  16.480  1.00  0.00            
ATOM    107  H51 GCD     1      26.670   7.150  15.470  1.00  0.00            
ATOM    108  C32 GCD     1      26.150   5.730  17.030  1.00  0.00            
ATOM    109  H52 GCD     1      26.430   5.390  18.030  1.00  0.00            
ATOM    110  O26 GCD     1      26.200   4.620  16.100  1.00  0.00            
ATOM    111  H53 GCD     1      25.780   3.950  16.640  1.00  0.00            
ATOM    112  C33 GCD     1      24.670   6.220  17.240  1.00  0.00            
ATOM    113  H54 GCD     1      24.260   6.450  16.250  1.00  0.00            
ATOM    114  O27 GCD     1      23.810   5.200  17.800  1.00  0.00            
ATOM    115  H55 GCD     1      23.780   5.410  18.740  1.00  0.00            
ATOM    116  C34 GCD     1      24.580   7.470  18.070  1.00  0.00            
ATOM    117  H56 GCD     1      23.590   7.910  18.220  1.00  0.00            
ATOM    118  O28 GCD     1      25.360   8.340  17.290  1.00  0.00            
ATOM    119  C35 GCD     1      26.780   8.120  17.320  1.00  0.00            
ATOM    120  H57 GCD     1      27.130   7.920  18.340  1.00  0.00            
ATOM    121  C36 GCD     1      27.590   9.360  16.820  1.00  0.00            
ATOM    122  H58 GCD     1      28.650   9.180  17.060  1.00  0.00            
ATOM    123  H59 GCD     1      27.380  10.210  17.480  1.00  0.00            
ATOM    124  O29 GCD     1      27.360   9.750  15.450  1.00  0.00            
ATOM    125  H60 GCD     1      26.570  10.300  15.420  1.00  0.00            
ATOM    126  O30 GCD     1      25.150   7.220  19.350  1.00  0.00            
ATOM    127  C37 GCD     1      24.290   7.450  20.470  1.00  0.00            
ATOM    128  H61 GCD     1      23.260   7.630  20.150  1.00  0.00            
ATOM    129  C38 GCD     1      24.250   6.180  21.350  1.00  0.00            
ATOM    130  H62 GCD     1      25.300   6.030  21.650  1.00  0.00            
ATOM    131  O31 GCD     1      23.760   5.110  20.540  1.00  0.00            
ATOM    132  H63 GCD     1      24.270   4.320  20.770  1.00  0.00            
ATOM    133  C39 GCD     1      23.460   6.370  22.640  1.00  0.00            
ATOM    134  H64 GCD     1      22.400   6.430  22.390  1.00  0.00            
ATOM    135  O32 GCD     1      23.710   5.280  23.460  1.00  0.00            
ATOM    136  H65 GCD     1      23.290   4.480  23.110  1.00  0.00            
ATOM    137  C40 GCD     1      23.750   7.610  23.410  1.00  0.00            
ATOM    138  H66 GCD     1      23.040   7.810  24.220  1.00  0.00            
ATOM    139  O33 GCD     1      23.680   8.710  22.410  1.00  0.00            
ATOM    140  C41 GCD     1      24.590   8.690  21.290  1.00  0.00            
ATOM    141  H67 GCD     1      25.620   8.630  21.670  1.00  0.00            
ATOM    142  C42 GCD     1      24.400   9.950  20.400  1.00  0.00            
ATOM    143  H68 GCD     1      25.230   9.980  19.680  1.00  0.00            
ATOM    144  H69 GCD     1      24.600  10.830  21.010  1.00  0.00            
ATOM    145  O34 GCD     1      23.100  10.050  19.850  1.00  0.00            
ATOM    146  H70 GCD     1      22.370  10.180  20.470  1.00  0.00            
ATOM    147  O35 GCD     1      25.140   7.580  23.840  1.00  0.00            
ATOM    148  C43 GCD     1      25.310   8.140  25.110  1.00  0.00            
ATOM    149  H71 GCD     1      24.420   8.640  25.530  1.00  0.00            
ATOM    150  C44 GCD     1      25.740   6.970  25.980  1.00  0.00            
ATOM    151  H72 GCD     1      26.700   6.630  25.550  1.00  0.00            
ATOM    152  O36 GCD     1      24.790   6.040  26.020  1.00  0.00            
ATOM    153  H73 GCD     1      24.490   6.000  25.100  1.00  0.00            
ATOM    154  C45 GCD     1      26.010   7.490  27.360  1.00  0.00            
ATOM    155  H74 GCD     1      25.050   7.840  27.770  1.00  0.00            
ATOM    156  O37 GCD     1      26.490   6.470  28.210  1.00  0.00            
ATOM    157  H75 GCD     1      25.930   5.680  28.230  1.00  0.00            
ATOM    158  C46 GCD     1      27.010   8.640  27.220  1.00  0.00            
ATOM    159  H76 GCD     1      27.040   9.170  28.180  1.00  0.00            
ATOM    160  O38 GCD     1      28.310   8.220  26.870  1.00  0.00            
ATOM    161  O39 GCD     1      26.510   9.670  26.380  1.00  0.00            
ATOM    162  C47 GCD     1      26.320   9.250  25.040  1.00  0.00            
ATOM    163  H77 GCD     1      27.250   8.870  24.610  1.00  0.00            
ATOM    164  C48 GCD     1      25.770  10.430  24.240  1.00  0.00            
ATOM    165  H78 GCD     1      25.740  10.170  23.180  1.00  0.00            
ATOM    166  H79 GCD     1      26.570  11.190  24.280  1.00  0.00            
ATOM    167  O40 GCD     1      24.630  11.070  24.780  1.00  0.00            
ATOM    168  H80 GCD     1      24.850  11.300  25.690  1.00  0.00            
ATOM    169  C1  BC3     2      28.040   3.200  26.920  1.00  0.00            
ATOM    170  C2  BC3     2      27.040   2.760  25.850  1.00  0.00            
ATOM    171  O1  BC3     2      26.070   1.880  26.150  1.00  0.00            
ATOM    172  N1  BC3     2      25.170   1.800  25.040  1.00  0.00            
ATOM    173  C3  BC3     2      25.600   2.810  24.250  1.00  0.00            
ATOM    174  C4  BC3     2      26.810   3.400  24.710  1.00  0.00            
ATOM    175  C5  BC3     2      27.510   4.370  23.980  1.00  0.00            
ATOM    176  O2  BC3     2      27.070   4.930  23.020  1.00  0.00            
ATOM    177  N2  BC3     2      28.790   4.630  24.460  1.00  0.00            
ATOM    178  C6  BC3     2      29.770   5.470  23.840  1.00  0.00            
ATOM    179  C7  BC3     2      31.150   5.160  23.920  1.00  0.00            
ATOM    180  C8  BC3     2      32.110   6.040  23.370  1.00  0.00            
ATOM    181  C9  BC3     2      31.730   7.290  22.820  1.00  0.00            
ATOM    182  C10 BC3     2      32.720   8.260  22.220  1.00  0.00            
ATOM    183  F1  BC3     2      32.420   8.570  20.950  1.00  0.00            
ATOM    184  F2  BC3     2      32.710   9.480  22.870  1.00  0.00            
ATOM    185  F3  BC3     2      33.990   7.770  22.300  1.00  0.00            
ATOM    186  C11 BC3     2      30.360   7.560  22.730  1.00  0.00            
ATOM    187  C12 BC3     2      29.380   6.670  23.280  1.00  0.00            
ATOM    188  H1  BC3     2      27.790   2.650  27.840  1.00  0.00            
ATOM    189  H2  BC3     2      29.070   2.910  26.680  1.00  0.00            
ATOM    190  H3  BC3     2      28.010   4.270  27.170  1.00  0.00            
ATOM    191  H4  BC3     2      24.960   3.030  23.410  1.00  0.00            
ATOM    192  H5  BC3     2      29.100   4.060  25.230  1.00  0.00            
ATOM    193  H6  BC3     2      31.450   4.170  24.230  1.00  0.00            
ATOM    194  H7  BC3     2      33.160   5.770  23.410  1.00  0.00            
ATOM    195  H8  BC3     2      30.050   8.470  22.210  1.00  0.00            
ATOM    196  H9  BC3     2      28.390   7.130  23.320  1.00  0.00            
TER
ENDMDL
MODEL        1
ATOM      1  H1  GCD     1      25.620  26.280  29.260  1.00  0.00            
ATOM      2  O1  GCD     1      26.580  26.360  29.310  1.00  0.00            
ATOM      3  C1  GCD     1      26.900  27.210  28.130  1.00  0.00            
ATOM      4  H2  GCD     1      26.270  28.100  28.260  1.00  0.00            
ATOM      5  H3  GCD     1      27.920  27.580  28.330  1.00  0.00            
ATOM      6  C2  GCD     1      26.710  26.400  26.910  1.00  0.00            
ATOM      7  H4  GCD     1      27.290  25.480  27.030  1.00  0.00            
ATOM      8  C3  GCD     1      27.270  27.140  25.690  1.00  0.00            
ATOM      9  H5  GCD     1      26.660  28.050  25.600  1.00  0.00            
ATOM     10  C4  GCD     1      27.100  26.270  24.450  1.00  0.00            
ATOM     11  H6  GCD     1      27.760  25.400  24.530  1.00  0.00            
ATOM     12  O2  GCD     1      27.440  27.000  23.200  1.00  0.00            
ATOM     13  H7  GCD     1      28.380  27.230  23.250  1.00  0.00            
ATOM     14  C5  GCD     1      25.680  25.670  24.320  1.00  0.00            
ATOM     15  H8  GCD     1      25.040  26.530  24.080  1.00  0.00            
ATOM     16  O3  GCD     1      25.500  24.830  23.220  1.00  0.00            
ATOM     17  H9  GCD     1      25.430  25.380  22.420  1.00  0.00            
ATOM     18  C6  GCD     1      25.240  25.050  25.650  1.00  0.00            
ATOM     19  O4  GCD     1      25.370  26.010  26.750  1.00  0.00            
ATOM     20  H10 GCD     1      24.170  24.890  25.470  1.00  0.00            
ATOM     21  O5  GCD     1      25.900  23.840  25.890  1.00  0.00            
ATOM     22  C7  GCD     1      25.160  22.710  26.230  1.00  0.00            
ATOM     23  H11 GCD     1      24.140  23.050  26.410  1.00  0.00            
ATOM     24  C8  GCD     1      25.370  21.730  25.040  1.00  0.00            
ATOM     25  H12 GCD     1      26.420  21.420  25.030  1.00  0.00            
ATOM     26  O6  GCD     1      24.880  22.340  23.860  1.00  0.00            
ATOM     27  H13 GCD     1      25.100  23.270  23.940  1.00  0.00            
ATOM     28  C9  GCD     1      24.500  20.500  25.430  1.00  0.00            
ATOM     29  H14 GCD     1      23.480  20.860  25.600  1.00  0.00            
ATOM     30  O7  GCD     1      24.710  19.540  24.420  1.00  0.00            
ATOM     31  H15 GCD     1      25.180  18.740  24.690  1.00  0.00            
ATOM     32  C10 GCD     1      24.930  19.870  26.740  1.00  0.00            
ATOM     33  H16 GCD     1      24.310  19.080  27.170  1.00  0.00            
ATOM     34  O8  GCD     1      24.830  20.860  27.790  1.00  0.00            
ATOM     35  C11 GCD     1      25.700  21.930  27.480  1.00  0.00            
ATOM     36  H17 GCD     1      26.710  21.500  27.380  1.00  0.00            
ATOM     37  C12 GCD     1      25.860  23.000  28.640  1.00  0.00            
ATOM     38  H18 GCD     1      26.560  23.730  28.220  1.00  0.00            
ATOM     39  H19 GCD     1      26.220  22.640  29.620  1.00  0.00            
ATOM     40  O9  GCD     1      24.650  23.570  28.990  1.00  0.00            
ATOM     41  H20 GCD     1      24.080  22.810  29.120  1.00  0.00            
ATOM     42  O10 GCD     1      26.290  19.340  26.580  1.00  0.00            
ATOM     43  C13 GCD     1      26.470  18.000  26.920  1.00  0.00            
ATOM     44  H21 GCD     1      25.560  17.460  27.190  1.00  0.00            
ATOM     45  C14 GCD     1      27.030  17.270  25.720  1.00  0.00            
ATOM     46  H22 GCD     1      27.930  17.750  25.320  1.00  0.00            
ATOM     47  O11 GCD     1      25.980  17.100  24.770  1.00  0.00            
ATOM     48  H23 GCD     1      25.800  16.150  24.710  1.00  0.00            
ATOM     49  C15 GCD     1      27.560  15.890  26.180  1.00  0.00            
ATOM     50  H24 GCD     1      26.730  15.260  26.530  1.00  0.00            
ATOM     51  O12 GCD     1      28.100  15.340  25.020  1.00  0.00            
ATOM     52  H25 GCD     1      28.970  15.720  24.850  1.00  0.00            
ATOM     53  C16 GCD     1      28.650  16.070  27.220  1.00  0.00            
ATOM     54  H26 GCD     1      28.940  15.060  27.530  1.00  0.00            
ATOM     55  O13 GCD     1      28.030  16.760  28.260  1.00  0.00            
ATOM     56  C17 GCD     1      27.450  18.030  28.100  1.00  0.00            
ATOM     57  H27 GCD     1      28.270  18.710  27.850  1.00  0.00            
ATOM     58  C18 GCD     1      26.780  18.490  29.430  1.00  0.00            
ATOM     59  H28 GCD     1      26.110  17.690  29.800  1.00  0.00            
ATOM     60  H29 GCD     1      26.030  19.270  29.260  1.00  0.00            
ATOM     61  O14 GCD     1      27.620  18.800  30.510  1.00  0.00            
ATOM     62  H30 GCD     1      28.070  18.030  30.850  1.00  0.00            
ATOM     63  O15 GCD     1      29.690  16.920  26.760  1.00  0.00            
ATOM     64  C19 GCD     1      30.930  16.260  26.320  1.00  0.00            
ATOM     65  H31 GCD     1      30.760  15.180  26.210  1.00  0.00            
ATOM     66  C20 GCD     1      31.290  16.760  24.950  1.00  0.00            
ATOM     67  H32 GCD     1      31.280  17.850  25.080  1.00  0.00            
ATOM     68  O16 GCD     1      30.380  16.300  23.910  1.00  0.00            
ATOM     69  H33 GCD     1      30.750  16.510  23.050  1.00  0.00            
ATOM     70  C21 GCD     1      32.720  16.330  24.610  1.00  0.00            
ATOM     71  H34 GCD     1      32.750  15.240  24.500  1.00  0.00            
ATOM     72  O17 GCD     1      33.170  17.080  23.480  1.00  0.00            
ATOM     73  H35 GCD     1      33.500  17.910  23.840  1.00  0.00            
ATOM     74  C22 GCD     1      33.710  16.690  25.720  1.00  0.00            
ATOM     75  H36 GCD     1      34.710  16.280  25.500  1.00  0.00            
ATOM     76  O18 GCD     1      33.240  16.000  26.840  1.00  0.00            
ATOM     77  C23 GCD     1      31.990  16.470  27.380  1.00  0.00            
ATOM     78  H37 GCD     1      32.140  17.550  27.490  1.00  0.00            
ATOM     79  C24 GCD     1      31.700  15.670  28.670  1.00  0.00            
ATOM     80  H38 GCD     1      30.690  15.880  29.030  1.00  0.00            
ATOM     81  H39 GCD     1      32.380  15.880  29.510  1.00  0.00            
ATOM     82  O19 GCD     1      31.780  14.190  28.510  1.00  0.00            
ATOM     83  H40 GCD     1      32.730  14.100  28.640  1.00  0.00            
ATOM     84  O20 GCD     1      33.800  18.140  25.860  1.00  0.00            
ATOM     85  C25 GCD     1      35.040  18.790  25.560  1.00  0.00            
ATOM     86  H41 GCD     1      35.620  18.180  24.850  1.00  0.00            
ATOM     87  C26 GCD     1      34.700  20.110  24.790  1.00  0.00            
ATOM     88  H42 GCD     1      34.060  20.680  25.470  1.00  0.00            
ATOM     89  O21 GCD     1      34.070  19.800  23.530  1.00  0.00            
ATOM     90  H43 GCD     1      33.900  20.670  23.130  1.00  0.00            
ATOM     91  C27 GCD     1      35.960  21.010  24.570  1.00  0.00            
ATOM     92  H44 GCD     1      36.610  20.360  23.970  1.00  0.00            
ATOM     93  O22 GCD     1      35.660  22.230  23.910  1.00  0.00            
ATOM     94  H45 GCD     1      35.130  22.740  24.530  1.00  0.00            
ATOM     95  C28 GCD     1      36.590  21.270  25.890  1.00  0.00            
ATOM     96  H46 GCD     1      37.570  21.740  25.750  1.00  0.00            
ATOM     97  O23 GCD     1      36.830  20.010  26.560  1.00  0.00            
ATOM     98  C29 GCD     1      35.710  19.230  26.850  1.00  0.00            
ATOM     99  H47 GCD     1      34.990  19.780  27.470  1.00  0.00            
ATOM    100  C30 GCD     1      36.130  18.120  27.680  1.00  0.00            
ATOM    101  H48 GCD     1      35.260  17.500  27.940  1.00  0.00            
ATOM    102  H49 GCD     1      36.530  18.610  28.580  1.00  0.00            
ATOM    103  O24 GCD     1      37.120  17.360  27.080  1.00  0.00            
ATOM    104  H50 GCD     1      37.280  16.580  27.630  1.00  0.00            
ATOM    105  O25 GCD     1      35.750  22.060  26.700  1.00  0.00            
ATOM    106  C31 GCD     1      36.460  22.800  27.740  1.00  0.00            
ATOM    107  H51 GCD     1      37.200  22.160  28.240  1.00  0.00            
ATOM    108  C32 GCD     1      37.100  24.090  27.300  1.00  0.00            
ATOM    109  H52 GCD     1      36.360  24.680  26.740  1.00  0.00            
ATOM    110  O26 GCD     1      38.220  23.900  26.490  1.00  0.00            
ATOM    111  H53 GCD     1      38.900  23.500  27.040  1.00  0.00            
ATOM    112  C33 GCD     1      37.520  24.890  28.560  1.00  0.00            
ATOM    113  H54 GCD     1      38.110  24.240  29.220  1.00  0.00            
ATOM    114  O27 GCD     1      38.260  26.090  28.310  1.00  0.00            
ATOM    115  H55 GCD     1      37.620  26.640  27.830  1.00  0.00            
ATOM    116  C34 GCD     1      36.320  25.140  29.470  1.00  0.00            
ATOM    117  H56 GCD     1      36.570  25.490  30.480  1.00  0.00            
ATOM    118  O28 GCD     1      35.680  23.900  29.810  1.00  0.00            
ATOM    119  C35 GCD     1      35.250  23.070  28.700  1.00  0.00            
ATOM    120  H57 GCD     1      34.400  23.610  28.250  1.00  0.00            
ATOM    121  C36 GCD     1      34.670  21.780  29.260  1.00  0.00            
ATOM    122  H58 GCD     1      34.210  21.220  28.440  1.00  0.00            
ATOM    123  H59 GCD     1      33.870  22.030  29.960  1.00  0.00            
ATOM    124  O29 GCD     1      35.570  21.070  30.060  1.00  0.00            
ATOM    125  H60 GCD     1      35.830  21.530  30.860  1.00  0.00            
ATOM    126  O30 GCD     1      35.330  25.960  28.930  1.00  0.00            
ATOM    127  C37 GCD     1      35.430  27.390  29.050  1.00  0.00            
ATOM    128  H61 GCD     1      36.380  27.680  29.530  1.00  0.00            
ATOM    129  C38 GCD     1      35.390  27.820  27.560  1.00  0.00            
ATOM    130  H62 GCD     1      34.600  27.240  27.070  1.00  0.00            
ATOM    131  O31 GCD     1      36.600  27.680  26.900  1.00  0.00            
ATOM    132  H63 GCD     1      36.570  28.130  26.060  1.00  0.00            
ATOM    133  C39 GCD     1      34.900  29.240  27.260  1.00  0.00            
ATOM    134  H64 GCD     1      35.590  29.950  27.730  1.00  0.00            
ATOM    135  O32 GCD     1      34.800  29.540  25.860  1.00  0.00            
ATOM    136  H65 GCD     1      34.120  28.980  25.460  1.00  0.00            
ATOM    137  C40 GCD     1      33.610  29.430  27.990  1.00  0.00            
ATOM    138  H66 GCD     1      33.360  30.490  27.890  1.00  0.00            
ATOM    139  O33 GCD     1      33.770  29.120  29.360  1.00  0.00            
ATOM    140  C41 GCD     1      34.100  27.800  29.670  1.00  0.00            
ATOM    141  H67 GCD     1      33.330  27.100  29.310  1.00  0.00            
ATOM    142  C42 GCD     1      34.230  27.640  31.190  1.00  0.00            
ATOM    143  H68 GCD     1      34.370  26.570  31.380  1.00  0.00            
ATOM    144  H69 GCD     1      33.350  27.910  31.790  1.00  0.00            
ATOM    145  O34 GCD     1      35.330  28.360  31.770  1.00  0.00            
ATOM    146  H70 GCD     1      35.030  29.270  31.900  1.00  0.00            
ATOM    147  O35 GCD     1      32.590  28.540  27.420  1.00  0.00            
ATOM    148  C43 GCD     1      31.550  29.050  26.600  1.00  0.00            
ATOM    149  H71 GCD     1      31.900  30.020  26.210  1.00  0.00            
ATOM    150  C44 GCD     1      31.530  28.050  25.420  1.00  0.00            
ATOM    151  H72 GCD     1      31.240  27.080  25.830  1.00  0.00            
ATOM    152  O36 GCD     1      32.820  27.970  24.710  1.00  0.00            
ATOM    153  H73 GCD     1      32.780  27.400  23.940  1.00  0.00            
ATOM    154  C45 GCD     1      30.430  28.560  24.540  1.00  0.00
[truncated: 1,926,570 more chars]
