# Supplementary material for: Achieving Chemical Accuracy in Cyclodextrin Host–Guest Binding via Integrative Atomistic Modelling
Source: Adv Sci (Weinh). 2025 Dec 14;13(10):e19782. doi: 10.1002/advs.202519782 (PMC12915143; doi:10.1002/advs.202519782)
Supplement: Supplementary file 1 — Supporting Information [file ADVS-13-e19782-s003.zip › all_poses/GCD.BD8.pdb]

MODEL        1
ATOM      1  H1  GCD     1      17.830  23.900  24.750  1.00  0.00            
ATOM      2  O1  GCD     1      18.590  23.630  24.210  1.00  0.00            
ATOM      3  C1  GCD     1      18.110  23.240  22.890  1.00  0.00            
ATOM      4  H2  GCD     1      17.510  24.060  22.490  1.00  0.00            
ATOM      5  H3  GCD     1      18.990  23.280  22.240  1.00  0.00            
ATOM      6  C2  GCD     1      17.340  21.880  22.890  1.00  0.00            
ATOM      7  H4  GCD     1      17.900  21.020  23.270  1.00  0.00            
ATOM      8  C3  GCD     1      16.840  21.720  21.450  1.00  0.00            
ATOM      9  H5  GCD     1      16.230  22.600  21.210  1.00  0.00            
ATOM     10  C4  GCD     1      15.940  20.490  21.380  1.00  0.00            
ATOM     11  H6  GCD     1      16.510  19.610  21.690  1.00  0.00            
ATOM     12  O2  GCD     1      15.500  20.300  20.050  1.00  0.00            
ATOM     13  H7  GCD     1      16.200  20.520  19.430  1.00  0.00            
ATOM     14  C5  GCD     1      14.740  20.600  22.360  1.00  0.00            
ATOM     15  H8  GCD     1      13.980  21.330  22.040  1.00  0.00            
ATOM     16  O3  GCD     1      14.120  19.330  22.320  1.00  0.00            
ATOM     17  H9  GCD     1      14.240  19.030  21.410  1.00  0.00            
ATOM     18  C6  GCD     1      15.200  20.970  23.740  1.00  0.00            
ATOM     19  O4  GCD     1      16.090  22.080  23.630  1.00  0.00            
ATOM     20  H10 GCD     1      14.360  21.350  24.330  1.00  0.00            
ATOM     21  O5  GCD     1      15.840  19.890  24.390  1.00  0.00            
ATOM     22  C7  GCD     1      15.390  19.390  25.680  1.00  0.00            
ATOM     23  H11 GCD     1      14.480  19.890  26.050  1.00  0.00            
ATOM     24  C8  GCD     1      15.030  17.920  25.520  1.00  0.00            
ATOM     25  H12 GCD     1      15.900  17.370  25.140  1.00  0.00            
ATOM     26  O6  GCD     1      13.960  17.750  24.630  1.00  0.00            
ATOM     27  H13 GCD     1      14.330  18.230  23.880  1.00  0.00            
ATOM     28  C9  GCD     1      14.760  17.340  26.880  1.00  0.00            
ATOM     29  H14 GCD     1      13.830  17.790  27.270  1.00  0.00            
ATOM     30  O7  GCD     1      14.550  15.940  26.730  1.00  0.00            
ATOM     31  H15 GCD     1      13.600  15.790  26.790  1.00  0.00            
ATOM     32  C10 GCD     1      15.910  17.660  27.850  1.00  0.00            
ATOM     33  H16 GCD     1      15.540  17.380  28.840  1.00  0.00            
ATOM     34  O8  GCD     1      16.240  19.010  27.930  1.00  0.00            
ATOM     35  C11 GCD     1      16.560  19.600  26.640  1.00  0.00            
ATOM     36  H17 GCD     1      17.480  19.150  26.240  1.00  0.00            
ATOM     37  C12 GCD     1      16.890  21.070  26.880  1.00  0.00            
ATOM     38  H18 GCD     1      17.410  21.610  26.080  1.00  0.00            
ATOM     39  H19 GCD     1      17.680  21.080  27.640  1.00  0.00            
ATOM     40  O9  GCD     1      15.740  21.830  27.270  1.00  0.00            
ATOM     41  H20 GCD     1      16.050  22.720  27.040  1.00  0.00            
ATOM     42  O10 GCD     1      17.080  16.960  27.390  1.00  0.00            
ATOM     43  C13 GCD     1      17.510  15.840  28.230  1.00  0.00            
ATOM     44  H21 GCD     1      16.760  15.540  28.970  1.00  0.00            
ATOM     45  C14 GCD     1      17.650  14.620  27.260  1.00  0.00            
ATOM     46  H22 GCD     1      18.260  14.990  26.430  1.00  0.00            
ATOM     47  O11 GCD     1      16.360  14.160  26.790  1.00  0.00            
ATOM     48  H23 GCD     1      15.810  14.940  26.690  1.00  0.00            
ATOM     49  C15 GCD     1      18.420  13.430  27.900  1.00  0.00            
ATOM     50  H24 GCD     1      17.790  13.020  28.700  1.00  0.00            
ATOM     51  O12 GCD     1      18.730  12.350  27.050  1.00  0.00            
ATOM     52  H25 GCD     1      18.210  11.570  27.260  1.00  0.00            
ATOM     53  C16 GCD     1      19.670  13.910  28.580  1.00  0.00            
ATOM     54  H26 GCD     1      20.150  13.120  29.160  1.00  0.00            
ATOM     55  O13 GCD     1      19.430  15.000  29.460  1.00  0.00            
ATOM     56  C17 GCD     1      18.850  16.190  28.880  1.00  0.00            
ATOM     57  H27 GCD     1      19.470  16.640  28.090  1.00  0.00            
ATOM     58  C18 GCD     1      18.670  17.270  29.930  1.00  0.00            
ATOM     59  H28 GCD     1      18.050  17.000  30.790  1.00  0.00            
ATOM     60  H29 GCD     1      18.180  18.130  29.450  1.00  0.00            
ATOM     61  O14 GCD     1      19.890  17.650  30.540  1.00  0.00            
ATOM     62  H30 GCD     1      20.310  16.820  30.810  1.00  0.00            
ATOM     63  O15 GCD     1      20.590  14.480  27.640  1.00  0.00            
ATOM     64  C19 GCD     1      21.910  13.880  27.750  1.00  0.00            
ATOM     65  H31 GCD     1      22.060  13.220  28.620  1.00  0.00            
ATOM     66  C20 GCD     1      22.170  13.020  26.510  1.00  0.00            
ATOM     67  H32 GCD     1      21.780  13.530  25.620  1.00  0.00            
ATOM     68  O16 GCD     1      21.500  11.770  26.670  1.00  0.00            
ATOM     69  H33 GCD     1      20.580  11.880  26.900  1.00  0.00            
ATOM     70  C21 GCD     1      23.660  12.710  26.280  1.00  0.00            
ATOM     71  H34 GCD     1      23.930  12.070  27.120  1.00  0.00            
ATOM     72  O17 GCD     1      23.960  12.070  25.070  1.00  0.00            
ATOM     73  H35 GCD     1      24.810  11.630  25.170  1.00  0.00            
ATOM     74  C22 GCD     1      24.480  13.930  26.450  1.00  0.00            
ATOM     75  H36 GCD     1      25.540  13.710  26.380  1.00  0.00            
ATOM     76  O18 GCD     1      24.190  14.560  27.670  1.00  0.00            
ATOM     77  C23 GCD     1      22.870  15.010  27.900  1.00  0.00            
ATOM     78  H37 GCD     1      22.620  15.780  27.160  1.00  0.00            
ATOM     79  C24 GCD     1      22.830  15.630  29.260  1.00  0.00            
ATOM     80  H38 GCD     1      23.350  15.040  30.030  1.00  0.00            
ATOM     81  H39 GCD     1      21.790  15.640  29.610  1.00  0.00            
ATOM     82  O19 GCD     1      23.410  16.910  29.300  1.00  0.00            
ATOM     83  H40 GCD     1      23.760  17.050  30.180  1.00  0.00            
ATOM     84  O20 GCD     1      24.160  14.860  25.400  1.00  0.00            
ATOM     85  C25 GCD     1      25.150  15.060  24.370  1.00  0.00            
ATOM     86  H41 GCD     1      25.880  14.230  24.340  1.00  0.00            
ATOM     87  C26 GCD     1      24.570  15.130  22.990  1.00  0.00            
ATOM     88  H42 GCD     1      24.030  16.080  23.010  1.00  0.00            
ATOM     89  O21 GCD     1      23.650  14.030  22.760  1.00  0.00            
ATOM     90  H43 GCD     1      23.430  13.750  23.660  1.00  0.00            
ATOM     91  C27 GCD     1      25.690  15.230  21.880  1.00  0.00            
ATOM     92  H44 GCD     1      26.260  14.290  21.810  1.00  0.00            
ATOM     93  O22 GCD     1      25.220  15.430  20.540  1.00  0.00            
ATOM     94  H45 GCD     1      24.770  16.290  20.500  1.00  0.00            
ATOM     95  C28 GCD     1      26.520  16.420  22.290  1.00  0.00            
ATOM     96  H46 GCD     1      27.330  16.480  21.550  1.00  0.00            
ATOM     97  O23 GCD     1      27.020  16.470  23.610  1.00  0.00            
ATOM     98  C29 GCD     1      25.970  16.370  24.680  1.00  0.00            
ATOM     99  H47 GCD     1      25.340  17.230  24.440  1.00  0.00            
ATOM    100  C30 GCD     1      26.500  16.520  26.060  1.00  0.00            
ATOM    101  H48 GCD     1      27.100  15.650  26.320  1.00  0.00            
ATOM    102  H49 GCD     1      25.660  16.540  26.780  1.00  0.00            
ATOM    103  O24 GCD     1      27.320  17.630  26.130  1.00  0.00            
ATOM    104  H50 GCD     1      28.050  17.550  25.500  1.00  0.00            
ATOM    105  O25 GCD     1      25.800  17.620  22.020  1.00  0.00            
ATOM    106  C31 GCD     1      26.630  18.800  21.650  1.00  0.00            
ATOM    107  H51 GCD     1      27.570  18.730  22.210  1.00  0.00            
ATOM    108  C32 GCD     1      26.930  18.930  20.130  1.00  0.00            
ATOM    109  H52 GCD     1      26.010  18.780  19.550  1.00  0.00            
ATOM    110  O26 GCD     1      27.850  17.970  19.820  1.00  0.00            
ATOM    111  H53 GCD     1      27.900  17.970  18.850  1.00  0.00            
ATOM    112  C33 GCD     1      27.550  20.270  19.730  1.00  0.00            
ATOM    113  H54 GCD     1      28.520  20.320  20.230  1.00  0.00            
ATOM    114  O27 GCD     1      27.570  20.370  18.270  1.00  0.00            
ATOM    115  H55 GCD     1      26.690  20.300  17.900  1.00  0.00            
ATOM    116  C34 GCD     1      26.790  21.470  20.350  1.00  0.00            
ATOM    117  H56 GCD     1      27.320  22.400  20.100  1.00  0.00            
ATOM    118  O28 GCD     1      26.950  21.200  21.700  1.00  0.00            
ATOM    119  C35 GCD     1      26.020  20.140  22.090  1.00  0.00            
ATOM    120  H57 GCD     1      24.990  20.280  21.740  1.00  0.00            
ATOM    121  C36 GCD     1      25.920  20.210  23.630  1.00  0.00            
ATOM    122  H58 GCD     1      26.930  20.170  24.060  1.00  0.00            
ATOM    123  H59 GCD     1      25.530  19.260  24.000  1.00  0.00            
ATOM    124  O29 GCD     1      25.170  21.320  24.020  1.00  0.00            
ATOM    125  H60 GCD     1      25.820  22.000  23.830  1.00  0.00            
ATOM    126  O30 GCD     1      25.400  21.540  19.930  1.00  0.00            
ATOM    127  C37 GCD     1      25.130  22.420  18.870  1.00  0.00            
ATOM    128  H61 GCD     1      26.050  22.620  18.320  1.00  0.00            
ATOM    129  C38 GCD     1      24.170  21.580  18.000  1.00  0.00            
ATOM    130  H62 GCD     1      23.340  21.020  18.460  1.00  0.00            
ATOM    131  O31 GCD     1      25.030  20.700  17.310  1.00  0.00            
ATOM    132  H63 GCD     1      24.390  20.390  16.660  1.00  0.00            
ATOM    133  C39 GCD     1      23.570  22.600  17.010  1.00  0.00            
ATOM    134  H64 GCD     1      24.360  23.220  16.550  1.00  0.00            
ATOM    135  O32 GCD     1      22.780  21.970  16.040  1.00  0.00            
ATOM    136  H65 GCD     1      21.930  21.650  16.360  1.00  0.00            
ATOM    137  C40 GCD     1      22.700  23.600  17.820  1.00  0.00            
ATOM    138  H66 GCD     1      22.260  24.300  17.100  1.00  0.00            
ATOM    139  O33 GCD     1      23.620  24.430  18.640  1.00  0.00            
ATOM    140  C41 GCD     1      24.490  23.640  19.510  1.00  0.00            
ATOM    141  H67 GCD     1      23.900  23.260  20.350  1.00  0.00            
ATOM    142  C42 GCD     1      25.550  24.570  20.140  1.00  0.00            
ATOM    143  H68 GCD     1      26.140  24.160  20.980  1.00  0.00            
ATOM    144  H69 GCD     1      25.080  25.420  20.640  1.00  0.00            
ATOM    145  O34 GCD     1      26.420  25.000  19.090  1.00  0.00            
ATOM    146  H70 GCD     1      26.030  25.780  18.670  1.00  0.00            
ATOM    147  O35 GCD     1      21.790  22.910  18.720  1.00  0.00            
ATOM    148  C43 GCD     1      20.400  22.980  18.370  1.00  0.00            
ATOM    149  H71 GCD     1      20.150  23.510  17.440  1.00  0.00            
ATOM    150  C44 GCD     1      19.950  21.510  18.260  1.00  0.00            
ATOM    151  H72 GCD     1      20.200  21.010  19.210  1.00  0.00            
ATOM    152  O36 GCD     1      20.610  20.800  17.210  1.00  0.00            
ATOM    153  H73 GCD     1      20.110  20.010  16.970  1.00  0.00            
ATOM    154  C45 GCD     1      18.400  21.470  18.110  1.00  0.00            
ATOM    155  H74 GCD     1      18.110  21.890  17.140  1.00  0.00            
ATOM    156  O37 GCD     1      17.950  20.060  18.240  1.00  0.00            
ATOM    157  H75 GCD     1      18.310  19.670  19.040  1.00  0.00            
ATOM    158  C46 GCD     1      17.770  22.240  19.260  1.00  0.00            
ATOM    159  H76 GCD     1      16.700  22.380  19.060  1.00  0.00            
ATOM    160  O38 GCD     1      17.890  21.570  20.530  1.00  0.00            
ATOM    161  O39 GCD     1      18.290  23.590  19.380  1.00  0.00            
ATOM    162  C47 GCD     1      19.730  23.620  19.550  1.00  0.00            
ATOM    163  H77 GCD     1      19.890  23.040  20.460  1.00  0.00            
ATOM    164  C48 GCD     1      20.080  25.050  19.730  1.00  0.00            
ATOM    165  H78 GCD     1      19.490  25.710  19.080  1.00  0.00            
ATOM    166  H79 GCD     1      21.140  25.240  19.490  1.00  0.00            
ATOM    167  O40 GCD     1      19.920  25.410  21.060  1.00  0.00            
ATOM    168  H80 GCD     1      19.210  26.060  21.080  1.00  0.00            
ATOM    169  C1  BD8     2      19.530  14.020  20.800  1.00  0.00            
ATOM    170  C2  BD8     2      21.060  13.980  20.510  1.00  0.00            
ATOM    171  C3  BD8     2      21.660  15.300  20.010  1.00  0.00            
ATOM    172  C4  BD8     2      21.970  15.500  18.610  1.00  0.00            
ATOM    173  C5  BD8     2      22.630  16.690  18.150  1.00  0.00            
ATOM    174  C6  BD8     2      22.630  17.810  19.050  1.00  0.00            
ATOM    175  C7  BD8     2      22.050  17.680  20.360  1.00  0.00            
ATOM    176  C8  BD8     2      21.910  18.630  21.440  1.00  0.00            
ATOM    177  C9  BD8     2      21.490  17.950  22.540  1.00  0.00            
ATOM    178  N1  BD8     2      21.460  16.570  22.190  1.00  0.00            
ATOM    179  C10 BD8     2      21.750  16.430  20.850  1.00  0.00            
ATOM    180  C11 BD8     2      21.040  18.590  23.870  1.00  0.00            
ATOM    181  C12 BD8     2      21.840  18.170  25.120  1.00  0.00            
ATOM    182  C13 BD8     2      21.290  18.690  26.530  1.00  0.00            
ATOM    183  C14 BD8     2      19.570  18.400  24.190  1.00  0.00            
ATOM    184  C15 BD8     2      18.650  18.160  23.000  1.00  0.00            
ATOM    185  O1  BD8     2      18.700  18.710  21.930  1.00  0.00            
ATOM    186  O2  BD8     2      17.760  17.200  23.280  1.00  0.00            
ATOM    187  O3  BD8     2      21.190  20.070  23.750  1.00  0.00            
ATOM    188  C16 BD8     2      21.080  20.720  22.450  1.00  0.00            
ATOM    189  C17 BD8     2      22.100  20.130  21.530  1.00  0.00            
ATOM    190  H1  BD8     2      19.280  14.220  21.850  1.00  0.00            
ATOM    191  H2  BD8     2      19.160  14.890  20.250  1.00  0.00            
ATOM    192  H3  BD8     2      19.100  13.070  20.460  1.00  0.00            
ATOM    193  H4  BD8     2      21.290  13.070  19.940  1.00  0.00            
ATOM    194  H5  BD8     2      21.500  13.680  21.470  1.00  0.00            
ATOM    195  H6  BD8     2      21.760  14.700  17.910  1.00  0.00            
ATOM    196  H7  BD8     2      22.800  16.820  17.090  1.00  0.00            
ATOM    197  H8  BD8     2      22.900  18.770  18.610  1.00  0.00            
ATOM    198  H9  BD8     2      21.160  15.850  22.820  1.00  0.00            
ATOM    199  H10 BD8     2      22.890  18.420  24.930  1.00  0.00            
ATOM    200  H11 BD8     2      21.740  17.080  25.170  1.00  0.00            
ATOM    201  H12 BD8     2      21.130  19.770  26.410  1.00  0.00            
ATOM    202  H13 BD8     2      20.340  18.290  26.910  1.00  0.00            
ATOM    203  H14 BD8     2      22.100  18.600  27.250  1.00  0.00            
ATOM    204  H15 BD8     2      19.190  19.280  24.710  1.00  0.00            
ATOM    205  H16 BD8     2      19.390  17.630  24.960  1.00  0.00            
ATOM    206  H17 BD8     2      17.430  16.960  22.390  1.00  0.00            
ATOM    207  H18 BD8     2      21.270  21.780  22.650  1.00  0.00            
ATOM    208  H19 BD8     2      20.070  20.500  22.060  1.00  0.00            
ATOM    209  H20 BD8     2      22.020  20.550  20.520  1.00  0.00            
ATOM    210  H21 BD8     2      23.120  20.360  21.870  1.00  0.00            
TER
ENDMDL
MODEL        1
ATOM      1  H1  GCD     1      16.230  22.890  25.530  1.00  0.00            
ATOM      2  O1  GCD     1      16.960  23.110  24.930  1.00  0.00            
ATOM      3  C1  GCD     1      16.230  23.450  23.710  1.00  0.00            
ATOM      4  H2  GCD     1      15.950  24.510  23.770  1.00  0.00            
ATOM      5  H3  GCD     1      16.890  23.410  22.830  1.00  0.00            
ATOM      6  C2  GCD     1      15.010  22.530  23.640  1.00  0.00            
ATOM      7  H4  GCD     1      15.420  21.560  23.340  1.00  0.00            
ATOM      8  C3  GCD     1      13.940  23.020  22.650  1.00  0.00            
ATOM      9  H5  GCD     1      13.770  24.080  22.900  1.00  0.00            
ATOM     10  C4  GCD     1      12.670  22.190  22.740  1.00  0.00            
ATOM     11  H6  GCD     1      12.860  21.140  22.490  1.00  0.00            
ATOM     12  O2  GCD     1      11.640  22.690  21.890  1.00  0.00            
ATOM     13  H7  GCD     1      12.070  22.670  21.030  1.00  0.00            
ATOM     14  C5  GCD     1      12.100  22.140  24.200  1.00  0.00            
ATOM     15  H8  GCD     1      11.830  23.150  24.550  1.00  0.00            
ATOM     16  O3  GCD     1      10.960  21.250  24.250  1.00  0.00            
ATOM     17  H9  GCD     1      11.300  20.350  24.180  1.00  0.00            
ATOM     18  C6  GCD     1      13.200  21.580  25.150  1.00  0.00            
ATOM     19  O4  GCD     1      14.400  22.360  24.950  1.00  0.00            
ATOM     20  H10 GCD     1      12.920  21.670  26.210  1.00  0.00            
ATOM     21  O5  GCD     1      13.520  20.210  24.740  1.00  0.00            
ATOM     22  C7  GCD     1      13.240  19.160  25.650  1.00  0.00            
ATOM     23  H11 GCD     1      12.520  19.570  26.370  1.00  0.00            
ATOM     24  C8  GCD     1      12.640  17.990  24.850  1.00  0.00            
ATOM     25  H12 GCD     1      13.370  17.780  24.050  1.00  0.00            
ATOM     26  O6  GCD     1      11.420  18.410  24.200  1.00  0.00            
ATOM     27  H13 GCD     1      11.110  17.710  23.610  1.00  0.00            
ATOM     28  C9  GCD     1      12.490  16.790  25.750  1.00  0.00            
ATOM     29  H14 GCD     1      11.750  17.020  26.520  1.00  0.00            
ATOM     30  O7  GCD     1      12.020  15.730  24.870  1.00  0.00            
ATOM     31  H15 GCD     1      12.730  15.480  24.280  1.00  0.00            
ATOM     32  C10 GCD     1      13.770  16.410  26.480  1.00  0.00            
ATOM     33  H16 GCD     1      13.580  15.490  27.030  1.00  0.00            
ATOM     34  O8  GCD     1      14.210  17.580  27.300  1.00  0.00            
ATOM     35  C11 GCD     1      14.460  18.770  26.510  1.00  0.00            
ATOM     36  H17 GCD     1      15.380  18.530  25.970  1.00  0.00            
ATOM     37  C12 GCD     1      14.990  19.980  27.300  1.00  0.00            
ATOM     38  H18 GCD     1      15.520  20.590  26.560  1.00  0.00            
ATOM     39  H19 GCD     1      15.790  19.600  27.950  1.00  0.00            
ATOM     40  O9  GCD     1      14.140  20.710  28.120  1.00  0.00            
ATOM     41  H20 GCD     1      14.540  21.560  28.320  1.00  0.00            
ATOM     42  O10 GCD     1      14.760  16.120  25.490  1.00  0.00            
ATOM     43  C13 GCD     1      15.210  14.830  25.220  1.00  0.00            
ATOM     44  H21 GCD     1      14.510  14.160  25.750  1.00  0.00            
ATOM     45  C14 GCD     1      15.130  14.590  23.780  1.00  0.00            
ATOM     46  H22 GCD     1      15.530  15.490  23.280  1.00  0.00            
ATOM     47  O11 GCD     1      13.720  14.470  23.420  1.00  0.00            
ATOM     48  H23 GCD     1      13.480  13.590  23.740  1.00  0.00            
ATOM     49  C15 GCD     1      15.860  13.350  23.260  1.00  0.00            
ATOM     50  H24 GCD     1      15.370  12.520  23.800  1.00  0.00            
ATOM     51  O12 GCD     1      15.800  13.170  21.890  1.00  0.00            
ATOM     52  H25 GCD     1      16.420  13.790  21.480  1.00  0.00            
ATOM     53  C16 GCD     1      17.270  13.290  23.780  1.00  0.00            
ATOM     54  H26 GCD     1      17.670  12.330  23.430  1.00  0.00            
ATOM     55  O13 GCD     1      17.260  13.420  25.150  1.00  0.00            
ATOM     56  C17 GCD     1      16.710  14.660  25.680  1.00  0.00            
ATOM     57  H27 GCD     1      17.240  15.470  25.160  1.00  0.00            
ATOM     58  C18 GCD     1      16.910  14.720  27.140  1.00  0.00            
ATOM     59  H28 GCD     1      16.540  13.830  27.660  1.00  0.00            
ATOM     60  H29 GCD     1      16.350  15.590  27.510  1.00  0.00            
ATOM     61  O14 GCD     1      18.280  14.890  27.550  1.00  0.00            
ATOM     62  H30 GCD     1      18.640  14.000  27.510  1.00  0.00            
ATOM     63  O15 GCD     1      18.050  14.310  23.100  1.00  0.00            
ATOM     64  C19 GCD     1      19.410  14.010  22.810  1.00  0.00            
ATOM     65  H31 GCD     1      19.770  13.090  23.290  1.00  0.00            
ATOM     66  C20 GCD     1      19.600  13.710  21.300  1.00  0.00            
ATOM     67  H32 GCD     1      19.350  14.570  20.660  1.00  0.00            
ATOM     68  O16 GCD     1      18.670  12.710  20.910  1.00  0.00            
ATOM     69  H33 GCD     1      18.880  12.390  20.030  1.00  0.00            
ATOM     70  C21 GCD     1      21.050  13.350  21.020  1.00  0.00            
ATOM     71  H34 GCD     1      21.080  12.410  21.570  1.00  0.00            
ATOM     72  O17 GCD     1      21.360  13.080  19.650  1.00  0.00            
ATOM     73  H35 GCD     1      21.960  12.330  19.650  1.00  0.00            
ATOM     74  C22 GCD     1      22.000  14.410  21.590  1.00  0.00            
ATOM     75  H36 GCD     1      23.030  14.060  21.420  1.00  0.00            
ATOM     76  O18 GCD     1      21.700  14.730  22.920  1.00  0.00            
ATOM     77  C23 GCD     1      20.380  15.140  23.260  1.00  0.00            
ATOM     78  H37 GCD     1      20.110  16.110  22.800  1.00  0.00            
ATOM     79  C24 GCD     1      20.350  15.300  24.760  1.00  0.00            
ATOM     80  H38 GCD     1      20.590  14.350  25.250  1.00  0.00            
ATOM     81  H39 GCD     1      19.290  15.400  25.000  1.00  0.00            
ATOM     82  O19 GCD     1      21.140  16.390  25.230  1.00  0.00            
ATOM     83  H40 GCD     1      22.040  16.070  25.260  1.00  0.00            
ATOM     84  O20 GCD     1      21.780  15.600  20.880  1.00  0.00            
ATOM     85  C25 GCD     1      22.960  16.330  20.590  1.00  0.00            
ATOM     86  H41 GCD     1      23.770  15.850  21.150  1.00  0.00            
ATOM     87  C26 GCD     1      23.270  16.450  19.100  1.00  0.00            
ATOM     88  H42 GCD     1      22.460  16.970  18.560  1.00  0.00            
ATOM     89  O21 GCD     1      23.210  15.130  18.520  1.00  0.00            
ATOM     90  H43 GCD     1      22.420  14.720  18.890  1.00  0.00            
ATOM     91  C27 GCD     1      24.550  17.250  18.850  1.00  0.00            
ATOM     92  H44 GCD     1      25.380  16.670  19.270  1.00  0.00            
ATOM     93  O22 GCD     1      24.870  17.550  17.440  1.00  0.00            
ATOM     94  H45 GCD     1      25.680  17.120  17.170  1.00  0.00            
ATOM     95  C28 GCD     1      24.430  18.580  19.570  1.00  0.00            
ATOM     96  H46 GCD     1      25.420  19.030  19.530  1.00  0.00            
ATOM     97  O23 GCD     1      24.090  18.430  20.890  1.00  0.00            
ATOM     98  C29 GCD     1      22.820  17.780  21.180  1.00  0.00            
ATOM     99  H47 GCD     1      22.010  18.350  20.700  1.00  0.00            
ATOM    100  C30 GCD     1      22.580  17.730  22.690  1.00  0.00            
ATOM    101  H48 GCD     1      23.300  17.070  23.190  1.00  0.00            
ATOM    102  H49 GCD     1      21.530  17.470  22.890  1.00  0.00            
ATOM    103  O24 GCD     1      22.640  19.050  23.380  1.00  0.00            
ATOM    104  H50 GCD     1      22.210  19.070  24.250  1.00  0.00            
ATOM    105  O25 GCD     1      23.510  19.470  19.080  1.00  0.00            
ATOM    106  C31 GCD     1      23.990  20.730  18.670  1.00  0.00            
ATOM    107  H51 GCD     1      25.080  20.720  18.650  1.00  0.00            
ATOM    108  C32 GCD     1      23.540  20.960  17.210  1.00  0.00            
ATOM    109  H52 GCD     1      22.460  20.790  17.070  1.00  0.00            
ATOM    110  O26 GCD     1      24.320  20.020  16.390  1.00  0.00            
ATOM    111  H53 GCD     1      24.210  19.100  16.650  1.00  0.00            
ATOM    112  C33 GCD     1      23.810  22.460  16.890  1.00  0.00            
ATOM    113  H54 GCD     1      24.900  22.570  16.950  1.00  0.00            
ATOM    114  O27 GCD     1      23.320  22.800  15.590  1.00  0.00            
ATOM    115  H55 GCD     1      22.360  22.680  15.600  1.00  0.00            
ATOM    116  C34 GCD     1      23.170  23.390  17.930  1.00  0.00            
ATOM    117  H56 GCD     1      23.370  24.450  17.760  1.00  0.00            
ATOM    118  O28 GCD     1      23.640  23.070  19.210  1.00  0.00            
ATOM    119  C35 GCD     1      23.380  21.790  19.660  1.00  0.00            
ATOM    120  H57 GCD     1      22.290  21.640  19.640  1.00  0.00            
ATOM    121  C36 GCD     1      23.840  21.740  21.090  1.00  0.00            
ATOM    122  H58 GCD     1      23.770  20.780  21.610  1.00  0.00            
ATOM    123  H59 GCD     1      23.400  22.560  21.680  1.00  0.00            
ATOM    124  O29 GCD     1      25.250  21.970  21.160  1.00  0.00            
ATOM    125  H60 GCD     1      25.590  21.610  21.990  1.00  0.00            
ATOM    126  O30 GCD     1      21.750  23.100  17.920  1.00  0.00            
ATOM    127  C37 GCD     1      20.890  24.040  17.340  1.00  0.00            
ATOM    128  H61 GCD     1      21.430  24.590  16.560  1.00  0.00            
ATOM    129  C38 GCD     1      19.790  23.260  16.600  1.00  0.00            
ATOM    130  H62 GCD     1      19.350  22.560  17.330  1.00  0.00            
ATOM    131  O31 GCD     1      20.340  22.480  15.590  1.00  0.00            
ATOM    132  H63 GCD     1      19.680  21.810  15.400  1.00  0.00            
ATOM    133  C39 GCD     1      18.660  24.220  16.160  1.00  0.00            
ATOM    134  H64 GCD     1      19.180  24.890  15.460  1.00  0.00            
ATOM    135  O32 GCD     1      17.580  23.490  15.500  1.00  0.00            
ATOM    136  H65 GCD     1      17.840  22.560  15.460  1.00  0.00            
ATOM    137  C40 GCD     1      18.150  25.020  17.330  1.00  0.00            
ATOM    138  H66 GCD     1      17.540  25.820  16.910  1.00  0.00            
ATOM    139  O33 GCD     1      19.200  25.710  17.930  1.00  0.00            
ATOM    140  C41 GCD     1      20.260  24.910  18.440  1.00  0.00            
ATOM    141  H67 GCD     1      19.830  24.240  19.190  1.00  0.00            
ATOM    142  C42 GCD     1      21.180  25.860  19.120  1.00  0.00            
ATOM    143  H68 GCD     1      21.930  25.390  19.770  1.00  0.00            
ATOM    144  H69 GCD     1      20.620  26.530  19.780  1.00  0.00            
ATOM    145  O34 GCD     1      21.960  26.640  18.230  1.00  0.00            
ATOM    146  H70 GCD     1      22.250  27.420  18.740  1.00  0.00            
ATOM    147  O35 GCD     1      17.490  24.180  18.270  1.00  0.00            
ATOM    148  C43 GCD     1      16.240  24.600  18.720  1.00  0.00            
ATOM    149  H71 GCD     1      15.860  25.470  18.160  1.00  0.00            
ATOM    150  C44 GCD     1      15.260  23.410  18.480  1.00  0.00            
ATOM    151  H72 GCD     1      15.630  22.530  19.010  1.00  0.00            
ATOM    152  O36 GCD     1      15.150  23.090  17.170  1.00  0.00            
ATOM    153  H73 GCD     1      15.920  23.470  16.730  1.00  0.00            
ATOM    154  C45 GCD     1      13.930  23.690  19.090  1.00  0.00            
ATOM    155  H74 GCD     1      13.520  24.590  18.610  1.00  0.00            
ATOM    156  O37 GCD     1      13.030  22.610  18.930  1.00  0.00            
ATOM    157  H75 GCD     1      13.260  22.400  18.020  1.00  0.00            
ATOM    158  C46 GCD     1      14.040  24.060  20.530  1.00  0.00            
ATOM    159  H76 GCD     1      13.110  24.530  20.870  1.00  0.00            
ATOM    160  O38 GCD     1      14.440  22.960  21.330  1.00  0.00            
ATOM    161  O39 GCD     1      14.950  25.080  20.730  1.00  0.00            
ATOM    162  C47 GCD     1      16.340  24.840  20.220  1.00  0.00            
ATOM    163  H77 GCD     1      16.820  23.930  20.600  1.00  0.00            
ATOM    164  C48 GCD     1      17.270  25.950  20.670  1.00  0.00            
ATOM    165  H78 GCD     1      16.940  26.890  20.200  1.00  0.00            
ATOM    166  H79 GCD     1      18.340  25.710  20.570  1.00  0.00            
ATOM    167  O40 GCD     1      16.990  26.210  22.040  1.00  0.00            
ATOM    168  H80 GCD     1      16.060  26.440  22.050  1.00  0.00            
ATOM    169  C1  BD8     2      18.420  14.930  16.060  1.00  0.00            
ATOM    170  C2  BD8     2      19.340  15.070  17.300  1.00  0.00            
ATOM    171  C3  BD8     2      19.700  16.570  17.430  1.00  0.00            
ATOM    172  C4  BD8     2      20.530  17.190  16.450  1.00  0.00            
ATOM    173  C5  BD8     2      20.730  18.550  16.490  1.00  0.00            
ATOM    174  C6  BD8     2      20.240  19.290  17.520  1.00  0.00            
ATOM    175  C7  BD8     2      19.360  18.770  18.490  1.00  0.00            
ATOM    176  C8  BD8     2      18.590  19.320  19.580  1.00  0.00            
ATOM    177  C9  BD8     2      17.970  18.280  20.230  1.00  0.00            
ATOM    178  N1  BD8     2      18.270  17.100  19.520  1.00  0.00            
ATOM    179  C10 BD8     2      19.080  17.420  18.420  1.00  0.00            
ATOM    180  C11 BD8     2      17.060  18.440  21.440  1.00  0.00            
ATOM    181  C12 BD8     2      17.810  17.810  22.640  1.00  0.00            
ATOM    182  C13 BD8     2      16.990  18.100  24.010  1.00  0.00            
ATOM    183  C14 BD8     2      15.680  17.920  21.250  1.00  0.00            
ATOM    184  C15 BD8     2      14.870  18.700  20.220  1.00  0.00            
ATOM    185  O1  BD8     2      14.980  18.770  19.030  1.00  0.00            
ATOM    186  O2  BD8     2      13.720  19.090  20.800  1.00  0.00            
ATOM    187  O3  BD8     2      17.030  19.830  21.720  1.00  0.00            
ATOM    188  C16 BD8     2      16.970  20.860  20.710  1.00  0.00            
ATOM    189  C17 BD8     2      18.300  20.750  19.930  1.00  0.00            
ATOM    190  H1  BD8     2      18.980  14.900  15.120  1.00  0.00            
ATOM    191  H2  BD8     2      17.930  13.950  16.030  1.00  0.00            
ATOM    192  H3  BD8     2      17.630  15.670  15.920  1.00  0.00            
ATOM    193  H4  BD8     2      20.260  14.460  17.280  1.00  0.00            
ATOM    194  H5  BD8     2      18.790  14.760  18.200  1.00  0.00            
ATOM    195  H6  BD8     2      20.930  16.600  15.630  1.00  0.00            
ATOM    196  H7  BD8     2      21.370  19.070  15.790  1.00  0.00            
ATOM    197  H8  BD8     2      20.190  20.370  17.410  1.00  0.00            
ATOM    198  H9  BD8     2      17.910  16.180  19.730  1.00  0.00            
ATOM    199  H10 BD8     2      18.830  18.200  22.720  1.00  0.00            
ATOM    200  H11 BD8     2      17.890  16.720  22.560  1.00  0.00            
ATOM    201  H12 BD8     2      16.080  17.500  24.040  1.00  0.00            
ATOM    202  H13 BD8     2      17.590  17.700  24.850  1.00  0.00            
ATOM    203  H14 BD8     2      16.890  19.190  24.110  1.00  0.00            
ATOM    204  H15 BD8     2      15.080  17.880  22.170  1.00  0.00            
ATOM    205  H16 BD8     2      15.550  16.920  20.820  1.00  0.00            
ATOM    206  H17 BD8     2      13.160  19.250  20.020  1.00  0.00            
ATOM    207  H18 BD8     2      16.810  21.860  21.130  1.00  0.00            
ATOM    208  H19 BD8     2      16.060  20.610  20.150  1.00  0.00            
ATOM    209  H20 BD8     2      18.290  21.360  19.020  1.00  0.00            
ATOM    210  H21 BD8     2      19.130  21.160  20.520  1.00  0.00            
TER
ENDMDL
MODEL        1
ATOM      1  H1  GCD     1      16.110  22.670  24.660  1.00  0.00            
ATOM      2  O1  GCD     1      16.750  22.590  23.940  1.00  0.00            
ATOM      3  C1  GCD     1      16.080  22.460  22.610  1.00  0.00            
ATOM      4  H2  GCD     1      15.460  23.350  22.470  1.00  0.00            
ATOM      5  H3  GCD     1      16.850  22.260  21.850  1.00  0.00            
ATOM      6  C2  GCD     1      15.090  21.260  22.600  1.00  0.00            
ATOM      7  H4  GCD     1      15.680  20.350  22.780  1.00  0.00            
ATOM      8  C3  GCD     1      14.260  21.300  21.310  1.00  0.00            
ATOM      9  H5  GCD     1      13.830  22.300  21.220  1.00  0.00            
ATOM     10  C4  GCD     1      13.100  20.280  21.350  1.00  0.00            
ATOM     11  H6  GCD     1      13.530  19.270  21.420  1.00  0.00            
ATOM     12  O2  GCD     1      12.280  20.380  20.210  1.00  0.00            
ATOM     13  H7  GCD     1      11.500  19.860  20.410  1.00  0.00            
ATOM     14  C5  GCD     1      12.290  20.570  22.640  1.00  0.00            
ATOM     15  H8  GCD     1      11.920  21.600  22.500  1.00  0.00            
ATOM     16  O3  GCD     1      11.140  19.710  22.870  1.00  0.00            
ATOM     17  H9  GCD     1      11.510  18.870  23.150  1.00  0.00            
ATOM     18  C6  GCD     1      13.180  20.500  23.880  1.00  0.00            
ATOM     19  O4  GCD     1      14.210  21.490  23.670  1.00  0.00            
ATOM     20  H10 GCD     1      12.600  20.810  24.760  1.00  0.00            
ATOM     21  O5  GCD     1      13.640  19.180  23.890  1.00  0.00            
ATOM     22  C7  GCD     1      13.520  18.590  25.170  1.00  0.00            
ATOM     23  H11 GCD     1      12.840  19.160  25.810  1.00  0.00            
ATOM     24  C8  GCD     1      13.030  17.140  24.860  1.00  0.00            
ATOM     25  H12 GCD     1      13.820  16.780  24.200  1.00  0.00            
ATOM     26  O6  GCD     1      11.720  17.180  24.290  1.00  0.00            
ATOM     27  H13 GCD     1      11.070  17.370  24.970  1.00  0.00            
ATOM     28  C9  GCD     1      13.000  16.350  26.180  1.00  0.00            
ATOM     29  H14 GCD     1      12.220  16.800  26.810  1.00  0.00            
ATOM     30  O7  GCD     1      12.540  15.020  25.900  1.00  0.00            
ATOM     31  H15 GCD     1      13.130  14.630  25.240  1.00  0.00            
ATOM     32  C10 GCD     1      14.360  16.340  26.800  1.00  0.00            
ATOM     33  H16 GCD     1      14.320  15.750  27.720  1.00  0.00            
ATOM     34  O8  GCD     1      14.850  17.640  26.980  1.00  0.00            
ATOM     35  C11 GCD     1      14.970  18.480  25.800  1.00  0.00            
ATOM     36  H17 GCD     1      15.650  18.000  25.090  1.00  0.00            
ATOM     37  C12 GCD     1      15.480  19.820  26.210  1.00  0.00            
ATOM     38  H18 GCD     1      15.860  20.340  25.320  1.00  0.00            
ATOM     39  H19 GCD     1      16.390  19.580  26.790  1.00  0.00            
ATOM     40  O9  GCD     1      14.570  20.590  27.020  1.00  0.00            
ATOM     41  H20 GCD     1      14.170  20.010  27.690  1.00  0.00            
ATOM     42  O10 GCD     1      15.240  15.640  25.890  1.00  0.00            
ATOM     43  C13 GCD     1      15.550  14.260  25.990  1.00  0.00            
ATOM     44  H21 GCD     1      14.840  13.700  26.600  1.00  0.00            
ATOM     45  C14 GCD     1      15.530  13.770  24.570  1.00  0.00            
ATOM     46  H22 GCD     1      16.060  14.530  23.990  1.00  0.00            
ATOM     47  O11 GCD     1      14.120  13.770  24.050  1.00  0.00            
ATOM     48  H23 GCD     1      14.130  13.810  23.090  1.00  0.00            
ATOM     49  C15 GCD     1      16.180  12.400  24.530  1.00  0.00            
ATOM     50  H24 GCD     1      15.580  11.800  25.230  1.00  0.00            
ATOM     51  O12 GCD     1      15.950  11.910  23.140  1.00  0.00            
ATOM     52  H25 GCD     1      15.170  12.420  22.880  1.00  0.00            
ATOM     53  C16 GCD     1      17.620  12.360  25.100  1.00  0.00            
ATOM     54  H26 GCD     1      17.970  11.330  25.010  1.00  0.00            
ATOM     55  O13 GCD     1      17.540  12.820  26.420  1.00  0.00            
ATOM     56  C17 GCD     1      17.000  14.120  26.560  1.00  0.00            
ATOM     57  H27 GCD     1      17.610  14.780  25.930  1.00  0.00            
ATOM     58  C18 GCD     1      17.010  14.610  28.030  1.00  0.00            
ATOM     59  H28 GCD     1      16.420  13.900  28.630  1.00  0.00            
ATOM     60  H29 GCD     1      16.650  15.640  28.210  1.00  0.00            
ATOM     61  O14 GCD     1      18.370  14.740  28.540  1.00  0.00            
ATOM     62  H30 GCD     1      18.730  13.850  28.400  1.00  0.00            
ATOM     63  O15 GCD     1      18.380  13.240  24.220  1.00  0.00            
ATOM     64  C19 GCD     1      19.670  12.830  23.810  1.00  0.00            
ATOM     65  H31 GCD     1      19.880  11.830  24.200  1.00  0.00            
ATOM     66  C20 GCD     1      19.580  12.790  22.320  1.00  0.00            
ATOM     67  H32 GCD     1      19.450  13.770  21.840  1.00  0.00            
ATOM     68  O16 GCD     1      18.570  11.880  21.950  1.00  0.00            
ATOM     69  H33 GCD     1      17.740  12.190  22.320  1.00  0.00            
ATOM     70  C21 GCD     1      20.930  12.360  21.710  1.00  0.00            
ATOM     71  H34 GCD     1      21.110  11.370  22.150  1.00  0.00            
ATOM     72  O17 GCD     1      20.980  12.240  20.250  1.00  0.00            
ATOM     73  H35 GCD     1      20.210  11.700  20.040  1.00  0.00            
ATOM     74  C22 GCD     1      22.030  13.300  22.260  1.00  0.00            
ATOM     75  H36 GCD     1      23.010  12.910  21.960  1.00  0.00            
ATOM     76  O18 GCD     1      22.050  13.400  23.670  1.00  0.00            
ATOM     77  C23 GCD     1      20.730  13.820  24.230  1.00  0.00            
ATOM     78  H37 GCD     1      20.520  14.830  23.850  1.00  0.00            
ATOM     79  C24 GCD     1      20.780  13.740  25.780  1.00  0.00            
ATOM     80  H38 GCD     1      20.990  12.730  26.140  1.00  0.00            
ATOM     81  H39 GCD     1      19.840  13.930  26.310  1.00  0.00            
ATOM     82  O19 GCD     1      21.860  14.530  26.300  1.00  0.00            
ATOM     83  H40 GCD     1      22.670  14.320  25.830  1.00  0.00            
ATOM     84  O20 GCD     1      21.890  14.580  21.710  1.00  0.00            
ATOM     85  C25 GCD     1      23.080  15.210  21.270  1.00  0.00            
ATOM     86  H41 GCD     1      23.930  14.760  21.800  1.00  0.00            
ATOM     87  C26 GCD     1      23.380  15.010  19.800  1.00  0.00            
ATOM     88  H42 GCD     1      22.450  15.320  19.300  1.00  0.00            
ATOM     89  O21 GCD     1      23.560  13.580  19.720  1.00  0.00            
ATOM     90  H43 GCD     1      22.710  13.190  19.960  1.00  0.00            
ATOM     91  C27 GCD     1      24.540  15.870  19.240  1.00  0.00            
ATOM     92  H44 GCD     1      25.510  15.480  19.570  1.00  0.00            
ATOM     93  O22 GCD     1      24.590  15.920  17.790  1.00  0.00            
ATOM     94  H45 GCD     1      24.430  15.030  17.460  1.00  0.00            
ATOM     95  C28 GCD     1      24.630  17.240  19.930  1.00  0.00            
ATOM     96  H46 GCD     1      25.640  17.670  19.970  1.00  0.00            
ATOM     97  O23 GCD     1      24.380  17.140  21.300  1.00  0.00            
ATOM     98  C29 GCD     1      23.100  16.670  21.740  1.00  0.00            
ATOM     99  H47 GCD     1      22.290  17.230  21.260  1.00  0.00            
ATOM    100  C30 GCD     1      23.030  16.830  23.240  1.00  0.00            
ATOM    101  H48 GCD     1      23.900  16.330  23.690  1.00  0.00            
ATOM    102  H49 GCD     1      22.240  16.130  23.550  1.00  0.00            
ATOM    103  O24 GCD     1      22.870  18.160  23.610  1.00  0.00            
ATOM    104  H50 GCD     1      22.420  18.730  22.980  1.00  0.00            
ATOM    105  O25 GCD     1      23.770  18.190  19.370  1.00  0.00            
ATOM    106  C31 GCD     1      24.400  19.470  19.070  1.00  0.00            
ATOM    107  H51 GCD     1      25.450  19.430  19.410  1.00  0.00            
ATOM    108  C32 GCD     1      24.330  19.560  17.530  1.00  0.00            
ATOM    109  H52 GCD     1      23.320  19.190  17.310  1.00  0.00            
ATOM    110  O26 GCD     1      25.150  18.550  16.920  1.00  0.00            
ATOM    111  H53 GCD     1      25.050  17.690  17.340  1.00  0.00            
ATOM    112  C33 GCD     1      24.580  20.970  17.030  1.00  0.00            
ATOM    113  H54 GCD     1      25.650  21.140  17.170  1.00  0.00            
ATOM    114  O27 GCD     1      24.240  21.110  15.650  1.00  0.00            
ATOM    115  H55 GCD     1      23.290  21.160  15.520  1.00  0.00            
ATOM    116  C34 GCD     1      23.830  21.930  17.860  1.00  0.00            
ATOM    117  H56 GCD     1      24.090  22.940  17.530  1.00  0.00            
ATOM    118  O28 GCD     1      24.160  21.850  19.230  1.00  0.00            
ATOM    119  C35 GCD     1      23.720  20.600  19.840  1.00  0.00            
ATOM    120  H57 GCD     1      22.630  20.520  19.860  1.00  0.00            
ATOM    121  C36 GCD     1      24.090  20.740  21.290  1.00  0.00            
ATOM    122  H58 GCD     1      23.780  19.840  21.850  1.00  0.00            
ATOM    123  H59 GCD     1      23.560  21.590  21.720  1.00  0.00            
ATOM    124  O29 GCD     1      25.460  20.810  21.590  1.00  0.00            
ATOM    125  H60 GCD     1      25.690  21.730  21.450  1.00  0.00            
ATOM    126  O30 GCD     1      22.490  21.770  17.810  1.00  0.00            
ATOM    127  C37 GCD     1      21.680  22.660  16.960  1.00  0.00            
ATOM    128  H61 GCD     1      22.310  23.310  16.340  1.00  0.00            
ATOM    129  C38 GCD     1      20.820  21.840  15.980  1.00  0.00            
ATOM    130  H62 GCD     1      20.370  21.050  16.590  1.00  0.00            
ATOM    131  O31 GCD     1      21.590  21.240  14.940  1.00  0.00            
ATOM    132  H63 GCD     1      21.120  20.450  14.630  1.00  0.00            
ATOM    133  C39 GCD     1      19.840  22.810  15.350  1.00  0.00            
ATOM    134  H64 GCD     1      20.360  23.550  14.730  1.00  0.00            
ATOM    135  O32 GCD     1      18.920  22.050  14.480  1.00  0.00            
ATOM    136  H65 GCD     1      18.570  21.340  15.030  1.00  0.00            
ATOM    137  C40 GCD     1      18.990  23.420  16.440  1.00  0.00            
ATOM    138  H66 GCD     1      18.200  24.060  16.020  1.00  0.00            
ATOM    139  O33 GCD     1      19.840  24.370  17.170  1.00  0.00            
ATOM    140  C41 GCD     1      20.830  23.610  17.890  1.00  0.00            
ATOM    141  H67 GCD     1      20.380  23.000  18.690  1.00  0.00            
ATOM    142  C42 GCD     1      21.750  24.500  18.620  1.00  0.00            
ATOM    143  H68 GCD     1      22.410  23.930  19.290  1.00  0.00            
ATOM    144  H69 GCD     1      21.150  25.170  19.240  1.00  0.00            
ATOM    145  O34 GCD     1      22.660  25.200  17.720  1.00  0.00            
ATOM    146  H70 GCD     1      22.050  25.650  17.130  1.00  0.00            
ATOM    147  O35 GCD     1      18.370  22.470  17.340  1.00  0.00            
ATOM    148  C43 GCD     1      16.960  22.500  17.480  1.00  0.00            
ATOM    149  H71 GCD     1      16.490  23.120  16.710  1.00  0.00            
ATOM    150  C44 GCD     1      16.480  21.100  17.350  1.00  0.00            
ATOM    151  H72 GCD     1      16.920  20.570  18.200  1.00  0.00            
ATOM    152  O36 GCD     1      16.850  20.570  16.030  1.00  0.00            
ATOM    153  H73 GCD     1      16.810  19.610  16.110  1.00  0.00            
ATOM    154  C45 GCD     1      14.990  21.010  17.680  1.00  0.00            
ATOM    155  H74 GCD     1      14.380  21.490  16.900  1.00  0.00            
ATOM    156  O37 GCD     1      14.440  19.710  17.800  1.00  0.00            
ATOM    157  H75 GCD     1      14.790  19.380  18.630  1.00  0.00            
ATOM    158  C46 GCD     1      14.630  21.760  18.990  1.00  0.00            
ATOM    159  H76 GCD     1      13.550  21.950  19.000  1.00  0.00            
ATOM    160  O38 GCD     1      15.080  21.020  20.110  1.00  0.00            
ATOM    161  O39 GCD     1      15.330  22.940  19.130  1.00  0.00            
ATOM    162  C47 GCD     1      16.650  23.050  18.890  1.00  0.00            
ATOM    163  H77 GCD     1      17.240  22.490  19.630  1.00  0.00            
ATOM    164  C48 GCD     1      17.000  24.560  19.040  1.00  0.00            
ATOM    165  H78 GCD     1      16.620  25.180  18.220  1.00  0.00            
ATOM    166  H79 GCD     1      18.080  24.760  19.070  1.00  0.00            
ATOM    167  O40 GCD     1      16.440  25.040  20.230  1.00  0.00            
ATOM    168  H80 GCD     1      15.510  24.760  20.200  1.00  0.00            
ATOM    169  C1  BD8     2      17.590  12.940  17.290  1.00  0.00            
ATOM    170  C2  BD8     2      18.930  13.250  17.880  1.00  0.00            
ATOM    171  C3  BD8     2      19.430  14.660  17.630  1.00  0.00            
ATOM    172  C4  BD8     2      20.310  14.910  16.510  1.00  0.00            
ATOM    173  C5  BD8     2      20.820  16.270  16.390  1.00  0.00            
ATOM    174  C6  BD8     2      20.480  17.280  17.190  1.00  0.00            
ATOM    175  C7  BD8     2      19.570  16.990  18.200  1.00  0.00            
ATOM    176  C8  BD8     2      19.160  17.770  19.320  1.00  0.00            
ATOM    177  C9  BD8     2      18.520  16.950  20.240  1.00  0.00            
ATOM    178  N1  BD8     2      18.450  15.660  19.660  1.00  0.00            
ATOM    179  C10 BD8     2      19.170  15.740  18.470  1.00  0.00            
ATOM    180  C11 BD8     2      17.900  17.490  21.580  1.00  0.00            
ATOM    181  C12 BD8     2      18.680  16.820  22.740  1.00  0.00            
ATOM    182  C13 BD8     2      18.210  17.130  24.180  1.00  0.00            
ATOM    183  C14 BD8     2      16.370  17.100  21.730  1.00  0.00            
ATOM    184  C15 BD8     2      15.590  17.060  20.430  1.00  0.00            
ATOM    185  O1  BD8     2      15.780  17.780  19.460  1.00  0.00            
ATOM    186  O2  BD8     2      14.260  16.640  20.570  1.00  0.00            
ATOM    187  O3  BD8     2      18.250  18.910  21.660  1.00  0.00            
ATOM    188  C16 BD8     2      18.220  19.790  20.470  1.00  0.00            
ATOM    189  C17 BD8     2      19.200  19.260  19.440  1.00  0.00            
ATOM    190  H1  BD8     2      17.490  12.880  16.200  1.00  0.00            
ATOM    191  H2  BD8     2      17.290  11.980  17.720  1.00  0.00            
ATOM    192  H3  BD8     2      16.830  13.680  17.580  1.00  0.00            
ATOM    193  H4  BD8     2      19.720  12.540  17.630  1.00  0.00            
ATOM    194  H5  BD8     2      18.830  13.190  18.970  1.00  0.00            
ATOM    195  H6  BD8     2      20.660  14.160  15.820  1.00  0.00            
ATOM    196  H7  BD8     2      21.610  16.460  15.660  1.00  0.00            
ATOM    197  H8  BD8     2      20.860  18.280  17.000  1.00  0.00            
ATOM    198  H9  BD8     2      17.880  14.870  19.920  1.00  0.00            
ATOM    199  H10 BD8     2      19.720  17.170  22.730  1.00  0.00            
ATOM    200  H11 BD8     2      18.620  15.730  22.660  1.00  0.00            
ATOM    201  H12 BD8     2      17.950  18.200  24.240  1.00  0.00            
ATOM    202  H13 BD8     2      17.310  16.550  24.360  1.00  0.00            
ATOM    203  H14 BD8     2      19.040  16.870  24.850  1.00  0.00            
ATOM    204  H15 BD8     2      15.790  17.720  22.430  1.00  0.00            
ATOM    205  H16 BD8     2      16.310  16.150  22.270  1.00  0.00            
ATOM    206  H17 BD8     2      14.130  16.360  19.640  1.00  0.00            
ATOM    207  H18 BD8     2      18.530  20.830  20.620  1.00  0.00            
ATOM    208  H19 BD8     2      17.260  19.940  19.960  1.00  0.00            
ATOM    209  H20 BD8     2      18.830  19.590  18.460  1.00  0.00            
ATOM    210  H21 BD8     2      20.240  19.620  19.510  1.00  0.00            
TER
ENDMDL
MODEL        1
ATOM      1  H1  GCD     1      15.510  24.820  23.510  1.00  0.00            
ATOM      2  O1  GCD     1      15.590  25.050  24.440  1.00  0.00            
ATOM      3  C1  GCD     1      16.030  23.970  25.210  1.00  0.00            
ATOM      4  H2  GCD     1      16.910  24.240  25.820  1.00  0.00            
ATOM      5  H3  GCD     1      15.170  23.630  25.810  1.00  0.00            
ATOM      6  C2  GCD     1      16.430  22.780  24.360  1.00  0.00            
ATOM      7  H4  GCD     1      16.840  22.030  25.040  1.00  0.00            
ATOM      8  C3  GCD     1      17.390  23.140  23.230  1.00  0.00            
ATOM      9  H5  GCD     1      17.010  23.950  22.590  1.00  0.00            
ATOM     10  C4  GCD     1      17.620  21.850  22.390  1.00  0.00            
ATOM     11  H6  GCD     1      18.120  21.120  23.050  1.00  0.00            
ATOM     12  O2  GCD     1      18.450  21.940  21.290  1.00  0.00            
ATOM     13  H7  GCD     1      18.230  21.110  20.850  1.00  0.00            
ATOM     14  C5  GCD     1      16.310  21.290  21.930  1.00  0.00            
ATOM     15  H8  GCD     1      15.890  22.080  21.300  1.00  0.00            
ATOM     16  O3  GCD     1      16.320  20.150  21.110  1.00  0.00            
ATOM     17  H9  GCD     1      16.840  19.450  21.520  1.00  0.00            
ATOM     18  C6  GCD     1      15.350  21.100  23.050  1.00  0.00            
ATOM     19  O4  GCD     1      15.240  22.280  23.670  1.00  0.00            
ATOM     20  H10 GCD     1      14.430  20.760  22.580  1.00  0.00            
ATOM     21  O5  GCD     1      15.740  20.110  24.030  1.00  0.00            
ATOM     22  C7  GCD     1      14.640  19.480  24.600  1.00  0.00            
ATOM     23  H11 GCD     1      13.700  20.020  24.450  1.00  0.00            
ATOM     24  C8  GCD     1      14.420  18.200  23.840  1.00  0.00            
ATOM     25  H12 GCD     1      15.410  17.730  23.750  1.00  0.00            
ATOM     26  O6  GCD     1      14.000  18.560  22.510  1.00  0.00            
ATOM     27  H13 GCD     1      14.310  17.910  21.870  1.00  0.00            
ATOM     28  C9  GCD     1      13.420  17.240  24.560  1.00  0.00            
ATOM     29  H14 GCD     1      12.490  17.790  24.680  1.00  0.00            
ATOM     30  O7  GCD     1      13.160  15.990  23.890  1.00  0.00            
ATOM     31  H15 GCD     1      14.020  15.560  23.780  1.00  0.00            
ATOM     32  C10 GCD     1      14.050  17.000  25.900  1.00  0.00            
ATOM     33  H16 GCD     1      13.280  16.490  26.500  1.00  0.00            
ATOM     34  O8  GCD     1      14.110  18.200  26.640  1.00  0.00            
ATOM     35  C11 GCD     1      15.000  19.190  26.070  1.00  0.00            
ATOM     36  H17 GCD     1      15.980  18.730  26.190  1.00  0.00            
ATOM     37  C12 GCD     1      14.990  20.460  26.900  1.00  0.00            
ATOM     38  H18 GCD     1      15.830  21.090  26.580  1.00  0.00            
ATOM     39  H19 GCD     1      15.190  20.240  27.960  1.00  0.00            
ATOM     40  O9  GCD     1      13.760  21.110  26.720  1.00  0.00            
ATOM     41  H20 GCD     1      13.770  21.940  27.210  1.00  0.00            
ATOM     42  O10 GCD     1      15.310  16.390  25.880  1.00  0.00            
ATOM     43  C13 GCD     1      15.420  14.950  26.180  1.00  0.00            
ATOM     44  H21 GCD     1      14.450  14.490  26.420  1.00  0.00            
ATOM     45  C14 GCD     1      16.020  14.160  24.980  1.00  0.00            
ATOM     46  H22 GCD     1      17.070  14.470  24.900  1.00  0.00            
ATOM     47  O11 GCD     1      15.360  14.410  23.830  1.00  0.00            
ATOM     48  H23 GCD     1      16.050  14.320  23.160  1.00  0.00            
ATOM     49  C15 GCD     1      15.920  12.680  25.460  1.00  0.00            
ATOM     50  H24 GCD     1      14.880  12.400  25.680  1.00  0.00            
ATOM     51  O12 GCD     1      16.420  11.720  24.500  1.00  0.00            
ATOM     52  H25 GCD     1      17.360  11.840  24.640  1.00  0.00            
ATOM     53  C16 GCD     1      16.750  12.410  26.760  1.00  0.00            
ATOM     54  H26 GCD     1      16.690  11.350  27.040  1.00  0.00            
ATOM     55  O13 GCD     1      16.320  13.360  27.780  1.00  0.00            
ATOM     56  C17 GCD     1      16.390  14.770  27.400  1.00  0.00            
ATOM     57  H27 GCD     1      17.430  15.000  27.120  1.00  0.00            
ATOM     58  C18 GCD     1      15.920  15.520  28.580  1.00  0.00            
ATOM     59  H28 GCD     1      14.870  15.210  28.720  1.00  0.00            
ATOM     60  H29 GCD     1      16.040  16.580  28.330  1.00  0.00            
ATOM     61  O14 GCD     1      16.630  15.140  29.750  1.00  0.00            
ATOM     62  H30 GCD     1      16.700  14.180  29.840  1.00  0.00            
ATOM     63  O15 GCD     1      18.080  12.680  26.390  1.00  0.00            
ATOM     64  C19 GCD     1      19.100  11.700  26.830  1.00  0.00            
ATOM     65  H31 GCD     1      18.610  10.800  27.220  1.00  0.00            
ATOM     66  C20 GCD     1      19.860  11.290  25.570  1.00  0.00            
ATOM     67  H32 GCD     1      20.220  12.230  25.140  1.00  0.00            
ATOM     68  O16 GCD     1      19.000  10.540  24.690  1.00  0.00            
ATOM     69  H33 GCD     1      19.450  10.250  23.890  1.00  0.00            
ATOM     70  C21 GCD     1      21.080  10.430  25.870  1.00  0.00            
ATOM     71  H34 GCD     1      20.800   9.450  26.260  1.00  0.00            
ATOM     72  O17 GCD     1      21.760  10.130  24.690  1.00  0.00            
ATOM     73  H35 GCD     1      22.130  10.980  24.430  1.00  0.00            
ATOM     74  C22 GCD     1      21.950  11.100  26.940  1.00  0.00            
ATOM     75  H36 GCD     1      22.850  10.550  27.230  1.00  0.00            
ATOM     76  O18 GCD     1      21.040  11.290  28.070  1.00  0.00            
ATOM     77  C23 GCD     1      20.000  12.180  27.920  1.00  0.00            
ATOM     78  H37 GCD     1      20.290  13.160  27.520  1.00  0.00            
ATOM     79  C24 GCD     1      19.270  12.450  29.190  1.00  0.00            
ATOM     80  H38 GCD     1      18.950  11.540  29.720  1.00  0.00            
ATOM     81  H39 GCD     1      18.310  12.910  28.930  1.00  0.00            
ATOM     82  O19 GCD     1      20.000  13.240  30.070  1.00  0.00            
ATOM     83  H40 GCD     1      19.690  12.990  30.940  1.00  0.00            
ATOM     84  O20 GCD     1      22.320  12.370  26.490  1.00  0.00            
ATOM     85  C25 GCD     1      23.620  12.510  25.960  1.00  0.00            
ATOM     86  H41 GCD     1      24.100  11.540  25.810  1.00  0.00            
ATOM     87  C26 GCD     1      23.440  13.290  24.610  1.00  0.00            
ATOM     88  H42 GCD     1      22.920  14.240  24.800  1.00  0.00            
ATOM     89  O21 GCD     1      22.760  12.390  23.600  1.00  0.00            
ATOM     90  H43 GCD     1      22.640  12.920  22.800  1.00  0.00            
ATOM     91  C27 GCD     1      24.780  13.720  24.110  1.00  0.00            
ATOM     92  H44 GCD     1      25.300  12.810  23.770  1.00  0.00            
ATOM     93  O22 GCD     1      24.740  14.520  22.920  1.00  0.00            
ATOM     94  H45 GCD     1      25.170  15.360  23.110  1.00  0.00            
ATOM     95  C28 GCD     1      25.560  14.530  25.140  1.00  0.00            
ATOM     96  H46 GCD     1      26.590  14.680  24.810  1.00  0.00            
ATOM     97  O23 GCD     1      25.610  13.770  26.350  1.00  0.00            
ATOM     98  C29 GCD     1      24.410  13.390  26.910  1.00  0.00            
ATOM     99  H47 GCD     1      23.860  14.300  27.180  1.00  0.00            
ATOM    100  C30 GCD     1      24.720  12.630  28.230  1.00  0.00            
ATOM    101  H48 GCD     1      25.260  11.690  28.070  1.00  0.00            
ATOM    102  H49 GCD     1      23.780  12.280  28.670  1.00  0.00            
ATOM    103  O24 GCD     1      25.410  13.560  29.150  1.00  0.00            
ATOM    104  H50 GCD     1      24.850  14.350  29.190  1.00  0.00            
ATOM    105  O25 GCD     1      24.930  15.780  25.460  1.00  0.00            
ATOM    106  C31 GCD     1      25.870  16.780  25.570  1.00  0.00            
ATOM    107  H51 GCD     1      26.890  16.400  25.720  1.00  0.00            
ATOM    108  C32 GCD     1      25.880  17.650  24.270  1.00  0.00            
ATOM    109  H52 GCD     1      24.930  18.120  24.000  1.00  0.00            
ATOM    110  O26 GCD     1      26.420  16.750  23.280  1.00  0.00            
ATOM    111  H53 GCD     1      26.600  17.290  22.510  1.00  0.00            
ATOM    112  C33 GCD     1      26.880  18.750  24.420  1.00  0.00            
ATOM    113  H54 GCD     1      27.880  18.300  24.470  1.00  0.00            
ATOM    114  O27 GCD     1      27.000  19.670  23.300  1.00  0.00            
ATOM    115  H55 GCD     1      27.390  19.330  22.480  1.00  0.00            
ATOM    116  C34 GCD     1      26.620  19.560  25.690  1.00  0.00            
ATOM    117  H56 GCD     1      27.500  20.200  25.820  1.00  0.00            
ATOM    118  O28 GCD     1      26.470  18.740  26.860  1.00  0.00            
ATOM    119  C35 GCD     1      25.520  17.680  26.760  1.00  0.00            
ATOM    120  H57 GCD     1      24.500  18.040  26.610  1.00  0.00            
ATOM    121  C36 GCD     1      25.590  16.930  28.070  1.00  0.00            
ATOM    122  H58 GCD     1      26.600  16.510  28.110  1.00  0.00            
ATOM    123  H59 GCD     1      24.790  16.180  28.090  1.00  0.00            
ATOM    124  O29 GCD     1      25.310  17.810  29.200  1.00  0.00            
ATOM    125  H60 GCD     1      25.280  17.240  29.970  1.00  0.00            
ATOM    126  O30 GCD     1      25.450  20.350  25.550  1.00  0.00            
ATOM    127  C37 GCD     1      25.420  21.680  26.070  1.00  0.00            
ATOM    128  H61 GCD     1      26.260  21.790  26.760  1.00  0.00            
ATOM    129  C38 GCD     1      25.580  22.500  24.800  1.00  0.00            
ATOM    130  H62 GCD     1      24.780  22.210  24.110  1.00  0.00            
ATOM    131  O31 GCD     1      26.880  22.240  24.130  1.00  0.00            
ATOM    132  H63 GCD     1      26.850  21.280  24.060  1.00  0.00            
ATOM    133  C39 GCD     1      25.280  23.950  25.100  1.00  0.00            
ATOM    134  H64 GCD     1      25.990  24.330  25.850  1.00  0.00            
ATOM    135  O32 GCD     1      25.350  24.640  23.890  1.00  0.00            
ATOM    136  H65 GCD     1      26.200  24.460  23.480  1.00  0.00            
ATOM    137  C40 GCD     1      23.900  24.070  25.800  1.00  0.00            
ATOM    138  H66 GCD     1      23.630  25.080  26.120  1.00  0.00            
ATOM    139  O33 GCD     1      23.890  23.280  26.950  1.00  0.00            
ATOM    140  C41 GCD     1      24.070  21.840  26.760  1.00  0.00            
ATOM    141  H67 GCD     1      23.350  21.340  26.100  1.00  0.00            
ATOM    142  C42 GCD     1      23.910  21.120  28.070  1.00  0.00            
ATOM    143  H68 GCD     1      24.820  21.230  28.670  1.00  0.00            
ATOM    144  H69 GCD     1      23.820  20.060  27.790  1.00  0.00            
ATOM    145  O34 GCD     1      22.690  21.540  28.700  1.00  0.00            
ATOM    146  H70 GCD     1      22.470  21.050  29.500  1.00  0.00            
ATOM    147  O35 GCD     1      22.860  23.560  24.890  1.00  0.00            
ATOM    148  C43 GCD     1      21.860  24.470  24.590  1.00  0.00            
ATOM    149  H71 GCD     1      22.320  25.460  24.480  1.00  0.00            
ATOM    150  C44 GCD     1      21.350  24.120  23.170  1.00  0.00            
ATOM    151  H72 GCD     1      21.150  23.040  23.110  1.00  0.00            
ATOM    152  O36 GCD     1      22.560  24.350  22.330  1.00  0.00            
ATOM    153  H73 GCD     1      23.270  24.150  22.950  1.00  0.00            
ATOM    154  C45 GCD     1      20.180  24.920  22.770  1.00  0.00            
ATOM    155  H74 GCD     1      20.590  25.930  22.820  1.00  0.00            
ATOM    156  O37 GCD     1      19.740  24.520  21.490  1.00  0.00            
ATOM    157  H75 GCD     1      19.410  23.630  21.610  1.00  0.00            
ATOM    158  C46 GCD     1      19.070  24.760  23.820  1.00  0.00            
ATOM    159  H76 GCD     1      18.200  25.380  23.580  1.00  0.00            
ATOM    160  O38 GCD     1      18.610  23.470  23.890  1.00  0.00            
ATOM    161  O39 GCD     1      19.640  25.140  25.070  1.00  0.00            
ATOM    162  C47 GCD     1      20.720  24.350  25.590  1.00  0.00            
ATOM    163  H77 GCD     1      20.410  23.310  25.510  1.00  0.00            
ATOM    164  C48 GCD     1      21.030  24.710  27.030  1.00  0.00            
ATOM    165  H78 GCD     1      21.710  23.960  27.460  1.00  0.00            
ATOM    166  H79 GCD     1      20.170  24.550  27.700  1.00  0.00            
ATOM    167  O40 GCD     1      21.610  25.960  27.280  1.00  0.00            
ATOM    168  H80 GCD     1      20.970  26.560  26.900  1.00  0.00            
ATOM    169  C1  BD8     2      22.790  16.680  19.430  1.00  0.00            
ATOM    170  C2  BD8     2      23.680  16.900  20.730  1.00  0.00            
ATOM    171  C3  BD8     2      23.370  18.160  21.440  1.00  0.00            
ATOM    172  C4  BD8     2      24.180  19.270  21.150  1.00  0.00            
ATOM    173  C5  BD8     2      23.940  20.540  21.790  1.00  0.00            
ATOM    174  C6  BD8     2      22.880  20.730  22.710  1.00  0.00            
ATOM    175  C7  BD8     2      22.150  19.610  23.010  1.00  0.00            
ATOM    176  C8  BD8     2      20.960  19.490  23.870  1.00  0.00            
ATOM    177  C9  BD8     2      20.560  18.180  23.670  1.00  0.00            
ATOM    178  N1  BD8     2      21.370  17.550  22.720  1.00  0.00            
ATOM    179  C10 BD8     2      22.350  18.470  22.330  1.00  0.00            
ATOM    180  C11 BD8     2      19.520  17.560  24.670  1.00  0.00            
ATOM    181  C12 BD8     2      19.890  16.120  25.210  1.00  0.00            
ATOM    182  C13 BD8     2      21.230  16.050  25.930  1.00  0.00            
ATOM    183  C14 BD8     2      18.150  17.480  24.020  1.00  0.00            
ATOM    184  C15 BD8     2      18.160  16.950  22.600  1.00  0.00            
ATOM    185  O1  BD8     2      18.270  17.770  21.720  1.00  0.00            
ATOM    186  O2  BD8     2      17.620  15.760  22.370  1.00  0.00            
ATOM    187  O3  BD8     2      19.550  18.320  25.980  1.00  0.00            
ATOM    188  C16 BD8     2      19.380  19.760  25.890  1.00  0.00            
ATOM    189  C17 BD8     2      20.430  20.360  25.000  1.00  0.00            
ATOM    190  H1  BD8     2      22.870  17.460  18.670  1.00  0.00            
ATOM    191  H2  BD8     2      23.030  15.730  18.920  1.00  0.00            
ATOM    192  H3  BD8     2      21.740  16.730  19.750  1.00  0.00            
ATOM    193  H4  BD8     2      24.740  16.850  20.440  1.00  0.00            
ATOM    194  H5  BD8     2      23.390  16.070  21.380  1.00  0.00            
ATOM    195  H6  BD8     2      25.000  19.190  20.440  1.00  0.00            
ATOM    196  H7  BD8     2      24.490  21.420  21.460  1.00  0.00            
ATOM    197  H8  BD8     2      22.790  21.670  23.250  1.00  0.00            
ATOM    198  H9  BD8     2      21.180  16.670  22.270  1.00  0.00            
ATOM    199  H10 BD8     2      19.840  15.320  24.450  1.00  0.00            
ATOM    200  H11 BD8     2      19.140  15.810  25.940  1.00  0.00            
ATOM    201  H12 BD8     2      21.320  16.510  26.920  1.00  0.00            
ATOM    202  H13 BD8     2      21.490  14.990  26.050  1.00  0.00            
ATOM    203  H14 BD8     2      22.000  16.550  25.320  1.00  0.00            
ATOM    204  H15 BD8     2      17.690  18.470  23.990  1.00  0.00            
ATOM    205  H16 BD8     2      17.440  16.900  24.630  1.00  0.00            
ATOM    206  H17 BD8     2      17.770  15.810  21.410  1.00  0.00            
ATOM    207  H18 BD8     2      19.300  20.350  26.800  1.00  0.00            
ATOM    208  H19 BD8     2      18.370  19.900  25.500  1.00  0.00            
ATOM    209  H20 BD8     2      20.120  21.340  24.630  1.00  0.00            
ATOM    210  H21 BD8     2      21.280  20.530  25.680  1.00  0.00            
TER
ENDMDL
MODEL        1
ATOM      1  H1  GCD     1      25.380  21.280  25.570  1.00  0.00            
ATOM      2  O1  GCD     1      24.920  22.060  25.890  1.00  0.00            
ATOM      3  C1  GCD     1      23.540  21.800  25.440  1.00  0.00            
ATOM      4  H2  GCD     1      22.900  22.690  25.540  1.00  0.00            
ATOM      5  H3  GCD     1      23.600  21.590  24.360  1.00  0.00            
ATOM      6  C2  GCD     1      23.010  20.570  26.120  1.00  0.00            
ATOM      7  H4  GCD     1      23.740  19.770  25.900  1.00  0.00            
ATOM      8  C3  GCD     1      21.590  20.200  25.760  1.00  0.00            
ATOM      9  H5  GCD     1      20.980  21.060  26.070  1.00  0.00            
ATOM     10  C4  GCD     1      21.210  18.940  26.610  1.00  0.00            
ATOM     11  H6  GCD     1      21.900  18.150  26.280  1.00  0.00            
ATOM     12  O2  GCD     1      19.900  18.410  26.420  1.00  0.00            
ATOM     13  H7  GCD     1      19.260  19.120  26.590  1.00  0.00            
ATOM     14  C5  GCD     1      21.380  19.260  28.100  1.00  0.00            
ATOM     15  H8  GCD     1      20.740  20.120  28.350  1.00  0.00            
ATOM     16  O3  GCD     1      20.990  18.120  28.900  1.00  0.00            
ATOM     17  H9  GCD     1      20.040  18.200  28.820  1.00  0.00            
ATOM     18  C6  GCD     1      22.890  19.710  28.330  1.00  0.00            
ATOM     19  O4  GCD     1      23.070  20.860  27.550  1.00  0.00            
ATOM     20  H10 GCD     1      22.970  20.030  29.370  1.00  0.00            
ATOM     21  O5  GCD     1      23.810  18.660  27.990  1.00  0.00            
ATOM     22  C7  GCD     1      24.530  18.100  29.090  1.00  0.00            
ATOM     23  H11 GCD     1      24.240  18.610  30.010  1.00  0.00            
ATOM     24  C8  GCD     1      24.390  16.510  29.200  1.00  0.00            
ATOM     25  H12 GCD     1      24.740  16.090  28.250  1.00  0.00            
ATOM     26  O6  GCD     1      23.060  16.150  29.470  1.00  0.00            
ATOM     27  H13 GCD     1      22.500  16.700  28.910  1.00  0.00            
ATOM     28  C9  GCD     1      25.390  15.930  30.220  1.00  0.00            
ATOM     29  H14 GCD     1      25.320  16.440  31.190  1.00  0.00            
ATOM     30  O7  GCD     1      25.240  14.510  30.470  1.00  0.00            
ATOM     31  H15 GCD     1      24.310  14.350  30.650  1.00  0.00            
ATOM     32  C10 GCD     1      26.730  16.240  29.720  1.00  0.00            
ATOM     33  H16 GCD     1      27.410  15.830  30.470  1.00  0.00            
ATOM     34  O8  GCD     1      26.850  17.650  29.710  1.00  0.00            
ATOM     35  C11 GCD     1      25.970  18.380  28.830  1.00  0.00            
ATOM     36  H17 GCD     1      26.050  17.980  27.810  1.00  0.00            
ATOM     37  C12 GCD     1      26.390  19.900  28.640  1.00  0.00            
ATOM     38  H18 GCD     1      25.960  20.280  27.710  1.00  0.00            
ATOM     39  H19 GCD     1      27.470  19.970  28.470  1.00  0.00            
ATOM     40  O9  GCD     1      26.080  20.730  29.770  1.00  0.00            
ATOM     41  H20 GCD     1      26.360  21.630  29.570  1.00  0.00            
ATOM     42  O10 GCD     1      26.910  15.570  28.460  1.00  0.00            
ATOM     43  C13 GCD     1      28.040  14.710  28.330  1.00  0.00            
ATOM     44  H21 GCD     1      28.430  14.500  29.330  1.00  0.00            
ATOM     45  C14 GCD     1      27.600  13.370  27.960  1.00  0.00            
ATOM     46  H22 GCD     1      27.000  13.380  27.040  1.00  0.00            
ATOM     47  O11 GCD     1      26.840  12.830  29.070  1.00  0.00            
ATOM     48  H23 GCD     1      26.180  13.420  29.450  1.00  0.00            
ATOM     49  C15 GCD     1      28.780  12.370  27.690  1.00  0.00            
ATOM     50  H24 GCD     1      29.320  12.280  28.640  1.00  0.00            
ATOM     51  O12 GCD     1      28.420  11.030  27.330  1.00  0.00            
ATOM     52  H25 GCD     1      27.740  10.960  26.650  1.00  0.00            
ATOM     53  C16 GCD     1      29.660  13.030  26.660  1.00  0.00            
ATOM     54  H26 GCD     1      30.580  12.480  26.450  1.00  0.00            
ATOM     55  O13 GCD     1      30.020  14.320  27.040  1.00  0.00            
ATOM     56  C17 GCD     1      29.020  15.290  27.310  1.00  0.00            
ATOM     57  H27 GCD     1      28.460  15.430  26.380  1.00  0.00            
ATOM     58  C18 GCD     1      29.620  16.600  27.680  1.00  0.00            
ATOM     59  H28 GCD     1      30.320  16.440  28.500  1.00  0.00            
ATOM     60  H29 GCD     1      28.920  17.360  28.060  1.00  0.00            
ATOM     61  O14 GCD     1      30.330  17.200  26.550  1.00  0.00            
ATOM     62  H30 GCD     1      31.190  16.760  26.570  1.00  0.00            
ATOM     63  O15 GCD     1      28.870  13.180  25.440  1.00  0.00            
ATOM     64  C19 GCD     1      28.970  12.080  24.530  1.00  0.00            
ATOM     65  H31 GCD     1      29.530  11.280  25.030  1.00  0.00            
ATOM     66  C20 GCD     1      27.590  11.540  24.050  1.00  0.00            
ATOM     67  H32 GCD     1      27.120  12.460  23.700  1.00  0.00            
ATOM     68  O16 GCD     1      26.900  10.970  25.140  1.00  0.00            
ATOM     69  H33 GCD     1      25.960  11.080  24.950  1.00  0.00            
ATOM     70  C21 GCD     1      27.660  10.650  22.850  1.00  0.00            
ATOM     71  H34 GCD     1      28.070   9.710  23.240  1.00  0.00            
ATOM     72  O17 GCD     1      26.360  10.490  22.210  1.00  0.00            
ATOM     73  H35 GCD     1      25.790   9.880  22.680  1.00  0.00            
ATOM     74  C22 GCD     1      28.680  11.250  21.850  1.00  0.00            
ATOM     75  H36 GCD     1      28.900  10.430  21.150  1.00  0.00            
ATOM     76  O18 GCD     1      29.950  11.590  22.410  1.00  0.00            
ATOM     77  C23 GCD     1      29.830  12.630  23.370  1.00  0.00            
ATOM     78  H37 GCD     1      29.310  13.460  22.890  1.00  0.00            
ATOM     79  C24 GCD     1      31.210  13.140  23.830  1.00  0.00            
ATOM     80  H38 GCD     1      31.050  14.030  24.450  1.00  0.00            
ATOM     81  H39 GCD     1      31.790  13.550  22.990  1.00  0.00            
ATOM     82  O19 GCD     1      32.010  12.130  24.530  1.00  0.00            
ATOM     83  H40 GCD     1      32.880  12.540  24.640  1.00  0.00            
ATOM     84  O20 GCD     1      28.230  12.390  21.060  1.00  0.00            
ATOM     85  C25 GCD     1      28.520  12.370  19.660  1.00  0.00            
ATOM     86  H41 GCD     1      29.060  11.450  19.400  1.00  0.00            
ATOM     87  C26 GCD     1      27.160  12.200  18.910  1.00  0.00            
ATOM     88  H42 GCD     1      26.460  12.940  19.320  1.00  0.00            
ATOM     89  O21 GCD     1      26.700  10.830  19.270  1.00  0.00            
ATOM     90  H43 GCD     1      26.410  10.890  20.190  1.00  0.00            
ATOM     91  C27 GCD     1      27.420  12.400  17.430  1.00  0.00            
ATOM     92  H44 GCD     1      27.950  11.490  17.120  1.00  0.00            
ATOM     93  O22 GCD     1      26.250  12.470  16.690  1.00  0.00            
ATOM     94  H45 GCD     1      26.030  11.560  16.460  1.00  0.00            
ATOM     95  C28 GCD     1      28.210  13.690  17.170  1.00  0.00            
ATOM     96  H46 GCD     1      28.480  13.850  16.120  1.00  0.00            
ATOM     97  O23 GCD     1      29.350  13.550  17.920  1.00  0.00            
ATOM     98  C29 GCD     1      29.330  13.570  19.340  1.00  0.00            
ATOM     99  H47 GCD     1      28.770  14.420  19.730  1.00  0.00            
ATOM    100  C30 GCD     1      30.710  13.730  19.860  1.00  0.00            
ATOM    101  H48 GCD     1      31.320  13.010  19.300  1.00  0.00            
ATOM    102  H49 GCD     1      30.760  13.580  20.940  1.00  0.00            
ATOM    103  O24 GCD     1      31.160  15.110  19.820  1.00  0.00            
ATOM    104  H50 GCD     1      31.360  15.320  18.900  1.00  0.00            
ATOM    105  O25 GCD     1      27.480  14.820  17.690  1.00  0.00            
ATOM    106  C31 GCD     1      27.370  15.990  16.830  1.00  0.00            
ATOM    107  H51 GCD     1      28.260  15.970  16.200  1.00  0.00            
ATOM    108  C32 GCD     1      26.130  15.970  15.970  1.00  0.00            
ATOM    109  H52 GCD     1      25.160  15.850  16.470  1.00  0.00            
ATOM    110  O26 GCD     1      26.140  14.800  15.090  1.00  0.00            
ATOM    111  H53 GCD     1      26.310  14.040  15.670  1.00  0.00            
ATOM    112  C33 GCD     1      25.970  17.330  15.240  1.00  0.00            
ATOM    113  H54 GCD     1      26.780  17.300  14.500  1.00  0.00            
ATOM    114  O27 GCD     1      24.680  17.360  14.510  1.00  0.00            
ATOM    115  H55 GCD     1      24.670  16.620  13.890  1.00  0.00            
ATOM    116  C34 GCD     1      26.070  18.600  16.140  1.00  0.00            
ATOM    117  H56 GCD     1      26.070  19.430  15.420  1.00  0.00            
ATOM    118  O28 GCD     1      27.330  18.390  16.820  1.00  0.00            
ATOM    119  C35 GCD     1      27.290  17.280  17.670  1.00  0.00            
ATOM    120  H57 GCD     1      26.370  17.200  18.270  1.00  0.00            
ATOM    121  C36 GCD     1      28.590  17.370  18.550  1.00  0.00            
ATOM    122  H58 GCD     1      29.440  17.670  17.930  1.00  0.00            
ATOM    123  H59 GCD     1      28.850  16.440  19.060  1.00  0.00            
ATOM    124  O29 GCD     1      28.510  18.440  19.440  1.00  0.00            
ATOM    125  H60 GCD     1      28.500  19.250  18.920  1.00  0.00            
ATOM    126  O30 GCD     1      24.970  18.520  16.970  1.00  0.00            
ATOM    127  C37 GCD     1      24.050  19.570  16.990  1.00  0.00            
ATOM    128  H61 GCD     1      23.940  20.070  16.020  1.00  0.00            
ATOM    129  C38 GCD     1      22.720  19.010  17.430  1.00  0.00            
ATOM    130  H62 GCD     1      22.800  18.610  18.450  1.00  0.00            
ATOM    131  O31 GCD     1      22.320  18.070  16.480  1.00  0.00            
ATOM    132  H63 GCD     1      23.130  17.910  15.980  1.00  0.00            
ATOM    133  C39 GCD     1      21.680  20.060  17.590  1.00  0.00            
ATOM    134  H64 GCD     1      21.530  20.630  16.660  1.00  0.00            
ATOM    135  O32 GCD     1      20.450  19.480  17.990  1.00  0.00            
ATOM    136  H65 GCD     1      20.630  19.030  18.830  1.00  0.00            
ATOM    137  C40 GCD     1      22.160  21.040  18.650  1.00  0.00            
ATOM    138  H66 GCD     1      21.400  21.830  18.650  1.00  0.00            
ATOM    139  O33 GCD     1      23.380  21.620  18.120  1.00  0.00            
ATOM    140  C41 GCD     1      24.470  20.650  17.970  1.00  0.00            
ATOM    141  H67 GCD     1      24.790  20.230  18.930  1.00  0.00            
ATOM    142  C42 GCD     1      25.600  21.470  17.450  1.00  0.00            
ATOM    143  H68 GCD     1      26.520  20.880  17.380  1.00  0.00            
ATOM    144  H69 GCD     1      25.800  22.390  18.020  1.00  0.00            
ATOM    145  O34 GCD     1      25.380  21.890  16.090  1.00  0.00            
ATOM    146  H70 GCD     1      24.540  22.370  16.060  1.00  0.00            
ATOM    147  O35 GCD     1      22.410  20.480  19.960  1.00  0.00            
ATOM    148  C43 GCD     1      21.380  20.580  21.000  1.00  0.00            
ATOM    149  H71 GCD     1      20.480  21.010  20.560  1.00  0.00            
ATOM    150  C44 GCD     1      21.120  19.110  21.530  1.00  0.00            
ATOM    151  H72 GCD     1      22.000  18.680  22.030  1.00  0.00            
ATOM    152  O36 GCD     1      20.730  18.340  20.340  1.00  0.00            
ATOM    153  H73 GCD     1      20.350  17.500  20.630  1.00  0.00            
ATOM    154  C45 GCD     1      20.110  19.140  22.670  1.00  0.00            
ATOM    155  H74 GCD     1      19.150  19.350  22.190  1.00  0.00            
ATOM    156  O37 GCD     1      19.880  17.910  23.440  1.00  0.00            
ATOM    157  H75 GCD     1      20.650  17.720  23.990  1.00  0.00            
ATOM    158  C46 GCD     1      20.480  20.230  23.670  1.00  0.00            
ATOM    159  H76 GCD     1      19.690  20.390  24.400  1.00  0.00            
ATOM    160  O38 GCD     1      21.580  19.770  24.430  1.00  0.00            
ATOM    161  O39 GCD     1      20.740  21.480  23.040  1.00  0.00            
ATOM    162  C47 GCD     1      21.820  21.430  22.110  1.00  0.00            
ATOM    163  H77 GCD     1      22.770  21.050  22.510  1.00  0.00            
ATOM    164  C48 GCD     1      22.060  22.880  21.720  1.00  0.00            
ATOM    165  H78 GCD     1      21.170  23.350  21.290  1.00  0.00            
ATOM    166  H79 GCD     1      22.760  22.890  20.870  1.00  0.00            
ATOM    167  O40 GCD     1      22.650  23.600  22.770  1.00  0.00            
ATOM    168  H80 GCD     1      21.880  24.040  23.160  1.00  0.00            
ATOM    169  C1  BD8     2      22.130  12.180  21.900  1.00  0.00            
ATOM    170  C2  BD8     2      23.290  12.050  20.900  1.00  0.00            
ATOM    171  C3  BD8     2      23.630  13.270  20.140  1.00  0.00            
ATOM    172  C4  BD8     2      23.190  13.410  18.820  1.00  0.00            
ATOM    173  C5  BD8     2      23.400  14.630  18.120  1.00  0.00            
ATOM    174  C6  BD8     2      23.860  15.820  18.830  1.00  0.00            
ATOM    175  C7  BD8     2      24.260  15.670  20.140  1.00  0.00            
ATOM    176  C8  BD8     2      24.740  16.620  21.080  1.00  0.00            
ATOM    177  C9  BD8     2      24.860  15.970  22.260  1.00  0.00            
ATOM    178  N1  BD8     2      24.600  14.620  22.060  1.00  0.00            
ATOM    179  C10 BD8     2      24.200  14.430  20.740  1.00  0.00            
ATOM    180  C11 BD8     2      25.340  16.780  23.500  1.00  0.00            
ATOM    181  C12 BD8     2      26.430  16.010  24.350  1.00  0.00            
ATOM    182  C13 BD8     2      27.570  15.360  23.540  1.00  0.00            
ATOM    183  C14 BD8     2      24.170  17.420  24.270  1.00  0.00            
ATOM    184  C15 BD8     2      23.240  16.320  24.630  1.00  0.00            
ATOM    185  O1  BD8     2      22.030  16.430  24.410  1.00  0.00            
ATOM    186  O2  BD8     2      23.490  15.890  25.880  1.00  0.00            
ATOM    187  O3  BD8     2      26.080  17.950  23.050  1.00  0.00            
ATOM    188  C16 BD8     2      25.520  18.830  22.050  1.00  0.00            
ATOM    189  C17 BD8     2      25.010  18.060  20.830  1.00  0.00            
ATOM    190  H1  BD8     2      21.690  11.180  21.840  1.00  0.00            
ATOM    191  H2  BD8     2      22.370  12.360  22.950  1.00  0.00            
ATOM    192  H3  BD8     2      21.370  12.920  21.630  1.00  0.00            
ATOM    193  H4  BD8     2      23.040  11.260  20.170  1.00  0.00            
ATOM    194  H5  BD8     2      24.220  11.740  21.380  1.00  0.00            
ATOM    195  H6  BD8     2      22.620  12.670  18.260  1.00  0.00            
ATOM    196  H7  BD8     2      22.970  14.750  17.130  1.00  0.00            
ATOM    197  H8  BD8     2      24.070  16.750  18.310  1.00  0.00            
ATOM    198  H9  BD8     2      24.430  14.010  22.850  1.00  0.00            
ATOM    199  H10 BD8     2      25.870  15.300  24.960  1.00  0.00            
ATOM    200  H11 BD8     2      26.910  16.630  25.120  1.00  0.00            
ATOM    201  H12 BD8     2      27.840  16.020  22.700  1.00  0.00            
ATOM    202  H13 BD8     2      28.410  15.200  24.220  1.00  0.00            
ATOM    203  H14 BD8     2      27.280  14.400  23.100  1.00  0.00            
ATOM    204  H15 BD8     2      23.590  18.100  23.640  1.00  0.00            
ATOM    205  H16 BD8     2      24.450  17.950  25.190  1.00  0.00            
ATOM    206  H17 BD8     2      22.590  15.800  26.260  1.00  0.00            
ATOM    207  H18 BD8     2      26.330  19.490  21.710  1.00  0.00            
ATOM    208  H19 BD8     2      24.750  19.450  22.530  1.00  0.00            
ATOM    209  H20 BD8     2      24.130  18.590  20.430  1.00  0.00            
ATOM    210  H21 BD8     2      25.820  18.290  20.120  1.00  0.00            
TER
ENDMDL
MODEL        1
ATOM      1  H1  GCD     1      20.870  22.440  25.610  1.00  0.00            
ATOM      2  O1  GCD     1      21.710  22.340  25.140  1.00  0.00            
ATOM      3  C1  GCD     1      22.130  20.980  25.220  1.00  0.00            
ATOM      4  H2  GCD     1      22.800  20.820  24.370  1.00  0.00            
ATOM      5  H3  GCD     1      22.850  20.840  26.040  1.00  0.00            
ATOM      6  C2  GCD     1      20.980  20.070  25.240  1.00  0.00            
ATOM      7  H4  GCD     1      21.320  19.030  25.240  1.00  0.00            
ATOM      8  C3  GCD     1      20.030  20.220  24.080  1.00  0.00            
ATOM      9  H5  GCD     1      19.690  21.260  23.990  1.00  0.00            
ATOM     10  C4  GCD     1      18.790  19.370  24.260  1.00  0.00            
ATOM     11  H6  GCD     1      19.180  18.350  24.310  1.00  0.00            
ATOM     12  O2  GCD     1      17.910  19.650  23.120  1.00  0.00            
ATOM     13  H7  GCD     1      18.460  19.850  22.350  1.00  0.00            
ATOM     14  C5  GCD     1      18.130  19.550  25.620  1.00  0.00            
ATOM     15  H8  GCD     1      17.740  20.570  25.620  1.00  0.00            
ATOM     16  O3  GCD     1      17.110  18.620  25.860  1.00  0.00            
ATOM     17  H9  GCD     1      16.340  18.840  25.320  1.00  0.00            
ATOM     18  C6  GCD     1      19.150  19.510  26.730  1.00  0.00            
ATOM     19  O4  GCD     1      20.280  20.350  26.470  1.00  0.00            
ATOM     20  H10 GCD     1      18.650  19.860  27.640  1.00  0.00            
ATOM     21  O5  GCD     1      19.720  18.210  26.890  1.00  0.00            
ATOM     22  C7  GCD     1      19.750  17.640  28.200  1.00  0.00            
ATOM     23  H11 GCD     1      19.310  18.350  28.920  1.00  0.00            
ATOM     24  C8  GCD     1      19.010  16.320  28.200  1.00  0.00            
ATOM     25  H12 GCD     1      19.400  15.680  27.390  1.00  0.00            
ATOM     26  O6  GCD     1      17.630  16.630  28.090  1.00  0.00            
ATOM     27  H13 GCD     1      17.680  17.380  27.480  1.00  0.00            
ATOM     28  C9  GCD     1      19.190  15.570  29.520  1.00  0.00            
ATOM     29  H14 GCD     1      18.760  16.300  30.220  1.00  0.00            
ATOM     30  O7  GCD     1      18.580  14.320  29.800  1.00  0.00            
ATOM     31  H15 GCD     1      17.660  14.270  29.510  1.00  0.00            
ATOM     32  C10 GCD     1      20.730  15.510  29.840  1.00  0.00            
ATOM     33  H16 GCD     1      20.850  15.280  30.900  1.00  0.00            
ATOM     34  O8  GCD     1      21.390  16.750  29.680  1.00  0.00            
ATOM     35  C11 GCD     1      21.220  17.460  28.490  1.00  0.00            
ATOM     36  H17 GCD     1      21.750  17.070  27.610  1.00  0.00            
ATOM     37  C12 GCD     1      21.830  18.810  28.760  1.00  0.00            
ATOM     38  H18 GCD     1      21.280  19.280  29.590  1.00  0.00            
ATOM     39  H19 GCD     1      21.790  19.400  27.840  1.00  0.00            
ATOM     40  O9  GCD     1      23.230  18.820  29.250  1.00  0.00            
ATOM     41  H20 GCD     1      23.410  18.170  29.940  1.00  0.00            
ATOM     42  O10 GCD     1      21.380  14.540  28.970  1.00  0.00            
ATOM     43  C13 GCD     1      22.350  13.780  29.630  1.00  0.00            
ATOM     44  H21 GCD     1      22.480  14.030  30.690  1.00  0.00            
ATOM     45  C14 GCD     1      21.950  12.240  29.570  1.00  0.00            
ATOM     46  H22 GCD     1      21.790  11.970  28.520  1.00  0.00            
ATOM     47  O11 GCD     1      20.730  12.120  30.340  1.00  0.00            
ATOM     48  H23 GCD     1      19.990  12.650  30.030  1.00  0.00            
ATOM     49  C15 GCD     1      23.050  11.320  30.240  1.00  0.00            
ATOM     50  H24 GCD     1      23.020  11.540  31.310  1.00  0.00            
ATOM     51  O12 GCD     1      22.740   9.930  30.210  1.00  0.00            
ATOM     52  H25 GCD     1      22.790   9.700  29.280  1.00  0.00            
ATOM     53  C16 GCD     1      24.460  11.670  29.570  1.00  0.00            
ATOM     54  H26 GCD     1      25.260  11.140  30.080  1.00  0.00            
ATOM     55  O13 GCD     1      24.660  13.080  29.820  1.00  0.00            
ATOM     56  C17 GCD     1      23.740  13.920  29.020  1.00  0.00            
ATOM     57  H27 GCD     1      23.780  13.660  27.960  1.00  0.00            
ATOM     58  C18 GCD     1      24.260  15.310  29.170  1.00  0.00            
ATOM     59  H28 GCD     1      23.750  15.810  28.330  1.00  0.00            
ATOM     60  H29 GCD     1      25.350  15.430  29.060  1.00  0.00            
ATOM     61  O14 GCD     1      23.830  16.040  30.360  1.00  0.00            
ATOM     62  H30 GCD     1      22.890  16.190  30.260  1.00  0.00            
ATOM     63  O15 GCD     1      24.440  11.410  28.160  1.00  0.00            
ATOM     64  C19 GCD     1      24.710  10.070  27.860  1.00  0.00            
ATOM     65  H31 GCD     1      24.660   9.440  28.750  1.00  0.00            
ATOM     66  C20 GCD     1      23.720   9.590  26.820  1.00  0.00            
ATOM     67  H32 GCD     1      23.610  10.320  26.000  1.00  0.00            
ATOM     68  O16 GCD     1      22.450   9.430  27.440  1.00  0.00            
ATOM     69  H33 GCD     1      21.870  10.140  27.140  1.00  0.00            
ATOM     70  C21 GCD     1      24.230   8.260  26.280  1.00  0.00            
ATOM     71  H34 GCD     1      24.290   7.670  27.210  1.00  0.00            
ATOM     72  O17 GCD     1      23.370   7.670  25.380  1.00  0.00            
ATOM     73  H35 GCD     1      22.510   7.550  25.790  1.00  0.00            
ATOM     74  C22 GCD     1      25.600   8.310  25.720  1.00  0.00            
ATOM     75  H36 GCD     1      26.000   7.350  25.400  1.00  0.00            
ATOM     76  O18 GCD     1      26.390   8.720  26.820  1.00  0.00            
ATOM     77  C23 GCD     1      26.180   9.990  27.400  1.00  0.00            
ATOM     78  H37 GCD     1      26.320  10.810  26.680  1.00  0.00            
ATOM     79  C24 GCD     1      27.210  10.170  28.490  1.00  0.00            
ATOM     80  H38 GCD     1      27.080  11.150  28.960  1.00  0.00            
ATOM     81  H39 GCD     1      28.170  10.120  27.960  1.00  0.00            
ATOM     82  O19 GCD     1      27.320   9.230  29.530  1.00  0.00            
ATOM     83  H40 GCD     1      27.800   8.500  29.120  1.00  0.00            
ATOM     84  O20 GCD     1      25.670   9.230  24.710  1.00  0.00            
ATOM     85  C25 GCD     1      26.220   8.870  23.440  1.00  0.00            
ATOM     86  H41 GCD     1      26.800   7.950  23.580  1.00  0.00            
ATOM     87  C26 GCD     1      25.070   8.480  22.500  1.00  0.00            
ATOM     88  H42 GCD     1      24.480   9.400  22.420  1.00  0.00            
ATOM     89  O21 GCD     1      24.310   7.350  22.920  1.00  0.00            
ATOM     90  H43 GCD     1      24.070   7.610  23.820  1.00  0.00            
ATOM     91  C27 GCD     1      25.600   8.310  21.120  1.00  0.00            
ATOM     92  H44 GCD     1      26.260   7.440  21.030  1.00  0.00            
ATOM     93  O22 GCD     1      24.590   8.000  20.160  1.00  0.00            
ATOM     94  H45 GCD     1      24.170   8.830  19.890  1.00  0.00            
ATOM     95  C28 GCD     1      26.480   9.490  20.690  1.00  0.00            
ATOM     96  H46 GCD     1      27.020   9.300  19.760  1.00  0.00            
ATOM     97  O23 GCD     1      27.520   9.700  21.630  1.00  0.00            
ATOM     98  C29 GCD     1      27.070   9.990  22.920  1.00  0.00            
ATOM     99  H47 GCD     1      26.430  10.880  22.800  1.00  0.00            
ATOM    100  C30 GCD     1      28.260  10.440  23.740  1.00  0.00            
ATOM    101  H48 GCD     1      27.830  10.710  24.710  1.00  0.00            
ATOM    102  H49 GCD     1      28.760  11.280  23.260  1.00  0.00            
ATOM    103  O24 GCD     1      29.170   9.400  23.950  1.00  0.00            
ATOM    104  H50 GCD     1      29.770   9.430  23.200  1.00  0.00            
ATOM    105  O25 GCD     1      25.720  10.720  20.570  1.00  0.00            
ATOM    106  C31 GCD     1      25.370  11.140  19.250  1.00  0.00            
ATOM    107  H51 GCD     1      25.640  10.320  18.570  1.00  0.00            
ATOM    108  C32 GCD     1      23.850  11.360  19.040  1.00  0.00            
ATOM    109  H52 GCD     1      23.420  11.990  19.830  1.00  0.00            
ATOM    110  O26 GCD     1      23.050  10.130  19.110  1.00  0.00            
ATOM    111  H53 GCD     1      22.540   9.920  18.320  1.00  0.00            
ATOM    112  C33 GCD     1      23.610  12.000  17.620  1.00  0.00            
ATOM    113  H54 GCD     1      23.930  11.180  16.950  1.00  0.00            
ATOM    114  O27 GCD     1      22.260  12.390  17.250  1.00  0.00            
ATOM    115  H55 GCD     1      21.730  11.610  17.440  1.00  0.00            
ATOM    116  C34 GCD     1      24.560  13.190  17.500  1.00  0.00            
ATOM    117  H56 GCD     1      24.470  13.590  16.490  1.00  0.00            
ATOM    118  O28 GCD     1      25.860  12.820  17.710  1.00  0.00            
ATOM    119  C35 GCD     1      26.180  12.440  19.010  1.00  0.00            
ATOM    120  H57 GCD     1      25.940  13.220  19.740  1.00  0.00            
ATOM    121  C36 GCD     1      27.660  12.230  19.120  1.00  0.00            
ATOM    122  H58 GCD     1      27.970  11.480  18.390  1.00  0.00            
ATOM    123  H59 GCD     1      27.860  11.820  20.120  1.00  0.00            
ATOM    124  O29 GCD     1      28.500  13.380  18.970  1.00  0.00            
ATOM    125  H60 GCD     1      28.270  13.860  18.170  1.00  0.00            
ATOM    126  O30 GCD     1      24.180  14.270  18.380  1.00  0.00            
ATOM    127  C37 GCD     1      24.220  15.580  17.810  1.00  0.00            
ATOM    128  H61 GCD     1      24.810  15.540  16.880  1.00  0.00            
ATOM    129  C38 GCD     1      22.810  15.980  17.450  1.00  0.00            
ATOM    130  H62 GCD     1      22.260  15.990  18.400  1.00  0.00            
ATOM    131  O31 GCD     1      22.230  15.030  16.450  1.00  0.00            
ATOM    132  H63 GCD     1      22.260  14.130  16.800  1.00  0.00            
ATOM    133  C39 GCD     1      22.850  17.480  16.920  1.00  0.00            
ATOM    134  H64 GCD     1      23.480  17.520  16.030  1.00  0.00            
ATOM    135  O32 GCD     1      21.530  17.990  16.600  1.00  0.00            
ATOM    136  H65 GCD     1      21.240  18.200  17.500  1.00  0.00            
ATOM    137  C40 GCD     1      23.440  18.290  18.070  1.00  0.00            
ATOM    138  H66 GCD     1      23.680  19.250  17.600  1.00  0.00            
ATOM    139  O33 GCD     1      24.740  17.870  18.450  1.00  0.00            
ATOM    140  C41 GCD     1      24.850  16.470  18.860  1.00  0.00            
ATOM    141  H67 GCD     1      24.240  16.490  19.780  1.00  0.00            
ATOM    142  C42 GCD     1      26.240  16.130  19.280  1.00  0.00            
ATOM    143  H68 GCD     1      26.770  16.070  18.310  1.00  0.00            
ATOM    144  H69 GCD     1      26.350  15.210  19.870  1.00  0.00            
ATOM    145  O34 GCD     1      26.830  17.160  20.000  1.00  0.00            
ATOM    146  H70 GCD     1      26.540  18.010  19.640  1.00  0.00            
ATOM    147  O35 GCD     1      22.660  18.220  19.290  1.00  0.00            
ATOM    148  C43 GCD     1      22.220  19.520  19.810  1.00  0.00            
ATOM    149  H71 GCD     1      22.600  20.410  19.300  1.00  0.00            
ATOM    150  C44 GCD     1      20.710  19.530  19.950  1.00  0.00            
ATOM    151  H72 GCD     1      20.440  18.640  20.540  1.00  0.00            
ATOM    152  O36 GCD     1      20.100  19.550  18.640  1.00  0.00            
ATOM    153  H73 GCD     1      20.690  20.080  18.090  1.00  0.00            
ATOM    154  C45 GCD     1      20.360  20.770  20.640  1.00  0.00            
ATOM    155  H74 GCD     1      20.720  21.570  19.990  1.00  0.00            
ATOM    156  O37 GCD     1      18.950  21.030  20.730  1.00  0.00            
ATOM    157  H75 GCD     1      18.600  20.880  19.850  1.00  0.00            
ATOM    158  C46 GCD     1      21.050  20.830  21.970  1.00  0.00            
ATOM    159  H76 GCD     1      20.740  21.780  22.410  1.00  0.00            
ATOM    160  O38 GCD     1      20.660  19.800  22.910  1.00  0.00            
ATOM    161  O39 GCD     1      22.460  20.890  21.760  1.00  0.00            
ATOM    162  C47 GCD     1      22.860  19.660  21.200  1.00  0.00            
ATOM    163  H77 GCD     1      22.510  18.850  21.860  1.00  0.00            
ATOM    164  C48 GCD     1      24.370  19.790  21.260  1.00  0.00            
ATOM    165  H78 GCD     1      24.780  18.790  21.110  1.00  0.00            
ATOM    166  H79 GCD     1      24.710  20.190  22.220  1.00  0.00            
ATOM    167  O40 GCD     1      24.870  20.600  20.170  1.00  0.00            
ATOM    168  H80 GCD     1      24.450  21.460  20.230  1.00  0.00            
ATOM    169  C1  BD8     2      18.580  10.690  21.270  1.00  0.00            
ATOM    170  C2  BD8     2      19.700  11.130  20.320  1.00  0.00            
ATOM    171  C3  BD8     2      19.830  12.650  20.220  1.00  0.00            
ATOM    172  C4  BD8     2      19.270  13.360  19.170  1.00  0.00            
ATOM    173  C5  BD8     2      19.300  14.770  19.100  1.00  0.00            
ATOM    174  C6  BD8     2      20.100  15.490  20.040  1.00  0.00            
ATOM    175  C7  BD8     2      20.750  14.710  21.050  1.00  0.00            
ATOM    176  C8  BD8     2      21.460  15.120  22.260  1.00  0.00            
ATOM    177  C9  BD8     2      21.770  13.970  22.940  1.00  0.00            
ATOM    178  N1  BD8     2      21.280  12.830  22.250  1.00  0.00            
ATOM    179  C10 BD8     2      20.640  13.330  21.150  1.00  0.00            
ATOM    180  C11 BD8     2      22.370  14.050  24.330  1.00  0.00            
ATOM    181  C12 BD8     2      23.620  13.170  24.480  1.00  0.00            
ATOM    182  C13 BD8     2      24.780  13.340  23.570  1.00  0.00            
ATOM    183  C14 BD8     2      21.250  13.810  25.450  1.00  0.00            
ATOM    184  C15 BD8     2      20.520  12.510  25.400  1.00  0.00            
ATOM    185  O1  BD8     2      20.880  11.520  26.020  1.00  0.00            
ATOM    186  O2  BD8     2      19.250  12.520  25.000  1.00  0.00            
ATOM    187  O3  BD8     2      22.940  15.400  24.590  1.00  0.00            
ATOM    188  C16 BD8     2      22.200  16.540  24.190  1.00  0.00            
ATOM    189  C17 BD8     2      21.900  16.440  22.680  1.00  0.00            
ATOM    190  H1  BD8     2      17.560  10.860  20.930  1.00  0.00            
ATOM    191  H2  BD8     2      18.620   9.630  21.550  1.00  0.00            
ATOM    192  H3  BD8     2      18.680  11.240  22.210  1.00  0.00            
ATOM    193  H4  BD8     2      19.440  10.730  19.340  1.00  0.00            
ATOM    194  H5  BD8     2      20.620  10.660  20.690  1.00  0.00            
ATOM    195  H6  BD8     2      18.740  12.730  18.450  1.00  0.00            
ATOM    196  H7  BD8     2      18.820  15.270  18.260  1.00  0.00            
ATOM    197  H8  BD8     2      20.310  16.530  19.830  1.00  0.00            
ATOM    198  H9  BD8     2      21.380  11.880  22.570  1.00  0.00            
ATOM    199  H10 BD8     2      23.320  12.120  24.560  1.00  0.00            
ATOM    200  H11 BD8     2      23.930  13.340  25.520  1.00  0.00            
ATOM    201  H12 BD8     2      24.620  12.920  22.570  1.00  0.00            
ATOM    202  H13 BD8     2      24.890  14.420  23.500  1.00  0.00            
ATOM    203  H14 BD8     2      25.730  12.980  23.990  1.00  0.00            
ATOM    204  H15 BD8     2      20.470  14.580  25.430  1.00  0.00            
ATOM    205  H16 BD8     2      21.720  13.990  26.430  1.00  0.00            
ATOM    206  H17 BD8     2      18.940  11.600  25.110  1.00  0.00            
ATOM    207  H18 BD8     2      22.740  17.470  24.400  1.00  0.00            
ATOM    208  H19 BD8     2      21.200  16.580  24.620  1.00  0.00            
ATOM    209  H20 BD8     2      21.200  17.220  22.350  1.00  0.00            
ATOM    210  H21 BD8     2      22.800  16.720  22.120  1.00  0.00            
TER
ENDMDL
MODEL        1
ATOM      1  H1  GCD     1      28.190  29.590  16.360  1.00  0.00            
ATOM      2  O1  GCD     1      28.370  28.650  16.300  1.00  0.00            
ATOM      3  C1  GCD     1      27.390  27.800  16.970  1.00  0.00            
ATOM      4  H2  GCD     1      27.070  26.970  16.330  1.00  0.00            
ATOM      5  H3  GCD     1      27.700  27.430  17.960  1.00  0.00            
ATOM      6  C2  GCD     1      26.090  28.610  17.130  1.00  0.00            
ATOM      7  H4  GCD     1      25.260  28.110  17.650  1.00  0.00            
ATOM      8  C3  GCD     1      25.470  28.980  15.760  1.00  0.00            
ATOM      9  H5  GCD     1      26.210  29.420  15.090  1.00  0.00            
ATOM     10  C4  GCD     1      24.230  29.850  16.010  1.00  0.00            
ATOM     11  H6  GCD     1      23.440  29.400  16.630  1.00  0.00            
ATOM     12  O2  GCD     1      23.610  30.210  14.810  1.00  0.00            
ATOM     13  H7  GCD     1      22.660  30.210  14.980  1.00  0.00            
ATOM     14  C5  GCD     1      24.630  31.090  16.780  1.00  0.00            
ATOM     15  H8  GCD     1      25.450  31.650  16.310  1.00  0.00            
ATOM     16  O3  GCD     1      23.580  32.060  16.950  1.00  0.00            
ATOM     17  H9  GCD     1      23.920  32.890  16.600  1.00  0.00            
ATOM     18  C6  GCD     1      25.170  30.630  18.170  1.00  0.00            
ATOM     19  O4  GCD     1      26.330  29.810  17.920  1.00  0.00            
ATOM     20  H10 GCD     1      25.550  31.490  18.720  1.00  0.00            
ATOM     21  O5  GCD     1      24.240  29.930  18.930  1.00  0.00            
ATOM     22  C7  GCD     1      23.420  30.660  19.950  1.00  0.00            
ATOM     23  H11 GCD     1      23.410  31.740  19.760  1.00  0.00            
ATOM     24  C8  GCD     1      22.010  30.020  19.920  1.00  0.00            
ATOM     25  H12 GCD     1      22.050  28.920  20.010  1.00  0.00            
ATOM     26  O6  GCD     1      21.370  30.090  18.640  1.00  0.00            
ATOM     27  H13 GCD     1      21.510  30.960  18.250  1.00  0.00            
ATOM     28  C9  GCD     1      21.190  30.510  21.110  1.00  0.00            
ATOM     29  H14 GCD     1      21.060  31.580  20.920  1.00  0.00            
ATOM     30  O7  GCD     1      19.990  29.720  21.240  1.00  0.00            
ATOM     31  H15 GCD     1      19.700  29.350  20.400  1.00  0.00            
ATOM     32  C10 GCD     1      21.990  30.310  22.430  1.00  0.00            
ATOM     33  H16 GCD     1      21.400  30.740  23.250  1.00  0.00            
ATOM     34  O8  GCD     1      23.230  30.980  22.320  1.00  0.00            
ATOM     35  C11 GCD     1      24.090  30.410  21.320  1.00  0.00            
ATOM     36  H17 GCD     1      24.370  29.360  21.490  1.00  0.00            
ATOM     37  C12 GCD     1      25.380  31.170  21.500  1.00  0.00            
ATOM     38  H18 GCD     1      26.250  30.650  21.070  1.00  0.00            
ATOM     39  H19 GCD     1      25.570  31.070  22.580  1.00  0.00            
ATOM     40  O9  GCD     1      25.390  32.570  21.070  1.00  0.00            
ATOM     41  H20 GCD     1      26.310  32.830  21.240  1.00  0.00            
ATOM     42  O10 GCD     1      22.110  28.890  22.720  1.00  0.00            
ATOM     43  C13 GCD     1      21.720  28.430  24.050  1.00  0.00            
ATOM     44  H21 GCD     1      21.200  29.250  24.560  1.00  0.00            
ATOM     45  C14 GCD     1      20.730  27.350  23.840  1.00  0.00            
ATOM     46  H22 GCD     1      21.160  26.740  23.040  1.00  0.00            
ATOM     47  O11 GCD     1      19.440  27.940  23.320  1.00  0.00            
ATOM     48  H23 GCD     1      19.650  28.490  22.560  1.00  0.00            
ATOM     49  C15 GCD     1      20.480  26.500  25.060  1.00  0.00            
ATOM     50  H24 GCD     1      20.080  27.110  25.880  1.00  0.00            
ATOM     51  O12 GCD     1      19.570  25.350  24.780  1.00  0.00            
ATOM     52  H25 GCD     1      18.890  25.670  24.160  1.00  0.00            
ATOM     53  C16 GCD     1      21.810  26.000  25.660  1.00  0.00            
ATOM     54  H26 GCD     1      21.540  25.490  26.590  1.00  0.00            
ATOM     55  O13 GCD     1      22.570  27.170  26.020  1.00  0.00            
ATOM     56  C17 GCD     1      22.960  28.020  24.890  1.00  0.00            
ATOM     57  H27 GCD     1      23.630  27.410  24.260  1.00  0.00            
ATOM     58  C18 GCD     1      23.740  29.190  25.420  1.00  0.00            
ATOM     59  H28 GCD     1      23.060  29.710  26.100  1.00  0.00            
ATOM     60  H29 GCD     1      23.810  29.890  24.570  1.00  0.00            
ATOM     61  O14 GCD     1      24.940  28.820  26.100  1.00  0.00            
ATOM     62  H30 GCD     1      24.660  28.280  26.850  1.00  0.00            
ATOM     63  O15 GCD     1      22.530  25.140  24.740  1.00  0.00            
ATOM     64  C19 GCD     1      23.060  23.940  25.250  1.00  0.00            
ATOM     65  H31 GCD     1      22.750  23.800  26.290  1.00  0.00            
ATOM     66  C20 GCD     1      22.470  22.820  24.420  1.00  0.00            
ATOM     67  H32 GCD     1      22.860  22.870  23.400  1.00  0.00            
ATOM     68  O16 GCD     1      20.990  22.860  24.460  1.00  0.00            
ATOM     69  H33 GCD     1      20.900  23.810  24.360  1.00  0.00            
ATOM     70  C21 GCD     1      22.980  21.500  25.140  1.00  0.00            
ATOM     71  H34 GCD     1      22.610  21.500  26.170  1.00  0.00            
ATOM     72  O17 GCD     1      22.410  20.350  24.530  1.00  0.00            
ATOM     73  H35 GCD     1      21.490  20.570  24.370  1.00  0.00            
ATOM     74  C22 GCD     1      24.480  21.480  25.030  1.00  0.00            
ATOM     75  H36 GCD     1      24.780  20.620  25.630  1.00  0.00            
ATOM     76  O18 GCD     1      25.060  22.610  25.590  1.00  0.00            
ATOM     77  C23 GCD     1      24.610  23.890  25.160  1.00  0.00            
ATOM     78  H37 GCD     1      24.930  24.050  24.120  1.00  0.00            
ATOM     79  C24 GCD     1      25.210  25.020  26.090  1.00  0.00            
ATOM     80  H38 GCD     1      24.880  26.020  25.790  1.00  0.00            
ATOM     81  H39 GCD     1      26.300  24.990  25.960  1.00  0.00            
ATOM     82  O19 GCD     1      24.810  24.790  27.430  1.00  0.00            
ATOM     83  H40 GCD     1      24.990  23.860  27.590  1.00  0.00            
ATOM     84  O20 GCD     1      24.950  21.380  23.690  1.00  0.00            
ATOM     85  C25 GCD     1      25.930  20.440  23.360  1.00  0.00            
ATOM     86  H41 GCD     1      26.570  20.180  24.210  1.00  0.00            
ATOM     87  C26 GCD     1      25.220  19.160  22.850  1.00  0.00            
ATOM     88  H42 GCD     1      24.620  19.540  22.010  1.00  0.00            
ATOM     89  O21 GCD     1      24.380  18.490  23.800  1.00  0.00            
ATOM     90  H43 GCD     1      23.700  19.120  24.090  1.00  0.00            
ATOM     91  C27 GCD     1      26.230  18.200  22.300  1.00  0.00            
ATOM     92  H44 GCD     1      26.890  17.900  23.120  1.00  0.00            
ATOM     93  O22 GCD     1      25.640  17.020  21.660  1.00  0.00            
ATOM     94  H45 GCD     1      25.330  17.320  20.800  1.00  0.00            
ATOM     95  C28 GCD     1      27.090  18.920  21.250  1.00  0.00            
ATOM     96  H46 GCD     1      27.930  18.320  20.910  1.00  0.00            
ATOM     97  O23 GCD     1      27.640  20.070  21.750  1.00  0.00            
ATOM     98  C29 GCD     1      26.790  21.090  22.280  1.00  0.00            
ATOM     99  H47 GCD     1      26.150  21.440  21.450  1.00  0.00            
ATOM    100  C30 GCD     1      27.610  22.230  22.800  1.00  0.00            
ATOM    101  H48 GCD     1      28.460  21.780  23.330  1.00  0.00            
ATOM    102  H49 GCD     1      27.110  22.820  23.570  1.00  0.00            
ATOM    103  O24 GCD     1      27.910  23.190  21.810  1.00  0.00            
ATOM    104  H50 GCD     1      28.000  24.020  22.290  1.00  0.00            
ATOM    105  O25 GCD     1      26.310  19.350  20.120  1.00  0.00            
ATOM    106  C31 GCD     1      26.610  18.690  18.810  1.00  0.00            
ATOM    107  H51 GCD     1      27.300  17.850  18.970  1.00  0.00            
ATOM    108  C32 GCD     1      25.400  18.120  18.190  1.00  0.00            
ATOM    109  H52 GCD     1      24.720  18.980  18.070  1.00  0.00            
ATOM    110  O26 GCD     1      24.930  17.140  19.070  1.00  0.00            
ATOM    111  H53 GCD     1      25.330  16.310  18.800  1.00  0.00            
ATOM    112  C33 GCD     1      25.610  17.670  16.760  1.00  0.00            
ATOM    113  H54 GCD     1      26.310  16.830  16.730  1.00  0.00            
ATOM    114  O27 GCD     1      24.380  17.200  16.150  1.00  0.00            
ATOM    115  H55 GCD     1      24.020  16.480  16.690  1.00  0.00            
ATOM    116  C34 GCD     1      26.400  18.670  15.870  1.00  0.00            
ATOM    117  H56 GCD     1      26.850  18.330  14.930  1.00  0.00            
ATOM    118  O28 GCD     1      27.580  18.930  16.640  1.00  0.00            
ATOM    119  C35 GCD     1      27.390  19.710  17.800  1.00  0.00            
ATOM    120  H57 GCD     1      26.770  20.590  17.580  1.00  0.00            
ATOM    121  C36 GCD     1      28.730  20.110  18.450  1.00  0.00            
ATOM    122  H58 GCD     1      29.120  19.130  18.710  1.00  0.00            
ATOM    123  H59 GCD     1      28.690  20.700  19.380  1.00  0.00            
ATOM    124  O29 GCD     1      29.580  20.800  17.540  1.00  0.00            
ATOM    125  H60 GCD     1      29.710  20.350  16.700  1.00  0.00            
ATOM    126  O30 GCD     1      25.750  19.830  15.520  1.00  0.00            
ATOM    127  C37 GCD     1      25.480  20.260  14.180  1.00  0.00            
ATOM    128  H61 GCD     1      25.450  19.420  13.480  1.00  0.00            
ATOM    129  C38 GCD     1      24.060  20.750  14.330  1.00  0.00            
ATOM    130  H62 GCD     1      24.080  21.440  15.180  1.00  0.00            
ATOM    131  O31 GCD     1      23.160  19.700  14.660  1.00  0.00            
ATOM    132  H63 GCD     1      23.500  19.280  15.470  1.00  0.00            
ATOM    133  C39 GCD     1      23.580  21.410  12.960  1.00  0.00            
ATOM    134  H64 GCD     1      23.620  20.630  12.190  1.00  0.00            
ATOM    135  O32 GCD     1      22.280  22.020  13.110  1.00  0.00            
ATOM    136  H65 GCD     1      22.480  22.940  13.310  1.00  0.00            
ATOM    137  C40 GCD     1      24.580  22.500  12.570  1.00  0.00            
ATOM    138  H66 GCD     1      24.350  22.940  11.590  1.00  0.00            
ATOM    139  O33 GCD     1      25.850  21.900  12.520  1.00  0.00            
ATOM    140  C41 GCD     1      26.420  21.390  13.730  1.00  0.00            
ATOM    141  H67 GCD     1      26.640  22.200  14.440  1.00  0.00            
ATOM    142  C42 GCD     1      27.760  20.700  13.500  1.00  0.00            
ATOM    143  H68 GCD     1      28.110  20.390  14.490  1.00  0.00            
ATOM    144  H69 GCD     1      28.390  21.530  13.180  1.00  0.00            
ATOM    145  O34 GCD     1      27.790  19.650  12.580  1.00  0.00            
ATOM    146  H70 GCD     1      28.670  19.290  12.630  1.00  0.00            
ATOM    147  O35 GCD     1      24.600  23.450  13.580  1.00  0.00            
ATOM    148  C43 GCD     1      24.570  24.860  13.200  1.00  0.00            
ATOM    149  H71 GCD     1      24.640  25.010  12.120  1.00  0.00            
ATOM    150  C44 GCD     1      23.420  25.510  13.740  1.00  0.00            
ATOM    151  H72 GCD     1      23.440  25.450  14.830  1.00  0.00            
ATOM    152  O36 GCD     1      22.320  24.880  13.160  1.00  0.00            
ATOM    153  H73 GCD     1      21.470  25.130  13.540  1.00  0.00            
ATOM    154  C45 GCD     1      23.390  27.000  13.370  1.00  0.00            
ATOM    155  H74 GCD     1      23.460  27.160  12.290  1.00  0.00            
ATOM    156  O37 GCD     1      22.310  27.750  13.880  1.00  0.00            
ATOM    157  H75 GCD     1      22.610  28.310  14.610  1.00  0.00            
ATOM    158  C46 GCD     1      24.670  27.650  13.810  1.00  0.00            
ATOM    159  H76 GCD     1      24.750  28.670  13.420  1.00  0.00            
ATOM    160  O38 GCD     1      24.760  27.780  15.220  1.00  0.00            
ATOM    161  O39 GCD     1      25.900  27.010  13.330  1.00  0.00            
ATOM    162  C47 GCD     1      25.810  25.580  13.670  1.00  0.00            
ATOM    163  H77 GCD     1      25.950  25.510  14.760  1.00  0.00            
ATOM    164  C48 GCD     1      27.070  24.940  13.110  1.00  0.00            
ATOM    165  H78 GCD     1      27.280  23.910  13.440  1.00  0.00            
ATOM    166  H79 GCD     1      27.890  25.590  13.440  1.00  0.00            
ATOM    167  O40 GCD     1      27.310  24.930  11.710  1.00  0.00            
ATOM    168  H80 GCD     1      27.790  24.140  11.420  1.00  0.00            
ATOM    169  C1  BD8     2      18.310  22.620  20.060  1.00  0.00            
ATOM    170  C2  BD8     2      19.050  22.670  21.410  1.00  0.00            
ATOM    171  C3  BD8     2      20.400  21.960  21.320  1.00  0.00            
ATOM    172  C4  BD8     2      20.560  20.590  21.620  1.00  0.00            
ATOM    173  C5  BD8     2      21.660  19.850  21.280  1.00  0.00            
ATOM    174  C6  BD8     2      22.700  20.510  20.590  1.00  0.00            
ATOM    175  C7  BD8     2      22.600  21.900  20.360  1.00  0.00            
ATOM    176  C8  BD8     2      23.490  22.750  19.550  1.00  0.00            
ATOM    177  C9  BD8     2      22.790  23.940  19.490  1.00  0.00            
ATOM    178  N1  BD8     2      21.570  23.880  20.210  1.00  0.00            
ATOM    179  C10 BD8     2      21.460  22.590  20.690  1.00  0.00            
ATOM    180  C11 BD8     2      23.510  25.110  18.820  1.00  0.00            
ATOM    181  C12 BD8     2      23.850  26.210  19.850  1.00  0.00            
ATOM    182  C13 BD8     2      24.980  25.850  20.790  1.00  0.00            
ATOM    183  C14 BD8     2      22.680  25.720  17.650  1.00  0.00            
ATOM    184  C15 BD8     2      21.550  26.650  18.070  1.00  0.00            
ATOM    185  O1  BD8     2      20.960  26.640  19.120  1.00  0.00            
ATOM    186  O2  BD8     2      21.500  27.720  17.280  1.00  0.00            
ATOM    187  O3  BD8     2      24.810  24.790  18.260  1.00  0.00            
ATOM    188  C16 BD8     2      24.940  23.480  17.690  1.00  0.00            
ATOM    189  C17 BD8     2      24.690  22.470  18.820  1.00  0.00            
ATOM    190  H1  BD8     2      18.150  21.620  19.650  1.00  0.00            
ATOM    191  H2  BD8     2      17.290  22.990  20.190  1.00  0.00            
ATOM    192  H3  BD8     2      18.870  23.230  19.330  1.00  0.00            
ATOM    193  H4  BD8     2      18.410  22.050  22.060  1.00  0.00            
ATOM    194  H5  BD8     2      19.120  23.730  21.670  1.00  0.00            
ATOM    195  H6  BD8     2      19.810  20.050  22.200  1.00  0.00            
ATOM    196  H7  BD8     2      21.660  18.760  21.360  1.00  0.00            
ATOM    197  H8  BD8     2      23.620  20.040  20.250  1.00  0.00            
ATOM    198  H9  BD8     2      20.810  24.550  20.200  1.00  0.00            
ATOM    199  H10 BD8     2      22.940  26.390  20.430  1.00  0.00            
ATOM    200  H11 BD8     2      24.190  27.110  19.330  1.00  0.00            
ATOM    201  H12 BD8     2      25.130  26.560  21.620  1.00  0.00            
ATOM    202  H13 BD8     2      24.830  24.930  21.370  1.00  0.00            
ATOM    203  H14 BD8     2      25.960  25.760  20.300  1.00  0.00            
ATOM    204  H15 BD8     2      22.430  24.860  17.030  1.00  0.00            
ATOM    205  H16 BD8     2      23.350  26.320  17.030  1.00  0.00            
ATOM    206  H17 BD8     2      21.070  28.360  17.860  1.00  0.00            
ATOM    207  H18 BD8     2      25.920  23.360  17.210  1.00  0.00            
ATOM    208  H19 BD8     2      24.150  23.540  16.930  1.00  0.00            
ATOM    209  H20 BD8     2      24.760  21.460  18.390  1.00  0.00            
ATOM    210  H21 BD8     2      25.560  22.660  19.460  1.00  0.00            
TER
ENDMDL
MODEL        1
ATOM      1  H1  GCD     1      15.140  28.980  23.050  1.00  0.00            
ATOM      2  O1  GCD     1      14.800  28.090  22.910  1.00  0.00            
ATOM      3  C1  GCD     1      15.840  27.160  22.990  1.00  0.00            
ATOM      4  H2  GCD     1      16.790  27.620  22.660  1.00  0.00            
ATOM      5  H3  GCD     1      15.940  26.820  24.030  1.00  0.00            
ATOM      6  C2  GCD     1      15.630  26.020  22.090  1.00  0.00            
ATOM      7  H4  GCD     1      16.480  25.320  22.070  1.00  0.00            
ATOM      8  C3  GCD     1      15.350  26.520  20.660  1.00  0.00            
ATOM      9  H5  GCD     1      14.430  27.100  20.480  1.00  0.00            
ATOM     10  C4  GCD     1      15.040  25.290  19.750  1.00  0.00            
ATOM     11  H6  GCD     1      15.930  24.640  19.780  1.00  0.00            
ATOM     12  O2  GCD     1      14.750  25.660  18.420  1.00  0.00            
ATOM     13  H7  GCD     1      14.900  24.880  17.860  1.00  0.00            
ATOM     14  C5  GCD     1      13.940  24.410  20.380  1.00  0.00            
ATOM     15  H8  GCD     1      12.990  24.950  20.420  1.00  0.00            
ATOM     16  O3  GCD     1      13.780  23.290  19.630  1.00  0.00            
ATOM     17  H9  GCD     1      14.270  22.550  20.030  1.00  0.00            
ATOM     18  C6  GCD     1      14.260  24.100  21.820  1.00  0.00            
ATOM     19  O4  GCD     1      14.470  25.310  22.520  1.00  0.00            
ATOM     20  H10 GCD     1      13.410  23.560  22.250  1.00  0.00            
ATOM     21  O5  GCD     1      15.370  23.220  21.850  1.00  0.00            
ATOM     22  C7  GCD     1      15.340  22.040  22.640  1.00  0.00            
ATOM     23  H11 GCD     1      14.360  22.020  23.130  1.00  0.00            
ATOM     24  C8  GCD     1      15.510  20.810  21.830  1.00  0.00            
ATOM     25  H12 GCD     1      16.520  20.810  21.410  1.00  0.00            
ATOM     26  O6  GCD     1      14.560  20.860  20.770  1.00  0.00            
ATOM     27  H13 GCD     1      14.460  20.090  20.210  1.00  0.00            
ATOM     28  C9  GCD     1      15.470  19.650  22.790  1.00  0.00            
ATOM     29  H14 GCD     1      14.550  19.690  23.380  1.00  0.00            
ATOM     30  O7  GCD     1      15.590  18.410  22.150  1.00  0.00            
ATOM     31  H15 GCD     1      16.530  18.260  21.970  1.00  0.00            
ATOM     32  C10 GCD     1      16.650  19.810  23.790  1.00  0.00            
ATOM     33  H16 GCD     1      16.730  19.010  24.540  1.00  0.00            
ATOM     34  O8  GCD     1      16.360  20.990  24.600  1.00  0.00            
ATOM     35  C11 GCD     1      16.330  22.190  23.800  1.00  0.00            
ATOM     36  H17 GCD     1      17.290  22.410  23.310  1.00  0.00            
ATOM     37  C12 GCD     1      16.050  23.390  24.730  1.00  0.00            
ATOM     38  H18 GCD     1      16.220  24.220  24.020  1.00  0.00            
ATOM     39  H19 GCD     1      16.920  23.610  25.360  1.00  0.00            
ATOM     40  O9  GCD     1      14.780  23.310  25.420  1.00  0.00            
ATOM     41  H20 GCD     1      14.800  24.100  25.970  1.00  0.00            
ATOM     42  O10 GCD     1      17.930  20.010  23.160  1.00  0.00            
ATOM     43  C13 GCD     1      18.890  18.920  23.230  1.00  0.00            
ATOM     44  H21 GCD     1      18.440  18.030  23.690  1.00  0.00            
ATOM     45  C14 GCD     1      19.310  18.550  21.870  1.00  0.00            
ATOM     46  H22 GCD     1      19.670  19.460  21.380  1.00  0.00            
ATOM     47  O11 GCD     1      18.150  17.870  21.100  1.00  0.00            
ATOM     48  H23 GCD     1      18.440  17.660  20.200  1.00  0.00            
ATOM     49  C15 GCD     1      20.520  17.610  21.940  1.00  0.00            
ATOM     50  H24 GCD     1      20.100  16.690  22.360  1.00  0.00            
ATOM     51  O12 GCD     1      20.900  17.280  20.560  1.00  0.00            
ATOM     52  H25 GCD     1      21.560  17.930  20.300  1.00  0.00            
ATOM     53  C16 GCD     1      21.700  18.010  22.830  1.00  0.00            
ATOM     54  H26 GCD     1      22.250  17.120  23.130  1.00  0.00            
ATOM     55  O13 GCD     1      21.130  18.360  24.060  1.00  0.00            
ATOM     56  C17 GCD     1      20.150  19.360  23.960  1.00  0.00            
ATOM     57  H27 GCD     1      20.580  20.220  23.430  1.00  0.00            
ATOM     58  C18 GCD     1      19.650  19.710  25.370  1.00  0.00            
ATOM     59  H28 GCD     1      18.910  20.520  25.350  1.00  0.00            
ATOM     60  H29 GCD     1      20.490  20.140  25.920  1.00  0.00            
ATOM     61  O14 GCD     1      19.040  18.630  26.090  1.00  0.00            
ATOM     62  H30 GCD     1      19.670  17.950  26.360  1.00  0.00            
ATOM     63  O15 GCD     1      22.540  19.040  22.280  1.00  0.00            
ATOM     64  C19 GCD     1      23.940  18.940  22.740  1.00  0.00            
ATOM     65  H31 GCD     1      24.000  18.050  23.380  1.00  0.00            
ATOM     66  C20 GCD     1      24.900  18.790  21.570  1.00  0.00            
ATOM     67  H32 GCD     1      24.660  19.650  20.930  1.00  0.00            
ATOM     68  O16 GCD     1      24.740  17.550  20.850  1.00  0.00            
ATOM     69  H33 GCD     1      24.980  16.790  21.410  1.00  0.00            
ATOM     70  C21 GCD     1      26.350  18.910  22.030  1.00  0.00            
ATOM     71  H34 GCD     1      26.440  18.060  22.730  1.00  0.00            
ATOM     72  O17 GCD     1      27.220  19.020  20.900  1.00  0.00            
ATOM     73  H35 GCD     1      27.070  18.350  20.210  1.00  0.00            
ATOM     74  C22 GCD     1      26.630  20.120  22.880  1.00  0.00            
ATOM     75  H36 GCD     1      27.670  20.060  23.200  1.00  0.00            
ATOM     76  O18 GCD     1      25.730  20.110  23.980  1.00  0.00            
ATOM     77  C23 GCD     1      24.330  20.180  23.590  1.00  0.00            
ATOM     78  H37 GCD     1      24.160  21.030  22.910  1.00  0.00            
ATOM     79  C24 GCD     1      23.480  20.420  24.820  1.00  0.00            
ATOM     80  H38 GCD     1      22.580  20.910  24.450  1.00  0.00            
ATOM     81  H39 GCD     1      24.060  21.070  25.480  1.00  0.00            
ATOM     82  O19 GCD     1      23.280  19.230  25.590  1.00  0.00            
ATOM     83  H40 GCD     1      22.700  18.690  25.030  1.00  0.00            
ATOM     84  O20 GCD     1      26.550  21.320  22.120  1.00  0.00            
ATOM     85  C25 GCD     1      27.600  22.310  22.310  1.00  0.00            
ATOM     86  H41 GCD     1      28.440  21.960  22.930  1.00  0.00            
ATOM     87  C26 GCD     1      28.200  22.440  20.920  1.00  0.00            
ATOM     88  H42 GCD     1      27.320  22.590  20.280  1.00  0.00            
ATOM     89  O21 GCD     1      28.950  21.210  20.600  1.00  0.00            
ATOM     90  H43 GCD     1      28.500  20.410  20.890  1.00  0.00            
ATOM     91  C27 GCD     1      29.100  23.700  20.830  1.00  0.00            
ATOM     92  H44 GCD     1      29.960  23.530  21.490  1.00  0.00            
ATOM     93  O22 GCD     1      29.580  24.060  19.490  1.00  0.00            
ATOM     94  H45 GCD     1      28.860  24.520  19.030  1.00  0.00            
ATOM     95  C28 GCD     1      28.490  24.950  21.440  1.00  0.00            
ATOM     96  H46 GCD     1      29.200  25.770  21.590  1.00  0.00            
ATOM     97  O23 GCD     1      28.050  24.620  22.720  1.00  0.00            
ATOM     98  C29 GCD     1      27.020  23.580  22.840  1.00  0.00            
ATOM     99  H47 GCD     1      26.160  23.890  22.240  1.00  0.00            
ATOM    100  C30 GCD     1      26.680  23.480  24.300  1.00  0.00            
ATOM    101  H48 GCD     1      27.540  23.090  24.860  1.00  0.00            
ATOM    102  H49 GCD     1      25.840  22.790  24.380  1.00  0.00            
ATOM    103  O24 GCD     1      26.330  24.690  24.900  1.00  0.00            
ATOM    104  H50 GCD     1      26.730  25.460  24.460  1.00  0.00            
ATOM    105  O25 GCD     1      27.410  25.310  20.560  1.00  0.00            
ATOM    106  C31 GCD     1      27.560  26.550  19.870  1.00  0.00            
ATOM    107  H51 GCD     1      28.620  26.860  19.920  1.00  0.00            
ATOM    108  C32 GCD     1      27.140  26.290  18.370  1.00  0.00            
ATOM    109  H52 GCD     1      26.130  25.870  18.380  1.00  0.00            
ATOM    110  O26 GCD     1      28.110  25.410  17.760  1.00  0.00            
ATOM    111  H53 GCD     1      27.680  25.100  16.960  1.00  0.00            
ATOM    112  C33 GCD     1      26.950  27.560  17.560  1.00  0.00            
ATOM    113  H54 GCD     1      27.870  28.160  17.590  1.00  0.00            
ATOM    114  O27 GCD     1      26.530  27.240  16.270  1.00  0.00            
ATOM    115  H55 GCD     1      25.570  27.100  16.290  1.00  0.00            
ATOM    116  C34 GCD     1      26.050  28.500  18.300  1.00  0.00            
ATOM    117  H56 GCD     1      25.990  29.400  17.690  1.00  0.00            
ATOM    118  O28 GCD     1      26.540  28.730  19.650  1.00  0.00            
ATOM    119  C35 GCD     1      26.710  27.680  20.510  1.00  0.00            
ATOM    120  H57 GCD     1      25.720  27.250  20.720  1.00  0.00            
ATOM    121  C36 GCD     1      27.320  28.230  21.830  1.00  0.00            
ATOM    122  H58 GCD     1      27.300  27.390  22.540  1.00  0.00            
ATOM    123  H59 GCD     1      26.650  28.950  22.330  1.00  0.00            
ATOM    124  O29 GCD     1      28.640  28.630  21.790  1.00  0.00            
ATOM    125  H60 GCD     1      28.850  28.850  20.870  1.00  0.00            
ATOM    126  O30 GCD     1      24.730  27.980  18.440  1.00  0.00            
ATOM    127  C37 GCD     1      23.730  28.710  17.710  1.00  0.00            
ATOM    128  H61 GCD     1      24.170  29.380  16.950  1.00  0.00            
ATOM    129  C38 GCD     1      22.830  27.690  17.070  1.00  0.00            
ATOM    130  H62 GCD     1      22.330  27.070  17.820  1.00  0.00            
ATOM    131  O31 GCD     1      23.620  26.920  16.190  1.00  0.00            
ATOM    132  H63 GCD     1      23.040  26.600  15.500  1.00  0.00            
ATOM    133  C39 GCD     1      21.590  28.270  16.350  1.00  0.00            
ATOM    134  H64 GCD     1      21.940  28.890  15.510  1.00  0.00            
ATOM    135  O32 GCD     1      20.760  27.180  15.820  1.00  0.00            
ATOM    136  H65 GCD     1      20.390  26.610  16.510  1.00  0.00            
ATOM    137  C40 GCD     1      20.900  29.250  17.360  1.00  0.00            
ATOM    138  H66 GCD     1      20.310  29.990  16.810  1.00  0.00            
ATOM    139  O33 GCD     1      21.760  30.000  18.150  1.00  0.00            
ATOM    140  C41 GCD     1      22.970  29.470  18.700  1.00  0.00            
ATOM    141  H67 GCD     1      22.730  28.750  19.490  1.00  0.00            
ATOM    142  C42 GCD     1      23.620  30.660  19.330  1.00  0.00            
ATOM    143  H68 GCD     1      24.060  31.180  18.480  1.00  0.00            
ATOM    144  H69 GCD     1      24.460  30.370  19.970  1.00  0.00            
ATOM    145  O34 GCD     1      22.670  31.440  19.940  1.00  0.00            
ATOM    146  H70 GCD     1      21.900  31.360  19.370  1.00  0.00            
ATOM    147  O35 GCD     1      20.090  28.470  18.230  1.00  0.00            
ATOM    148  C43 GCD     1      18.920  29.180  18.730  1.00  0.00            
ATOM    149  H71 GCD     1      19.130  30.240  18.570  1.00  0.00            
ATOM    150  C44 GCD     1      17.750  28.630  17.870  1.00  0.00            
ATOM    151  H72 GCD     1      17.840  27.540  17.870  1.00  0.00            
ATOM    152  O36 GCD     1      17.740  29.210  16.570  1.00  0.00            
ATOM    153  H73 GCD     1      16.880  29.090  16.160  1.00  0.00            
ATOM    154  C45 GCD     1      16.410  28.960  18.560  1.00  0.00            
ATOM    155  H74 GCD     1      16.290  30.040  18.430  1.00  0.00            
ATOM    156  O37 GCD     1      15.380  28.270  17.780  1.00  0.00            
ATOM    157  H75 GCD     1      15.290  27.390  18.150  1.00  0.00            
ATOM    158  C46 GCD     1      16.400  28.620  20.020  1.00  0.00            
ATOM    159  H76 GCD     1      15.470  28.910  20.520  1.00  0.00            
ATOM    160  O38 GCD     1      16.540  27.210  20.170  1.00  0.00            
ATOM    161  O39 GCD     1      17.460  29.260  20.700  1.00  0.00            
ATOM    162  C47 GCD     1      18.710  28.830  20.200  1.00  0.00            
ATOM    163  H77 GCD     1      18.720  27.740  20.330  1.00  0.00            
ATOM    164  C48 GCD     1      19.840  29.420  20.990  1.00  0.00            
ATOM    165  H78 GCD     1      19.720  30.510  21.020  1.00  0.00            
ATOM    166  H79 GCD     1      20.800  29.080  20.600  1.00  0.00            
ATOM    167  O40 GCD     1      19.820  28.880  22.330  1.00  0.00            
ATOM    168  H80 GCD     1      19.530  29.650  22.830  1.00  0.00            
ATOM    169  C1  BD8     2      18.310  19.810  16.780  1.00  0.00            
ATOM    170  C2  BD8     2      18.850  20.340  18.130  1.00  0.00            
ATOM    171  C3  BD8     2      20.320  20.220  18.380  1.00  0.00            
ATOM    172  C4  BD8     2      21.150  19.150  17.960  1.00  0.00            
ATOM    173  C5  BD8     2      22.530  19.230  18.210  1.00  0.00            
ATOM    174  C6  BD8     2      23.090  20.410  18.720  1.00  0.00            
ATOM    175  C7  BD8     2      22.290  21.410  19.290  1.00  0.00            
ATOM    176  C8  BD8     2      22.590  22.560  20.050  1.00  0.00            
ATOM    177  C9  BD8     2      21.380  23.170  20.300  1.00  0.00            
ATOM    178  N1  BD8     2      20.410  22.450  19.670  1.00  0.00            
ATOM    179  C10 BD8     2      20.920  21.330  19.080  1.00  0.00            
ATOM    180  C11 BD8     2      21.200  24.380  21.180  1.00  0.00            
ATOM    181  C12 BD8     2      20.130  24.250  22.260  1.00  0.00            
ATOM    182  C13 BD8     2      20.330  23.160  23.320  1.00  0.00            
ATOM    183  C14 BD8     2      20.890  25.610  20.300  1.00  0.00            
ATOM    184  C15 BD8     2      19.680  25.460  19.350  1.00  0.00            
ATOM    185  O1  BD8     2      18.580  25.120  19.720  1.00  0.00            
ATOM    186  O2  BD8     2      19.980  25.450  18.040  1.00  0.00            
ATOM    187  O3  BD8     2      22.450  24.780  21.880  1.00  0.00            
ATOM    188  C16 BD8     2      23.620  24.570  21.090  1.00  0.00            
ATOM    189  C17 BD8     2      23.860  23.110  20.670  1.00  0.00            
ATOM    190  H1  BD8     2      18.740  20.390  15.950  1.00  0.00            
ATOM    191  H2  BD8     2      18.730  18.800  16.660  1.00  0.00            
ATOM    192  H3  BD8     2      17.210  19.870  16.750  1.00  0.00            
ATOM    193  H4  BD8     2      18.430  19.690  18.900  1.00  0.00            
ATOM    194  H5  BD8     2      18.490  21.370  18.290  1.00  0.00            
ATOM    195  H6  BD8     2      20.740  18.270  17.470  1.00  0.00            
ATOM    196  H7  BD8     2      23.120  18.430  17.760  1.00  0.00            
ATOM    197  H8  BD8     2      24.170  20.470  18.760  1.00  0.00            
ATOM    198  H9  BD8     2      19.420  22.620  19.830  1.00  0.00            
ATOM    199  H10 BD8     2      19.090  24.150  21.940  1.00  0.00            
ATOM    200  H11 BD8     2      20.080  25.210  22.780  1.00  0.00            
ATOM    201  H12 BD8     2      21.320  22.700  23.280  1.00  0.00            
ATOM    202  H13 BD8     2      20.260  23.540  24.350  1.00  0.00            
ATOM    203  H14 BD8     2      19.680  22.280  23.240  1.00  0.00            
ATOM    204  H15 BD8     2      21.720  25.730  19.590  1.00  0.00            
ATOM    205  H16 BD8     2      20.890  26.530  20.890  1.00  0.00            
ATOM    206  H17 BD8     2      19.120  25.220  17.650  1.00  0.00            
ATOM    207  H18 BD8     2      24.550  24.810  21.630  1.00  0.00            
ATOM    208  H19 BD8     2      23.710  25.260  20.240  1.00  0.00            
ATOM    209  H20 BD8     2      24.730  22.990  20.010  1.00  0.00            
ATOM    210  H21 BD8     2      24.040  22.570  21.610  1.00  0.00            
TER
ENDMDL
MODEL        1
ATOM      1  H1  GCD     1      23.330  22.840  26.680  1.00  0.00            
ATOM      2  O1  GCD     1      24.290  22.890  26.570  1.00  0.00            
ATOM      3  C1  GCD     1      24.590  23.130  25.180  1.00  0.00            
ATOM      4  H2  GCD     1      24.350  24.180  24.990  1.00  0.00            
ATOM      5  H3  GCD     1      25.640  22.930  24.920  1.00  0.00            
ATOM      6  C2  GCD     1      23.720  22.430  24.160  1.00  0.00            
ATOM      7  H4  GCD     1      23.720  21.350  24.360  1.00  0.00            
ATOM      8  C3  GCD     1      24.190  22.710  22.770  1.00  0.00            
ATOM      9  H5  GCD     1      24.050  23.790  22.650  1.00  0.00            
ATOM     10  C4  GCD     1      23.150  22.120  21.760  1.00  0.00            
ATOM     11  H6  GCD     1      23.060  21.030  21.870  1.00  0.00            
ATOM     12  O2  GCD     1      23.500  22.440  20.470  1.00  0.00            
ATOM     13  H7  GCD     1      22.690  22.300  19.970  1.00  0.00            
ATOM     14  C5  GCD     1      21.730  22.580  21.990  1.00  0.00            
ATOM     15  H8  GCD     1      21.870  23.650  21.790  1.00  0.00            
ATOM     16  O3  GCD     1      20.790  22.020  21.020  1.00  0.00            
ATOM     17  H9  GCD     1      20.500  21.160  21.350  1.00  0.00            
ATOM     18  C6  GCD     1      21.360  22.390  23.470  1.00  0.00            
ATOM     19  O4  GCD     1      22.420  22.980  24.250  1.00  0.00            
ATOM     20  H10 GCD     1      20.390  22.890  23.570  1.00  0.00            
ATOM     21  O5  GCD     1      21.350  20.940  23.860  1.00  0.00            
ATOM     22  C7  GCD     1      20.130  20.350  24.200  1.00  0.00            
ATOM     23  H11 GCD     1      19.320  21.090  24.180  1.00  0.00            
ATOM     24  C8  GCD     1      19.990  19.160  23.260  1.00  0.00            
ATOM     25  H12 GCD     1      20.960  18.650  23.280  1.00  0.00            
ATOM     26  O6  GCD     1      19.820  19.680  21.910  1.00  0.00            
ATOM     27  H13 GCD     1      19.930  19.060  21.180  1.00  0.00            
ATOM     28  C9  GCD     1      18.830  18.290  23.760  1.00  0.00            
ATOM     29  H14 GCD     1      17.850  18.790  23.690  1.00  0.00            
ATOM     30  O7  GCD     1      18.680  17.110  22.890  1.00  0.00            
ATOM     31  H15 GCD     1      18.350  17.350  22.010  1.00  0.00            
ATOM     32  C10 GCD     1      19.050  17.830  25.180  1.00  0.00            
ATOM     33  H16 GCD     1      18.120  17.330  25.490  1.00  0.00            
ATOM     34  O8  GCD     1      19.120  18.970  25.960  1.00  0.00            
ATOM     35  C11 GCD     1      20.200  19.870  25.610  1.00  0.00            
ATOM     36  H17 GCD     1      21.160  19.360  25.750  1.00  0.00            
ATOM     37  C12 GCD     1      20.130  21.090  26.530  1.00  0.00            
ATOM     38  H18 GCD     1      20.780  21.920  26.260  1.00  0.00            
ATOM     39  H19 GCD     1      20.620  20.760  27.460  1.00  0.00            
ATOM     40  O9  GCD     1      18.810  21.520  26.850  1.00  0.00            
ATOM     41  H20 GCD     1      18.870  22.480  26.880  1.00  0.00            
ATOM     42  O10 GCD     1      20.260  17.020  25.380  1.00  0.00            
ATOM     43  C13 GCD     1      20.120  15.830  26.250  1.00  0.00            
ATOM     44  H21 GCD     1      19.100  15.750  26.650  1.00  0.00            
ATOM     45  C14 GCD     1      20.500  14.660  25.370  1.00  0.00            
ATOM     46  H22 GCD     1      21.510  14.830  24.970  1.00  0.00            
ATOM     47  O11 GCD     1      19.580  14.640  24.220  1.00  0.00            
ATOM     48  H23 GCD     1      19.380  15.540  23.930  1.00  0.00            
ATOM     49  C15 GCD     1      20.570  13.390  26.230  1.00  0.00            
ATOM     50  H24 GCD     1      19.630  13.330  26.800  1.00  0.00            
ATOM     51  O12 GCD     1      20.770  12.270  25.380  1.00  0.00            
ATOM     52  H25 GCD     1      21.560  12.470  24.860  1.00  0.00            
ATOM     53  C16 GCD     1      21.640  13.570  27.330  1.00  0.00            
ATOM     54  H26 GCD     1      21.670  12.710  28.000  1.00  0.00            
ATOM     55  O13 GCD     1      21.180  14.650  28.090  1.00  0.00            
ATOM     56  C17 GCD     1      21.050  15.920  27.440  1.00  0.00            
ATOM     57  H27 GCD     1      22.030  16.110  26.990  1.00  0.00            
ATOM     58  C18 GCD     1      20.580  16.910  28.460  1.00  0.00            
ATOM     59  H28 GCD     1      20.410  17.900  28.010  1.00  0.00            
ATOM     60  H29 GCD     1      21.290  16.940  29.290  1.00  0.00            
ATOM     61  O14 GCD     1      19.320  16.380  28.940  1.00  0.00            
ATOM     62  H30 GCD     1      19.050  16.860  29.730  1.00  0.00            
ATOM     63  O15 GCD     1      22.950  13.720  26.760  1.00  0.00            
ATOM     64  C19 GCD     1      23.740  12.590  26.620  1.00  0.00            
ATOM     65  H31 GCD     1      23.200  11.650  26.720  1.00  0.00            
ATOM     66  C20 GCD     1      24.360  12.600  25.260  1.00  0.00            
ATOM     67  H32 GCD     1      24.770  13.610  25.140  1.00  0.00            
ATOM     68  O16 GCD     1      23.440  12.550  24.200  1.00  0.00            
ATOM     69  H33 GCD     1      23.970  12.330  23.420  1.00  0.00            
ATOM     70  C21 GCD     1      25.380  11.600  25.040  1.00  0.00            
ATOM     71  H34 GCD     1      24.870  10.630  24.990  1.00  0.00            
ATOM     72  O17 GCD     1      26.170  11.760  23.840  1.00  0.00            
ATOM     73  H35 GCD     1      26.560  12.640  23.790  1.00  0.00            
ATOM     74  C22 GCD     1      26.330  11.490  26.280  1.00  0.00            
ATOM     75  H36 GCD     1      26.880  10.540  26.290  1.00  0.00            
ATOM     76  O18 GCD     1      25.590  11.500  27.450  1.00  0.00            
ATOM     77  C23 GCD     1      24.780  12.590  27.710  1.00  0.00            
ATOM     78  H37 GCD     1      25.410  13.490  27.680  1.00  0.00            
ATOM     79  C24 GCD     1      24.250  12.390  29.070  1.00  0.00            
ATOM     80  H38 GCD     1      23.770  11.400  29.130  1.00  0.00            
ATOM     81  H39 GCD     1      23.520  13.180  29.260  1.00  0.00            
ATOM     82  O19 GCD     1      25.270  12.560  30.040  1.00  0.00            
ATOM     83  H40 GCD     1      26.140  12.450  29.640  1.00  0.00            
ATOM     84  O20 GCD     1      27.280  12.560  26.310  1.00  0.00            
ATOM     85  C25 GCD     1      28.540  12.260  27.010  1.00  0.00            
ATOM     86  H41 GCD     1      28.290  11.570  27.820  1.00  0.00            
ATOM     87  C26 GCD     1      29.590  11.590  26.090  1.00  0.00            
ATOM     88  H42 GCD     1      29.650  12.210  25.180  1.00  0.00            
ATOM     89  O21 GCD     1      29.230  10.190  25.890  1.00  0.00            
ATOM     90  H43 GCD     1      29.640   9.950  25.050  1.00  0.00            
ATOM     91  C27 GCD     1      30.970  11.630  26.650  1.00  0.00            
ATOM     92  H44 GCD     1      31.040  11.030  27.570  1.00  0.00            
ATOM     93  O22 GCD     1      31.920  11.040  25.710  1.00  0.00            
ATOM     94  H45 GCD     1      32.270  11.750  25.150  1.00  0.00            
ATOM     95  C28 GCD     1      31.300  13.030  27.120  1.00  0.00            
ATOM     96  H46 GCD     1      32.310  13.090  27.520  1.00  0.00            
ATOM     97  O23 GCD     1      30.340  13.430  28.060  1.00  0.00            
ATOM     98  C29 GCD     1      29.020  13.570  27.560  1.00  0.00            
ATOM     99  H47 GCD     1      29.000  14.310  26.750  1.00  0.00            
ATOM    100  C30 GCD     1      28.120  14.170  28.690  1.00  0.00            
ATOM    101  H48 GCD     1      27.130  14.200  28.210  1.00  0.00            
ATOM    102  H49 GCD     1      28.570  15.150  28.910  1.00  0.00            
ATOM    103  O24 GCD     1      28.010  13.360  29.840  1.00  0.00            
ATOM    104  H50 GCD     1      28.890  13.240  30.230  1.00  0.00            
ATOM    105  O25 GCD     1      31.300  13.890  26.040  1.00  0.00            
ATOM    106  C31 GCD     1      32.450  14.400  25.490  1.00  0.00            
ATOM    107  H51 GCD     1      33.320  13.850  25.870  1.00  0.00            
ATOM    108  C32 GCD     1      32.440  14.090  24.020  1.00  0.00            
ATOM    109  H52 GCD     1      31.400  14.350  23.750  1.00  0.00            
ATOM    110  O26 GCD     1      32.600  12.660  23.810  1.00  0.00            
ATOM    111  H53 GCD     1      32.630  12.590  22.850  1.00  0.00            
ATOM    112  C33 GCD     1      33.430  14.800  23.170  1.00  0.00            
ATOM    113  H54 GCD     1      34.410  14.370  23.420  1.00  0.00            
ATOM    114  O27 GCD     1      33.200  14.610  21.740  1.00  0.00            
ATOM    115  H55 GCD     1      33.770  15.220  21.270  1.00  0.00            
ATOM    116  C34 GCD     1      33.350  16.300  23.520  1.00  0.00            
ATOM    117  H56 GCD     1      34.180  16.890  23.140  1.00  0.00            
ATOM    118  O28 GCD     1      33.530  16.440  24.920  1.00  0.00            
ATOM    119  C35 GCD     1      32.530  15.940  25.730  1.00  0.00            
ATOM    120  H57 GCD     1      31.550  16.360  25.450  1.00  0.00            
ATOM    121  C36 GCD     1      32.820  16.370  27.210  1.00  0.00            
ATOM    122  H58 GCD     1      33.720  15.820  27.520  1.00  0.00            
ATOM    123  H59 GCD     1      32.040  15.940  27.860  1.00  0.00            
ATOM    124  O29 GCD     1      33.150  17.780  27.340  1.00  0.00            
ATOM    125  H60 GCD     1      32.430  18.190  26.850  1.00  0.00            
ATOM    126  O30 GCD     1      32.080  16.770  23.150  1.00  0.00            
ATOM    127  C37 GCD     1      31.940  17.780  22.050  1.00  0.00            
ATOM    128  H61 GCD     1      32.840  17.880  21.420  1.00  0.00            
ATOM    129  C38 GCD     1      30.790  17.330  21.080  1.00  0.00            
ATOM    130  H62 GCD     1      29.950  17.110  21.750  1.00  0.00            
ATOM    131  O31 GCD     1      31.120  16.120  20.330  1.00  0.00            
ATOM    132  H63 GCD     1      31.560  15.490  20.920  1.00  0.00            
ATOM    133  C39 GCD     1      30.450  18.530  20.100  1.00  0.00            
ATOM    134  H64 GCD     1      31.310  18.450  19.420  1.00  0.00            
ATOM    135  O32 GCD     1      29.320  18.220  19.220  1.00  0.00            
ATOM    136  H65 GCD     1      28.480  18.360  19.670  1.00  0.00            
ATOM    137  C40 GCD     1      30.340  19.900  20.700  1.00  0.00            
ATOM    138  H66 GCD     1      30.350  20.580  19.850  1.00  0.00            
ATOM    139  O33 GCD     1      31.450  20.060  21.540  1.00  0.00            
ATOM    140  C41 GCD     1      31.620  19.150  22.640  1.00  0.00            
ATOM    141  H67 GCD     1      30.660  18.990  23.150  1.00  0.00            
ATOM    142  C42 GCD     1      32.760  19.600  23.580  1.00  0.00            
ATOM    143  H68 GCD     1      32.760  18.790  24.320  1.00  0.00            
ATOM    144  H69 GCD     1      32.520  20.520  24.140  1.00  0.00            
ATOM    145  O34 GCD     1      33.990  19.650  22.890  1.00  0.00            
ATOM    146  H70 GCD     1      34.000  20.370  22.250  1.00  0.00            
ATOM    147  O35 GCD     1      29.070  20.030  21.480  1.00  0.00            
ATOM    148  C43 GCD     1      28.590  21.400  21.510  1.00  0.00            
ATOM    149  H71 GCD     1      29.320  22.160  21.210  1.00  0.00            
ATOM    150  C44 GCD     1      27.380  21.550  20.620  1.00  0.00            
ATOM    151  H72 GCD     1      26.510  20.900  20.800  1.00  0.00            
ATOM    152  O36 GCD     1      27.920  21.310  19.300  1.00  0.00            
ATOM    153  H73 GCD     1      27.510  20.510  18.950  1.00  0.00            
ATOM    154  C45 GCD     1      26.930  22.990  20.800  1.00  0.00            
ATOM    155  H74 GCD     1      27.800  23.630  20.600  1.00  0.00            
ATOM    156  O37 GCD     1      25.860  23.350  19.880  1.00  0.00            
ATOM    157  H75 GCD     1      25.070  22.880  20.190  1.00  0.00            
ATOM    158  C46 GCD     1      26.510  23.150  22.330  1.00  0.00            
ATOM    159  H76 GCD     1      26.140  24.150  22.580  1.00  0.00            
ATOM    160  O38 GCD     1      25.500  22.200  22.640  1.00  0.00            
ATOM    161  O39 GCD     1      27.610  23.000  23.080  1.00  0.00            
ATOM    162  C47 GCD     1      28.280  21.730  22.970  1.00  0.00            
ATOM    163  H77 GCD     1      27.570  20.970  23.310  1.00  0.00            
ATOM    164  C48 GCD     1      29.440  21.720  23.930  1.00  0.00            
ATOM    165  H78 GCD     1      30.290  22.360  23.650  1.00  0.00            
ATOM    166  H79 GCD     1      29.670  20.650  23.960  1.00  0.00            
ATOM    167  O40 GCD     1      29.110  22.160  25.250  1.00  0.00            
ATOM    168  H80 GCD     1      28.480  22.890  25.180  1.00  0.00            
ATOM    169  C1  BD8     2      23.650  14.840  19.680  1.00  0.00            
ATOM    170  C2  BD8     2      23.880  13.740  20.740  1.00  0.00            
ATOM    171  C3  BD8     2      25.330  13.700  21.200  1.00  0.00            
ATOM    172  C4  BD8     2      26.240  12.770  20.560  1.00  0.00            
ATOM    173  C5  BD8     2      27.600  12.700  20.950  1.00  0.00            
ATOM    174  C6  BD8     2      28.060  13.610  21.930  1.00  0.00            
ATOM    175  C7  BD8     2      27.190  14.560  22.540  1.00  0.00            
ATOM    176  C8  BD8     2      27.520  15.560  23.510  1.00  0.00            
ATOM    177  C9  BD8     2      26.320  16.110  23.830  1.00  0.00            
ATOM    178  N1  BD8     2      25.290  15.430  23.090  1.00  0.00            
ATOM    179  C10 BD8     2      25.860  14.490  22.300  1.00  0.00            
ATOM    180  C11 BD8     2      26.210  17.370  24.780  1.00  0.00            
ATOM    181  C12 BD8     2      25.110  17.220  25.820  1.00  0.00            
ATOM    182  C13 BD8     2      25.420  16.230  27.010  1.00  0.00            
ATOM    183  C14 BD8     2      26.240  18.670  23.950  1.00  0.00            
ATOM    184  C15 BD8     2      25.120  18.790  23.020  1.00  0.00            
ATOM    185  O1  BD8     2      23.940  18.840  23.310  1.00  0.00            
ATOM    186  O2  BD8     2      25.410  18.640  21.750  1.00  0.00            
ATOM    187  O3  BD8     2      27.400  17.450  25.520  1.00  0.00            
ATOM    188  C16 BD8     2      28.650  17.300  24.850  1.00  0.00            
ATOM    189  C17 BD8     2      28.810  15.920  24.170  1.00  0.00            
ATOM    190  H1  BD8     2      22.580  14.900  19.480  1.00  0.00            
ATOM    191  H2  BD8     2      24.030  15.820  20.020  1.00  0.00            
ATOM    192  H3  BD8     2      24.230  14.650  18.770  1.00  0.00            
ATOM    193  H4  BD8     2      23.480  12.810  20.320  1.00  0.00            
ATOM    194  H5  BD8     2      23.270  13.920  21.640  1.00  0.00            
ATOM    195  H6  BD8     2      25.880  12.060  19.810  1.00  0.00            
ATOM    196  H7  BD8     2      28.230  11.950  20.480  1.00  0.00            
ATOM    197  H8  BD8     2      29.100  13.740  22.200  1.00  0.00            
ATOM    198  H9  BD8     2      24.300  15.630  23.100  1.00  0.00            
ATOM    199  H10 BD8     2      24.190  16.890  25.320  1.00  0.00            
ATOM    200  H11 BD8     2      24.850  18.180  26.280  1.00  0.00            
ATOM    201  H12 BD8     2      26.320  16.500  27.580  1.00  0.00            
ATOM    202  H13 BD8     2      24.540  16.110  27.660  1.00  0.00            
ATOM    203  H14 BD8     2      25.610  15.280  26.510  1.00  0.00            
ATOM    204  H15 BD8     2      27.100  18.800  23.270  1.00  0.00            
ATOM    205  H16 BD8     2      26.060  19.580  24.520  1.00  0.00            
ATOM    206  H17 BD8     2      24.530  18.800  21.390  1.00  0.00            
ATOM    207  H18 BD8     2      29.510  17.460  25.510  1.00  0.00            
ATOM    208  H19 BD8     2      28.800  17.980  24.010  1.00  0.00            
ATOM    209  H20 BD8     2      29.560  15.930  23.370  1.00  0.00            
ATOM    210  H21 BD8     2      29.110  15.130  24.860  1.00  0.00            
TER
ENDMDL
MODEL        1
ATOM      1  H1  GCD     1      18.180  25.900  26.890  1.00  0.00            
ATOM      2  O1  GCD     1      18.850  26.440  26.460  1.00  0.00            
ATOM      3  C1  GCD     1      18.510  27.850  26.540  1.00  0.00            
ATOM      4  H2  GCD     1      18.500  28.260  27.560  1.00  0.00            
ATOM      5  H3  GCD     1      19.090  28.430  25.810  1.00  0.00            
ATOM      6  C2  GCD     1      17.150  28.150  26.010  1.00  0.00            
ATOM      7  H4  GCD     1      17.120  27.790  24.970  1.00  0.00            
ATOM      8  C3  GCD     1      16.870  29.680  25.750  1.00  0.00            
ATOM      9  H5  GCD     1      17.120  30.330  26.590  1.00  0.00            
ATOM     10  C4  GCD     1      15.450  29.870  25.350  1.00  0.00            
ATOM     11  H6  GCD     1      15.210  29.200  24.510  1.00  0.00            
ATOM     12  O2  GCD     1      15.170  31.210  25.120  1.00  0.00            
ATOM     13  H7  GCD     1      15.480  31.470  24.240  1.00  0.00            
ATOM     14  C5  GCD     1      14.550  29.350  26.490  1.00  0.00            
ATOM     15  H8  GCD     1      14.870  29.800  27.440  1.00  0.00            
ATOM     16  O3  GCD     1      13.160  29.600  26.300  1.00  0.00            
ATOM     17  H9  GCD     1      13.060  29.220  25.420  1.00  0.00            
ATOM     18  C6  GCD     1      14.800  27.880  26.610  1.00  0.00            
ATOM     19  O4  GCD     1      16.150  27.670  26.930  1.00  0.00            
ATOM     20  H10 GCD     1      14.190  27.610  27.480  1.00  0.00            
ATOM     21  O5  GCD     1      14.450  27.060  25.500  1.00  0.00            
ATOM     22  C7  GCD     1      13.090  26.550  25.350  1.00  0.00            
ATOM     23  H11 GCD     1      12.400  27.050  26.040  1.00  0.00            
ATOM     24  C8  GCD     1      12.690  26.950  23.910  1.00  0.00            
ATOM     25  H12 GCD     1      13.460  26.650  23.190  1.00  0.00            
ATOM     26  O6  GCD     1      12.580  28.410  23.980  1.00  0.00            
ATOM     27  H13 GCD     1      12.500  28.640  23.050  1.00  0.00            
ATOM     28  C9  GCD     1      11.300  26.360  23.650  1.00  0.00            
ATOM     29  H14 GCD     1      10.670  26.840  24.400  1.00  0.00            
ATOM     30  O7  GCD     1      10.830  26.570  22.350  1.00  0.00            
ATOM     31  H15 GCD     1      10.820  25.700  21.930  1.00  0.00            
ATOM     32  C10 GCD     1      11.290  24.850  24.020  1.00  0.00            
ATOM     33  H16 GCD     1      10.300  24.410  23.900  1.00  0.00            
ATOM     34  O8  GCD     1      11.670  24.790  25.350  1.00  0.00            
ATOM     35  C11 GCD     1      13.020  25.130  25.710  1.00  0.00            
ATOM     36  H17 GCD     1      13.800  24.600  25.150  1.00  0.00            
ATOM     37  C12 GCD     1      13.290  24.860  27.140  1.00  0.00            
ATOM     38  H18 GCD     1      12.430  25.260  27.700  1.00  0.00            
ATOM     39  H19 GCD     1      14.200  25.430  27.390  1.00  0.00            
ATOM     40  O9  GCD     1      13.500  23.520  27.440  1.00  0.00            
ATOM     41  H20 GCD     1      12.650  23.100  27.300  1.00  0.00            
ATOM     42  O10 GCD     1      12.310  24.300  23.170  1.00  0.00            
ATOM     43  C13 GCD     1      11.990  23.210  22.380  1.00  0.00            
ATOM     44  H21 GCD     1      10.930  22.950  22.400  1.00  0.00            
ATOM     45  C14 GCD     1      12.340  23.560  20.920  1.00  0.00            
ATOM     46  H22 GCD     1      13.400  23.860  20.840  1.00  0.00            
ATOM     47  O11 GCD     1      11.520  24.600  20.430  1.00  0.00            
ATOM     48  H23 GCD     1      10.990  24.260  19.710  1.00  0.00            
ATOM     49  C15 GCD     1      12.210  22.270  20.140  1.00  0.00            
ATOM     50  H24 GCD     1      11.190  21.890  20.240  1.00  0.00            
ATOM     51  O12 GCD     1      12.520  22.360  18.780  1.00  0.00            
ATOM     52  H25 GCD     1      11.740  22.830  18.470  1.00  0.00            
ATOM     53  C16 GCD     1      13.130  21.230  20.680  1.00  0.00            
ATOM     54  H26 GCD     1      12.940  20.280  20.170  1.00  0.00            
ATOM     55  O13 GCD     1      12.750  20.920  21.990  1.00  0.00            
ATOM     56  C17 GCD     1      12.890  22.000  22.880  1.00  0.00            
ATOM     57  H27 GCD     1      13.930  22.360  22.840  1.00  0.00            
ATOM     58  C18 GCD     1      12.580  21.580  24.360  1.00  0.00            
ATOM     59  H28 GCD     1      11.580  21.130  24.390  1.00  0.00            
ATOM     60  H29 GCD     1      12.510  22.450  25.020  1.00  0.00            
ATOM     61  O14 GCD     1      13.580  20.610  24.790  1.00  0.00            
ATOM     62  H30 GCD     1      13.720  20.040  24.030  1.00  0.00            
ATOM     63  O15 GCD     1      14.570  21.630  20.590  1.00  0.00            
ATOM     64  C19 GCD     1      15.400  20.560  20.180  1.00  0.00            
ATOM     65  H31 GCD     1      14.920  19.580  20.120  1.00  0.00            
ATOM     66  C20 GCD     1      15.900  20.720  18.770  1.00  0.00            
ATOM     67  H32 GCD     1      16.590  21.570  18.670  1.00  0.00            
ATOM     68  O16 GCD     1      14.780  20.870  17.910  1.00  0.00            
ATOM     69  H33 GCD     1      14.400  21.740  18.090  1.00  0.00            
ATOM     70  C21 GCD     1      16.800  19.530  18.400  1.00  0.00            
ATOM     71  H34 GCD     1      16.230  18.610  18.580  1.00  0.00            
ATOM     72  O17 GCD     1      17.420  19.680  17.070  1.00  0.00            
ATOM     73  H35 GCD     1      16.850  20.210  16.500  1.00  0.00            
ATOM     74  C22 GCD     1      17.920  19.340  19.450  1.00  0.00            
ATOM     75  H36 GCD     1      18.430  18.380  19.290  1.00  0.00            
ATOM     76  O18 GCD     1      17.340  19.270  20.770  1.00  0.00            
ATOM     77  C23 GCD     1      16.560  20.430  21.180  1.00  0.00            
ATOM     78  H37 GCD     1      17.180  21.330  21.090  1.00  0.00            
ATOM     79  C24 GCD     1      16.200  20.240  22.590  1.00  0.00            
ATOM     80  H38 GCD     1      15.720  21.150  22.970  1.00  0.00            
ATOM     81  H39 GCD     1      17.150  20.070  23.110  1.00  0.00            
ATOM     82  O19 GCD     1      15.260  19.190  22.880  1.00  0.00            
ATOM     83  H40 GCD     1      15.740  18.380  22.650  1.00  0.00            
ATOM     84  O20 GCD     1      18.840  20.470  19.350  1.00  0.00            
ATOM     85  C25 GCD     1      20.220  20.100  19.410  1.00  0.00            
ATOM     86  H41 GCD     1      20.430  19.070  19.730  1.00  0.00            
ATOM     87  C26 GCD     1      20.790  20.300  18.000  1.00  0.00            
ATOM     88  H42 GCD     1      20.400  21.230  17.580  1.00  0.00            
ATOM     89  O21 GCD     1      20.270  19.270  17.150  1.00  0.00            
ATOM     90  H43 GCD     1      19.320  19.290  17.290  1.00  0.00            
ATOM     91  C27 GCD     1      22.270  20.230  17.930  1.00  0.00            
ATOM     92  H44 GCD     1      22.630  19.220  18.130  1.00  0.00            
ATOM     93  O22 GCD     1      22.760  20.790  16.750  1.00  0.00            
ATOM     94  H45 GCD     1      22.350  20.290  16.040  1.00  0.00            
ATOM     95  C28 GCD     1      22.880  21.110  19.080  1.00  0.00            
ATOM     96  H46 GCD     1      23.950  20.950  19.230  1.00  0.00            
ATOM     97  O23 GCD     1      22.310  20.740  20.350  1.00  0.00            
ATOM     98  C29 GCD     1      20.970  20.940  20.510  1.00  0.00            
ATOM     99  H47 GCD     1      20.780  22.020  20.410  1.00  0.00            
ATOM    100  C30 GCD     1      20.610  20.520  21.950  1.00  0.00            
ATOM    101  H48 GCD     1      19.620  20.770  22.340  1.00  0.00            
ATOM    102  H49 GCD     1      21.340  20.930  22.660  1.00  0.00            
ATOM    103  O24 GCD     1      20.720  19.120  22.100  1.00  0.00            
ATOM    104  H50 GCD     1      21.560  18.840  21.710  1.00  0.00            
ATOM    105  O25 GCD     1      22.600  22.510  18.900  1.00  0.00            
ATOM    106  C31 GCD     1      23.630  23.430  18.730  1.00  0.00            
ATOM    107  H51 GCD     1      24.500  22.910  18.300  1.00  0.00            
ATOM    108  C32 GCD     1      23.150  24.370  17.690  1.00  0.00            
ATOM    109  H52 GCD     1      22.140  24.760  17.890  1.00  0.00            
ATOM    110  O26 GCD     1      23.120  23.680  16.450  1.00  0.00            
ATOM    111  H53 GCD     1      22.900  22.770  16.660  1.00  0.00            
ATOM    112  C33 GCD     1      24.080  25.560  17.630  1.00  0.00            
ATOM    113  H54 GCD     1      25.040  25.250  17.210  1.00  0.00            
ATOM    114  O27 GCD     1      23.530  26.590  16.800  1.00  0.00            
ATOM    115  H55 GCD     1      22.610  26.780  17.040  1.00  0.00            
ATOM    116  C34 GCD     1      24.220  26.210  19.020  1.00  0.00            
ATOM    117  H56 GCD     1      24.910  27.050  19.080  1.00  0.00            
ATOM    118  O28 GCD     1      24.790  25.220  19.970  1.00  0.00            
ATOM    119  C35 GCD     1      23.970  24.010  20.120  1.00  0.00            
ATOM    120  H57 GCD     1      23.060  24.310  20.660  1.00  0.00            
ATOM    121  C36 GCD     1      24.690  23.020  21.050  1.00  0.00            
ATOM    122  H58 GCD     1      24.240  22.050  21.320  1.00  0.00            
ATOM    123  H59 GCD     1      24.710  23.450  22.060  1.00  0.00            
ATOM    124  O29 GCD     1      26.020  22.810  20.590  1.00  0.00            
ATOM    125  H60 GCD     1      26.310  23.680  20.320  1.00  0.00            
ATOM    126  O30 GCD     1      22.930  26.650  19.510  1.00  0.00            
ATOM    127  C37 GCD     1      22.700  28.030  19.320  1.00  0.00            
ATOM    128  H61 GCD     1      23.350  28.410  18.530  1.00  0.00            
ATOM    129  C38 GCD     1      21.240  28.220  19.020  1.00  0.00            
ATOM    130  H62 GCD     1      20.720  27.680  19.820  1.00  0.00            
ATOM    131  O31 GCD     1      21.040  27.490  17.810  1.00  0.00            
ATOM    132  H63 GCD     1      20.240  27.900  17.470  1.00  0.00            
ATOM    133  C39 GCD     1      20.840  29.660  18.980  1.00  0.00            
ATOM    134  H64 GCD     1      21.440  30.130  18.190  1.00  0.00            
ATOM    135  O32 GCD     1      19.470  29.720  18.610  1.00  0.00            
ATOM    136  H65 GCD     1      18.960  29.410  19.370  1.00  0.00            
ATOM    137  C40 GCD     1      21.150  30.360  20.350  1.00  0.00            
ATOM    138  H66 GCD     1      21.020  31.440  20.430  1.00  0.00            
ATOM    139  O33 GCD     1      22.460  30.090  20.520  1.00  0.00            
ATOM    140  C41 GCD     1      22.980  28.770  20.630  1.00  0.00            
ATOM    141  H67 GCD     1      22.500  28.180  21.420  1.00  0.00            
ATOM    142  C42 GCD     1      24.390  28.840  21.160  1.00  0.00            
ATOM    143  H68 GCD     1      24.670  27.820  21.460  1.00  0.00            
ATOM    144  H69 GCD     1      24.340  29.360  22.130  1.00  0.00            
ATOM    145  O34 GCD     1      25.360  29.260  20.210  1.00  0.00            
ATOM    146  H70 GCD     1      26.260  29.150  20.520  1.00  0.00            
ATOM    147  O35 GCD     1      20.430  29.740  21.350  1.00  0.00            
ATOM    148  C43 GCD     1      20.010  30.660  22.320  1.00  0.00            
ATOM    149  H71 GCD     1      20.600  31.590  22.250  1.00  0.00            
ATOM    150  C44 GCD     1      18.540  31.190  22.130  1.00  0.00            
ATOM    151  H72 GCD     1      17.850  30.350  22.020  1.00  0.00            
ATOM    152  O36 GCD     1      18.460  31.870  20.890  1.00  0.00            
ATOM    153  H73 GCD     1      18.030  31.330  20.210  1.00  0.00            
ATOM    154  C45 GCD     1      18.070  32.090  23.280  1.00  0.00            
ATOM    155  H74 GCD     1      18.680  33.000  23.310  1.00  0.00            
ATOM    156  O37 GCD     1      16.700  32.480  23.130  1.00  0.00            
ATOM    157  H75 GCD     1      16.540  32.730  22.220  1.00  0.00            
ATOM    158  C46 GCD     1      18.260  31.290  24.600  1.00  0.00            
ATOM    159  H76 GCD     1      18.000  31.800  25.530  1.00  0.00            
ATOM    160  O38 GCD     1      17.540  30.050  24.550  1.00  0.00            
ATOM    161  O39 GCD     1      19.710  31.050  24.670  1.00  0.00            
ATOM    162  C47 GCD     1      20.180  30.130  23.710  1.00  0.00            
ATOM    163  H77 GCD     1      19.630  29.190  23.830  1.00  0.00            
ATOM    164  C48 GCD     1      21.660  29.930  24.050  1.00  0.00            
ATOM    165  H78 GCD     1      22.170  30.890  24.190  1.00  0.00            
ATOM    166  H79 GCD     1      22.110  29.510  23.150  1.00  0.00            
ATOM    167  O40 GCD     1      21.980  29.090  25.130  1.00  0.00            
ATOM    168  H80 GCD     1      21.390  29.330  25.860  1.00  0.00            
ATOM    169  C1  BD8     2      14.550  25.260  16.420  1.00  0.00            
ATOM    170  C2  BD8     2      14.950  23.880  16.950  1.00  0.00            
ATOM    171  C3  BD8     2      16.430  23.860  17.340  1.00  0.00            
ATOM    172  C4  BD8     2      17.470  23.230  16.540  1.00  0.00            
ATOM    173  C5  BD8     2      18.800  23.220  16.880  1.00  0.00            
ATOM    174  C6  BD8     2      19.170  23.630  18.180  1.00  0.00            
ATOM    175  C7  BD8     2      18.160  24.160  19.030  1.00  0.00            
ATOM    176  C8  BD8     2      18.320  24.850  20.280  1.00  0.00            
ATOM    177  C9  BD8     2      17.020  25.270  20.640  1.00  0.00            
ATOM    178  N1  BD8     2      16.140  25.000  19.570  1.00  0.00            
ATOM    179  C10 BD8     2      16.850  24.310  18.630  1.00  0.00            
ATOM    180  C11 BD8     2      16.780  26.040  22.010  1.00  0.00            
ATOM    181  C12 BD8     2      15.890  25.160  22.940  1.00  0.00            
ATOM    182  C13 BD8     2      16.630  23.860  23.420  1.00  0.00            
ATOM    183  C14 BD8     2      16.110  27.440  21.730  1.00  0.00            
ATOM    184  C15 BD8     2      16.800  28.110  20.610  1.00  0.00            
ATOM    185  O1  BD8     2      17.920  28.380  20.490  1.00  0.00            
ATOM    186  O2  BD8     2      16.070  29.010  19.990  1.00  0.00            
ATOM    187  O3  BD8     2      18.050  26.300  22.720  1.00  0.00            
ATOM    188  C16 BD8     2      19.330  26.200  22.160  1.00  0.00            
ATOM    189  C17 BD8     2      19.500  25.010  21.230  1.00  0.00            
ATOM    190  H1  BD8     2      15.010  25.990  17.090  1.00  0.00            
ATOM    191  H2  BD8     2      14.870  25.290  15.370  1.00  0.00            
ATOM    192  H3  BD8     2      13.450  25.290  16.430  1.00  0.00            
ATOM    193  H4  BD8     2      14.770  23.140  16.160  1.00  0.00            
ATOM    194  H5  BD8     2      14.310  23.890  17.850  1.00  0.00            
ATOM    195  H6  BD8     2      17.110  22.880  15.570  1.00  0.00            
ATOM    196  H7  BD8     2      19.460  22.870  16.090  1.00  0.00            
ATOM    197  H8  BD8     2      20.220  23.610  18.480  1.00  0.00            
ATOM    198  H9  BD8     2      15.170  25.270  19.620  1.00  0.00            
ATOM    199  H10 BD8     2      14.950  24.880  22.460  1.00  0.00            
ATOM    200  H11 BD8     2      15.670  25.740  23.850  1.00  0.00            
ATOM    201  H12 BD8     2      16.940  23.150  22.640  1.00  0.00            
ATOM    202  H13 BD8     2      17.580  24.150  23.880  1.00  0.00            
ATOM    203  H14 BD8     2      16.050  23.260  24.140  1.00  0.00            
ATOM    204  H15 BD8     2      16.150  28.220  22.500  1.00  0.00            
ATOM    205  H16 BD8     2      15.060  27.380  21.440  1.00  0.00            
ATOM    206  H17 BD8     2      16.640  29.170  19.220  1.00  0.00            
ATOM    207  H18 BD8     2      20.060  26.140  22.980  1.00  0.00            
ATOM    208  H19 BD8     2      19.610  27.120  21.640  1.00  0.00            
ATOM    209  H20 BD8     2      20.320  25.050  20.500  1.00  0.00            
ATOM    210  H21 BD8     2      19.710  24.120  21.840  1.00  0.00            
TER
ENDMDL
MODEL        1
ATOM      1  H1  GCD     1      31.480  17.970  18.410  1.00  0.00            
ATOM      2  O1  GCD     1      31.030  17.690  19.220  1.00  0.00            
ATOM      3  C1  GCD     1      29.660  17.600  18.820  1.00  0.00            
ATOM      4  H2  GCD     1      29.320  18.540  18.380  1.00  0.00            
ATOM      5  H3  GCD     1      29.780  16.900  17.980  1.00  0.00            
ATOM      6  C2  GCD     1      28.690  17.110  19.910  1.00  0.00            
ATOM      7  H4  GCD     1      29.070  16.120  20.210  1.00  0.00            
ATOM      8  C3  GCD     1      27.210  17.200  19.520  1.00  0.00            
ATOM      9  H5  GCD     1      26.890  18.170  19.120  1.00  0.00            
ATOM     10  C4  GCD     1      26.340  16.720  20.740  1.00  0.00            
ATOM     11  H6  GCD     1      26.620  15.690  20.980  1.00  0.00            
ATOM     12  O2  GCD     1      24.940  16.840  20.440  1.00  0.00            
ATOM     13  H7  GCD     1      24.430  16.400  21.120  1.00  0.00            
ATOM     14  C5  GCD     1      26.660  17.560  21.990  1.00  0.00            
ATOM     15  H8  GCD     1      26.420  18.620  21.810  1.00  0.00            
ATOM     16  O3  GCD     1      25.840  17.050  23.030  1.00  0.00            
ATOM     17  H9  GCD     1      26.100  17.420  23.880  1.00  0.00            
ATOM     18  C6  GCD     1      28.150  17.530  22.290  1.00  0.00            
ATOM     19  O4  GCD     1      28.810  17.910  21.050  1.00  0.00            
ATOM     20  H10 GCD     1      28.380  18.230  23.090  1.00  0.00            
ATOM     21  O5  GCD     1      28.650  16.200  22.560  1.00  0.00            
ATOM     22  C7  GCD     1      29.300  15.930  23.830  1.00  0.00            
ATOM     23  H11 GCD     1      28.940  16.620  24.610  1.00  0.00            
ATOM     24  C8  GCD     1      28.930  14.510  24.240  1.00  0.00            
ATOM     25  H12 GCD     1      29.250  14.010  23.320  1.00  0.00            
ATOM     26  O6  GCD     1      27.510  14.360  24.530  1.00  0.00            
ATOM     27  H13 GCD     1      27.060  13.880  23.820  1.00  0.00            
ATOM     28  C9  GCD     1      29.710  14.040  25.510  1.00  0.00            
ATOM     29  H14 GCD     1      29.320  14.670  26.320  1.00  0.00            
ATOM     30  O7  GCD     1      29.410  12.710  25.910  1.00  0.00            
ATOM     31  H15 GCD     1      29.510  12.120  25.160  1.00  0.00            
ATOM     32  C10 GCD     1      31.170  14.240  25.250  1.00  0.00            
ATOM     33  H16 GCD     1      31.800  13.950  26.100  1.00  0.00            
ATOM     34  O8  GCD     1      31.400  15.600  24.880  1.00  0.00            
ATOM     35  C11 GCD     1      30.850  16.070  23.660  1.00  0.00            
ATOM     36  H17 GCD     1      31.180  15.400  22.860  1.00  0.00            
ATOM     37  C12 GCD     1      31.410  17.440  23.370  1.00  0.00            
ATOM     38  H18 GCD     1      31.020  17.820  22.420  1.00  0.00            
ATOM     39  H19 GCD     1      32.490  17.510  23.170  1.00  0.00            
ATOM     40  O9  GCD     1      30.960  18.500  24.250  1.00  0.00            
ATOM     41  H20 GCD     1      31.180  19.410  24.030  1.00  0.00            
ATOM     42  O10 GCD     1      31.510  13.390  24.110  1.00  0.00            
ATOM     43  C13 GCD     1      32.060  12.080  24.390  1.00  0.00            
ATOM     44  H21 GCD     1      31.950  11.880  25.470  1.00  0.00            
ATOM     45  C14 GCD     1      31.230  11.020  23.540  1.00  0.00            
ATOM     46  H22 GCD     1      31.130  11.360  22.500  1.00  0.00            
ATOM     47  O11 GCD     1      29.890  10.960  23.930  1.00  0.00            
ATOM     48  H23 GCD     1      29.620  10.130  23.530  1.00  0.00            
ATOM     49  C15 GCD     1      31.860   9.650  23.620  1.00  0.00            
ATOM     50  H24 GCD     1      31.590   9.290  24.620  1.00  0.00            
ATOM     51  O12 GCD     1      31.140   8.700  22.770  1.00  0.00            
ATOM     52  H25 GCD     1      31.380   7.780  22.920  1.00  0.00            
ATOM     53  C16 GCD     1      33.350   9.630  23.280  1.00  0.00            
ATOM     54  H26 GCD     1      33.730   8.640  23.560  1.00  0.00            
ATOM     55  O13 GCD     1      33.980  10.640  24.090  1.00  0.00            
ATOM     56  C17 GCD     1      33.510  12.030  24.020  1.00  0.00            
ATOM     57  H27 GCD     1      33.710  12.490  23.040  1.00  0.00            
ATOM     58  C18 GCD     1      34.380  12.860  24.940  1.00  0.00            
ATOM     59  H28 GCD     1      34.450  12.370  25.920  1.00  0.00            
ATOM     60  H29 GCD     1      33.990  13.880  25.070  1.00  0.00            
ATOM     61  O14 GCD     1      35.740  13.050  24.490  1.00  0.00            
ATOM     62  H30 GCD     1      35.680  13.390  23.590  1.00  0.00            
ATOM     63  O15 GCD     1      33.530   9.940  21.900  1.00  0.00            
ATOM     64  C19 GCD     1      34.450   9.100  21.200  1.00  0.00            
ATOM     65  H31 GCD     1      34.730   8.230  21.800  1.00  0.00            
ATOM     66  C20 GCD     1      33.620   8.590  19.970  1.00  0.00            
ATOM     67  H32 GCD     1      33.280   9.380  19.300  1.00  0.00            
ATOM     68  O16 GCD     1      32.450   7.920  20.360  1.00  0.00            
ATOM     69  H33 GCD     1      32.140   8.500  21.070  1.00  0.00            
ATOM     70  C21 GCD     1      34.480   7.760  19.060  1.00  0.00            
ATOM     71  H34 GCD     1      34.750   6.940  19.730  1.00  0.00            
ATOM     72  O17 GCD     1      33.710   7.400  17.910  1.00  0.00            
ATOM     73  H35 GCD     1      32.850   7.150  18.260  1.00  0.00            
ATOM     74  C22 GCD     1      35.760   8.470  18.750  1.00  0.00            
ATOM     75  H36 GCD     1      36.460   7.740  18.320  1.00  0.00            
ATOM     76  O18 GCD     1      36.380   9.000  19.910  1.00  0.00            
ATOM     77  C23 GCD     1      35.600   9.880  20.730  1.00  0.00            
ATOM     78  H37 GCD     1      35.240  10.680  20.070  1.00  0.00            
ATOM     79  C24 GCD     1      36.580  10.400  21.780  1.00  0.00            
ATOM     80  H38 GCD     1      36.040  11.070  22.460  1.00  0.00            
ATOM     81  H39 GCD     1      37.390  10.960  21.280  1.00  0.00            
ATOM     82  O19 GCD     1      37.160   9.430  22.600  1.00  0.00            
ATOM     83  H40 GCD     1      37.590   8.800  22.020  1.00  0.00            
ATOM     84  O20 GCD     1      35.380   9.580  17.930  1.00  0.00            
ATOM     85  C25 GCD     1      36.030   9.780  16.640  1.00  0.00            
ATOM     86  H41 GCD     1      37.100   9.550  16.690  1.00  0.00            
ATOM     87  C26 GCD     1      35.260   8.930  15.650  1.00  0.00            
ATOM     88  H42 GCD     1      34.190   9.140  15.670  1.00  0.00            
ATOM     89  O21 GCD     1      35.370   7.500  15.940  1.00  0.00            
ATOM     90  H43 GCD     1      34.670   7.320  16.580  1.00  0.00            
ATOM     91  C27 GCD     1      35.910   9.140  14.310  1.00  0.00            
ATOM     92  H44 GCD     1      36.930   8.780  14.510  1.00  0.00            
ATOM     93  O22 GCD     1      35.340   8.370  13.240  1.00  0.00            
ATOM     94  H45 GCD     1      35.470   7.420  13.350  1.00  0.00            
ATOM     95  C28 GCD     1      36.080  10.630  13.900  1.00  0.00            
ATOM     96  H46 GCD     1      36.740  10.770  13.040  1.00  0.00            
ATOM     97  O23 GCD     1      36.600  11.340  14.930  1.00  0.00            
ATOM     98  C29 GCD     1      36.020  11.230  16.270  1.00  0.00            
ATOM     99  H47 GCD     1      34.980  11.570  16.280  1.00  0.00            
ATOM    100  C30 GCD     1      36.990  12.070  17.150  1.00  0.00            
ATOM    101  H48 GCD     1      37.970  11.920  16.680  1.00  0.00            
ATOM    102  H49 GCD     1      36.970  11.650  18.170  1.00  0.00            
ATOM    103  O24 GCD     1      36.700  13.430  17.080  1.00  0.00            
ATOM    104  H50 GCD     1      36.490  13.840  17.930  1.00  0.00            
ATOM    105  O25 GCD     1      34.770  11.060  13.610  1.00  0.00            
ATOM    106  C31 GCD     1      34.490  11.800  12.390  1.00  0.00            
ATOM    107  H51 GCD     1      35.290  11.750  11.650  1.00  0.00            
ATOM    108  C32 GCD     1      33.240  11.100  11.870  1.00  0.00            
ATOM    109  H52 GCD     1      32.540  10.960  12.710  1.00  0.00            
ATOM    110  O26 GCD     1      33.620   9.780  11.520  1.00  0.00            
ATOM    111  H53 GCD     1      34.280   9.490  12.160  1.00  0.00            
ATOM    112  C33 GCD     1      32.530  11.930  10.710  1.00  0.00            
ATOM    113  H54 GCD     1      33.210  11.930   9.850  1.00  0.00            
ATOM    114  O27 GCD     1      31.300  11.370  10.210  1.00  0.00            
ATOM    115  H55 GCD     1      30.580  11.550  10.830  1.00  0.00            
ATOM    116  C34 GCD     1      32.340  13.330  11.170  1.00  0.00            
ATOM    117  H56 GCD     1      31.990  13.860  10.280  1.00  0.00            
ATOM    118  O28 GCD     1      33.640  13.810  11.560  1.00  0.00            
ATOM    119  C35 GCD     1      34.080  13.180  12.800  1.00  0.00            
ATOM    120  H57 GCD     1      33.370  13.080  13.640  1.00  0.00            
ATOM    121  C36 GCD     1      35.220  13.980  13.340  1.00  0.00            
ATOM    122  H58 GCD     1      36.020  14.170  12.610  1.00  0.00            
ATOM    123  H59 GCD     1      35.650  13.460  14.200  1.00  0.00            
ATOM    124  O29 GCD     1      34.800  15.290  13.760  1.00  0.00            
ATOM    125  H60 GCD     1      34.330  15.630  12.990  1.00  0.00            
ATOM    126  O30 GCD     1      31.410  13.290  12.210  1.00  0.00            
ATOM    127  C37 GCD     1      30.040  13.580  11.910  1.00  0.00            
ATOM    128  H61 GCD     1      29.780  13.540  10.850  1.00  0.00            
ATOM    129  C38 GCD     1      29.050  12.550  12.580  1.00  0.00            
ATOM    130  H62 GCD     1      29.230  12.500  13.660  1.00  0.00            
ATOM    131  O31 GCD     1      29.310  11.190  12.110  1.00  0.00            
ATOM    132  H63 GCD     1      28.850  10.560  12.680  1.00  0.00            
ATOM    133  C39 GCD     1      27.640  13.110  12.520  1.00  0.00            
ATOM    134  H64 GCD     1      27.250  12.920  11.510  1.00  0.00            
ATOM    135  O32 GCD     1      26.830  12.290  13.400  1.00  0.00            
ATOM    136  H65 GCD     1      26.800  11.370  13.140  1.00  0.00            
ATOM    137  C40 GCD     1      27.510  14.560  12.920  1.00  0.00            
ATOM    138  H66 GCD     1      26.480  14.920  12.820  1.00  0.00            
ATOM    139  O33 GCD     1      28.430  15.340  12.170  1.00  0.00            
ATOM    140  C41 GCD     1      29.740  14.990  12.330  1.00  0.00            
ATOM    141  H67 GCD     1      30.120  15.090  13.360  1.00  0.00            
ATOM    142  C42 GCD     1      30.630  15.990  11.490  1.00  0.00            
ATOM    143  H68 GCD     1      31.660  15.860  11.850  1.00  0.00            
ATOM    144  H69 GCD     1      30.380  17.040  11.690  1.00  0.00            
ATOM    145  O34 GCD     1      30.610  15.830  10.070  1.00  0.00            
ATOM    146  H70 GCD     1      31.530  15.770   9.780  1.00  0.00            
ATOM    147  O35 GCD     1      27.840  14.730  14.270  1.00  0.00            
ATOM    148  C43 GCD     1      26.990  15.580  15.010  1.00  0.00            
ATOM    149  H71 GCD     1      26.330  16.200  14.390  1.00  0.00            
ATOM    150  C44 GCD     1      26.120  14.780  15.970  1.00  0.00            
ATOM    151  H72 GCD     1      26.770  14.200  16.640  1.00  0.00            
ATOM    152  O36 GCD     1      25.410  13.780  15.300  1.00  0.00            
ATOM    153  H73 GCD     1      26.010  13.300  14.720  1.00  0.00            
ATOM    154  C45 GCD     1      25.290  15.700  16.840  1.00  0.00            
ATOM    155  H74 GCD     1      24.620  16.170  16.110  1.00  0.00            
ATOM    156  O37 GCD     1      24.480  15.030  17.780  1.00  0.00            
ATOM    157  H75 GCD     1      24.810  15.230  18.660  1.00  0.00            
ATOM    158  C46 GCD     1      26.200  16.770  17.440  1.00  0.00            
ATOM    159  H76 GCD     1      25.470  17.490  17.820  1.00  0.00            
ATOM    160  O38 GCD     1      26.990  16.220  18.500  1.00  0.00            
ATOM    161  O39 GCD     1      27.070  17.410  16.480  1.00  0.00            
ATOM    162  C47 GCD     1      27.930  16.540  15.780  1.00  0.00            
ATOM    163  H77 GCD     1      28.440  15.890  16.500  1.00  0.00            
ATOM    164  C48 GCD     1      28.820  17.350  14.920  1.00  0.00            
ATOM    165  H78 GCD     1      28.280  17.730  14.040  1.00  0.00            
ATOM    166  H79 GCD     1      29.620  16.680  14.570  1.00  0.00            
ATOM    167  O40 GCD     1      29.330  18.470  15.650  1.00  0.00            
ATOM    168  H80 GCD     1      28.560  18.750  16.140  1.00  0.00            
ATOM    169  C1  BD8     2      28.780   7.570  17.830  1.00  0.00            
ATOM    170  C2  BD8     2      30.260   7.840  18.070  1.00  0.00            
ATOM    171  C3  BD8     2      30.940   8.780  17.200  1.00  0.00            
ATOM    172  C4  BD8     2      31.350   8.400  15.900  1.00  0.00            
ATOM    173  C5  BD8     2      31.740   9.380  14.950  1.00  0.00            
ATOM    174  C6  BD8     2      31.860  10.730  15.390  1.00  0.00            
ATOM    175  C7  BD8     2      31.580  11.030  16.660  1.00  0.00            
ATOM    176  C8  BD8     2      31.520  12.360  17.260  1.00  0.00            
ATOM    177  C9  BD8     2      30.990  12.150  18.540  1.00  0.00            
ATOM    178  N1  BD8     2      30.710  10.750  18.680  1.00  0.00            
ATOM    179  C10 BD8     2      31.060  10.130  17.540  1.00  0.00            
ATOM    180  C11 BD8     2      30.670  13.290  19.430  1.00  0.00            
ATOM    181  C12 BD8     2      31.740  13.580  20.490  1.00  0.00            
ATOM    182  C13 BD8     2      33.120  13.040  20.180  1.00  0.00            
ATOM    183  C14 BD8     2      29.340  13.160  20.150  1.00  0.00            
ATOM    184  C15 BD8     2      28.180  12.980  19.180  1.00  0.00            
ATOM    185  O1  BD8     2      28.200  12.320  18.160  1.00  0.00            
ATOM    186  O2  BD8     2      26.980  13.120  19.770  1.00  0.00            
ATOM    187  O3  BD8     2      30.470  14.470  18.680  1.00  0.00            
ATOM    188  C16 BD8     2      31.510  14.880  17.740  1.00  0.00            
ATOM    189  C17 BD8     2      31.760  13.750  16.700  1.00  0.00            
ATOM    190  H1  BD8     2      28.610   7.340  16.770  1.00  0.00            
ATOM    191  H2  BD8     2      28.440   6.750  18.480  1.00  0.00            
ATOM    192  H3  BD8     2      28.230   8.470  18.110  1.00  0.00            
ATOM    193  H4  BD8     2      30.880   6.940  18.170  1.00  0.00            
ATOM    194  H5  BD8     2      30.190   8.170  19.110  1.00  0.00            
ATOM    195  H6  BD8     2      31.140   7.400  15.550  1.00  0.00            
ATOM    196  H7  BD8     2      31.880   9.160  13.890  1.00  0.00            
ATOM    197  H8  BD8     2      32.210  11.510  14.720  1.00  0.00            
ATOM    198  H9  BD8     2      30.340  10.240  19.470  1.00  0.00            
ATOM    199  H10 BD8     2      31.410  13.140  21.430  1.00  0.00            
ATOM    200  H11 BD8     2      31.860  14.670  20.570  1.00  0.00            
ATOM    201  H12 BD8     2      33.840  13.400  20.930  1.00  0.00            
ATOM    202  H13 BD8     2      33.020  11.950  20.150  1.00  0.00            
ATOM    203  H14 BD8     2      33.500  13.380  19.220  1.00  0.00            
ATOM    204  H15 BD8     2      29.280  13.890  20.970  1.00  0.00            
ATOM    205  H16 BD8     2      29.390  12.250  20.750  1.00  0.00            
ATOM    206  H17 BD8     2      26.420  12.890  19.000  1.00  0.00            
ATOM    207  H18 BD8     2      32.410  15.190  18.280  1.00  0.00            
ATOM    208  H19 BD8     2      31.090  15.710  17.150  1.00  0.00            
ATOM    209  H20 BD8     2      31.140  13.900  15.810  1.00  0.00            
ATOM    210  H21 BD8     2      32.780  13.840  16.310  1.00  0.00            
TER
ENDMDL
MODEL        1
ATOM      1  H1  GCD     1      12.740  28.390  26.160  1.00  0.00            
ATOM      2  O1  GCD     1      13.680  28.520  26.350  1.00  0.00            
ATOM      3  C1  GCD     1      14.190  27.220  26.140  1.00  0.00            
ATOM      4  H2  GCD     1      15.240  27.340  25.850  1.00  0.00            
ATOM      5  H3  GCD     1      14.030  26.700  27.090  1.00  0.00            
ATOM      6  C2  GCD     1      13.360  26.530  25.030  1.00  0.00            
ATOM      7  H4  GCD     1      13.610  25.470  24.870  1.00  0.00            
ATOM      8  C3  GCD     1      13.380  27.130  23.630  1.00  0.00            
ATOM      9  H5  GCD     1      13.280  28.210  23.780  1.00  0.00            
ATOM     10  C4  GCD     1      12.370  26.480  22.690  1.00  0.00            
ATOM     11  H6  GCD     1      12.740  25.470  22.480  1.00  0.00            
ATOM     12  O2  GCD     1      12.280  27.300  21.510  1.00  0.00            
ATOM     13  H7  GCD     1      11.600  27.960  21.690  1.00  0.00            
ATOM     14  C5  GCD     1      10.980  26.280  23.300  1.00  0.00            
ATOM     15  H8  GCD     1      10.340  27.160  23.380  1.00  0.00            
ATOM     16  O3  GCD     1      10.160  25.410  22.480  1.00  0.00            
ATOM     17  H9  GCD     1      10.320  24.470  22.630  1.00  0.00            
ATOM     18  C6  GCD     1      11.050  25.720  24.730  1.00  0.00            
ATOM     19  O4  GCD     1      11.980  26.490  25.520  1.00  0.00            
ATOM     20  H10 GCD     1      10.090  25.790  25.230  1.00  0.00            
ATOM     21  O5  GCD     1      11.560  24.430  24.590  1.00  0.00            
ATOM     22  C7  GCD     1      10.580  23.400  24.970  1.00  0.00            
ATOM     23  H11 GCD     1       9.590  23.870  24.840  1.00  0.00            
ATOM     24  C8  GCD     1      10.760  22.260  24.040  1.00  0.00            
ATOM     25  H12 GCD     1      11.850  22.130  24.030  1.00  0.00            
ATOM     26  O6  GCD     1      10.380  22.600  22.680  1.00  0.00            
ATOM     27  H13 GCD     1      10.320  21.780  22.180  1.00  0.00            
ATOM     28  C9  GCD     1      10.080  20.970  24.570  1.00  0.00            
ATOM     29  H14 GCD     1       9.030  21.180  24.310  1.00  0.00            
ATOM     30  O7  GCD     1      10.330  19.830  23.750  1.00  0.00            
ATOM     31  H15 GCD     1      10.430  19.020  24.260  1.00  0.00            
ATOM     32  C10 GCD     1      10.330  20.700  26.040  1.00  0.00            
ATOM     33  H16 GCD     1       9.560  20.000  26.370  1.00  0.00            
ATOM     34  O8  GCD     1      10.010  21.900  26.750  1.00  0.00            
ATOM     35  C11 GCD     1      10.860  22.990  26.420  1.00  0.00            
ATOM     36  H17 GCD     1      11.920  22.770  26.560  1.00  0.00            
ATOM     37  C12 GCD     1      10.650  24.010  27.470  1.00  0.00            
ATOM     38  H18 GCD     1      11.190  24.890  27.090  1.00  0.00            
ATOM     39  H19 GCD     1      11.050  23.700  28.450  1.00  0.00            
ATOM     40  O9  GCD     1       9.300  24.370  27.450  1.00  0.00            
ATOM     41  H20 GCD     1       8.800  23.560  27.300  1.00  0.00            
ATOM     42  O10 GCD     1      11.620  20.190  26.290  1.00  0.00            
ATOM     43  C13 GCD     1      11.590  19.070  27.260  1.00  0.00            
ATOM     44  H21 GCD     1      10.760  19.250  27.950  1.00  0.00            
ATOM     45  C14 GCD     1      11.480  17.770  26.520  1.00  0.00            
ATOM     46  H22 GCD     1      12.300  17.620  25.790  1.00  0.00            
ATOM     47  O11 GCD     1      10.240  17.770  25.780  1.00  0.00            
ATOM     48  H23 GCD     1       9.510  17.610  26.390  1.00  0.00            
ATOM     49  C15 GCD     1      11.440  16.610  27.510  1.00  0.00            
ATOM     50  H24 GCD     1      10.570  16.730  28.170  1.00  0.00            
ATOM     51  O12 GCD     1      11.460  15.320  26.870  1.00  0.00            
ATOM     52  H25 GCD     1      12.370  15.020  26.790  1.00  0.00            
ATOM     53  C16 GCD     1      12.680  16.740  28.400  1.00  0.00            
ATOM     54  H26 GCD     1      12.540  15.960  29.160  1.00  0.00            
ATOM     55  O13 GCD     1      12.670  18.020  29.040  1.00  0.00            
ATOM     56  C17 GCD     1      12.800  19.140  28.210  1.00  0.00            
ATOM     57  H27 GCD     1      13.740  19.050  27.660  1.00  0.00            
ATOM     58  C18 GCD     1      12.900  20.450  28.980  1.00  0.00            
ATOM     59  H28 GCD     1      11.920  20.670  29.410  1.00  0.00            
ATOM     60  H29 GCD     1      13.070  21.300  28.300  1.00  0.00            
ATOM     61  O14 GCD     1      14.020  20.350  29.870  1.00  0.00            
ATOM     62  H30 GCD     1      13.810  19.850  30.670  1.00  0.00            
ATOM     63  O15 GCD     1      13.850  16.630  27.650  1.00  0.00            
ATOM     64  C19 GCD     1      14.780  15.660  28.170  1.00  0.00            
ATOM     65  H31 GCD     1      14.480  15.370  29.180  1.00  0.00            
ATOM     66  C20 GCD     1      14.880  14.570  27.090  1.00  0.00            
ATOM     67  H32 GCD     1      14.970  15.110  26.130  1.00  0.00            
ATOM     68  O16 GCD     1      13.680  13.820  27.140  1.00  0.00            
ATOM     69  H33 GCD     1      13.620  13.350  26.310  1.00  0.00            
ATOM     70  C21 GCD     1      16.070  13.580  27.230  1.00  0.00            
ATOM     71  H34 GCD     1      15.770  13.040  28.140  1.00  0.00            
ATOM     72  O17 GCD     1      16.300  12.730  26.130  1.00  0.00            
ATOM     73  H35 GCD     1      16.900  13.130  25.490  1.00  0.00            
ATOM     74  C22 GCD     1      17.370  14.410  27.460  1.00  0.00            
ATOM     75  H36 GCD     1      18.210  13.740  27.660  1.00  0.00            
ATOM     76  O18 GCD     1      17.190  15.370  28.530  1.00  0.00            
ATOM     77  C23 GCD     1      16.160  16.330  28.410  1.00  0.00            
ATOM     78  H37 GCD     1      16.400  16.980  27.560  1.00  0.00            
ATOM     79  C24 GCD     1      16.210  17.220  29.630  1.00  0.00            
ATOM     80  H38 GCD     1      16.170  16.550  30.500  1.00  0.00            
ATOM     81  H39 GCD     1      15.420  17.940  29.420  1.00  0.00            
ATOM     82  O19 GCD     1      17.430  17.900  29.650  1.00  0.00            
ATOM     83  H40 GCD     1      18.050  17.450  30.240  1.00  0.00            
ATOM     84  O20 GCD     1      17.690  15.180  26.310  1.00  0.00            
ATOM     85  C25 GCD     1      18.950  14.920  25.720  1.00  0.00            
ATOM     86  H41 GCD     1      19.300  13.950  26.100  1.00  0.00            
ATOM     87  C26 GCD     1      18.860  14.860  24.220  1.00  0.00            
ATOM     88  H42 GCD     1      18.430  15.830  23.920  1.00  0.00            
ATOM     89  O21 GCD     1      18.050  13.790  23.780  1.00  0.00            
ATOM     90  H43 GCD     1      17.840  14.010  22.860  1.00  0.00            
ATOM     91  C27 GCD     1      20.270  14.630  23.610  1.00  0.00            
ATOM     92  H44 GCD     1      20.670  13.630  23.860  1.00  0.00            
ATOM     93  O22 GCD     1      20.220  14.660  22.190  1.00  0.00            
ATOM     94  H45 GCD     1      21.080  14.290  21.950  1.00  0.00            
ATOM     95  C28 GCD     1      21.160  15.770  24.180  1.00  0.00            
ATOM     96  H46 GCD     1      22.230  15.730  23.930  1.00  0.00            
ATOM     97  O23 GCD     1      21.150  15.730  25.580  1.00  0.00            
ATOM     98  C29 GCD     1      19.870  16.060  26.090  1.00  0.00            
ATOM     99  H47 GCD     1      19.520  17.030  25.710  1.00  0.00            
ATOM    100  C30 GCD     1      20.070  16.300  27.590  1.00  0.00            
ATOM    101  H48 GCD     1      19.180  16.730  28.070  1.00  0.00            
ATOM    102  H49 GCD     1      20.920  17.000  27.550  1.00  0.00            
ATOM    103  O24 GCD     1      20.340  15.170  28.410  1.00  0.00            
ATOM    104  H50 GCD     1      21.200  14.820  28.140  1.00  0.00            
ATOM    105  O25 GCD     1      20.670  17.030  23.600  1.00  0.00            
ATOM    106  C31 GCD     1      21.400  17.930  22.740  1.00  0.00            
ATOM    107  H51 GCD     1      22.210  17.340  22.310  1.00  0.00            
ATOM    108  C32 GCD     1      20.490  18.250  21.510  1.00  0.00            
ATOM    109  H52 GCD     1      19.500  18.690  21.720  1.00  0.00            
ATOM    110  O26 GCD     1      20.200  17.010  20.800  1.00  0.00            
ATOM    111  H53 GCD     1      20.070  16.340  21.490  1.00  0.00            
ATOM    112  C33 GCD     1      21.300  19.130  20.570  1.00  0.00            
ATOM    113  H54 GCD     1      22.220  18.710  20.160  1.00  0.00            
ATOM    114  O27 GCD     1      20.530  19.450  19.410  1.00  0.00            
ATOM    115  H55 GCD     1      20.920  18.930  18.690  1.00  0.00            
ATOM    116  C34 GCD     1      21.810  20.360  21.380  1.00  0.00            
ATOM    117  H56 GCD     1      22.490  20.920  20.720  1.00  0.00            
ATOM    118  O28 GCD     1      22.610  19.930  22.460  1.00  0.00            
ATOM    119  C35 GCD     1      22.030  19.110  23.460  1.00  0.00            
ATOM    120  H57 GCD     1      21.150  19.660  23.840  1.00  0.00            
ATOM    121  C36 GCD     1      23.020  18.720  24.610  1.00  0.00            
ATOM    122  H58 GCD     1      22.510  18.310  25.490  1.00  0.00            
ATOM    123  H59 GCD     1      23.450  19.660  24.970  1.00  0.00            
ATOM    124  O29 GCD     1      24.150  17.950  24.180  1.00  0.00            
ATOM    125  H60 GCD     1      24.940  18.180  24.670  1.00  0.00            
ATOM    126  O30 GCD     1      20.740  21.190  21.910  1.00  0.00            
ATOM    127  C37 GCD     1      21.010  22.630  21.770  1.00  0.00            
ATOM    128  H61 GCD     1      22.100  22.660  21.590  1.00  0.00            
ATOM    129  C38 GCD     1      20.080  23.050  20.690  1.00  0.00            
ATOM    130  H62 GCD     1      19.060  22.830  21.020  1.00  0.00            
ATOM    131  O31 GCD     1      20.250  22.340  19.460  1.00  0.00            
ATOM    132  H63 GCD     1      20.130  21.420  19.730  1.00  0.00            
ATOM    133  C39 GCD     1      20.230  24.570  20.520  1.00  0.00            
ATOM    134  H64 GCD     1      21.300  24.640  20.300  1.00  0.00            
ATOM    135  O32 GCD     1      19.450  25.140  19.500  1.00  0.00            
ATOM    136  H65 GCD     1      19.570  24.540  18.760  1.00  0.00            
ATOM    137  C40 GCD     1      20.050  25.290  21.810  1.00  0.00            
ATOM    138  H66 GCD     1      20.370  26.330  21.660  1.00  0.00            
ATOM    139  O33 GCD     1      20.850  24.660  22.870  1.00  0.00            
ATOM    140  C41 GCD     1      20.700  23.280  23.070  1.00  0.00            
ATOM    141  H67 GCD     1      19.650  23.060  23.330  1.00  0.00            
ATOM    142  C42 GCD     1      21.590  22.940  24.200  1.00  0.00            
ATOM    143  H68 GCD     1      21.270  21.990  24.660  1.00  0.00            
ATOM    144  H69 GCD     1      21.310  23.600  25.030  1.00  0.00            
ATOM    145  O34 GCD     1      22.990  22.980  24.020  1.00  0.00            
ATOM    146  H70 GCD     1      23.320  22.730  24.880  1.00  0.00            
ATOM    147  O35 GCD     1      18.680  25.340  22.140  1.00  0.00            
ATOM    148  C43 GCD     1      18.050  26.660  22.360  1.00  0.00            
ATOM    149  H71 GCD     1      18.770  27.480  22.300  1.00  0.00            
ATOM    150  C44 GCD     1      16.940  26.930  21.320  1.00  0.00            
ATOM    151  H72 GCD     1      16.220  26.100  21.300  1.00  0.00            
ATOM    152  O36 GCD     1      17.640  27.050  20.060  1.00  0.00            
ATOM    153  H73 GCD     1      18.260  26.330  19.900  1.00  0.00            
ATOM    154  C45 GCD     1      16.110  28.170  21.660  1.00  0.00            
ATOM    155  H74 GCD     1      16.800  29.020  21.650  1.00  0.00            
ATOM    156  O37 GCD     1      14.990  28.320  20.730  1.00  0.00            
ATOM    157  H75 GCD     1      14.330  27.690  21.050  1.00  0.00            
ATOM    158  C46 GCD     1      15.610  28.020  23.000  1.00  0.00            
ATOM    159  H76 GCD     1      15.100  28.920  23.350  1.00  0.00            
ATOM    160  O38 GCD     1      14.710  26.910  23.070  1.00  0.00            
ATOM    161  O39 GCD     1      16.650  27.850  23.920  1.00  0.00            
ATOM    162  C47 GCD     1      17.490  26.660  23.780  1.00  0.00            
ATOM    163  H77 GCD     1      16.780  25.830  23.940  1.00  0.00            
ATOM    164  C48 GCD     1      18.590  26.690  24.810  1.00  0.00            
ATOM    165  H78 GCD     1      19.090  27.660  24.850  1.00  0.00            
ATOM    166  H79 GCD     1      19.460  26.100  24.500  1.00  0.00            
ATOM    167  O40 GCD     1      18.190  26.340  26.150  1.00  0.00            
ATOM    168  H80 GCD     1      18.300  27.090  26.750  1.00  0.00            
ATOM    169  C1  BD8     2      16.210  19.080  18.600  1.00  0.00            
ATOM    170  C2  BD8     2      17.370  20.030  19.160  1.00  0.00            
ATOM    171  C3  BD8     2      16.800  21.100  20.110  1.00  0.00            
ATOM    172  C4  BD8     2      16.630  22.450  19.670  1.00  0.00            
ATOM    173  C5  BD8     2      16.100  23.450  20.510  1.00  0.00            
ATOM    174  C6  BD8     2      15.660  23.210  21.860  1.00  0.00            
ATOM    175  C7  BD8     2      15.910  21.890  22.260  1.00  0.00            
ATOM    176  C8  BD8     2      15.610  21.350  23.500  1.00  0.00            
ATOM    177  C9  BD8     2      16.120  20.060  23.510  1.00  0.00            
ATOM    178  N1  BD8     2      16.620  19.830  22.210  1.00  0.00            
ATOM    179  C10 BD8     2      16.410  20.890  21.460  1.00  0.00            
ATOM    180  C11 BD8     2      16.030  19.120  24.660  1.00  0.00            
ATOM    181  C12 BD8     2      17.460  18.680  25.210  1.00  0.00            
ATOM    182  C13 BD8     2      18.460  19.880  25.630  1.00  0.00            
ATOM    183  C14 BD8     2      15.130  17.880  24.390  1.00  0.00            
ATOM    184  C15 BD8     2      15.670  16.890  23.400  1.00  0.00            
ATOM    185  O1  BD8     2      16.640  17.110  22.660  1.00  0.00            
ATOM    186  O2  BD8     2      15.210  15.650  23.430  1.00  0.00            
ATOM    187  O3  BD8     2      15.400  19.800  25.820  1.00  0.00            
ATOM    188  C16 BD8     2      15.550  21.280  25.990  1.00  0.00            
ATOM    189  C17 BD8     2      14.960  21.940  24.680  1.00  0.00            
ATOM    190  H1  BD8     2      16.370  18.700  17.580  1.00  0.00            
ATOM    191  H2  BD8     2      16.010  18.230  19.260  1.00  0.00            
ATOM    192  H3  BD8     2      15.290  19.660  18.460  1.00  0.00            
ATOM    193  H4  BD8     2      17.870  20.510  18.310  1.00  0.00            
ATOM    194  H5  BD8     2      18.130  19.390  19.600  1.00  0.00            
ATOM    195  H6  BD8     2      17.000  22.690  18.680  1.00  0.00            
ATOM    196  H7  BD8     2      15.910  24.440  20.100  1.00  0.00            
ATOM    197  H8  BD8     2      15.230  23.940  22.540  1.00  0.00            
ATOM    198  H9  BD8     2      17.060  18.950  21.940  1.00  0.00            
ATOM    199  H10 BD8     2      17.840  17.960  24.470  1.00  0.00            
ATOM    200  H11 BD8     2      17.220  18.140  26.130  1.00  0.00            
ATOM    201  H12 BD8     2      19.370  19.470  26.100  1.00  0.00            
ATOM    202  H13 BD8     2      18.880  20.490  24.820  1.00  0.00            
ATOM    203  H14 BD8     2      18.060  20.510  26.430  1.00  0.00            
ATOM    204  H15 BD8     2      14.140  18.160  24.020  1.00  0.00            
ATOM    205  H16 BD8     2      14.960  17.370  25.350  1.00  0.00            
ATOM    206  H17 BD8     2      15.610  15.280  22.630  1.00  0.00            
ATOM    207  H18 BD8     2      16.590  21.600  26.090  1.00  0.00            
ATOM    208  H19 BD8     2      14.960  21.620  26.840  1.00  0.00            
ATOM    209  H20 BD8     2      13.870  21.840  24.650  1.00  0.00            
ATOM    210  H21 BD8     2      15.200  23.010  24.700  1.00  0.00            
TER
ENDMDL
MODEL        1
ATOM      1  H1  GCD     1      24.090  26.270  31.490  1.00  0.00            
ATOM      2  O1  GCD     1      23.240  26.330  31.940  1.00  0.00            
ATOM      3  C1  GCD     1      22.210  26.220  30.900  1.00  0.00            
ATOM      4  H2  GCD     1      21.230  26.140  31.390  1.00  0.00            
ATOM      5  H3  GCD     1      22.340  27.140  30.320  1.00  0.00            
ATOM      6  C2  GCD     1      22.450  25.120  29.870  1.00  0.00            
ATOM      7  H4  GCD     1      23.500  25.190  29.560  1.00  0.00            
ATOM      8  C3  GCD     1      21.550  25.280  28.660  1.00  0.00            
ATOM      9  H5  GCD     1      20.480  25.420  28.870  1.00  0.00            
ATOM     10  C4  GCD     1      21.580  24.050  27.810  1.00  0.00            
ATOM     11  H6  GCD     1      22.530  23.770  27.340  1.00  0.00            
ATOM     12  O2  GCD     1      20.590  24.240  26.730  1.00  0.00            
ATOM     13  H7  GCD     1      20.710  23.590  26.030  1.00  0.00            
ATOM     14  C5  GCD     1      21.190  22.820  28.610  1.00  0.00            
ATOM     15  H8  GCD     1      20.210  23.030  29.070  1.00  0.00            
ATOM     16  O3  GCD     1      21.210  21.710  27.730  1.00  0.00            
ATOM     17  H9  GCD     1      22.170  21.640  27.660  1.00  0.00            
ATOM     18  C6  GCD     1      22.240  22.660  29.820  1.00  0.00            
ATOM     19  O4  GCD     1      22.240  23.860  30.590  1.00  0.00            
ATOM     20  H10 GCD     1      21.970  21.790  30.420  1.00  0.00            
ATOM     21  O5  GCD     1      23.600  22.460  29.320  1.00  0.00            
ATOM     22  C7  GCD     1      24.390  21.550  30.110  1.00  0.00            
ATOM     23  H11 GCD     1      23.900  21.150  31.010  1.00  0.00            
ATOM     24  C8  GCD     1      24.830  20.330  29.270  1.00  0.00            
ATOM     25  H12 GCD     1      25.290  20.710  28.350  1.00  0.00            
ATOM     26  O6  GCD     1      23.720  19.570  29.020  1.00  0.00            
ATOM     27  H13 GCD     1      24.030  18.970  28.330  1.00  0.00            
ATOM     28  C9  GCD     1      25.840  19.440  30.010  1.00  0.00            
ATOM     29  H14 GCD     1      25.280  18.970  30.830  1.00  0.00            
ATOM     30  O7  GCD     1      26.310  18.370  29.220  1.00  0.00            
ATOM     31  H15 GCD     1      27.240  18.560  29.090  1.00  0.00            
ATOM     32  C10 GCD     1      26.980  20.310  30.530  1.00  0.00            
ATOM     33  H16 GCD     1      27.600  19.650  31.150  1.00  0.00            
ATOM     34  O8  GCD     1      26.520  21.390  31.380  1.00  0.00            
ATOM     35  C11 GCD     1      25.690  22.260  30.650  1.00  0.00            
ATOM     36  H17 GCD     1      26.230  22.600  29.750  1.00  0.00            
ATOM     37  C12 GCD     1      25.350  23.480  31.500  1.00  0.00            
ATOM     38  H18 GCD     1      24.810  24.250  30.930  1.00  0.00            
ATOM     39  H19 GCD     1      26.310  23.890  31.830  1.00  0.00            
ATOM     40  O9  GCD     1      24.700  23.100  32.770  1.00  0.00            
ATOM     41  H20 GCD     1      25.160  22.350  33.160  1.00  0.00            
ATOM     42  O10 GCD     1      27.750  20.760  29.410  1.00  0.00            
ATOM     43  C13 GCD     1      29.100  20.680  29.740  1.00  0.00            
ATOM     44  H21 GCD     1      29.220  20.390  30.790  1.00  0.00            
ATOM     45  C14 GCD     1      29.590  19.510  28.950  1.00  0.00            
ATOM     46  H22 GCD     1      29.340  19.810  27.920  1.00  0.00            
ATOM     47  O11 GCD     1      29.010  18.320  29.290  1.00  0.00            
ATOM     48  H23 GCD     1      29.700  17.730  28.970  1.00  0.00            
ATOM     49  C15 GCD     1      31.140  19.400  28.950  1.00  0.00            
ATOM     50  H24 GCD     1      31.460  19.200  29.980  1.00  0.00            
ATOM     51  O12 GCD     1      31.620  18.530  28.000  1.00  0.00            
ATOM     52  H25 GCD     1      31.470  19.040  27.190  1.00  0.00            
ATOM     53  C16 GCD     1      31.740  20.810  28.710  1.00  0.00            
ATOM     54  H26 GCD     1      32.790  20.910  29.000  1.00  0.00            
ATOM     55  O13 GCD     1      31.210  21.690  29.700  1.00  0.00            
ATOM     56  C17 GCD     1      29.830  21.960  29.440  1.00  0.00            
ATOM     57  H27 GCD     1      29.630  22.200  28.380  1.00  0.00            
ATOM     58  C18 GCD     1      29.470  23.090  30.360  1.00  0.00            
ATOM     59  H28 GCD     1      29.560  22.840  31.420  1.00  0.00            
ATOM     60  H29 GCD     1      28.400  23.320  30.320  1.00  0.00            
ATOM     61  O14 GCD     1      30.200  24.360  30.180  1.00  0.00            
ATOM     62  H30 GCD     1      31.090  24.170  30.480  1.00  0.00            
ATOM     63  O15 GCD     1      31.520  21.270  27.390  1.00  0.00            
ATOM     64  C19 GCD     1      32.650  21.130  26.480  1.00  0.00            
ATOM     65  H31 GCD     1      33.420  20.440  26.840  1.00  0.00            
ATOM     66  C20 GCD     1      32.190  20.670  25.090  1.00  0.00            
ATOM     67  H32 GCD     1      31.280  21.240  24.860  1.00  0.00            
ATOM     68  O16 GCD     1      31.790  19.260  25.170  1.00  0.00            
ATOM     69  H33 GCD     1      32.270  18.710  24.540  1.00  0.00            
ATOM     70  C21 GCD     1      33.240  20.840  23.990  1.00  0.00            
ATOM     71  H34 GCD     1      34.070  20.150  24.200  1.00  0.00            
ATOM     72  O17 GCD     1      32.600  20.490  22.720  1.00  0.00            
ATOM     73  H35 GCD     1      31.830  21.070  22.610  1.00  0.00            
ATOM     74  C22 GCD     1      33.810  22.200  23.960  1.00  0.00            
ATOM     75  H36 GCD     1      34.670  22.270  23.290  1.00  0.00            
ATOM     76  O18 GCD     1      34.260  22.540  25.270  1.00  0.00            
ATOM     77  C23 GCD     1      33.220  22.540  26.330  1.00  0.00            
ATOM     78  H37 GCD     1      32.390  23.190  26.010  1.00  0.00            
ATOM     79  C24 GCD     1      33.880  23.060  27.550  1.00  0.00            
ATOM     80  H38 GCD     1      33.130  23.250  28.330  1.00  0.00            
ATOM     81  H39 GCD     1      34.490  23.950  27.390  1.00  0.00            
ATOM     82  O19 GCD     1      34.750  22.060  28.120  1.00  0.00            
ATOM     83  H40 GCD     1      35.260  21.750  27.360  1.00  0.00            
ATOM     84  O20 GCD     1      32.750  23.130  23.730  1.00  0.00            
ATOM     85  C25 GCD     1      32.530  23.640  22.440  1.00  0.00            
ATOM     86  H41 GCD     1      33.150  23.070  21.740  1.00  0.00            
ATOM     87  C26 GCD     1      31.060  23.520  22.080  1.00  0.00            
ATOM     88  H42 GCD     1      30.480  24.060  22.850  1.00  0.00            
ATOM     89  O21 GCD     1      30.600  22.140  22.110  1.00  0.00            
ATOM     90  H43 GCD     1      29.660  22.060  21.920  1.00  0.00            
ATOM     91  C27 GCD     1      30.880  24.180  20.740  1.00  0.00            
ATOM     92  H44 GCD     1      31.490  23.670  19.990  1.00  0.00            
ATOM     93  O22 GCD     1      29.520  24.180  20.280  1.00  0.00            
ATOM     94  H45 GCD     1      29.180  25.060  20.460  1.00  0.00            
ATOM     95  C28 GCD     1      31.400  25.640  20.730  1.00  0.00            
ATOM     96  H46 GCD     1      31.380  26.170  19.770  1.00  0.00            
ATOM     97  O23 GCD     1      32.760  25.600  21.080  1.00  0.00            
ATOM     98  C29 GCD     1      33.050  25.100  22.420  1.00  0.00            
ATOM     99  H47 GCD     1      32.500  25.650  23.190  1.00  0.00            
ATOM    100  C30 GCD     1      34.540  25.370  22.730  1.00  0.00            
ATOM    101  H48 GCD     1      34.730  25.130  23.780  1.00  0.00            
ATOM    102  H49 GCD     1      34.650  26.460  22.790  1.00  0.00            
ATOM    103  O24 GCD     1      35.410  24.600  21.840  1.00  0.00            
ATOM    104  H50 GCD     1      36.290  24.800  22.170  1.00  0.00            
ATOM    105  O25 GCD     1      30.650  26.340  21.700  1.00  0.00            
ATOM    106  C31 GCD     1      30.370  27.650  21.300  1.00  0.00            
ATOM    107  H51 GCD     1      31.060  28.030  20.540  1.00  0.00            
ATOM    108  C32 GCD     1      28.930  27.620  20.850  1.00  0.00            
ATOM    109  H52 GCD     1      28.270  27.180  21.610  1.00  0.00            
ATOM    110  O26 GCD     1      28.790  26.790  19.630  1.00  0.00            
ATOM    111  H53 GCD     1      27.970  26.920  19.140  1.00  0.00            
ATOM    112  C33 GCD     1      28.380  29.060  20.600  1.00  0.00            
ATOM    113  H54 GCD     1      29.070  29.560  19.900  1.00  0.00            
ATOM    114  O27 GCD     1      27.060  29.120  20.170  1.00  0.00            
ATOM    115  H55 GCD     1      26.550  28.800  20.920  1.00  0.00            
ATOM    116  C34 GCD     1      28.520  29.840  21.890  1.00  0.00            
ATOM    117  H56 GCD     1      28.160  30.870  21.830  1.00  0.00            
ATOM    118  O28 GCD     1      29.940  29.850  22.190  1.00  0.00            
ATOM    119  C35 GCD     1      30.550  28.590  22.510  1.00  0.00            
ATOM    120  H57 GCD     1      29.940  28.250  23.360  1.00  0.00            
ATOM    121  C36 GCD     1      31.980  28.840  22.980  1.00  0.00            
ATOM    122  H58 GCD     1      32.580  29.280  22.170  1.00  0.00            
ATOM    123  H59 GCD     1      32.520  27.950  23.330  1.00  0.00            
ATOM    124  O29 GCD     1      32.050  29.800  24.050  1.00  0.00            
ATOM    125  H60 GCD     1      31.120  30.000  24.220  1.00  0.00            
ATOM    126  O30 GCD     1      27.800  29.230  22.940  1.00  0.00            
ATOM    127  C37 GCD     1      27.160  30.080  23.890  1.00  0.00            
ATOM    128  H61 GCD     1      27.640  31.060  23.910  1.00  0.00            
ATOM    129  C38 GCD     1      25.730  30.260  23.530  1.00  0.00            
ATOM    130  H62 GCD     1      25.310  29.250  23.430  1.00  0.00            
ATOM    131  O31 GCD     1      25.590  31.060  22.300  1.00  0.00            
ATOM    132  H63 GCD     1      25.220  31.930  22.450  1.00  0.00            
ATOM    133  C39 GCD     1      24.980  31.100  24.640  1.00  0.00            
ATOM    134  H64 GCD     1      25.460  32.060  24.860  1.00  0.00            
ATOM    135  O32 GCD     1      23.560  31.250  24.370  1.00  0.00            
ATOM    136  H65 GCD     1      23.110  30.410  24.540  1.00  0.00            
ATOM    137  C40 GCD     1      25.180  30.460  25.990  1.00  0.00            
ATOM    138  H66 GCD     1      24.800  31.090  26.800  1.00  0.00            
ATOM    139  O33 GCD     1      26.540  30.350  26.220  1.00  0.00            
ATOM    140  C41 GCD     1      27.200  29.540  25.270  1.00  0.00            
ATOM    141  H67 GCD     1      26.790  28.520  25.180  1.00  0.00            
ATOM    142  C42 GCD     1      28.700  29.510  25.860  1.00  0.00            
ATOM    143  H68 GCD     1      29.290  28.840  25.220  1.00  0.00            
ATOM    144  H69 GCD     1      28.600  29.170  26.900  1.00  0.00            
ATOM    145  O34 GCD     1      29.300  30.740  25.910  1.00  0.00            
ATOM    146  H70 GCD     1      28.620  31.410  26.030  1.00  0.00            
ATOM    147  O35 GCD     1      24.550  29.190  26.060  1.00  0.00            
ATOM    148  C43 GCD     1      23.210  29.230  26.600  1.00  0.00            
ATOM    149  H71 GCD     1      22.810  30.250  26.530  1.00  0.00            
ATOM    150  C44 GCD     1      22.350  28.300  25.720  1.00  0.00            
ATOM    151  H72 GCD     1      22.880  27.340  25.700  1.00  0.00            
ATOM    152  O36 GCD     1      22.170  28.700  24.410  1.00  0.00            
ATOM    153  H73 GCD     1      21.520  28.070  24.060  1.00  0.00            
ATOM    154  C45 GCD     1      21.020  28.000  26.410  1.00  0.00            
ATOM    155  H74 GCD     1      20.460  28.940  26.440  1.00  0.00            
ATOM    156  O37 GCD     1      20.280  27.080  25.650  1.00  0.00            
ATOM    157  H75 GCD     1      20.590  26.230  26.000  1.00  0.00            
ATOM    158  C46 GCD     1      21.300  27.510  27.840  1.00  0.00            
ATOM    159  H76 GCD     1      20.390  27.470  28.440  1.00  0.00            
ATOM    160  O38 GCD     1      22.040  26.310  27.860  1.00  0.00            
ATOM    161  O39 GCD     1      22.000  28.570  28.430  1.00  0.00            
ATOM    162  C47 GCD     1      23.310  28.770  27.990  1.00  0.00            
ATOM    163  H77 GCD     1      23.730  27.760  28.010  1.00  0.00            
ATOM    164  C48 GCD     1      24.020  29.600  29.000  1.00  0.00            
ATOM    165  H78 GCD     1      25.110  29.450  28.990  1.00  0.00            
ATOM    166  H79 GCD     1      23.750  29.260  30.000  1.00  0.00            
ATOM    167  O40 GCD     1      23.840  31.010  28.820  1.00  0.00            
ATOM    168  H80 GCD     1      24.370  31.510  29.450  1.00  0.00            
ATOM    169  C1  BD8     2      26.080  25.210  20.290  1.00  0.00            
ATOM    170  C2  BD8     2      25.060  23.990  20.640  1.00  0.00            
ATOM    171  C3  BD8     2      24.320  24.280  21.910  1.00  0.00            
ATOM    172  C4  BD8     2      22.940  24.470  21.870  1.00  0.00            
ATOM    173  C5  BD8     2      22.210  24.700  23.100  1.00  0.00            
ATOM    174  C6  BD8     2      22.900  24.810  24.340  1.00  0.00            
ATOM    175  C7  BD8     2      24.280  24.570  24.360  1.00  0.00            
ATOM    176  C8  BD8     2      25.260  24.480  25.440  1.00  0.00            
ATOM    177  C9  BD8     2      26.420  23.990  24.880  1.00  0.00            
ATOM    178  N1  BD8     2      26.230  23.860  23.480  1.00  0.00            
ATOM    179  C10 BD8     2      24.940  24.240  23.210  1.00  0.00            
ATOM    180  C11 BD8     2      27.650  23.760  25.720  1.00  0.00            
ATOM    181  C12 BD8     2      28.690  24.900  25.340  1.00  0.00            
ATOM    182  C13 BD8     2      29.820  25.100  26.390  1.00  0.00            
ATOM    183  C14 BD8     2      28.320  22.350  25.470  1.00  0.00            
ATOM    184  C15 BD8     2      27.480  21.210  25.970  1.00  0.00            
ATOM    185  O1  BD8     2      26.250  21.050  26.010  1.00  0.00            
ATOM    186  O2  BD8     2      28.210  20.120  25.760  1.00  0.00            
ATOM    187  O3  BD8     2      27.350  23.820  27.140  1.00  0.00            
ATOM    188  C16 BD8     2      26.490  24.770  27.590  1.00  0.00            
ATOM    189  C17 BD8     2      25.130  24.820  26.880  1.00  0.00            
ATOM    190  H1  BD8     2      26.850  24.800  19.640  1.00  0.00            
ATOM    191  H2  BD8     2      25.580  25.970  19.680  1.00  0.00            
ATOM    192  H3  BD8     2      26.540  25.670  21.180  1.00  0.00            
ATOM    193  H4  BD8     2      25.680  23.090  20.710  1.00  0.00            
ATOM    194  H5  BD8     2      24.460  23.830  19.740  1.00  0.00            
ATOM    195  H6  BD8     2      22.480  24.600  20.900  1.00  0.00            
ATOM    196  H7  BD8     2      21.130  24.780  23.080  1.00  0.00            
ATOM    197  H8  BD8     2      22.350  25.130  25.210  1.00  0.00            
ATOM    198  H9  BD8     2      26.890  23.490  22.810  1.00  0.00            
ATOM    199  H10 BD8     2      28.250  25.870  25.090  1.00  0.00            
ATOM    200  H11 BD8     2      29.120  24.560  24.390  1.00  0.00            
ATOM    201  H12 BD8     2      29.450  25.590  27.300  1.00  0.00            
ATOM    202  H13 BD8     2      30.430  24.210  26.570  1.00  0.00            
ATOM    203  H14 BD8     2      30.580  25.780  25.980  1.00  0.00            
ATOM    204  H15 BD8     2      29.290  22.220  25.970  1.00  0.00            
ATOM    205  H16 BD8     2      28.640  22.150  24.440  1.00  0.00            
ATOM    206  H17 BD8     2      27.660  19.390  26.080  1.00  0.00            
ATOM    207  H18 BD8     2      26.960  25.750  27.400  1.00  0.00            
ATOM    208  H19 BD8     2      26.370  24.620  28.670  1.00  0.00            
ATOM    209  H20 BD8     2      24.590  23.980  27.340  1.00  0.00            
ATOM    210  H21 BD8     2      24.500  25.710  27.000  1.00  0.00            
TER
ENDMDL
MODEL        1
ATOM      1  H1  GCD     1      20.180  31.020  30.060  1.00  0.00            
ATOM      2  O1  GCD     1      20.120  31.030  29.090  1.00  0.00            
ATOM      3  C1  GCD     1      19.290  29.990  28.630  1.00  0.00            
ATOM      4  H2  GCD     1      19.920  29.110  28.430  1.00  0.00            
ATOM      5  H3  GCD     1      18.570  29.710  29.410  1.00  0.00            
ATOM      6  C2  GCD     1      18.560  30.390  27.360  1.00  0.00            
ATOM      7  H4  GCD     1      18.300  29.490  26.780  1.00  0.00            
ATOM      8  C3  GCD     1      19.340  31.300  26.470  1.00  0.00            
ATOM      9  H5  GCD     1      19.540  32.230  27.010  1.00  0.00            
ATOM     10  C4  GCD     1      18.580  31.820  25.200  1.00  0.00            
ATOM     11  H6  GCD     1      18.480  30.940  24.550  1.00  0.00            
ATOM     12  O2  GCD     1      19.330  32.850  24.500  1.00  0.00            
ATOM     13  H7  GCD     1      20.180  32.420  24.320  1.00  0.00            
ATOM     14  C5  GCD     1      17.220  32.360  25.580  1.00  0.00            
ATOM     15  H8  GCD     1      17.340  33.320  26.110  1.00  0.00            
ATOM     16  O3  GCD     1      16.340  32.640  24.490  1.00  0.00            
ATOM     17  H9  GCD     1      16.110  31.830  24.010  1.00  0.00            
ATOM     18  C6  GCD     1      16.600  31.300  26.420  1.00  0.00            
ATOM     19  O4  GCD     1      17.320  31.050  27.600  1.00  0.00            
ATOM     20  H10 GCD     1      15.610  31.580  26.770  1.00  0.00            
ATOM     21  O5  GCD     1      16.410  30.110  25.680  1.00  0.00            
ATOM     22  C7  GCD     1      15.140  29.880  25.270  1.00  0.00            
ATOM     23  H11 GCD     1      14.480  30.760  25.350  1.00  0.00            
ATOM     24  C8  GCD     1      15.100  29.410  23.870  1.00  0.00            
ATOM     25  H12 GCD     1      15.860  28.630  23.770  1.00  0.00            
ATOM     26  O6  GCD     1      15.380  30.490  23.070  1.00  0.00            
ATOM     27  H13 GCD     1      15.490  30.210  22.160  1.00  0.00            
ATOM     28  C9  GCD     1      13.740  28.760  23.380  1.00  0.00            
ATOM     29  H14 GCD     1      12.990  29.560  23.460  1.00  0.00            
ATOM     30  O7  GCD     1      13.660  28.240  22.080  1.00  0.00            
ATOM     31  H15 GCD     1      14.100  27.390  22.020  1.00  0.00            
ATOM     32  C10 GCD     1      13.300  27.770  24.370  1.00  0.00            
ATOM     33  H16 GCD     1      12.300  27.370  24.180  1.00  0.00            
ATOM     34  O8  GCD     1      13.290  28.410  25.680  1.00  0.00            
ATOM     35  C11 GCD     1      14.590  28.830  26.240  1.00  0.00            
ATOM     36  H17 GCD     1      15.250  27.960  26.250  1.00  0.00            
ATOM     37  C12 GCD     1      14.420  29.340  27.720  1.00  0.00            
ATOM     38  H18 GCD     1      15.440  29.480  28.090  1.00  0.00            
ATOM     39  H19 GCD     1      13.940  28.480  28.210  1.00  0.00            
ATOM     40  O9  GCD     1      13.570  30.560  27.840  1.00  0.00            
ATOM     41  H20 GCD     1      12.740  30.510  27.350  1.00  0.00            
ATOM     42  O10 GCD     1      14.260  26.640  24.490  1.00  0.00            
ATOM     43  C13 GCD     1      13.650  25.390  24.300  1.00  0.00            
ATOM     44  H21 GCD     1      12.620  25.500  23.950  1.00  0.00            
ATOM     45  C14 GCD     1      14.510  24.730  23.210  1.00  0.00            
ATOM     46  H22 GCD     1      15.560  24.630  23.520  1.00  0.00            
ATOM     47  O11 GCD     1      14.420  25.400  22.040  1.00  0.00            
ATOM     48  H23 GCD     1      13.550  25.140  21.710  1.00  0.00            
ATOM     49  C15 GCD     1      14.140  23.290  22.970  1.00  0.00            
ATOM     50  H24 GCD     1      13.250  23.230  22.350  1.00  0.00            
ATOM     51  O12 GCD     1      15.180  22.460  22.290  1.00  0.00            
ATOM     52  H25 GCD     1      15.360  21.820  22.980  1.00  0.00            
ATOM     53  C16 GCD     1      13.920  22.510  24.240  1.00  0.00            
ATOM     54  H26 GCD     1      13.320  21.620  24.030  1.00  0.00            
ATOM     55  O13 GCD     1      13.060  23.270  25.150  1.00  0.00            
ATOM     56  C17 GCD     1      13.610  24.510  25.590  1.00  0.00            
ATOM     57  H27 GCD     1      14.590  24.340  26.040  1.00  0.00            
ATOM     58  C18 GCD     1      12.650  24.950  26.650  1.00  0.00            
ATOM     59  H28 GCD     1      11.610  24.820  26.340  1.00  0.00            
ATOM     60  H29 GCD     1      12.770  26.040  26.750  1.00  0.00            
ATOM     61  O14 GCD     1      12.810  24.290  27.950  1.00  0.00            
ATOM     62  H30 GCD     1      11.930  23.940  28.180  1.00  0.00            
ATOM     63  O15 GCD     1      15.150  22.190  24.920  1.00  0.00            
ATOM     64  C19 GCD     1      15.330  20.910  25.530  1.00  0.00            
ATOM     65  H31 GCD     1      14.390  20.360  25.590  1.00  0.00            
ATOM     66  C20 GCD     1      16.340  20.110  24.680  1.00  0.00            
ATOM     67  H32 GCD     1      17.260  20.700  24.590  1.00  0.00            
ATOM     68  O16 GCD     1      15.910  19.910  23.400  1.00  0.00            
ATOM     69  H33 GCD     1      16.640  19.420  23.010  1.00  0.00            
ATOM     70  C21 GCD     1      16.600  18.750  25.270  1.00  0.00            
ATOM     71  H34 GCD     1      15.670  18.180  25.300  1.00  0.00            
ATOM     72  O17 GCD     1      17.570  18.040  24.530  1.00  0.00            
ATOM     73  H35 GCD     1      18.410  18.260  24.950  1.00  0.00            
ATOM     74  C22 GCD     1      17.190  18.900  26.590  1.00  0.00            
ATOM     75  H36 GCD     1      17.300  17.910  27.020  1.00  0.00            
ATOM     76  O18 GCD     1      16.260  19.650  27.360  1.00  0.00            
ATOM     77  C23 GCD     1      15.910  20.950  26.910  1.00  0.00            
ATOM     78  H37 GCD     1      16.870  21.470  26.890  1.00  0.00            
ATOM     79  C24 GCD     1      15.030  21.630  27.990  1.00  0.00            
ATOM     80  H38 GCD     1      14.060  21.110  28.050  1.00  0.00            
ATOM     81  H39 GCD     1      14.870  22.630  27.580  1.00  0.00            
ATOM     82  O19 GCD     1      15.640  21.720  29.260  1.00  0.00            
ATOM     83  H40 GCD     1      14.990  22.040  29.900  1.00  0.00            
ATOM     84  O20 GCD     1      18.470  19.620  26.650  1.00  0.00            
ATOM     85  C25 GCD     1      19.550  19.010  27.290  1.00  0.00            
ATOM     86  H41 GCD     1      19.260  18.000  27.610  1.00  0.00            
ATOM     87  C26 GCD     1      20.610  18.740  26.250  1.00  0.00            
ATOM     88  H42 GCD     1      20.740  19.610  25.600  1.00  0.00            
ATOM     89  O21 GCD     1      20.280  17.740  25.320  1.00  0.00            
ATOM     90  H43 GCD     1      20.370  16.910  25.810  1.00  0.00            
ATOM     91  C27 GCD     1      21.940  18.330  26.950  1.00  0.00            
ATOM     92  H44 GCD     1      21.750  17.350  27.400  1.00  0.00            
ATOM     93  O22 GCD     1      23.030  17.980  26.070  1.00  0.00            
ATOM     94  H45 GCD     1      23.440  18.770  25.690  1.00  0.00            
ATOM     95  C28 GCD     1      22.290  19.310  28.030  1.00  0.00            
ATOM     96  H46 GCD     1      23.150  18.980  28.620  1.00  0.00            
ATOM     97  O23 GCD     1      21.220  19.430  28.910  1.00  0.00            
ATOM     98  C29 GCD     1      20.060  19.980  28.330  1.00  0.00            
ATOM     99  H47 GCD     1      20.250  20.940  27.850  1.00  0.00            
ATOM    100  C30 GCD     1      18.930  20.130  29.380  1.00  0.00            
ATOM    101  H48 GCD     1      18.760  19.190  29.920  1.00  0.00            
ATOM    102  H49 GCD     1      17.980  20.510  28.970  1.00  0.00            
ATOM    103  O24 GCD     1      19.360  21.200  30.340  1.00  0.00            
ATOM    104  H50 GCD     1      18.940  21.950  29.900  1.00  0.00            
ATOM    105  O25 GCD     1      22.620  20.610  27.550  1.00  0.00            
ATOM    106  C31 GCD     1      24.060  20.890  27.480  1.00  0.00            
ATOM    107  H51 GCD     1      24.640  20.020  27.820  1.00  0.00            
ATOM    108  C32 GCD     1      24.470  21.180  26.010  1.00  0.00            
ATOM    109  H52 GCD     1      23.800  21.980  25.670  1.00  0.00            
ATOM    110  O26 GCD     1      24.340  20.030  25.150  1.00  0.00            
ATOM    111  H53 GCD     1      24.430  20.410  24.270  1.00  0.00            
ATOM    112  C33 GCD     1      25.910  21.660  26.030  1.00  0.00            
ATOM    113  H54 GCD     1      26.580  20.880  26.410  1.00  0.00            
ATOM    114  O27 GCD     1      26.260  22.090  24.710  1.00  0.00            
ATOM    115  H55 GCD     1      26.220  21.340  24.100  1.00  0.00            
ATOM    116  C34 GCD     1      26.050  22.910  26.940  1.00  0.00            
ATOM    117  H56 GCD     1      27.010  23.400  27.100  1.00  0.00            
ATOM    118  O28 GCD     1      25.600  22.520  28.210  1.00  0.00            
ATOM    119  C35 GCD     1      24.250  22.140  28.320  1.00  0.00            
ATOM    120  H57 GCD     1      23.730  22.990  27.860  1.00  0.00            
ATOM    121  C36 GCD     1      23.840  22.100  29.750  1.00  0.00            
ATOM    122  H58 GCD     1      24.510  22.780  30.290  1.00  0.00            
ATOM    123  H59 GCD     1      24.130  21.100  30.100  1.00  0.00            
ATOM    124  O29 GCD     1      22.440  22.360  30.000  1.00  0.00            
ATOM    125  H60 GCD     1      22.140  21.510  29.670  1.00  0.00            
ATOM    126  O30 GCD     1      25.220  23.900  26.390  1.00  0.00            
ATOM    127  C37 GCD     1      25.860  25.160  26.060  1.00  0.00            
ATOM    128  H61 GCD     1      26.960  25.110  26.060  1.00  0.00            
ATOM    129  C38 GCD     1      25.360  25.700  24.710  1.00  0.00            
ATOM    130  H62 GCD     1      24.260  25.770  24.800  1.00  0.00            
ATOM    131  O31 GCD     1      25.660  24.780  23.700  1.00  0.00            
ATOM    132  H63 GCD     1      25.110  24.020  23.900  1.00  0.00            
ATOM    133  C39 GCD     1      25.960  27.090  24.500  1.00  0.00            
ATOM    134  H64 GCD     1      27.040  26.910  24.460  1.00  0.00            
ATOM    135  O32 GCD     1      25.610  27.680  23.250  1.00  0.00            
ATOM    136  H65 GCD     1      25.780  26.970  22.620  1.00  0.00            
ATOM    137  C40 GCD     1      25.640  28.030  25.740  1.00  0.00            
ATOM    138  H66 GCD     1      26.250  28.940  25.800  1.00  0.00            
ATOM    139  O33 GCD     1      26.210  27.270  26.760  1.00  0.00            
ATOM    140  C41 GCD     1      25.510  26.120  27.200  1.00  0.00            
ATOM    141  H67 GCD     1      24.440  26.340  27.230  1.00  0.00            
ATOM    142  C42 GCD     1      26.140  25.740  28.550  1.00  0.00            
ATOM    143  H68 GCD     1      27.230  25.640  28.420  1.00  0.00            
ATOM    144  H69 GCD     1      25.630  24.840  28.910  1.00  0.00            
ATOM    145  O34 GCD     1      25.920  26.720  29.550  1.00  0.00            
ATOM    146  H70 GCD     1      26.210  27.610  29.290  1.00  0.00            
ATOM    147  O35 GCD     1      24.260  28.200  25.870  1.00  0.00            
ATOM    148  C43 GCD     1      23.900  29.600  25.960  1.00  0.00            
ATOM    149  H71 GCD     1      24.760  30.260  26.090  1.00  0.00            
ATOM    150  C44 GCD     1      23.190  29.950  24.650  1.00  0.00            
ATOM    151  H72 GCD     1      22.460  29.160  24.420  1.00  0.00            
ATOM    152  O36 GCD     1      24.100  29.860  23.580  1.00  0.00            
ATOM    153  H73 GCD     1      24.460  28.970  23.670  1.00  0.00            
ATOM    154  C45 GCD     1      22.440  31.260  24.770  1.00  0.00            
ATOM    155  H74 GCD     1      23.240  32.010  24.850  1.00  0.00            
ATOM    156  O37 GCD     1      21.590  31.450  23.650  1.00  0.00            
ATOM    157  H75 GCD     1      22.150  31.400  22.870  1.00  0.00            
ATOM    158  C46 GCD     1      21.620  31.480  26.050  1.00  0.00            
ATOM    159  H76 GCD     1      21.270  32.510  26.130  1.00  0.00            
ATOM    160  O38 GCD     1      20.500  30.660  25.990  1.00  0.00            
ATOM    161  O39 GCD     1      22.400  31.050  27.120  1.00  0.00            
ATOM    162  C47 GCD     1      22.830  29.670  27.050  1.00  0.00            
ATOM    163  H77 GCD     1      22.040  28.960  26.770  1.00  0.00            
ATOM    164  C48 GCD     1      23.480  29.290  28.400  1.00  0.00            
ATOM    165  H78 GCD     1      24.390  29.880  28.570  1.00  0.00            
ATOM    166  H79 GCD     1      23.700  28.220  28.330  1.00  0.00            
ATOM    167  O40 GCD     1      22.580  29.430  29.500  1.00  0.00            
ATOM    168  H80 GCD     1      21.970  30.150  29.300  1.00  0.00            
ATOM    169  C1  BD8     2      22.240  26.060  20.500  1.00  0.00            
ATOM    170  C2  BD8     2      22.770  26.890  21.710  1.00  0.00            
ATOM    171  C3  BD8     2      21.530  27.470  22.390  1.00  0.00            
ATOM    172  C4  BD8     2      20.950  28.690  21.880  1.00  0.00            
ATOM    173  C5  BD8     2      19.780  29.230  22.490  1.00  0.00            
ATOM    174  C6  BD8     2      19.110  28.470  23.510  1.00  0.00            
ATOM    175  C7  BD8     2      19.690  27.310  23.940  1.00  0.00            
ATOM    176  C8  BD8     2      19.290  26.370  24.960  1.00  0.00            
ATOM    177  C9  BD8     2      20.250  25.380  24.970  1.00  0.00            
ATOM    178  N1  BD8     2      21.270  25.740  24.090  1.00  0.00            
ATOM    179  C10 BD8     2      20.890  26.860  23.410  1.00  0.00            
ATOM    180  C11 BD8     2      20.040  24.110  25.780  1.00  0.00            
ATOM    181  C12 BD8     2      21.160  23.970  26.880  1.00  0.00            
ATOM    182  C13 BD8     2      21.080  25.060  28.010  1.00  0.00            
ATOM    183  C14 BD8     2      19.960  22.810  24.880  1.00  0.00            
ATOM    184  C15 BD8     2      19.360  23.010  23.540  1.00  0.00            
ATOM    185  O1  BD8     2      18.600  23.850  23.210  1.00  0.00            
ATOM    186  O2  BD8     2      19.340  21.900  22.790  1.00  0.00            
ATOM    187  O3  BD8     2      18.760  24.070  26.560  1.00  0.00            
ATOM    188  C16 BD8     2      17.650  24.810  26.070  1.00  0.00            
ATOM    189  C17 BD8     2      18.020  26.240  25.770  1.00  0.00            
ATOM    190  H1  BD8     2      23.050  25.810  19.790  1.00  0.00            
ATOM    191  H2  BD8     2      21.840  25.090  20.830  1.00  0.00            
ATOM    192  H3  BD8     2      21.470  26.630  19.970  1.00  0.00            
ATOM    193  H4  BD8     2      23.430  27.650  21.280  1.00  0.00            
ATOM    194  H5  BD8     2      23.370  26.270  22.400  1.00  0.00            
ATOM    195  H6  BD8     2      21.380  29.190  21.020  1.00  0.00            
ATOM    196  H7  BD8     2      19.360  30.160  22.140  1.00  0.00            
ATOM    197  H8  BD8     2      18.190  28.850  23.950  1.00  0.00            
ATOM    198  H9  BD8     2      21.940  25.080  23.730  1.00  0.00            
ATOM    199  H10 BD8     2      22.200  23.980  26.520  1.00  0.00            
ATOM    200  H11 BD8     2      21.050  22.950  27.280  1.00  0.00            
ATOM    201  H12 BD8     2      21.820  24.900  28.810  1.00  0.00            
ATOM    202  H13 BD8     2      21.320  26.020  27.540  1.00  0.00            
ATOM    203  H14 BD8     2      20.110  24.990  28.530  1.00  0.00            
ATOM    204  H15 BD8     2      19.410  22.060  25.460  1.00  0.00            
ATOM    205  H16 BD8     2      20.970  22.410  24.750  1.00  0.00            
ATOM    206  H17 BD8     2      18.710  22.060  22.070  1.00  0.00            
ATOM    207  H18 BD8     2      16.850  24.760  26.820  1.00  0.00            
ATOM    208  H19 BD8     2      17.290  24.370  25.130  1.00  0.00            
ATOM    209  H20 BD8     2      17.150  26.760  25.360  1.00  0.00            
ATOM    210  H21 BD8     2      18.240  26.790  26.690  1.00  0.00            
TER
ENDMDL
MODEL        1
ATOM      1  H1  GCD     1      26.470   6.050  21.530  1.00  0.00            
ATOM      2  O1  GCD     1      25.660   5.940  22.050  1.00  0.00            
ATOM      3  C1  GCD     1      24.660   6.880  21.770  1.00  0.00            
ATOM      4  H2  GCD     1      23.750   6.730  22.360  1.00  0.00            
ATOM      5  H3  GCD     1      24.860   7.930  22.050  1.00  0.00            
ATOM      6  C2  GCD     1      24.220   6.880  20.360  1.00  0.00            
ATOM      7  H4  GCD     1      23.610   7.740  20.080  1.00  0.00            
ATOM      8  C3  GCD     1      23.480   5.620  20.070  1.00  0.00            
ATOM      9  H5  GCD     1      24.040   4.720  20.370  1.00  0.00            
ATOM     10  C4  GCD     1      23.270   5.370  18.620  1.00  0.00            
ATOM     11  H6  GCD     1      22.570   6.100  18.190  1.00  0.00            
ATOM     12  O2  GCD     1      22.590   4.100  18.400  1.00  0.00            
ATOM     13  H7  GCD     1      21.830   4.010  18.990  1.00  0.00            
ATOM     14  C5  GCD     1      24.580   5.450  17.840  1.00  0.00            
ATOM     15  H8  GCD     1      25.280   4.650  18.140  1.00  0.00            
ATOM     16  O3  GCD     1      24.550   5.320  16.400  1.00  0.00            
ATOM     17  H9  GCD     1      25.440   5.080  16.120  1.00  0.00            
ATOM     18  C6  GCD     1      25.290   6.760  18.180  1.00  0.00            
ATOM     19  O4  GCD     1      25.420   6.850  19.590  1.00  0.00            
ATOM     20  H10 GCD     1      26.310   6.810  17.780  1.00  0.00            
ATOM     21  O5  GCD     1      24.630   7.900  17.780  1.00  0.00            
ATOM     22  C7  GCD     1      25.220   8.650  16.750  1.00  0.00            
ATOM     23  H11 GCD     1      25.880   8.070  16.080  1.00  0.00            
ATOM     24  C8  GCD     1      23.960   9.120  15.970  1.00  0.00            
ATOM     25  H12 GCD     1      23.310   9.530  16.750  1.00  0.00            
ATOM     26  O6  GCD     1      23.390   7.970  15.330  1.00  0.00            
ATOM     27  H13 GCD     1      24.060   7.490  14.840  1.00  0.00            
ATOM     28  C9  GCD     1      24.310  10.270  15.010  1.00  0.00            
ATOM     29  H14 GCD     1      24.950   9.920  14.200  1.00  0.00            
ATOM     30  O7  GCD     1      23.120  10.900  14.600  1.00  0.00            
ATOM     31  H15 GCD     1      22.880  11.450  15.350  1.00  0.00            
ATOM     32  C10 GCD     1      25.120  11.370  15.670  1.00  0.00            
ATOM     33  H16 GCD     1      25.520  11.980  14.860  1.00  0.00            
ATOM     34  O8  GCD     1      26.230  10.840  16.320  1.00  0.00            
ATOM     35  C11 GCD     1      25.960   9.900  17.340  1.00  0.00            
ATOM     36  H17 GCD     1      25.200  10.370  17.980  1.00  0.00            
ATOM     37  C12 GCD     1      27.180   9.590  18.200  1.00  0.00            
ATOM     38  H18 GCD     1      26.830   9.050  19.090  1.00  0.00            
ATOM     39  H19 GCD     1      27.550  10.600  18.430  1.00  0.00            
ATOM     40  O9  GCD     1      28.190   8.910  17.580  1.00  0.00            
ATOM     41  H20 GCD     1      28.120   8.930  16.620  1.00  0.00            
ATOM     42  O10 GCD     1      24.270  12.070  16.560  1.00  0.00            
ATOM     43  C13 GCD     1      24.120  13.530  16.500  1.00  0.00            
ATOM     44  H21 GCD     1      24.430  14.000  15.550  1.00  0.00            
ATOM     45  C14 GCD     1      22.640  13.870  16.800  1.00  0.00            
ATOM     46  H22 GCD     1      22.450  13.530  17.830  1.00  0.00            
ATOM     47  O11 GCD     1      21.780  13.210  15.920  1.00  0.00            
ATOM     48  H23 GCD     1      21.870  13.700  15.090  1.00  0.00            
ATOM     49  C15 GCD     1      22.490  15.380  16.710  1.00  0.00            
ATOM     50  H24 GCD     1      22.710  15.700  15.680  1.00  0.00            
ATOM     51  O12 GCD     1      21.120  15.680  16.980  1.00  0.00            
ATOM     52  H25 GCD     1      20.520  15.140  16.450  1.00  0.00            
ATOM     53  C16 GCD     1      23.390  16.060  17.630  1.00  0.00            
ATOM     54  H26 GCD     1      23.400  17.150  17.490  1.00  0.00            
ATOM     55  O13 GCD     1      24.700  15.640  17.470  1.00  0.00            
ATOM     56  C17 GCD     1      24.960  14.200  17.590  1.00  0.00            
ATOM     57  H27 GCD     1      24.680  13.840  18.580  1.00  0.00            
ATOM     58  C18 GCD     1      26.460  13.920  17.450  1.00  0.00            
ATOM     59  H28 GCD     1      26.840  14.200  16.450  1.00  0.00            
ATOM     60  H29 GCD     1      26.630  12.850  17.590  1.00  0.00            
ATOM     61  O14 GCD     1      27.260  14.640  18.380  1.00  0.00            
ATOM     62  H30 GCD     1      27.090  14.130  19.180  1.00  0.00            
ATOM     63  O15 GCD     1      23.010  15.850  19.020  1.00  0.00            
ATOM     64  C19 GCD     1      22.890  16.960  19.920  1.00  0.00            
ATOM     65  H31 GCD     1      23.440  17.790  19.480  1.00  0.00            
ATOM     66  C20 GCD     1      21.380  17.220  20.000  1.00  0.00            
ATOM     67  H32 GCD     1      20.900  16.280  20.320  1.00  0.00            
ATOM     68  O16 GCD     1      20.920  17.620  18.730  1.00  0.00            
ATOM     69  H33 GCD     1      20.830  16.830  18.180  1.00  0.00            
ATOM     70  C21 GCD     1      21.040  18.210  21.120  1.00  0.00            
ATOM     71  H34 GCD     1      21.250  19.230  20.780  1.00  0.00            
ATOM     72  O17 GCD     1      19.620  18.040  21.420  1.00  0.00            
ATOM     73  H35 GCD     1      19.550  17.520  22.230  1.00  0.00            
ATOM     74  C22 GCD     1      21.890  17.890  22.420  1.00  0.00            
ATOM     75  H36 GCD     1      21.980  18.760  23.070  1.00  0.00            
ATOM     76  O18 GCD     1      23.260  17.610  22.150  1.00  0.00            
ATOM     77  C23 GCD     1      23.440  16.530  21.240  1.00  0.00            
ATOM     78  H37 GCD     1      22.860  15.710  21.690  1.00  0.00            
ATOM     79  C24 GCD     1      24.900  16.040  21.190  1.00  0.00            
ATOM     80  H38 GCD     1      25.360  16.950  20.800  1.00  0.00            
ATOM     81  H39 GCD     1      24.980  15.240  20.450  1.00  0.00            
ATOM     82  O19 GCD     1      25.480  15.630  22.390  1.00  0.00            
ATOM     83  H40 GCD     1      25.990  16.370  22.720  1.00  0.00            
ATOM     84  O20 GCD     1      21.360  16.740  23.090  1.00  0.00            
ATOM     85  C25 GCD     1      21.290  16.840  24.510  1.00  0.00            
ATOM     86  H41 GCD     1      21.860  17.670  24.940  1.00  0.00            
ATOM     87  C26 GCD     1      19.830  16.990  24.920  1.00  0.00            
ATOM     88  H42 GCD     1      19.250  16.180  24.440  1.00  0.00            
ATOM     89  O21 GCD     1      19.330  18.180  24.280  1.00  0.00            
ATOM     90  H43 GCD     1      18.400  18.200  24.530  1.00  0.00            
ATOM     91  C27 GCD     1      19.720  16.960  26.400  1.00  0.00            
ATOM     92  H44 GCD     1      20.350  17.810  26.720  1.00  0.00            
ATOM     93  O22 GCD     1      18.380  17.240  26.770  1.00  0.00            
ATOM     94  H45 GCD     1      17.770  16.600  26.400  1.00  0.00            
ATOM     95  C28 GCD     1      20.260  15.590  26.880  1.00  0.00            
ATOM     96  H46 GCD     1      20.210  15.530  27.970  1.00  0.00            
ATOM     97  O23 GCD     1      21.660  15.630  26.570  1.00  0.00            
ATOM     98  C29 GCD     1      21.880  15.580  25.150  1.00  0.00            
ATOM     99  H47 GCD     1      21.400  14.670  24.760  1.00  0.00            
ATOM    100  C30 GCD     1      23.400  15.420  24.910  1.00  0.00            
ATOM    101  H48 GCD     1      23.680  15.290  23.860  1.00  0.00            
ATOM    102  H49 GCD     1      23.720  14.570  25.530  1.00  0.00            
ATOM    103  O24 GCD     1      24.210  16.480  25.400  1.00  0.00            
ATOM    104  H50 GCD     1      25.150  16.280  25.360  1.00  0.00            
ATOM    105  O25 GCD     1      19.580  14.500  26.260  1.00  0.00            
ATOM    106  C31 GCD     1      18.480  13.820  26.910  1.00  0.00            
ATOM    107  H51 GCD     1      18.080  14.460  27.710  1.00  0.00            
ATOM    108  C32 GCD     1      17.440  13.650  25.830  1.00  0.00            
ATOM    109  H52 GCD     1      18.010  13.320  24.950  1.00  0.00            
ATOM    110  O26 GCD     1      16.880  14.920  25.550  1.00  0.00            
ATOM    111  H53 GCD     1      16.210  14.790  24.870  1.00  0.00            
ATOM    112  C33 GCD     1      16.320  12.630  26.130  1.00  0.00            
ATOM    113  H54 GCD     1      15.700  13.080  26.910  1.00  0.00            
ATOM    114  O27 GCD     1      15.530  12.530  24.900  1.00  0.00            
ATOM    115  H55 GCD     1      14.760  12.070  25.260  1.00  0.00            
ATOM    116  C34 GCD     1      16.920  11.370  26.710  1.00  0.00            
ATOM    117  H56 GCD     1      16.130  10.830  27.250  1.00  0.00            
ATOM    118  O28 GCD     1      17.830  11.680  27.760  1.00  0.00            
ATOM    119  C35 GCD     1      18.960  12.480  27.500  1.00  0.00            
ATOM    120  H57 GCD     1      19.560  11.930  26.770  1.00  0.00            
ATOM    121  C36 GCD     1      19.920  12.700  28.680  1.00  0.00            
ATOM    122  H58 GCD     1      20.710  13.380  28.350  1.00  0.00            
ATOM    123  H59 GCD     1      20.440  11.770  28.960  1.00  0.00            
ATOM    124  O29 GCD     1      19.160  13.360  29.700  1.00  0.00            
ATOM    125  H60 GCD     1      18.480  12.750  29.970  1.00  0.00            
ATOM    126  O30 GCD     1      17.560  10.580  25.700  1.00  0.00            
ATOM    127  C37 GCD     1      17.350   9.150  25.640  1.00  0.00            
ATOM    128  H61 GCD     1      16.580   8.790  26.340  1.00  0.00            
ATOM    129  C38 GCD     1      16.890   8.840  24.180  1.00  0.00            
ATOM    130  H62 GCD     1      17.680   9.180  23.510  1.00  0.00            
ATOM    131  O31 GCD     1      15.770   9.580  23.750  1.00  0.00            
ATOM    132  H63 GCD     1      15.960  10.450  24.100  1.00  0.00            
ATOM    133  C39 GCD     1      16.640   7.340  24.030  1.00  0.00            
ATOM    134  H64 GCD     1      15.820   7.090  24.710  1.00  0.00            
ATOM    135  O32 GCD     1      16.190   6.890  22.700  1.00  0.00            
ATOM    136  H65 GCD     1      15.490   7.550  22.620  1.00  0.00            
ATOM    137  C40 GCD     1      17.850   6.560  24.390  1.00  0.00            
ATOM    138  H66 GCD     1      17.540   5.510  24.390  1.00  0.00            
ATOM    139  O33 GCD     1      18.160   6.920  25.790  1.00  0.00            
ATOM    140  C41 GCD     1      18.530   8.320  26.070  1.00  0.00            
ATOM    141  H67 GCD     1      19.390   8.540  25.420  1.00  0.00            
ATOM    142  C42 GCD     1      19.040   8.640  27.460  1.00  0.00            
ATOM    143  H68 GCD     1      19.400   9.680  27.520  1.00  0.00            
ATOM    144  H69 GCD     1      19.930   8.010  27.560  1.00  0.00            
ATOM    145  O34 GCD     1      18.180   8.340  28.540  1.00  0.00            
ATOM    146  H70 GCD     1      18.040   7.390  28.460  1.00  0.00            
ATOM    147  O35 GCD     1      18.900   6.820  23.480  1.00  0.00            
ATOM    148  C43 GCD     1      19.560   5.700  22.960  1.00  0.00            
ATOM    149  H71 GCD     1      19.310   4.800  23.550  1.00  0.00            
ATOM    150  C44 GCD     1      19.340   5.580  21.480  1.00  0.00            
ATOM    151  H72 GCD     1      19.640   6.520  20.990  1.00  0.00            
ATOM    152  O36 GCD     1      17.990   5.380  21.100  1.00  0.00            
ATOM    153  H73 GCD     1      17.600   5.960  21.770  1.00  0.00            
ATOM    154  C45 GCD     1      20.220   4.410  20.960  1.00  0.00            
ATOM    155  H74 GCD     1      19.890   3.490  21.480  1.00  0.00            
ATOM    156  O37 GCD     1      20.120   4.060  19.570  1.00  0.00            
ATOM    157  H75 GCD     1      19.230   4.210  19.250  1.00  0.00            
ATOM    158  C46 GCD     1      21.680   4.700  21.340  1.00  0.00            
ATOM    159  H76 GCD     1      22.240   3.770  21.190  1.00  0.00            
ATOM    160  O38 GCD     1      22.170   5.740  20.620  1.00  0.00            
ATOM    161  O39 GCD     1      21.780   5.000  22.710  1.00  0.00            
ATOM    162  C47 GCD     1      21.000   6.020  23.260  1.00  0.00            
ATOM    163  H77 GCD     1      21.270   7.000  22.870  1.00  0.00            
ATOM    164  C48 GCD     1      21.290   6.090  24.780  1.00  0.00            
ATOM    165  H78 GCD     1      20.960   5.130  25.210  1.00  0.00            
ATOM    166  H79 GCD     1      20.830   7.010  25.160  1.00  0.00            
ATOM    167  O40 GCD     1      22.780   6.150  24.950  1.00  0.00            
ATOM    168  H80 GCD     1      23.030   5.260  24.700  1.00  0.00            
ATOM    169  C1  BD8     2      15.530   8.970  18.520  1.00  0.00            
ATOM    170  C2  BD8     2      16.460   8.720  19.710  1.00  0.00            
ATOM    171  C3  BD8     2      17.960   8.680  19.220  1.00  0.00            
ATOM    172  C4  BD8     2      18.390   7.820  18.180  1.00  0.00            
ATOM    173  C5  BD8     2      19.750   7.540  18.010  1.00  0.00            
ATOM    174  C6  BD8     2      20.760   8.250  18.640  1.00  0.00            
ATOM    175  C7  BD8     2      20.350   9.270  19.500  1.00  0.00            
ATOM    176  C8  BD8     2      21.180  10.170  20.270  1.00  0.00            
ATOM    177  C9  BD8     2      20.300  10.800  21.180  1.00  0.00            
ATOM    178  N1  BD8     2      18.990  10.330  20.910  1.00  0.00            
ATOM    179  C10 BD8     2      19.000   9.420  19.870  1.00  0.00            
ATOM    180  C11 BD8     2      20.800  11.920  22.070  1.00  0.00            
ATOM    181  C12 BD8     2      20.730  11.470  23.550  1.00  0.00            
ATOM    182  C13 BD8     2      21.410  10.190  23.980  1.00  0.00            
ATOM    183  C14 BD8     2      20.000  13.190  21.730  1.00  0.00            
ATOM    184  C15 BD8     2      18.570  13.380  22.220  1.00  0.00            
ATOM    185  O1  BD8     2      17.680  12.530  22.270  1.00  0.00            
ATOM    186  O2  BD8     2      18.310  14.620  22.400  1.00  0.00            
ATOM    187  O3  BD8     2      22.170  12.330  21.730  1.00  0.00            
ATOM    188  C16 BD8     2      22.600  12.150  20.380  1.00  0.00            
ATOM    189  C17 BD8     2      22.550  10.700  20.050  1.00  0.00            
ATOM    190  H1  BD8     2      15.930   9.800  17.940  1.00  0.00            
ATOM    191  H2  BD8     2      15.410   8.070  17.910  1.00  0.00            
ATOM    192  H3  BD8     2      14.540   9.250  18.890  1.00  0.00            
ATOM    193  H4  BD8     2      15.990   7.920  20.290  1.00  0.00            
ATOM    194  H5  BD8     2      16.370   9.660  20.280  1.00  0.00            
ATOM    195  H6  BD8     2      17.670   7.300  17.560  1.00  0.00            
ATOM    196  H7  BD8     2      19.970   6.810  17.230  1.00  0.00            
ATOM    197  H8  BD8     2      21.800   8.160  18.340  1.00  0.00            
ATOM    198  H9  BD8     2      18.130  10.660  21.340  1.00  0.00            
ATOM    199  H10 BD8     2      19.640  11.360  23.650  1.00  0.00            
ATOM    200  H11 BD8     2      20.920  12.270  24.290  1.00  0.00            
ATOM    201  H12 BD8     2      21.210  10.030  25.040  1.00  0.00            
ATOM    202  H13 BD8     2      21.050   9.390  23.320  1.00  0.00            
ATOM    203  H14 BD8     2      22.480  10.360  23.820  1.00  0.00            
ATOM    204  H15 BD8     2      19.940  13.290  20.640  1.00  0.00            
ATOM    205  H16 BD8     2      20.610  14.020  22.100  1.00  0.00            
ATOM    206  H17 BD8     2      17.420  14.540  22.800  1.00  0.00            
ATOM    207  H18 BD8     2      23.650  12.460  20.310  1.00  0.00            
ATOM    208  H19 BD8     2      21.930  12.680  19.690  1.00  0.00            
ATOM    209  H20 BD8     2      22.760  10.500  18.990  1.00  0.00            
ATOM    210  H21 BD8     2      23.240  10.060  20.610  1.00  0.00            
TER
ENDMDL
MODEL        1
ATOM      1  H1  GCD     1      26.410   6.680  18.130  1.00  0.00            
ATOM      2  O1  GCD     1      25.820   6.670  18.890  1.00  0.00            
ATOM      3  C1  GCD     1      24.990   7.900  18.800  1.00  0.00            
ATOM      4  H2  GCD     1      24.420   8.100  19.710  1.00  0.00            
ATOM      5  H3  GCD     1      25.700   8.730  18.680  1.00  0.00            
ATOM      6  C2  GCD     1      24.140   7.850  17.590  1.00  0.00            
ATOM      7  H4  GCD     1      23.520   8.750  17.610  1.00  0.00            
ATOM      8  C3  GCD     1      23.200   6.720  17.570  1.00  0.00            
ATOM      9  H5  GCD     1      23.780   5.790  17.640  1.00  0.00            
ATOM     10  C4  GCD     1      22.540   6.650  16.200  1.00  0.00            
ATOM     11  H6  GCD     1      21.820   7.480  16.140  1.00  0.00            
ATOM     12  O2  GCD     1      21.840   5.450  16.130  1.00  0.00            
ATOM     13  H7  GCD     1      21.570   5.300  17.040  1.00  0.00            
ATOM     14  C5  GCD     1      23.480   6.810  14.990  1.00  0.00            
ATOM     15  H8  GCD     1      24.260   6.040  14.980  1.00  0.00            
ATOM     16  O3  GCD     1      22.750   6.950  13.750  1.00  0.00            
ATOM     17  H9  GCD     1      22.280   7.790  13.820  1.00  0.00            
ATOM     18  C6  GCD     1      24.300   8.070  15.200  1.00  0.00            
ATOM     19  O4  GCD     1      24.960   7.980  16.430  1.00  0.00            
ATOM     20  H10 GCD     1      25.100   8.240  14.470  1.00  0.00            
ATOM     21  O5  GCD     1      23.350   9.160  15.240  1.00  0.00            
ATOM     22  C7  GCD     1      23.200  10.010  14.130  1.00  0.00            
ATOM     23  H11 GCD     1      23.410   9.550  13.160  1.00  0.00            
ATOM     24  C8  GCD     1      21.720  10.460  14.160  1.00  0.00            
ATOM     25  H12 GCD     1      21.370  10.660  15.180  1.00  0.00            
ATOM     26  O6  GCD     1      21.020   9.300  13.630  1.00  0.00            
ATOM     27  H13 GCD     1      20.070   9.460  13.630  1.00  0.00            
ATOM     28  C9  GCD     1      21.440  11.690  13.300  1.00  0.00            
ATOM     29  H14 GCD     1      21.530  11.470  12.230  1.00  0.00            
ATOM     30  O7  GCD     1      20.200  12.290  13.550  1.00  0.00            
ATOM     31  H15 GCD     1      19.450  11.830  13.150  1.00  0.00            
ATOM     32  C10 GCD     1      22.480  12.850  13.600  1.00  0.00            
ATOM     33  H16 GCD     1      22.300  13.620  12.840  1.00  0.00            
ATOM     34  O8  GCD     1      23.810  12.250  13.390  1.00  0.00            
ATOM     35  C11 GCD     1      24.140  11.240  14.340  1.00  0.00            
ATOM     36  H17 GCD     1      23.960  11.590  15.360  1.00  0.00            
ATOM     37  C12 GCD     1      25.610  11.040  14.310  1.00  0.00            
ATOM     38  H18 GCD     1      25.900  10.350  15.110  1.00  0.00            
ATOM     39  H19 GCD     1      25.980  12.040  14.580  1.00  0.00            
ATOM     40  O9  GCD     1      26.170  10.650  13.060  1.00  0.00            
ATOM     41  H20 GCD     1      27.060  10.290  13.110  1.00  0.00            
ATOM     42  O10 GCD     1      22.360  13.360  14.980  1.00  0.00            
ATOM     43  C13 GCD     1      22.450  14.750  15.070  1.00  0.00            
ATOM     44  H21 GCD     1      22.670  15.190  14.100  1.00  0.00            
ATOM     45  C14 GCD     1      21.010  15.250  15.490  1.00  0.00            
ATOM     46  H22 GCD     1      20.770  14.750  16.440  1.00  0.00            
ATOM     47  O11 GCD     1      20.060  14.900  14.560  1.00  0.00            
ATOM     48  H23 GCD     1      20.090  13.940  14.540  1.00  0.00            
ATOM     49  C15 GCD     1      21.090  16.780  15.750  1.00  0.00            
ATOM     50  H24 GCD     1      21.540  17.220  14.850  1.00  0.00            
ATOM     51  O12 GCD     1      19.870  17.470  16.110  1.00  0.00            
ATOM     52  H25 GCD     1      19.890  17.740  17.040  1.00  0.00            
ATOM     53  C16 GCD     1      22.190  17.080  16.770  1.00  0.00            
ATOM     54  H26 GCD     1      22.400  18.140  16.910  1.00  0.00            
ATOM     55  O13 GCD     1      23.400  16.450  16.370  1.00  0.00            
ATOM     56  C17 GCD     1      23.470  15.050  16.120  1.00  0.00            
ATOM     57  H27 GCD     1      23.160  14.530  17.030  1.00  0.00            
ATOM     58  C18 GCD     1      24.860  14.640  15.760  1.00  0.00            
ATOM     59  H28 GCD     1      25.120  15.220  14.870  1.00  0.00            
ATOM     60  H29 GCD     1      24.910  13.570  15.490  1.00  0.00            
ATOM     61  O14 GCD     1      25.700  14.870  16.890  1.00  0.00            
ATOM     62  H30 GCD     1      26.400  14.210  16.890  1.00  0.00            
ATOM     63  O15 GCD     1      21.810  16.580  18.010  1.00  0.00            
ATOM     64  C19 GCD     1      22.060  17.440  19.120  1.00  0.00            
ATOM     65  H31 GCD     1      22.760  18.230  18.810  1.00  0.00            
ATOM     66  C20 GCD     1      20.770  18.050  19.550  1.00  0.00            
ATOM     67  H32 GCD     1      20.130  17.220  19.870  1.00  0.00            
ATOM     68  O16 GCD     1      20.130  18.680  18.460  1.00  0.00            
ATOM     69  H33 GCD     1      19.800  19.510  18.810  1.00  0.00            
ATOM     70  C21 GCD     1      21.050  18.960  20.830  1.00  0.00            
ATOM     71  H34 GCD     1      21.740  19.780  20.560  1.00  0.00            
ATOM     72  O17 GCD     1      19.790  19.510  21.330  1.00  0.00            
ATOM     73  H35 GCD     1      19.160  18.840  21.630  1.00  0.00            
ATOM     74  C22 GCD     1      21.710  18.050  21.870  1.00  0.00            
ATOM     75  H36 GCD     1      21.900  18.650  22.770  1.00  0.00            
ATOM     76  O18 GCD     1      22.940  17.590  21.290  1.00  0.00            
ATOM     77  C23 GCD     1      22.730  16.630  20.220  1.00  0.00            
ATOM     78  H37 GCD     1      22.050  15.830  20.550  1.00  0.00            
ATOM     79  C24 GCD     1      24.100  16.070  19.730  1.00  0.00            
ATOM     80  H38 GCD     1      24.600  16.650  18.940  1.00  0.00            
ATOM     81  H39 GCD     1      23.830  15.140  19.200  1.00  0.00            
ATOM     82  O19 GCD     1      25.030  15.890  20.750  1.00  0.00            
ATOM     83  H40 GCD     1      24.630  15.640  21.590  1.00  0.00            
ATOM     84  O20 GCD     1      20.860  17.000  22.340  1.00  0.00            
ATOM     85  C25 GCD     1      20.000  17.290  23.480  1.00  0.00            
ATOM     86  H41 GCD     1      20.140  18.280  23.930  1.00  0.00            
ATOM     87  C26 GCD     1      18.540  16.970  23.130  1.00  0.00            
ATOM     88  H42 GCD     1      18.390  15.910  22.850  1.00  0.00            
ATOM     89  O21 GCD     1      18.010  17.800  22.150  1.00  0.00            
ATOM     90  H43 GCD     1      17.060  17.680  22.190  1.00  0.00            
ATOM     91  C27 GCD     1      17.670  16.940  24.400  1.00  0.00            
ATOM     92  H44 GCD     1      17.630  17.920  24.900  1.00  0.00            
ATOM     93  O22 GCD     1      16.270  16.710  24.090  1.00  0.00            
ATOM     94  H45 GCD     1      16.130  15.800  23.810  1.00  0.00            
ATOM     95  C28 GCD     1      18.210  16.030  25.520  1.00  0.00            
ATOM     96  H46 GCD     1      17.640  16.040  26.460  1.00  0.00            
ATOM     97  O23 GCD     1      19.560  16.450  25.680  1.00  0.00            
ATOM     98  C29 GCD     1      20.440  16.280  24.540  1.00  0.00            
ATOM     99  H47 GCD     1      20.380  15.280  24.080  1.00  0.00            
ATOM    100  C30 GCD     1      21.870  16.340  25.020  1.00  0.00            
ATOM    101  H48 GCD     1      22.670  16.300  24.270  1.00  0.00            
ATOM    102  H49 GCD     1      22.120  15.400  25.520  1.00  0.00            
ATOM    103  O24 GCD     1      22.050  17.510  25.930  1.00  0.00            
ATOM    104  H50 GCD     1      21.370  17.380  26.600  1.00  0.00            
ATOM    105  O25 GCD     1      18.280  14.680  25.010  1.00  0.00            
ATOM    106  C31 GCD     1      17.560  13.660  25.680  1.00  0.00            
ATOM    107  H51 GCD     1      17.130  14.140  26.560  1.00  0.00            
ATOM    108  C32 GCD     1      16.400  13.130  24.870  1.00  0.00            
ATOM    109  H52 GCD     1      16.740  12.800  23.880  1.00  0.00            
ATOM    110  O26 GCD     1      15.350  14.100  24.840  1.00  0.00            
ATOM    111  H53 GCD     1      14.780  13.840  24.110  1.00  0.00            
ATOM    112  C33 GCD     1      15.840  11.930  25.600  1.00  0.00            
ATOM    113  H54 GCD     1      15.550  12.270  26.600  1.00  0.00            
ATOM    114  O27 GCD     1      14.790  11.270  24.890  1.00  0.00            
ATOM    115  H55 GCD     1      14.060  11.120  25.510  1.00  0.00            
ATOM    116  C34 GCD     1      16.870  10.910  25.890  1.00  0.00            
ATOM    117  H56 GCD     1      16.630  10.050  26.510  1.00  0.00            
ATOM    118  O28 GCD     1      17.880  11.480  26.630  1.00  0.00            
ATOM    119  C35 GCD     1      18.560  12.510  25.920  1.00  0.00            
ATOM    120  H57 GCD     1      18.910  12.210  24.930  1.00  0.00            
ATOM    121  C36 GCD     1      19.870  12.870  26.770  1.00  0.00            
ATOM    122  H58 GCD     1      20.320  13.780  26.350  1.00  0.00            
ATOM    123  H59 GCD     1      20.550  12.010  26.750  1.00  0.00            
ATOM    124  O29 GCD     1      19.520  13.020  28.170  1.00  0.00            
ATOM    125  H60 GCD     1      19.630  13.950  28.380  1.00  0.00            
ATOM    126  O30 GCD     1      17.430  10.470  24.660  1.00  0.00            
ATOM    127  C37 GCD     1      17.210   9.100  24.320  1.00  0.00            
ATOM    128  H61 GCD     1      16.470   8.770  25.060  1.00  0.00            
ATOM    129  C38 GCD     1      16.720   8.960  22.890  1.00  0.00            
ATOM    130  H62 GCD     1      17.470   9.510  22.300  1.00  0.00            
ATOM    131  O31 GCD     1      15.410   9.640  22.780  1.00  0.00            
ATOM    132  H63 GCD     1      15.260  10.320  23.450  1.00  0.00            
ATOM    133  C39 GCD     1      16.660   7.520  22.460  1.00  0.00            
ATOM    134  H64 GCD     1      15.860   7.110  23.090  1.00  0.00            
ATOM    135  O32 GCD     1      16.160   7.320  21.130  1.00  0.00            
ATOM    136  H65 GCD     1      16.950   7.670  20.720  1.00  0.00            
ATOM    137  C40 GCD     1      17.910   6.750  22.700  1.00  0.00            
ATOM    138  H66 GCD     1      17.660   5.700  22.510  1.00  0.00            
ATOM    139  O33 GCD     1      18.310   6.950  24.100  1.00  0.00            
ATOM    140  C41 GCD     1      18.480   8.280  24.430  1.00  0.00            
ATOM    141  H67 GCD     1      19.220   8.730  23.760  1.00  0.00            
ATOM    142  C42 GCD     1      19.140   8.340  25.800  1.00  0.00            
ATOM    143  H68 GCD     1      19.430   9.370  26.030  1.00  0.00            
ATOM    144  H69 GCD     1      19.980   7.640  25.840  1.00  0.00            
ATOM    145  O34 GCD     1      18.210   7.900  26.740  1.00  0.00            
ATOM    146  H70 GCD     1      18.670   8.170  27.540  1.00  0.00            
ATOM    147  O35 GCD     1      18.870   7.290  21.760  1.00  0.00            
ATOM    148  C43 GCD     1      20.020   6.480  21.450  1.00  0.00            
ATOM    149  H71 GCD     1      20.220   5.770  22.260  1.00  0.00            
ATOM    150  C44 GCD     1      19.710   5.640  20.180  1.00  0.00            
ATOM    151  H72 GCD     1      19.360   6.290  19.380  1.00  0.00            
ATOM    152  O36 GCD     1      18.740   4.660  20.460  1.00  0.00            
ATOM    153  H73 GCD     1      18.580   4.120  19.680  1.00  0.00            
ATOM    154  C45 GCD     1      21.010   4.880  19.730  1.00  0.00            
ATOM    155  H74 GCD     1      21.220   4.040  20.400  1.00  0.00            
ATOM    156  O37 GCD     1      20.820   4.330  18.430  1.00  0.00            
ATOM    157  H75 GCD     1      20.090   3.700  18.410  1.00  0.00            
ATOM    158  C46 GCD     1      22.250   5.820  19.650  1.00  0.00            
ATOM    159  H76 GCD     1      23.180   5.240  19.620  1.00  0.00            
ATOM    160  O38 GCD     1      22.170   6.780  18.550  1.00  0.00            
ATOM    161  O39 GCD     1      22.370   6.440  20.910  1.00  0.00            
ATOM    162  C47 GCD     1      21.290   7.250  21.230  1.00  0.00            
ATOM    163  H77 GCD     1      21.080   7.970  20.420  1.00  0.00            
ATOM    164  C48 GCD     1      21.700   8.130  22.420  1.00  0.00            
ATOM    165  H78 GCD     1      21.880   7.470  23.290  1.00  0.00            
ATOM    166  H79 GCD     1      20.900   8.880  22.540  1.00  0.00            
ATOM    167  O40 GCD     1      22.890   8.840  22.150  1.00  0.00            
ATOM    168  H80 GCD     1      23.640   8.340  22.490  1.00  0.00            
ATOM    169  C1  BD8     2      14.610  10.580  18.330  1.00  0.00            
ATOM    170  C2  BD8     2      15.330   9.480  19.100  1.00  0.00            
ATOM    171  C3  BD8     2      16.770   9.240  18.690  1.00  0.00            
ATOM    172  C4  BD8     2      17.150   8.040  18.080  1.00  0.00            
ATOM    173  C5  BD8     2      18.510   7.940  17.570  1.00  0.00            
ATOM    174  C6  BD8     2      19.470   9.010  17.620  1.00  0.00            
ATOM    175  C7  BD8     2      19.030  10.050  18.380  1.00  0.00            
ATOM    176  C8  BD8     2      19.740  11.160  18.950  1.00  0.00            
ATOM    177  C9  BD8     2      18.860  11.920  19.710  1.00  0.00            
ATOM    178  N1  BD8     2      17.600  11.310  19.660  1.00  0.00            
ATOM    179  C10 BD8     2      17.780  10.150  18.900  1.00  0.00            
ATOM    180  C11 BD8     2      19.420  13.040  20.580  1.00  0.00            
ATOM    181  C12 BD8     2      19.300  12.580  22.090  1.00  0.00            
ATOM    182  C13 BD8     2      20.220  11.400  22.490  1.00  0.00            
ATOM    183  C14 BD8     2      18.600  14.360  20.430  1.00  0.00            
ATOM    184  C15 BD8     2      18.340  14.890  19.110  1.00  0.00            
ATOM    185  O1  BD8     2      18.690  14.360  18.100  1.00  0.00            
ATOM    186  O2  BD8     2      18.070  16.220  19.080  1.00  0.00            
ATOM    187  O3  BD8     2      20.790  13.350  20.390  1.00  0.00            
ATOM    188  C16 BD8     2      21.420  13.020  19.140  1.00  0.00            
ATOM    189  C17 BD8     2      21.190  11.490  18.870  1.00  0.00            
ATOM    190  H1  BD8     2      15.190  11.510  18.380  1.00  0.00            
ATOM    191  H2  BD8     2      14.450  10.220  17.300  1.00  0.00            
ATOM    192  H3  BD8     2      13.690  10.900  18.830  1.00  0.00            
ATOM    193  H4  BD8     2      14.720   8.580  18.910  1.00  0.00            
ATOM    194  H5  BD8     2      15.310   9.780  20.150  1.00  0.00            
ATOM    195  H6  BD8     2      16.500   7.180  18.100  1.00  0.00            
ATOM    196  H7  BD8     2      18.950   7.010  17.230  1.00  0.00            
ATOM    197  H8  BD8     2      20.500   8.970  17.280  1.00  0.00            
ATOM    198  H9  BD8     2      16.710  11.640  19.980  1.00  0.00            
ATOM    199  H10 BD8     2      18.230  12.430  22.220  1.00  0.00            
ATOM    200  H11 BD8     2      19.590  13.450  22.700  1.00  0.00            
ATOM    201  H12 BD8     2      20.140  11.020  23.510  1.00  0.00            
ATOM    202  H13 BD8     2      19.850  10.610  21.820  1.00  0.00            
ATOM    203  H14 BD8     2      21.280  11.610  22.330  1.00  0.00            
ATOM    204  H15 BD8     2      19.090  15.080  21.090  1.00  0.00            
ATOM    205  H16 BD8     2      17.650  14.090  20.910  1.00  0.00            
ATOM    206  H17 BD8     2      18.040  16.340  18.110  1.00  0.00            
ATOM    207  H18 BD8     2      22.500  13.220  19.220  1.00  0.00            
ATOM    208  H19 BD8     2      20.980  13.520  18.270  1.00  0.00            
ATOM    209  H20 BD8     2      21.780  11.280  17.970  1.00  0.00            
ATOM    210  H21 BD8     2      21.630  10.870  19.660  1.00  0.00            
TER
ENDMDL
MODEL        1
ATOM      1  H1  GCD     1      25.940  11.530  29.140  1.00  0.00            
ATOM      2  O1  GCD     1      25.550  10.660  29.290  1.00  0.00            
ATOM      3  C1  GCD     1      26.500   9.990  30.060  1.00  0.00            
ATOM      4  H2  GCD     1      26.580  10.560  31.000  1.00  0.00            
ATOM      5  H3  GCD     1      26.220   8.960  30.320  1.00  0.00            
ATOM      6  C2  GCD     1      27.850   9.980  29.370  1.00  0.00            
ATOM      7  H4  GCD     1      27.760   9.730  28.310  1.00  0.00            
ATOM      8  C3  GCD     1      28.870   9.110  30.130  1.00  0.00            
ATOM      9  H5  GCD     1      28.800   9.210  31.220  1.00  0.00            
ATOM     10  C4  GCD     1      30.250   9.440  29.670  1.00  0.00            
ATOM     11  H6  GCD     1      30.430   9.200  28.610  1.00  0.00            
ATOM     12  O2  GCD     1      31.170   8.660  30.520  1.00  0.00            
ATOM     13  H7  GCD     1      30.950   7.730  30.420  1.00  0.00            
ATOM     14  C5  GCD     1      30.520  10.950  29.640  1.00  0.00            
ATOM     15  H8  GCD     1      30.550  11.280  30.680  1.00  0.00            
ATOM     16  O3  GCD     1      31.770  11.320  29.090  1.00  0.00            
ATOM     17  H9  GCD     1      32.280  10.540  28.850  1.00  0.00            
ATOM     18  C6  GCD     1      29.460  11.780  28.970  1.00  0.00            
ATOM     19  O4  GCD     1      28.160  11.380  29.500  1.00  0.00            
ATOM     20  H10 GCD     1      29.610  12.850  29.110  1.00  0.00            
ATOM     21  O5  GCD     1      29.400  11.580  27.570  1.00  0.00            
ATOM     22  C7  GCD     1      29.510  12.760  26.770  1.00  0.00            
ATOM     23  H11 GCD     1      29.920  13.700  27.170  1.00  0.00            
ATOM     24  C8  GCD     1      30.490  12.380  25.670  1.00  0.00            
ATOM     25  H12 GCD     1      30.220  11.430  25.190  1.00  0.00            
ATOM     26  O6  GCD     1      31.670  12.170  26.290  1.00  0.00            
ATOM     27  H13 GCD     1      31.450  11.990  27.210  1.00  0.00            
ATOM     28  C9  GCD     1      30.510  13.460  24.620  1.00  0.00            
ATOM     29  H14 GCD     1      30.850  14.360  25.150  1.00  0.00            
ATOM     30  O7  GCD     1      31.530  13.160  23.620  1.00  0.00            
ATOM     31  H15 GCD     1      31.390  12.270  23.300  1.00  0.00            
ATOM     32  C10 GCD     1      29.210  13.820  24.060  1.00  0.00            
ATOM     33  H16 GCD     1      29.320  14.690  23.400  1.00  0.00            
ATOM     34  O8  GCD     1      28.270  13.930  25.130  1.00  0.00            
ATOM     35  C11 GCD     1      28.170  12.920  26.120  1.00  0.00            
ATOM     36  H17 GCD     1      27.950  12.000  25.560  1.00  0.00            
ATOM     37  C12 GCD     1      27.060  13.290  27.080  1.00  0.00            
ATOM     38  H18 GCD     1      26.950  12.450  27.780  1.00  0.00            
ATOM     39  H19 GCD     1      26.090  13.420  26.570  1.00  0.00            
ATOM     40  O9  GCD     1      27.430  14.390  27.880  1.00  0.00            
ATOM     41  H20 GCD     1      27.220  14.200  28.800  1.00  0.00            
ATOM     42  O10 GCD     1      28.820  12.740  23.250  1.00  0.00            
ATOM     43  C13 GCD     1      28.090  13.160  22.070  1.00  0.00            
ATOM     44  H21 GCD     1      27.630  14.130  22.300  1.00  0.00            
ATOM     45  C14 GCD     1      29.040  13.210  20.900  1.00  0.00            
ATOM     46  H22 GCD     1      29.610  12.270  20.950  1.00  0.00            
ATOM     47  O11 GCD     1      30.000  14.230  21.050  1.00  0.00            
ATOM     48  H23 GCD     1      29.490  15.040  20.920  1.00  0.00            
ATOM     49  C15 GCD     1      28.350  13.300  19.530  1.00  0.00            
ATOM     50  H24 GCD     1      27.910  14.300  19.540  1.00  0.00            
ATOM     51  O12 GCD     1      29.270  13.110  18.500  1.00  0.00            
ATOM     52  H25 GCD     1      29.580  12.200  18.420  1.00  0.00            
ATOM     53  C16 GCD     1      27.150  12.320  19.450  1.00  0.00            
ATOM     54  H26 GCD     1      26.560  12.570  18.560  1.00  0.00            
ATOM     55  O13 GCD     1      26.300  12.550  20.590  1.00  0.00            
ATOM     56  C17 GCD     1      26.930  12.160  21.820  1.00  0.00            
ATOM     57  H27 GCD     1      27.520  11.260  21.610  1.00  0.00            
ATOM     58  C18 GCD     1      26.030  12.040  23.010  1.00  0.00            
ATOM     59  H28 GCD     1      25.780  13.060  23.340  1.00  0.00            
ATOM     60  H29 GCD     1      26.680  11.450  23.670  1.00  0.00            
ATOM     61  O14 GCD     1      24.890  11.330  22.660  1.00  0.00            
ATOM     62  H30 GCD     1      24.420  11.930  22.050  1.00  0.00            
ATOM     63  O15 GCD     1      27.480  10.880  19.450  1.00  0.00            
ATOM     64  C19 GCD     1      27.540  10.320  18.150  1.00  0.00            
ATOM     65  H31 GCD     1      27.500  11.080  17.350  1.00  0.00            
ATOM     66  C20 GCD     1      28.860   9.550  17.890  1.00  0.00            
ATOM     67  H32 GCD     1      29.020   8.970  18.800  1.00  0.00            
ATOM     68  O16 GCD     1      29.960  10.410  17.880  1.00  0.00            
ATOM     69  H33 GCD     1      30.590  10.020  17.270  1.00  0.00            
ATOM     70  C21 GCD     1      28.760   8.750  16.630  1.00  0.00            
ATOM     71  H34 GCD     1      28.590   9.390  15.750  1.00  0.00            
ATOM     72  O17 GCD     1      29.990   8.040  16.410  1.00  0.00            
ATOM     73  H35 GCD     1      30.000   7.280  17.000  1.00  0.00            
ATOM     74  C22 GCD     1      27.580   7.800  16.760  1.00  0.00            
ATOM     75  H36 GCD     1      27.520   7.220  15.840  1.00  0.00            
ATOM     76  O18 GCD     1      26.450   8.610  16.860  1.00  0.00            
ATOM     77  C23 GCD     1      26.340   9.450  18.050  1.00  0.00            
ATOM     78  H37 GCD     1      26.380   8.840  18.970  1.00  0.00            
ATOM     79  C24 GCD     1      25.090  10.300  18.040  1.00  0.00            
ATOM     80  H38 GCD     1      24.970  10.790  19.020  1.00  0.00            
ATOM     81  H39 GCD     1      24.200   9.660  18.030  1.00  0.00            
ATOM     82  O19 GCD     1      25.020  11.290  16.980  1.00  0.00            
ATOM     83  H40 GCD     1      25.300  11.060  16.080  1.00  0.00            
ATOM     84  O20 GCD     1      27.590   6.980  17.930  1.00  0.00            
ATOM     85  C25 GCD     1      27.980   5.620  17.720  1.00  0.00            
ATOM     86  H41 GCD     1      28.330   5.480  16.680  1.00  0.00            
ATOM     87  C26 GCD     1      29.080   5.240  18.660  1.00  0.00            
ATOM     88  H42 GCD     1      28.630   5.470  19.630  1.00  0.00            
ATOM     89  O21 GCD     1      30.230   6.110  18.440  1.00  0.00            
ATOM     90  H43 GCD     1      30.900   6.110  19.130  1.00  0.00            
ATOM     91  C27 GCD     1      29.350   3.690  18.590  1.00  0.00            
ATOM     92  H44 GCD     1      29.570   3.540  17.520  1.00  0.00            
ATOM     93  O22 GCD     1      30.450   3.260  19.400  1.00  0.00            
ATOM     94  H45 GCD     1      30.260   3.230  20.350  1.00  0.00            
ATOM     95  C28 GCD     1      28.070   2.930  18.890  1.00  0.00            
ATOM     96  H46 GCD     1      28.310   1.890  18.690  1.00  0.00            
ATOM     97  O23 GCD     1      27.030   3.450  18.090  1.00  0.00            
ATOM     98  C29 GCD     1      26.680   4.850  18.050  1.00  0.00            
ATOM     99  H47 GCD     1      26.370   5.100  19.070  1.00  0.00            
ATOM    100  C30 GCD     1      25.520   5.200  17.050  1.00  0.00            
ATOM    101  H48 GCD     1      25.170   6.210  17.300  1.00  0.00            
ATOM    102  H49 GCD     1      24.630   4.590  17.280  1.00  0.00            
ATOM    103  O24 GCD     1      25.860   4.920  15.660  1.00  0.00            
ATOM    104  H50 GCD     1      24.990   4.960  15.260  1.00  0.00            
ATOM    105  O25 GCD     1      27.730   2.990  20.320  1.00  0.00            
ATOM    106  C31 GCD     1      26.880   1.950  20.890  1.00  0.00            
ATOM    107  H51 GCD     1      26.620   1.240  20.090  1.00  0.00            
ATOM    108  C32 GCD     1      27.680   1.210  21.920  1.00  0.00            
ATOM    109  H52 GCD     1      28.070   1.920  22.660  1.00  0.00            
ATOM    110  O26 GCD     1      28.880   0.570  21.360  1.00  0.00            
ATOM    111  H53 GCD     1      29.610   1.140  21.640  1.00  0.00            
ATOM    112  C33 GCD     1      26.760   0.220  22.670  1.00  0.00            
ATOM    113  H54 GCD     1      26.450  -0.470  21.870  1.00  0.00            
ATOM    114  O27 GCD     1      27.590  -0.460  23.570  1.00  0.00            
ATOM    115  H55 GCD     1      28.340  -0.720  23.020  1.00  0.00            
ATOM    116  C34 GCD     1      25.590   0.940  23.320  1.00  0.00            
ATOM    117  H56 GCD     1      24.910   0.200  23.760  1.00  0.00            
ATOM    118  O28 GCD     1      24.880   1.600  22.280  1.00  0.00            
ATOM    119  C35 GCD     1      25.590   2.590  21.490  1.00  0.00            
ATOM    120  H57 GCD     1      25.840   3.490  22.080  1.00  0.00            
ATOM    121  C36 GCD     1      24.640   3.090  20.460  1.00  0.00            
ATOM    122  H58 GCD     1      24.220   2.190  20.000  1.00  0.00            
ATOM    123  H59 GCD     1      25.120   3.650  19.640  1.00  0.00            
ATOM    124  O29 GCD     1      23.550   3.870  20.930  1.00  0.00            
ATOM    125  H60 GCD     1      22.920   4.020  20.220  1.00  0.00            
ATOM    126  O30 GCD     1      26.070   1.820  24.300  1.00  0.00            
ATOM    127  C37 GCD     1      25.580   1.740  25.610  1.00  0.00            
ATOM    128  H61 GCD     1      24.730   1.040  25.640  1.00  0.00            
ATOM    129  C38 GCD     1      26.780   1.360  26.500  1.00  0.00            
ATOM    130  H62 GCD     1      27.690   1.930  26.280  1.00  0.00            
ATOM    131  O31 GCD     1      27.270   0.030  26.280  1.00  0.00            
ATOM    132  H63 GCD     1      27.390   0.000  25.320  1.00  0.00            
ATOM    133  C39 GCD     1      26.620   1.530  28.020  1.00  0.00            
ATOM    134  H64 GCD     1      26.040   0.650  28.310  1.00  0.00            
ATOM    135  O32 GCD     1      27.940   1.420  28.690  1.00  0.00            
ATOM    136  H65 GCD     1      28.440   0.650  28.400  1.00  0.00            
ATOM    137  C40 GCD     1      25.920   2.860  28.260  1.00  0.00            
ATOM    138  H66 GCD     1      25.570   2.890  29.290  1.00  0.00            
ATOM    139  O33 GCD     1      24.710   2.960  27.460  1.00  0.00            
ATOM    140  C41 GCD     1      24.990   3.140  26.060  1.00  0.00            
ATOM    141  H67 GCD     1      25.740   3.920  25.890  1.00  0.00            
ATOM    142  C42 GCD     1      23.720   3.510  25.220  1.00  0.00            
ATOM    143  H68 GCD     1      23.070   2.630  25.300  1.00  0.00            
ATOM    144  H69 GCD     1      23.920   3.640  24.150  1.00  0.00            
ATOM    145  O34 GCD     1      23.080   4.670  25.750  1.00  0.00            
ATOM    146  H70 GCD     1      23.270   5.510  25.340  1.00  0.00            
ATOM    147  O35 GCD     1      26.810   3.980  28.040  1.00  0.00            
ATOM    148  C43 GCD     1      27.230   4.610  29.250  1.00  0.00            
ATOM    149  H71 GCD     1      27.020   4.030  30.150  1.00  0.00            
ATOM    150  C44 GCD     1      28.730   4.920  29.130  1.00  0.00            
ATOM    151  H72 GCD     1      28.870   5.640  28.320  1.00  0.00            
ATOM    152  O36 GCD     1      29.500   3.770  29.090  1.00  0.00            
ATOM    153  H73 GCD     1      28.880   3.040  29.030  1.00  0.00            
ATOM    154  C45 GCD     1      29.170   5.540  30.480  1.00  0.00            
ATOM    155  H74 GCD     1      28.890   4.900  31.330  1.00  0.00            
ATOM    156  O37 GCD     1      30.540   5.830  30.550  1.00  0.00            
ATOM    157  H75 GCD     1      31.020   5.080  30.190  1.00  0.00            
ATOM    158  C46 GCD     1      28.320   6.820  30.680  1.00  0.00            
ATOM    159  H76 GCD     1      28.440   7.180  31.710  1.00  0.00            
ATOM    160  O38 GCD     1      28.670   7.780  29.760  1.00  0.00            
ATOM    161  O39 GCD     1      26.930   6.440  30.600  1.00  0.00            
ATOM    162  C47 GCD     1      26.570   5.960  29.360  1.00  0.00            
ATOM    163  H77 GCD     1      26.870   6.600  28.520  1.00  0.00            
ATOM    164  C48 GCD     1      25.070   5.870  29.240  1.00  0.00            
ATOM    165  H78 GCD     1      24.670   5.510  28.280  1.00  0.00            
ATOM    166  H79 GCD     1      24.610   6.840  29.480  1.00  0.00            
ATOM    167  O40 GCD     1      24.490   4.930  30.200  1.00  0.00            
ATOM    168  H80 GCD     1      23.680   5.390  30.440  1.00  0.00            
ATOM    169  C1  BD8     2      34.540   8.260  24.930  1.00  0.00            
ATOM    170  C2  BD8     2      33.120   8.900  25.050  1.00  0.00            
ATOM    171  C3  BD8     2      32.320   9.040  23.730  1.00  0.00            
ATOM    172  C4  BD8     2      32.770   9.910  22.680  1.00  0.00            
ATOM    173  C5  BD8     2      32.150   9.960  21.420  1.00  0.00            
ATOM    174  C6  BD8     2      30.960   9.220  21.250  1.00  0.00            
ATOM    175  C7  BD8     2      30.460   8.470  22.340  1.00  0.00            
ATOM    176  C8  BD8     2      29.310   7.580  22.300  1.00  0.00            
ATOM    177  C9  BD8     2      29.340   6.970  23.550  1.00  0.00            
ATOM    178  N1  BD8     2      30.550   7.290  24.260  1.00  0.00            
ATOM    179  C10 BD8     2      31.180   8.300  23.460  1.00  0.00            
ATOM    180  C11 BD8     2      28.140   6.330  24.160  1.00  0.00            
ATOM    181  C12 BD8     2      27.590   7.020  25.400  1.00  0.00            
ATOM    182  C13 BD8     2      27.100   8.390  25.020  1.00  0.00            
ATOM    183  C14 BD8     2      28.300   4.850  24.280  1.00  0.00            
ATOM    184  C15 BD8     2      29.310   4.380  25.340  1.00  0.00            
ATOM    185  O1  BD8     2      30.130   5.050  25.950  1.00  0.00            
ATOM    186  O2  BD8     2      29.550   3.080  25.240  1.00  0.00            
ATOM    187  O3  BD8     2      26.970   6.430  23.230  1.00  0.00            
ATOM    188  C16 BD8     2      27.190   6.270  21.810  1.00  0.00            
ATOM    189  C17 BD8     2      28.120   7.500  21.440  1.00  0.00            
ATOM    190  H1  BD8     2      35.200   8.640  24.140  1.00  0.00            
ATOM    191  H2  BD8     2      35.100   8.420  25.860  1.00  0.00            
ATOM    192  H3  BD8     2      34.510   7.170  24.810  1.00  0.00            
ATOM    193  H4  BD8     2      33.210   9.930  25.410  1.00  0.00            
ATOM    194  H5  BD8     2      32.520   8.230  25.680  1.00  0.00            
ATOM    195  H6  BD8     2      33.710  10.460  22.760  1.00  0.00            
ATOM    196  H7  BD8     2      32.570  10.420  20.530  1.00  0.00            
ATOM    197  H8  BD8     2      30.540   9.180  20.250  1.00  0.00            
ATOM    198  H9  BD8     2      30.980   6.910  25.100  1.00  0.00            
ATOM    199  H10 BD8     2      28.310   7.110  26.220  1.00  0.00            
ATOM    200  H11 BD8     2      26.780   6.410  25.830  1.00  0.00            
ATOM    201  H12 BD8     2      26.440   8.360  24.140  1.00  0.00            
ATOM    202  H13 BD8     2      26.440   8.750  25.810  1.00  0.00            
ATOM    203  H14 BD8     2      27.970   9.060  24.940  1.00  0.00            
ATOM    204  H15 BD8     2      28.530   4.480  23.270  1.00  0.00            
ATOM    205  H16 BD8     2      27.340   4.370  24.480  1.00  0.00            
ATOM    206  H17 BD8     2      30.270   3.140  25.900  1.00  0.00            
ATOM    207  H18 BD8     2      26.260   6.240  21.210  1.00  0.00            
ATOM    208  H19 BD8     2      27.770   5.400  21.470  1.00  0.00            
ATOM    209  H20 BD8     2      28.510   7.410  20.420  1.00  0.00            
ATOM    210  H21 BD8     2      27.550   8.440  21.370  1.00  0.00            
TER
ENDMDL
MODEL        1
ATOM      1  H1  GCD     1      27.050  20.400  32.100  1.00  0.00            
ATOM      2  O1  GCD     1      26.610  20.880  31.390  1.00  0.00            
ATOM      3  C1  GCD     1      26.410  22.250  31.850  1.00  0.00            
ATOM      4  H2  GCD     1      27.360  22.780  31.930  1.00  0.00            
ATOM      5  H3  GCD     1      25.730  22.710  31.120  1.00  0.00            
ATOM      6  C2  GCD     1      25.640  22.240  33.110  1.00  0.00            
ATOM      7  H4  GCD     1      24.670  21.780  32.870  1.00  0.00            
ATOM      8  C3  GCD     1      25.440  23.560  33.820  1.00  0.00            
ATOM      9  H5  GCD     1      26.470  23.930  33.910  1.00  0.00            
ATOM     10  C4  GCD     1      24.830  23.400  35.230  1.00  0.00            
ATOM     11  H6  GCD     1      23.800  23.050  35.070  1.00  0.00            
ATOM     12  O2  GCD     1      24.840  24.590  35.980  1.00  0.00            
ATOM     13  H7  GCD     1      24.810  24.230  36.870  1.00  0.00            
ATOM     14  C5  GCD     1      25.430  22.300  36.070  1.00  0.00            
ATOM     15  H8  GCD     1      26.450  22.670  36.240  1.00  0.00            
ATOM     16  O3  GCD     1      24.850  22.020  37.250  1.00  0.00            
ATOM     17  H9  GCD     1      24.050  21.500  37.070  1.00  0.00            
ATOM     18  C6  GCD     1      25.590  21.070  35.180  1.00  0.00            
ATOM     19  O4  GCD     1      26.310  21.380  34.050  1.00  0.00            
ATOM     20  H10 GCD     1      26.160  20.240  35.610  1.00  0.00            
ATOM     21  O5  GCD     1      24.280  20.630  34.930  1.00  0.00            
ATOM     22  C7  GCD     1      24.060  19.310  35.390  1.00  0.00            
ATOM     23  H11 GCD     1      24.840  18.990  36.100  1.00  0.00            
ATOM     24  C8  GCD     1      22.610  19.300  35.990  1.00  0.00            
ATOM     25  H12 GCD     1      21.880  19.530  35.200  1.00  0.00            
ATOM     26  O6  GCD     1      22.550  20.230  37.060  1.00  0.00            
ATOM     27  H13 GCD     1      22.950  19.890  37.870  1.00  0.00            
ATOM     28  C9  GCD     1      22.370  17.930  36.560  1.00  0.00            
ATOM     29  H14 GCD     1      23.130  17.780  37.330  1.00  0.00            
ATOM     30  O7  GCD     1      21.100  17.840  37.260  1.00  0.00            
ATOM     31  H15 GCD     1      21.160  18.270  38.120  1.00  0.00            
ATOM     32  C10 GCD     1      22.470  16.900  35.400  1.00  0.00            
ATOM     33  H16 GCD     1      22.300  15.930  35.870  1.00  0.00            
ATOM     34  O8  GCD     1      23.740  17.010  34.770  1.00  0.00            
ATOM     35  C11 GCD     1      24.150  18.310  34.250  1.00  0.00            
ATOM     36  H17 GCD     1      23.500  18.600  33.410  1.00  0.00            
ATOM     37  C12 GCD     1      25.480  18.260  33.510  1.00  0.00            
ATOM     38  H18 GCD     1      25.670  19.200  32.980  1.00  0.00            
ATOM     39  H19 GCD     1      25.250  17.600  32.660  1.00  0.00            
ATOM     40  O9  GCD     1      26.550  17.780  34.350  1.00  0.00            
ATOM     41  H20 GCD     1      27.360  17.940  33.840  1.00  0.00            
ATOM     42  O10 GCD     1      21.610  17.170  34.350  1.00  0.00            
ATOM     43  C13 GCD     1      20.910  16.070  33.700  1.00  0.00            
ATOM     44  H21 GCD     1      21.060  15.180  34.330  1.00  0.00            
ATOM     45  C14 GCD     1      19.440  16.360  33.620  1.00  0.00            
ATOM     46  H22 GCD     1      19.290  17.310  33.090  1.00  0.00            
ATOM     47  O11 GCD     1      18.940  16.490  35.000  1.00  0.00            
ATOM     48  H23 GCD     1      19.630  16.890  35.540  1.00  0.00            
ATOM     49  C15 GCD     1      18.750  15.220  32.910  1.00  0.00            
ATOM     50  H24 GCD     1      18.830  14.340  33.550  1.00  0.00            
ATOM     51  O12 GCD     1      17.370  15.400  32.710  1.00  0.00            
ATOM     52  H25 GCD     1      17.160  15.740  31.830  1.00  0.00            
ATOM     53  C16 GCD     1      19.420  14.800  31.570  1.00  0.00            
ATOM     54  H26 GCD     1      19.040  13.850  31.180  1.00  0.00            
ATOM     55  O13 GCD     1      20.790  14.570  31.750  1.00  0.00            
ATOM     56  C17 GCD     1      21.460  15.710  32.310  1.00  0.00            
ATOM     57  H27 GCD     1      21.390  16.570  31.630  1.00  0.00            
ATOM     58  C18 GCD     1      22.940  15.290  32.260  1.00  0.00            
ATOM     59  H28 GCD     1      23.590  16.050  32.700  1.00  0.00            
ATOM     60  H29 GCD     1      23.210  15.150  31.200  1.00  0.00            
ATOM     61  O14 GCD     1      23.040  14.130  33.090  1.00  0.00            
ATOM     62  H30 GCD     1      23.860  14.170  33.610  1.00  0.00            
ATOM     63  O15 GCD     1      19.380  15.830  30.590  1.00  0.00            
ATOM     64  C19 GCD     1      18.580  15.620  29.360  1.00  0.00            
ATOM     65  H31 GCD     1      18.130  14.630  29.490  1.00  0.00            
ATOM     66  C20 GCD     1      17.570  16.710  29.250  1.00  0.00            
ATOM     67  H32 GCD     1      18.000  17.720  29.290  1.00  0.00            
ATOM     68  O16 GCD     1      16.650  16.520  30.270  1.00  0.00            
ATOM     69  H33 GCD     1      16.100  17.300  30.320  1.00  0.00            
ATOM     70  C21 GCD     1      16.800  16.590  27.890  1.00  0.00            
ATOM     71  H34 GCD     1      16.280  15.630  27.820  1.00  0.00            
ATOM     72  O17 GCD     1      15.850  17.620  27.660  1.00  0.00            
ATOM     73  H35 GCD     1      15.060  17.400  28.170  1.00  0.00            
ATOM     74  C22 GCD     1      17.870  16.580  26.780  1.00  0.00            
ATOM     75  H36 GCD     1      17.470  16.480  25.760  1.00  0.00            
ATOM     76  O18 GCD     1      18.750  15.420  26.970  1.00  0.00            
ATOM     77  C23 GCD     1      19.510  15.500  28.140  1.00  0.00            
ATOM     78  H37 GCD     1      20.080  16.430  28.010  1.00  0.00            
ATOM     79  C24 GCD     1      20.410  14.270  28.170  1.00  0.00            
ATOM     80  H38 GCD     1      21.080  14.260  29.030  1.00  0.00            
ATOM     81  H39 GCD     1      20.960  14.220  27.220  1.00  0.00            
ATOM     82  O19 GCD     1      19.770  13.030  28.260  1.00  0.00            
ATOM     83  H40 GCD     1      19.220  12.920  27.480  1.00  0.00            
ATOM     84  O20 GCD     1      18.540  17.880  26.670  1.00  0.00            
ATOM     85  C25 GCD     1      18.650  18.440  25.370  1.00  0.00            
ATOM     86  H41 GCD     1      18.480  17.760  24.530  1.00  0.00            
ATOM     87  C26 GCD     1      17.720  19.690  25.280  1.00  0.00            
ATOM     88  H42 GCD     1      17.870  20.350  26.150  1.00  0.00            
ATOM     89  O21 GCD     1      16.410  19.210  25.420  1.00  0.00            
ATOM     90  H43 GCD     1      16.240  18.890  26.310  1.00  0.00            
ATOM     91  C27 GCD     1      17.910  20.580  24.070  1.00  0.00            
ATOM     92  H44 GCD     1      17.500  19.990  23.240  1.00  0.00            
ATOM     93  O22 GCD     1      17.060  21.790  24.150  1.00  0.00            
ATOM     94  H45 GCD     1      17.270  22.340  23.390  1.00  0.00            
ATOM     95  C28 GCD     1      19.430  20.770  23.840  1.00  0.00            
ATOM     96  H46 GCD     1      19.650  21.110  22.830  1.00  0.00            
ATOM     97  O23 GCD     1      20.000  19.500  23.870  1.00  0.00            
ATOM     98  C29 GCD     1      20.050  18.800  25.110  1.00  0.00            
ATOM     99  H47 GCD     1      20.420  19.490  25.880  1.00  0.00            
ATOM    100  C30 GCD     1      21.030  17.620  25.100  1.00  0.00            
ATOM    101  H48 GCD     1      20.700  16.860  24.380  1.00  0.00            
ATOM    102  H49 GCD     1      21.000  17.170  26.100  1.00  0.00            
ATOM    103  O24 GCD     1      22.290  18.070  24.770  1.00  0.00            
ATOM    104  H50 GCD     1      22.330  17.850  23.830  1.00  0.00            
ATOM    105  O25 GCD     1      20.060  21.570  24.790  1.00  0.00            
ATOM    106  C31 GCD     1      20.590  22.730  24.220  1.00  0.00            
ATOM    107  H51 GCD     1      20.300  22.880  23.170  1.00  0.00            
ATOM    108  C32 GCD     1      20.010  23.830  24.980  1.00  0.00            
ATOM    109  H52 GCD     1      20.170  23.630  26.040  1.00  0.00            
ATOM    110  O26 GCD     1      18.630  23.930  24.700  1.00  0.00            
ATOM    111  H53 GCD     1      18.190  23.140  25.020  1.00  0.00            
ATOM    112  C33 GCD     1      20.720  25.160  24.680  1.00  0.00            
ATOM    113  H54 GCD     1      20.420  25.510  23.690  1.00  0.00            
ATOM    114  O27 GCD     1      20.370  26.080  25.680  1.00  0.00            
ATOM    115  H55 GCD     1      19.530  26.480  25.420  1.00  0.00            
ATOM    116  C34 GCD     1      22.240  25.060  24.530  1.00  0.00            
ATOM    117  H56 GCD     1      22.690  25.900  23.980  1.00  0.00            
ATOM    118  O28 GCD     1      22.570  23.900  23.810  1.00  0.00            
ATOM    119  C35 GCD     1      22.080  22.730  24.450  1.00  0.00            
ATOM    120  H57 GCD     1      22.140  22.740  25.550  1.00  0.00            
ATOM    121  C36 GCD     1      22.810  21.490  23.870  1.00  0.00            
ATOM    122  H58 GCD     1      22.390  20.620  24.390  1.00  0.00            
ATOM    123  H59 GCD     1      23.850  21.480  24.240  1.00  0.00            
ATOM    124  O29 GCD     1      22.770  21.500  22.410  1.00  0.00            
ATOM    125  H60 GCD     1      23.320  22.270  22.260  1.00  0.00            
ATOM    126  O30 GCD     1      22.880  25.030  25.830  1.00  0.00            
ATOM    127  C37 GCD     1      24.010  25.950  26.030  1.00  0.00            
ATOM    128  H61 GCD     1      24.310  26.430  25.090  1.00  0.00            
ATOM    129  C38 GCD     1      23.510  27.010  27.100  1.00  0.00            
ATOM    130  H62 GCD     1      23.080  26.420  27.920  1.00  0.00            
ATOM    131  O31 GCD     1      22.540  27.740  26.420  1.00  0.00            
ATOM    132  H63 GCD     1      21.940  27.050  26.110  1.00  0.00            
ATOM    133  C39 GCD     1      24.700  27.870  27.530  1.00  0.00            
ATOM    134  H64 GCD     1      25.160  28.240  26.600  1.00  0.00            
ATOM    135  O32 GCD     1      24.320  28.940  28.400  1.00  0.00            
ATOM    136  H65 GCD     1      24.060  28.570  29.250  1.00  0.00            
ATOM    137  C40 GCD     1      25.780  26.920  28.070  1.00  0.00            
ATOM    138  H66 GCD     1      26.700  27.430  28.400  1.00  0.00            
ATOM    139  O33 GCD     1      26.180  26.010  27.100  1.00  0.00            
ATOM    140  C41 GCD     1      25.110  25.080  26.610  1.00  0.00            
ATOM    141  H67 GCD     1      24.700  24.530  27.470  1.00  0.00            
ATOM    142  C42 GCD     1      25.710  24.060  25.640  1.00  0.00            
ATOM    143  H68 GCD     1      24.920  23.370  25.320  1.00  0.00            
ATOM    144  H69 GCD     1      26.500  23.490  26.140  1.00  0.00            
ATOM    145  O34 GCD     1      26.270  24.660  24.510  1.00  0.00            
ATOM    146  H70 GCD     1      26.950  25.230  24.880  1.00  0.00            
ATOM    147  O35 GCD     1      25.250  26.210  29.250  1.00  0.00            
ATOM    148  C43 GCD     1      25.480  26.800  30.510  1.00  0.00            
ATOM    149  H71 GCD     1      25.930  27.800  30.490  1.00  0.00            
ATOM    150  C44 GCD     1      24.140  26.740  31.210  1.00  0.00            
ATOM    151  H72 GCD     1      23.630  25.790  30.950  1.00  0.00            
ATOM    152  O36 GCD     1      23.360  27.850  30.750  1.00  0.00            
ATOM    153  H73 GCD     1      22.500  27.900  31.190  1.00  0.00            
ATOM    154  C45 GCD     1      24.270  26.960  32.720  1.00  0.00            
ATOM    155  H74 GCD     1      24.820  27.910  32.840  1.00  0.00            
ATOM    156  O37 GCD     1      23.010  26.780  33.380  1.00  0.00            
ATOM    157  H75 GCD     1      22.640  25.960  33.030  1.00  0.00            
ATOM    158  C46 GCD     1      25.230  25.900  33.230  1.00  0.00            
ATOM    159  H76 GCD     1      25.410  26.130  34.280  1.00  0.00            
ATOM    160  O38 GCD     1      24.660  24.530  33.090  1.00  0.00            
ATOM    161  O39 GCD     1      26.500  26.070  32.610  1.00  0.00            
ATOM    162  C47 GCD     1      26.480  25.880  31.230  1.00  0.00            
ATOM    163  H77 GCD     1      26.230  24.830  31.030  1.00  0.00            
ATOM    164  C48 GCD     1      27.850  26.180  30.800  1.00  0.00            
ATOM    165  H78 GCD     1      28.230  27.160  31.110  1.00  0.00            
ATOM    166  H79 GCD     1      27.890  26.090  29.710  1.00  0.00            
ATOM    167  O40 GCD     1      28.850  25.340  31.390  1.00  0.00            
ATOM    168  H80 GCD     1      28.490  24.850  32.140  1.00  0.00            
ATOM    169  C1  BD8     2      15.250  21.940  28.820  1.00  0.00            
ATOM    170  C2  BD8     2      16.530  21.780  28.030  1.00  0.00            
ATOM    171  C3  BD8     2      17.590  22.880  28.390  1.00  0.00            
ATOM    172  C4  BD8     2      17.510  24.240  28.100  1.00  0.00            
ATOM    173  C5  BD8     2      18.550  25.150  28.420  1.00  0.00            
ATOM    174  C6  BD8     2      19.800  24.690  28.820  1.00  0.00            
ATOM    175  C7  BD8     2      20.000  23.320  29.010  1.00  0.00            
ATOM    176  C8  BD8     2      21.120  22.550  29.340  1.00  0.00            
ATOM    177  C9  BD8     2      20.700  21.230  29.340  1.00  0.00            
ATOM    178  N1  BD8     2      19.310  21.190  29.220  1.00  0.00            
ATOM    179  C10 BD8     2      18.880  22.480  28.820  1.00  0.00            
ATOM    180  C11 BD8     2      21.590  20.120  29.720  1.00  0.00            
ATOM    181  C12 BD8     2      21.870  19.200  28.500  1.00  0.00            
ATOM    182  C13 BD8     2      23.010  18.060  28.600  1.00  0.00            
ATOM    183  C14 BD8     2      21.110  19.390  30.990  1.00  0.00            
ATOM    184  C15 BD8     2      20.970  20.400  32.090  1.00  0.00            
ATOM    185  O1  BD8     2      19.870  20.680  32.500  1.00  0.00            
ATOM    186  O2  BD8     2      22.000  20.700  32.930  1.00  0.00            
ATOM    187  O3  BD8     2      22.840  20.650  30.170  1.00  0.00            
ATOM    188  C16 BD8     2      23.480  21.680  29.430  1.00  0.00            
ATOM    189  C17 BD8     2      22.560  22.920  29.510  1.00  0.00            
ATOM    190  H1  BD8     2      15.470  21.700  29.870  1.00  0.00            
ATOM    191  H2  BD8     2      14.860  22.960  28.900  1.00  0.00            
ATOM    192  H3  BD8     2      14.440  21.270  28.480  1.00  0.00            
ATOM    193  H4  BD8     2      16.310  21.870  26.960  1.00  0.00            
ATOM    194  H5  BD8     2      17.000  20.790  28.080  1.00  0.00            
ATOM    195  H6  BD8     2      16.600  24.710  27.730  1.00  0.00            
ATOM    196  H7  BD8     2      18.440  26.200  28.180  1.00  0.00            
ATOM    197  H8  BD8     2      20.630  25.380  28.940  1.00  0.00            
ATOM    198  H9  BD8     2      18.630  20.480  29.470  1.00  0.00            
ATOM    199  H10 BD8     2      22.140  19.780  27.610  1.00  0.00            
ATOM    200  H11 BD8     2      20.920  18.770  28.150  1.00  0.00            
ATOM    201  H12 BD8     2      22.970  17.450  27.690  1.00  0.00            
ATOM    202  H13 BD8     2      23.970  18.580  28.750  1.00  0.00            
ATOM    203  H14 BD8     2      22.790  17.350  29.400  1.00  0.00            
ATOM    204  H15 BD8     2      21.850  18.660  31.350  1.00  0.00            
ATOM    205  H16 BD8     2      20.160  18.880  30.810  1.00  0.00            
ATOM    206  H17 BD8     2      21.570  21.220  33.620  1.00  0.00            
ATOM    207  H18 BD8     2      23.660  21.380  28.390  1.00  0.00            
ATOM    208  H19 BD8     2      24.490  21.860  29.810  1.00  0.00            
ATOM    209  H20 BD8     2      22.740  23.470  30.440  1.00  0.00            
ATOM    210  H21 BD8     2      22.850  23.550  28.660  1.00  0.00            
TER
ENDMDL
MODEL        1
ATOM      1  H1  GCD     1      23.410  28.340   9.590  1.00  0.00            
ATOM      2  O1  GCD     1      23.770  29.210   9.800  1.00  0.00            
ATOM      3  C1  GCD     1      23.840  29.450  11.220  1.00  0.00            
ATOM      4  H2  GCD     1      24.420  28.630  11.660  1.00  0.00            
ATOM      5  H3  GCD     1      24.380  30.400  11.370  1.00  0.00            
ATOM      6  C2  GCD     1      22.440  29.550  11.910  1.00  0.00            
ATOM      7  H4  GCD     1      22.580  29.540  13.000  1.00  0.00            
ATOM      8  C3  GCD     1      21.450  28.530  11.370  1.00  0.00            
ATOM      9  H5  GCD     1      21.400  28.760  10.300  1.00  0.00            
ATOM     10  C4  GCD     1      20.040  28.750  12.000  1.00  0.00            
ATOM     11  H6  GCD     1      20.110  28.490  13.070  1.00  0.00            
ATOM     12  O2  GCD     1      19.100  27.850  11.390  1.00  0.00            
ATOM     13  H7  GCD     1      19.150  28.230  10.500  1.00  0.00            
ATOM     14  C5  GCD     1      19.550  30.230  11.820  1.00  0.00            
ATOM     15  H8  GCD     1      19.460  30.270  10.720  1.00  0.00            
ATOM     16  O3  GCD     1      18.310  30.470  12.470  1.00  0.00            
ATOM     17  H9  GCD     1      17.680  29.770  12.280  1.00  0.00            
ATOM     18  C6  GCD     1      20.690  31.220  12.140  1.00  0.00            
ATOM     19  O4  GCD     1      21.890  30.820  11.550  1.00  0.00            
ATOM     20  H10 GCD     1      20.590  32.230  11.750  1.00  0.00            
ATOM     21  O5  GCD     1      20.810  31.120  13.590  1.00  0.00            
ATOM     22  C7  GCD     1      20.950  32.310  14.270  1.00  0.00            
ATOM     23  H11 GCD     1      20.860  33.180  13.600  1.00  0.00            
ATOM     24  C8  GCD     1      19.850  32.320  15.370  1.00  0.00            
ATOM     25  H12 GCD     1      19.950  31.430  16.010  1.00  0.00            
ATOM     26  O6  GCD     1      18.550  32.290  14.680  1.00  0.00            
ATOM     27  H13 GCD     1      18.600  31.730  13.900  1.00  0.00            
ATOM     28  C9  GCD     1      19.910  33.520  16.280  1.00  0.00            
ATOM     29  H14 GCD     1      19.710  34.430  15.690  1.00  0.00            
ATOM     30  O7  GCD     1      18.850  33.350  17.220  1.00  0.00            
ATOM     31  H15 GCD     1      18.090  33.290  16.620  1.00  0.00            
ATOM     32  C10 GCD     1      21.250  33.730  16.930  1.00  0.00            
ATOM     33  H16 GCD     1      21.260  34.660  17.490  1.00  0.00            
ATOM     34  O8  GCD     1      22.170  33.580  15.850  1.00  0.00            
ATOM     35  C11 GCD     1      22.240  32.440  15.030  1.00  0.00            
ATOM     36  H17 GCD     1      22.340  31.660  15.800  1.00  0.00            
ATOM     37  C12 GCD     1      23.480  32.440  14.210  1.00  0.00            
ATOM     38  H18 GCD     1      23.630  31.410  13.850  1.00  0.00            
ATOM     39  H19 GCD     1      24.310  32.620  14.900  1.00  0.00            
ATOM     40  O9  GCD     1      23.430  33.470  13.210  1.00  0.00            
ATOM     41  H20 GCD     1      23.200  34.330  13.590  1.00  0.00            
ATOM     42  O10 GCD     1      21.460  32.580  17.800  1.00  0.00            
ATOM     43  C13 GCD     1      22.090  32.910  19.100  1.00  0.00            
ATOM     44  H21 GCD     1      22.530  33.920  19.070  1.00  0.00            
ATOM     45  C14 GCD     1      21.020  32.710  20.150  1.00  0.00            
ATOM     46  H22 GCD     1      20.650  31.680  20.080  1.00  0.00            
ATOM     47  O11 GCD     1      19.890  33.620  19.800  1.00  0.00            
ATOM     48  H23 GCD     1      19.570  33.400  18.920  1.00  0.00            
ATOM     49  C15 GCD     1      21.590  32.980  21.540  1.00  0.00            
ATOM     50  H24 GCD     1      21.830  34.040  21.420  1.00  0.00            
ATOM     51  O12 GCD     1      20.760  32.960  22.690  1.00  0.00            
ATOM     52  H25 GCD     1      20.020  32.350  22.540  1.00  0.00            
ATOM     53  C16 GCD     1      22.840  32.140  21.750  1.00  0.00            
ATOM     54  H26 GCD     1      23.390  32.550  22.610  1.00  0.00            
ATOM     55  O13 GCD     1      23.710  32.340  20.660  1.00  0.00            
ATOM     56  C17 GCD     1      23.250  32.030  19.390  1.00  0.00            
ATOM     57  H27 GCD     1      22.890  30.990  19.310  1.00  0.00            
ATOM     58  C18 GCD     1      24.380  32.400  18.370  1.00  0.00            
ATOM     59  H28 GCD     1      24.730  33.370  18.740  1.00  0.00            
ATOM     60  H29 GCD     1      23.960  32.490  17.370  1.00  0.00            
ATOM     61  O14 GCD     1      25.370  31.420  18.440  1.00  0.00            
ATOM     62  H30 GCD     1      25.630  31.480  19.360  1.00  0.00            
ATOM     63  O15 GCD     1      22.530  30.800  21.850  1.00  0.00            
ATOM     64  C19 GCD     1      22.900  30.200  23.110  1.00  0.00            
ATOM     65  H31 GCD     1      22.900  30.950  23.910  1.00  0.00            
ATOM     66  C20 GCD     1      21.810  29.150  23.400  1.00  0.00            
ATOM     67  H32 GCD     1      21.830  28.610  22.450  1.00  0.00            
ATOM     68  O16 GCD     1      20.560  29.860  23.580  1.00  0.00            
ATOM     69  H33 GCD     1      20.200  30.090  22.710  1.00  0.00            
ATOM     70  C21 GCD     1      22.230  28.200  24.540  1.00  0.00            
ATOM     71  H34 GCD     1      22.130  28.780  25.470  1.00  0.00            
ATOM     72  O17 GCD     1      21.200  27.190  24.750  1.00  0.00            
ATOM     73  H35 GCD     1      21.330  26.480  24.100  1.00  0.00            
ATOM     74  C22 GCD     1      23.610  27.620  24.290  1.00  0.00            
ATOM     75  H36 GCD     1      24.040  27.000  25.080  1.00  0.00            
ATOM     76  O18 GCD     1      24.480  28.750  24.070  1.00  0.00            
ATOM     77  C23 GCD     1      24.270  29.630  23.020  1.00  0.00            
ATOM     78  H37 GCD     1      24.410  29.020  22.120  1.00  0.00            
ATOM     79  C24 GCD     1      25.410  30.680  23.010  1.00  0.00            
ATOM     80  H38 GCD     1      25.060  31.250  23.880  1.00  0.00            
ATOM     81  H39 GCD     1      25.420  31.370  22.160  1.00  0.00            
ATOM     82  O19 GCD     1      26.690  30.100  23.320  1.00  0.00            
ATOM     83  H40 GCD     1      26.490  29.590  24.120  1.00  0.00            
ATOM     84  O20 GCD     1      23.620  26.870  23.090  1.00  0.00            
ATOM     85  C25 GCD     1      23.590  25.430  23.210  1.00  0.00            
ATOM     86  H41 GCD     1      23.460  25.070  24.240  1.00  0.00            
ATOM     87  C26 GCD     1      22.530  24.840  22.310  1.00  0.00            
ATOM     88  H42 GCD     1      22.770  25.090  21.270  1.00  0.00            
ATOM     89  O21 GCD     1      21.230  25.390  22.660  1.00  0.00            
ATOM     90  H43 GCD     1      20.680  24.720  22.230  1.00  0.00            
ATOM     91  C27 GCD     1      22.630  23.320  22.350  1.00  0.00            
ATOM     92  H44 GCD     1      22.410  23.020  23.380  1.00  0.00            
ATOM     93  O22 GCD     1      21.640  22.770  21.580  1.00  0.00            
ATOM     94  H45 GCD     1      21.000  22.220  22.060  1.00  0.00            
ATOM     95  C28 GCD     1      24.050  22.860  22.050  1.00  0.00            
ATOM     96  H46 GCD     1      24.070  21.780  22.250  1.00  0.00            
ATOM     97  O23 GCD     1      25.010  23.500  22.800  1.00  0.00            
ATOM     98  C29 GCD     1      24.920  24.880  22.600  1.00  0.00            
ATOM     99  H47 GCD     1      25.010  25.170  21.550  1.00  0.00            
ATOM    100  C30 GCD     1      26.170  25.560  23.240  1.00  0.00            
ATOM    101  H48 GCD     1      26.060  25.300  24.300  1.00  0.00            
ATOM    102  H49 GCD     1      26.120  26.650  23.180  1.00  0.00            
ATOM    103  O24 GCD     1      27.450  25.120  22.670  1.00  0.00            
ATOM    104  H50 GCD     1      27.540  24.200  22.930  1.00  0.00            
ATOM    105  O25 GCD     1      24.340  23.120  20.720  1.00  0.00            
ATOM    106  C31 GCD     1      24.760  22.000  19.980  1.00  0.00            
ATOM    107  H51 GCD     1      25.090  21.200  20.650  1.00  0.00            
ATOM    108  C32 GCD     1      23.670  21.460  19.030  1.00  0.00            
ATOM    109  H52 GCD     1      23.170  22.290  18.520  1.00  0.00            
ATOM    110  O26 GCD     1      22.640  20.850  19.790  1.00  0.00            
ATOM    111  H53 GCD     1      22.390  21.630  20.290  1.00  0.00            
ATOM    112  C33 GCD     1      24.270  20.470  18.020  1.00  0.00            
ATOM    113  H54 GCD     1      24.450  19.570  18.630  1.00  0.00            
ATOM    114  O27 GCD     1      23.280  20.160  17.070  1.00  0.00            
ATOM    115  H55 GCD     1      23.500  20.680  16.290  1.00  0.00            
ATOM    116  C34 GCD     1      25.560  21.000  17.340  1.00  0.00            
ATOM    117  H56 GCD     1      26.060  20.130  16.900  1.00  0.00            
ATOM    118  O28 GCD     1      26.470  21.560  18.250  1.00  0.00            
ATOM    119  C35 GCD     1      25.960  22.490  19.210  1.00  0.00            
ATOM    120  H57 GCD     1      25.700  23.380  18.610  1.00  0.00            
ATOM    121  C36 GCD     1      27.210  22.940  19.940  1.00  0.00            
ATOM    122  H58 GCD     1      27.150  23.910  20.450  1.00  0.00            
ATOM    123  H59 GCD     1      28.020  23.130  19.230  1.00  0.00            
ATOM    124  O29 GCD     1      27.650  21.900  20.750  1.00  0.00            
ATOM    125  H60 GCD     1      27.830  21.160  20.170  1.00  0.00            
ATOM    126  O30 GCD     1      25.110  21.910  16.290  1.00  0.00            
ATOM    127  C37 GCD     1      25.840  21.850  15.000  1.00  0.00            
ATOM    128  H61 GCD     1      26.590  21.060  15.150  1.00  0.00            
ATOM    129  C38 GCD     1      24.790  21.390  14.020  1.00  0.00            
ATOM    130  H62 GCD     1      23.870  22.000  14.030  1.00  0.00            
ATOM    131  O31 GCD     1      24.420  20.110  14.300  1.00  0.00            
ATOM    132  H63 GCD     1      23.560  19.930  13.900  1.00  0.00            
ATOM    133  C39 GCD     1      25.350  21.550  12.610  1.00  0.00            
ATOM    134  H64 GCD     1      26.350  21.110  12.570  1.00  0.00            
ATOM    135  O32 GCD     1      24.380  21.130  11.550  1.00  0.00            
ATOM    136  H65 GCD     1      23.590  21.670  11.600  1.00  0.00            
ATOM    137  C40 GCD     1      25.740  22.970  12.300  1.00  0.00            
ATOM    138  H66 GCD     1      26.210  23.020  11.310  1.00  0.00            
ATOM    139  O33 GCD     1      26.780  23.320  13.260  1.00  0.00            
ATOM    140  C41 GCD     1      26.420  23.240  14.650  1.00  0.00            
ATOM    141  H67 GCD     1      25.750  24.080  14.870  1.00  0.00            
ATOM    142  C42 GCD     1      27.730  23.530  15.440  1.00  0.00            
ATOM    143  H68 GCD     1      27.570  23.350  16.510  1.00  0.00            
ATOM    144  H69 GCD     1      28.060  24.560  15.260  1.00  0.00            
ATOM    145  O34 GCD     1      28.790  22.670  15.000  1.00  0.00            
ATOM    146  H70 GCD     1      28.820  22.660  14.040  1.00  0.00            
ATOM    147  O35 GCD     1      24.580  23.790  12.490  1.00  0.00            
ATOM    148  C43 GCD     1      23.900  24.320  11.330  1.00  0.00            
ATOM    149  H71 GCD     1      24.250  23.830  10.410  1.00  0.00            
ATOM    150  C44 GCD     1      22.410  24.080  11.450  1.00  0.00            
ATOM    151  H72 GCD     1      22.030  24.540  12.360  1.00  0.00            
ATOM    152  O36 GCD     1      21.990  22.690  11.310  1.00  0.00            
ATOM    153  H73 GCD     1      21.050  22.620  11.510  1.00  0.00            
ATOM    154  C45 GCD     1      21.710  24.960  10.380  1.00  0.00            
ATOM    155  H74 GCD     1      21.970  24.530   9.410  1.00  0.00            
ATOM    156  O37 GCD     1      20.240  25.070  10.530  1.00  0.00            
ATOM    157  H75 GCD     1      19.930  25.770  11.110  1.00  0.00            
ATOM    158  C46 GCD     1      22.180  26.420  10.350  1.00  0.00            
ATOM    159  H76 GCD     1      21.620  26.820   9.510  1.00  0.00            
ATOM    160  O38 GCD     1      21.840  27.160  11.610  1.00  0.00            
ATOM    161  O39 GCD     1      23.600  26.500  10.200  1.00  0.00            
ATOM    162  C47 GCD     1      24.330  25.760  11.300  1.00  0.00            
ATOM    163  H77 GCD     1      24.220  26.310  12.240  1.00  0.00            
ATOM    164  C48 GCD     1      25.810  25.900  10.920  1.00  0.00            
ATOM    165  H78 GCD     1      26.420  25.680  11.810  1.00  0.00            
ATOM    166  H79 GCD     1      26.080  26.920  10.590  1.00  0.00            
ATOM    167  O40 GCD     1      26.180  25.140   9.810  1.00  0.00            
ATOM    168  H80 GCD     1      26.080  25.710   9.040  1.00  0.00            
ATOM    169  C1  BD8     2      18.390  23.180  18.420  1.00  0.00            
ATOM    170  C2  BD8     2      19.800  22.680  18.700  1.00  0.00            
ATOM    171  C3  BD8     2      20.710  23.010  17.570  1.00  0.00            
ATOM    172  C4  BD8     2      20.810  22.120  16.500  1.00  0.00            
ATOM    173  C5  BD8     2      21.580  22.530  15.360  1.00  0.00            
ATOM    174  C6  BD8     2      22.300  23.690  15.350  1.00  0.00            
ATOM    175  C7  BD8     2      22.130  24.580  16.390  1.00  0.00            
ATOM    176  C8  BD8     2      22.540  25.970  16.500  1.00  0.00            
ATOM    177  C9  BD8     2      22.080  26.430  17.680  1.00  0.00            
ATOM    178  N1  BD8     2      21.340  25.360  18.220  1.00  0.00            
ATOM    179  C10 BD8     2      21.400  24.180  17.490  1.00  0.00            
ATOM    180  C11 BD8     2      22.250  27.880  18.140  1.00  0.00            
ATOM    181  C12 BD8     2      23.150  27.790  19.430  1.00  0.00            
ATOM    182  C13 BD8     2      24.630  27.400  19.320  1.00  0.00            
ATOM    183  C14 BD8     2      21.000  28.640  18.470  1.00  0.00            
ATOM    184  C15 BD8     2      19.830  28.310  17.500  1.00  0.00            
ATOM    185  O1  BD8     2      19.570  28.890  16.480  1.00  0.00            
ATOM    186  O2  BD8     2      18.800  27.740  18.190  1.00  0.00            
ATOM    187  O3  BD8     2      23.130  28.610  17.200  1.00  0.00            
ATOM    188  C16 BD8     2      22.920  28.330  15.790  1.00  0.00            
ATOM    189  C17 BD8     2      23.150  26.860  15.500  1.00  0.00            
ATOM    190  H1  BD8     2      18.390  24.250  18.200  1.00  0.00            
ATOM    191  H2  BD8     2      17.900  22.530  17.680  1.00  0.00            
ATOM    192  H3  BD8     2      17.820  23.040  19.340  1.00  0.00            
ATOM    193  H4  BD8     2      19.860  21.610  18.930  1.00  0.00            
ATOM    194  H5  BD8     2      20.100  23.200  19.620  1.00  0.00            
ATOM    195  H6  BD8     2      20.470  21.100  16.600  1.00  0.00            
ATOM    196  H7  BD8     2      21.570  21.970  14.440  1.00  0.00            
ATOM    197  H8  BD8     2      22.880  24.000  14.490  1.00  0.00            
ATOM    198  H9  BD8     2      20.750  25.330  19.040  1.00  0.00            
ATOM    199  H10 BD8     2      22.720  27.170  20.220  1.00  0.00            
ATOM    200  H11 BD8     2      23.100  28.800  19.870  1.00  0.00            
ATOM    201  H12 BD8     2      24.900  26.440  18.880  1.00  0.00            
ATOM    202  H13 BD8     2      25.210  28.180  18.810  1.00  0.00            
ATOM    203  H14 BD8     2      25.220  27.400  20.250  1.00  0.00            
ATOM    204  H15 BD8     2      21.210  29.720  18.410  1.00  0.00            
ATOM    205  H16 BD8     2      20.800  28.540  19.540  1.00  0.00            
ATOM    206  H17 BD8     2      18.180  27.690  17.450  1.00  0.00            
ATOM    207  H18 BD8     2      23.550  28.920  15.120  1.00  0.00            
ATOM    208  H19 BD8     2      21.940  28.690  15.450  1.00  0.00            
ATOM    209  H20 BD8     2      22.830  26.580  14.490  1.00  0.00            
ATOM    210  H21 BD8     2      24.240  26.750  15.520  1.00  0.00            
TER
ENDMDL
MODEL        1
ATOM      1  H1  GCD     1      27.440  22.690  26.290  1.00  0.00            
ATOM      2  O1  GCD     1      26.700  23.180  25.900  1.00  0.00            
ATOM      3  C1  GCD     1      26.500  24.300  26.680  1.00  0.00            
ATOM      4  H2  GCD     1      27.400  24.930  26.700  1.00  0.00            
ATOM      5  H3  GCD     1      25.620  24.900  26.400  1.00  0.00            
ATOM      6  C2  GCD     1      26.430  23.900  28.140  1.00  0.00            
ATOM      7  H4  GCD     1      25.530  23.300  28.280  1.00  0.00            
ATOM      8  C3  GCD     1      26.270  25.130  29.080  1.00  0.00            
ATOM      9  H5  GCD     1      27.200  25.710  28.970  1.00  0.00            
ATOM     10  C4  GCD     1      26.240  24.690  30.590  1.00  0.00            
ATOM     11  H6  GCD     1      25.260  24.190  30.710  1.00  0.00            
ATOM     12  O2  GCD     1      26.190  25.840  31.510  1.00  0.00            
ATOM     13  H7  GCD     1      27.080  26.160  31.680  1.00  0.00            
ATOM     14  C5  GCD     1      27.360  23.800  30.980  1.00  0.00            
ATOM     15  H8  GCD     1      28.260  24.430  30.960  1.00  0.00            
ATOM     16  O3  GCD     1      27.270  23.300  32.330  1.00  0.00            
ATOM     17  H9  GCD     1      26.550  22.660  32.390  1.00  0.00            
ATOM     18  C6  GCD     1      27.550  22.650  29.940  1.00  0.00            
ATOM     19  O4  GCD     1      27.570  23.120  28.600  1.00  0.00            
ATOM     20  H10 GCD     1      28.510  22.150  30.070  1.00  0.00            
ATOM     21  O5  GCD     1      26.550  21.680  30.130  1.00  0.00            
ATOM     22  C7  GCD     1      26.890  20.280  30.080  1.00  0.00            
ATOM     23  H11 GCD     1      27.950  20.160  29.840  1.00  0.00            
ATOM     24  C8  GCD     1      26.630  19.650  31.450  1.00  0.00            
ATOM     25  H12 GCD     1      25.600  19.900  31.730  1.00  0.00            
ATOM     26  O6  GCD     1      27.420  20.320  32.470  1.00  0.00            
ATOM     27  H13 GCD     1      27.280  19.740  33.230  1.00  0.00            
ATOM     28  C9  GCD     1      26.870  18.120  31.470  1.00  0.00            
ATOM     29  H14 GCD     1      27.910  17.910  31.210  1.00  0.00            
ATOM     30  O7  GCD     1      26.560  17.530  32.770  1.00  0.00            
ATOM     31  H15 GCD     1      25.610  17.360  32.830  1.00  0.00            
ATOM     32  C10 GCD     1      26.000  17.570  30.370  1.00  0.00            
ATOM     33  H16 GCD     1      26.210  16.520  30.120  1.00  0.00            
ATOM     34  O8  GCD     1      26.210  18.210  29.120  1.00  0.00            
ATOM     35  C11 GCD     1      25.940  19.590  29.140  1.00  0.00            
ATOM     36  H17 GCD     1      24.930  19.810  29.520  1.00  0.00            
ATOM     37  C12 GCD     1      26.060  20.060  27.650  1.00  0.00            
ATOM     38  H18 GCD     1      27.050  19.810  27.230  1.00  0.00            
ATOM     39  H19 GCD     1      25.930  21.140  27.550  1.00  0.00            
ATOM     40  O9  GCD     1      24.940  19.510  26.930  1.00  0.00            
ATOM     41  H20 GCD     1      24.160  20.020  27.160  1.00  0.00            
ATOM     42  O10 GCD     1      24.570  17.670  30.630  1.00  0.00            
ATOM     43  C13 GCD     1      23.840  16.450  30.770  1.00  0.00            
ATOM     44  H21 GCD     1      24.410  15.520  30.900  1.00  0.00            
ATOM     45  C14 GCD     1      22.910  16.670  31.970  1.00  0.00            
ATOM     46  H22 GCD     1      22.450  17.650  31.750  1.00  0.00            
ATOM     47  O11 GCD     1      23.690  16.810  33.180  1.00  0.00            
ATOM     48  H23 GCD     1      23.020  17.120  33.790  1.00  0.00            
ATOM     49  C15 GCD     1      21.850  15.570  32.070  1.00  0.00            
ATOM     50  H24 GCD     1      22.430  14.730  32.470  1.00  0.00            
ATOM     51  O12 GCD     1      20.880  15.920  32.990  1.00  0.00            
ATOM     52  H25 GCD     1      20.040  15.450  32.970  1.00  0.00            
ATOM     53  C16 GCD     1      21.160  15.430  30.710  1.00  0.00            
ATOM     54  H26 GCD     1      20.420  14.640  30.840  1.00  0.00            
ATOM     55  O13 GCD     1      22.120  15.150  29.700  1.00  0.00            
ATOM     56  C17 GCD     1      23.050  16.230  29.500  1.00  0.00            
ATOM     57  H27 GCD     1      22.530  17.160  29.220  1.00  0.00            
ATOM     58  C18 GCD     1      23.860  15.760  28.230  1.00  0.00            
ATOM     59  H28 GCD     1      24.680  16.480  28.050  1.00  0.00            
ATOM     60  H29 GCD     1      23.150  15.670  27.400  1.00  0.00            
ATOM     61  O14 GCD     1      24.560  14.570  28.330  1.00  0.00            
ATOM     62  H30 GCD     1      23.980  13.970  28.820  1.00  0.00            
ATOM     63  O15 GCD     1      20.470  16.670  30.420  1.00  0.00            
ATOM     64  C19 GCD     1      19.070  16.570  30.140  1.00  0.00            
ATOM     65  H31 GCD     1      18.670  15.650  30.590  1.00  0.00            
ATOM     66  C20 GCD     1      18.380  17.630  30.890  1.00  0.00            
ATOM     67  H32 GCD     1      18.720  18.580  30.460  1.00  0.00            
ATOM     68  O16 GCD     1      18.710  17.470  32.290  1.00  0.00            
ATOM     69  H33 GCD     1      19.680  17.470  32.280  1.00  0.00            
ATOM     70  C21 GCD     1      16.920  17.580  30.610  1.00  0.00            
ATOM     71  H34 GCD     1      16.620  16.530  30.690  1.00  0.00            
ATOM     72  O17 GCD     1      16.190  18.420  31.500  1.00  0.00            
ATOM     73  H35 GCD     1      15.310  18.060  31.300  1.00  0.00            
ATOM     74  C22 GCD     1      16.800  17.850  29.110  1.00  0.00            
ATOM     75  H36 GCD     1      15.780  17.700  28.730  1.00  0.00            
ATOM     76  O18 GCD     1      17.470  16.900  28.390  1.00  0.00            
ATOM     77  C23 GCD     1      18.860  16.750  28.670  1.00  0.00            
ATOM     78  H37 GCD     1      19.330  17.740  28.550  1.00  0.00            
ATOM     79  C24 GCD     1      19.450  15.670  27.750  1.00  0.00            
ATOM     80  H38 GCD     1      20.540  15.710  27.640  1.00  0.00            
ATOM     81  H39 GCD     1      19.090  15.690  26.720  1.00  0.00            
ATOM     82  O19 GCD     1      19.130  14.420  28.280  1.00  0.00            
ATOM     83  H40 GCD     1      19.860  13.890  27.910  1.00  0.00            
ATOM     84  O20 GCD     1      17.200  19.180  28.770  1.00  0.00            
ATOM     85  C25 GCD     1      16.300  19.970  27.980  1.00  0.00            
ATOM     86  H41 GCD     1      15.440  19.330  27.700  1.00  0.00            
ATOM     87  C26 GCD     1      16.080  21.290  28.770  1.00  0.00            
ATOM     88  H42 GCD     1      17.070  21.770  28.770  1.00  0.00            
ATOM     89  O21 GCD     1      15.610  20.930  30.050  1.00  0.00            
ATOM     90  H43 GCD     1      16.220  20.290  30.440  1.00  0.00            
ATOM     91  C27 GCD     1      15.200  22.230  27.970  1.00  0.00            
ATOM     92  H44 GCD     1      14.220  21.720  27.990  1.00  0.00            
ATOM     93  O22 GCD     1      15.110  23.590  28.490  1.00  0.00            
ATOM     94  H45 GCD     1      15.140  23.580  29.450  1.00  0.00            
ATOM     95  C28 GCD     1      15.690  22.310  26.500  1.00  0.00            
ATOM     96  H46 GCD     1      14.880  22.740  25.920  1.00  0.00            
ATOM     97  O23 GCD     1      15.940  21.100  25.860  1.00  0.00            
ATOM     98  C29 GCD     1      16.830  20.360  26.650  1.00  0.00            
ATOM     99  H47 GCD     1      17.770  20.920  26.800  1.00  0.00            
ATOM    100  C30 GCD     1      17.220  19.040  25.930  1.00  0.00            
ATOM    101  H48 GCD     1      16.350  18.380  25.820  1.00  0.00            
ATOM    102  H49 GCD     1      17.990  18.470  26.460  1.00  0.00            
ATOM    103  O24 GCD     1      17.750  19.370  24.630  1.00  0.00            
ATOM    104  H50 GCD     1      17.030  19.750  24.110  1.00  0.00            
ATOM    105  O25 GCD     1      16.930  23.080  26.400  1.00  0.00            
ATOM    106  C31 GCD     1      17.080  23.900  25.240  1.00  0.00            
ATOM    107  H51 GCD     1      16.490  23.410  24.450  1.00  0.00            
ATOM    108  C32 GCD     1      16.550  25.260  25.530  1.00  0.00            
ATOM    109  H52 GCD     1      17.330  25.630  26.210  1.00  0.00            
ATOM    110  O26 GCD     1      15.250  25.290  26.070  1.00  0.00            
ATOM    111  H53 GCD     1      15.240  24.700  26.830  1.00  0.00            
ATOM    112  C33 GCD     1      16.650  26.120  24.240  1.00  0.00            
ATOM    113  H54 GCD     1      15.960  25.670  23.510  1.00  0.00            
ATOM    114  O27 GCD     1      16.390  27.530  24.520  1.00  0.00            
ATOM    115  H55 GCD     1      15.450  27.630  24.740  1.00  0.00            
ATOM    116  C34 GCD     1      18.080  26.100  23.630  1.00  0.00            
ATOM    117  H56 GCD     1      18.090  26.620  22.670  1.00  0.00            
ATOM    118  O28 GCD     1      18.460  24.740  23.520  1.00  0.00            
ATOM    119  C35 GCD     1      18.550  23.940  24.700  1.00  0.00            
ATOM    120  H57 GCD     1      19.160  24.390  25.500  1.00  0.00            
ATOM    121  C36 GCD     1      18.950  22.550  24.390  1.00  0.00            
ATOM    122  H58 GCD     1      18.190  21.940  23.880  1.00  0.00            
ATOM    123  H59 GCD     1      19.160  22.080  25.360  1.00  0.00            
ATOM    124  O29 GCD     1      20.170  22.500  23.710  1.00  0.00            
ATOM    125  H60 GCD     1      20.080  23.230  23.090  1.00  0.00            
ATOM    126  O30 GCD     1      19.050  26.600  24.520  1.00  0.00            
ATOM    127  C37 GCD     1      19.680  27.800  24.100  1.00  0.00            
ATOM    128  H61 GCD     1      19.100  28.270  23.290  1.00  0.00            
ATOM    129  C38 GCD     1      19.750  28.620  25.400  1.00  0.00            
ATOM    130  H62 GCD     1      20.100  27.970  26.210  1.00  0.00            
ATOM    131  O31 GCD     1      18.440  29.210  25.690  1.00  0.00            
ATOM    132  H63 GCD     1      17.820  28.490  25.590  1.00  0.00            
ATOM    133  C39 GCD     1      20.800  29.720  25.270  1.00  0.00            
ATOM    134  H64 GCD     1      20.480  30.470  24.540  1.00  0.00            
ATOM    135  O32 GCD     1      20.960  30.340  26.570  1.00  0.00            
ATOM    136  H65 GCD     1      20.140  30.660  26.980  1.00  0.00            
ATOM    137  C40 GCD     1      22.100  29.100  24.860  1.00  0.00            
ATOM    138  H66 GCD     1      22.870  29.880  24.830  1.00  0.00            
ATOM    139  O33 GCD     1      21.920  28.520  23.490  1.00  0.00            
ATOM    140  C41 GCD     1      21.050  27.350  23.580  1.00  0.00            
ATOM    141  H67 GCD     1      21.390  26.630  24.340  1.00  0.00            
ATOM    142  C42 GCD     1      20.960  26.720  22.230  1.00  0.00            
ATOM    143  H68 GCD     1      20.450  25.750  22.350  1.00  0.00            
ATOM    144  H69 GCD     1      21.960  26.560  21.800  1.00  0.00            
ATOM    145  O34 GCD     1      20.200  27.550  21.300  1.00  0.00            
ATOM    146  H70 GCD     1      20.430  27.310  20.400  1.00  0.00            
ATOM    147  O35 GCD     1      22.490  28.060  25.830  1.00  0.00            
ATOM    148  C43 GCD     1      23.440  28.310  26.840  1.00  0.00            
ATOM    149  H71 GCD     1      23.660  29.390  26.830  1.00  0.00            
ATOM    150  C44 GCD     1      22.970  27.820  28.240  1.00  0.00            
ATOM    151  H72 GCD     1      22.720  26.750  28.170  1.00  0.00            
ATOM    152  O36 GCD     1      22.000  28.640  28.840  1.00  0.00            
ATOM    153  H73 GCD     1      21.690  29.140  28.080  1.00  0.00            
ATOM    154  C45 GCD     1      24.110  28.010  29.180  1.00  0.00            
ATOM    155  H74 GCD     1      24.300  29.100  29.140  1.00  0.00            
ATOM    156  O37 GCD     1      23.800  27.850  30.620  1.00  0.00            
ATOM    157  H75 GCD     1      22.840  27.750  30.630  1.00  0.00            
ATOM    158  C46 GCD     1      25.350  27.200  28.730  1.00  0.00            
ATOM    159  H76 GCD     1      26.240  27.440  29.310  1.00  0.00            
ATOM    160  O38 GCD     1      25.090  25.770  28.770  1.00  0.00            
ATOM    161  O39 GCD     1      25.660  27.630  27.380  1.00  0.00            
ATOM    162  C47 GCD     1      24.720  27.550  26.360  1.00  0.00            
ATOM    163  H77 GCD     1      24.480  26.490  26.210  1.00  0.00            
ATOM    164  C48 GCD     1      25.330  28.110  25.060  1.00  0.00            
ATOM    165  H78 GCD     1      25.830  29.070  25.220  1.00  0.00            
ATOM    166  H79 GCD     1      24.540  28.350  24.340  1.00  0.00            
ATOM    167  O40 GCD     1      26.310  27.320  24.490  1.00  0.00            
ATOM    168  H80 GCD     1      27.020  27.140  25.110  1.00  0.00            
ATOM    169  C1  BD8     2      18.900  24.310  32.390  1.00  0.00            
ATOM    170  C2  BD8     2      17.920  23.970  31.190  1.00  0.00            
ATOM    171  C3  BD8     2      18.550  24.440  29.870  1.00  0.00            
ATOM    172  C4  BD8     2      18.340  25.760  29.430  1.00  0.00            
ATOM    173  C5  BD8     2      19.050  26.290  28.390  1.00  0.00            
ATOM    174  C6  BD8     2      20.110  25.590  27.740  1.00  0.00            
ATOM    175  C7  BD8     2      20.430  24.320  28.180  1.00  0.00            
ATOM    176  C8  BD8     2      21.360  23.340  27.730  1.00  0.00            
ATOM    177  C9  BD8     2      21.090  22.210  28.490  1.00  0.00            
ATOM    178  N1  BD8     2      20.100  22.480  29.470  1.00  0.00            
ATOM    179  C10 BD8     2      19.660  23.770  29.290  1.00  0.00            
ATOM    180  C11 BD8     2      21.780  20.940  28.150  1.00  0.00            
ATOM    181  C12 BD8     2      20.810  20.070  27.280  1.00  0.00            
ATOM    182  C13 BD8     2      21.450  18.760  26.660  1.00  0.00            
ATOM    183  C14 BD8     2      22.090  20.230  29.470  1.00  0.00            
ATOM    184  C15 BD8     2      22.860  21.040  30.490  1.00  0.00            
ATOM    185  O1  BD8     2      23.270  22.180  30.300  1.00  0.00            
ATOM    186  O2  BD8     2      23.230  20.380  31.570  1.00  0.00            
ATOM    187  O3  BD8     2      23.000  21.260  27.400  1.00  0.00            
ATOM    188  C16 BD8     2      22.950  22.090  26.220  1.00  0.00            
ATOM    189  C17 BD8     2      22.310  23.470  26.540  1.00  0.00            
ATOM    190  H1  BD8     2      19.890  23.850  32.300  1.00  0.00            
ATOM    191  H2  BD8     2      18.880  25.370  32.680  1.00  0.00            
ATOM    192  H3  BD8     2      18.430  23.690  33.160  1.00  0.00            
ATOM    193  H4  BD8     2      16.990  24.460  31.500  1.00  0.00            
ATOM    194  H5  BD8     2      17.620  22.910  31.170  1.00  0.00            
ATOM    195  H6  BD8     2      17.550  26.390  29.830  1.00  0.00            
ATOM    196  H7  BD8     2      18.720  27.250  28.000  1.00  0.00            
ATOM    197  H8  BD8     2      20.640  26.040  26.910  1.00  0.00            
ATOM    198  H9  BD8     2      20.050  22.000  30.350  1.00  0.00            
ATOM    199  H10 BD8     2      20.490  20.720  26.450  1.00  0.00            
ATOM    200  H11 BD8     2      19.930  19.780  27.850  1.00  0.00            
ATOM    201  H12 BD8     2      22.370  18.970  26.100  1.00  0.00            
ATOM    202  H13 BD8     2      21.670  18.100  27.500  1.00  0.00            
ATOM    203  H14 BD8     2      20.740  18.290  25.970  1.00  0.00            
ATOM    204  H15 BD8     2      22.740  19.390  29.180  1.00  0.00            
ATOM    205  H16 BD8     2      21.220  19.780  29.950  1.00  0.00            
ATOM    206  H17 BD8     2      23.770  21.030  32.060  1.00  0.00            
ATOM    207  H18 BD8     2      22.310  21.530  25.530  1.00  0.00            
ATOM    208  H19 BD8     2      23.970  22.160  25.830  1.00  0.00            
ATOM    209  H20 BD8     2      23.110  24.200  26.700  1.00  0.00            
ATOM    210  H21 BD8     2      21.820  23.970  25.690  1.00  0.00            
TER
ENDMDL
MODEL        1
ATOM      1  H1  GCD     1      22.400  27.080  10.430  1.00  0.00            
ATOM      2  O1  GCD     1      21.690  27.040  11.090  1.00  0.00            
ATOM      3  C1  GCD     1      22.290  26.860  12.340  1.00  0.00            
ATOM      4  H2  GCD     1      23.080  26.120  12.200  1.00  0.00            
ATOM      5  H3  GCD     1      22.630  27.850  12.670  1.00  0.00            
ATOM      6  C2  GCD     1      21.310  26.220  13.380  1.00  0.00            
ATOM      7  H4  GCD     1      21.940  26.110  14.280  1.00  0.00            
ATOM      8  C3  GCD     1      20.530  24.980  12.960  1.00  0.00            
ATOM      9  H5  GCD     1      19.830  25.290  12.170  1.00  0.00            
ATOM     10  C4  GCD     1      19.700  24.310  14.110  1.00  0.00            
ATOM     11  H6  GCD     1      20.420  24.030  14.890  1.00  0.00            
ATOM     12  O2  GCD     1      18.940  23.130  13.860  1.00  0.00            
ATOM     13  H7  GCD     1      18.480  22.990  14.690  1.00  0.00            
ATOM     14  C5  GCD     1      18.770  25.420  14.610  1.00  0.00            
ATOM     15  H8  GCD     1      18.060  25.530  13.780  1.00  0.00            
ATOM     16  O3  GCD     1      17.900  24.890  15.720  1.00  0.00            
ATOM     17  H9  GCD     1      18.390  25.180  16.500  1.00  0.00            
ATOM     18  C6  GCD     1      19.510  26.690  14.840  1.00  0.00            
ATOM     19  O4  GCD     1      20.270  27.120  13.780  1.00  0.00            
ATOM     20  H10 GCD     1      18.770  27.470  15.050  1.00  0.00            
ATOM     21  O5  GCD     1      20.290  26.530  16.020  1.00  0.00            
ATOM     22  C7  GCD     1      20.260  27.580  16.980  1.00  0.00            
ATOM     23  H11 GCD     1      19.520  28.310  16.640  1.00  0.00            
ATOM     24  C8  GCD     1      19.810  26.970  18.290  1.00  0.00            
ATOM     25  H12 GCD     1      20.570  26.300  18.700  1.00  0.00            
ATOM     26  O6  GCD     1      18.560  26.270  18.030  1.00  0.00            
ATOM     27  H13 GCD     1      17.920  26.820  17.550  1.00  0.00            
ATOM     28  C9  GCD     1      19.580  28.120  19.170  1.00  0.00            
ATOM     29  H14 GCD     1      18.790  28.750  18.740  1.00  0.00            
ATOM     30  O7  GCD     1      19.050  27.730  20.400  1.00  0.00            
ATOM     31  H15 GCD     1      18.110  27.540  20.330  1.00  0.00            
ATOM     32  C10 GCD     1      20.870  28.920  19.390  1.00  0.00            
ATOM     33  H16 GCD     1      20.600  29.790  19.990  1.00  0.00            
ATOM     34  O8  GCD     1      21.330  29.300  18.130  1.00  0.00            
ATOM     35  C11 GCD     1      21.590  28.250  17.190  1.00  0.00            
ATOM     36  H17 GCD     1      22.310  27.560  17.640  1.00  0.00            
ATOM     37  C12 GCD     1      22.280  28.860  16.020  1.00  0.00            
ATOM     38  H18 GCD     1      22.670  28.030  15.410  1.00  0.00            
ATOM     39  H19 GCD     1      23.100  29.440  16.460  1.00  0.00            
ATOM     40  O9  GCD     1      21.520  29.850  15.220  1.00  0.00            
ATOM     41  H20 GCD     1      21.860  30.100  14.360  1.00  0.00            
ATOM     42  O10 GCD     1      21.740  28.140  20.070  1.00  0.00            
ATOM     43  C13 GCD     1      22.490  28.810  21.090  1.00  0.00            
ATOM     44  H21 GCD     1      22.230  29.880  21.090  1.00  0.00            
ATOM     45  C14 GCD     1      22.080  28.360  22.470  1.00  0.00            
ATOM     46  H22 GCD     1      21.980  27.270  22.510  1.00  0.00            
ATOM     47  O11 GCD     1      20.760  28.800  22.730  1.00  0.00            
ATOM     48  H23 GCD     1      20.180  28.460  22.040  1.00  0.00            
ATOM     49  C15 GCD     1      23.070  28.830  23.470  1.00  0.00            
ATOM     50  H24 GCD     1      23.010  29.930  23.470  1.00  0.00            
ATOM     51  O12 GCD     1      22.870  28.340  24.870  1.00  0.00            
ATOM     52  H25 GCD     1      23.190  27.430  24.890  1.00  0.00            
ATOM     53  C16 GCD     1      24.550  28.580  23.080  1.00  0.00            
ATOM     54  H26 GCD     1      25.260  29.020  23.800  1.00  0.00            
ATOM     55  O13 GCD     1      24.790  29.140  21.840  1.00  0.00            
ATOM     56  C17 GCD     1      24.000  28.690  20.750  1.00  0.00            
ATOM     57  H27 GCD     1      24.150  27.610  20.640  1.00  0.00            
ATOM     58  C18 GCD     1      24.410  29.380  19.510  1.00  0.00            
ATOM     59  H28 GCD     1      24.130  30.440  19.630  1.00  0.00            
ATOM     60  H29 GCD     1      23.850  28.960  18.670  1.00  0.00            
ATOM     61  O14 GCD     1      25.830  29.380  19.290  1.00  0.00            
ATOM     62  H30 GCD     1      26.340  29.480  20.100  1.00  0.00            
ATOM     63  O15 GCD     1      24.840  27.220  23.060  1.00  0.00            
ATOM     64  C19 GCD     1      25.820  26.550  23.930  1.00  0.00            
ATOM     65  H31 GCD     1      26.140  27.170  24.780  1.00  0.00            
ATOM     66  C20 GCD     1      25.280  25.200  24.470  1.00  0.00            
ATOM     67  H32 GCD     1      24.920  24.580  23.630  1.00  0.00            
ATOM     68  O16 GCD     1      24.150  25.520  25.330  1.00  0.00            
ATOM     69  H33 GCD     1      23.600  24.740  25.170  1.00  0.00            
ATOM     70  C21 GCD     1      26.400  24.430  25.230  1.00  0.00            
ATOM     71  H34 GCD     1      26.740  24.980  26.130  1.00  0.00            
ATOM     72  O17 GCD     1      25.890  23.120  25.530  1.00  0.00            
ATOM     73  H35 GCD     1      25.970  22.660  24.690  1.00  0.00            
ATOM     74  C22 GCD     1      27.660  24.280  24.400  1.00  0.00            
ATOM     75  H36 GCD     1      28.450  23.820  25.000  1.00  0.00            
ATOM     76  O18 GCD     1      28.130  25.610  23.960  1.00  0.00            
ATOM     77  C23 GCD     1      27.160  26.330  23.150  1.00  0.00            
ATOM     78  H37 GCD     1      26.940  25.670  22.310  1.00  0.00            
ATOM     79  C24 GCD     1      27.820  27.580  22.700  1.00  0.00            
ATOM     80  H38 GCD     1      28.350  28.030  23.540  1.00  0.00            
ATOM     81  H39 GCD     1      27.050  28.330  22.460  1.00  0.00            
ATOM     82  O19 GCD     1      28.590  27.280  21.590  1.00  0.00            
ATOM     83  H40 GCD     1      29.490  27.550  21.790  1.00  0.00            
ATOM     84  O20 GCD     1      27.370  23.400  23.320  1.00  0.00            
ATOM     85  C25 GCD     1      28.030  22.130  23.170  1.00  0.00            
ATOM     86  H41 GCD     1      28.520  21.780  24.090  1.00  0.00            
ATOM     87  C26 GCD     1      26.910  21.110  22.890  1.00  0.00            
ATOM     88  H42 GCD     1      26.380  21.440  21.990  1.00  0.00            
ATOM     89  O21 GCD     1      26.050  20.940  24.080  1.00  0.00            
ATOM     90  H43 GCD     1      25.750  20.040  23.920  1.00  0.00            
ATOM     91  C27 GCD     1      27.510  19.710  22.570  1.00  0.00            
ATOM     92  H44 GCD     1      27.940  19.230  23.460  1.00  0.00            
ATOM     93  O22 GCD     1      26.420  18.820  22.220  1.00  0.00            
ATOM     94  H45 GCD     1      26.620  18.080  22.810  1.00  0.00            
ATOM     95  C28 GCD     1      28.460  19.810  21.480  1.00  0.00            
ATOM     96  H46 GCD     1      29.100  18.930  21.370  1.00  0.00            
ATOM     97  O23 GCD     1      29.510  20.790  21.760  1.00  0.00            
ATOM     98  C29 GCD     1      29.090  22.220  22.070  1.00  0.00            
ATOM     99  H47 GCD     1      28.610  22.560  21.150  1.00  0.00            
ATOM    100  C30 GCD     1      30.240  23.070  22.420  1.00  0.00            
ATOM    101  H48 GCD     1      31.140  22.760  21.890  1.00  0.00            
ATOM    102  H49 GCD     1      30.540  22.980  23.480  1.00  0.00            
ATOM    103  O24 GCD     1      30.050  24.480  22.040  1.00  0.00            
ATOM    104  H50 GCD     1      29.610  24.830  22.830  1.00  0.00            
ATOM    105  O25 GCD     1      27.830  20.210  20.250  1.00  0.00            
ATOM    106  C31 GCD     1      28.210  19.560  19.020  1.00  0.00            
ATOM    107  H51 GCD     1      29.040  18.880  19.270  1.00  0.00            
ATOM    108  C32 GCD     1      27.040  18.720  18.550  1.00  0.00            
ATOM    109  H52 GCD     1      26.130  19.320  18.400  1.00  0.00            
ATOM    110  O26 GCD     1      26.710  17.820  19.640  1.00  0.00            
ATOM    111  H53 GCD     1      26.290  18.320  20.350  1.00  0.00            
ATOM    112  C33 GCD     1      27.570  17.930  17.320  1.00  0.00            
ATOM    113  H54 GCD     1      28.320  17.230  17.690  1.00  0.00            
ATOM    114  O27 GCD     1      26.530  17.170  16.670  1.00  0.00            
ATOM    115  H55 GCD     1      25.960  16.860  17.380  1.00  0.00            
ATOM    116  C34 GCD     1      28.250  18.920  16.260  1.00  0.00            
ATOM    117  H56 GCD     1      28.770  18.300  15.530  1.00  0.00            
ATOM    118  O28 GCD     1      29.270  19.760  16.910  1.00  0.00            
ATOM    119  C35 GCD     1      28.640  20.580  17.960  1.00  0.00            
ATOM    120  H57 GCD     1      27.750  21.140  17.650  1.00  0.00            
ATOM    121  C36 GCD     1      29.680  21.530  18.480  1.00  0.00            
ATOM    122  H58 GCD     1      29.330  22.450  18.970  1.00  0.00            
ATOM    123  H59 GCD     1      30.240  21.730  17.560  1.00  0.00            
ATOM    124  O29 GCD     1      30.630  20.890  19.390  1.00  0.00            
ATOM    125  H60 GCD     1      30.190  20.900  20.250  1.00  0.00            
ATOM    126  O30 GCD     1      27.250  19.730  15.710  1.00  0.00            
ATOM    127  C37 GCD     1      27.460  19.910  14.230  1.00  0.00            
ATOM    128  H61 GCD     1      28.310  19.370  13.800  1.00  0.00            
ATOM    129  C38 GCD     1      26.230  19.290  13.610  1.00  0.00            
ATOM    130  H62 GCD     1      25.350  19.810  14.000  1.00  0.00            
ATOM    131  O31 GCD     1      26.160  17.900  13.990  1.00  0.00            
ATOM    132  H63 GCD     1      26.190  17.830  14.950  1.00  0.00            
ATOM    133  C39 GCD     1      26.240  19.580  12.100  1.00  0.00            
ATOM    134  H64 GCD     1      27.160  19.130  11.690  1.00  0.00            
ATOM    135  O32 GCD     1      25.150  19.010  11.420  1.00  0.00            
ATOM    136  H65 GCD     1      24.400  19.560  11.690  1.00  0.00            
ATOM    137  C40 GCD     1      26.230  21.100  11.940  1.00  0.00            
ATOM    138  H66 GCD     1      26.360  21.330  10.880  1.00  0.00            
ATOM    139  O33 GCD     1      27.380  21.670  12.540  1.00  0.00            
ATOM    140  C41 GCD     1      27.610  21.390  13.980  1.00  0.00            
ATOM    141  H67 GCD     1      26.790  21.830  14.570  1.00  0.00            
ATOM    142  C42 GCD     1      28.860  21.980  14.490  1.00  0.00            
ATOM    143  H68 GCD     1      28.960  21.810  15.570  1.00  0.00            
ATOM    144  H69 GCD     1      28.670  23.050  14.340  1.00  0.00            
ATOM    145  O34 GCD     1      30.090  21.550  13.930  1.00  0.00            
ATOM    146  H70 GCD     1      30.100  21.960  13.060  1.00  0.00            
ATOM    147  O35 GCD     1      25.070  21.680  12.440  1.00  0.00            
ATOM    148  C43 GCD     1      24.160  22.210  11.510  1.00  0.00            
ATOM    149  H71 GCD     1      24.340  21.820  10.500  1.00  0.00            
ATOM    150  C44 GCD     1      22.830  21.710  11.950  1.00  0.00            
ATOM    151  H72 GCD     1      22.650  21.980  13.000  1.00  0.00            
ATOM    152  O36 GCD     1      22.790  20.250  11.950  1.00  0.00            
ATOM    153  H73 GCD     1      21.870  20.030  12.130  1.00  0.00            
ATOM    154  C45 GCD     1      21.720  22.210  11.060  1.00  0.00            
ATOM    155  H74 GCD     1      21.960  21.980  10.010  1.00  0.00            
ATOM    156  O37 GCD     1      20.460  21.720  11.420  1.00  0.00            
ATOM    157  H75 GCD     1      20.140  22.250  12.170  1.00  0.00            
ATOM    158  C46 GCD     1      21.690  23.750  11.250  1.00  0.00            
ATOM    159  H76 GCD     1      20.940  24.260  10.640  1.00  0.00            
ATOM    160  O38 GCD     1      21.470  23.960  12.610  1.00  0.00            
ATOM    161  O39 GCD     1      22.980  24.200  10.820  1.00  0.00            
ATOM    162  C47 GCD     1      24.050  23.710  11.610  1.00  0.00            
ATOM    163  H77 GCD     1      23.960  23.990  12.670  1.00  0.00            
ATOM    164  C48 GCD     1      25.390  24.410  11.240  1.00  0.00            
ATOM    165  H78 GCD     1      26.190  23.960  11.840  1.00  0.00            
ATOM    166  H79 GCD     1      25.330  25.420  11.680  1.00  0.00            
ATOM    167  O40 GCD     1      25.730  24.370   9.920  1.00  0.00            
ATOM    168  H80 GCD     1      25.430  23.520   9.570  1.00  0.00            
ATOM    169  C1  BD8     2      21.610  17.970  20.470  1.00  0.00            
ATOM    170  C2  BD8     2      23.100  18.120  20.170  1.00  0.00            
ATOM    171  C3  BD8     2      23.240  18.590  18.740  1.00  0.00            
ATOM    172  C4  BD8     2      23.400  17.770  17.680  1.00  0.00            
ATOM    173  C5  BD8     2      23.480  18.260  16.350  1.00  0.00            
ATOM    174  C6  BD8     2      23.310  19.620  16.080  1.00  0.00            
ATOM    175  C7  BD8     2      23.220  20.520  17.180  1.00  0.00            
ATOM    176  C8  BD8     2      23.080  22.000  17.230  1.00  0.00            
ATOM    177  C9  BD8     2      23.090  22.230  18.580  1.00  0.00            
ATOM    178  N1  BD8     2      23.100  21.040  19.360  1.00  0.00            
ATOM    179  C10 BD8     2      23.240  19.980  18.450  1.00  0.00            
ATOM    180  C11 BD8     2      23.030  23.600  19.210  1.00  0.00            
ATOM    181  C12 BD8     2      24.290  23.900  20.120  1.00  0.00            
ATOM    182  C13 BD8     2      25.690  23.370  19.620  1.00  0.00            
ATOM    183  C14 BD8     2      21.700  23.810  19.950  1.00  0.00            
ATOM    184  C15 BD8     2      20.520  22.990  19.510  1.00  0.00            
ATOM    185  O1  BD8     2      19.840  23.260  18.560  1.00  0.00            
ATOM    186  O2  BD8     2      20.150  22.110  20.440  1.00  0.00            
ATOM    187  O3  BD8     2      23.070  24.680  18.170  1.00  0.00            
ATOM    188  C16 BD8     2      22.480  24.390  16.870  1.00  0.00            
ATOM    189  C17 BD8     2      23.100  23.110  16.220  1.00  0.00            
ATOM    190  H1  BD8     2      21.420  18.020  21.550  1.00  0.00            
ATOM    191  H2  BD8     2      21.020  18.820  20.120  1.00  0.00            
ATOM    192  H3  BD8     2      21.270  16.990  20.120  1.00  0.00            
ATOM    193  H4  BD8     2      23.560  17.130  20.290  1.00  0.00            
ATOM    194  H5  BD8     2      23.560  18.870  20.820  1.00  0.00            
ATOM    195  H6  BD8     2      23.380  16.690  17.790  1.00  0.00            
ATOM    196  H7  BD8     2      23.660  17.550  15.550  1.00  0.00            
ATOM    197  H8  BD8     2      23.390  20.040  15.090  1.00  0.00            
ATOM    198  H9  BD8     2      22.850  20.930  20.330  1.00  0.00            
ATOM    199  H10 BD8     2      24.100  23.460  21.110  1.00  0.00            
ATOM    200  H11 BD8     2      24.430  24.950  20.400  1.00  0.00            
ATOM    201  H12 BD8     2      26.430  23.310  20.430  1.00  0.00            
ATOM    202  H13 BD8     2      25.700  22.320  19.300  1.00  0.00            
ATOM    203  H14 BD8     2      26.020  24.110  18.880  1.00  0.00            
ATOM    204  H15 BD8     2      21.410  24.850  20.090  1.00  0.00            
ATOM    205  H16 BD8     2      21.930  23.490  20.980  1.00  0.00            
ATOM    206  H17 BD8     2      19.380  21.640  20.080  1.00  0.00            
ATOM    207  H18 BD8     2      22.590  25.200  16.140  1.00  0.00            
ATOM    208  H19 BD8     2      21.400  24.210  16.920  1.00  0.00            
ATOM    209  H20 BD8     2      22.510  22.720  15.380  1.00  0.00            
ATOM    210  H21 BD8     2      24.090  23.360  15.830  1.00  0.00            
TER
ENDMDL
MODEL        1
ATOM      1  H1  GCD     1      19.900  30.060  14.540  1.00  0.00            
ATOM      2  O1  GCD     1      20.570  29.510  14.110  1.00  0.00            
ATOM      3  C1  GCD     1      21.520  28.970  15.090  1.00  0.00            
ATOM      4  H2  GCD     1      22.190  28.210  14.660  1.00  0.00            
ATOM      5  H3  GCD     1      22.090  29.840  15.450  1.00  0.00            
ATOM      6  C2  GCD     1      20.970  28.210  16.290  1.00  0.00            
ATOM      7  H4  GCD     1      21.870  27.920  16.840  1.00  0.00            
ATOM      8  C3  GCD     1      20.160  27.030  15.950  1.00  0.00            
ATOM      9  H5  GCD     1      19.260  27.340  15.400  1.00  0.00            
ATOM     10  C4  GCD     1      19.600  26.380  17.270  1.00  0.00            
ATOM     11  H6  GCD     1      20.480  25.930  17.750  1.00  0.00            
ATOM     12  O2  GCD     1      18.900  25.230  16.860  1.00  0.00            
ATOM     13  H7  GCD     1      18.060  25.540  16.510  1.00  0.00            
ATOM     14  C5  GCD     1      18.750  27.330  18.060  1.00  0.00            
ATOM     15  H8  GCD     1      17.820  27.570  17.520  1.00  0.00            
ATOM     16  O3  GCD     1      18.420  26.640  19.310  1.00  0.00            
ATOM     17  H9  GCD     1      19.180  26.880  19.850  1.00  0.00            
ATOM     18  C6  GCD     1      19.620  28.550  18.310  1.00  0.00            
ATOM     19  O4  GCD     1      20.130  29.080  17.060  1.00  0.00            
ATOM     20  H10 GCD     1      18.860  29.230  18.720  1.00  0.00            
ATOM     21  O5  GCD     1      20.700  28.380  19.310  1.00  0.00            
ATOM     22  C7  GCD     1      20.910  29.500  20.190  1.00  0.00            
ATOM     23  H11 GCD     1      20.290  30.370  19.950  1.00  0.00            
ATOM     24  C8  GCD     1      20.500  29.140  21.600  1.00  0.00            
ATOM     25  H12 GCD     1      21.000  28.180  21.840  1.00  0.00            
ATOM     26  O6  GCD     1      19.050  28.950  21.640  1.00  0.00            
ATOM     27  H13 GCD     1      18.900  28.460  22.460  1.00  0.00            
ATOM     28  C9  GCD     1      20.810  30.250  22.640  1.00  0.00            
ATOM     29  H14 GCD     1      20.160  31.100  22.360  1.00  0.00            
ATOM     30  O7  GCD     1      20.500  29.870  23.960  1.00  0.00            
ATOM     31  H15 GCD     1      20.610  30.660  24.510  1.00  0.00            
ATOM     32  C10 GCD     1      22.300  30.550  22.530  1.00  0.00            
ATOM     33  H16 GCD     1      22.600  31.360  23.200  1.00  0.00            
ATOM     34  O8  GCD     1      22.620  30.890  21.190  1.00  0.00            
ATOM     35  C11 GCD     1      22.380  29.880  20.200  1.00  0.00            
ATOM     36  H17 GCD     1      22.940  28.960  20.410  1.00  0.00            
ATOM     37  C12 GCD     1      22.790  30.490  18.850  1.00  0.00            
ATOM     38  H18 GCD     1      22.480  29.790  18.060  1.00  0.00            
ATOM     39  H19 GCD     1      23.850  30.750  18.820  1.00  0.00            
ATOM     40  O9  GCD     1      22.160  31.780  18.600  1.00  0.00            
ATOM     41  H20 GCD     1      22.440  32.240  19.400  1.00  0.00            
ATOM     42  O10 GCD     1      23.050  29.420  22.910  1.00  0.00            
ATOM     43  C13 GCD     1      24.120  29.620  23.840  1.00  0.00            
ATOM     44  H21 GCD     1      24.080  30.590  24.360  1.00  0.00            
ATOM     45  C14 GCD     1      24.070  28.590  24.870  1.00  0.00            
ATOM     46  H22 GCD     1      24.080  27.600  24.390  1.00  0.00            
ATOM     47  O11 GCD     1      22.760  28.820  25.440  1.00  0.00            
ATOM     48  H23 GCD     1      22.110  28.880  24.730  1.00  0.00            
ATOM     49  C15 GCD     1      25.160  28.760  25.960  1.00  0.00            
ATOM     50  H24 GCD     1      25.100  29.760  26.400  1.00  0.00            
ATOM     51  O12 GCD     1      25.070  27.820  27.060  1.00  0.00            
ATOM     52  H25 GCD     1      24.190  27.960  27.430  1.00  0.00            
ATOM     53  C16 GCD     1      26.450  28.650  25.210  1.00  0.00            
ATOM     54  H26 GCD     1      27.250  28.880  25.910  1.00  0.00            
ATOM     55  O13 GCD     1      26.610  29.670  24.170  1.00  0.00            
ATOM     56  C17 GCD     1      25.540  29.550  23.170  1.00  0.00            
ATOM     57  H27 GCD     1      25.590  28.580  22.650  1.00  0.00            
ATOM     58  C18 GCD     1      25.700  30.580  22.120  1.00  0.00            
ATOM     59  H28 GCD     1      25.520  31.530  22.640  1.00  0.00            
ATOM     60  H29 GCD     1      25.000  30.460  21.280  1.00  0.00            
ATOM     61  O14 GCD     1      27.040  30.610  21.540  1.00  0.00            
ATOM     62  H30 GCD     1      27.120  29.700  21.210  1.00  0.00            
ATOM     63  O15 GCD     1      26.680  27.350  24.660  1.00  0.00            
ATOM     64  C19 GCD     1      27.600  26.490  25.290  1.00  0.00            
ATOM     65  H31 GCD     1      27.850  26.900  26.280  1.00  0.00            
ATOM     66  C20 GCD     1      26.890  25.180  25.550  1.00  0.00            
ATOM     67  H32 GCD     1      26.320  24.980  24.640  1.00  0.00            
ATOM     68  O16 GCD     1      25.990  25.340  26.620  1.00  0.00            
ATOM     69  H33 GCD     1      25.660  26.250  26.630  1.00  0.00            
ATOM     70  C21 GCD     1      27.920  24.100  25.970  1.00  0.00            
ATOM     71  H34 GCD     1      28.360  24.560  26.860  1.00  0.00            
ATOM     72  O17 GCD     1      27.290  22.830  26.190  1.00  0.00            
ATOM     73  H35 GCD     1      26.980  22.490  25.340  1.00  0.00            
ATOM     74  C22 GCD     1      29.050  24.040  24.930  1.00  0.00            
ATOM     75  H36 GCD     1      29.880  23.410  25.250  1.00  0.00            
ATOM     76  O18 GCD     1      29.630  25.330  24.770  1.00  0.00            
ATOM     77  C23 GCD     1      28.760  26.360  24.330  1.00  0.00            
ATOM     78  H37 GCD     1      28.410  26.100  23.330  1.00  0.00            
ATOM     79  C24 GCD     1      29.570  27.750  24.310  1.00  0.00            
ATOM     80  H38 GCD     1      30.090  27.840  25.270  1.00  0.00            
ATOM     81  H39 GCD     1      29.000  28.670  24.450  1.00  0.00            
ATOM     82  O19 GCD     1      30.430  27.820  23.210  1.00  0.00            
ATOM     83  H40 GCD     1      30.300  28.680  22.780  1.00  0.00            
ATOM     84  O20 GCD     1      28.550  23.600  23.690  1.00  0.00            
ATOM     85  C25 GCD     1      28.920  22.300  23.240  1.00  0.00            
ATOM     86  H41 GCD     1      29.310  21.660  24.040  1.00  0.00            
ATOM     87  C26 GCD     1      27.680  21.630  22.690  1.00  0.00            
ATOM     88  H42 GCD     1      27.290  22.250  21.870  1.00  0.00            
ATOM     89  O21 GCD     1      26.730  21.440  23.740  1.00  0.00            
ATOM     90  H43 GCD     1      25.840  21.380  23.360  1.00  0.00            
ATOM     91  C27 GCD     1      27.900  20.250  22.100  1.00  0.00            
ATOM     92  H44 GCD     1      28.150  19.500  22.860  1.00  0.00            
ATOM     93  O22 GCD     1      26.740  19.790  21.430  1.00  0.00            
ATOM     94  H45 GCD     1      26.670  20.150  20.540  1.00  0.00            
ATOM     95  C28 GCD     1      29.040  20.320  21.100  1.00  0.00            
ATOM     96  H46 GCD     1      29.310  19.310  20.800  1.00  0.00            
ATOM     97  O23 GCD     1      30.210  21.000  21.700  1.00  0.00            
ATOM     98  C29 GCD     1      29.890  22.370  22.060  1.00  0.00            
ATOM     99  H47 GCD     1      29.440  22.920  21.230  1.00  0.00            
ATOM    100  C30 GCD     1      31.160  23.140  22.390  1.00  0.00            
ATOM    101  H48 GCD     1      32.000  22.850  21.750  1.00  0.00            
ATOM    102  H49 GCD     1      31.420  22.690  23.360  1.00  0.00            
ATOM    103  O24 GCD     1      30.970  24.530  22.330  1.00  0.00            
ATOM    104  H50 GCD     1      30.370  24.760  23.060  1.00  0.00            
ATOM    105  O25 GCD     1      28.620  20.950  19.910  1.00  0.00            
ATOM    106  C31 GCD     1      28.870  20.240  18.730  1.00  0.00            
ATOM    107  H51 GCD     1      29.580  19.420  18.900  1.00  0.00            
ATOM    108  C32 GCD     1      27.670  19.430  18.190  1.00  0.00            
ATOM    109  H52 GCD     1      26.720  19.980  18.250  1.00  0.00            
ATOM    110  O26 GCD     1      27.520  18.240  19.000  1.00  0.00            
ATOM    111  H53 GCD     1      28.320  17.690  18.950  1.00  0.00            
ATOM    112  C33 GCD     1      27.870  19.020  16.780  1.00  0.00            
ATOM    113  H54 GCD     1      28.720  18.340  16.690  1.00  0.00            
ATOM    114  O27 GCD     1      26.700  18.370  16.230  1.00  0.00            
ATOM    115  H55 GCD     1      26.410  17.710  16.870  1.00  0.00            
ATOM    116  C34 GCD     1      28.410  20.150  15.860  1.00  0.00            
ATOM    117  H56 GCD     1      28.640  19.760  14.860  1.00  0.00            
ATOM    118  O28 GCD     1      29.570  20.700  16.470  1.00  0.00            
ATOM    119  C35 GCD     1      29.350  21.300  17.760  1.00  0.00            
ATOM    120  H57 GCD     1      28.600  22.090  17.680  1.00  0.00            
ATOM    121  C36 GCD     1      30.640  21.900  18.050  1.00  0.00            
ATOM    122  H58 GCD     1      30.730  22.320  19.060  1.00  0.00            
ATOM    123  H59 GCD     1      30.680  22.690  17.290  1.00  0.00            
ATOM    124  O29 GCD     1      31.690  20.890  17.900  1.00  0.00            
ATOM    125  H60 GCD     1      31.330  20.390  17.160  1.00  0.00            
ATOM    126  O30 GCD     1      27.450  21.150  15.770  1.00  0.00            
ATOM    127  C37 GCD     1      27.070  21.710  14.530  1.00  0.00            
ATOM    128  H61 GCD     1      27.820  21.460  13.770  1.00  0.00            
ATOM    129  C38 GCD     1      25.680  21.130  14.210  1.00  0.00            
ATOM    130  H62 GCD     1      25.030  21.340  15.070  1.00  0.00            
ATOM    131  O31 GCD     1      25.770  19.700  13.990  1.00  0.00            
ATOM    132  H63 GCD     1      26.170  19.440  14.830  1.00  0.00            
ATOM    133  C39 GCD     1      25.170  21.740  13.000  1.00  0.00            
ATOM    134  H64 GCD     1      25.760  21.410  12.140  1.00  0.00            
ATOM    135  O32 GCD     1      23.830  21.240  12.680  1.00  0.00            
ATOM    136  H65 GCD     1      23.880  20.320  12.400  1.00  0.00            
ATOM    137  C40 GCD     1      25.200  23.240  13.030  1.00  0.00            
ATOM    138  H66 GCD     1      24.940  23.560  12.030  1.00  0.00            
ATOM    139  O33 GCD     1      26.500  23.710  13.410  1.00  0.00            
ATOM    140  C41 GCD     1      27.030  23.230  14.620  1.00  0.00            
ATOM    141  H67 GCD     1      26.310  23.560  15.380  1.00  0.00            
ATOM    142  C42 GCD     1      28.440  23.850  14.790  1.00  0.00            
ATOM    143  H68 GCD     1      28.810  23.880  15.820  1.00  0.00            
ATOM    144  H69 GCD     1      28.390  24.930  14.580  1.00  0.00            
ATOM    145  O34 GCD     1      29.430  23.290  13.960  1.00  0.00            
ATOM    146  H70 GCD     1      29.560  22.420  14.340  1.00  0.00            
ATOM    147  O35 GCD     1      24.330  23.800  13.970  1.00  0.00            
ATOM    148  C43 GCD     1      23.030  24.150  13.560  1.00  0.00            
ATOM    149  H71 GCD     1      22.790  23.680  12.600  1.00  0.00            
ATOM    150  C44 GCD     1      21.970  23.620  14.510  1.00  0.00            
ATOM    151  H72 GCD     1      22.070  23.970  15.550  1.00  0.00            
ATOM    152  O36 GCD     1      22.130  22.230  14.610  1.00  0.00            
ATOM    153  H73 GCD     1      22.720  22.010  13.880  1.00  0.00            
ATOM    154  C45 GCD     1      20.560  24.110  14.000  1.00  0.00            
ATOM    155  H74 GCD     1      20.420  23.840  12.950  1.00  0.00            
ATOM    156  O37 GCD     1      19.490  23.620  14.770  1.00  0.00            
ATOM    157  H75 GCD     1      19.530  24.020  15.650  1.00  0.00            
ATOM    158  C46 GCD     1      20.550  25.560  13.940  1.00  0.00            
ATOM    159  H76 GCD     1      19.560  25.890  13.630  1.00  0.00            
ATOM    160  O38 GCD     1      20.960  26.100  15.210  1.00  0.00            
ATOM    161  O39 GCD     1      21.510  25.930  12.950  1.00  0.00            
ATOM    162  C47 GCD     1      22.880  25.620  13.170  1.00  0.00            
ATOM    163  H77 GCD     1      23.210  26.230  14.020  1.00  0.00            
ATOM    164  C48 GCD     1      23.750  26.080  11.960  1.00  0.00            
ATOM    165  H78 GCD     1      24.780  26.030  12.330  1.00  0.00            
ATOM    166  H79 GCD     1      23.420  27.120  11.850  1.00  0.00            
ATOM    167  O40 GCD     1      23.540  25.310  10.800  1.00  0.00            
ATOM    168  H80 GCD     1      22.640  25.590  10.600  1.00  0.00            
ATOM    169  C1  BD8     2      22.060  19.950  22.310  1.00  0.00            
ATOM    170  C2  BD8     2      23.510  20.130  21.790  1.00  0.00            
ATOM    171  C3  BD8     2      23.530  20.640  20.360  1.00  0.00            
ATOM    172  C4  BD8     2      23.320  19.810  19.290  1.00  0.00            
ATOM    173  C5  BD8     2      23.460  20.330  17.940  1.00  0.00            
ATOM    174  C6  BD8     2      23.840  21.630  17.730  1.00  0.00            
ATOM    175  C7  BD8     2      23.910  22.480  18.810  1.00  0.00            
ATOM    176  C8  BD8     2      24.300  23.880  18.960  1.00  0.00            
ATOM    177  C9  BD8     2      24.400  24.210  20.310  1.00  0.00            
ATOM    178  N1  BD8     2      24.090  23.000  21.000  1.00  0.00            
ATOM    179  C10 BD8     2      23.810  21.990  20.050  1.00  0.00            
ATOM    180  C11 BD8     2      24.590  25.600  20.830  1.00  0.00            
ATOM    181  C12 BD8     2      25.970  25.700  21.710  1.00  0.00            
ATOM    182  C13 BD8     2      27.150  25.200  20.750  1.00  0.00            
ATOM    183  C14 BD8     2      23.440  25.990  21.730  1.00  0.00            
ATOM    184  C15 BD8     2      22.070  25.310  21.510  1.00  0.00            
ATOM    185  O1  BD8     2      21.230  25.610  20.690  1.00  0.00            
ATOM    186  O2  BD8     2      21.670  24.620  22.500  1.00  0.00            
ATOM    187  O3  BD8     2      24.690  26.600  19.790  1.00  0.00            
ATOM    188  C16 BD8     2      23.850  26.330  18.610  1.00  0.00            
ATOM    189  C17 BD8     2      24.380  25.040  17.970  1.00  0.00            
ATOM    190  H1  BD8     2      22.050  19.690  23.370  1.00  0.00            
ATOM    191  H2  BD8     2      21.620  20.950  22.250  1.00  0.00            
ATOM    192  H3  BD8     2      21.540  19.190  21.720  1.00  0.00            
ATOM    193  H4  BD8     2      24.040  19.180  21.940  1.00  0.00            
ATOM    194  H5  BD8     2      23.980  20.820  22.500  1.00  0.00            
ATOM    195  H6  BD8     2      23.190  18.760  19.490  1.00  0.00            
ATOM    196  H7  BD8     2      23.490  19.660  17.090  1.00  0.00            
ATOM    197  H8  BD8     2      24.040  22.090  16.770  1.00  0.00            
ATOM    198  H9  BD8     2      23.830  23.100  21.970  1.00  0.00            
ATOM    199  H10 BD8     2      25.870  25.070  22.600  1.00  0.00            
ATOM    200  H11 BD8     2      26.090  26.730  22.070  1.00  0.00            
ATOM    201  H12 BD8     2      26.830  24.320  20.180  1.00  0.00            
ATOM    202  H13 BD8     2      27.460  25.910  19.980  1.00  0.00            
ATOM    203  H14 BD8     2      27.920  24.860  21.450  1.00  0.00            
ATOM    204  H15 BD8     2      23.230  27.070  21.730  1.00  0.00            
ATOM    205  H16 BD8     2      23.620  25.740  22.780  1.00  0.00            
ATOM    206  H17 BD8     2      20.770  24.330  22.250  1.00  0.00            
ATOM    207  H18 BD8     2      24.000  27.180  17.930  1.00  0.00            
ATOM    208  H19 BD8     2      22.770  26.230  18.810  1.00  0.00            
ATOM    209  H20 BD8     2      23.700  24.630  17.200  1.00  0.00            
ATOM    210  H21 BD8     2      25.370  25.210  17.530  1.00  0.00            
TER
ENDMDL
MODEL        1
ATOM      1  H1  GCD     1      24.110  21.930  28.170  1.00  0.00            
ATOM      2  O1  GCD     1      24.860  22.130  27.590  1.00  0.00            
ATOM      3  C1  GCD     1      24.040  22.700  26.590  1.00  0.00            
ATOM      4  H2  GCD     1      23.740  23.650  27.040  1.00  0.00            
ATOM      5  H3  GCD     1      24.590  22.810  25.650  1.00  0.00            
ATOM      6  C2  GCD     1      22.730  21.890  26.400  1.00  0.00            
ATOM      7  H4  GCD     1      22.990  21.090  25.700  1.00  0.00            
ATOM      8  C3  GCD     1      21.570  22.790  25.940  1.00  0.00            
ATOM      9  H5  GCD     1      21.470  23.650  26.610  1.00  0.00            
ATOM     10  C4  GCD     1      20.230  22.030  25.800  1.00  0.00            
ATOM     11  H6  GCD     1      20.330  21.390  24.910  1.00  0.00            
ATOM     12  O2  GCD     1      19.160  22.950  25.750  1.00  0.00            
ATOM     13  H7  GCD     1      19.440  23.660  25.160  1.00  0.00            
ATOM     14  C5  GCD     1      19.950  21.090  27.020  1.00  0.00            
ATOM     15  H8  GCD     1      19.610  21.740  27.840  1.00  0.00            
ATOM     16  O3  GCD     1      18.870  20.170  26.630  1.00  0.00            
ATOM     17  H9  GCD     1      19.310  19.730  25.890  1.00  0.00            
ATOM     18  C6  GCD     1      21.270  20.400  27.470  1.00  0.00            
ATOM     19  O4  GCD     1      22.310  21.330  27.670  1.00  0.00            
ATOM     20  H10 GCD     1      21.010  19.880  28.400  1.00  0.00            
ATOM     21  O5  GCD     1      21.650  19.340  26.480  1.00  0.00            
ATOM     22  C7  GCD     1      22.090  18.080  27.050  1.00  0.00            
ATOM     23  H11 GCD     1      22.070  18.140  28.150  1.00  0.00            
ATOM     24  C8  GCD     1      21.100  16.990  26.790  1.00  0.00            
ATOM     25  H12 GCD     1      20.950  16.790  25.720  1.00  0.00            
ATOM     26  O6  GCD     1      19.880  17.260  27.450  1.00  0.00            
ATOM     27  H13 GCD     1      19.310  17.640  26.770  1.00  0.00            
ATOM     28  C9  GCD     1      21.720  15.690  27.360  1.00  0.00            
ATOM     29  H14 GCD     1      21.770  15.750  28.450  1.00  0.00            
ATOM     30  O7  GCD     1      20.850  14.550  27.000  1.00  0.00            
ATOM     31  H15 GCD     1      20.830  14.330  26.070  1.00  0.00            
ATOM     32  C10 GCD     1      23.100  15.400  26.790  1.00  0.00            
ATOM     33  H16 GCD     1      23.600  14.530  27.220  1.00  0.00            
ATOM     34  O8  GCD     1      23.860  16.500  27.110  1.00  0.00            
ATOM     35  C11 GCD     1      23.470  17.800  26.540  1.00  0.00            
ATOM     36  H17 GCD     1      23.430  17.670  25.450  1.00  0.00            
ATOM     37  C12 GCD     1      24.530  18.910  26.860  1.00  0.00            
ATOM     38  H18 GCD     1      24.450  19.190  27.920  1.00  0.00            
ATOM     39  H19 GCD     1      24.410  19.740  26.140  1.00  0.00            
ATOM     40  O9  GCD     1      25.790  18.320  26.590  1.00  0.00            
ATOM     41  H20 GCD     1      25.760  17.840  25.760  1.00  0.00            
ATOM     42  O10 GCD     1      22.920  15.110  25.400  1.00  0.00            
ATOM     43  C13 GCD     1      23.390  13.940  24.810  1.00  0.00            
ATOM     44  H21 GCD     1      23.570  13.260  25.650  1.00  0.00            
ATOM     45  C14 GCD     1      22.350  13.300  23.910  1.00  0.00            
ATOM     46  H22 GCD     1      21.980  13.920  23.080  1.00  0.00            
ATOM     47  O11 GCD     1      21.180  13.050  24.670  1.00  0.00            
ATOM     48  H23 GCD     1      21.320  12.150  24.990  1.00  0.00            
ATOM     49  C15 GCD     1      22.880  12.060  23.320  1.00  0.00            
ATOM     50  H24 GCD     1      23.090  11.330  24.110  1.00  0.00            
ATOM     51  O12 GCD     1      21.920  11.440  22.430  1.00  0.00            
ATOM     52  H25 GCD     1      21.970  11.880  21.580  1.00  0.00            
ATOM     53  C16 GCD     1      24.280  12.250  22.700  1.00  0.00            
ATOM     54  H26 GCD     1      24.760  11.330  22.350  1.00  0.00            
ATOM     55  O13 GCD     1      25.150  12.930  23.680  1.00  0.00            
ATOM     56  C17 GCD     1      24.640  14.220  24.030  1.00  0.00            
ATOM     57  H27 GCD     1      24.510  14.750  23.080  1.00  0.00            
ATOM     58  C18 GCD     1      25.720  14.910  24.840  1.00  0.00            
ATOM     59  H28 GCD     1      25.440  15.840  25.340  1.00  0.00            
ATOM     60  H29 GCD     1      26.650  15.150  24.300  1.00  0.00            
ATOM     61  O14 GCD     1      26.130  14.100  25.980  1.00  0.00            
ATOM     62  H30 GCD     1      25.870  13.190  25.800  1.00  0.00            
ATOM     63  O15 GCD     1      24.180  13.030  21.520  1.00  0.00            
ATOM     64  C19 GCD     1      24.010  12.350  20.250  1.00  0.00            
ATOM     65  H31 GCD     1      23.800  11.280  20.320  1.00  0.00            
ATOM     66  C20 GCD     1      22.810  12.940  19.540  1.00  0.00            
ATOM     67  H32 GCD     1      22.820  14.020  19.730  1.00  0.00            
ATOM     68  O16 GCD     1      21.530  12.460  20.020  1.00  0.00            
ATOM     69  H33 GCD     1      20.820  12.950  19.600  1.00  0.00            
ATOM     70  C21 GCD     1      22.840  12.610  18.060  1.00  0.00            
ATOM     71  H34 GCD     1      22.560  11.550  18.070  1.00  0.00            
ATOM     72  O17 GCD     1      21.840  13.380  17.370  1.00  0.00            
ATOM     73  H35 GCD     1      22.020  14.320  17.410  1.00  0.00            
ATOM     74  C22 GCD     1      24.120  12.820  17.300  1.00  0.00            
ATOM     75  H36 GCD     1      24.060  12.370  16.310  1.00  0.00            
ATOM     76  O18 GCD     1      25.090  12.120  18.070  1.00  0.00            
ATOM     77  C23 GCD     1      25.280  12.560  19.420  1.00  0.00            
ATOM     78  H37 GCD     1      25.520  13.630  19.430  1.00  0.00            
ATOM     79  C24 GCD     1      26.550  11.950  20.110  1.00  0.00            
ATOM     80  H38 GCD     1      26.660  12.410  21.100  1.00  0.00            
ATOM     81  H39 GCD     1      27.390  12.280  19.490  1.00  0.00            
ATOM     82  O19 GCD     1      26.500  10.520  20.170  1.00  0.00            
ATOM     83  H40 GCD     1      27.410  10.280  20.340  1.00  0.00            
ATOM     84  O20 GCD     1      24.440  14.210  17.240  1.00  0.00            
ATOM     85  C25 GCD     1      25.360  14.670  16.250  1.00  0.00            
ATOM     86  H41 GCD     1      25.890  13.860  15.740  1.00  0.00            
ATOM     87  C26 GCD     1      24.520  15.340  15.160  1.00  0.00            
ATOM     88  H42 GCD     1      23.890  16.100  15.640  1.00  0.00            
ATOM     89  O21 GCD     1      23.620  14.350  14.520  1.00  0.00            
ATOM     90  H43 GCD     1      23.010  14.840  13.960  1.00  0.00            
ATOM     91  C27 GCD     1      25.350  16.100  14.090  1.00  0.00            
ATOM     92  H44 GCD     1      25.990  15.390  13.540  1.00  0.00            
ATOM     93  O22 GCD     1      24.530  16.930  13.200  1.00  0.00            
ATOM     94  H45 GCD     1      24.990  16.980  12.360  1.00  0.00            
ATOM     95  C28 GCD     1      26.310  17.050  14.830  1.00  0.00            
ATOM     96  H46 GCD     1      27.040  17.550  14.180  1.00  0.00            
ATOM     97  O23 GCD     1      27.070  16.290  15.750  1.00  0.00            
ATOM     98  C29 GCD     1      26.340  15.730  16.800  1.00  0.00            
ATOM     99  H47 GCD     1      25.810  16.550  17.300  1.00  0.00            
ATOM    100  C30 GCD     1      27.330  15.250  17.830  1.00  0.00            
ATOM    101  H48 GCD     1      27.860  14.360  17.480  1.00  0.00            
ATOM    102  H49 GCD     1      26.770  15.030  18.750  1.00  0.00            
ATOM    103  O24 GCD     1      28.210  16.340  18.160  1.00  0.00            
ATOM    104  H50 GCD     1      28.480  16.820  17.370  1.00  0.00            
ATOM    105  O25 GCD     1      25.580  18.010  15.550  1.00  0.00            
ATOM    106  C31 GCD     1      25.770  19.240  15.010  1.00  0.00            
ATOM    107  H51 GCD     1      26.270  19.300  14.030  1.00  0.00            
ATOM    108  C32 GCD     1      24.420  19.950  14.950  1.00  0.00            
ATOM    109  H52 GCD     1      23.960  19.950  15.950  1.00  0.00            
ATOM    110  O26 GCD     1      23.490  19.500  13.990  1.00  0.00            
ATOM    111  H53 GCD     1      23.760  18.580  13.850  1.00  0.00            
ATOM    112  C33 GCD     1      24.740  21.410  14.660  1.00  0.00            
ATOM    113  H54 GCD     1      25.220  21.400  13.670  1.00  0.00            
ATOM    114  O27 GCD     1      23.540  22.190  14.660  1.00  0.00            
ATOM    115  H55 GCD     1      22.910  21.700  14.140  1.00  0.00            
ATOM    116  C34 GCD     1      25.570  22.060  15.700  1.00  0.00            
ATOM    117  H56 GCD     1      25.790  23.100  15.450  1.00  0.00            
ATOM    118  O28 GCD     1      26.820  21.360  15.740  1.00  0.00            
ATOM    119  C35 GCD     1      26.690  20.020  16.030  1.00  0.00            
ATOM    120  H57 GCD     1      26.230  19.850  17.010  1.00  0.00            
ATOM    121  C36 GCD     1      28.090  19.540  16.220  1.00  0.00            
ATOM    122  H58 GCD     1      28.090  18.500  16.550  1.00  0.00            
ATOM    123  H59 GCD     1      28.580  20.100  17.020  1.00  0.00            
ATOM    124  O29 GCD     1      28.890  19.570  15.080  1.00  0.00            
ATOM    125  H60 GCD     1      29.330  18.720  15.050  1.00  0.00            
ATOM    126  O30 GCD     1      25.030  22.130  17.050  1.00  0.00            
ATOM    127  C37 GCD     1      25.300  23.260  17.820  1.00  0.00            
ATOM    128  H61 GCD     1      26.150  23.780  17.360  1.00  0.00            
ATOM    129  C38 GCD     1      24.040  24.190  17.870  1.00  0.00            
ATOM    130  H62 GCD     1      23.290  23.550  18.370  1.00  0.00            
ATOM    131  O31 GCD     1      23.630  24.600  16.560  1.00  0.00            
ATOM    132  H63 GCD     1      23.780  23.810  16.030  1.00  0.00            
ATOM    133  C39 GCD     1      24.220  25.290  18.880  1.00  0.00            
ATOM    134  H64 GCD     1      24.970  26.040  18.600  1.00  0.00            
ATOM    135  O32 GCD     1      23.030  26.060  19.030  1.00  0.00            
ATOM    136  H65 GCD     1      22.410  25.610  19.610  1.00  0.00            
ATOM    137  C40 GCD     1      24.820  24.860  20.200  1.00  0.00            
ATOM    138  H66 GCD     1      25.170  25.750  20.730  1.00  0.00            
ATOM    139  O33 GCD     1      25.850  23.900  19.990  1.00  0.00            
ATOM    140  C41 GCD     1      25.670  22.740  19.180  1.00  0.00            
ATOM    141  H67 GCD     1      24.930  22.030  19.570  1.00  0.00            
ATOM    142  C42 GCD     1      27.000  22.050  19.240  1.00  0.00            
ATOM    143  H68 GCD     1      27.690  22.760  18.760  1.00  0.00            
ATOM    144  H69 GCD     1      26.980  21.090  18.710  1.00  0.00            
ATOM    145  O34 GCD     1      27.410  21.830  20.560  1.00  0.00            
ATOM    146  H70 GCD     1      27.660  22.670  20.970  1.00  0.00            
ATOM    147  O35 GCD     1      23.780  24.280  20.930  1.00  0.00            
ATOM    148  C43 GCD     1      23.310  24.990  22.060  1.00  0.00            
ATOM    149  H71 GCD     1      23.370  26.070  21.880  1.00  0.00            
ATOM    150  C44 GCD     1      21.830  24.760  22.060  1.00  0.00            
ATOM    151  H72 GCD     1      21.660  23.670  22.090  1.00  0.00            
ATOM    152  O36 GCD     1      21.250  25.240  20.840  1.00  0.00            
ATOM    153  H73 GCD     1      20.360  24.880  20.880  1.00  0.00            
ATOM    154  C45 GCD     1      21.240  25.350  23.280  1.00  0.00            
ATOM    155  H74 GCD     1      21.420  26.430  23.240  1.00  0.00            
ATOM    156  O37 GCD     1      19.840  25.110  23.390  1.00  0.00            
ATOM    157  H75 GCD     1      19.310  25.920  23.380  1.00  0.00            
ATOM    158  C46 GCD     1      21.920  24.720  24.480  1.00  0.00            
ATOM    159  H76 GCD     1      21.540  25.270  25.350  1.00  0.00            
ATOM    160  O38 GCD     1      21.870  23.290  24.670  1.00  0.00            
ATOM    161  O39 GCD     1      23.340  25.020  24.460  1.00  0.00            
ATOM    162  C47 GCD     1      24.020  24.510  23.330  1.00  0.00            
ATOM    163  H77 GCD     1      23.860  23.430  23.420  1.00  0.00            
ATOM    164  C48 GCD     1      25.510  24.920  23.330  1.00  0.00            
ATOM    165  H78 GCD     1      26.020  24.420  22.500  1.00  0.00            
ATOM    166  H79 GCD     1      26.120  24.510  24.150  1.00  0.00            
ATOM    167  O40 GCD     1      25.720  26.320  23.100  1.00  0.00            
ATOM    168  H80 GCD     1      25.650  26.720  23.970  1.00  0.00            
ATOM    169  C1  BD8     2      20.850  18.400  15.740  1.00  0.00            
ATOM    170  C2  BD8     2      19.670  18.850  16.630  1.00  0.00            
ATOM    171  C3  BD8     2      20.150  19.970  17.580  1.00  0.00            
ATOM    172  C4  BD8     2      20.320  21.240  17.050  1.00  0.00            
ATOM    173  C5  BD8     2      20.860  22.300  17.820  1.00  0.00            
ATOM    174  C6  BD8     2      21.370  22.040  19.110  1.00  0.00            
ATOM    175  C7  BD8     2      21.330  20.740  19.610  1.00  0.00            
ATOM    176  C8  BD8     2      21.840  20.080  20.780  1.00  0.00            
ATOM    177  C9  BD8     2      21.630  18.730  20.640  1.00  0.00            
ATOM    178  N1  BD8     2      20.930  18.540  19.460  1.00  0.00            
ATOM    179  C10 BD8     2      20.690  19.780  18.860  1.00  0.00            
ATOM    180  C11 BD8     2      22.250  17.740  21.620  1.00  0.00            
ATOM    181  C12 BD8     2      23.170  16.610  21.030  1.00  0.00            
ATOM    182  C13 BD8     2      24.340  17.120  20.150  1.00  0.00            
ATOM    183  C14 BD8     2      21.130  17.160  22.470  1.00  0.00            
ATOM    184  C15 BD8     2      20.070  16.410  21.730  1.00  0.00            
ATOM    185  O1  BD8     2      19.160  16.910  21.030  1.00  0.00            
ATOM    186  O2  BD8     2      20.280  15.090  21.610  1.00  0.00            
ATOM    187  O3  BD8     2      23.250  18.440  22.530  1.00  0.00            
ATOM    188  C16 BD8     2      22.880  19.740  23.090  1.00  0.00            
ATOM    189  C17 BD8     2      22.810  20.630  21.800  1.00  0.00            
ATOM    190  H1  BD8     2      21.270  19.220  15.140  1.00  0.00            
ATOM    191  H2  BD8     2      21.610  18.090  16.470  1.00  0.00            
ATOM    192  H3  BD8     2      20.590  17.520  15.140  1.00  0.00            
ATOM    193  H4  BD8     2      19.190  18.030  17.180  1.00  0.00            
ATOM    194  H5  BD8     2      18.860  19.230  16.010  1.00  0.00            
ATOM    195  H6  BD8     2      19.990  21.460  16.040  1.00  0.00            
ATOM    196  H7  BD8     2      20.940  23.270  17.350  1.00  0.00            
ATOM    197  H8  BD8     2      21.820  22.810  19.730  1.00  0.00            
ATOM    198  H9  BD8     2      20.520  17.640  19.240  1.00  0.00            
ATOM    199  H10 BD8     2      22.530  15.970  20.420  1.00  0.00            
ATOM    200  H11 BD8     2      23.610  16.010  21.840  1.00  0.00            
ATOM    201  H12 BD8     2      25.110  16.350  20.080  1.00  0.00            
ATOM    202  H13 BD8     2      23.960  17.490  19.190  1.00  0.00            
ATOM    203  H14 BD8     2      24.850  17.980  20.600  1.00  0.00            
ATOM    204  H15 BD8     2      20.700  18.010  23.010  1.00  0.00            
ATOM    205  H16 BD8     2      21.570  16.600  23.300  1.00  0.00            
ATOM    206  H17 BD8     2      19.570  14.780  21.020  1.00  0.00            
ATOM    207  H18 BD8     2      23.560  20.250  23.790  1.00  0.00            
ATOM    208  H19 BD8     2      21.880  19.650  23.520  1.00  0.00            
ATOM    209  H20 BD8     2      22.540  21.650  22.080  1.00  0.00            
ATOM    210  H21 BD8     2      23.800  20.680  21.340  1.00  0.00            
TER
ENDMDL
MODEL        1
ATOM      1  H1  GCD     1      11.580  13.050  27.450  1.00  0.00            
ATOM      2  O1  GCD     1      11.790  13.950  27.730  1.00  0.00            
ATOM      3  C1  GCD     1      12.360  14.640  26.620  1.00  0.00            
ATOM      4  H2  GCD     1      11.980  15.660  26.730  1.00  0.00            
ATOM      5  H3  GCD     1      13.450  14.650  26.720  1.00  0.00            
ATOM      6  C2  GCD     1      11.720  14.180  25.290  1.00  0.00            
ATOM      7  H4  GCD     1      12.090  14.800  24.470  1.00  0.00            
ATOM      8  C3  GCD     1      10.180  14.370  25.250  1.00  0.00            
ATOM      9  H5  GCD     1       9.800  14.020  26.210  1.00  0.00            
ATOM     10  C4  GCD     1       9.660  13.650  23.990  1.00  0.00            
ATOM     11  H6  GCD     1      10.030  14.140  23.080  1.00  0.00            
ATOM     12  O2  GCD     1       8.200  13.710  24.030  1.00  0.00            
ATOM     13  H7  GCD     1       7.780  12.920  23.690  1.00  0.00            
ATOM     14  C5  GCD     1      10.190  12.280  23.810  1.00  0.00            
ATOM     15  H8  GCD     1       9.830  11.760  24.710  1.00  0.00            
ATOM     16  O3  GCD     1       9.670  11.660  22.680  1.00  0.00            
ATOM     17  H9  GCD     1      10.100  10.830  22.460  1.00  0.00            
ATOM     18  C6  GCD     1      11.700  12.330  23.790  1.00  0.00            
ATOM     19  O4  GCD     1      12.070  12.850  25.060  1.00  0.00            
ATOM     20  H10 GCD     1      12.230  11.380  23.750  1.00  0.00            
ATOM     21  O5  GCD     1      12.190  13.180  22.770  1.00  0.00            
ATOM     22  C7  GCD     1      12.980  12.560  21.720  1.00  0.00            
ATOM     23  H11 GCD     1      12.670  11.520  21.550  1.00  0.00            
ATOM     24  C8  GCD     1      12.750  13.450  20.490  1.00  0.00            
ATOM     25  H12 GCD     1      13.010  14.480  20.780  1.00  0.00            
ATOM     26  O6  GCD     1      11.340  13.420  20.190  1.00  0.00            
ATOM     27  H13 GCD     1      11.090  12.490  20.120  1.00  0.00            
ATOM     28  C9  GCD     1      13.750  12.920  19.410  1.00  0.00            
ATOM     29  H14 GCD     1      13.610  11.840  19.310  1.00  0.00            
ATOM     30  O7  GCD     1      13.560  13.600  18.110  1.00  0.00            
ATOM     31  H15 GCD     1      12.700  14.040  18.110  1.00  0.00            
ATOM     32  C10 GCD     1      15.190  13.120  19.910  1.00  0.00            
ATOM     33  H16 GCD     1      15.940  12.870  19.150  1.00  0.00            
ATOM     34  O8  GCD     1      15.410  12.380  21.060  1.00  0.00            
ATOM     35  C11 GCD     1      14.500  12.590  22.090  1.00  0.00            
ATOM     36  H17 GCD     1      14.800  13.540  22.540  1.00  0.00            
ATOM     37  C12 GCD     1      14.820  11.540  23.180  1.00  0.00            
ATOM     38  H18 GCD     1      14.330  11.860  24.120  1.00  0.00            
ATOM     39  H19 GCD     1      15.890  11.580  23.420  1.00  0.00            
ATOM     40  O9  GCD     1      14.370  10.210  22.800  1.00  0.00            
ATOM     41  H20 GCD     1      14.590  10.040  21.880  1.00  0.00            
ATOM     42  O10 GCD     1      15.410  14.500  20.150  1.00  0.00            
ATOM     43  C13 GCD     1      16.660  14.980  19.740  1.00  0.00            
ATOM     44  H21 GCD     1      17.390  14.170  19.840  1.00  0.00            
ATOM     45  C14 GCD     1      16.570  15.630  18.310  1.00  0.00            
ATOM     46  H22 GCD     1      15.750  16.360  18.370  1.00  0.00            
ATOM     47  O11 GCD     1      16.190  14.630  17.310  1.00  0.00            
ATOM     48  H23 GCD     1      15.280  14.420  17.530  1.00  0.00            
ATOM     49  C15 GCD     1      17.960  16.220  18.000  1.00  0.00            
ATOM     50  H24 GCD     1      18.750  15.470  18.150  1.00  0.00            
ATOM     51  O12 GCD     1      18.070  16.690  16.670  1.00  0.00            
ATOM     52  H25 GCD     1      18.850  16.290  16.270  1.00  0.00            
ATOM     53  C16 GCD     1      18.230  17.230  19.050  1.00  0.00            
ATOM     54  H26 GCD     1      19.170  17.750  18.880  1.00  0.00            
ATOM     55  O13 GCD     1      18.290  16.760  20.350  1.00  0.00            
ATOM     56  C17 GCD     1      17.100  16.090  20.700  1.00  0.00            
ATOM     57  H27 GCD     1      16.290  16.830  20.770  1.00  0.00            
ATOM     58  C18 GCD     1      17.190  15.570  22.130  1.00  0.00            
ATOM     59  H28 GCD     1      18.130  15.010  22.100  1.00  0.00            
ATOM     60  H29 GCD     1      16.410  14.830  22.330  1.00  0.00            
ATOM     61  O14 GCD     1      17.420  16.510  23.160  1.00  0.00            
ATOM     62  H30 GCD     1      16.960  16.250  23.970  1.00  0.00            
ATOM     63  O15 GCD     1      17.280  18.300  18.850  1.00  0.00            
ATOM     64  C19 GCD     1      17.750  19.680  18.800  1.00  0.00            
ATOM     65  H31 GCD     1      18.830  19.760  18.910  1.00  0.00            
ATOM     66  C20 GCD     1      17.480  20.240  17.450  1.00  0.00            
ATOM     67  H32 GCD     1      16.400  20.240  17.280  1.00  0.00            
ATOM     68  O16 GCD     1      18.180  19.440  16.350  1.00  0.00            
ATOM     69  H33 GCD     1      18.050  18.510  16.580  1.00  0.00            
ATOM     70  C21 GCD     1      18.030  21.700  17.480  1.00  0.00            
ATOM     71  H34 GCD     1      19.060  21.600  17.830  1.00  0.00            
ATOM     72  O17 GCD     1      17.950  22.430  16.270  1.00  0.00            
ATOM     73  H35 GCD     1      18.310  21.930  15.530  1.00  0.00            
ATOM     74  C22 GCD     1      17.390  22.490  18.660  1.00  0.00            
ATOM     75  H36 GCD     1      17.730  23.490  18.950  1.00  0.00            
ATOM     76  O18 GCD     1      17.640  21.790  19.900  1.00  0.00            
ATOM     77  C23 GCD     1      17.190  20.420  19.980  1.00  0.00            
ATOM     78  H37 GCD     1      16.100  20.280  20.060  1.00  0.00            
ATOM     79  C24 GCD     1      17.730  19.930  21.280  1.00  0.00            
ATOM     80  H38 GCD     1      17.360  18.900  21.410  1.00  0.00            
ATOM     81  H39 GCD     1      17.370  20.580  22.090  1.00  0.00            
ATOM     82  O19 GCD     1      19.160  19.930  21.250  1.00  0.00            
ATOM     83  H40 GCD     1      19.400  19.380  22.010  1.00  0.00            
ATOM     84  O20 GCD     1      15.990  22.560  18.460  1.00  0.00            
ATOM     85  C25 GCD     1      15.440  23.830  18.040  1.00  0.00            
ATOM     86  H41 GCD     1      16.150  24.600  17.700  1.00  0.00            
ATOM     87  C26 GCD     1      14.540  23.650  16.790  1.00  0.00            
ATOM     88  H42 GCD     1      13.800  22.860  16.970  1.00  0.00            
ATOM     89  O21 GCD     1      15.360  23.270  15.660  1.00  0.00            
ATOM     90  H43 GCD     1      16.100  22.740  15.990  1.00  0.00            
ATOM     91  C27 GCD     1      13.800  25.000  16.460  1.00  0.00            
ATOM     92  H44 GCD     1      14.580  25.720  16.180  1.00  0.00            
ATOM     93  O22 GCD     1      12.870  24.850  15.400  1.00  0.00            
ATOM     94  H45 GCD     1      13.470  24.490  14.740  1.00  0.00            
ATOM     95  C28 GCD     1      13.040  25.420  17.750  1.00  0.00            
ATOM     96  H46 GCD     1      12.620  26.410  17.520  1.00  0.00            
ATOM     97  O23 GCD     1      13.900  25.610  18.780  1.00  0.00            
ATOM     98  C29 GCD     1      14.600  24.450  19.210  1.00  0.00            
ATOM     99  H47 GCD     1      13.890  23.650  19.450  1.00  0.00            
ATOM    100  C30 GCD     1      15.370  24.730  20.440  1.00  0.00            
ATOM    101  H48 GCD     1      15.840  23.800  20.780  1.00  0.00            
ATOM    102  H49 GCD     1      14.580  25.030  21.140  1.00  0.00            
ATOM    103  O24 GCD     1      16.400  25.750  20.340  1.00  0.00            
ATOM    104  H50 GCD     1      16.720  25.860  21.240  1.00  0.00            
ATOM    105  O25 GCD     1      12.060  24.430  18.070  1.00  0.00            
ATOM    106  C31 GCD     1      10.670  24.720  18.200  1.00  0.00            
ATOM    107  H51 GCD     1      10.460  25.610  17.600  1.00  0.00            
ATOM    108  C32 GCD     1       9.920  23.470  17.630  1.00  0.00            
ATOM    109  H52 GCD     1      10.260  22.600  18.210  1.00  0.00            
ATOM    110  O26 GCD     1      10.140  23.500  16.220  1.00  0.00            
ATOM    111  H53 GCD     1      11.080  23.320  16.170  1.00  0.00            
ATOM    112  C33 GCD     1       8.490  23.640  17.950  1.00  0.00            
ATOM    113  H54 GCD     1       8.260  24.650  17.570  1.00  0.00            
ATOM    114  O27 GCD     1       7.720  22.550  17.420  1.00  0.00            
ATOM    115  H55 GCD     1       8.160  22.430  16.570  1.00  0.00            
ATOM    116  C34 GCD     1       8.250  23.770  19.480  1.00  0.00            
ATOM    117  H56 GCD     1       7.190  23.900  19.690  1.00  0.00            
ATOM    118  O28 GCD     1       8.910  24.950  19.830  1.00  0.00            
ATOM    119  C35 GCD     1      10.310  24.840  19.710  1.00  0.00            
ATOM    120  H57 GCD     1      10.820  24.090  20.320  1.00  0.00            
ATOM    121  C36 GCD     1      10.760  26.200  20.290  1.00  0.00            
ATOM    122  H58 GCD     1      10.460  27.050  19.660  1.00  0.00            
ATOM    123  H59 GCD     1      11.850  26.300  20.180  1.00  0.00            
ATOM    124  O29 GCD     1      10.280  26.370  21.610  1.00  0.00            
ATOM    125  H60 GCD     1      10.970  26.100  22.220  1.00  0.00            
ATOM    126  O30 GCD     1       8.760  22.710  20.270  1.00  0.00            
ATOM    127  C37 GCD     1       7.910  22.060  21.180  1.00  0.00            
ATOM    128  H61 GCD     1       7.000  22.640  21.340  1.00  0.00            
ATOM    129  C38 GCD     1       7.550  20.650  20.750  1.00  0.00            
ATOM    130  H62 GCD     1       8.410  19.970  20.690  1.00  0.00            
ATOM    131  O31 GCD     1       6.860  20.660  19.490  1.00  0.00            
ATOM    132  H63 GCD     1       7.290  21.290  18.900  1.00  0.00            
ATOM    133  C39 GCD     1       6.690  19.990  21.850  1.00  0.00            
ATOM    134  H64 GCD     1       5.830  20.660  21.950  1.00  0.00            
ATOM    135  O32 GCD     1       6.290  18.640  21.490  1.00  0.00            
ATOM    136  H65 GCD     1       7.070  18.140  21.750  1.00  0.00            
ATOM    137  C40 GCD     1       7.310  20.100  23.240  1.00  0.00            
ATOM    138  H66 GCD     1       6.540  19.840  23.970  1.00  0.00            
ATOM    139  O33 GCD     1       7.750  21.420  23.430  1.00  0.00            
ATOM    140  C41 GCD     1       8.650  21.970  22.470  1.00  0.00            
ATOM    141  H67 GCD     1       9.480  21.260  22.340  1.00  0.00            
ATOM    142  C42 GCD     1       9.240  23.180  22.970  1.00  0.00            
ATOM    143  H68 GCD     1      10.060  23.540  22.340  1.00  0.00            
ATOM    144  H69 GCD     1       9.700  22.840  23.910  1.00  0.00            
ATOM    145  O34 GCD     1       8.470  24.300  23.190  1.00  0.00            
ATOM    146  H70 GCD     1       8.930  24.820  23.870  1.00  0.00            
ATOM    147  O35 GCD     1       8.400  19.250  23.310  1.00  0.00            
ATOM    148  C43 GCD     1       8.500  18.640  24.660  1.00  0.00            
ATOM    149  H71 GCD     1       8.010  19.330  25.360  1.00  0.00            
ATOM    150  C44 GCD     1       7.710  17.350  24.770  1.00  0.00            
ATOM    151  H72 GCD     1       8.120  16.750  23.950  1.00  0.00            
ATOM    152  O36 GCD     1       6.320  17.550  24.480  1.00  0.00            
ATOM    153  H73 GCD     1       5.850  17.750  25.300  1.00  0.00            
ATOM    154  C45 GCD     1       8.000  16.650  26.110  1.00  0.00            
ATOM    155  H74 GCD     1       7.720  17.260  26.980  1.00  0.00            
ATOM    156  O37 GCD     1       7.310  15.350  26.160  1.00  0.00            
ATOM    157  H75 GCD     1       7.700  14.720  25.550  1.00  0.00            
ATOM    158  C46 GCD     1       9.510  16.460  26.230  1.00  0.00            
ATOM    159  H76 GCD     1       9.860  15.920  27.120  1.00  0.00            
ATOM    160  O38 GCD     1       9.910  15.800  25.090  1.00  0.00            
ATOM    161  O39 GCD     1      10.110  17.750  26.250  1.00  0.00            
ATOM    162  C47 GCD     1      10.000  18.450  24.990  1.00  0.00            
ATOM    163  H77 GCD     1      10.640  17.890  24.300  1.00  0.00            
ATOM    164  C48 GCD     1      10.650  19.880  25.160  1.00  0.00            
ATOM    165  H78 GCD     1      10.050  20.400  25.920  1.00  0.00            
ATOM    166  H79 GCD     1      10.610  20.340  24.170  1.00  0.00            
ATOM    167  O40 GCD     1      11.990  19.780  25.590  1.00  0.00            
ATOM    168  H80 GCD     1      12.050  19.610  26.530  1.00  0.00            
ATOM    169  C1  BD8     2       8.400  16.280  16.440  1.00  0.00            
ATOM    170  C2  BD8     2       7.810  17.320  17.260  1.00  0.00            
ATOM    171  C3  BD8     2       8.240  17.150  18.660  1.00  0.00            
ATOM    172  C4  BD8     2       7.500  16.300  19.550  1.00  0.00            
ATOM    173  C5  BD8     2       7.930  16.060  20.920  1.00  0.00            
ATOM    174  C6  BD8     2       9.150  16.580  21.410  1.00  0.00            
ATOM    175  C7  BD8     2       9.920  17.350  20.520  1.00  0.00            
ATOM    176  C8  BD8     2      11.300  17.800  20.550  1.00  0.00            
ATOM    177  C9  BD8     2      11.590  18.400  19.330  1.00  0.00            
ATOM    178  N1  BD8     2      10.440  18.410  18.520  1.00  0.00            
ATOM    179  C10 BD8     2       9.500  17.600  19.180  1.00  0.00            
ATOM    180  C11 BD8     2      13.010  19.040  19.110  1.00  0.00            
ATOM    181  C12 BD8     2      12.750  20.550  18.850  1.00  0.00            
ATOM    182  C13 BD8     2      12.310  21.240  20.160  1.00  0.00            
ATOM    183  C14 BD8     2      13.710  18.440  17.920  1.00  0.00            
ATOM    184  C15 BD8     2      12.920  18.360  16.610  1.00  0.00            
ATOM    185  O1  BD8     2      12.620  19.350  16.010  1.00  0.00            
ATOM    186  O2  BD8     2      12.370  17.240  16.290  1.00  0.00            
ATOM    187  O3  BD8     2      13.840  18.840  20.260  1.00  0.00            
ATOM    188  C16 BD8     2      13.780  17.610  20.980  1.00  0.00            
ATOM    189  C17 BD8     2      12.360  17.500  21.610  1.00  0.00            
ATOM    190  H1  BD8     2       9.490  16.320  16.480  1.00  0.00            
ATOM    191  H2  BD8     2       8.150  15.260  16.740  1.00  0.00            
ATOM    192  H3  BD8     2       8.070  16.340  15.400  1.00  0.00            
ATOM    193  H4  BD8     2       6.710  17.410  17.250  1.00  0.00            
ATOM    194  H5  BD8     2       8.080  18.330  16.930  1.00  0.00            
ATOM    195  H6  BD8     2       6.610  15.780  19.190  1.00  0.00            
ATOM    196  H7  BD8     2       7.440  15.400  21.630  1.00  0.00            
ATOM    197  H8  BD8     2       9.590  16.340  22.380  1.00  0.00            
ATOM    198  H9  BD8     2      10.330  18.830  17.610  1.00  0.00            
ATOM    199  H10 BD8     2      12.030  20.720  18.040  1.00  0.00            
ATOM    200  H11 BD8     2      13.680  20.980  18.460  1.00  0.00            
ATOM    201  H12 BD8     2      12.130  22.310  20.000  1.00  0.00            
ATOM    202  H13 BD8     2      11.340  20.840  20.470  1.00  0.00            
ATOM    203  H14 BD8     2      13.130  21.320  20.870  1.00  0.00            
ATOM    204  H15 BD8     2      13.970  17.410  18.190  1.00  0.00            
ATOM    205  H16 BD8     2      14.690  18.860  17.670  1.00  0.00            
ATOM    206  H17 BD8     2      11.890  17.500  15.480  1.00  0.00            
ATOM    207  H18 BD8     2      14.500  17.490  21.800  1.00  0.00            
ATOM    208  H19 BD8     2      14.020  16.850  20.220  1.00  0.00            
ATOM    209  H20 BD8     2      12.280  16.460  21.970  1.00  0.00            
ATOM    210  H21 BD8     2      12.240  18.150  22.480  1.00  0.00            
TER
ENDMDL
MODEL        1
ATOM      1  H1  GCD     1      29.640  24.810  38.770  1.00  0.00            
ATOM      2  O1  GCD     1      29.890  23.910  38.560  1.00  0.00            
ATOM      3  C1  GCD     1      29.380  23.000  39.550  1.00  0.00            
ATOM      4  H2  GCD     1      28.380  23.320  39.880  1.00  0.00            
ATOM      5  H3  GCD     1      29.260  21.960  39.220  1.00  0.00            
ATOM      6  C2  GCD     1      30.150  22.990  40.870  1.00  0.00            
ATOM      7  H4  GCD     1      29.600  22.290  41.510  1.00  0.00            
ATOM      8  C3  GCD     1      30.340  24.330  41.490  1.00  0.00            
ATOM      9  H5  GCD     1      30.780  25.040  40.770  1.00  0.00            
ATOM     10  C4  GCD     1      31.150  24.210  42.780  1.00  0.00            
ATOM     11  H6  GCD     1      30.560  23.740  43.580  1.00  0.00            
ATOM     12  O2  GCD     1      31.410  25.470  43.330  1.00  0.00            
ATOM     13  H7  GCD     1      30.570  25.920  43.490  1.00  0.00            
ATOM     14  C5  GCD     1      32.480  23.430  42.570  1.00  0.00            
ATOM     15  H8  GCD     1      33.190  24.060  42.020  1.00  0.00
[truncated: 2,092,417 more chars]
