# Supplementary material for: Achieving Chemical Accuracy in Cyclodextrin Host–Guest Binding via Integrative Atomistic Modelling
Source: Adv Sci (Weinh). 2025 Dec 14;13(10):e19782. doi: 10.1002/advs.202519782 (PMC12915143; doi:10.1002/advs.202519782)
Supplement: Supplementary file 1 — Supporting Information [file ADVS-13-e19782-s003.zip › all_poses/GCD.BE3.pdb]

MODEL        1
ATOM      1  H1  GCD     1      15.070  20.270  20.150  1.00  0.00            
ATOM      2  O1  GCD     1      15.640  19.610  20.560  1.00  0.00            
ATOM      3  C1  GCD     1      16.790  20.420  20.900  1.00  0.00            
ATOM      4  H2  GCD     1      16.620  21.130  21.720  1.00  0.00            
ATOM      5  H3  GCD     1      17.550  19.780  21.370  1.00  0.00            
ATOM      6  C2  GCD     1      17.440  21.100  19.700  1.00  0.00            
ATOM      7  H4  GCD     1      17.770  20.370  18.950  1.00  0.00            
ATOM      8  C3  GCD     1      18.560  22.090  20.080  1.00  0.00            
ATOM      9  H5  GCD     1      18.130  22.810  20.800  1.00  0.00            
ATOM     10  C4  GCD     1      19.180  22.790  18.820  1.00  0.00            
ATOM     11  H6  GCD     1      19.510  21.970  18.160  1.00  0.00            
ATOM     12  O2  GCD     1      20.250  23.750  19.110  1.00  0.00            
ATOM     13  H7  GCD     1      19.950  24.320  19.820  1.00  0.00            
ATOM     14  C5  GCD     1      18.010  23.550  18.050  1.00  0.00            
ATOM     15  H8  GCD     1      17.680  24.430  18.620  1.00  0.00            
ATOM     16  O3  GCD     1      18.560  24.220  16.840  1.00  0.00            
ATOM     17  H9  GCD     1      18.770  23.570  16.160  1.00  0.00            
ATOM     18  C6  GCD     1      16.820  22.630  17.910  1.00  0.00            
ATOM     19  O4  GCD     1      16.500  21.970  19.150  1.00  0.00            
ATOM     20  H10 GCD     1      15.920  23.180  17.630  1.00  0.00            
ATOM     21  O5  GCD     1      17.140  21.680  16.870  1.00  0.00            
ATOM     22  C7  GCD     1      16.720  22.090  15.500  1.00  0.00            
ATOM     23  H11 GCD     1      16.620  23.180  15.430  1.00  0.00            
ATOM     24  C8  GCD     1      17.810  21.730  14.590  1.00  0.00            
ATOM     25  H12 GCD     1      17.870  20.640  14.700  1.00  0.00            
ATOM     26  O6  GCD     1      19.030  22.360  14.930  1.00  0.00            
ATOM     27  H13 GCD     1      19.650  21.650  15.100  1.00  0.00            
ATOM     28  C9  GCD     1      17.380  21.980  13.120  1.00  0.00            
ATOM     29  H14 GCD     1      17.160  23.050  13.090  1.00  0.00            
ATOM     30  O7  GCD     1      18.520  21.690  12.170  1.00  0.00            
ATOM     31  H15 GCD     1      18.650  20.730  12.220  1.00  0.00            
ATOM     32  C10 GCD     1      16.120  21.140  12.820  1.00  0.00            
ATOM     33  H16 GCD     1      15.810  21.330  11.790  1.00  0.00            
ATOM     34  O8  GCD     1      15.140  21.580  13.660  1.00  0.00            
ATOM     35  C11 GCD     1      15.450  21.440  15.070  1.00  0.00            
ATOM     36  H17 GCD     1      15.530  20.370  15.300  1.00  0.00            
ATOM     37  C12 GCD     1      14.270  21.910  15.870  1.00  0.00            
ATOM     38  H18 GCD     1      14.510  21.670  16.910  1.00  0.00            
ATOM     39  H19 GCD     1      13.370  21.330  15.600  1.00  0.00            
ATOM     40  O9  GCD     1      14.110  23.360  15.780  1.00  0.00            
ATOM     41  H20 GCD     1      13.680  23.580  14.940  1.00  0.00            
ATOM     42  O10 GCD     1      16.310  19.740  13.060  1.00  0.00            
ATOM     43  C13 GCD     1      16.130  18.890  11.950  1.00  0.00            
ATOM     44  H21 GCD     1      15.780  19.430  11.050  1.00  0.00            
ATOM     45  C14 GCD     1      17.460  18.270  11.600  1.00  0.00            
ATOM     46  H22 GCD     1      17.910  17.910  12.540  1.00  0.00            
ATOM     47  O11 GCD     1      18.390  19.130  10.950  1.00  0.00            
ATOM     48  H23 GCD     1      18.070  19.330  10.070  1.00  0.00            
ATOM     49  C15 GCD     1      17.350  16.960  10.810  1.00  0.00            
ATOM     50  H24 GCD     1      16.930  17.300   9.850  1.00  0.00            
ATOM     51  O12 GCD     1      18.520  16.130  10.560  1.00  0.00            
ATOM     52  H25 GCD     1      18.940  16.610   9.840  1.00  0.00            
ATOM     53  C16 GCD     1      16.210  16.130  11.290  1.00  0.00            
ATOM     54  H26 GCD     1      15.990  15.280  10.640  1.00  0.00            
ATOM     55  O13 GCD     1      15.060  16.920  11.340  1.00  0.00            
ATOM     56  C17 GCD     1      15.010  17.890  12.430  1.00  0.00            
ATOM     57  H27 GCD     1      15.360  17.440  13.360  1.00  0.00            
ATOM     58  C18 GCD     1      13.730  18.500  12.690  1.00  0.00            
ATOM     59  H28 GCD     1      13.080  17.620  12.750  1.00  0.00            
ATOM     60  H29 GCD     1      13.500  19.080  11.790  1.00  0.00            
ATOM     61  O14 GCD     1      13.560  19.200  13.890  1.00  0.00            
ATOM     62  H30 GCD     1      13.880  20.110  13.790  1.00  0.00            
ATOM     63  O15 GCD     1      16.580  15.630  12.540  1.00  0.00            
ATOM     64  C19 GCD     1      16.220  14.240  12.880  1.00  0.00            
ATOM     65  H31 GCD     1      15.330  14.100  12.250  1.00  0.00            
ATOM     66  C20 GCD     1      17.270  13.220  12.500  1.00  0.00            
ATOM     67  H32 GCD     1      18.160  13.520  13.070  1.00  0.00            
ATOM     68  O16 GCD     1      17.580  13.250  11.070  1.00  0.00            
ATOM     69  H33 GCD     1      17.840  14.150  10.840  1.00  0.00            
ATOM     70  C21 GCD     1      16.900  11.800  12.910  1.00  0.00            
ATOM     71  H34 GCD     1      16.010  11.510  12.340  1.00  0.00            
ATOM     72  O17 GCD     1      17.940  10.860  12.720  1.00  0.00            
ATOM     73  H35 GCD     1      18.640  11.130  13.320  1.00  0.00            
ATOM     74  C22 GCD     1      16.420  11.730  14.350  1.00  0.00            
ATOM     75  H36 GCD     1      15.970  10.740  14.530  1.00  0.00            
ATOM     76  O18 GCD     1      15.450  12.730  14.620  1.00  0.00            
ATOM     77  C23 GCD     1      15.770  14.100  14.320  1.00  0.00            
ATOM     78  H37 GCD     1      16.620  14.490  14.890  1.00  0.00            
ATOM     79  C24 GCD     1      14.640  15.020  14.840  1.00  0.00            
ATOM     80  H38 GCD     1      15.030  16.050  14.770  1.00  0.00            
ATOM     81  H39 GCD     1      14.310  14.800  15.860  1.00  0.00            
ATOM     82  O19 GCD     1      13.540  15.030  13.920  1.00  0.00            
ATOM     83  H40 GCD     1      13.500  14.150  13.530  1.00  0.00            
ATOM     84  O20 GCD     1      17.490  11.970  15.270  1.00  0.00            
ATOM     85  C25 GCD     1      18.180  10.790  15.770  1.00  0.00            
ATOM     86  H41 GCD     1      17.920   9.900  15.180  1.00  0.00            
ATOM     87  C26 GCD     1      19.690  10.950  15.680  1.00  0.00            
ATOM     88  H42 GCD     1      20.070  11.900  16.090  1.00  0.00            
ATOM     89  O21 GCD     1      20.100  11.080  14.310  1.00  0.00            
ATOM     90  H43 GCD     1      21.020  10.810  14.200  1.00  0.00            
ATOM     91  C27 GCD     1      20.380   9.840  16.430  1.00  0.00            
ATOM     92  H44 GCD     1      20.130   8.900  15.920  1.00  0.00            
ATOM     93  O22 GCD     1      21.850  10.000  16.400  1.00  0.00            
ATOM     94  H45 GCD     1      22.050  10.240  15.490  1.00  0.00            
ATOM     95  C28 GCD     1      19.890   9.700  17.870  1.00  0.00            
ATOM     96  H46 GCD     1      20.440   8.920  18.400  1.00  0.00            
ATOM     97  O23 GCD     1      18.430   9.570  17.920  1.00  0.00            
ATOM     98  C29 GCD     1      17.770  10.690  17.290  1.00  0.00            
ATOM     99  H47 GCD     1      18.220  11.580  17.750  1.00  0.00            
ATOM    100  C30 GCD     1      16.280  10.580  17.510  1.00  0.00            
ATOM    101  H48 GCD     1      15.750  11.470  17.170  1.00  0.00            
ATOM    102  H49 GCD     1      16.150  10.390  18.590  1.00  0.00            
ATOM    103  O24 GCD     1      15.750   9.430  16.890  1.00  0.00            
ATOM    104  H50 GCD     1      16.110   8.700  17.400  1.00  0.00            
ATOM    105  O25 GCD     1      20.280  10.950  18.590  1.00  0.00            
ATOM    106  C31 GCD     1      20.990  10.870  19.830  1.00  0.00            
ATOM    107  H51 GCD     1      21.020   9.800  20.070  1.00  0.00            
ATOM    108  C32 GCD     1      22.360  11.610  19.880  1.00  0.00            
ATOM    109  H52 GCD     1      22.140  12.640  19.590  1.00  0.00            
ATOM    110  O26 GCD     1      23.170  11.020  18.890  1.00  0.00            
ATOM    111  H53 GCD     1      22.680  10.780  18.100  1.00  0.00            
ATOM    112  C33 GCD     1      23.020  11.510  21.190  1.00  0.00            
ATOM    113  H54 GCD     1      23.010  10.510  21.650  1.00  0.00            
ATOM    114  O27 GCD     1      24.390  11.950  21.250  1.00  0.00            
ATOM    115  H55 GCD     1      24.870  11.510  21.970  1.00  0.00            
ATOM    116  C34 GCD     1      22.090  12.270  22.170  1.00  0.00            
ATOM    117  H56 GCD     1      22.320  12.250  23.240  1.00  0.00            
ATOM    118  O28 GCD     1      20.880  11.580  22.130  1.00  0.00            
ATOM    119  C35 GCD     1      20.210  11.620  20.870  1.00  0.00            
ATOM    120  H57 GCD     1      20.090  12.680  20.600  1.00  0.00            
ATOM    121  C36 GCD     1      18.800  10.990  21.030  1.00  0.00            
ATOM    122  H58 GCD     1      18.880   9.930  21.300  1.00  0.00            
ATOM    123  H59 GCD     1      18.250  11.000  20.080  1.00  0.00            
ATOM    124  O29 GCD     1      18.060  11.690  22.020  1.00  0.00            
ATOM    125  H60 GCD     1      18.480  11.430  22.850  1.00  0.00            
ATOM    126  O30 GCD     1      21.890  13.590  21.750  1.00  0.00            
ATOM    127  C37 GCD     1      22.450  14.560  22.740  1.00  0.00            
ATOM    128  H61 GCD     1      23.060  14.100  23.530  1.00  0.00            
ATOM    129  C38 GCD     1      23.360  15.530  21.930  1.00  0.00            
ATOM    130  H62 GCD     1      22.860  15.990  21.070  1.00  0.00            
ATOM    131  O31 GCD     1      24.460  14.780  21.580  1.00  0.00            
ATOM    132  H63 GCD     1      24.120  13.910  21.320  1.00  0.00            
ATOM    133  C39 GCD     1      23.830  16.700  22.830  1.00  0.00            
ATOM    134  H64 GCD     1      24.320  16.300  23.730  1.00  0.00            
ATOM    135  O32 GCD     1      24.690  17.690  22.170  1.00  0.00            
ATOM    136  H65 GCD     1      24.200  18.500  22.000  1.00  0.00            
ATOM    137  C40 GCD     1      22.590  17.440  23.470  1.00  0.00            
ATOM    138  H66 GCD     1      22.930  18.100  24.270  1.00  0.00            
ATOM    139  O33 GCD     1      21.760  16.510  24.170  1.00  0.00            
ATOM    140  C41 GCD     1      21.340  15.430  23.370  1.00  0.00            
ATOM    141  H67 GCD     1      20.880  15.770  22.430  1.00  0.00            
ATOM    142  C42 GCD     1      20.340  14.670  24.200  1.00  0.00            
ATOM    143  H68 GCD     1      19.660  14.050  23.600  1.00  0.00            
ATOM    144  H69 GCD     1      19.690  15.370  24.730  1.00  0.00            
ATOM    145  O34 GCD     1      20.950  13.920  25.220  1.00  0.00            
ATOM    146  H70 GCD     1      21.600  14.500  25.640  1.00  0.00            
ATOM    147  O35 GCD     1      21.820  18.130  22.500  1.00  0.00            
ATOM    148  C43 GCD     1      21.520  19.440  22.850  1.00  0.00            
ATOM    149  H71 GCD     1      21.760  19.770  23.870  1.00  0.00            
ATOM    150  C44 GCD     1      22.240  20.310  21.770  1.00  0.00            
ATOM    151  H72 GCD     1      21.920  20.020  20.760  1.00  0.00            
ATOM    152  O36 GCD     1      23.590  20.390  21.970  1.00  0.00            
ATOM    153  H73 GCD     1      23.860  21.160  21.460  1.00  0.00            
ATOM    154  C45 GCD     1      21.570  21.720  21.950  1.00  0.00            
ATOM    155  H74 GCD     1      21.910  21.990  22.950  1.00  0.00            
ATOM    156  O37 GCD     1      22.130  22.600  20.990  1.00  0.00            
ATOM    157  H75 GCD     1      21.500  22.740  20.270  1.00  0.00            
ATOM    158  C46 GCD     1      20.080  21.690  21.990  1.00  0.00            
ATOM    159  H76 GCD     1      19.780  22.710  22.240  1.00  0.00            
ATOM    160  O38 GCD     1      19.560  21.350  20.700  1.00  0.00            
ATOM    161  O39 GCD     1      19.600  20.830  23.030  1.00  0.00            
ATOM    162  C47 GCD     1      19.980  19.500  22.770  1.00  0.00            
ATOM    163  H77 GCD     1      19.760  19.200  21.740  1.00  0.00            
ATOM    164  C48 GCD     1      19.320  18.610  23.730  1.00  0.00            
ATOM    165  H78 GCD     1      19.580  18.830  24.770  1.00  0.00            
ATOM    166  H79 GCD     1      19.710  17.590  23.600  1.00  0.00            
ATOM    167  O40 GCD     1      17.890  18.530  23.620  1.00  0.00            
ATOM    168  H80 GCD     1      17.680  17.630  23.370  1.00  0.00            
ATOM    169  C1  BE3     2      19.910  16.350  13.900  1.00  0.00            
ATOM    170  C2  BE3     2      20.100  17.400  15.030  1.00  0.00            
ATOM    171  C3  BE3     2      18.980  17.450  16.130  1.00  0.00            
ATOM    172  C4  BE3     2      17.700  17.800  15.720  1.00  0.00            
ATOM    173  C5  BE3     2      16.660  17.950  16.610  1.00  0.00            
ATOM    174  C6  BE3     2      16.950  17.780  18.020  1.00  0.00            
ATOM    175  C7  BE3     2      18.240  17.320  18.420  1.00  0.00            
ATOM    176  C8  BE3     2      18.540  17.180  19.930  1.00  0.00            
ATOM    177  C9  BE3     2      19.250  17.210  17.480  1.00  0.00            
ATOM    178  N1  BE3     2      20.550  16.840  17.940  1.00  0.00            
ATOM    179  C10 BE3     2      21.460  17.800  18.450  1.00  0.00            
ATOM    180  O1  BE3     2      22.530  17.470  18.920  1.00  0.00            
ATOM    181  C11 BE3     2      21.080  19.260  18.200  1.00  0.00            
ATOM    182  Cl1 BE3     2      22.430  20.380  17.870  1.00  0.00            
ATOM    183  C12 BE3     2      20.950  15.380  17.990  1.00  0.00            
ATOM    184  C13 BE3     2      19.800  14.370  17.880  1.00  0.00            
ATOM    185  C14 BE3     2      21.880  14.990  16.810  1.00  0.00            
ATOM    186  O2  BE3     2      22.850  14.060  17.300  1.00  0.00            
ATOM    187  C15 BE3     2      23.600  13.360  16.340  1.00  0.00            
ATOM    188  H1  BE3     2      20.490  15.460  14.150  1.00  0.00            
ATOM    189  H2  BE3     2      18.880  15.970  13.840  1.00  0.00            
ATOM    190  H3  BE3     2      20.170  16.840  12.950  1.00  0.00            
ATOM    191  H4  BE3     2      20.050  18.380  14.550  1.00  0.00            
ATOM    192  H5  BE3     2      21.130  17.310  15.390  1.00  0.00            
ATOM    193  H6  BE3     2      17.640  17.920  14.640  1.00  0.00            
ATOM    194  H7  BE3     2      15.650  18.170  16.260  1.00  0.00            
ATOM    195  H8  BE3     2      16.170  17.890  18.770  1.00  0.00            
ATOM    196  H9  BE3     2      17.800  17.690  20.570  1.00  0.00            
ATOM    197  H10 BE3     2      18.640  16.170  20.340  1.00  0.00            
ATOM    198  H11 BE3     2      19.410  17.710  20.320  1.00  0.00            
ATOM    199  H12 BE3     2      20.460  19.580  19.050  1.00  0.00            
ATOM    200  H13 BE3     2      20.480  19.300  17.280  1.00  0.00            
ATOM    201  H14 BE3     2      21.490  15.200  18.920  1.00  0.00            
ATOM    202  H15 BE3     2      19.060  14.620  17.110  1.00  0.00            
ATOM    203  H16 BE3     2      20.140  13.330  17.780  1.00  0.00            
ATOM    204  H17 BE3     2      19.190  14.310  18.790  1.00  0.00            
ATOM    205  H18 BE3     2      22.460  15.860  16.490  1.00  0.00            
ATOM    206  H19 BE3     2      21.240  14.670  15.980  1.00  0.00            
ATOM    207  H20 BE3     2      22.950  12.890  15.590  1.00  0.00            
ATOM    208  H21 BE3     2      24.390  14.010  15.950  1.00  0.00            
ATOM    209  H22 BE3     2      24.140  12.520  16.800  1.00  0.00            
TER
ENDMDL
MODEL        1
ATOM      1  H1  GCD     1      17.120  25.370  20.340  1.00  0.00            
ATOM      2  O1  GCD     1      17.400  25.300  21.260  1.00  0.00            
ATOM      3  C1  GCD     1      18.810  25.290  21.230  1.00  0.00            
ATOM      4  H2  GCD     1      19.160  26.290  21.520  1.00  0.00            
ATOM      5  H3  GCD     1      19.240  24.570  21.940  1.00  0.00            
ATOM      6  C2  GCD     1      19.250  24.930  19.800  1.00  0.00            
ATOM      7  H4  GCD     1      18.810  23.980  19.490  1.00  0.00            
ATOM      8  C3  GCD     1      20.780  25.050  19.780  1.00  0.00            
ATOM      9  H5  GCD     1      20.900  26.020  20.270  1.00  0.00            
ATOM     10  C4  GCD     1      21.180  25.090  18.280  1.00  0.00            
ATOM     11  H6  GCD     1      20.870  24.080  17.960  1.00  0.00            
ATOM     12  O2  GCD     1      22.570  25.320  18.080  1.00  0.00            
ATOM     13  H7  GCD     1      23.100  24.830  18.720  1.00  0.00            
ATOM     14  C5  GCD     1      20.450  26.100  17.420  1.00  0.00            
ATOM     15  H8  GCD     1      20.710  27.130  17.670  1.00  0.00            
ATOM     16  O3  GCD     1      20.790  25.970  16.060  1.00  0.00            
ATOM     17  H9  GCD     1      20.370  26.720  15.620  1.00  0.00            
ATOM     18  C6  GCD     1      18.980  25.950  17.570  1.00  0.00            
ATOM     19  O4  GCD     1      18.710  25.990  18.940  1.00  0.00            
ATOM     20  H10 GCD     1      18.440  26.780  17.120  1.00  0.00            
ATOM     21  O5  GCD     1      18.600  24.720  17.030  1.00  0.00            
ATOM     22  C7  GCD     1      17.920  24.800  15.740  1.00  0.00            
ATOM     23  H11 GCD     1      18.230  25.610  15.070  1.00  0.00            
ATOM     24  C8  GCD     1      18.460  23.450  15.050  1.00  0.00            
ATOM     25  H12 GCD     1      18.230  22.530  15.600  1.00  0.00            
ATOM     26  O6  GCD     1      19.910  23.490  14.920  1.00  0.00            
ATOM     27  H13 GCD     1      20.270  24.300  15.310  1.00  0.00            
ATOM     28  C9  GCD     1      17.790  23.340  13.610  1.00  0.00            
ATOM     29  H14 GCD     1      17.980  24.240  13.020  1.00  0.00            
ATOM     30  O7  GCD     1      18.170  22.180  12.780  1.00  0.00            
ATOM     31  H15 GCD     1      19.130  22.290  12.770  1.00  0.00            
ATOM     32  C10 GCD     1      16.220  23.350  13.860  1.00  0.00            
ATOM     33  H16 GCD     1      15.660  23.360  12.920  1.00  0.00            
ATOM     34  O8  GCD     1      15.820  24.570  14.560  1.00  0.00            
ATOM     35  C11 GCD     1      16.410  24.790  15.860  1.00  0.00            
ATOM     36  H17 GCD     1      16.070  23.920  16.440  1.00  0.00            
ATOM     37  C12 GCD     1      15.780  25.950  16.540  1.00  0.00            
ATOM     38  H18 GCD     1      15.890  26.030  17.630  1.00  0.00            
ATOM     39  H19 GCD     1      14.710  25.840  16.300  1.00  0.00            
ATOM     40  O9  GCD     1      16.250  27.220  16.130  1.00  0.00            
ATOM     41  H20 GCD     1      16.350  27.250  15.170  1.00  0.00            
ATOM     42  O10 GCD     1      15.810  22.160  14.590  1.00  0.00            
ATOM     43  C13 GCD     1      14.730  21.480  14.060  1.00  0.00            
ATOM     44  H21 GCD     1      14.110  22.120  13.430  1.00  0.00            
ATOM     45  C14 GCD     1      15.290  20.350  13.080  1.00  0.00            
ATOM     46  H22 GCD     1      16.070  19.830  13.650  1.00  0.00            
ATOM     47  O11 GCD     1      15.890  20.970  11.910  1.00  0.00            
ATOM     48  H23 GCD     1      16.670  21.390  12.290  1.00  0.00            
ATOM     49  C15 GCD     1      14.200  19.350  12.650  1.00  0.00            
ATOM     50  H24 GCD     1      13.450  19.930  12.100  1.00  0.00            
ATOM     51  O12 GCD     1      14.720  18.290  11.910  1.00  0.00            
ATOM     52  H25 GCD     1      15.480  18.680  11.450  1.00  0.00            
ATOM     53  C16 GCD     1      13.480  18.840  13.900  1.00  0.00            
ATOM     54  H26 GCD     1      12.590  18.220  13.790  1.00  0.00            
ATOM     55  O13 GCD     1      12.930  19.910  14.730  1.00  0.00            
ATOM     56  C17 GCD     1      13.900  20.860  15.160  1.00  0.00            
ATOM     57  H27 GCD     1      14.560  20.320  15.840  1.00  0.00            
ATOM     58  C18 GCD     1      13.150  21.930  15.870  1.00  0.00            
ATOM     59  H28 GCD     1      12.180  22.100  15.380  1.00  0.00            
ATOM     60  H29 GCD     1      13.690  22.890  15.860  1.00  0.00            
ATOM     61  O14 GCD     1      12.930  21.500  17.190  1.00  0.00            
ATOM     62  H30 GCD     1      12.660  22.250  17.730  1.00  0.00            
ATOM     63  O15 GCD     1      14.470  17.970  14.650  1.00  0.00            
ATOM     64  C19 GCD     1      14.400  16.560  14.610  1.00  0.00            
ATOM     65  H31 GCD     1      13.760  16.290  13.760  1.00  0.00            
ATOM     66  C20 GCD     1      15.820  15.970  14.490  1.00  0.00            
ATOM     67  H32 GCD     1      16.390  16.420  15.310  1.00  0.00            
ATOM     68  O16 GCD     1      16.400  16.390  13.310  1.00  0.00            
ATOM     69  H33 GCD     1      16.180  17.330  13.280  1.00  0.00            
ATOM     70  C21 GCD     1      15.850  14.410  14.720  1.00  0.00            
ATOM     71  H34 GCD     1      15.240  13.970  13.920  1.00  0.00            
ATOM     72  O17 GCD     1      17.140  13.840  14.800  1.00  0.00            
ATOM     73  H35 GCD     1      17.780  14.340  14.290  1.00  0.00            
ATOM     74  C22 GCD     1      14.930  14.100  15.910  1.00  0.00            
ATOM     75  H36 GCD     1      14.830  13.010  15.920  1.00  0.00            
ATOM     76  O18 GCD     1      13.670  14.660  15.810  1.00  0.00            
ATOM     77  C23 GCD     1      13.720  16.100  15.870  1.00  0.00            
ATOM     78  H37 GCD     1      14.200  16.400  16.800  1.00  0.00            
ATOM     79  C24 GCD     1      12.300  16.530  16.040  1.00  0.00            
ATOM     80  H38 GCD     1      12.280  17.610  16.220  1.00  0.00            
ATOM     81  H39 GCD     1      11.900  16.050  16.940  1.00  0.00            
ATOM     82  O19 GCD     1      11.450  16.020  15.020  1.00  0.00            
ATOM     83  H40 GCD     1      11.450  15.110  15.360  1.00  0.00            
ATOM     84  O20 GCD     1      15.610  14.400  17.120  1.00  0.00            
ATOM     85  C25 GCD     1      15.570  13.390  18.150  1.00  0.00            
ATOM     86  H41 GCD     1      14.780  12.650  17.940  1.00  0.00            
ATOM     87  C26 GCD     1      16.940  12.690  18.190  1.00  0.00            
ATOM     88  H42 GCD     1      17.680  13.500  18.290  1.00  0.00            
ATOM     89  O21 GCD     1      17.150  11.990  16.900  1.00  0.00            
ATOM     90  H43 GCD     1      17.420  12.710  16.320  1.00  0.00            
ATOM     91  C27 GCD     1      17.180  11.850  19.470  1.00  0.00            
ATOM     92  H44 GCD     1      16.490  11.000  19.480  1.00  0.00            
ATOM     93  O22 GCD     1      18.540  11.400  19.530  1.00  0.00            
ATOM     94  H45 GCD     1      18.590  10.570  19.030  1.00  0.00            
ATOM     95  C28 GCD     1      16.800  12.610  20.660  1.00  0.00            
ATOM     96  H46 GCD     1      16.720  12.000  21.560  1.00  0.00            
ATOM     97  O23 GCD     1      15.430  13.110  20.500  1.00  0.00            
ATOM     98  C29 GCD     1      15.300  14.110  19.480  1.00  0.00            
ATOM     99  H47 GCD     1      16.050  14.890  19.650  1.00  0.00            
ATOM    100  C30 GCD     1      13.940  14.740  19.470  1.00  0.00            
ATOM    101  H48 GCD     1      13.230  13.910  19.430  1.00  0.00            
ATOM    102  H49 GCD     1      13.660  15.330  18.590  1.00  0.00            
ATOM    103  O24 GCD     1      13.690  15.530  20.710  1.00  0.00            
ATOM    104  H50 GCD     1      13.730  14.780  21.300  1.00  0.00            
ATOM    105  O25 GCD     1      17.710  13.640  20.820  1.00  0.00            
ATOM    106  C31 GCD     1      18.460  13.730  22.060  1.00  0.00            
ATOM    107  H51 GCD     1      18.030  13.040  22.790  1.00  0.00            
ATOM    108  C32 GCD     1      19.970  13.430  21.980  1.00  0.00            
ATOM    109  H52 GCD     1      20.330  14.080  21.160  1.00  0.00            
ATOM    110  O26 GCD     1      20.200  12.060  21.630  1.00  0.00            
ATOM    111  H53 GCD     1      19.660  11.850  20.860  1.00  0.00            
ATOM    112  C33 GCD     1      20.740  13.750  23.240  1.00  0.00            
ATOM    113  H54 GCD     1      20.390  13.060  24.020  1.00  0.00            
ATOM    114  O27 GCD     1      22.190  13.720  23.110  1.00  0.00            
ATOM    115  H55 GCD     1      22.520  14.540  22.740  1.00  0.00            
ATOM    116  C34 GCD     1      20.320  15.130  23.710  1.00  0.00            
ATOM    117  H56 GCD     1      20.750  15.220  24.710  1.00  0.00            
ATOM    118  O28 GCD     1      18.950  15.170  23.800  1.00  0.00            
ATOM    119  C35 GCD     1      18.250  15.110  22.570  1.00  0.00            
ATOM    120  H57 GCD     1      18.780  15.820  21.920  1.00  0.00            
ATOM    121  C36 GCD     1      16.810  15.460  22.840  1.00  0.00            
ATOM    122  H58 GCD     1      16.300  14.720  23.470  1.00  0.00            
ATOM    123  H59 GCD     1      16.360  15.420  21.840  1.00  0.00            
ATOM    124  O29 GCD     1      16.670  16.740  23.410  1.00  0.00            
ATOM    125  H60 GCD     1      17.400  16.790  24.040  1.00  0.00            
ATOM    126  O30 GCD     1      20.750  16.130  22.880  1.00  0.00            
ATOM    127  C37 GCD     1      21.790  16.910  23.410  1.00  0.00            
ATOM    128  H61 GCD     1      22.410  16.490  24.210  1.00  0.00            
ATOM    129  C38 GCD     1      22.670  17.240  22.170  1.00  0.00            
ATOM    130  H62 GCD     1      22.080  17.650  21.330  1.00  0.00            
ATOM    131  O31 GCD     1      23.210  15.960  21.800  1.00  0.00            
ATOM    132  H63 GCD     1      23.670  16.050  20.960  1.00  0.00            
ATOM    133  C39 GCD     1      23.810  18.230  22.560  1.00  0.00            
ATOM    134  H64 GCD     1      24.340  17.680  23.350  1.00  0.00            
ATOM    135  O32 GCD     1      24.740  18.590  21.550  1.00  0.00            
ATOM    136  H65 GCD     1      25.150  17.790  21.200  1.00  0.00            
ATOM    137  C40 GCD     1      23.260  19.470  23.280  1.00  0.00            
ATOM    138  H66 GCD     1      24.060  20.060  23.750  1.00  0.00            
ATOM    139  O33 GCD     1      22.300  19.080  24.210  1.00  0.00            
ATOM    140  C41 GCD     1      21.200  18.270  23.850  1.00  0.00            
ATOM    141  H67 GCD     1      20.720  18.740  22.980  1.00  0.00            
ATOM    142  C42 GCD     1      20.300  18.260  25.070  1.00  0.00            
ATOM    143  H68 GCD     1      19.320  17.870  24.740  1.00  0.00            
ATOM    144  H69 GCD     1      20.130  19.300  25.370  1.00  0.00            
ATOM    145  O34 GCD     1      20.870  17.490  26.040  1.00  0.00            
ATOM    146  H70 GCD     1      20.300  16.790  26.380  1.00  0.00            
ATOM    147  O35 GCD     1      22.530  20.350  22.360  1.00  0.00            
ATOM    148  C43 GCD     1      22.860  21.720  22.620  1.00  0.00            
ATOM    149  H71 GCD     1      23.390  21.920  23.560  1.00  0.00            
ATOM    150  C44 GCD     1      23.620  22.170  21.360  1.00  0.00            
ATOM    151  H72 GCD     1      22.950  21.870  20.540  1.00  0.00            
ATOM    152  O36 GCD     1      24.830  21.470  21.110  1.00  0.00            
ATOM    153  H73 GCD     1      24.670  20.530  21.270  1.00  0.00            
ATOM    154  C45 GCD     1      23.740  23.670  21.220  1.00  0.00            
ATOM    155  H74 GCD     1      24.440  24.010  21.990  1.00  0.00            
ATOM    156  O37 GCD     1      24.430  24.040  20.000  1.00  0.00            
ATOM    157  H75 GCD     1      25.220  23.480  20.020  1.00  0.00            
ATOM    158  C46 GCD     1      22.410  24.290  21.360  1.00  0.00            
ATOM    159  H76 GCD     1      22.540  25.380  21.430  1.00  0.00            
ATOM    160  O38 GCD     1      21.560  23.990  20.340  1.00  0.00            
ATOM    161  O39 GCD     1      21.880  23.840  22.590  1.00  0.00            
ATOM    162  C47 GCD     1      21.570  22.440  22.710  1.00  0.00            
ATOM    163  H77 GCD     1      20.880  22.080  21.930  1.00  0.00            
ATOM    164  C48 GCD     1      20.800  22.220  24.000  1.00  0.00            
ATOM    165  H78 GCD     1      21.520  22.330  24.820  1.00  0.00            
ATOM    166  H79 GCD     1      20.520  21.190  24.250  1.00  0.00            
ATOM    167  O40 GCD     1      19.680  23.190  24.190  1.00  0.00            
ATOM    168  H80 GCD     1      18.870  22.860  23.790  1.00  0.00            
ATOM    169  C1  BE3     2      19.250  19.230  14.520  1.00  0.00            
ATOM    170  C2  BE3     2      19.370  18.570  15.870  1.00  0.00            
ATOM    171  C3  BE3     2      18.810  19.330  17.040  1.00  0.00            
ATOM    172  C4  BE3     2      17.660  20.180  16.930  1.00  0.00            
ATOM    173  C5  BE3     2      17.080  20.790  18.010  1.00  0.00            
ATOM    174  C6  BE3     2      17.650  20.670  19.300  1.00  0.00            
ATOM    175  C7  BE3     2      18.750  19.790  19.490  1.00  0.00            
ATOM    176  C8  BE3     2      19.320  19.530  20.870  1.00  0.00            
ATOM    177  C9  BE3     2      19.310  19.130  18.360  1.00  0.00            
ATOM    178  N1  BE3     2      20.320  18.120  18.510  1.00  0.00            
ATOM    179  C10 BE3     2      21.680  18.360  18.590  1.00  0.00            
ATOM    180  O1  BE3     2      22.490  17.460  18.700  1.00  0.00            
ATOM    181  C11 BE3     2      22.080  19.810  18.460  1.00  0.00            
ATOM    182  Cl1 BE3     2      23.880  19.940  18.220  1.00  0.00            
ATOM    183  C12 BE3     2      19.790  16.730  18.770  1.00  0.00            
ATOM    184  C13 BE3     2      18.250  16.620  19.080  1.00  0.00            
ATOM    185  C14 BE3     2      20.170  15.750  17.660  1.00  0.00            
ATOM    186  O2  BE3     2      20.050  14.450  18.170  1.00  0.00            
ATOM    187  C15 BE3     2      20.380  13.420  17.240  1.00  0.00            
ATOM    188  H1  BE3     2      18.270  19.640  14.280  1.00  0.00            
ATOM    189  H2  BE3     2      19.980  20.040  14.380  1.00  0.00            
ATOM    190  H3  BE3     2      19.480  18.520  13.720  1.00  0.00            
ATOM    191  H4  BE3     2      20.400  18.220  16.010  1.00  0.00            
ATOM    192  H5  BE3     2      18.770  17.650  15.800  1.00  0.00            
ATOM    193  H6  BE3     2      17.310  20.350  15.910  1.00  0.00            
ATOM    194  H7  BE3     2      16.270  21.490  17.790  1.00  0.00            
ATOM    195  H8  BE3     2      17.200  21.080  20.200  1.00  0.00            
ATOM    196  H9  BE3     2      20.410  19.620  20.770  1.00  0.00            
ATOM    197  H10 BE3     2      19.020  20.410  21.460  1.00  0.00            
ATOM    198  H11 BE3     2      19.120  18.600  21.400  1.00  0.00            
ATOM    199  H12 BE3     2      21.870  20.320  19.410  1.00  0.00            
ATOM    200  H13 BE3     2      21.560  20.200  17.570  1.00  0.00            
ATOM    201  H14 BE3     2      20.320  16.370  19.660  1.00  0.00            
ATOM    202  H15 BE3     2      18.000  15.560  19.210  1.00  0.00            
ATOM    203  H16 BE3     2      17.860  17.110  19.980  1.00  0.00            
ATOM    204  H17 BE3     2      17.690  17.050  18.240  1.00  0.00            
ATOM    205  H18 BE3     2      21.140  15.960  17.210  1.00  0.00            
ATOM    206  H19 BE3     2      19.490  15.950  16.820  1.00  0.00            
ATOM    207  H20 BE3     2      19.920  13.570  16.260  1.00  0.00            
ATOM    208  H21 BE3     2      21.470  13.390  17.090  1.00  0.00            
ATOM    209  H22 BE3     2      20.140  12.440  17.690  1.00  0.00            
TER
ENDMDL
MODEL        1
ATOM      1  H1  GCD     1      12.720  24.060  21.550  1.00  0.00            
ATOM      2  O1  GCD     1      12.810  23.450  22.290  1.00  0.00            
ATOM      3  C1  GCD     1      13.560  22.420  21.670  1.00  0.00            
ATOM      4  H2  GCD     1      13.880  21.710  22.440  1.00  0.00            
ATOM      5  H3  GCD     1      12.850  21.950  20.980  1.00  0.00            
ATOM      6  C2  GCD     1      14.630  22.840  20.690  1.00  0.00            
ATOM      7  H4  GCD     1      14.930  21.870  20.260  1.00  0.00            
ATOM      8  C3  GCD     1      15.890  23.480  21.330  1.00  0.00            
ATOM      9  H5  GCD     1      15.610  24.460  21.750  1.00  0.00            
ATOM     10  C4  GCD     1      16.920  23.730  20.220  1.00  0.00            
ATOM     11  H6  GCD     1      17.190  22.720  19.890  1.00  0.00            
ATOM     12  O2  GCD     1      18.140  24.390  20.860  1.00  0.00            
ATOM     13  H7  GCD     1      18.570  24.900  20.170  1.00  0.00            
ATOM     14  C5  GCD     1      16.300  24.530  19.130  1.00  0.00            
ATOM     15  H8  GCD     1      16.020  25.490  19.600  1.00  0.00            
ATOM     16  O3  GCD     1      17.260  24.870  18.080  1.00  0.00            
ATOM     17  H9  GCD     1      17.000  24.520  17.220  1.00  0.00            
ATOM     18  C6  GCD     1      15.030  23.840  18.540  1.00  0.00            
ATOM     19  O4  GCD     1      14.060  23.600  19.610  1.00  0.00            
ATOM     20  H10 GCD     1      14.520  24.490  17.830  1.00  0.00            
ATOM     21  O5  GCD     1      15.380  22.590  17.980  1.00  0.00            
ATOM     22  C7  GCD     1      14.900  22.340  16.640  1.00  0.00            
ATOM     23  H11 GCD     1      14.240  23.180  16.370  1.00  0.00            
ATOM     24  C8  GCD     1      16.150  22.180  15.880  1.00  0.00            
ATOM     25  H12 GCD     1      16.840  21.520  16.430  1.00  0.00            
ATOM     26  O6  GCD     1      16.880  23.440  15.780  1.00  0.00            
ATOM     27  H13 GCD     1      17.740  23.140  15.470  1.00  0.00            
ATOM     28  C9  GCD     1      15.790  21.650  14.470  1.00  0.00            
ATOM     29  H14 GCD     1      15.230  22.430  13.950  1.00  0.00            
ATOM     30  O7  GCD     1      16.990  21.450  13.670  1.00  0.00            
ATOM     31  H15 GCD     1      16.870  21.640  12.740  1.00  0.00            
ATOM     32  C10 GCD     1      14.920  20.350  14.560  1.00  0.00            
ATOM     33  H16 GCD     1      14.640  20.130  13.520  1.00  0.00            
ATOM     34  O8  GCD     1      13.750  20.590  15.220  1.00  0.00            
ATOM     35  C11 GCD     1      14.040  21.100  16.570  1.00  0.00            
ATOM     36  H17 GCD     1      14.740  20.360  16.980  1.00  0.00            
ATOM     37  C12 GCD     1      12.700  21.280  17.370  1.00  0.00            
ATOM     38  H18 GCD     1      12.830  21.560  18.420  1.00  0.00            
ATOM     39  H19 GCD     1      12.280  20.270  17.500  1.00  0.00            
ATOM     40  O9  GCD     1      11.720  22.100  16.670  1.00  0.00            
ATOM     41  H20 GCD     1      11.350  21.490  16.020  1.00  0.00            
ATOM     42  O10 GCD     1      15.670  19.290  15.140  1.00  0.00            
ATOM     43  C13 GCD     1      15.550  18.020  14.510  1.00  0.00            
ATOM     44  H21 GCD     1      14.810  17.980  13.700  1.00  0.00            
ATOM     45  C14 GCD     1      16.960  17.590  14.070  1.00  0.00            
ATOM     46  H22 GCD     1      17.640  17.610  14.930  1.00  0.00            
ATOM     47  O11 GCD     1      17.350  18.460  13.020  1.00  0.00            
ATOM     48  H23 GCD     1      17.340  19.360  13.370  1.00  0.00            
ATOM     49  C15 GCD     1      16.880  16.140  13.560  1.00  0.00            
ATOM     50  H24 GCD     1      16.090  16.200  12.810  1.00  0.00            
ATOM     51  O12 GCD     1      18.110  15.690  12.920  1.00  0.00            
ATOM     52  H25 GCD     1      18.720  15.250  13.520  1.00  0.00            
ATOM     53  C16 GCD     1      16.530  15.210  14.710  1.00  0.00            
ATOM     54  H26 GCD     1      16.220  14.220  14.350  1.00  0.00            
ATOM     55  O13 GCD     1      15.360  15.700  15.320  1.00  0.00            
ATOM     56  C17 GCD     1      15.280  17.060  15.710  1.00  0.00            
ATOM     57  H27 GCD     1      15.960  17.190  16.560  1.00  0.00            
ATOM     58  C18 GCD     1      13.830  17.230  16.240  1.00  0.00            
ATOM     59  H28 GCD     1      13.200  17.210  15.340  1.00  0.00            
ATOM     60  H29 GCD     1      13.760  18.190  16.760  1.00  0.00            
ATOM     61  O14 GCD     1      13.440  16.260  17.220  1.00  0.00            
ATOM     62  H30 GCD     1      13.860  16.520  18.050  1.00  0.00            
ATOM     63  O15 GCD     1      17.520  15.170  15.660  1.00  0.00            
ATOM     64  C19 GCD     1      18.110  13.900  15.770  1.00  0.00            
ATOM     65  H31 GCD     1      17.750  13.190  15.010  1.00  0.00            
ATOM     66  C20 GCD     1      19.710  13.910  15.680  1.00  0.00            
ATOM     67  H32 GCD     1      20.050  14.530  16.520  1.00  0.00            
ATOM     68  O16 GCD     1      20.140  14.470  14.440  1.00  0.00            
ATOM     69  H33 GCD     1      21.090  14.380  14.350  1.00  0.00            
ATOM     70  C21 GCD     1      20.280  12.560  16.000  1.00  0.00            
ATOM     71  H34 GCD     1      19.910  11.910  15.190  1.00  0.00            
ATOM     72  O17 GCD     1      21.730  12.550  16.110  1.00  0.00            
ATOM     73  H35 GCD     1      22.220  12.770  15.310  1.00  0.00            
ATOM     74  C22 GCD     1      19.670  11.960  17.300  1.00  0.00            
ATOM     75  H36 GCD     1      19.870  10.880  17.320  1.00  0.00            
ATOM     76  O18 GCD     1      18.260  12.120  17.320  1.00  0.00            
ATOM     77  C23 GCD     1      17.670  13.370  17.120  1.00  0.00            
ATOM     78  H37 GCD     1      18.020  13.970  17.970  1.00  0.00            
ATOM     79  C24 GCD     1      16.140  13.170  17.220  1.00  0.00            
ATOM     80  H38 GCD     1      15.610  14.130  17.200  1.00  0.00            
ATOM     81  H39 GCD     1      15.940  12.700  18.190  1.00  0.00            
ATOM     82  O19 GCD     1      15.570  12.320  16.200  1.00  0.00            
ATOM     83  H40 GCD     1      14.700  12.720  16.080  1.00  0.00            
ATOM     84  O20 GCD     1      20.190  12.630  18.400  1.00  0.00            
ATOM     85  C25 GCD     1      20.670  11.750  19.500  1.00  0.00            
ATOM     86  H41 GCD     1      20.500  10.720  19.160  1.00  0.00            
ATOM     87  C26 GCD     1      22.130  12.110  19.830  1.00  0.00            
ATOM     88  H42 GCD     1      22.090  13.210  19.850  1.00  0.00            
ATOM     89  O21 GCD     1      22.920  11.670  18.710  1.00  0.00            
ATOM     90  H43 GCD     1      22.670  12.100  17.880  1.00  0.00            
ATOM     91  C27 GCD     1      22.630  11.600  21.130  1.00  0.00            
ATOM     92  H44 GCD     1      22.620  10.510  20.990  1.00  0.00            
ATOM     93  O22 GCD     1      23.980  12.080  21.490  1.00  0.00            
ATOM     94  H45 GCD     1      23.890  12.990  21.780  1.00  0.00            
ATOM     95  C28 GCD     1      21.630  11.930  22.230  1.00  0.00            
ATOM     96  H46 GCD     1      21.810  11.430  23.190  1.00  0.00            
ATOM     97  O23 GCD     1      20.370  11.450  21.910  1.00  0.00            
ATOM     98  C29 GCD     1      19.870  12.140  20.770  1.00  0.00            
ATOM     99  H47 GCD     1      19.820  13.230  20.900  1.00  0.00            
ATOM    100  C30 GCD     1      18.490  11.540  20.670  1.00  0.00            
ATOM    101  H48 GCD     1      18.570  10.470  20.440  1.00  0.00            
ATOM    102  H49 GCD     1      18.040  11.950  19.760  1.00  0.00            
ATOM    103  O24 GCD     1      17.680  11.800  21.810  1.00  0.00            
ATOM    104  H50 GCD     1      18.310  11.890  22.540  1.00  0.00            
ATOM    105  O25 GCD     1      21.660  13.380  22.470  1.00  0.00            
ATOM    106  C31 GCD     1      22.350  13.780  23.640  1.00  0.00            
ATOM    107  H51 GCD     1      23.070  13.000  23.910  1.00  0.00            
ATOM    108  C32 GCD     1      23.080  15.050  23.260  1.00  0.00            
ATOM    109  H52 GCD     1      22.380  15.840  22.950  1.00  0.00            
ATOM    110  O26 GCD     1      23.990  14.730  22.220  1.00  0.00            
ATOM    111  H53 GCD     1      24.390  15.600  22.070  1.00  0.00            
ATOM    112  C33 GCD     1      23.730  15.620  24.570  1.00  0.00            
ATOM    113  H54 GCD     1      24.420  14.870  24.960  1.00  0.00            
ATOM    114  O27 GCD     1      24.570  16.750  24.370  1.00  0.00            
ATOM    115  H55 GCD     1      24.010  17.450  24.020  1.00  0.00            
ATOM    116  C34 GCD     1      22.650  15.950  25.600  1.00  0.00            
ATOM    117  H56 GCD     1      23.170  16.380  26.460  1.00  0.00            
ATOM    118  O28 GCD     1      21.990  14.750  25.950  1.00  0.00            
ATOM    119  C35 GCD     1      21.330  14.140  24.800  1.00  0.00            
ATOM    120  H57 GCD     1      20.580  14.870  24.470  1.00  0.00            
ATOM    121  C36 GCD     1      20.540  12.920  25.260  1.00  0.00            
ATOM    122  H58 GCD     1      21.050  12.160  25.860  1.00  0.00            
ATOM    123  H59 GCD     1      20.260  12.250  24.430  1.00  0.00            
ATOM    124  O29 GCD     1      19.280  13.210  25.970  1.00  0.00            
ATOM    125  H60 GCD     1      19.550  13.220  26.900  1.00  0.00            
ATOM    126  O30 GCD     1      21.680  16.890  25.130  1.00  0.00            
ATOM    127  C37 GCD     1      21.600  18.080  25.930  1.00  0.00            
ATOM    128  H61 GCD     1      22.260  18.000  26.790  1.00  0.00            
ATOM    129  C38 GCD     1      21.990  19.310  25.130  1.00  0.00            
ATOM    130  H62 GCD     1      21.440  19.500  24.200  1.00  0.00            
ATOM    131  O31 GCD     1      23.380  19.190  24.830  1.00  0.00            
ATOM    132  H63 GCD     1      23.720  19.800  24.170  1.00  0.00            
ATOM    133  C39 GCD     1      21.690  20.570  25.900  1.00  0.00            
ATOM    134  H64 GCD     1      22.250  20.530  26.850  1.00  0.00            
ATOM    135  O32 GCD     1      22.220  21.710  25.180  1.00  0.00            
ATOM    136  H65 GCD     1      21.400  22.100  24.860  1.00  0.00            
ATOM    137  C40 GCD     1      20.220  20.570  26.300  1.00  0.00            
ATOM    138  H66 GCD     1      20.080  21.420  26.960  1.00  0.00            
ATOM    139  O33 GCD     1      19.830  19.400  27.050  1.00  0.00            
ATOM    140  C41 GCD     1      20.100  18.180  26.380  1.00  0.00            
ATOM    141  H67 GCD     1      19.440  18.220  25.500  1.00  0.00            
ATOM    142  C42 GCD     1      19.610  17.020  27.330  1.00  0.00            
ATOM    143  H68 GCD     1      19.700  16.080  26.760  1.00  0.00            
ATOM    144  H69 GCD     1      18.550  17.090  27.590  1.00  0.00            
ATOM    145  O34 GCD     1      20.340  16.960  28.520  1.00  0.00            
ATOM    146  H70 GCD     1      20.650  17.840  28.780  1.00  0.00            
ATOM    147  O35 GCD     1      19.380  20.750  25.160  1.00  0.00            
ATOM    148  C43 GCD     1      18.360  21.740  25.200  1.00  0.00            
ATOM    149  H71 GCD     1      18.220  22.110  26.220  1.00  0.00            
ATOM    150  C44 GCD     1      18.670  22.970  24.290  1.00  0.00            
ATOM    151  H72 GCD     1      18.820  22.480  23.310  1.00  0.00            
ATOM    152  O36 GCD     1      19.870  23.590  24.690  1.00  0.00            
ATOM    153  H73 GCD     1      19.960  24.350  24.100  1.00  0.00            
ATOM    154  C45 GCD     1      17.510  23.990  24.220  1.00  0.00            
ATOM    155  H74 GCD     1      17.380  24.310  25.270  1.00  0.00            
ATOM    156  O37 GCD     1      17.700  25.200  23.390  1.00  0.00            
ATOM    157  H75 GCD     1      17.830  24.940  22.470  1.00  0.00            
ATOM    158  C46 GCD     1      16.300  23.220  23.730  1.00  0.00            
ATOM    159  H76 GCD     1      15.450  23.890  23.660  1.00  0.00            
ATOM    160  O38 GCD     1      16.460  22.680  22.470  1.00  0.00            
ATOM    161  O39 GCD     1      16.020  22.190  24.620  1.00  0.00            
ATOM    162  C47 GCD     1      17.060  21.140  24.680  1.00  0.00            
ATOM    163  H77 GCD     1      17.220  20.810  23.650  1.00  0.00            
ATOM    164  C48 GCD     1      16.470  20.020  25.450  1.00  0.00            
ATOM    165  H78 GCD     1      15.980  20.250  26.410  1.00  0.00            
ATOM    166  H79 GCD     1      17.210  19.260  25.750  1.00  0.00            
ATOM    167  O40 GCD     1      15.460  19.320  24.710  1.00  0.00            
ATOM    168  H80 GCD     1      14.860  20.080  24.650  1.00  0.00            
ATOM    169  C1  BE3     2      18.890  19.090  16.980  1.00  0.00            
ATOM    170  C2  BE3     2      19.180  19.880  18.250  1.00  0.00            
ATOM    171  C3  BE3     2      18.320  19.390  19.450  1.00  0.00            
ATOM    172  C4  BE3     2      16.960  19.760  19.540  1.00  0.00            
ATOM    173  C5  BE3     2      16.230  19.320  20.680  1.00  0.00            
ATOM    174  C6  BE3     2      16.890  18.670  21.720  1.00  0.00            
ATOM    175  C7  BE3     2      18.230  18.290  21.630  1.00  0.00            
ATOM    176  C8  BE3     2      18.880  17.600  22.780  1.00  0.00            
ATOM    177  C9  BE3     2      18.940  18.580  20.450  1.00  0.00            
ATOM    178  N1  BE3     2      20.300  18.240  20.500  1.00  0.00            
ATOM    179  C10 BE3     2      21.230  19.060  21.170  1.00  0.00            
ATOM    180  O1  BE3     2      22.400  18.760  21.200  1.00  0.00            
ATOM    181  C11 BE3     2      20.840  20.370  21.870  1.00  0.00            
ATOM    182  Cl1 BE3     2      20.450  21.700  20.760  1.00  0.00            
ATOM    183  C12 BE3     2      20.870  17.080  19.790  1.00  0.00            
ATOM    184  C13 BE3     2      19.780  16.050  19.530  1.00  0.00            
ATOM    185  C14 BE3     2      21.870  17.460  18.620  1.00  0.00            
ATOM    186  O2  BE3     2      22.070  16.340  17.750  1.00  0.00            
ATOM    187  C15 BE3     2      22.980  15.390  18.270  1.00  0.00            
ATOM    188  H1  BE3     2      19.230  18.060  17.110  1.00  0.00            
ATOM    189  H2  BE3     2      17.820  18.960  16.780  1.00  0.00            
ATOM    190  H3  BE3     2      19.310  19.710  16.180  1.00  0.00            
ATOM    191  H4  BE3     2      18.750  20.860  18.000  1.00  0.00            
ATOM    192  H5  BE3     2      20.240  20.030  18.470  1.00  0.00            
ATOM    193  H6  BE3     2      16.450  20.390  18.820  1.00  0.00            
ATOM    194  H7  BE3     2      15.200  19.650  20.770  1.00  0.00            
ATOM    195  H8  BE3     2      16.330  18.320  22.580  1.00  0.00            
ATOM    196  H9  BE3     2      18.190  17.170  23.520  1.00  0.00            
ATOM    197  H10 BE3     2      19.520  16.800  22.390  1.00  0.00            
ATOM    198  H11 BE3     2      19.380  18.350  23.400  1.00  0.00            
ATOM    199  H12 BE3     2      21.690  20.690  22.480  1.00  0.00            
ATOM    200  H13 BE3     2      20.000  20.090  22.520  1.00  0.00            
ATOM    201  H14 BE3     2      21.550  16.490  20.420  1.00  0.00            
ATOM    202  H15 BE3     2      19.250  15.740  20.440  1.00  0.00            
ATOM    203  H16 BE3     2      19.040  16.500  18.860  1.00  0.00            
ATOM    204  H17 BE3     2      20.210  15.180  19.010  1.00  0.00            
ATOM    205  H18 BE3     2      22.850  17.660  19.080  1.00  0.00            
ATOM    206  H19 BE3     2      21.580  18.350  18.050  1.00  0.00            
ATOM    207  H20 BE3     2      22.860  14.430  17.750  1.00  0.00            
ATOM    208  H21 BE3     2      23.980  15.740  18.000  1.00  0.00            
ATOM    209  H22 BE3     2      22.880  15.230  19.350  1.00  0.00            
TER
ENDMDL
MODEL        1
ATOM      1  H1  GCD     1       9.110  26.000  22.230  1.00  0.00            
ATOM      2  O1  GCD     1       9.760  25.720  22.890  1.00  0.00            
ATOM      3  C1  GCD     1      10.630  24.760  22.230  1.00  0.00            
ATOM      4  H2  GCD     1      11.230  24.250  23.010  1.00  0.00            
ATOM      5  H3  GCD     1       9.930  24.020  21.840  1.00  0.00            
ATOM      6  C2  GCD     1      11.590  25.370  21.120  1.00  0.00            
ATOM      7  H4  GCD     1      12.320  24.570  20.950  1.00  0.00            
ATOM      8  C3  GCD     1      12.530  26.410  21.740  1.00  0.00            
ATOM      9  H5  GCD     1      11.860  27.270  21.850  1.00  0.00            
ATOM     10  C4  GCD     1      13.560  26.750  20.640  1.00  0.00            
ATOM     11  H6  GCD     1      14.090  25.820  20.390  1.00  0.00            
ATOM     12  O2  GCD     1      14.470  27.750  21.140  1.00  0.00            
ATOM     13  H7  GCD     1      15.230  27.820  20.560  1.00  0.00            
ATOM     14  C5  GCD     1      12.860  27.220  19.350  1.00  0.00            
ATOM     15  H8  GCD     1      12.310  28.120  19.650  1.00  0.00            
ATOM     16  O3  GCD     1      13.750  27.510  18.300  1.00  0.00            
ATOM     17  H9  GCD     1      13.930  26.650  17.890  1.00  0.00            
ATOM     18  C6  GCD     1      11.890  26.140  18.920  1.00  0.00            
ATOM     19  O4  GCD     1      10.930  25.880  19.960  1.00  0.00            
ATOM     20  H10 GCD     1      11.220  26.380  18.090  1.00  0.00            
ATOM     21  O5  GCD     1      12.650  24.990  18.430  1.00  0.00            
ATOM     22  C7  GCD     1      12.220  24.440  17.190  1.00  0.00            
ATOM     23  H11 GCD     1      11.690  25.200  16.610  1.00  0.00            
ATOM     24  C8  GCD     1      13.470  24.110  16.310  1.00  0.00            
ATOM     25  H12 GCD     1      14.110  23.510  16.970  1.00  0.00            
ATOM     26  O6  GCD     1      14.170  25.320  15.840  1.00  0.00            
ATOM     27  H13 GCD     1      15.060  25.240  15.480  1.00  0.00            
ATOM     28  C9  GCD     1      13.120  23.360  15.070  1.00  0.00            
ATOM     29  H14 GCD     1      12.550  23.990  14.370  1.00  0.00            
ATOM     30  O7  GCD     1      14.200  22.900  14.350  1.00  0.00            
ATOM     31  H15 GCD     1      14.740  23.660  14.090  1.00  0.00            
ATOM     32  C10 GCD     1      12.220  22.160  15.400  1.00  0.00            
ATOM     33  H16 GCD     1      11.840  21.590  14.550  1.00  0.00            
ATOM     34  O8  GCD     1      11.080  22.590  16.160  1.00  0.00            
ATOM     35  C11 GCD     1      11.280  23.300  17.370  1.00  0.00            
ATOM     36  H17 GCD     1      11.690  22.690  18.190  1.00  0.00            
ATOM     37  C12 GCD     1       9.890  23.710  17.860  1.00  0.00            
ATOM     38  H18 GCD     1       9.880  24.010  18.920  1.00  0.00            
ATOM     39  H19 GCD     1       9.250  22.830  17.710  1.00  0.00            
ATOM     40  O9  GCD     1       9.270  24.800  17.050  1.00  0.00            
ATOM     41  H20 GCD     1       8.970  24.380  16.230  1.00  0.00            
ATOM     42  O10 GCD     1      12.830  21.200  16.230  1.00  0.00            
ATOM     43  C13 GCD     1      13.010  19.860  15.750  1.00  0.00            
ATOM     44  H21 GCD     1      12.160  19.400  15.230  1.00  0.00            
ATOM     45  C14 GCD     1      14.270  19.600  14.920  1.00  0.00            
ATOM     46  H22 GCD     1      15.180  20.010  15.380  1.00  0.00            
ATOM     47  O11 GCD     1      14.240  20.230  13.650  1.00  0.00            
ATOM     48  H23 GCD     1      14.240  21.170  13.850  1.00  0.00            
ATOM     49  C15 GCD     1      14.550  18.140  14.820  1.00  0.00            
ATOM     50  H24 GCD     1      13.750  17.760  14.160  1.00  0.00            
ATOM     51  O12 GCD     1      15.880  17.920  14.250  1.00  0.00            
ATOM     52  H25 GCD     1      16.600  17.890  14.890  1.00  0.00            
ATOM     53  C16 GCD     1      14.610  17.460  16.240  1.00  0.00            
ATOM     54  H26 GCD     1      14.800  16.400  16.060  1.00  0.00            
ATOM     55  O13 GCD     1      13.360  17.670  16.870  1.00  0.00            
ATOM     56  C17 GCD     1      13.060  19.060  17.100  1.00  0.00            
ATOM     57  H27 GCD     1      13.850  19.410  17.770  1.00  0.00            
ATOM     58  C18 GCD     1      11.690  19.150  17.820  1.00  0.00            
ATOM     59  H28 GCD     1      10.980  18.520  17.280  1.00  0.00            
ATOM     60  H29 GCD     1      11.330  20.190  17.810  1.00  0.00            
ATOM     61  O14 GCD     1      11.680  18.760  19.240  1.00  0.00            
ATOM     62  H30 GCD     1      12.580  18.800  19.590  1.00  0.00            
ATOM     63  O15 GCD     1      15.730  17.990  17.000  1.00  0.00            
ATOM     64  C19 GCD     1      16.680  16.960  17.320  1.00  0.00            
ATOM     65  H31 GCD     1      16.650  16.080  16.670  1.00  0.00            
ATOM     66  C20 GCD     1      18.110  17.400  17.170  1.00  0.00            
ATOM     67  H32 GCD     1      18.380  18.190  17.880  1.00  0.00            
ATOM     68  O16 GCD     1      18.390  17.840  15.850  1.00  0.00            
ATOM     69  H33 GCD     1      19.250  18.260  15.950  1.00  0.00            
ATOM     70  C21 GCD     1      18.980  16.160  17.480  1.00  0.00            
ATOM     71  H34 GCD     1      18.750  15.370  16.760  1.00  0.00            
ATOM     72  O17 GCD     1      20.350  16.510  17.290  1.00  0.00            
ATOM     73  H35 GCD     1      20.640  16.800  18.170  1.00  0.00            
ATOM     74  C22 GCD     1      18.720  15.730  18.960  1.00  0.00            
ATOM     75  H36 GCD     1      19.290  14.820  19.190  1.00  0.00            
ATOM     76  O18 GCD     1      17.360  15.330  19.040  1.00  0.00            
ATOM     77  C23 GCD     1      16.450  16.410  18.750  1.00  0.00            
ATOM     78  H37 GCD     1      16.640  17.250  19.430  1.00  0.00            
ATOM     79  C24 GCD     1      15.020  15.840  19.000  1.00  0.00            
ATOM     80  H38 GCD     1      14.240  16.590  18.790  1.00  0.00            
ATOM     81  H39 GCD     1      14.990  15.610  20.070  1.00  0.00            
ATOM     82  O19 GCD     1      14.750  14.740  18.130  1.00  0.00            
ATOM     83  H40 GCD     1      13.980  14.280  18.500  1.00  0.00            
ATOM     84  O20 GCD     1      19.020  16.770  19.850  1.00  0.00            
ATOM     85  C25 GCD     1      19.840  16.340  20.930  1.00  0.00            
ATOM     86  H41 GCD     1      20.250  15.320  20.940  1.00  0.00            
ATOM     87  C26 GCD     1      21.060  17.260  21.120  1.00  0.00            
ATOM     88  H42 GCD     1      20.710  18.300  21.090  1.00  0.00            
ATOM     89  O21 GCD     1      21.860  17.180  20.000  1.00  0.00            
ATOM     90  H43 GCD     1      22.140  16.260  19.910  1.00  0.00            
ATOM     91  C27 GCD     1      21.730  16.820  22.430  1.00  0.00            
ATOM     92  H44 GCD     1      21.940  15.740  22.420  1.00  0.00            
ATOM     93  O22 GCD     1      22.930  17.580  22.680  1.00  0.00            
ATOM     94  H45 GCD     1      22.740  18.410  23.130  1.00  0.00            
ATOM     95  C28 GCD     1      20.740  16.980  23.570  1.00  0.00            
ATOM     96  H46 GCD     1      21.240  16.710  24.510  1.00  0.00            
ATOM     97  O23 GCD     1      19.620  16.150  23.410  1.00  0.00            
ATOM     98  C29 GCD     1      18.900  16.350  22.180  1.00  0.00            
ATOM     99  H47 GCD     1      18.380  17.300  22.340  1.00  0.00            
ATOM    100  C30 GCD     1      17.900  15.240  21.990  1.00  0.00            
ATOM    101  H48 GCD     1      18.320  14.330  21.530  1.00  0.00            
ATOM    102  H49 GCD     1      17.030  15.470  21.360  1.00  0.00            
ATOM    103  O24 GCD     1      17.320  14.860  23.230  1.00  0.00            
ATOM    104  H50 GCD     1      18.040  14.350  23.620  1.00  0.00            
ATOM    105  O25 GCD     1      20.310  18.330  23.740  1.00  0.00            
ATOM    106  C31 GCD     1      20.640  18.980  24.980  1.00  0.00            
ATOM    107  H51 GCD     1      21.320  18.400  25.620  1.00  0.00            
ATOM    108  C32 GCD     1      21.330  20.310  24.710  1.00  0.00            
ATOM    109  H52 GCD     1      20.710  20.840  23.980  1.00  0.00            
ATOM    110  O26 GCD     1      22.630  20.070  24.100  1.00  0.00            
ATOM    111  H53 GCD     1      23.030  20.920  23.870  1.00  0.00            
ATOM    112  C33 GCD     1      21.510  21.250  25.880  1.00  0.00            
ATOM    113  H54 GCD     1      22.270  20.710  26.460  1.00  0.00            
ATOM    114  O27 GCD     1      22.110  22.520  25.570  1.00  0.00            
ATOM    115  H55 GCD     1      21.340  23.090  25.450  1.00  0.00            
ATOM    116  C34 GCD     1      20.270  21.350  26.700  1.00  0.00            
ATOM    117  H56 GCD     1      20.410  21.750  27.710  1.00  0.00            
ATOM    118  O28 GCD     1      19.700  20.010  26.910  1.00  0.00            
ATOM    119  C35 GCD     1      19.360  19.240  25.800  1.00  0.00            
ATOM    120  H57 GCD     1      18.650  19.770  25.150  1.00  0.00            
ATOM    121  C36 GCD     1      18.740  17.930  26.220  1.00  0.00            
ATOM    122  H58 GCD     1      19.370  17.170  26.700  1.00  0.00            
ATOM    123  H59 GCD     1      18.430  17.430  25.290  1.00  0.00            
ATOM    124  O29 GCD     1      17.630  18.140  27.000  1.00  0.00            
ATOM    125  H60 GCD     1      17.870  17.880  27.900  1.00  0.00            
ATOM    126  O30 GCD     1      19.250  22.080  26.050  1.00  0.00            
ATOM    127  C37 GCD     1      19.050  23.420  26.620  1.00  0.00            
ATOM    128  H61 GCD     1      19.870  23.670  27.300  1.00  0.00            
ATOM    129  C38 GCD     1      18.970  24.410  25.450  1.00  0.00            
ATOM    130  H62 GCD     1      18.210  24.000  24.790  1.00  0.00            
ATOM    131  O31 GCD     1      20.270  24.500  24.910  1.00  0.00            
ATOM    132  H63 GCD     1      20.300  25.010  24.100  1.00  0.00            
ATOM    133  C39 GCD     1      18.640  25.820  25.970  1.00  0.00            
ATOM    134  H64 GCD     1      19.370  26.070  26.750  1.00  0.00            
ATOM    135  O32 GCD     1      18.510  26.870  24.950  1.00  0.00            
ATOM    136  H65 GCD     1      17.790  27.470  25.200  1.00  0.00            
ATOM    137  C40 GCD     1      17.310  25.700  26.720  1.00  0.00            
ATOM    138  H66 GCD     1      17.040  26.700  27.060  1.00  0.00            
ATOM    139  O33 GCD     1      17.470  24.880  27.840  1.00  0.00            
ATOM    140  C41 GCD     1      17.800  23.500  27.500  1.00  0.00            
ATOM    141  H67 GCD     1      16.980  23.010  26.950  1.00  0.00            
ATOM    142  C42 GCD     1      17.920  22.780  28.800  1.00  0.00            
ATOM    143  H68 GCD     1      18.090  21.710  28.680  1.00  0.00            
ATOM    144  H69 GCD     1      17.020  22.850  29.420  1.00  0.00            
ATOM    145  O34 GCD     1      19.110  23.150  29.570  1.00  0.00            
ATOM    146  H70 GCD     1      19.150  22.820  30.470  1.00  0.00            
ATOM    147  O35 GCD     1      16.300  25.290  25.830  1.00  0.00            
ATOM    148  C43 GCD     1      15.160  26.040  25.830  1.00  0.00            
ATOM    149  H71 GCD     1      15.020  26.520  26.810  1.00  0.00            
ATOM    150  C44 GCD     1      15.160  27.100  24.780  1.00  0.00            
ATOM    151  H72 GCD     1      15.460  26.580  23.860  1.00  0.00            
ATOM    152  O36 GCD     1      16.150  28.150  25.160  1.00  0.00            
ATOM    153  H73 GCD     1      16.380  28.620  24.350  1.00  0.00            
ATOM    154  C45 GCD     1      13.830  27.790  24.450  1.00  0.00            
ATOM    155  H74 GCD     1      13.410  28.180  25.380  1.00  0.00            
ATOM    156  O37 GCD     1      13.850  28.700  23.440  1.00  0.00            
ATOM    157  H75 GCD     1      14.310  28.300  22.700  1.00  0.00            
ATOM    158  C46 GCD     1      12.770  26.720  24.160  1.00  0.00            
ATOM    159  H76 GCD     1      11.780  27.170  24.060  1.00  0.00            
ATOM    160  O38 GCD     1      13.100  26.020  22.960  1.00  0.00            
ATOM    161  O39 GCD     1      12.750  25.750  25.180  1.00  0.00            
ATOM    162  C47 GCD     1      13.990  25.080  25.490  1.00  0.00            
ATOM    163  H77 GCD     1      14.170  24.580  24.530  1.00  0.00            
ATOM    164  C48 GCD     1      13.810  23.950  26.480  1.00  0.00            
ATOM    165  H78 GCD     1      13.270  24.280  27.370  1.00  0.00            
ATOM    166  H79 GCD     1      14.790  23.620  26.870  1.00  0.00            
ATOM    167  O40 GCD     1      13.220  22.800  25.870  1.00  0.00            
ATOM    168  H80 GCD     1      13.280  22.140  26.570  1.00  0.00            
ATOM    169  C1  BE3     2      16.020  21.530  17.810  1.00  0.00            
ATOM    170  C2  BE3     2      16.050  22.780  18.720  1.00  0.00            
ATOM    171  C3  BE3     2      15.360  22.490  20.060  1.00  0.00            
ATOM    172  C4  BE3     2      13.990  22.360  20.070  1.00  0.00            
ATOM    173  C5  BE3     2      13.270  22.090  21.210  1.00  0.00            
ATOM    174  C6  BE3     2      13.970  21.940  22.440  1.00  0.00            
ATOM    175  C7  BE3     2      15.360  22.090  22.430  1.00  0.00            
ATOM    176  C8  BE3     2      16.050  22.010  23.780  1.00  0.00            
ATOM    177  C9  BE3     2      16.080  22.410  21.290  1.00  0.00            
ATOM    178  N1  BE3     2      17.490  22.520  21.410  1.00  0.00            
ATOM    179  C10 BE3     2      18.100  23.760  21.720  1.00  0.00            
ATOM    180  O1  BE3     2      19.320  23.900  21.700  1.00  0.00            
ATOM    181  C11 BE3     2      17.230  24.960  22.030  1.00  0.00            
ATOM    182  Cl1 BE3     2      18.000  26.550  21.280  1.00  0.00            
ATOM    183  C12 BE3     2      18.310  21.250  21.330  1.00  0.00            
ATOM    184  C13 BE3     2      17.430  20.010  21.260  1.00  0.00            
ATOM    185  C14 BE3     2      19.420  21.220  20.210  1.00  0.00            
ATOM    186  O2  BE3     2      20.690  20.800  20.740  1.00  0.00            
ATOM    187  C15 BE3     2      21.700  20.520  19.740  1.00  0.00            
ATOM    188  H1  BE3     2      15.030  21.260  17.400  1.00  0.00            
ATOM    189  H2  BE3     2      16.700  21.680  16.970  1.00  0.00            
ATOM    190  H3  BE3     2      16.360  20.650  18.370  1.00  0.00            
ATOM    191  H4  BE3     2      15.670  23.660  18.190  1.00  0.00            
ATOM    192  H5  BE3     2      17.110  23.020  18.810  1.00  0.00            
ATOM    193  H6  BE3     2      13.460  22.330  19.120  1.00  0.00            
ATOM    194  H7  BE3     2      12.220  21.810  21.170  1.00  0.00            
ATOM    195  H8  BE3     2      13.480  21.600  23.340  1.00  0.00            
ATOM    196  H9  BE3     2      15.620  21.120  24.250  1.00  0.00            
ATOM    197  H10 BE3     2      17.140  21.940  23.720  1.00  0.00            
ATOM    198  H11 BE3     2      15.810  22.880  24.420  1.00  0.00            
ATOM    199  H12 BE3     2      17.240  25.060  23.120  1.00  0.00            
ATOM    200  H13 BE3     2      16.200  24.840  21.690  1.00  0.00            
ATOM    201  H14 BE3     2      18.950  21.270  22.220  1.00  0.00            
ATOM    202  H15 BE3     2      16.590  19.980  21.960  1.00  0.00            
ATOM    203  H16 BE3     2      16.920  19.810  20.310  1.00  0.00            
ATOM    204  H17 BE3     2      18.050  19.140  21.480  1.00  0.00            
ATOM    205  H18 BE3     2      19.520  22.250  19.850  1.00  0.00            
ATOM    206  H19 BE3     2      19.210  20.510  19.400  1.00  0.00            
ATOM    207  H20 BE3     2      21.160  20.080  18.900  1.00  0.00            
ATOM    208  H21 BE3     2      22.070  21.460  19.330  1.00  0.00            
ATOM    209  H22 BE3     2      22.490  19.830  20.060  1.00  0.00            
TER
ENDMDL
MODEL        1
ATOM      1  H1  GCD     1      16.020  21.820  16.190  1.00  0.00            
ATOM      2  O1  GCD     1      16.550  21.480  16.910  1.00  0.00            
ATOM      3  C1  GCD     1      17.230  20.320  16.550  1.00  0.00            
ATOM      4  H2  GCD     1      17.920  20.080  17.360  1.00  0.00            
ATOM      5  H3  GCD     1      16.450  19.560  16.370  1.00  0.00            
ATOM      6  C2  GCD     1      17.940  20.440  15.250  1.00  0.00            
ATOM      7  H4  GCD     1      18.430  19.510  14.930  1.00  0.00            
ATOM      8  C3  GCD     1      19.010  21.450  15.300  1.00  0.00            
ATOM      9  H5  GCD     1      18.640  22.450  15.560  1.00  0.00            
ATOM     10  C4  GCD     1      19.630  21.620  13.920  1.00  0.00            
ATOM     11  H6  GCD     1      20.200  20.740  13.620  1.00  0.00            
ATOM     12  O2  GCD     1      20.570  22.690  14.030  1.00  0.00            
ATOM     13  H7  GCD     1      20.290  23.520  14.420  1.00  0.00            
ATOM     14  C5  GCD     1      18.540  21.860  12.860  1.00  0.00            
ATOM     15  H8  GCD     1      18.040  22.810  13.070  1.00  0.00            
ATOM     16  O3  GCD     1      19.110  21.880  11.540  1.00  0.00            
ATOM     17  H9  GCD     1      19.870  22.460  11.620  1.00  0.00            
ATOM     18  C6  GCD     1      17.440  20.800  12.920  1.00  0.00            
ATOM     19  O4  GCD     1      16.960  20.760  14.280  1.00  0.00            
ATOM     20  H10 GCD     1      16.600  21.040  12.260  1.00  0.00            
ATOM     21  O5  GCD     1      17.960  19.580  12.500  1.00  0.00            
ATOM     22  C7  GCD     1      17.050  18.800  11.720  1.00  0.00            
ATOM     23  H11 GCD     1      16.040  19.210  11.590  1.00  0.00            
ATOM     24  C8  GCD     1      17.680  18.610  10.290  1.00  0.00            
ATOM     25  H12 GCD     1      18.650  18.180  10.550  1.00  0.00            
ATOM     26  O6  GCD     1      17.810  19.960   9.740  1.00  0.00            
ATOM     27  H13 GCD     1      18.590  20.370  10.140  1.00  0.00            
ATOM     28  C9  GCD     1      16.810  17.580   9.530  1.00  0.00            
ATOM     29  H14 GCD     1      15.810  18.030   9.500  1.00  0.00            
ATOM     30  O7  GCD     1      17.180  17.420   8.130  1.00  0.00            
ATOM     31  H15 GCD     1      17.980  16.890   8.060  1.00  0.00            
ATOM     32  C10 GCD     1      16.770  16.260  10.290  1.00  0.00            
ATOM     33  H16 GCD     1      16.090  15.600   9.750  1.00  0.00            
ATOM     34  O8  GCD     1      16.240  16.540  11.630  1.00  0.00            
ATOM     35  C11 GCD     1      17.040  17.430  12.400  1.00  0.00            
ATOM     36  H17 GCD     1      18.040  17.000  12.490  1.00  0.00            
ATOM     37  C12 GCD     1      16.290  17.470  13.750  1.00  0.00            
ATOM     38  H18 GCD     1      16.860  18.080  14.470  1.00  0.00            
ATOM     39  H19 GCD     1      16.380  16.440  14.100  1.00  0.00            
ATOM     40  O9  GCD     1      14.980  17.950  13.630  1.00  0.00            
ATOM     41  H20 GCD     1      14.410  17.320  13.180  1.00  0.00            
ATOM     42  O10 GCD     1      18.040  15.720  10.430  1.00  0.00            
ATOM     43  C13 GCD     1      18.450  14.800   9.430  1.00  0.00            
ATOM     44  H21 GCD     1      17.640  14.770   8.680  1.00  0.00            
ATOM     45  C14 GCD     1      19.780  15.260   8.940  1.00  0.00            
ATOM     46  H22 GCD     1      20.460  15.420   9.780  1.00  0.00            
ATOM     47  O11 GCD     1      19.620  16.450   8.200  1.00  0.00            
ATOM     48  H23 GCD     1      20.510  16.600   7.840  1.00  0.00            
ATOM     49  C15 GCD     1      20.440  14.230   7.980  1.00  0.00            
ATOM     50  H24 GCD     1      19.860  14.240   7.050  1.00  0.00            
ATOM     51  O12 GCD     1      21.770  14.650   7.700  1.00  0.00            
ATOM     52  H25 GCD     1      22.380  14.370   8.400  1.00  0.00            
ATOM     53  C16 GCD     1      20.380  12.820   8.500  1.00  0.00            
ATOM     54  H26 GCD     1      20.630  12.130   7.680  1.00  0.00            
ATOM     55  O13 GCD     1      19.050  12.520   8.920  1.00  0.00            
ATOM     56  C17 GCD     1      18.590  13.390  10.010  1.00  0.00            
ATOM     57  H27 GCD     1      19.280  13.440  10.870  1.00  0.00            
ATOM     58  C18 GCD     1      17.260  12.900  10.540  1.00  0.00            
ATOM     59  H28 GCD     1      16.610  12.900   9.660  1.00  0.00            
ATOM     60  H29 GCD     1      16.820  13.620  11.240  1.00  0.00            
ATOM     61  O14 GCD     1      17.400  11.640  11.130  1.00  0.00            
ATOM     62  H30 GCD     1      16.780  11.160  10.570  1.00  0.00            
ATOM     63  O15 GCD     1      21.280  12.670   9.580  1.00  0.00            
ATOM     64  C19 GCD     1      22.270  11.610   9.550  1.00  0.00            
ATOM     65  H31 GCD     1      22.150  11.030   8.630  1.00  0.00            
ATOM     66  C20 GCD     1      23.560  12.250   9.780  1.00  0.00            
ATOM     67  H32 GCD     1      23.530  12.780  10.730  1.00  0.00            
ATOM     68  O16 GCD     1      23.880  13.170   8.760  1.00  0.00            
ATOM     69  H33 GCD     1      24.080  12.660   7.970  1.00  0.00            
ATOM     70  C21 GCD     1      24.700  11.170   9.880  1.00  0.00            
ATOM     71  H34 GCD     1      24.680  10.510   9.010  1.00  0.00            
ATOM     72  O17 GCD     1      26.020  11.770  10.040  1.00  0.00            
ATOM     73  H35 GCD     1      26.280  11.450  10.910  1.00  0.00            
ATOM     74  C22 GCD     1      24.280  10.220  11.020  1.00  0.00            
ATOM     75  H36 GCD     1      24.960   9.370  10.940  1.00  0.00            
ATOM     76  O18 GCD     1      22.940   9.700  10.750  1.00  0.00            
ATOM     77  C23 GCD     1      21.900  10.650  10.680  1.00  0.00            
ATOM     78  H37 GCD     1      21.680  11.180  11.610  1.00  0.00            
ATOM     79  C24 GCD     1      20.530  10.050  10.330  1.00  0.00            
ATOM     80  H38 GCD     1      20.550   9.700   9.290  1.00  0.00            
ATOM     81  H39 GCD     1      19.780  10.820  10.550  1.00  0.00            
ATOM     82  O19 GCD     1      20.180   8.910  11.060  1.00  0.00            
ATOM     83  H40 GCD     1      20.040   9.170  11.970  1.00  0.00            
ATOM     84  O20 GCD     1      24.370  10.840  12.260  1.00  0.00            
ATOM     85  C25 GCD     1      25.190  10.260  13.300  1.00  0.00            
ATOM     86  H41 GCD     1      25.700   9.330  13.000  1.00  0.00            
ATOM     87  C26 GCD     1      26.290  11.350  13.580  1.00  0.00            
ATOM     88  H42 GCD     1      25.780  12.310  13.760  1.00  0.00            
ATOM     89  O21 GCD     1      27.170  11.450  12.500  1.00  0.00            
ATOM     90  H43 GCD     1      27.970  11.740  12.960  1.00  0.00            
ATOM     91  C27 GCD     1      27.100  10.980  14.840  1.00  0.00            
ATOM     92  H44 GCD     1      27.640  10.070  14.560  1.00  0.00            
ATOM     93  O22 GCD     1      28.140  11.950  15.120  1.00  0.00            
ATOM     94  H45 GCD     1      28.100  12.210  16.050  1.00  0.00            
ATOM     95  C28 GCD     1      26.160  10.770  15.990  1.00  0.00            
ATOM     96  H46 GCD     1      26.700  10.400  16.850  1.00  0.00            
ATOM     97  O23 GCD     1      25.130   9.880  15.700  1.00  0.00            
ATOM     98  C29 GCD     1      24.300  10.080  14.520  1.00  0.00            
ATOM     99  H47 GCD     1      23.610  10.920  14.660  1.00  0.00            
ATOM    100  C30 GCD     1      23.210   8.890  14.410  1.00  0.00            
ATOM    101  H48 GCD     1      23.750   7.960  14.640  1.00  0.00            
ATOM    102  H49 GCD     1      22.790   8.780  13.400  1.00  0.00            
ATOM    103  O24 GCD     1      22.090   8.990  15.290  1.00  0.00            
ATOM    104  H50 GCD     1      22.430   8.980  16.190  1.00  0.00            
ATOM    105  O25 GCD     1      25.500  12.050  16.330  1.00  0.00            
ATOM    106  C31 GCD     1      25.170  12.040  17.760  1.00  0.00            
ATOM    107  H51 GCD     1      25.240  11.010  18.140  1.00  0.00            
ATOM    108  C32 GCD     1      26.170  12.970  18.450  1.00  0.00            
ATOM    109  H52 GCD     1      26.140  13.920  17.900  1.00  0.00            
ATOM    110  O26 GCD     1      27.570  12.630  18.450  1.00  0.00            
ATOM    111  H53 GCD     1      28.140  13.270  18.890  1.00  0.00            
ATOM    112  C33 GCD     1      25.900  13.230  19.950  1.00  0.00            
ATOM    113  H54 GCD     1      26.020  12.340  20.580  1.00  0.00            
ATOM    114  O27 GCD     1      26.750  14.270  20.560  1.00  0.00            
ATOM    115  H55 GCD     1      26.390  15.050  20.120  1.00  0.00            
ATOM    116  C34 GCD     1      24.390  13.570  20.050  1.00  0.00            
ATOM    117  H56 GCD     1      24.000  13.670  21.070  1.00  0.00            
ATOM    118  O28 GCD     1      23.620  12.520  19.450  1.00  0.00            
ATOM    119  C35 GCD     1      23.710  12.530  18.020  1.00  0.00            
ATOM    120  H57 GCD     1      23.590  13.530  17.600  1.00  0.00            
ATOM    121  C36 GCD     1      22.640  11.540  17.500  1.00  0.00            
ATOM    122  H58 GCD     1      22.740  11.550  16.410  1.00  0.00            
ATOM    123  H59 GCD     1      21.660  11.980  17.730  1.00  0.00            
ATOM    124  O29 GCD     1      22.740  10.190  17.980  1.00  0.00            
ATOM    125  H60 GCD     1      22.480  10.230  18.900  1.00  0.00            
ATOM    126  O30 GCD     1      24.160  14.900  19.420  1.00  0.00            
ATOM    127  C37 GCD     1      23.740  15.850  20.360  1.00  0.00            
ATOM    128  H61 GCD     1      23.990  15.510  21.380  1.00  0.00            
ATOM    129  C38 GCD     1      24.390  17.200  20.050  1.00  0.00            
ATOM    130  H62 GCD     1      24.190  17.410  19.000  1.00  0.00            
ATOM    131  O31 GCD     1      25.780  17.000  20.320  1.00  0.00            
ATOM    132  H63 GCD     1      26.150  17.880  20.200  1.00  0.00            
ATOM    133  C39 GCD     1      23.790  18.260  21.020  1.00  0.00            
ATOM    134  H64 GCD     1      24.020  17.910  22.040  1.00  0.00            
ATOM    135  O32 GCD     1      24.530  19.500  20.920  1.00  0.00            
ATOM    136  H65 GCD     1      24.450  19.820  20.020  1.00  0.00            
ATOM    137  C40 GCD     1      22.260  18.360  20.750  1.00  0.00            
ATOM    138  H66 GCD     1      21.730  19.040  21.430  1.00  0.00            
ATOM    139  O33 GCD     1      21.710  17.140  21.110  1.00  0.00            
ATOM    140  C41 GCD     1      22.190  16.080  20.230  1.00  0.00            
ATOM    141  H67 GCD     1      21.970  16.300  19.170  1.00  0.00            
ATOM    142  C42 GCD     1      21.420  14.810  20.630  1.00  0.00            
ATOM    143  H68 GCD     1      21.670  14.550  21.670  1.00  0.00            
ATOM    144  H69 GCD     1      21.860  13.970  20.080  1.00  0.00            
ATOM    145  O34 GCD     1      20.040  14.840  20.340  1.00  0.00            
ATOM    146  H70 GCD     1      19.700  15.260  21.140  1.00  0.00            
ATOM    147  O35 GCD     1      21.950  18.720  19.430  1.00  0.00            
ATOM    148  C43 GCD     1      21.620  20.100  19.220  1.00  0.00            
ATOM    149  H71 GCD     1      21.970  20.600  20.130  1.00  0.00            
ATOM    150  C44 GCD     1      22.400  20.550  18.060  1.00  0.00            
ATOM    151  H72 GCD     1      22.090  19.780  17.350  1.00  0.00            
ATOM    152  O36 GCD     1      23.800  20.440  18.360  1.00  0.00            
ATOM    153  H73 GCD     1      24.270  20.470  17.520  1.00  0.00            
ATOM    154  C45 GCD     1      21.970  21.860  17.420  1.00  0.00            
ATOM    155  H74 GCD     1      22.250  22.700  18.090  1.00  0.00            
ATOM    156  O37 GCD     1      22.600  22.100  16.190  1.00  0.00            
ATOM    157  H75 GCD     1      21.870  22.130  15.560  1.00  0.00            
ATOM    158  C46 GCD     1      20.440  21.880  17.270  1.00  0.00            
ATOM    159  H76 GCD     1      20.080  22.890  17.050  1.00  0.00            
ATOM    160  O38 GCD     1      19.990  20.980  16.270  1.00  0.00            
ATOM    161  O39 GCD     1      19.840  21.510  18.540  1.00  0.00            
ATOM    162  C47 GCD     1      20.140  20.180  18.940  1.00  0.00            
ATOM    163  H77 GCD     1      19.940  19.480  18.120  1.00  0.00            
ATOM    164  C48 GCD     1      19.350  19.820  20.220  1.00  0.00            
ATOM    165  H78 GCD     1      19.400  20.550  21.040  1.00  0.00            
ATOM    166  H79 GCD     1      19.750  18.930  20.710  1.00  0.00            
ATOM    167  O40 GCD     1      17.940  19.650  20.050  1.00  0.00            
ATOM    168  H80 GCD     1      17.530  20.480  19.770  1.00  0.00            
ATOM    169  C1  BE3     2      22.630  13.180  13.530  1.00  0.00            
ATOM    170  C2  BE3     2      22.070  14.430  12.800  1.00  0.00            
ATOM    171  C3  BE3     2      21.000  15.040  13.720  1.00  0.00            
ATOM    172  C4  BE3     2      19.770  14.390  13.770  1.00  0.00            
ATOM    173  C5  BE3     2      18.800  14.860  14.690  1.00  0.00            
ATOM    174  C6  BE3     2      19.000  15.990  15.530  1.00  0.00            
ATOM    175  C7  BE3     2      20.270  16.710  15.400  1.00  0.00            
ATOM    176  C8  BE3     2      20.410  17.910  16.250  1.00  0.00            
ATOM    177  C9  BE3     2      21.230  16.270  14.460  1.00  0.00            
ATOM    178  N1  BE3     2      22.480  17.050  14.190  1.00  0.00            
ATOM    179  C10 BE3     2      22.400  18.110  13.260  1.00  0.00            
ATOM    180  O1  BE3     2      23.260  18.990  13.200  1.00  0.00            
ATOM    181  C11 BE3     2      21.230  17.990  12.330  1.00  0.00            
ATOM    182  Cl1 BE3     2      21.350  18.720  10.690  1.00  0.00            
ATOM    183  C12 BE3     2      23.700  16.850  15.040  1.00  0.00            
ATOM    184  C13 BE3     2      23.660  15.930  16.330  1.00  0.00            
ATOM    185  C14 BE3     2      24.970  16.390  14.240  1.00  0.00            
ATOM    186  O2  BE3     2      26.130  16.280  15.080  1.00  0.00            
ATOM    187  C15 BE3     2      27.040  15.200  14.690  1.00  0.00            
ATOM    188  H1  BE3     2      23.670  12.990  13.220  1.00  0.00            
ATOM    189  H2  BE3     2      22.580  13.330  14.620  1.00  0.00            
ATOM    190  H3  BE3     2      21.950  12.360  13.310  1.00  0.00            
ATOM    191  H4  BE3     2      21.680  14.220  11.800  1.00  0.00            
ATOM    192  H5  BE3     2      22.880  15.140  12.590  1.00  0.00            
ATOM    193  H6  BE3     2      19.660  13.460  13.220  1.00  0.00            
ATOM    194  H7  BE3     2      17.910  14.270  14.880  1.00  0.00            
ATOM    195  H8  BE3     2      18.260  16.360  16.240  1.00  0.00            
ATOM    196  H9  BE3     2      20.800  18.750  15.670  1.00  0.00            
ATOM    197  H10 BE3     2      19.470  18.220  16.720  1.00  0.00            
ATOM    198  H11 BE3     2      21.100  17.540  17.020  1.00  0.00            
ATOM    199  H12 BE3     2      20.250  18.220  12.760  1.00  0.00            
ATOM    200  H13 BE3     2      21.340  16.940  12.040  1.00  0.00            
ATOM    201  H14 BE3     2      23.930  17.860  15.390  1.00  0.00            
ATOM    202  H15 BE3     2      23.110  14.990  16.230  1.00  0.00            
ATOM    203  H16 BE3     2      24.610  15.650  16.800  1.00  0.00            
ATOM    204  H17 BE3     2      23.040  16.490  17.040  1.00  0.00            
ATOM    205  H18 BE3     2      25.170  17.020  13.370  1.00  0.00            
ATOM    206  H19 BE3     2      24.710  15.360  13.960  1.00  0.00            
ATOM    207  H20 BE3     2      26.610  14.240  15.000  1.00  0.00            
ATOM    208  H21 BE3     2      27.170  15.190  13.600  1.00  0.00            
ATOM    209  H22 BE3     2      28.030  15.340  15.150  1.00  0.00            
TER
ENDMDL
MODEL        1
ATOM      1  H1  GCD     1       5.790  26.930  20.800  1.00  0.00            
ATOM      2  O1  GCD     1       6.500  27.470  20.440  1.00  0.00            
ATOM      3  C1  GCD     1       7.550  26.500  20.180  1.00  0.00            
ATOM      4  H2  GCD     1       7.880  26.140  21.160  1.00  0.00            
ATOM      5  H3  GCD     1       7.050  25.740  19.570  1.00  0.00            
ATOM      6  C2  GCD     1       8.790  27.000  19.430  1.00  0.00            
ATOM      7  H4  GCD     1       9.530  26.190  19.420  1.00  0.00            
ATOM      8  C3  GCD     1       9.400  28.260  20.010  1.00  0.00            
ATOM      9  H5  GCD     1       8.630  29.040  20.000  1.00  0.00            
ATOM     10  C4  GCD     1      10.660  28.700  19.190  1.00  0.00            
ATOM     11  H6  GCD     1      11.370  27.870  19.090  1.00  0.00            
ATOM     12  O2  GCD     1      11.330  29.930  19.720  1.00  0.00            
ATOM     13  H7  GCD     1      11.270  29.950  20.680  1.00  0.00            
ATOM     14  C5  GCD     1      10.220  28.860  17.720  1.00  0.00            
ATOM     15  H8  GCD     1       9.500  29.680  17.770  1.00  0.00            
ATOM     16  O3  GCD     1      11.330  29.160  16.930  1.00  0.00            
ATOM     17  H9  GCD     1      11.700  28.400  16.470  1.00  0.00            
ATOM     18  C6  GCD     1       9.480  27.690  17.150  1.00  0.00            
ATOM     19  O4  GCD     1       8.450  27.430  18.080  1.00  0.00            
ATOM     20  H10 GCD     1       9.000  27.860  16.180  1.00  0.00            
ATOM     21  O5  GCD     1      10.360  26.610  17.100  1.00  0.00            
ATOM     22  C7  GCD     1      10.360  25.850  15.890  1.00  0.00            
ATOM     23  H11 GCD     1       9.800  26.360  15.090  1.00  0.00            
ATOM     24  C8  GCD     1      11.820  25.860  15.350  1.00  0.00            
ATOM     25  H12 GCD     1      12.490  25.310  16.030  1.00  0.00            
ATOM     26  O6  GCD     1      12.270  27.150  15.220  1.00  0.00            
ATOM     27  H13 GCD     1      13.230  27.080  15.120  1.00  0.00            
ATOM     28  C9  GCD     1      11.790  25.130  13.960  1.00  0.00            
ATOM     29  H14 GCD     1      11.170  25.640  13.200  1.00  0.00            
ATOM     30  O7  GCD     1      13.120  25.130  13.470  1.00  0.00            
ATOM     31  H15 GCD     1      13.530  24.310  13.760  1.00  0.00            
ATOM     32  C10 GCD     1      11.220  23.690  14.190  1.00  0.00            
ATOM     33  H16 GCD     1      11.010  23.070  13.320  1.00  0.00            
ATOM     34  O8  GCD     1       9.890  23.840  14.690  1.00  0.00            
ATOM     35  C11 GCD     1       9.730  24.460  15.980  1.00  0.00            
ATOM     36  H17 GCD     1      10.270  23.800  16.670  1.00  0.00            
ATOM     37  C12 GCD     1       8.220  24.500  16.280  1.00  0.00            
ATOM     38  H18 GCD     1       8.120  24.540  17.370  1.00  0.00            
ATOM     39  H19 GCD     1       7.840  23.560  15.870  1.00  0.00            
ATOM     40  O9  GCD     1       7.540  25.680  15.680  1.00  0.00            
ATOM     41  H20 GCD     1       7.960  25.850  14.830  1.00  0.00            
ATOM     42  O10 GCD     1      12.140  23.050  15.080  1.00  0.00            
ATOM     43  C13 GCD     1      12.570  21.750  14.670  1.00  0.00            
ATOM     44  H21 GCD     1      12.120  21.450  13.720  1.00  0.00            
ATOM     45  C14 GCD     1      14.120  21.820  14.580  1.00  0.00            
ATOM     46  H22 GCD     1      14.610  22.170  15.500  1.00  0.00            
ATOM     47  O11 GCD     1      14.520  22.710  13.590  1.00  0.00            
ATOM     48  H23 GCD     1      15.470  22.670  13.400  1.00  0.00            
ATOM     49  C15 GCD     1      14.750  20.410  14.380  1.00  0.00            
ATOM     50  H24 GCD     1      14.420  20.040  13.400  1.00  0.00            
ATOM     51  O12 GCD     1      16.210  20.500  14.430  1.00  0.00            
ATOM     52  H25 GCD     1      16.430  20.670  15.350  1.00  0.00            
ATOM     53  C16 GCD     1      14.240  19.370  15.380  1.00  0.00            
ATOM     54  H26 GCD     1      14.490  18.370  15.010  1.00  0.00            
ATOM     55  O13 GCD     1      12.830  19.510  15.460  1.00  0.00            
ATOM     56  C17 GCD     1      12.180  20.740  15.750  1.00  0.00            
ATOM     57  H27 GCD     1      12.610  21.090  16.700  1.00  0.00            
ATOM     58  C18 GCD     1      10.710  20.690  15.940  1.00  0.00            
ATOM     59  H28 GCD     1      10.190  20.310  15.050  1.00  0.00            
ATOM     60  H29 GCD     1      10.390  21.690  16.250  1.00  0.00            
ATOM     61  O14 GCD     1      10.420  19.860  17.110  1.00  0.00            
ATOM     62  H30 GCD     1      11.270  19.810  17.560  1.00  0.00            
ATOM     63  O15 GCD     1      14.880  19.770  16.600  1.00  0.00            
ATOM     64  C19 GCD     1      15.830  18.870  17.070  1.00  0.00            
ATOM     65  H31 GCD     1      16.240  18.270  16.250  1.00  0.00            
ATOM     66  C20 GCD     1      17.040  19.560  17.700  1.00  0.00            
ATOM     67  H32 GCD     1      16.630  20.190  18.500  1.00  0.00            
ATOM     68  O16 GCD     1      17.710  20.340  16.800  1.00  0.00            
ATOM     69  H33 GCD     1      17.510  21.230  17.100  1.00  0.00            
ATOM     70  C21 GCD     1      18.070  18.620  18.280  1.00  0.00            
ATOM     71  H34 GCD     1      18.520  17.920  17.570  1.00  0.00            
ATOM     72  O17 GCD     1      19.090  19.400  18.900  1.00  0.00            
ATOM     73  H35 GCD     1      18.710  19.730  19.730  1.00  0.00            
ATOM     74  C22 GCD     1      17.380  17.770  19.330  1.00  0.00            
ATOM     75  H36 GCD     1      17.950  16.870  19.580  1.00  0.00            
ATOM     76  O18 GCD     1      16.180  17.140  18.750  1.00  0.00            
ATOM     77  C23 GCD     1      15.140  18.050  18.190  1.00  0.00            
ATOM     78  H37 GCD     1      14.930  18.710  19.040  1.00  0.00            
ATOM     79  C24 GCD     1      13.890  17.240  17.760  1.00  0.00            
ATOM     80  H38 GCD     1      13.140  18.020  17.590  1.00  0.00            
ATOM     81  H39 GCD     1      13.620  16.540  18.560  1.00  0.00            
ATOM     82  O19 GCD     1      14.160  16.380  16.610  1.00  0.00            
ATOM     83  H40 GCD     1      14.910  15.840  16.860  1.00  0.00            
ATOM     84  O20 GCD     1      16.940  18.550  20.390  1.00  0.00            
ATOM     85  C25 GCD     1      17.160  18.090  21.650  1.00  0.00            
ATOM     86  H41 GCD     1      17.650  17.110  21.740  1.00  0.00            
ATOM     87  C26 GCD     1      17.970  19.160  22.430  1.00  0.00            
ATOM     88  H42 GCD     1      17.380  20.080  22.310  1.00  0.00            
ATOM     89  O21 GCD     1      19.200  19.540  21.750  1.00  0.00            
ATOM     90  H43 GCD     1      19.550  20.280  22.270  1.00  0.00            
ATOM     91  C27 GCD     1      18.090  18.950  23.970  1.00  0.00            
ATOM     92  H44 GCD     1      18.650  18.020  24.110  1.00  0.00            
ATOM     93  O22 GCD     1      18.770  20.060  24.560  1.00  0.00            
ATOM     94  H45 GCD     1      18.120  20.570  25.050  1.00  0.00            
ATOM     95  C28 GCD     1      16.720  18.740  24.540  1.00  0.00            
ATOM     96  H46 GCD     1      16.750  18.400  25.580  1.00  0.00            
ATOM     97  O23 GCD     1      16.000  17.690  23.780  1.00  0.00            
ATOM     98  C29 GCD     1      15.790  17.930  22.360  1.00  0.00            
ATOM     99  H47 GCD     1      15.220  18.870  22.280  1.00  0.00            
ATOM    100  C30 GCD     1      14.890  16.770  21.800  1.00  0.00            
ATOM    101  H48 GCD     1      15.290  15.750  21.810  1.00  0.00            
ATOM    102  H49 GCD     1      14.620  17.010  20.770  1.00  0.00            
ATOM    103  O24 GCD     1      13.650  16.850  22.510  1.00  0.00            
ATOM    104  H50 GCD     1      13.700  16.330  23.320  1.00  0.00            
ATOM    105  O25 GCD     1      15.950  19.950  24.570  1.00  0.00            
ATOM    106  C31 GCD     1      15.590  20.440  25.870  1.00  0.00            
ATOM    107  H51 GCD     1      16.010  19.810  26.670  1.00  0.00            
ATOM    108  C32 GCD     1      15.950  21.870  26.210  1.00  0.00            
ATOM    109  H52 GCD     1      15.430  22.560  25.530  1.00  0.00            
ATOM    110  O26 GCD     1      17.390  22.020  26.100  1.00  0.00            
ATOM    111  H53 GCD     1      17.470  22.900  26.480  1.00  0.00            
ATOM    112  C33 GCD     1      15.530  22.140  27.610  1.00  0.00            
ATOM    113  H54 GCD     1      16.090  21.440  28.240  1.00  0.00            
ATOM    114  O27 GCD     1      16.040  23.410  28.010  1.00  0.00            
ATOM    115  H55 GCD     1      15.580  24.110  27.540  1.00  0.00            
ATOM    116  C34 GCD     1      13.940  22.090  27.650  1.00  0.00            
ATOM    117  H56 GCD     1      13.500  22.210  28.640  1.00  0.00            
ATOM    118  O28 GCD     1      13.640  20.780  27.220  1.00  0.00            
ATOM    119  C35 GCD     1      14.030  20.310  25.920  1.00  0.00            
ATOM    120  H57 GCD     1      13.630  20.920  25.100  1.00  0.00            
ATOM    121  C36 GCD     1      13.520  18.910  25.780  1.00  0.00            
ATOM    122  H58 GCD     1      13.940  18.230  26.530  1.00  0.00            
ATOM    123  H59 GCD     1      13.910  18.500  24.840  1.00  0.00            
ATOM    124  O29 GCD     1      12.070  18.720  25.720  1.00  0.00            
ATOM    125  H60 GCD     1      11.790  18.870  26.630  1.00  0.00            
ATOM    126  O30 GCD     1      13.380  23.040  26.730  1.00  0.00            
ATOM    127  C37 GCD     1      12.960  24.350  27.220  1.00  0.00            
ATOM    128  H61 GCD     1      13.350  24.360  28.250  1.00  0.00            
ATOM    129  C38 GCD     1      13.600  25.520  26.420  1.00  0.00            
ATOM    130  H62 GCD     1      13.480  25.450  25.330  1.00  0.00            
ATOM    131  O31 GCD     1      14.990  25.660  26.720  1.00  0.00            
ATOM    132  H63 GCD     1      15.330  25.950  25.860  1.00  0.00            
ATOM    133  C39 GCD     1      12.890  26.820  26.810  1.00  0.00            
ATOM    134  H64 GCD     1      13.150  27.040  27.850  1.00  0.00            
ATOM    135  O32 GCD     1      13.340  27.890  25.980  1.00  0.00            
ATOM    136  H65 GCD     1      13.400  28.820  26.230  1.00  0.00            
ATOM    137  C40 GCD     1      11.380  26.740  26.800  1.00  0.00            
ATOM    138  H66 GCD     1      10.990  27.690  27.160  1.00  0.00            
ATOM    139  O33 GCD     1      11.090  25.630  27.680  1.00  0.00            
ATOM    140  C41 GCD     1      11.470  24.370  27.290  1.00  0.00            
ATOM    141  H67 GCD     1      11.130  24.100  26.280  1.00  0.00            
ATOM    142  C42 GCD     1      10.870  23.410  28.320  1.00  0.00            
ATOM    143  H68 GCD     1      10.790  22.430  27.830  1.00  0.00            
ATOM    144  H69 GCD     1       9.840  23.760  28.460  1.00  0.00            
ATOM    145  O34 GCD     1      11.450  23.280  29.650  1.00  0.00            
ATOM    146  H70 GCD     1      11.500  24.220  29.860  1.00  0.00            
ATOM    147  O35 GCD     1      10.880  26.500  25.430  1.00  0.00            
ATOM    148  C43 GCD     1       9.970  27.440  24.890  1.00  0.00            
ATOM    149  H71 GCD     1       9.230  27.820  25.610  1.00  0.00            
ATOM    150  C44 GCD     1      10.730  28.650  24.300  1.00  0.00            
ATOM    151  H72 GCD     1      11.650  28.290  23.820  1.00  0.00            
ATOM    152  O36 GCD     1      10.940  29.510  25.380  1.00  0.00            
ATOM    153  H73 GCD     1      11.530  30.210  25.080  1.00  0.00            
ATOM    154  C45 GCD     1       9.870  29.450  23.280  1.00  0.00            
ATOM    155  H74 GCD     1       9.110  29.960  23.880  1.00  0.00            
ATOM    156  O37 GCD     1      10.750  30.420  22.660  1.00  0.00            
ATOM    157  H75 GCD     1      10.070  31.030  22.370  1.00  0.00            
ATOM    158  C46 GCD     1       9.030  28.610  22.380  1.00  0.00            
ATOM    159  H76 GCD     1       8.200  29.220  22.030  1.00  0.00            
ATOM    160  O38 GCD     1       9.850  28.040  21.350  1.00  0.00            
ATOM    161  O39 GCD     1       8.380  27.590  23.130  1.00  0.00            
ATOM    162  C47 GCD     1       9.270  26.630  23.750  1.00  0.00            
ATOM    163  H77 GCD     1       9.900  26.110  23.020  1.00  0.00            
ATOM    164  C48 GCD     1       8.400  25.520  24.370  1.00  0.00            
ATOM    165  H78 GCD     1       7.820  25.830  25.250  1.00  0.00            
ATOM    166  H79 GCD     1       9.060  24.740  24.770  1.00  0.00            
ATOM    167  O40 GCD     1       7.530  25.040  23.370  1.00  0.00            
ATOM    168  H80 GCD     1       6.840  25.660  23.120  1.00  0.00            
ATOM    169  C1  BE3     2      13.690  23.990  18.060  1.00  0.00            
ATOM    170  C2  BE3     2      13.250  25.070  19.090  1.00  0.00            
ATOM    171  C3  BE3     2      12.220  24.520  20.050  1.00  0.00            
ATOM    172  C4  BE3     2      10.950  24.320  19.610  1.00  0.00            
ATOM    173  C5  BE3     2       9.940  23.720  20.350  1.00  0.00            
ATOM    174  C6  BE3     2      10.260  23.260  21.640  1.00  0.00            
ATOM    175  C7  BE3     2      11.570  23.440  22.130  1.00  0.00            
ATOM    176  C8  BE3     2      11.770  22.940  23.600  1.00  0.00            
ATOM    177  C9  BE3     2      12.570  23.980  21.320  1.00  0.00            
ATOM    178  N1  BE3     2      13.950  24.100  21.770  1.00  0.00            
ATOM    179  C10 BE3     2      14.300  25.230  22.530  1.00  0.00            
ATOM    180  O1  BE3     2      15.370  25.440  23.010  1.00  0.00            
ATOM    181  C11 BE3     2      13.250  26.240  22.870  1.00  0.00            
ATOM    182  Cl1 BE3     2      12.820  27.220  21.400  1.00  0.00            
ATOM    183  C12 BE3     2      14.930  22.910  21.660  1.00  0.00            
ATOM    184  C13 BE3     2      14.300  21.470  21.400  1.00  0.00            
ATOM    185  C14 BE3     2      16.050  23.180  20.610  1.00  0.00            
ATOM    186  O2  BE3     2      17.070  22.160  20.850  1.00  0.00            
ATOM    187  C15 BE3     2      18.270  22.320  20.080  1.00  0.00            
ATOM    188  H1  BE3     2      14.410  24.390  17.340  1.00  0.00            
ATOM    189  H2  BE3     2      13.920  23.000  18.460  1.00  0.00            
ATOM    190  H3  BE3     2      12.780  23.830  17.460  1.00  0.00            
ATOM    191  H4  BE3     2      12.890  25.930  18.510  1.00  0.00            
ATOM    192  H5  BE3     2      14.130  25.530  19.560  1.00  0.00            
ATOM    193  H6  BE3     2      10.760  24.680  18.610  1.00  0.00            
ATOM    194  H7  BE3     2       8.920  23.680  19.990  1.00  0.00            
ATOM    195  H8  BE3     2       9.530  23.000  22.400  1.00  0.00            
ATOM    196  H9  BE3     2      10.900  23.250  24.190  1.00  0.00            
ATOM    197  H10 BE3     2      11.830  21.850  23.520  1.00  0.00            
ATOM    198  H11 BE3     2      12.670  23.350  24.080  1.00  0.00            
ATOM    199  H12 BE3     2      13.830  26.930  23.500  1.00  0.00            
ATOM    200  H13 BE3     2      12.300  25.910  23.320  1.00  0.00            
ATOM    201  H14 BE3     2      15.460  22.850  22.620  1.00  0.00            
ATOM    202  H15 BE3     2      13.660  21.110  22.220  1.00  0.00            
ATOM    203  H16 BE3     2      13.770  21.360  20.450  1.00  0.00            
ATOM    204  H17 BE3     2      15.150  20.790  21.330  1.00  0.00            
ATOM    205  H18 BE3     2      16.460  24.180  20.780  1.00  0.00            
ATOM    206  H19 BE3     2      15.730  23.220  19.560  1.00  0.00            
ATOM    207  H20 BE3     2      19.110  21.750  20.500  1.00  0.00            
ATOM    208  H21 BE3     2      18.120  22.010  19.040  1.00  0.00            
ATOM    209  H22 BE3     2      18.550  23.380  20.040  1.00  0.00            
TER
ENDMDL
MODEL        1
ATOM      1  H1  GCD     1      13.810  17.480  23.280  1.00  0.00            
ATOM      2  O1  GCD     1      13.890  17.580  22.330  1.00  0.00            
ATOM      3  C1  GCD     1      14.190  16.250  21.840  1.00  0.00            
ATOM      4  H2  GCD     1      14.950  15.820  22.500  1.00  0.00            
ATOM      5  H3  GCD     1      13.260  15.670  21.840  1.00  0.00            
ATOM      6  C2  GCD     1      14.910  16.340  20.530  1.00  0.00            
ATOM      7  H4  GCD     1      15.320  15.350  20.290  1.00  0.00            
ATOM      8  C3  GCD     1      16.060  17.310  20.530  1.00  0.00            
ATOM      9  H5  GCD     1      15.700  18.250  20.950  1.00  0.00            
ATOM     10  C4  GCD     1      16.820  17.310  19.210  1.00  0.00            
ATOM     11  H6  GCD     1      17.260  16.330  19.010  1.00  0.00            
ATOM     12  O2  GCD     1      17.770  18.420  19.250  1.00  0.00            
ATOM     13  H7  GCD     1      17.350  19.130  19.760  1.00  0.00            
ATOM     14  C5  GCD     1      15.750  17.540  18.150  1.00  0.00            
ATOM     15  H8  GCD     1      15.280  18.520  18.280  1.00  0.00            
ATOM     16  O3  GCD     1      16.170  17.560  16.830  1.00  0.00            
ATOM     17  H9  GCD     1      16.250  16.650  16.530  1.00  0.00            
ATOM     18  C6  GCD     1      14.520  16.620  18.280  1.00  0.00            
ATOM     19  O4  GCD     1      13.970  16.680  19.550  1.00  0.00            
ATOM     20  H10 GCD     1      13.700  16.880  17.610  1.00  0.00            
ATOM     21  O5  GCD     1      14.840  15.230  18.030  1.00  0.00            
ATOM     22  C7  GCD     1      14.010  14.530  17.070  1.00  0.00            
ATOM     23  H11 GCD     1      13.130  15.100  16.770  1.00  0.00            
ATOM     24  C8  GCD     1      14.830  14.220  15.830  1.00  0.00            
ATOM     25  H12 GCD     1      15.790  13.750  16.070  1.00  0.00            
ATOM     26  O6  GCD     1      15.120  15.510  15.190  1.00  0.00            
ATOM     27  H13 GCD     1      14.280  15.920  14.960  1.00  0.00            
ATOM     28  C9  GCD     1      14.120  13.370  14.830  1.00  0.00            
ATOM     29  H14 GCD     1      13.230  13.930  14.510  1.00  0.00            
ATOM     30  O7  GCD     1      14.940  13.080  13.750  1.00  0.00            
ATOM     31  H15 GCD     1      15.440  13.860  13.500  1.00  0.00            
ATOM     32  C10 GCD     1      13.700  12.100  15.470  1.00  0.00            
ATOM     33  H16 GCD     1      13.080  11.620  14.710  1.00  0.00            
ATOM     34  O8  GCD     1      12.910  12.480  16.530  1.00  0.00            
ATOM     35  C11 GCD     1      13.550  13.210  17.620  1.00  0.00            
ATOM     36  H17 GCD     1      14.400  12.670  18.060  1.00  0.00            
ATOM     37  C12 GCD     1      12.650  13.280  18.780  1.00  0.00            
ATOM     38  H18 GCD     1      13.220  13.670  19.630  1.00  0.00            
ATOM     39  H19 GCD     1      12.140  12.360  19.090  1.00  0.00            
ATOM     40  O9  GCD     1      11.550  14.210  18.640  1.00  0.00            
ATOM     41  H20 GCD     1      11.870  15.080  18.390  1.00  0.00            
ATOM     42  O10 GCD     1      14.740  11.270  15.880  1.00  0.00            
ATOM     43  C13 GCD     1      14.540   9.890  15.550  1.00  0.00            
ATOM     44  H21 GCD     1      13.500   9.690  15.270  1.00  0.00            
ATOM     45  C14 GCD     1      15.510   9.540  14.430  1.00  0.00            
ATOM     46  H22 GCD     1      16.490   9.630  14.920  1.00  0.00            
ATOM     47  O11 GCD     1      15.390  10.460  13.320  1.00  0.00            
ATOM     48  H23 GCD     1      15.330  11.330  13.710  1.00  0.00            
ATOM     49  C15 GCD     1      15.210   8.050  14.040  1.00  0.00            
ATOM     50  H24 GCD     1      14.140   7.910  13.830  1.00  0.00            
ATOM     51  O12 GCD     1      15.910   7.570  12.910  1.00  0.00            
ATOM     52  H25 GCD     1      16.810   7.440  13.230  1.00  0.00            
ATOM     53  C16 GCD     1      15.520   7.150  15.270  1.00  0.00            
ATOM     54  H26 GCD     1      15.400   6.080  15.120  1.00  0.00            
ATOM     55  O13 GCD     1      14.800   7.650  16.380  1.00  0.00            
ATOM     56  C17 GCD     1      14.930   9.030  16.710  1.00  0.00            
ATOM     57  H27 GCD     1      15.950   9.300  17.030  1.00  0.00            
ATOM     58  C18 GCD     1      13.900   9.270  17.860  1.00  0.00            
ATOM     59  H28 GCD     1      12.900   8.940  17.570  1.00  0.00            
ATOM     60  H29 GCD     1      13.730  10.320  18.100  1.00  0.00            
ATOM     61  O14 GCD     1      14.320   8.600  19.040  1.00  0.00            
ATOM     62  H30 GCD     1      15.260   8.400  18.930  1.00  0.00            
ATOM     63  O15 GCD     1      16.960   7.290  15.550  1.00  0.00            
ATOM     64  C19 GCD     1      17.770   6.210  15.360  1.00  0.00            
ATOM     65  H31 GCD     1      17.200   5.500  14.750  1.00  0.00            
ATOM     66  C20 GCD     1      19.090   6.570  14.660  1.00  0.00            
ATOM     67  H32 GCD     1      19.560   7.440  15.140  1.00  0.00            
ATOM     68  O16 GCD     1      18.790   6.900  13.320  1.00  0.00            
ATOM     69  H33 GCD     1      19.550   7.380  12.990  1.00  0.00            
ATOM     70  C21 GCD     1      20.080   5.480  14.790  1.00  0.00            
ATOM     71  H34 GCD     1      19.860   4.630  14.130  1.00  0.00            
ATOM     72  O17 GCD     1      21.280   5.950  14.360  1.00  0.00            
ATOM     73  H35 GCD     1      21.740   6.490  15.020  1.00  0.00            
ATOM     74  C22 GCD     1      20.230   5.080  16.180  1.00  0.00            
ATOM     75  H36 GCD     1      20.890   4.210  16.290  1.00  0.00            
ATOM     76  O18 GCD     1      19.010   4.610  16.700  1.00  0.00            
ATOM     77  C23 GCD     1      18.080   5.620  16.800  1.00  0.00            
ATOM     78  H37 GCD     1      18.530   6.440  17.390  1.00  0.00            
ATOM     79  C24 GCD     1      16.850   5.070  17.480  1.00  0.00            
ATOM     80  H38 GCD     1      16.270   5.970  17.720  1.00  0.00            
ATOM     81  H39 GCD     1      17.140   4.580  18.420  1.00  0.00            
ATOM     82  O19 GCD     1      16.130   4.040  16.750  1.00  0.00            
ATOM     83  H40 GCD     1      15.670   3.490  17.400  1.00  0.00            
ATOM     84  O20 GCD     1      20.770   6.110  17.000  1.00  0.00            
ATOM     85  C25 GCD     1      22.010   5.900  17.680  1.00  0.00            
ATOM     86  H41 GCD     1      22.550   4.980  17.430  1.00  0.00            
ATOM     87  C26 GCD     1      22.840   7.130  17.550  1.00  0.00            
ATOM     88  H42 GCD     1      22.280   8.030  17.840  1.00  0.00            
ATOM     89  O21 GCD     1      23.110   7.160  16.140  1.00  0.00            
ATOM     90  H43 GCD     1      23.520   8.020  15.960  1.00  0.00            
ATOM     91  C27 GCD     1      24.120   7.000  18.330  1.00  0.00            
ATOM     92  H44 GCD     1      24.600   6.140  17.850  1.00  0.00            
ATOM     93  O22 GCD     1      24.970   8.090  18.090  1.00  0.00            
ATOM     94  H45 GCD     1      25.880   7.820  18.270  1.00  0.00            
ATOM     95  C28 GCD     1      23.830   6.740  19.820  1.00  0.00            
ATOM     96  H46 GCD     1      24.760   6.510  20.350  1.00  0.00            
ATOM     97  O23 GCD     1      23.060   5.590  19.820  1.00  0.00            
ATOM     98  C29 GCD     1      21.770   5.700  19.190  1.00  0.00            
ATOM     99  H47 GCD     1      21.180   6.530  19.600  1.00  0.00            
ATOM    100  C30 GCD     1      21.040   4.380  19.400  1.00  0.00            
ATOM    101  H48 GCD     1      21.680   3.560  19.050  1.00  0.00            
ATOM    102  H49 GCD     1      20.130   4.290  18.780  1.00  0.00            
ATOM    103  O24 GCD     1      20.620   4.230  20.810  1.00  0.00            
ATOM    104  H50 GCD     1      20.060   4.970  21.060  1.00  0.00            
ATOM    105  O25 GCD     1      23.070   7.860  20.320  1.00  0.00            
ATOM    106  C31 GCD     1      23.740   8.580  21.380  1.00  0.00            
ATOM    107  H51 GCD     1      24.780   8.220  21.440  1.00  0.00            
ATOM    108  C32 GCD     1      23.810  10.040  21.040  1.00  0.00            
ATOM    109  H52 GCD     1      22.810  10.430  20.790  1.00  0.00            
ATOM    110  O26 GCD     1      24.600  10.210  19.800  1.00  0.00            
ATOM    111  H53 GCD     1      24.320   9.480  19.230  1.00  0.00            
ATOM    112  C33 GCD     1      24.350  10.920  22.220  1.00  0.00            
ATOM    113  H54 GCD     1      25.380  10.550  22.300  1.00  0.00            
ATOM    114  O27 GCD     1      24.440  12.250  21.840  1.00  0.00            
ATOM    115  H55 GCD     1      25.040  12.240  21.090  1.00  0.00            
ATOM    116  C34 GCD     1      23.610  10.630  23.480  1.00  0.00            
ATOM    117  H56 GCD     1      24.110  11.040  24.360  1.00  0.00            
ATOM    118  O28 GCD     1      23.480   9.180  23.720  1.00  0.00            
ATOM    119  C35 GCD     1      22.970   8.410  22.660  1.00  0.00            
ATOM    120  H57 GCD     1      21.930   8.560  22.370  1.00  0.00            
ATOM    121  C36 GCD     1      23.140   6.980  23.120  1.00  0.00            
ATOM    122  H58 GCD     1      22.810   6.300  22.320  1.00  0.00            
ATOM    123  H59 GCD     1      22.410   6.710  23.900  1.00  0.00            
ATOM    124  O29 GCD     1      24.510   6.660  23.610  1.00  0.00            
ATOM    125  H60 GCD     1      24.490   5.840  24.100  1.00  0.00            
ATOM    126  O30 GCD     1      22.260  11.210  23.400  1.00  0.00            
ATOM    127  C37 GCD     1      21.860  11.990  24.530  1.00  0.00            
ATOM    128  H61 GCD     1      22.400  11.710  25.440  1.00  0.00            
ATOM    129  C38 GCD     1      22.090  13.450  24.260  1.00  0.00            
ATOM    130  H62 GCD     1      21.660  13.850  23.330  1.00  0.00            
ATOM    131  O31 GCD     1      23.580  13.660  24.190  1.00  0.00            
ATOM    132  H63 GCD     1      23.860  13.460  23.290  1.00  0.00            
ATOM    133  C39 GCD     1      21.540  14.320  25.380  1.00  0.00            
ATOM    134  H64 GCD     1      22.150  13.920  26.190  1.00  0.00            
ATOM    135  O32 GCD     1      21.830  15.710  25.280  1.00  0.00            
ATOM    136  H65 GCD     1      21.420  16.020  24.460  1.00  0.00            
ATOM    137  C40 GCD     1      20.100  14.020  25.540  1.00  0.00            
ATOM    138  H66 GCD     1      19.740  14.720  26.300  1.00  0.00            
ATOM    139  O33 GCD     1      19.960  12.650  25.830  1.00  0.00            
ATOM    140  C41 GCD     1      20.390  11.800  24.820  1.00  0.00            
ATOM    141  H67 GCD     1      19.850  12.050  23.890  1.00  0.00            
ATOM    142  C42 GCD     1      20.110  10.350  25.150  1.00  0.00            
ATOM    143  H68 GCD     1      20.580  10.000  26.070  1.00  0.00            
ATOM    144  H69 GCD     1      20.400   9.640  24.360  1.00  0.00            
ATOM    145  O34 GCD     1      18.650  10.180  25.220  1.00  0.00            
ATOM    146  H70 GCD     1      18.230  10.850  25.770  1.00  0.00            
ATOM    147  O35 GCD     1      19.360  14.340  24.310  1.00  0.00            
ATOM    148  C43 GCD     1      18.950  15.710  24.130  1.00  0.00            
ATOM    149  H71 GCD     1      19.370  16.350  24.930  1.00  0.00            
ATOM    150  C44 GCD     1      19.490  16.370  22.810  1.00  0.00            
ATOM    151  H72 GCD     1      19.110  15.760  21.980  1.00  0.00            
ATOM    152  O36 GCD     1      20.890  16.550  22.700  1.00  0.00            
ATOM    153  H73 GCD     1      21.060  17.220  22.030  1.00  0.00            
ATOM    154  C45 GCD     1      18.850  17.800  22.690  1.00  0.00            
ATOM    155  H74 GCD     1      19.150  18.360  23.590  1.00  0.00            
ATOM    156  O37 GCD     1      19.370  18.440  21.550  1.00  0.00            
ATOM    157  H75 GCD     1      19.030  17.950  20.800  1.00  0.00            
ATOM    158  C46 GCD     1      17.300  17.670  22.610  1.00  0.00            
ATOM    159  H76 GCD     1      16.790  18.630  22.520  1.00  0.00            
ATOM    160  O38 GCD     1      17.030  16.850  21.460  1.00  0.00            
ATOM    161  O39 GCD     1      16.800  17.070  23.830  1.00  0.00            
ATOM    162  C47 GCD     1      17.360  15.790  24.150  1.00  0.00            
ATOM    163  H77 GCD     1      17.030  14.990  23.470  1.00  0.00            
ATOM    164  C48 GCD     1      16.770  15.310  25.440  1.00  0.00            
ATOM    165  H78 GCD     1      17.290  14.360  25.610  1.00  0.00            
ATOM    166  H79 GCD     1      15.680  15.160  25.440  1.00  0.00            
ATOM    167  O40 GCD     1      17.130  16.200  26.510  1.00  0.00            
ATOM    168  H80 GCD     1      16.670  17.020  26.340  1.00  0.00            
ATOM    169  C1  BE3     2      18.880  10.450  15.760  1.00  0.00            
ATOM    170  C2  BE3     2      20.090  11.040  16.420  1.00  0.00            
ATOM    171  C3  BE3     2      20.060  10.900  17.940  1.00  0.00            
ATOM    172  C4  BE3     2      19.980   9.600  18.430  1.00  0.00            
ATOM    173  C5  BE3     2      19.990   9.370  19.830  1.00  0.00            
ATOM    174  C6  BE3     2      19.890  10.410  20.720  1.00  0.00            
ATOM    175  C7  BE3     2      19.950  11.720  20.210  1.00  0.00            
ATOM    176  C8  BE3     2      19.690  12.850  21.130  1.00  0.00            
ATOM    177  C9  BE3     2      20.160  12.010  18.820  1.00  0.00            
ATOM    178  N1  BE3     2      20.430  13.320  18.330  1.00  0.00            
ATOM    179  C10 BE3     2      19.430  14.200  17.870  1.00  0.00            
ATOM    180  O1  BE3     2      19.580  15.390  17.550  1.00  0.00            
ATOM    181  C11 BE3     2      18.000  13.730  17.640  1.00  0.00            
ATOM    182  Cl1 BE3     2      17.080  13.420  19.150  1.00  0.00            
ATOM    183  C12 BE3     2      21.810  13.800  18.360  1.00  0.00            
ATOM    184  C13 BE3     2      22.230  14.370  19.720  1.00  0.00            
ATOM    185  C14 BE3     2      22.980  12.850  17.900  1.00  0.00            
ATOM    186  O2  BE3     2      24.220  13.600  17.600  1.00  0.00            
ATOM    187  C15 BE3     2      25.360  12.750  17.500  1.00  0.00            
ATOM    188  H1  BE3     2      18.470   9.610  16.330  1.00  0.00            
ATOM    189  H2  BE3     2      18.130  11.220  15.520  1.00  0.00            
ATOM    190  H3  BE3     2      19.140  10.070  14.760  1.00  0.00            
ATOM    191  H4  BE3     2      20.290  12.070  16.080  1.00  0.00            
ATOM    192  H5  BE3     2      20.960  10.490  16.050  1.00  0.00            
ATOM    193  H6  BE3     2      19.890   8.760  17.750  1.00  0.00            
ATOM    194  H7  BE3     2      19.900   8.370  20.250  1.00  0.00            
ATOM    195  H8  BE3     2      19.870  10.280  21.800  1.00  0.00            
ATOM    196  H9  BE3     2      18.820  12.710  21.780  1.00  0.00            
ATOM    197  H10 BE3     2      20.560  13.050  21.760  1.00  0.00            
ATOM    198  H11 BE3     2      19.430  13.760  20.580  1.00  0.00            
ATOM    199  H12 BE3     2      17.970  12.780  17.100  1.00  0.00            
ATOM    200  H13 BE3     2      17.570  14.550  17.060  1.00  0.00            
ATOM    201  H14 BE3     2      21.810  14.690  17.710  1.00  0.00            
ATOM    202  H15 BE3     2      23.160  14.910  19.480  1.00  0.00            
ATOM    203  H16 BE3     2      21.440  15.000  20.150  1.00  0.00            
ATOM    204  H17 BE3     2      22.370  13.540  20.410  1.00  0.00            
ATOM    205  H18 BE3     2      22.620  12.350  17.000  1.00  0.00            
ATOM    206  H19 BE3     2      23.110  12.090  18.680  1.00  0.00            
ATOM    207  H20 BE3     2      25.290  11.880  18.160  1.00  0.00            
ATOM    208  H21 BE3     2      25.350  12.280  16.510  1.00  0.00            
ATOM    209  H22 BE3     2      26.270  13.330  17.700  1.00  0.00            
TER
ENDMDL
MODEL        1
ATOM      1  H1  GCD     1      19.970  28.500  13.580  1.00  0.00            
ATOM      2  O1  GCD     1      19.970  29.040  14.380  1.00  0.00            
ATOM      3  C1  GCD     1      21.060  29.800  13.750  1.00  0.00            
ATOM      4  H2  GCD     1      20.750  30.810  13.450  1.00  0.00            
ATOM      5  H3  GCD     1      21.850  29.910  14.500  1.00  0.00            
ATOM      6  C2  GCD     1      21.740  29.000  12.620  1.00  0.00            
ATOM      7  H4  GCD     1      22.440  28.330  13.140  1.00  0.00            
ATOM      8  C3  GCD     1      22.500  29.870  11.720  1.00  0.00            
ATOM      9  H5  GCD     1      21.890  30.710  11.350  1.00  0.00            
ATOM     10  C4  GCD     1      22.970  29.190  10.490  1.00  0.00            
ATOM     11  H6  GCD     1      23.730  28.410  10.630  1.00  0.00            
ATOM     12  O2  GCD     1      23.620  30.120   9.590  1.00  0.00            
ATOM     13  H7  GCD     1      24.560  30.050   9.780  1.00  0.00            
ATOM     14  C5  GCD     1      21.750  28.490   9.850  1.00  0.00            
ATOM     15  H8  GCD     1      21.020  29.250   9.520  1.00  0.00            
ATOM     16  O3  GCD     1      22.150  27.850   8.690  1.00  0.00            
ATOM     17  H9  GCD     1      22.220  28.500   7.980  1.00  0.00            
ATOM     18  C6  GCD     1      21.050  27.520  10.780  1.00  0.00            
ATOM     19  O4  GCD     1      20.680  28.340  11.920  1.00  0.00            
ATOM     20  H10 GCD     1      20.120  27.190  10.320  1.00  0.00            
ATOM     21  O5  GCD     1      21.930  26.480  11.130  1.00  0.00            
ATOM     22  C7  GCD     1      21.330  25.160  10.940  1.00  0.00            
ATOM     23  H11 GCD     1      20.360  25.140  10.440  1.00  0.00            
ATOM     24  C8  GCD     1      22.330  24.300  10.090  1.00  0.00            
ATOM     25  H12 GCD     1      23.260  24.170  10.650  1.00  0.00            
ATOM     26  O6  GCD     1      22.660  24.920   8.850  1.00  0.00            
ATOM     27  H13 GCD     1      22.360  25.840   8.880  1.00  0.00            
ATOM     28  C9  GCD     1      21.850  22.880   9.870  1.00  0.00            
ATOM     29  H14 GCD     1      20.960  22.980   9.230  1.00  0.00            
ATOM     30  O7  GCD     1      22.770  22.130   9.160  1.00  0.00            
ATOM     31  H15 GCD     1      23.520  21.870   9.710  1.00  0.00            
ATOM     32  C10 GCD     1      21.430  22.230  11.240  1.00  0.00            
ATOM     33  H16 GCD     1      20.870  21.290  11.220  1.00  0.00            
ATOM     34  O8  GCD     1      20.650  23.180  12.050  1.00  0.00            
ATOM     35  C11 GCD     1      21.220  24.430  12.300  1.00  0.00            
ATOM     36  H17 GCD     1      22.210  24.260  12.760  1.00  0.00            
ATOM     37  C12 GCD     1      20.370  25.140  13.340  1.00  0.00            
ATOM     38  H18 GCD     1      20.770  26.140  13.510  1.00  0.00            
ATOM     39  H19 GCD     1      20.590  24.670  14.310  1.00  0.00            
ATOM     40  O9  GCD     1      18.970  25.280  13.040  1.00  0.00            
ATOM     41  H20 GCD     1      18.850  26.190  12.770  1.00  0.00            
ATOM     42  O10 GCD     1      22.640  22.110  12.020  1.00  0.00            
ATOM     43  C13 GCD     1      23.210  20.850  12.250  1.00  0.00            
ATOM     44  H21 GCD     1      22.760  20.060  11.630  1.00  0.00            
ATOM     45  C14 GCD     1      24.730  20.920  12.090  1.00  0.00            
ATOM     46  H22 GCD     1      25.050  21.780  12.690  1.00  0.00            
ATOM     47  O11 GCD     1      24.980  21.170  10.800  1.00  0.00            
ATOM     48  H23 GCD     1      25.940  21.270  10.710  1.00  0.00            
ATOM     49  C15 GCD     1      25.370  19.590  12.600  1.00  0.00            
ATOM     50  H24 GCD     1      24.890  18.780  12.030  1.00  0.00            
ATOM     51  O12 GCD     1      26.780  19.440  12.380  1.00  0.00            
ATOM     52  H25 GCD     1      26.980  18.540  12.630  1.00  0.00            
ATOM     53  C16 GCD     1      24.920  19.270  14.030  1.00  0.00            
ATOM     54  H26 GCD     1      25.310  18.280  14.300  1.00  0.00            
ATOM     55  O13 GCD     1      23.500  19.250  14.100  1.00  0.00            
ATOM     56  C17 GCD     1      22.910  20.550  13.710  1.00  0.00            
ATOM     57  H27 GCD     1      23.330  21.310  14.380  1.00  0.00            
ATOM     58  C18 GCD     1      21.510  20.460  14.050  1.00  0.00            
ATOM     59  H28 GCD     1      21.050  21.460  13.960  1.00  0.00            
ATOM     60  H29 GCD     1      21.500  20.030  15.050  1.00  0.00            
ATOM     61  O14 GCD     1      20.750  19.550  13.230  1.00  0.00            
ATOM     62  H30 GCD     1      19.860  19.860  13.060  1.00  0.00            
ATOM     63  O15 GCD     1      25.550  20.110  15.040  1.00  0.00            
ATOM     64  C19 GCD     1      25.690  19.680  16.350  1.00  0.00            
ATOM     65  H31 GCD     1      25.150  18.740  16.480  1.00  0.00            
ATOM     66  C20 GCD     1      27.140  19.540  16.660  1.00  0.00            
ATOM     67  H32 GCD     1      27.700  20.480  16.590  1.00  0.00            
ATOM     68  O16 GCD     1      27.680  18.570  15.830  1.00  0.00            
ATOM     69  H33 GCD     1      28.630  18.640  15.990  1.00  0.00            
ATOM     70  C21 GCD     1      27.370  19.190  18.190  1.00  0.00            
ATOM     71  H34 GCD     1      26.850  18.240  18.320  1.00  0.00            
ATOM     72  O17 GCD     1      28.750  19.200  18.500  1.00  0.00            
ATOM     73  H35 GCD     1      28.950  20.040  18.940  1.00  0.00            
ATOM     74  C22 GCD     1      26.740  20.210  19.100  1.00  0.00            
ATOM     75  H36 GCD     1      26.730  19.800  20.120  1.00  0.00            
ATOM     76  O18 GCD     1      25.400  20.340  18.730  1.00  0.00            
ATOM     77  C23 GCD     1      25.100  20.720  17.300  1.00  0.00            
ATOM     78  H37 GCD     1      25.580  21.680  17.120  1.00  0.00            
ATOM     79  C24 GCD     1      23.560  20.840  17.230  1.00  0.00            
ATOM     80  H38 GCD     1      23.210  21.320  16.310  1.00  0.00            
ATOM     81  H39 GCD     1      23.160  21.580  17.930  1.00  0.00            
ATOM     82  O19 GCD     1      22.900  19.630  17.380  1.00  0.00            
ATOM     83  H40 GCD     1      23.080  19.170  18.210  1.00  0.00            
ATOM     84  O20 GCD     1      27.370  21.460  19.010  1.00  0.00            
ATOM     85  C25 GCD     1      27.710  22.060  20.290  1.00  0.00            
ATOM     86  H41 GCD     1      27.460  21.290  21.040  1.00  0.00            
ATOM     87  C26 GCD     1      29.240  22.230  20.330  1.00  0.00            
ATOM     88  H42 GCD     1      29.530  22.770  19.420  1.00  0.00            
ATOM     89  O21 GCD     1      29.960  21.040  20.150  1.00  0.00            
ATOM     90  H43 GCD     1      30.860  21.390  20.170  1.00  0.00            
ATOM     91  C27 GCD     1      29.770  23.010  21.520  1.00  0.00            
ATOM     92  H44 GCD     1      29.680  22.380  22.420  1.00  0.00            
ATOM     93  O22 GCD     1      31.180  23.350  21.280  1.00  0.00            
ATOM     94  H45 GCD     1      31.160  24.040  20.600  1.00  0.00            
ATOM     95  C28 GCD     1      28.910  24.290  21.730  1.00  0.00            
ATOM     96  H46 GCD     1      29.140  24.800  22.670  1.00  0.00            
ATOM     97  O23 GCD     1      27.530  23.950  21.740  1.00  0.00            
ATOM     98  C29 GCD     1      27.030  23.420  20.480  1.00  0.00            
ATOM     99  H47 GCD     1      27.240  24.050  19.620  1.00  0.00            
ATOM    100  C30 GCD     1      25.570  23.390  20.540  1.00  0.00            
ATOM    101  H48 GCD     1      25.120  23.010  21.470  1.00  0.00            
ATOM    102  H49 GCD     1      25.180  22.810  19.700  1.00  0.00            
ATOM    103  O24 GCD     1      25.020  24.720  20.370  1.00  0.00            
ATOM    104  H50 GCD     1      24.090  24.740  20.610  1.00  0.00            
ATOM    105  O25 GCD     1      29.060  25.120  20.620  1.00  0.00            
ATOM    106  C31 GCD     1      29.920  26.260  20.820  1.00  0.00            
ATOM    107  H51 GCD     1      30.610  26.050  21.650  1.00  0.00            
ATOM    108  C32 GCD     1      30.750  26.340  19.550  1.00  0.00            
ATOM    109  H52 GCD     1      30.050  26.150  18.730  1.00  0.00            
ATOM    110  O26 GCD     1      31.670  25.280  19.590  1.00  0.00            
ATOM    111  H53 GCD     1      32.260  25.450  18.840  1.00  0.00            
ATOM    112  C33 GCD     1      31.450  27.630  19.580  1.00  0.00            
ATOM    113  H54 GCD     1      32.080  27.710  20.480  1.00  0.00            
ATOM    114  O27 GCD     1      32.210  27.820  18.350  1.00  0.00            
ATOM    115  H55 GCD     1      31.620  27.890  17.600  1.00  0.00            
ATOM    116  C34 GCD     1      30.360  28.760  19.680  1.00  0.00            
ATOM    117  H56 GCD     1      31.030  29.620  19.670  1.00  0.00            
ATOM    118  O28 GCD     1      29.630  28.680  20.930  1.00  0.00            
ATOM    119  C35 GCD     1      28.950  27.430  21.040  1.00  0.00            
ATOM    120  H57 GCD     1      28.110  27.400  20.330  1.00  0.00            
ATOM    121  C36 GCD     1      28.410  27.450  22.470  1.00  0.00            
ATOM    122  H58 GCD     1      27.650  26.670  22.590  1.00  0.00            
ATOM    123  H59 GCD     1      27.840  28.380  22.550  1.00  0.00            
ATOM    124  O29 GCD     1      29.470  27.270  23.540  1.00  0.00            
ATOM    125  H60 GCD     1      30.110  27.980  23.570  1.00  0.00            
ATOM    126  O30 GCD     1      29.460  28.750  18.540  1.00  0.00            
ATOM    127  C37 GCD     1      29.140  30.020  17.970  1.00  0.00            
ATOM    128  H61 GCD     1      29.690  30.800  18.520  1.00  0.00            
ATOM    129  C38 GCD     1      29.460  30.080  16.410  1.00  0.00            
ATOM    130  H62 GCD     1      28.720  29.460  15.870  1.00  0.00            
ATOM    131  O31 GCD     1      30.790  29.570  16.190  1.00  0.00            
ATOM    132  H63 GCD     1      30.710  28.690  15.800  1.00  0.00            
ATOM    133  C39 GCD     1      29.270  31.550  15.870  1.00  0.00            
ATOM    134  H64 GCD     1      29.920  32.220  16.460  1.00  0.00            
ATOM    135  O32 GCD     1      29.560  31.670  14.520  1.00  0.00            
ATOM    136  H65 GCD     1      30.440  31.290  14.410  1.00  0.00            
ATOM    137  C40 GCD     1      27.850  32.020  16.170  1.00  0.00            
ATOM    138  H66 GCD     1      27.720  33.050  15.830  1.00  0.00            
ATOM    139  O33 GCD     1      27.540  31.860  17.540  1.00  0.00            
ATOM    140  C41 GCD     1      27.660  30.500  18.110  1.00  0.00            
ATOM    141  H67 GCD     1      27.070  29.780  17.530  1.00  0.00            
ATOM    142  C42 GCD     1      27.350  30.480  19.540  1.00  0.00            
ATOM    143  H68 GCD     1      28.190  30.960  20.070  1.00  0.00            
ATOM    144  H69 GCD     1      27.290  29.440  19.890  1.00  0.00            
ATOM    145  O34 GCD     1      26.140  31.070  19.870  1.00  0.00            
ATOM    146  H70 GCD     1      26.160  30.950  20.830  1.00  0.00            
ATOM    147  O35 GCD     1      27.060  31.160  15.380  1.00  0.00            
ATOM    148  C43 GCD     1      25.950  31.770  14.660  1.00  0.00            
ATOM    149  H71 GCD     1      25.860  32.810  15.020  1.00  0.00            
ATOM    150  C44 GCD     1      26.150  31.800  13.100  1.00  0.00            
ATOM    151  H72 GCD     1      26.310  30.770  12.780  1.00  0.00            
ATOM    152  O36 GCD     1      27.320  32.520  12.860  1.00  0.00            
ATOM    153  H73 GCD     1      28.030  32.180  13.420  1.00  0.00            
ATOM    154  C45 GCD     1      24.940  32.380  12.440  1.00  0.00            
ATOM    155  H74 GCD     1      24.830  33.420  12.770  1.00  0.00            
ATOM    156  O37 GCD     1      25.070  32.330  11.030  1.00  0.00            
ATOM    157  H75 GCD     1      25.800  31.770  10.750  1.00  0.00            
ATOM    158  C46 GCD     1      23.670  31.630  12.860  1.00  0.00            
ATOM    159  H76 GCD     1      22.810  32.120  12.390  1.00  0.00            
ATOM    160  O38 GCD     1      23.730  30.330  12.320  1.00  0.00            
ATOM    161  O39 GCD     1      23.560  31.650  14.250  1.00  0.00            
ATOM    162  C47 GCD     1      24.620  31.050  14.970  1.00  0.00            
ATOM    163  H77 GCD     1      24.690  29.990  14.690  1.00  0.00            
ATOM    164  C48 GCD     1      24.320  31.060  16.430  1.00  0.00            
ATOM    165  H78 GCD     1      24.370  32.130  16.670  1.00  0.00            
ATOM    166  H79 GCD     1      25.030  30.490  17.040  1.00  0.00            
ATOM    167  O40 GCD     1      23.010  30.510  16.640  1.00  0.00            
ATOM    168  H80 GCD     1      22.400  30.940  16.040  1.00  0.00            
ATOM    169  C1  BE3     2      28.170  24.070  16.990  1.00  0.00            
ATOM    170  C2  BE3     2      28.030  25.360  16.080  1.00  0.00            
ATOM    171  C3  BE3     2      26.900  26.210  16.590  1.00  0.00            
ATOM    172  C4  BE3     2      26.920  26.770  17.870  1.00  0.00            
ATOM    173  C5  BE3     2      25.890  27.470  18.490  1.00  0.00            
ATOM    174  C6  BE3     2      24.660  27.480  17.780  1.00  0.00            
ATOM    175  C7  BE3     2      24.590  27.050  16.440  1.00  0.00            
ATOM    176  C8  BE3     2      23.280  27.340  15.700  1.00  0.00            
ATOM    177  C9  BE3     2      25.670  26.330  15.840  1.00  0.00            
ATOM    178  N1  BE3     2      25.630  25.940  14.430  1.00  0.00            
ATOM    179  C10 BE3     2      25.090  24.690  14.060  1.00  0.00            
ATOM    180  O1  BE3     2      25.000  24.330  12.930  1.00  0.00            
ATOM    181  C11 BE3     2      24.710  23.760  15.150  1.00  0.00            
ATOM    182  Cl1 BE3     2      22.980  23.920  15.770  1.00  0.00            
ATOM    183  C12 BE3     2      26.300  26.820  13.380  1.00  0.00            
ATOM    184  C13 BE3     2      25.270  27.260  12.230  1.00  0.00            
ATOM    185  C14 BE3     2      26.930  28.050  13.890  1.00  0.00            
ATOM    186  O2  BE3     2      27.680  28.850  12.860  1.00  0.00            
ATOM    187  C15 BE3     2      28.980  28.420  12.390  1.00  0.00            
ATOM    188  H1  BE3     2      27.220  23.520  17.010  1.00  0.00            
ATOM    189  H2  BE3     2      28.940  23.430  16.530  1.00  0.00            
ATOM    190  H3  BE3     2      28.650  24.320  17.940  1.00  0.00            
ATOM    191  H4  BE3     2      27.860  25.190  15.010  1.00  0.00            
ATOM    192  H5  BE3     2      28.930  25.960  16.190  1.00  0.00            
ATOM    193  H6  BE3     2      27.750  26.510  18.510  1.00  0.00            
ATOM    194  H7  BE3     2      25.880  27.780  19.530  1.00  0.00            
ATOM    195  H8  BE3     2      23.780  27.930  18.240  1.00  0.00            
ATOM    196  H9  BE3     2      22.450  27.550  16.390  1.00  0.00            
ATOM    197  H10 BE3     2      23.420  28.240  15.090  1.00  0.00            
ATOM    198  H11 BE3     2      23.050  26.580  14.940  1.00  0.00            
ATOM    199  H12 BE3     2      25.430  23.880  15.980  1.00  0.00            
ATOM    200  H13 BE3     2      24.820  22.730  14.810  1.00  0.00            
ATOM    201  H14 BE3     2      27.030  26.170  12.880  1.00  0.00            
ATOM    202  H15 BE3     2      24.590  27.970  12.710  1.00  0.00            
ATOM    203  H16 BE3     2      25.790  27.820  11.450  1.00  0.00            
ATOM    204  H17 BE3     2      24.650  26.390  11.940  1.00  0.00            
ATOM    205  H18 BE3     2      27.550  27.800  14.760  1.00  0.00            
ATOM    206  H19 BE3     2      26.190  28.760  14.270  1.00  0.00            
ATOM    207  H20 BE3     2      29.660  29.240  12.120  1.00  0.00            
ATOM    208  H21 BE3     2      29.440  27.880  13.240  1.00  0.00            
ATOM    209  H22 BE3     2      28.950  27.730  11.540  1.00  0.00            
TER
ENDMDL
MODEL        1
ATOM      1  H1  GCD     1      21.540  28.200  13.670  1.00  0.00            
ATOM      2  O1  GCD     1      21.390  29.140  13.550  1.00  0.00            
ATOM      3  C1  GCD     1      22.080  29.730  12.440  1.00  0.00            
ATOM      4  H2  GCD     1      21.400  30.250  11.750  1.00  0.00            
ATOM      5  H3  GCD     1      22.770  30.460  12.880  1.00  0.00            
ATOM      6  C2  GCD     1      22.790  28.650  11.620  1.00  0.00            
ATOM      7  H4  GCD     1      23.400  28.100  12.350  1.00  0.00            
ATOM      8  C3  GCD     1      23.790  29.240  10.620  1.00  0.00            
ATOM      9  H5  GCD     1      23.210  29.950  10.020  1.00  0.00            
ATOM     10  C4  GCD     1      24.480  28.250   9.780  1.00  0.00            
ATOM     11  H6  GCD     1      25.160  27.660  10.420  1.00  0.00            
ATOM     12  O2  GCD     1      25.210  28.820   8.690  1.00  0.00            
ATOM     13  H7  GCD     1      25.910  29.230   9.200  1.00  0.00            
ATOM     14  C5  GCD     1      23.400  27.360   9.150  1.00  0.00            
ATOM     15  H8  GCD     1      22.790  27.990   8.480  1.00  0.00            
ATOM     16  O3  GCD     1      23.790  26.370   8.240  1.00  0.00            
ATOM     17  H9  GCD     1      23.280  26.580   7.450  1.00  0.00            
ATOM     18  C6  GCD     1      22.440  26.680  10.150  1.00  0.00            
ATOM     19  O4  GCD     1      21.860  27.750  10.960  1.00  0.00            
ATOM     20  H10 GCD     1      21.630  26.160   9.630  1.00  0.00            
ATOM     21  O5  GCD     1      23.120  25.790  11.030  1.00  0.00            
ATOM     22  C7  GCD     1      22.850  24.420  11.020  1.00  0.00            
ATOM     23  H11 GCD     1      22.310  24.220  10.080  1.00  0.00            
ATOM     24  C8  GCD     1      24.180  23.710  10.810  1.00  0.00            
ATOM     25  H12 GCD     1      24.800  24.150  11.600  1.00  0.00            
ATOM     26  O6  GCD     1      24.820  24.000   9.580  1.00  0.00            
ATOM     27  H13 GCD     1      24.410  24.820   9.280  1.00  0.00            
ATOM     28  C9  GCD     1      24.050  22.260  10.970  1.00  0.00            
ATOM     29  H14 GCD     1      23.450  22.020  10.080  1.00  0.00            
ATOM     30  O7  GCD     1      25.380  21.570  10.960  1.00  0.00            
ATOM     31  H15 GCD     1      25.880  21.810  11.750  1.00  0.00            
ATOM     32  C10 GCD     1      23.350  21.870  12.250  1.00  0.00            
ATOM     33  H16 GCD     1      23.070  20.810  12.230  1.00  0.00            
ATOM     34  O8  GCD     1      22.180  22.540  12.420  1.00  0.00            
ATOM     35  C11 GCD     1      22.190  24.020  12.360  1.00  0.00            
ATOM     36  H17 GCD     1      22.780  24.460  13.180  1.00  0.00            
ATOM     37  C12 GCD     1      20.820  24.580  12.420  1.00  0.00            
ATOM     38  H18 GCD     1      20.930  25.660  12.290  1.00  0.00            
ATOM     39  H19 GCD     1      20.430  24.440  13.440  1.00  0.00            
ATOM     40  O9  GCD     1      19.910  24.020  11.470  1.00  0.00            
ATOM     41  H20 GCD     1      19.800  23.150  11.880  1.00  0.00            
ATOM     42  O10 GCD     1      24.150  22.160  13.450  1.00  0.00            
ATOM     43  C13 GCD     1      24.170  21.080  14.360  1.00  0.00            
ATOM     44  H21 GCD     1      23.310  20.400  14.290  1.00  0.00            
ATOM     45  C14 GCD     1      25.460  20.320  14.240  1.00  0.00            
ATOM     46  H22 GCD     1      26.270  21.030  14.030  1.00  0.00            
ATOM     47  O11 GCD     1      25.370  19.420  13.140  1.00  0.00            
ATOM     48  H23 GCD     1      24.740  18.720  13.370  1.00  0.00            
ATOM     49  C15 GCD     1      25.710  19.470  15.450  1.00  0.00            
ATOM     50  H24 GCD     1      24.910  18.720  15.430  1.00  0.00            
ATOM     51  O12 GCD     1      26.990  18.820  15.370  1.00  0.00            
ATOM     52  H25 GCD     1      27.680  19.480  15.500  1.00  0.00            
ATOM     53  C16 GCD     1      25.470  20.220  16.750  1.00  0.00            
ATOM     54  H26 GCD     1      25.560  19.500  17.560  1.00  0.00            
ATOM     55  O13 GCD     1      24.120  20.710  16.660  1.00  0.00            
ATOM     56  C17 GCD     1      23.990  21.710  15.630  1.00  0.00            
ATOM     57  H27 GCD     1      24.740  22.490  15.790  1.00  0.00            
ATOM     58  C18 GCD     1      22.680  22.390  15.850  1.00  0.00            
ATOM     59  H28 GCD     1      22.480  22.980  14.950  1.00  0.00            
ATOM     60  H29 GCD     1      22.820  23.070  16.700  1.00  0.00            
ATOM     61  O14 GCD     1      21.570  21.500  15.940  1.00  0.00            
ATOM     62  H30 GCD     1      20.800  21.940  15.570  1.00  0.00            
ATOM     63  O15 GCD     1      26.500  21.230  16.980  1.00  0.00            
ATOM     64  C19 GCD     1      27.640  20.830  17.720  1.00  0.00            
ATOM     65  H31 GCD     1      27.690  19.740  17.820  1.00  0.00            
ATOM     66  C20 GCD     1      28.920  21.230  16.910  1.00  0.00            
ATOM     67  H32 GCD     1      28.900  22.310  16.700  1.00  0.00            
ATOM     68  O16 GCD     1      29.030  20.400  15.760  1.00  0.00            
ATOM     69  H33 GCD     1      29.920  20.410  15.400  1.00  0.00            
ATOM     70  C21 GCD     1      30.180  21.030  17.720  1.00  0.00            
ATOM     71  H34 GCD     1      30.130  19.930  17.740  1.00  0.00            
ATOM     72  O17 GCD     1      31.340  21.450  16.960  1.00  0.00            
ATOM     73  H35 GCD     1      31.940  21.880  17.580  1.00  0.00            
ATOM     74  C22 GCD     1      30.050  21.640  19.040  1.00  0.00            
ATOM     75  H36 GCD     1      30.880  21.360  19.690  1.00  0.00            
ATOM     76  O18 GCD     1      28.830  21.200  19.640  1.00  0.00            
ATOM     77  C23 GCD     1      27.630  21.580  19.040  1.00  0.00            
ATOM     78  H37 GCD     1      27.540  22.650  18.810  1.00  0.00            
ATOM     79  C24 GCD     1      26.410  21.230  19.990  1.00  0.00            
ATOM     80  H38 GCD     1      25.480  21.480  19.480  1.00  0.00            
ATOM     81  H39 GCD     1      26.470  21.890  20.860  1.00  0.00            
ATOM     82  O19 GCD     1      26.510  19.860  20.270  1.00  0.00            
ATOM     83  H40 GCD     1      27.340  19.820  20.760  1.00  0.00            
ATOM     84  O20 GCD     1      30.070  23.050  19.080  1.00  0.00            
ATOM     85  C25 GCD     1      30.930  23.760  19.920  1.00  0.00            
ATOM     86  H41 GCD     1      31.440  23.140  20.670  1.00  0.00            
ATOM     87  C26 GCD     1      31.890  24.490  18.970  1.00  0.00            
ATOM     88  H42 GCD     1      31.280  25.220  18.420  1.00  0.00            
ATOM     89  O21 GCD     1      32.610  23.580  18.140  1.00  0.00            
ATOM     90  H43 GCD     1      33.280  24.010  17.600  1.00  0.00            
ATOM     91  C27 GCD     1      32.880  25.260  19.850  1.00  0.00            
ATOM     92  H44 GCD     1      33.350  24.600  20.590  1.00  0.00            
ATOM     93  O22 GCD     1      33.890  25.810  19.020  1.00  0.00            
ATOM     94  H45 GCD     1      33.540  26.450  18.390  1.00  0.00            
ATOM     95  C28 GCD     1      32.030  26.300  20.510  1.00  0.00            
ATOM     96  H46 GCD     1      32.600  27.050  21.070  1.00  0.00            
ATOM     97  O23 GCD     1      31.010  25.690  21.320  1.00  0.00            
ATOM     98  C29 GCD     1      30.090  24.790  20.670  1.00  0.00            
ATOM     99  H47 GCD     1      29.590  25.400  19.900  1.00  0.00            
ATOM    100  C30 GCD     1      29.080  24.090  21.680  1.00  0.00            
ATOM    101  H48 GCD     1      29.670  23.350  22.230  1.00  0.00            
ATOM    102  H49 GCD     1      28.360  23.450  21.150  1.00  0.00            
ATOM    103  O24 GCD     1      28.440  25.040  22.580  1.00  0.00            
ATOM    104  H50 GCD     1      27.600  25.290  22.180  1.00  0.00            
ATOM    105  O25 GCD     1      31.430  27.080  19.580  1.00  0.00            
ATOM    106  C31 GCD     1      31.820  28.470  19.410  1.00  0.00            
ATOM    107  H51 GCD     1      32.700  28.590  20.060  1.00  0.00            
ATOM    108  C32 GCD     1      32.220  28.800  17.960  1.00  0.00            
ATOM    109  H52 GCD     1      31.400  28.660  17.240  1.00  0.00            
ATOM    110  O26 GCD     1      33.170  27.910  17.480  1.00  0.00            
ATOM    111  H53 GCD     1      33.200  28.040  16.530  1.00  0.00            
ATOM    112  C33 GCD     1      32.650  30.270  17.810  1.00  0.00            
ATOM    113  H54 GCD     1      33.530  30.460  18.440  1.00  0.00            
ATOM    114  O27 GCD     1      33.070  30.560  16.490  1.00  0.00            
ATOM    115  H55 GCD     1      32.550  31.240  16.050  1.00  0.00            
ATOM    116  C34 GCD     1      31.460  31.160  18.210  1.00  0.00            
ATOM    117  H56 GCD     1      31.680  32.230  18.200  1.00  0.00            
ATOM    118  O28 GCD     1      31.100  30.710  19.540  1.00  0.00            
ATOM    119  C35 GCD     1      30.670  29.350  19.800  1.00  0.00            
ATOM    120  H57 GCD     1      29.800  29.110  19.180  1.00  0.00            
ATOM    121  C36 GCD     1      30.100  29.270  21.210  1.00  0.00            
ATOM    122  H58 GCD     1      29.710  28.250  21.330  1.00  0.00            
ATOM    123  H59 GCD     1      29.290  29.990  21.320  1.00  0.00            
ATOM    124  O29 GCD     1      31.160  29.490  22.150  1.00  0.00            
ATOM    125  H60 GCD     1      31.590  30.340  21.990  1.00  0.00            
ATOM    126  O30 GCD     1      30.340  30.840  17.340  1.00  0.00            
ATOM    127  C37 GCD     1      29.670  32.010  16.900  1.00  0.00            
ATOM    128  H61 GCD     1      29.930  32.920  17.460  1.00  0.00            
ATOM    129  C38 GCD     1      30.070  32.310  15.460  1.00  0.00            
ATOM    130  H62 GCD     1      29.720  31.470  14.850  1.00  0.00            
ATOM    131  O31 GCD     1      31.470  32.570  15.210  1.00  0.00            
ATOM    132  H63 GCD     1      31.610  32.760  14.270  1.00  0.00            
ATOM    133  C39 GCD     1      29.280  33.520  14.920  1.00  0.00            
ATOM    134  H64 GCD     1      29.530  34.410  15.520  1.00  0.00            
ATOM    135  O32 GCD     1      29.510  33.730  13.490  1.00  0.00            
ATOM    136  H65 GCD     1      29.220  34.620  13.260  1.00  0.00            
ATOM    137  C40 GCD     1      27.750  33.280  15.090  1.00  0.00            
ATOM    138  H66 GCD     1      27.160  34.180  14.910  1.00  0.00            
ATOM    139  O33 GCD     1      27.580  33.090  16.520  1.00  0.00            
ATOM    140  C41 GCD     1      28.190  31.870  17.050  1.00  0.00            
ATOM    141  H67 GCD     1      27.870  31.020  16.420  1.00  0.00            
ATOM    142  C42 GCD     1      27.900  31.550  18.560  1.00  0.00            
ATOM    143  H68 GCD     1      27.950  32.510  19.090  1.00  0.00            
ATOM    144  H69 GCD     1      28.580  30.870  19.100  1.00  0.00            
ATOM    145  O34 GCD     1      26.610  31.000  18.860  1.00  0.00            
ATOM    146  H70 GCD     1      26.000  31.310  18.180  1.00  0.00            
ATOM    147  O35 GCD     1      27.310  32.110  14.290  1.00  0.00            
ATOM    148  C43 GCD     1      26.720  32.450  13.040  1.00  0.00            
ATOM    149  H71 GCD     1      27.030  33.440  12.680  1.00  0.00            
ATOM    150  C44 GCD     1      27.220  31.510  11.940  1.00  0.00            
ATOM    151  H72 GCD     1      27.040  30.480  12.290  1.00  0.00            
ATOM    152  O36 GCD     1      28.600  31.620  11.690  1.00  0.00            
ATOM    153  H73 GCD     1      29.030  32.120  12.390  1.00  0.00            
ATOM    154  C45 GCD     1      26.420  31.710  10.680  1.00  0.00            
ATOM    155  H74 GCD     1      26.540  32.760  10.390  1.00  0.00            
ATOM    156  O37 GCD     1      26.960  30.950   9.620  1.00  0.00            
ATOM    157  H75 GCD     1      27.780  31.390   9.350  1.00  0.00            
ATOM    158  C46 GCD     1      24.950  31.380  10.940  1.00  0.00            
ATOM    159  H76 GCD     1      24.330  31.580  10.060  1.00  0.00            
ATOM    160  O38 GCD     1      24.800  30.040  11.300  1.00  0.00            
ATOM    161  O39 GCD     1      24.420  32.160  11.950  1.00  0.00            
ATOM    162  C47 GCD     1      25.200  32.420  13.180  1.00  0.00            
ATOM    163  H77 GCD     1      24.880  31.600  13.840  1.00  0.00            
ATOM    164  C48 GCD     1      24.760  33.720  13.840  1.00  0.00            
ATOM    165  H78 GCD     1      25.110  34.560  13.230  1.00  0.00            
ATOM    166  H79 GCD     1      25.230  33.840  14.820  1.00  0.00            
ATOM    167  O40 GCD     1      23.310  33.720  14.030  1.00  0.00            
ATOM    168  H80 GCD     1      23.010  33.970  13.150  1.00  0.00            
ATOM    169  C1  BE3     2      30.060  24.590  16.030  1.00  0.00            
ATOM    170  C2  BE3     2      30.190  26.130  15.770  1.00  0.00            
ATOM    171  C3  BE3     2      28.920  26.970  15.970  1.00  0.00            
ATOM    172  C4  BE3     2      28.650  27.500  17.280  1.00  0.00            
ATOM    173  C5  BE3     2      27.500  28.260  17.570  1.00  0.00            
ATOM    174  C6  BE3     2      26.690  28.570  16.480  1.00  0.00            
ATOM    175  C7  BE3     2      26.890  28.050  15.160  1.00  0.00            
ATOM    176  C8  BE3     2      25.740  28.350  14.220  1.00  0.00            
ATOM    177  C9  BE3     2      28.020  27.260  14.870  1.00  0.00            
ATOM    178  N1  BE3     2      28.180  26.650  13.600  1.00  0.00            
ATOM    179  C10 BE3     2      27.560  25.410  13.380  1.00  0.00            
ATOM    180  O1  BE3     2      27.650  24.810  12.320  1.00  0.00            
ATOM    181  C11 BE3     2      26.730  24.730  14.510  1.00  0.00            
ATOM    182  Cl1 BE3     2      24.930  25.120  14.490  1.00  0.00            
ATOM    183  C12 BE3     2      28.810  27.380  12.450  1.00  0.00            
ATOM    184  C13 BE3     2      27.800  27.900  11.420  1.00  0.00            
ATOM    185  C14 BE3     2      29.820  28.440  12.980  1.00  0.00            
ATOM    186  O2  BE3     2      30.680  28.950  11.960  1.00  0.00            
ATOM    187  C15 BE3     2      31.730  29.720  12.520  1.00  0.00            
ATOM    188  H1  BE3     2      29.580  24.030  15.220  1.00  0.00            
ATOM    189  H2  BE3     2      31.040  24.110  16.080  1.00  0.00            
ATOM    190  H3  BE3     2      29.500  24.330  16.940  1.00  0.00            
ATOM    191  H4  BE3     2      30.630  26.270  14.770  1.00  0.00            
ATOM    192  H5  BE3     2      31.020  26.450  16.410  1.00  0.00            
ATOM    193  H6  BE3     2      29.270  27.130  18.100  1.00  0.00            
ATOM    194  H7  BE3     2      27.230  28.560  18.570  1.00  0.00            
ATOM    195  H8  BE3     2      25.780  29.150  16.620  1.00  0.00            
ATOM    196  H9  BE3     2      24.750  28.160  14.660  1.00  0.00            
ATOM    197  H10 BE3     2      25.860  29.430  14.050  1.00  0.00            
ATOM    198  H11 BE3     2      25.700  27.800  13.280  1.00  0.00            
ATOM    199  H12 BE3     2      27.020  24.980  15.540  1.00  0.00            
ATOM    200  H13 BE3     2      26.880  23.640  14.410  1.00  0.00            
ATOM    201  H14 BE3     2      29.390  26.580  11.990  1.00  0.00            
ATOM    202  H15 BE3     2      27.360  27.040  10.900  1.00  0.00            
ATOM    203  H16 BE3     2      27.050  28.450  12.000  1.00  0.00            
ATOM    204  H17 BE3     2      28.250  28.570  10.670  1.00  0.00            
ATOM    205  H18 BE3     2      30.390  28.060  13.840  1.00  0.00            
ATOM    206  H19 BE3     2      29.280  29.310  13.370  1.00  0.00            
ATOM    207  H20 BE3     2      31.400  30.320  13.370  1.00  0.00            
ATOM    208  H21 BE3     2      32.540  29.080  12.900  1.00  0.00            
ATOM    209  H22 BE3     2      32.130  30.440  11.800  1.00  0.00            
TER
ENDMDL
MODEL        1
ATOM      1  H1  GCD     1      12.700  11.850  21.590  1.00  0.00            
ATOM      2  O1  GCD     1      13.090  12.290  20.830  1.00  0.00            
ATOM      3  C1  GCD     1      14.200  11.530  20.350  1.00  0.00            
ATOM      4  H2  GCD     1      14.900  11.460  21.200  1.00  0.00            
ATOM      5  H3  GCD     1      13.940  10.490  20.130  1.00  0.00            
ATOM      6  C2  GCD     1      15.070  11.940  19.150  1.00  0.00            
ATOM      7  H4  GCD     1      15.790  11.120  18.980  1.00  0.00            
ATOM      8  C3  GCD     1      15.840  13.270  19.390  1.00  0.00            
ATOM      9  H5  GCD     1      15.150  14.010  19.830  1.00  0.00            
ATOM     10  C4  GCD     1      16.400  13.900  18.110  1.00  0.00            
ATOM     11  H6  GCD     1      17.340  13.550  17.660  1.00  0.00            
ATOM     12  O2  GCD     1      16.780  15.220  18.530  1.00  0.00            
ATOM     13  H7  GCD     1      17.000  15.810  17.800  1.00  0.00            
ATOM     14  C5  GCD     1      15.460  13.950  16.960  1.00  0.00            
ATOM     15  H8  GCD     1      14.550  14.530  17.140  1.00  0.00            
ATOM     16  O3  GCD     1      16.090  14.540  15.760  1.00  0.00            
ATOM     17  H9  GCD     1      16.110  15.500  15.820  1.00  0.00            
ATOM     18  C6  GCD     1      14.850  12.510  16.810  1.00  0.00            
ATOM     19  O4  GCD     1      14.240  12.070  17.960  1.00  0.00            
ATOM     20  H10 GCD     1      14.080  12.660  16.060  1.00  0.00            
ATOM     21  O5  GCD     1      15.820  11.480  16.400  1.00  0.00            
ATOM     22  C7  GCD     1      15.490  10.560  15.370  1.00  0.00            
ATOM     23  H11 GCD     1      14.400  10.500  15.380  1.00  0.00            
ATOM     24  C8  GCD     1      16.010  11.060  14.060  1.00  0.00            
ATOM     25  H12 GCD     1      17.090  11.130  14.240  1.00  0.00            
ATOM     26  O6  GCD     1      15.500  12.300  13.680  1.00  0.00            
ATOM     27  H13 GCD     1      15.730  12.910  14.390  1.00  0.00            
ATOM     28  C9  GCD     1      15.670   9.990  12.960  1.00  0.00            
ATOM     29  H14 GCD     1      14.570   9.960  12.870  1.00  0.00            
ATOM     30  O7  GCD     1      16.260  10.280  11.710  1.00  0.00            
ATOM     31  H15 GCD     1      17.110   9.830  11.630  1.00  0.00            
ATOM     32  C10 GCD     1      16.160   8.590  13.450  1.00  0.00            
ATOM     33  H16 GCD     1      15.710   7.810  12.830  1.00  0.00            
ATOM     34  O8  GCD     1      15.670   8.320  14.740  1.00  0.00            
ATOM     35  C11 GCD     1      16.170   9.230  15.720  1.00  0.00            
ATOM     36  H17 GCD     1      17.270   9.300  15.700  1.00  0.00            
ATOM     37  C12 GCD     1      15.810   8.600  17.070  1.00  0.00            
ATOM     38  H18 GCD     1      14.750   8.740  17.310  1.00  0.00            
ATOM     39  H19 GCD     1      16.260   9.100  17.940  1.00  0.00            
ATOM     40  O9  GCD     1      16.290   7.250  17.130  1.00  0.00            
ATOM     41  H20 GCD     1      15.760   6.900  16.410  1.00  0.00            
ATOM     42  O10 GCD     1      17.630   8.470  13.320  1.00  0.00            
ATOM     43  C13 GCD     1      18.200   7.610  12.330  1.00  0.00            
ATOM     44  H21 GCD     1      17.440   7.350  11.590  1.00  0.00            
ATOM     45  C14 GCD     1      19.320   8.440  11.690  1.00  0.00            
ATOM     46  H22 GCD     1      19.960   9.030  12.360  1.00  0.00            
ATOM     47  O11 GCD     1      18.750   9.410  10.860  1.00  0.00            
ATOM     48  H23 GCD     1      18.610   9.020   9.990  1.00  0.00            
ATOM     49  C15 GCD     1      20.300   7.580  10.850  1.00  0.00            
ATOM     50  H24 GCD     1      19.640   7.130  10.090  1.00  0.00            
ATOM     51  O12 GCD     1      21.340   8.340  10.220  1.00  0.00            
ATOM     52  H25 GCD     1      22.070   8.420  10.850  1.00  0.00            
ATOM     53  C16 GCD     1      20.870   6.440  11.790  1.00  0.00            
ATOM     54  H26 GCD     1      21.490   5.770  11.190  1.00  0.00            
ATOM     55  O13 GCD     1      19.740   5.720  12.190  1.00  0.00            
ATOM     56  C17 GCD     1      18.790   6.460  13.060  1.00  0.00            
ATOM     57  H27 GCD     1      19.340   6.730  13.970  1.00  0.00            
ATOM     58  C18 GCD     1      17.770   5.440  13.560  1.00  0.00            
ATOM     59  H28 GCD     1      17.350   4.950  12.670  1.00  0.00            
ATOM     60  H29 GCD     1      17.030   5.990  14.150  1.00  0.00            
ATOM     61  O14 GCD     1      18.360   4.400  14.360  1.00  0.00            
ATOM     62  H30 GCD     1      19.130   4.140  13.840  1.00  0.00            
ATOM     63  O15 GCD     1      21.650   6.970  12.920  1.00  0.00            
ATOM     64  C19 GCD     1      23.060   6.710  12.810  1.00  0.00            
ATOM     65  H31 GCD     1      23.350   6.330  11.830  1.00  0.00            
ATOM     66  C20 GCD     1      23.760   7.990  12.950  1.00  0.00            
ATOM     67  H32 GCD     1      23.450   8.460  13.890  1.00  0.00            
ATOM     68  O16 GCD     1      23.370   8.980  11.980  1.00  0.00            
ATOM     69  H33 GCD     1      23.100   9.730  12.530  1.00  0.00            
ATOM     70  C21 GCD     1      25.260   7.880  13.080  1.00  0.00            
ATOM     71  H34 GCD     1      25.500   7.590  12.050  1.00  0.00            
ATOM     72  O17 GCD     1      25.870   9.180  13.290  1.00  0.00            
ATOM     73  H35 GCD     1      25.470   9.790  12.660  1.00  0.00            
ATOM     74  C22 GCD     1      25.550   6.910  14.220  1.00  0.00            
ATOM     75  H36 GCD     1      26.630   6.800  14.320  1.00  0.00            
ATOM     76  O18 GCD     1      24.910   5.620  13.950  1.00  0.00            
ATOM     77  C23 GCD     1      23.450   5.710  13.910  1.00  0.00            
ATOM     78  H37 GCD     1      23.130   6.270  14.800  1.00  0.00            
ATOM     79  C24 GCD     1      22.760   4.280  13.850  1.00  0.00            
ATOM     80  H38 GCD     1      21.670   4.450  13.820  1.00  0.00            
ATOM     81  H39 GCD     1      23.120   3.850  14.790  1.00  0.00            
ATOM     82  O19 GCD     1      23.250   3.560  12.710  1.00  0.00            
ATOM     83  H40 GCD     1      23.350   2.610  12.800  1.00  0.00            
ATOM     84  O20 GCD     1      25.100   7.480  15.480  1.00  0.00            
ATOM     85  C25 GCD     1      26.010   7.210  16.530  1.00  0.00            
ATOM     86  H41 GCD     1      26.810   6.520  16.220  1.00  0.00            
ATOM     87  C26 GCD     1      26.640   8.480  17.020  1.00  0.00            
ATOM     88  H42 GCD     1      25.860   9.050  17.540  1.00  0.00            
ATOM     89  O21 GCD     1      27.210   9.150  15.970  1.00  0.00            
ATOM     90  H43 GCD     1      26.660   9.090  15.170  1.00  0.00            
ATOM     91  C27 GCD     1      27.670   8.120  18.160  1.00  0.00            
ATOM     92  H44 GCD     1      28.420   7.560  17.600  1.00  0.00            
ATOM     93  O22 GCD     1      28.220   9.330  18.770  1.00  0.00            
ATOM     94  H45 GCD     1      29.020   9.640  18.330  1.00  0.00            
ATOM     95  C28 GCD     1      27.020   7.290  19.290  1.00  0.00            
ATOM     96  H46 GCD     1      27.750   6.980  20.040  1.00  0.00            
ATOM     97  O23 GCD     1      26.380   6.140  18.670  1.00  0.00            
ATOM     98  C29 GCD     1      25.320   6.570  17.730  1.00  0.00            
ATOM     99  H47 GCD     1      24.570   7.240  18.160  1.00  0.00            
ATOM    100  C30 GCD     1      24.680   5.230  17.370  1.00  0.00            
ATOM    101  H48 GCD     1      25.470   4.550  17.010  1.00  0.00            
ATOM    102  H49 GCD     1      23.870   5.300  16.640  1.00  0.00            
ATOM    103  O24 GCD     1      24.060   4.610  18.450  1.00  0.00            
ATOM    104  H50 GCD     1      23.270   5.100  18.720  1.00  0.00            
ATOM    105  O25 GCD     1      26.080   8.060  20.090  1.00  0.00            
ATOM    106  C31 GCD     1      26.260   8.060  21.500  1.00  0.00            
ATOM    107  H51 GCD     1      27.280   7.710  21.750  1.00  0.00            
ATOM    108  C32 GCD     1      26.190   9.520  21.930  1.00  0.00            
ATOM    109  H52 GCD     1      25.270   9.860  21.450  1.00  0.00            
ATOM    110  O26 GCD     1      27.260  10.340  21.510  1.00  0.00            
ATOM    111  H53 GCD     1      27.310  10.260  20.550  1.00  0.00            
ATOM    112  C33 GCD     1      26.100   9.650  23.500  1.00  0.00            
ATOM    113  H54 GCD     1      27.080   9.330  23.870  1.00  0.00            
ATOM    114  O27 GCD     1      25.960  11.050  23.960  1.00  0.00            
ATOM    115  H55 GCD     1      26.290  11.650  23.280  1.00  0.00            
ATOM    116  C34 GCD     1      24.920   8.840  24.010  1.00  0.00            
ATOM    117  H56 GCD     1      24.910   8.840  25.100  1.00  0.00            
ATOM    118  O28 GCD     1      25.110   7.450  23.690  1.00  0.00            
ATOM    119  C35 GCD     1      25.190   7.260  22.200  1.00  0.00            
ATOM    120  H57 GCD     1      24.210   7.580  21.820  1.00  0.00            
ATOM    121  C36 GCD     1      25.300   5.760  21.890  1.00  0.00            
ATOM    122  H58 GCD     1      25.240   5.640  20.800  1.00  0.00            
ATOM    123  H59 GCD     1      24.420   5.280  22.350  1.00  0.00            
ATOM    124  O29 GCD     1      26.560   5.140  22.250  1.00  0.00            
ATOM    125  H60 GCD     1      26.600   5.150  23.210  1.00  0.00            
ATOM    126  O30 GCD     1      23.640   9.400  23.610  1.00  0.00            
ATOM    127  C37 GCD     1      22.690   9.650  24.630  1.00  0.00            
ATOM    128  H61 GCD     1      23.060   9.390  25.630  1.00  0.00            
ATOM    129  C38 GCD     1      22.450  11.200  24.560  1.00  0.00            
ATOM    130  H62 GCD     1      22.300  11.360  23.490  1.00  0.00            
ATOM    131  O31 GCD     1      23.590  11.900  25.010  1.00  0.00            
ATOM    132  H63 GCD     1      24.390  11.530  24.620  1.00  0.00            
ATOM    133  C39 GCD     1      21.120  11.570  25.380  1.00  0.00            
ATOM    134  H64 GCD     1      21.230  11.230  26.420  1.00  0.00            
ATOM    135  O32 GCD     1      20.850  12.990  25.370  1.00  0.00            
ATOM    136  H65 GCD     1      20.740  13.250  24.450  1.00  0.00            
ATOM    137  C40 GCD     1      19.980  10.810  24.850  1.00  0.00            
ATOM    138  H66 GCD     1      19.090  11.060  25.440  1.00  0.00            
ATOM    139  O33 GCD     1      20.250   9.400  24.990  1.00  0.00            
ATOM    140  C41 GCD     1      21.390   8.910  24.310  1.00  0.00            
ATOM    141  H67 GCD     1      21.180   9.020  23.240  1.00  0.00            
ATOM    142  C42 GCD     1      21.530   7.400  24.680  1.00  0.00            
ATOM    143  H68 GCD     1      21.400   7.110  25.730  1.00  0.00            
ATOM    144  H69 GCD     1      22.510   7.040  24.340  1.00  0.00            
ATOM    145  O34 GCD     1      20.460   6.580  24.180  1.00  0.00            
ATOM    146  H70 GCD     1      19.700   6.650  24.780  1.00  0.00            
ATOM    147  O35 GCD     1      19.780  11.160  23.420  1.00  0.00            
ATOM    148  C43 GCD     1      18.730  12.200  23.240  1.00  0.00            
ATOM    149  H71 GCD     1      18.620  12.750  24.180  1.00  0.00            
ATOM    150  C44 GCD     1      19.250  13.180  22.140  1.00  0.00            
ATOM    151  H72 GCD     1      19.390  12.560  21.240  1.00  0.00            
ATOM    152  O36 GCD     1      20.500  13.740  22.460  1.00  0.00            
ATOM    153  H73 GCD     1      20.780  14.290  21.720  1.00  0.00            
ATOM    154  C45 GCD     1      18.180  14.250  22.010  1.00  0.00            
ATOM    155  H74 GCD     1      18.040  14.710  23.000  1.00  0.00            
ATOM    156  O37 GCD     1      18.450  15.280  21.020  1.00  0.00            
ATOM    157  H75 GCD     1      18.210  14.870  20.180  1.00  0.00            
ATOM    158  C46 GCD     1      16.800  13.690  21.660  1.00  0.00            
ATOM    159  H76 GCD     1      16.010  14.440  21.560  1.00  0.00            
ATOM    160  O38 GCD     1      16.890  13.100  20.390  1.00  0.00            
ATOM    161  O39 GCD     1      16.470  12.700  22.590  1.00  0.00            
ATOM    162  C47 GCD     1      17.370  11.540  22.820  1.00  0.00            
ATOM    163  H77 GCD     1      17.490  11.000  21.870  1.00  0.00            
ATOM    164  C48 GCD     1      16.730  10.730  23.950  1.00  0.00            
ATOM    165  H78 GCD     1      17.330   9.820  24.080  1.00  0.00            
ATOM    166  H79 GCD     1      15.770  10.410  23.530  1.00  0.00            
ATOM    167  O40 GCD     1      16.450  11.370  25.230  1.00  0.00            
ATOM    168  H80 GCD     1      15.710  11.930  24.960  1.00  0.00            
ATOM    169  C1  BE3     2      24.550  11.700  17.320  1.00  0.00            
ATOM    170  C2  BE3     2      23.420  10.660  16.960  1.00  0.00            
ATOM    171  C3  BE3     2      22.440  10.390  18.170  1.00  0.00            
ATOM    172  C4  BE3     2      23.070   9.960  19.400  1.00  0.00            
ATOM    173  C5  BE3     2      22.290   9.570  20.540  1.00  0.00            
ATOM    174  C6  BE3     2      20.860   9.540  20.350  1.00  0.00            
ATOM    175  C7  BE3     2      20.220   9.920  19.160  1.00  0.00            
ATOM    176  C8  BE3     2      18.720   9.620  18.960  1.00  0.00            
ATOM    177  C9  BE3     2      21.020  10.400  18.070  1.00  0.00            
ATOM    178  N1  BE3     2      20.410  10.810  16.870  1.00  0.00            
ATOM    179  C10 BE3     2      20.220   9.970  15.750  1.00  0.00            
ATOM    180  O1  BE3     2      19.580  10.370  14.810  1.00  0.00            
ATOM    181  C11 BE3     2      20.850   8.610  15.680  1.00  0.00            
ATOM    182  Cl1 BE3     2      20.120   7.480  16.850  1.00  0.00            
ATOM    183  C12 BE3     2      19.950  12.240  16.770  1.00  0.00            
ATOM    184  C13 BE3     2      19.940  12.970  18.120  1.00  0.00            
ATOM    185  C14 BE3     2      20.920  13.010  15.830  1.00  0.00            
ATOM    186  O2  BE3     2      20.330  14.200  15.450  1.00  0.00            
ATOM    187  C15 BE3     2      19.130  14.150  14.760  1.00  0.00            
ATOM    188  H1  BE3     2      25.140  11.900  16.410  1.00  0.00            
ATOM    189  H2  BE3     2      24.120  12.660  17.640  1.00  0.00            
ATOM    190  H3  BE3     2      25.270  11.330  18.060  1.00  0.00            
ATOM    191  H4  BE3     2      23.950   9.740  16.680  1.00  0.00            
ATOM    192  H5  BE3     2      22.930  11.100  16.080  1.00  0.00            
ATOM    193  H6  BE3     2      24.150   9.970  19.520  1.00  0.00            
ATOM    194  H7  BE3     2      22.710   9.290  21.500  1.00  0.00            
ATOM    195  H8  BE3     2      20.160   9.230  21.120  1.00  0.00            
ATOM    196  H9  BE3     2      18.180   9.790  19.890  1.00  0.00            
ATOM    197  H10 BE3     2      18.190  10.250  18.230  1.00  0.00            
ATOM    198  H11 BE3     2      18.590   8.570  18.680  1.00  0.00            
ATOM    199  H12 BE3     2      21.930   8.600  15.860  1.00  0.00            
ATOM    200  H13 BE3     2      20.550   8.300  14.670  1.00  0.00            
ATOM    201  H14 BE3     2      18.950  12.240  16.330  1.00  0.00            
ATOM    202  H15 BE3     2      19.360  12.510  18.930  1.00  0.00            
ATOM    203  H16 BE3     2      20.960  13.000  18.510  1.00  0.00            
ATOM    204  H17 BE3     2      19.590  14.000  18.070  1.00  0.00            
ATOM    205  H18 BE3     2      21.290  12.450  14.970  1.00  0.00            
ATOM    206  H19 BE3     2      21.830  13.380  16.310  1.00  0.00            
ATOM    207  H20 BE3     2      18.520  14.930  15.230  1.00  0.00            
ATOM    208  H21 BE3     2      19.240  14.440  13.700  1.00  0.00            
ATOM    209  H22 BE3     2      18.600  13.190  14.760  1.00  0.00            
TER
ENDMDL
MODEL        1
ATOM      1  H1  GCD     1      17.310  26.970   8.770  1.00  0.00            
ATOM      2  O1  GCD     1      17.630  27.850   8.540  1.00  0.00            
ATOM      3  C1  GCD     1      18.950  27.810   7.980  1.00  0.00            
ATOM      4  H2  GCD     1      19.110  28.510   7.160  1.00  0.00            
ATOM      5  H3  GCD     1      19.560  28.180   8.820  1.00  0.00            
ATOM      6  C2  GCD     1      19.410  26.450   7.490  1.00  0.00            
ATOM      7  H4  GCD     1      19.210  25.700   8.270  1.00  0.00            
ATOM      8  C3  GCD     1      20.780  26.520   7.020  1.00  0.00            
ATOM      9  H5  GCD     1      20.810  27.310   6.260  1.00  0.00            
ATOM     10  C4  GCD     1      21.170  25.280   6.230  1.00  0.00            
ATOM     11  H6  GCD     1      21.150  24.400   6.880  1.00  0.00            
ATOM     12  O2  GCD     1      22.490  25.310   5.700  1.00  0.00            
ATOM     13  H7  GCD     1      22.970  26.070   6.040  1.00  0.00            
ATOM     14  C5  GCD     1      20.130  25.050   5.120  1.00  0.00            
ATOM     15  H8  GCD     1      20.180  25.930   4.480  1.00  0.00            
ATOM     16  O3  GCD     1      20.250  23.790   4.330  1.00  0.00            
ATOM     17  H9  GCD     1      20.070  23.090   4.970  1.00  0.00            
ATOM     18  C6  GCD     1      18.750  24.800   5.760  1.00  0.00            
ATOM     19  O4  GCD     1      18.440  25.990   6.520  1.00  0.00            
ATOM     20  H10 GCD     1      17.970  24.620   5.010  1.00  0.00            
ATOM     21  O5  GCD     1      18.700  23.640   6.560  1.00  0.00            
ATOM     22  C7  GCD     1      17.830  22.510   6.100  1.00  0.00            
ATOM     23  H11 GCD     1      17.540  22.690   5.060  1.00  0.00            
ATOM     24  C8  GCD     1      18.500  21.110   6.310  1.00  0.00            
ATOM     25  H12 GCD     1      18.880  20.930   7.320  1.00  0.00            
ATOM     26  O6  GCD     1      19.510  21.060   5.310  1.00  0.00            
ATOM     27  H13 GCD     1      20.360  21.130   5.760  1.00  0.00            
ATOM     28  C9  GCD     1      17.540  19.890   6.160  1.00  0.00            
ATOM     29  H14 GCD     1      17.260  19.830   5.100  1.00  0.00            
ATOM     30  O7  GCD     1      18.250  18.730   6.520  1.00  0.00            
ATOM     31  H15 GCD     1      18.600  18.400   5.690  1.00  0.00            
ATOM     32  C10 GCD     1      16.290  20.150   7.050  1.00  0.00            
ATOM     33  H16 GCD     1      15.540  19.450   6.690  1.00  0.00            
ATOM     34  O8  GCD     1      15.780  21.430   6.670  1.00  0.00            
ATOM     35  C11 GCD     1      16.550  22.590   6.900  1.00  0.00            
ATOM     36  H17 GCD     1      16.840  22.610   7.960  1.00  0.00            
ATOM     37  C12 GCD     1      15.730  23.800   6.630  1.00  0.00            
ATOM     38  H18 GCD     1      15.400  23.880   5.590  1.00  0.00            
ATOM     39  H19 GCD     1      16.290  24.680   6.990  1.00  0.00            
ATOM     40  O9  GCD     1      14.460  23.760   7.360  1.00  0.00            
ATOM     41  H20 GCD     1      13.880  23.050   7.070  1.00  0.00            
ATOM     42  O10 GCD     1      16.600  20.040   8.470  1.00  0.00            
ATOM     43  C13 GCD     1      15.950  19.060   9.310  1.00  0.00            
ATOM     44  H21 GCD     1      15.180  18.630   8.650  1.00  0.00            
ATOM     45  C14 GCD     1      16.820  17.850   9.670  1.00  0.00            
ATOM     46  H22 GCD     1      17.720  18.200  10.190  1.00  0.00            
ATOM     47  O11 GCD     1      17.080  17.040   8.550  1.00  0.00            
ATOM     48  H23 GCD     1      17.710  17.510   7.990  1.00  0.00            
ATOM     49  C15 GCD     1      16.130  17.030  10.750  1.00  0.00            
ATOM     50  H24 GCD     1      15.270  16.550  10.260  1.00  0.00            
ATOM     51  O12 GCD     1      16.970  16.010  11.260  1.00  0.00            
ATOM     52  H25 GCD     1      17.650  16.510  11.730  1.00  0.00            
ATOM     53  C16 GCD     1      15.610  17.840  11.900  1.00  0.00            
ATOM     54  H26 GCD     1      14.910  17.310  12.560  1.00  0.00            
ATOM     55  O13 GCD     1      14.850  18.980  11.500  1.00  0.00            
ATOM     56  C17 GCD     1      15.470  19.870  10.530  1.00  0.00            
ATOM     57  H27 GCD     1      16.380  20.270  11.000  1.00  0.00            
ATOM     58  C18 GCD     1      14.400  20.920  10.200  1.00  0.00            
ATOM     59  H28 GCD     1      13.550  20.380   9.760  1.00  0.00            
ATOM     60  H29 GCD     1      14.810  21.470   9.340  1.00  0.00            
ATOM     61  O14 GCD     1      14.110  21.820  11.250  1.00  0.00            
ATOM     62  H30 GCD     1      13.910  22.700  10.930  1.00  0.00            
ATOM     63  O15 GCD     1      16.700  18.320  12.710  1.00  0.00            
ATOM     64  C19 GCD     1      16.370  18.460  14.140  1.00  0.00            
ATOM     65  H31 GCD     1      15.290  18.400  14.270  1.00  0.00            
ATOM     66  C20 GCD     1      16.980  17.320  14.950  1.00  0.00            
ATOM     67  H32 GCD     1      17.990  17.140  14.570  1.00  0.00            
ATOM     68  O16 GCD     1      16.370  16.060  14.610  1.00  0.00            
ATOM     69  H33 GCD     1      16.880  15.340  15.000  1.00  0.00            
ATOM     70  C21 GCD     1      16.940  17.550  16.480  1.00  0.00            
ATOM     71  H34 GCD     1      15.880  17.430  16.750  1.00  0.00            
ATOM     72  O17 GCD     1      17.740  16.590  17.190  1.00  0.00            
ATOM     73  H35 GCD     1      18.650  16.870  17.050  1.00  0.00            
ATOM     74  C22 GCD     1      17.430  19.020  16.810  1.00  0.00            
ATOM     75  H36 GCD     1      17.130  19.250  17.830  1.00  0.00            
ATOM     76  O18 GCD     1      16.800  19.970  16.000  1.00  0.00            
ATOM     77  C23 GCD     1      17.010  19.740  14.580  1.00  0.00            
ATOM     78  H37 GCD     1      18.100  19.740  14.430  1.00  0.00            
ATOM     79  C24 GCD     1      16.560  20.960  13.870  1.00  0.00            
ATOM     80  H38 GCD     1      17.080  20.940  12.900  1.00  0.00            
ATOM     81  H39 GCD     1      16.980  21.800  14.440  1.00  0.00            
ATOM     82  O19 GCD     1      15.100  21.020  13.680  1.00  0.00            
ATOM     83  H40 GCD     1      14.880  21.050  12.740  1.00  0.00            
ATOM     84  O20 GCD     1      18.890  19.200  16.640  1.00  0.00            
ATOM     85  C25 GCD     1      19.810  19.070  17.630  1.00  0.00            
ATOM     86  H41 GCD     1      19.360  18.380  18.360  1.00  0.00            
ATOM     87  C26 GCD     1      21.090  18.340  17.040  1.00  0.00            
ATOM     88  H42 GCD     1      21.350  18.910  16.140  1.00  0.00            
ATOM     89  O21 GCD     1      20.620  16.980  16.840  1.00  0.00            
ATOM     90  H43 GCD     1      21.130  16.660  16.080  1.00  0.00            
ATOM     91  C27 GCD     1      22.320  18.420  17.940  1.00  0.00            
ATOM     92  H44 GCD     1      22.200  17.830  18.860  1.00  0.00            
ATOM     93  O22 GCD     1      23.480  17.950  17.120  1.00  0.00            
ATOM     94  H45 GCD     1      23.810  18.620  16.510  1.00  0.00            
ATOM     95  C28 GCD     1      22.440  19.840  18.380  1.00  0.00            
ATOM     96  H46 GCD     1      23.370  19.900  18.960  1.00  0.00            
ATOM     97  O23 GCD     1      21.300  20.150  19.190  1.00  0.00            
ATOM     98  C29 GCD     1      20.070  20.300  18.450  1.00  0.00            
ATOM     99  H47 GCD     1      20.240  21.130  17.750  1.00  0.00            
ATOM    100  C30 GCD     1      18.960  20.670  19.360  1.00  0.00            
ATOM    101  H48 GCD     1      18.530  19.780  19.840  1.00  0.00            
ATOM    102  H49 GCD     1      18.200  21.110  18.710  1.00  0.00            
ATOM    103  O24 GCD     1      19.270  21.680  20.350  1.00  0.00            
ATOM    104  H50 GCD     1      19.810  21.220  21.010  1.00  0.00            
ATOM    105  O25 GCD     1      22.710  20.790  17.360  1.00  0.00            
ATOM    106  C31 GCD     1      23.930  21.520  17.420  1.00  0.00            
ATOM    107  H51 GCD     1      24.630  21.190  18.200  1.00  0.00            
ATOM    108  C32 GCD     1      24.740  21.220  16.100  1.00  0.00            
ATOM    109  H52 GCD     1      24.010  21.420  15.310  1.00  0.00            
ATOM    110  O26 GCD     1      25.070  19.780  15.990  1.00  0.00            
ATOM    111  H53 GCD     1      25.670  19.640  15.240  1.00  0.00            
ATOM    112  C33 GCD     1      25.980  22.130  16.060  1.00  0.00            
ATOM    113  H54 GCD     1      26.580  21.850  16.940  1.00  0.00            
ATOM    114  O27 GCD     1      26.610  22.070  14.770  1.00  0.00            
ATOM    115  H55 GCD     1      26.050  22.530  14.140  1.00  0.00            
ATOM    116  C34 GCD     1      25.610  23.600  16.310  1.00  0.00            
ATOM    117  H56 GCD     1      26.520  24.150  16.570  1.00  0.00            
ATOM    118  O28 GCD     1      24.860  23.740  17.440  1.00  0.00            
ATOM    119  C35 GCD     1      23.660  22.960  17.490  1.00  0.00            
ATOM    120  H57 GCD     1      23.000  23.270  16.660  1.00  0.00            
ATOM    121  C36 GCD     1      22.920  23.230  18.840  1.00  0.00            
ATOM    122  H58 GCD     1      23.530  22.810  19.650  1.00  0.00            
ATOM    123  H59 GCD     1      21.900  22.830  18.810  1.00  0.00            
ATOM    124  O29 GCD     1      22.580  24.560  19.030  1.00  0.00            
ATOM    125  H60 GCD     1      22.210  24.570  19.920  1.00  0.00            
ATOM    126  O30 GCD     1      24.840  24.170  15.230  1.00  0.00            
ATOM    127  C37 GCD     1      24.930  25.590  15.090  1.00  0.00            
ATOM    128  H61 GCD     1      25.380  26.050  15.970  1.00  0.00            
ATOM    129  C38 GCD     1      25.830  25.770  13.920  1.00  0.00            
ATOM    130  H62 GCD     1      25.520  25.190  13.050  1.00  0.00            
ATOM    131  O31 GCD     1      27.190  25.400  14.300  1.00  0.00            
ATOM    132  H63 GCD     1      27.430  25.910  15.080  1.00  0.00            
ATOM    133  C39 GCD     1      25.890  27.260  13.510  1.00  0.00            
ATOM    134  H64 GCD     1      26.270  27.990  14.250  1.00  0.00            
ATOM    135  O32 GCD     1      26.670  27.260  12.230  1.00  0.00            
ATOM    136  H65 GCD     1      26.250  26.690  11.570  1.00  0.00            
ATOM    137  C40 GCD     1      24.410  27.610  13.220  1.00  0.00            
ATOM    138  H66 GCD     1      24.410  28.700  13.070  1.00  0.00            
ATOM    139  O33 GCD     1      23.640  27.460  14.370  1.00  0.00            
ATOM    140  C41 GCD     1      23.490  26.120  14.840  1.00  0.00            
ATOM    141  H67 GCD     1      22.940  25.430  14.180  1.00  0.00            
ATOM    142  C42 GCD     1      22.760  26.220  16.120  1.00  0.00            
ATOM    143  H68 GCD     1      23.270  26.970  16.740  1.00  0.00            
ATOM    144  H69 GCD     1      22.840  25.300  16.720  1.00  0.00            
ATOM    145  O34 GCD     1      21.440  26.600  15.820  1.00  0.00            
ATOM    146  H70 GCD     1      21.460  27.250  15.120  1.00  0.00            
ATOM    147  O35 GCD     1      23.890  26.820  12.150  1.00  0.00            
ATOM    148  C43 GCD     1      23.810  27.580  10.940  1.00  0.00            
ATOM    149  H71 GCD     1      24.580  28.360  10.920  1.00  0.00            
ATOM    150  C44 GCD     1      24.160  26.620   9.800  1.00  0.00            
ATOM    151  H72 GCD     1      23.370  25.860   9.960  1.00  0.00            
ATOM    152  O36 GCD     1      25.510  26.050   9.940  1.00  0.00            
ATOM    153  H73 GCD     1      25.610  25.380   9.250  1.00  0.00            
ATOM    154  C45 GCD     1      24.060  27.220   8.410  1.00  0.00            
ATOM    155  H74 GCD     1      24.770  28.060   8.420  1.00  0.00            
ATOM    156  O37 GCD     1      24.430  26.400   7.340  1.00  0.00            
ATOM    157  H75 GCD     1      25.370  26.590   7.220  1.00  0.00            
ATOM    158  C46 GCD     1      22.600  27.740   8.180  1.00  0.00            
ATOM    159  H76 GCD     1      22.550  28.420   7.320  1.00  0.00            
ATOM    160  O38 GCD     1      21.700  26.650   8.210  1.00  0.00            
ATOM    161  O39 GCD     1      22.290  28.580   9.280  1.00  0.00            
ATOM    162  C47 GCD     1      22.400  28.150  10.650  1.00  0.00            
ATOM    163  H77 GCD     1      21.610  27.400  10.730  1.00  0.00            
ATOM    164  C48 GCD     1      22.130  29.310  11.590  1.00  0.00            
ATOM    165  H78 GCD     1      22.740  30.180  11.320  1.00  0.00            
ATOM    166  H79 GCD     1      22.290  28.940  12.620  1.00  0.00            
ATOM    167  O40 GCD     1      20.780  29.760  11.450  1.00  0.00            
ATOM    168  H80 GCD     1      20.720  29.990  10.520  1.00  0.00            
ATOM    169  C1  BE3     2      22.790  19.440  13.380  1.00  0.00            
ATOM    170  C2  BE3     2      21.470  19.850  12.630  1.00  0.00            
ATOM    171  C3  BE3     2      21.160  21.280  12.980  1.00  0.00            
ATOM    172  C4  BE3     2      20.650  21.520  14.280  1.00  0.00            
ATOM    173  C5  BE3     2      20.280  22.820  14.670  1.00  0.00            
ATOM    174  C6  BE3     2      20.410  23.870  13.750  1.00  0.00            
ATOM    175  C7  BE3     2      20.590  23.660  12.420  1.00  0.00            
ATOM    176  C8  BE3     2      20.730  24.820  11.520  1.00  0.00            
ATOM    177  C9  BE3     2      21.060  22.370  12.050  1.00  0.00            
ATOM    178  N1  BE3     2      21.440  22.140  10.660  1.00  0.00            
ATOM    179  C10 BE3     2      20.480  21.920   9.640  1.00  0.00            
ATOM    180  O1  BE3     2      20.680  22.030   8.460  1.00  0.00            
ATOM    181  C11 BE3     2      19.090  21.350  10.060  1.00  0.00            
ATOM    182  Cl1 BE3     2      17.800  22.510  10.550  1.00  0.00            
ATOM    183  C12 BE3     2      22.850  22.360  10.320  1.00  0.00            
ATOM    184  C13 BE3     2      23.740  22.990  11.500  1.00  0.00            
ATOM    185  C14 BE3     2      23.610  21.060   9.940  1.00  0.00            
ATOM    186  O2  BE3     2      23.020  20.420   8.810  1.00  0.00            
ATOM    187  C15 BE3     2      23.820  19.470   8.130  1.00  0.00            
ATOM    188  H1  BE3     2      23.610  20.060  12.990  1.00  0.00            
ATOM    189  H2  BE3     2      22.830  19.580  14.460  1.00  0.00            
ATOM    190  H3  BE3     2      22.930  18.350  13.300  1.00  0.00            
ATOM    191  H4  BE3     2      20.610  19.200  12.830  1.00  0.00            
ATOM    192  H5  BE3     2      21.700  19.610  11.590  1.00  0.00            
ATOM    193  H6  BE3     2      20.520  20.670  14.940  1.00  0.00            
ATOM    194  H7  BE3     2      19.980  23.100  15.680  1.00  0.00            
ATOM    195  H8  BE3     2      20.230  24.870  14.140  1.00  0.00            
ATOM    196  H9  BE3     2      21.300  25.560  12.110  1.00  0.00            
ATOM    197  H10 BE3     2      21.200  24.760  10.540  1.00  0.00            
ATOM    198  H11 BE3     2      19.760  25.290  11.330  1.00  0.00            
ATOM    199  H12 BE3     2      19.080  20.570  10.820  1.00  0.00            
ATOM    200  H13 BE3     2      18.780  20.700   9.230  1.00  0.00            
ATOM    201  H14 BE3     2      22.910  23.050   9.480  1.00  0.00            
ATOM    202  H15 BE3     2      23.520  24.050  11.680  1.00  0.00            
ATOM    203  H16 BE3     2      23.580  22.410  12.410  1.00  0.00            
ATOM    204  H17 BE3     2      24.810  22.890  11.310  1.00  0.00            
ATOM    205  H18 BE3     2      23.790  20.440  10.820  1.00  0.00            
ATOM    206  H19 BE3     2      24.620  21.410   9.700  1.00  0.00            
ATOM    207  H20 BE3     2      24.820  19.820   7.850  1.00  0.00            
ATOM    208  H21 BE3     2      23.850  18.560   8.740  1.00  0.00            
ATOM    209  H22 BE3     2      23.280  19.250   7.200  1.00  0.00            
TER
ENDMDL
MODEL        1
ATOM      1  H1  GCD     1      10.870  29.070  22.960  1.00  0.00            
ATOM      2  O1  GCD     1      10.910  28.260  22.440  1.00  0.00            
ATOM      3  C1  GCD     1      12.250  27.990  22.010  1.00  0.00            
ATOM      4  H2  GCD     1      12.880  27.790  22.890  1.00  0.00            
ATOM      5  H3  GCD     1      12.160  26.990  21.550  1.00  0.00            
ATOM      6  C2  GCD     1      12.950  28.960  21.090  1.00  0.00            
ATOM      7  H4  GCD     1      13.970  28.570  21.010  1.00  0.00            
ATOM      8  C3  GCD     1      13.040  30.380  21.660  1.00  0.00            
ATOM      9  H5  GCD     1      11.990  30.650  21.800  1.00  0.00            
ATOM     10  C4  GCD     1      13.760  31.310  20.730  1.00  0.00            
ATOM     11  H6  GCD     1      14.800  30.980  20.600  1.00  0.00            
ATOM     12  O2  GCD     1      13.820  32.650  21.250  1.00  0.00            
ATOM     13  H7  GCD     1      13.990  33.260  20.530  1.00  0.00            
ATOM     14  C5  GCD     1      12.960  31.260  19.460  1.00  0.00            
ATOM     15  H8  GCD     1      11.940  31.570  19.680  1.00  0.00            
ATOM     16  O3  GCD     1      13.540  32.220  18.540  1.00  0.00            
ATOM     17  H9  GCD     1      14.400  31.830  18.370  1.00  0.00            
ATOM     18  C6  GCD     1      12.910  29.860  18.870  1.00  0.00            
ATOM     19  O4  GCD     1      12.250  29.090  19.770  1.00  0.00            
ATOM     20  H10 GCD     1      12.410  29.850  17.900  1.00  0.00            
ATOM     21  O5  GCD     1      14.250  29.460  18.700  1.00  0.00            
ATOM     22  C7  GCD     1      14.820  29.470  17.340  1.00  0.00            
ATOM     23  H11 GCD     1      14.170  30.010  16.630  1.00  0.00            
ATOM     24  C8  GCD     1      16.180  30.180  17.310  1.00  0.00            
ATOM     25  H12 GCD     1      16.820  29.510  17.910  1.00  0.00            
ATOM     26  O6  GCD     1      16.160  31.470  17.780  1.00  0.00            
ATOM     27  H13 GCD     1      16.030  32.080  17.050  1.00  0.00            
ATOM     28  C9  GCD     1      16.810  30.150  15.950  1.00  0.00            
ATOM     29  H14 GCD     1      16.200  30.570  15.140  1.00  0.00            
ATOM     30  O7  GCD     1      18.180  30.620  15.980  1.00  0.00            
ATOM     31  H15 GCD     1      18.790  29.870  15.960  1.00  0.00            
ATOM     32  C10 GCD     1      16.950  28.710  15.430  1.00  0.00            
ATOM     33  H16 GCD     1      17.080  28.760  14.350  1.00  0.00            
ATOM     34  O8  GCD     1      15.680  28.010  15.550  1.00  0.00            
ATOM     35  C11 GCD     1      14.990  28.060  16.790  1.00  0.00            
ATOM     36  H17 GCD     1      15.540  27.470  17.540  1.00  0.00            
ATOM     37  C12 GCD     1      13.630  27.360  16.470  1.00  0.00            
ATOM     38  H18 GCD     1      13.230  27.230  17.490  1.00  0.00            
ATOM     39  H19 GCD     1      13.700  26.360  16.020  1.00  0.00            
ATOM     40  O9  GCD     1      12.670  28.050  15.690  1.00  0.00            
ATOM     41  H20 GCD     1      11.850  28.100  16.190  1.00  0.00            
ATOM     42  O10 GCD     1      18.000  27.980  16.150  1.00  0.00            
ATOM     43  C13 GCD     1      18.900  27.130  15.420  1.00  0.00            
ATOM     44  H21 GCD     1      18.680  27.080  14.350  1.00  0.00            
ATOM     45  C14 GCD     1      20.370  27.590  15.750  1.00  0.00            
ATOM     46  H22 GCD     1      20.420  27.700  16.840  1.00  0.00            
ATOM     47  O11 GCD     1      20.570  28.960  15.250  1.00  0.00            
ATOM     48  H23 GCD     1      20.240  29.230  14.390  1.00  0.00            
ATOM     49  C15 GCD     1      21.490  26.610  15.410  1.00  0.00            
ATOM     50  H24 GCD     1      21.610  26.630  14.320  1.00  0.00            
ATOM     51  O12 GCD     1      22.800  26.960  16.000  1.00  0.00            
ATOM     52  H25 GCD     1      22.940  26.520  16.840  1.00  0.00            
ATOM     53  C16 GCD     1      21.100  25.180  15.880  1.00  0.00            
ATOM     54  H26 GCD     1      21.710  24.480  15.300  1.00  0.00            
ATOM     55  O13 GCD     1      19.840  24.900  15.380  1.00  0.00            
ATOM     56  C17 GCD     1      18.770  25.660  15.920  1.00  0.00            
ATOM     57  H27 GCD     1      18.870  25.680  17.010  1.00  0.00            
ATOM     58  C18 GCD     1      17.550  24.910  15.470  1.00  0.00            
ATOM     59  H28 GCD     1      17.690  24.820  14.380  1.00  0.00            
ATOM     60  H29 GCD     1      16.650  25.530  15.510  1.00  0.00            
ATOM     61  O14 GCD     1      17.310  23.650  16.070  1.00  0.00            
ATOM     62  H30 GCD     1      18.040  23.170  15.660  1.00  0.00            
ATOM     63  O15 GCD     1      21.230  24.980  17.290  1.00  0.00            
ATOM     64  C19 GCD     1      21.980  23.820  17.620  1.00  0.00            
ATOM     65  H31 GCD     1      22.340  23.330  16.710  1.00  0.00            
ATOM     66  C20 GCD     1      23.060  24.320  18.550  1.00  0.00            
ATOM     67  H32 GCD     1      22.610  24.980  19.310  1.00  0.00            
ATOM     68  O16 GCD     1      23.940  25.040  17.740  1.00  0.00            
ATOM     69  H33 GCD     1      24.340  25.770  18.230  1.00  0.00            
ATOM     70  C21 GCD     1      23.760  23.160  19.230  1.00  0.00            
ATOM     71  H34 GCD     1      24.240  22.670  18.380  1.00  0.00            
ATOM     72  O17 GCD     1      24.720  23.510  20.190  1.00  0.00            
ATOM     73  H35 GCD     1      24.340  23.790  21.020  1.00  0.00            
ATOM     74  C22 GCD     1      22.810  22.140  19.820  1.00  0.00            
ATOM     75  H36 GCD     1      23.420  21.300  20.170  1.00  0.00            
ATOM     76  O18 GCD     1      21.880  21.710  18.820  1.00  0.00            
ATOM     77  C23 GCD     1      21.050  22.800  18.320  1.00  0.00            
ATOM     78  H37 GCD     1      20.570  23.250  19.200  1.00  0.00            
ATOM     79  C24 GCD     1      20.030  22.200  17.510  1.00  0.00            
ATOM     80  H38 GCD     1      19.450  23.030  17.090  1.00  0.00            
ATOM     81  H39 GCD     1      19.390  21.590  18.160  1.00  0.00            
ATOM     82  O19 GCD     1      20.390  21.400  16.410  1.00  0.00            
ATOM     83  H40 GCD     1      20.180  21.770  15.550  1.00  0.00            
ATOM     84  O20 GCD     1      22.060  22.690  20.890  1.00  0.00            
ATOM     85  C25 GCD     1      22.400  22.270  22.190  1.00  0.00            
ATOM     86  H41 GCD     1      23.410  21.850  22.130  1.00  0.00            
ATOM     87  C26 GCD     1      22.590  23.500  23.070  1.00  0.00            
ATOM     88  H42 GCD     1      21.670  24.090  23.130  1.00  0.00            
ATOM     89  O21 GCD     1      23.610  24.370  22.510  1.00  0.00            
ATOM     90  H43 GCD     1      23.900  24.960  23.210  1.00  0.00            
ATOM     91  C27 GCD     1      23.000  22.930  24.420  1.00  0.00            
ATOM     92  H44 GCD     1      23.800  22.210  24.220  1.00  0.00            
ATOM     93  O22 GCD     1      23.390  23.960  25.360  1.00  0.00            
ATOM     94  H45 GCD     1      22.540  24.130  25.770  1.00  0.00            
ATOM     95  C28 GCD     1      21.870  22.060  25.010  1.00  0.00            
ATOM     96  H46 GCD     1      22.110  21.640  25.990  1.00  0.00            
ATOM     97  O23 GCD     1      21.820  20.970  24.090  1.00  0.00            
ATOM     98  C29 GCD     1      21.330  21.340  22.840  1.00  0.00            
ATOM     99  H47 GCD     1      20.420  21.930  22.990  1.00  0.00            
ATOM    100  C30 GCD     1      20.970  20.180  22.020  1.00  0.00            
ATOM    101  H48 GCD     1      21.770  19.430  22.130  1.00  0.00            
ATOM    102  H49 GCD     1      20.870  20.460  20.970  1.00  0.00            
ATOM    103  O24 GCD     1      19.640  19.640  22.440  1.00  0.00            
ATOM    104  H50 GCD     1      19.050  20.180  21.900  1.00  0.00            
ATOM    105  O25 GCD     1      20.650  22.800  25.090  1.00  0.00            
ATOM    106  C31 GCD     1      19.960  22.670  26.340  1.00  0.00            
ATOM    107  H51 GCD     1      20.230  21.750  26.870  1.00  0.00            
ATOM    108  C32 GCD     1      20.390  23.860  27.200  1.00  0.00            
ATOM    109  H52 GCD     1      20.160  24.770  26.640  1.00  0.00            
ATOM    110  O26 GCD     1      21.720  23.780  27.680  1.00  0.00            
ATOM    111  H53 GCD     1      21.750  24.200  28.550  1.00  0.00            
ATOM    112  C33 GCD     1      19.490  23.820  28.460  1.00  0.00            
ATOM    113  H54 GCD     1      19.580  22.910  29.060  1.00  0.00            
ATOM    114  O27 GCD     1      19.760  24.940  29.320  1.00  0.00            
ATOM    115  H55 GCD     1      19.240  25.700  29.040  1.00  0.00            
ATOM    116  C34 GCD     1      17.980  23.920  28.110  1.00  0.00            
ATOM    117  H56 GCD     1      17.440  23.780  29.040  1.00  0.00            
ATOM    118  O28 GCD     1      17.690  22.810  27.280  1.00  0.00            
ATOM    119  C35 GCD     1      18.380  22.690  26.040  1.00  0.00            
ATOM    120  H57 GCD     1      18.120  23.540  25.400  1.00  0.00            
ATOM    121  C36 GCD     1      17.960  21.450  25.250  1.00  0.00            
ATOM    122  H58 GCD     1      18.160  20.520  25.790  1.00  0.00            
ATOM    123  H59 GCD     1      18.520  21.400  24.310  1.00  0.00            
ATOM    124  O29 GCD     1      16.590  21.520  24.820  1.00  0.00            
ATOM    125  H60 GCD     1      15.940  21.620  25.530  1.00  0.00            
ATOM    126  O30 GCD     1      17.620  25.120  27.510  1.00  0.00            
ATOM    127  C37 GCD     1      17.030  26.130  28.250  1.00  0.00            
ATOM    128  H61 GCD     1      17.210  25.990  29.330  1.00  0.00            
ATOM    129  C38 GCD     1      17.670  27.480  27.830  1.00  0.00            
ATOM    130  H62 GCD     1      17.620  27.510  26.740  1.00  0.00            
ATOM    131  O31 GCD     1      19.040  27.450  28.200  1.00  0.00            
ATOM    132  H63 GCD     1      19.400  28.270  27.840  1.00  0.00            
ATOM    133  C39 GCD     1      16.900  28.670  28.300  1.00  0.00            
ATOM    134  H64 GCD     1      17.020  28.710  29.390  1.00  0.00            
ATOM    135  O32 GCD     1      17.500  29.760  27.590  1.00  0.00            
ATOM    136  H65 GCD     1      16.980  30.330  27.010  1.00  0.00            
ATOM    137  C40 GCD     1      15.340  28.630  28.080  1.00  0.00            
ATOM    138  H66 GCD     1      14.850  29.430  28.630  1.00  0.00            
ATOM    139  O33 GCD     1      14.920  27.370  28.610  1.00  0.00            
ATOM    140  C41 GCD     1      15.530  26.200  27.980  1.00  0.00            
ATOM    141  H67 GCD     1      15.270  26.120  26.920  1.00  0.00            
ATOM    142  C42 GCD     1      14.770  25.030  28.590  1.00  0.00            
ATOM    143  H68 GCD     1      15.260  24.190  28.070  1.00  0.00            
ATOM    144  H69 GCD     1      13.750  25.050  28.190  1.00  0.00            
ATOM    145  O34 GCD     1      14.870  24.920  30.000  1.00  0.00            
ATOM    146  H70 GCD     1      14.170  24.380  30.380  1.00  0.00            
ATOM    147  O35 GCD     1      14.960  28.640  26.730  1.00  0.00            
ATOM    148  C43 GCD     1      14.140  29.800  26.340  1.00  0.00            
ATOM    149  H71 GCD     1      13.700  30.160  27.280  1.00  0.00            
ATOM    150  C44 GCD     1      15.000  30.810  25.640  1.00  0.00            
ATOM    151  H72 GCD     1      15.630  30.230  24.950  1.00  0.00            
ATOM    152  O36 GCD     1      15.710  31.470  26.620  1.00  0.00            
ATOM    153  H73 GCD     1      15.150  31.790  27.340  1.00  0.00            
ATOM    154  C45 GCD     1      14.160  31.800  24.810  1.00  0.00            
ATOM    155  H74 GCD     1      13.680  32.500  25.510  1.00  0.00            
ATOM    156  O37 GCD     1      15.020  32.540  24.000  1.00  0.00            
ATOM    157  H75 GCD     1      14.640  32.530  23.110  1.00  0.00            
ATOM    158  C46 GCD     1      13.110  31.180  23.930  1.00  0.00            
ATOM    159  H76 GCD     1      12.480  31.910  23.430  1.00  0.00            
ATOM    160  O38 GCD     1      13.690  30.330  22.930  1.00  0.00            
ATOM    161  O39 GCD     1      12.360  30.300  24.730  1.00  0.00            
ATOM    162  C47 GCD     1      13.040  29.270  25.420  1.00  0.00            
ATOM    163  H77 GCD     1      13.460  28.540  24.710  1.00  0.00            
ATOM    164  C48 GCD     1      12.070  28.500  26.210  1.00  0.00            
ATOM    165  H78 GCD     1      12.610  27.610  26.550  1.00  0.00            
ATOM    166  H79 GCD     1      11.170  28.290  25.630  1.00  0.00            
ATOM    167  O40 GCD     1      11.590  29.120  27.440  1.00  0.00            
ATOM    168  H80 GCD     1      11.310  28.420  28.050  1.00  0.00            
ATOM    169  C1  BE3     2      20.130  26.360  19.680  1.00  0.00            
ATOM    170  C2  BE3     2      19.270  27.490  20.130  1.00  0.00            
ATOM    171  C3  BE3     2      17.880  27.080  20.550  1.00  0.00            
ATOM    172  C4  BE3     2      17.050  26.550  19.570  1.00  0.00            
ATOM    173  C5  BE3     2      15.690  26.120  19.850  1.00  0.00            
ATOM    174  C6  BE3     2      15.270  26.180  21.200  1.00  0.00            
ATOM    175  C7  BE3     2      16.130  26.770  22.150  1.00  0.00            
ATOM    176  C8  BE3     2      15.570  26.820  23.540  1.00  0.00            
ATOM    177  C9  BE3     2      17.380  27.310  21.820  1.00  0.00            
ATOM    178  N1  BE3     2      18.150  28.020  22.820  1.00  0.00            
ATOM    179  C10 BE3     2      18.010  29.360  23.100  1.00  0.00            
ATOM    180  O1  BE3     2      18.570  29.830  24.060  1.00  0.00            
ATOM    181  C11 BE3     2      17.040  30.230  22.250  1.00  0.00            
ATOM    182  Cl1 BE3     2      17.610  30.290  20.500  1.00  0.00            
ATOM    183  C12 BE3     2      19.090  27.190  23.680  1.00  0.00            
ATOM    184  C13 BE3     2      18.990  25.720  23.500  1.00  0.00            
ATOM    185  C14 BE3     2      20.530  27.640  23.590  1.00  0.00            
ATOM    186  O2  BE3     2      21.340  26.980  24.610  1.00  0.00            
ATOM    187  C15 BE3     2      22.660  27.340  24.540  1.00  0.00            
ATOM    188  H1  BE3     2      19.480  25.780  19.010  1.00  0.00            
ATOM    189  H2  BE3     2      21.010  26.590  19.080  1.00  0.00            
ATOM    190  H3  BE3     2      20.400  25.680  20.500  1.00  0.00            
ATOM    191  H4  BE3     2      19.060  28.160  19.290  1.00  0.00            
ATOM    192  H5  BE3     2      19.720  28.190  20.840  1.00  0.00            
ATOM    193  H6  BE3     2      17.520  26.450  18.600  1.00  0.00            
ATOM    194  H7  BE3     2      15.000  25.740  19.100  1.00  0.00            
ATOM    195  H8  BE3     2      14.260  25.880  21.460  1.00  0.00            
ATOM    196  H9  BE3     2      15.560  27.850  23.920  1.00  0.00            
ATOM    197  H10 BE3     2      14.570  26.400  23.630  1.00  0.00            
ATOM    198  H11 BE3     2      16.240  26.320  24.260  1.00  0.00            
ATOM    199  H12 BE3     2      17.040  31.230  22.680  1.00  0.00            
ATOM    200  H13 BE3     2      16.020  29.800  22.310  1.00  0.00            
ATOM    201  H14 BE3     2      18.770  27.350  24.710  1.00  0.00            
ATOM    202  H15 BE3     2      19.610  25.210  24.240  1.00  0.00            
ATOM    203  H16 BE3     2      18.020  25.280  23.760  1.00  0.00            
ATOM    204  H17 BE3     2      19.400  25.310  22.570  1.00  0.00            
ATOM    205  H18 BE3     2      20.680  28.730  23.630  1.00  0.00            
ATOM    206  H19 BE3     2      20.850  27.390  22.570  1.00  0.00            
ATOM    207  H20 BE3     2      22.800  28.430  24.500  1.00  0.00            
ATOM    208  H21 BE3     2      23.160  26.900  25.410  1.00  0.00            
ATOM    209  H22 BE3     2      23.140  26.910  23.660  1.00  0.00            
TER
ENDMDL
MODEL        1
ATOM      1  H1  GCD     1      14.910  22.760  20.540  1.00  0.00            
ATOM      2  O1  GCD     1      15.330  21.980  20.920  1.00  0.00            
ATOM      3  C1  GCD     1      16.220  21.720  19.880  1.00  0.00            
ATOM      4  H2  GCD     1      16.690  20.740  20.050  1.00  0.00            
ATOM      5  H3  GCD     1      15.590  21.490  19.010  1.00  0.00            
ATOM      6  C2  GCD     1      17.200  22.850  19.590  1.00  0.00            
ATOM      7  H4  GCD     1      17.950  22.470  18.890  1.00  0.00            
ATOM      8  C3  GCD     1      18.030  23.310  20.820  1.00  0.00            
ATOM      9  H5  GCD     1      17.360  23.560  21.650  1.00  0.00            
ATOM     10  C4  GCD     1      18.920  24.450  20.480  1.00  0.00            
ATOM     11  H6  GCD     1      19.730  24.150  19.800  1.00  0.00            
ATOM     12  O2  GCD     1      19.430  24.920  21.750  1.00  0.00            
ATOM     13  H7  GCD     1      19.770  24.130  22.190  1.00  0.00            
ATOM     14  C5  GCD     1      18.160  25.580  19.800  1.00  0.00            
ATOM     15  H8  GCD     1      17.400  25.860  20.540  1.00  0.00            
ATOM     16  O3  GCD     1      18.980  26.710  19.470  1.00  0.00            
ATOM     17  H9  GCD     1      19.120  27.200  20.280  1.00  0.00            
ATOM     18  C6  GCD     1      17.400  25.040  18.610  1.00  0.00            
ATOM     19  O4  GCD     1      16.570  23.980  19.010  1.00  0.00            
ATOM     20  H10 GCD     1      16.830  25.840  18.120  1.00  0.00            
ATOM     21  O5  GCD     1      18.390  24.580  17.650  1.00  0.00            
ATOM     22  C7  GCD     1      18.110  24.910  16.300  1.00  0.00            
ATOM     23  H11 GCD     1      17.090  25.250  16.080  1.00  0.00            
ATOM     24  C8  GCD     1      18.990  26.060  15.810  1.00  0.00            
ATOM     25  H12 GCD     1      20.040  25.780  15.920  1.00  0.00            
ATOM     26  O6  GCD     1      18.690  27.210  16.570  1.00  0.00            
ATOM     27  H13 GCD     1      18.720  26.900  17.480  1.00  0.00            
ATOM     28  C9  GCD     1      18.690  26.380  14.320  1.00  0.00            
ATOM     29  H14 GCD     1      17.680  26.800  14.240  1.00  0.00            
ATOM     30  O7  GCD     1      19.530  27.390  13.790  1.00  0.00            
ATOM     31  H15 GCD     1      19.350  28.190  14.310  1.00  0.00            
ATOM     32  C10 GCD     1      18.770  25.150  13.410  1.00  0.00            
ATOM     33  H16 GCD     1      18.450  25.220  12.370  1.00  0.00            
ATOM     34  O8  GCD     1      17.940  24.230  14.040  1.00  0.00            
ATOM     35  C11 GCD     1      18.330  23.780  15.360  1.00  0.00            
ATOM     36  H17 GCD     1      19.380  23.470  15.430  1.00  0.00            
ATOM     37  C12 GCD     1      17.510  22.520  15.600  1.00  0.00            
ATOM     38  H18 GCD     1      18.020  22.220  16.520  1.00  0.00            
ATOM     39  H19 GCD     1      17.700  21.790  14.800  1.00  0.00            
ATOM     40  O9  GCD     1      16.140  22.840  15.840  1.00  0.00            
ATOM     41  H20 GCD     1      15.790  21.980  16.120  1.00  0.00            
ATOM     42  O10 GCD     1      20.120  24.730  13.490  1.00  0.00            
ATOM     43  C13 GCD     1      20.870  24.740  12.250  1.00  0.00            
ATOM     44  H21 GCD     1      20.350  25.290  11.450  1.00  0.00            
ATOM     45  C14 GCD     1      22.200  25.430  12.420  1.00  0.00            
ATOM     46  H22 GCD     1      22.740  24.920  13.240  1.00  0.00            
ATOM     47  O11 GCD     1      22.110  26.780  12.710  1.00  0.00            
ATOM     48  H23 GCD     1      21.380  26.900  13.330  1.00  0.00            
ATOM     49  C15 GCD     1      23.080  25.260  11.130  1.00  0.00            
ATOM     50  H24 GCD     1      22.580  25.770  10.300  1.00  0.00            
ATOM     51  O12 GCD     1      24.390  25.700  11.380  1.00  0.00            
ATOM     52  H25 GCD     1      24.730  26.010  10.540  1.00  0.00            
ATOM     53  C16 GCD     1      23.150  23.800  10.710  1.00  0.00            
ATOM     54  H26 GCD     1      23.620  23.600   9.740  1.00  0.00            
ATOM     55  O13 GCD     1      21.770  23.360  10.600  1.00  0.00            
ATOM     56  C17 GCD     1      21.100  23.300  11.840  1.00  0.00            
ATOM     57  H27 GCD     1      21.730  22.870  12.630  1.00  0.00            
ATOM     58  C18 GCD     1      19.770  22.470  11.670  1.00  0.00            
ATOM     59  H28 GCD     1      19.340  22.330  12.670  1.00  0.00            
ATOM     60  H29 GCD     1      20.090  21.460  11.390  1.00  0.00            
ATOM     61  O14 GCD     1      18.840  23.030  10.690  1.00  0.00            
ATOM     62  H30 GCD     1      18.010  22.620  10.950  1.00  0.00            
ATOM     63  O15 GCD     1      23.990  22.990  11.650  1.00  0.00            
ATOM     64  C19 GCD     1      25.380  22.740  11.390  1.00  0.00            
ATOM     65  H31 GCD     1      25.930  23.450  10.750  1.00  0.00            
ATOM     66  C20 GCD     1      26.150  22.930  12.680  1.00  0.00            
ATOM     67  H32 GCD     1      25.750  22.280  13.470  1.00  0.00            
ATOM     68  O16 GCD     1      25.990  24.260  13.140  1.00  0.00            
ATOM     69  H33 GCD     1      25.340  24.730  12.600  1.00  0.00            
ATOM     70  C21 GCD     1      27.620  22.560  12.480  1.00  0.00            
ATOM     71  H34 GCD     1      28.010  23.240  11.710  1.00  0.00            
ATOM     72  O17 GCD     1      28.430  22.760  13.610  1.00  0.00            
ATOM     73  H35 GCD     1      28.310  23.670  13.930  1.00  0.00            
ATOM     74  C22 GCD     1      27.710  21.110  11.900  1.00  0.00            
ATOM     75  H36 GCD     1      28.730  20.740  11.850  1.00  0.00            
ATOM     76  O18 GCD     1      26.960  21.040  10.740  1.00  0.00            
ATOM     77  C23 GCD     1      25.520  21.290  10.970  1.00  0.00            
ATOM     78  H37 GCD     1      25.070  20.610  11.720  1.00  0.00            
ATOM     79  C24 GCD     1      24.670  20.940   9.750  1.00  0.00            
ATOM     80  H38 GCD     1      24.990  21.520   8.870  1.00  0.00            
ATOM     81  H39 GCD     1      23.650  21.300   9.920  1.00  0.00            
ATOM     82  O19 GCD     1      24.650  19.540   9.350  1.00  0.00            
ATOM     83  H40 GCD     1      25.550  19.240   9.140  1.00  0.00            
ATOM     84  O20 GCD     1      27.130  20.260  12.870  1.00  0.00            
ATOM     85  C25 GCD     1      27.790  19.020  13.170  1.00  0.00            
ATOM     86  H41 GCD     1      28.460  18.720  12.350  1.00  0.00            
ATOM     87  C26 GCD     1      28.760  19.290  14.400  1.00  0.00            
ATOM     88  H42 GCD     1      28.070  19.670  15.170  1.00  0.00            
ATOM     89  O21 GCD     1      29.850  20.150  14.120  1.00  0.00            
ATOM     90  H43 GCD     1      29.400  21.000  14.020  1.00  0.00            
ATOM     91  C27 GCD     1      29.410  17.970  14.950  1.00  0.00            
ATOM     92  H44 GCD     1      30.130  17.620  14.200  1.00  0.00            
ATOM     93  O22 GCD     1      30.170  18.170  16.210  1.00  0.00            
ATOM     94  H45 GCD     1      30.670  18.960  15.970  1.00  0.00            
ATOM     95  C28 GCD     1      28.310  16.910  15.060  1.00  0.00            
ATOM     96  H46 GCD     1      28.670  15.890  15.240  1.00  0.00            
ATOM     97  O23 GCD     1      27.530  16.790  13.850  1.00  0.00            
ATOM     98  C29 GCD     1      26.830  17.960  13.420  1.00  0.00            
ATOM     99  H47 GCD     1      26.170  18.250  14.250  1.00  0.00            
ATOM    100  C30 GCD     1      25.890  17.550  12.260  1.00  0.00            
ATOM    101  H48 GCD     1      25.340  18.440  11.930  1.00  0.00            
ATOM    102  H49 GCD     1      25.140  16.850  12.650  1.00  0.00            
ATOM    103  O24 GCD     1      26.530  16.920  11.190  1.00  0.00            
ATOM    104  H50 GCD     1      27.480  16.830  11.350  1.00  0.00            
ATOM    105  O25 GCD     1      27.410  17.310  16.100  1.00  0.00            
ATOM    106  C31 GCD     1      27.200  16.290  17.130  1.00  0.00            
ATOM    107  H51 GCD     1      27.730  15.340  16.980  1.00  0.00            
ATOM    108  C32 GCD     1      27.570  16.930  18.460  1.00  0.00            
ATOM    109  H52 GCD     1      27.080  17.910  18.510  1.00  0.00            
ATOM    110  O26 GCD     1      28.960  17.170  18.510  1.00  0.00            
ATOM    111  H53 GCD     1      29.310  17.490  17.670  1.00  0.00            
ATOM    112  C33 GCD     1      27.140  16.070  19.660  1.00  0.00            
ATOM    113  H54 GCD     1      27.740  15.170  19.480  1.00  0.00            
ATOM    114  O27 GCD     1      27.430  16.720  20.940  1.00  0.00            
ATOM    115  H55 GCD     1      26.590  17.140  21.150  1.00  0.00            
ATOM    116  C34 GCD     1      25.730  15.630  19.590  1.00  0.00            
ATOM    117  H56 GCD     1      25.510  14.910  20.370  1.00  0.00            
ATOM    118  O28 GCD     1      25.530  15.100  18.300  1.00  0.00            
ATOM    119  C35 GCD     1      25.730  15.910  17.170  1.00  0.00            
ATOM    120  H57 GCD     1      25.120  16.830  17.250  1.00  0.00            
ATOM    121  C36 GCD     1      25.170  15.100  16.040  1.00  0.00            
ATOM    122  H58 GCD     1      25.560  14.080  16.140  1.00  0.00            
ATOM    123  H59 GCD     1      25.470  15.610  15.110  1.00  0.00            
ATOM    124  O29 GCD     1      23.790  15.090  16.020  1.00  0.00            
ATOM    125  H60 GCD     1      23.430  14.540  16.740  1.00  0.00            
ATOM    126  O30 GCD     1      24.860  16.750  19.850  1.00  0.00            
ATOM    127  C37 GCD     1      23.790  16.520  20.710  1.00  0.00            
ATOM    128  H61 GCD     1      23.820  15.490  21.100  1.00  0.00            
ATOM    129  C38 GCD     1      23.940  17.430  21.900  1.00  0.00            
ATOM    130  H62 GCD     1      23.810  18.440  21.470  1.00  0.00            
ATOM    131  O31 GCD     1      25.200  17.230  22.580  1.00  0.00            
ATOM    132  H63 GCD     1      25.200  17.730  23.400  1.00  0.00            
ATOM    133  C39 GCD     1      22.810  17.140  22.940  1.00  0.00            
ATOM    134  H64 GCD     1      22.990  16.150  23.370  1.00  0.00            
ATOM    135  O32 GCD     1      22.760  17.930  24.120  1.00  0.00            
ATOM    136  H65 GCD     1      22.620  18.860  23.910  1.00  0.00            
ATOM    137  C40 GCD     1      21.460  17.150  22.250  1.00  0.00            
ATOM    138  H66 GCD     1      20.760  16.710  22.960  1.00  0.00            
ATOM    139  O33 GCD     1      21.500  16.280  21.130  1.00  0.00            
ATOM    140  C41 GCD     1      22.420  16.710  20.110  1.00  0.00            
ATOM    141  H67 GCD     1      22.150  17.730  19.800  1.00  0.00            
ATOM    142  C42 GCD     1      22.220  15.900  18.880  1.00  0.00            
ATOM    143  H68 GCD     1      22.230  14.870  19.260  1.00  0.00            
ATOM    144  H69 GCD     1      22.920  16.190  18.090  1.00  0.00            
ATOM    145  O34 GCD     1      20.930  16.130  18.250  1.00  0.00            
ATOM    146  H70 GCD     1      20.260  16.090  18.940  1.00  0.00            
ATOM    147  O35 GCD     1      21.110  18.450  21.800  1.00  0.00            
ATOM    148  C43 GCD     1      20.160  19.180  22.570  1.00  0.00            
ATOM    149  H71 GCD     1      19.970  18.690  23.530  1.00  0.00            
ATOM    150  C44 GCD     1      20.760  20.530  22.940  1.00  0.00            
ATOM    151  H72 GCD     1      21.120  21.000  22.020  1.00  0.00            
ATOM    152  O36 GCD     1      21.840  20.370  23.920  1.00  0.00            
ATOM    153  H73 GCD     1      22.600  20.940  23.780  1.00  0.00            
ATOM    154  C45 GCD     1      19.730  21.510  23.400  1.00  0.00            
ATOM    155  H74 GCD     1      19.360  21.000  24.290  1.00  0.00            
ATOM    156  O37 GCD     1      20.270  22.840  23.680  1.00  0.00            
ATOM    157  H75 GCD     1      19.530  23.370  24.000  1.00  0.00            
ATOM    158  C46 GCD     1      18.590  21.620  22.460  1.00  0.00            
ATOM    159  H76 GCD     1      17.740  22.150  22.910  1.00  0.00            
ATOM    160  O38 GCD     1      18.870  22.220  21.210  1.00  0.00            
ATOM    161  O39 GCD     1      17.970  20.310  22.270  1.00  0.00            
ATOM    162  C47 GCD     1      18.810  19.300  21.760  1.00  0.00            
ATOM    163  H77 GCD     1      19.000  19.670  20.740  1.00  0.00            
ATOM    164  C48 GCD     1      18.110  17.940  21.720  1.00  0.00            
ATOM    165  H78 GCD     1      18.740  17.290  21.100  1.00  0.00            
ATOM    166  H79 GCD     1      17.150  17.920  21.190  1.00  0.00            
ATOM    167  O40 GCD     1      17.880  17.430  22.980  1.00  0.00            
ATOM    168  H80 GCD     1      17.320  18.070  23.440  1.00  0.00            
ATOM    169  C1  BE3     2      23.230  19.970  14.090  1.00  0.00            
ATOM    170  C2  BE3     2      23.580  19.400  15.470  1.00  0.00            
ATOM    171  C3  BE3     2      22.580  19.940  16.460  1.00  0.00            
ATOM    172  C4  BE3     2      21.280  19.320  16.420  1.00  0.00            
ATOM    173  C5  BE3     2      20.320  19.670  17.300  1.00  0.00            
ATOM    174  C6  BE3     2      20.590  20.720  18.220  1.00  0.00            
ATOM    175  C7  BE3     2      21.890  21.310  18.340  1.00  0.00            
ATOM    176  C8  BE3     2      22.150  22.280  19.480  1.00  0.00            
ATOM    177  C9  BE3     2      22.870  20.950  17.410  1.00  0.00            
ATOM    178  N1  BE3     2      24.230  21.570  17.420  1.00  0.00            
ATOM    179  C10 BE3     2      24.510  22.780  16.900  1.00  0.00            
ATOM    180  O1  BE3     2      25.450  23.450  17.240  1.00  0.00            
ATOM    181  C11 BE3     2      23.610  23.370  15.880  1.00  0.00            
ATOM    182  Cl1 BE3     2      22.650  24.770  16.360  1.00  0.00            
ATOM    183  C12 BE3     2      25.280  20.940  18.300  1.00  0.00            
ATOM    184  C13 BE3     2      24.730  19.820  19.170  1.00  0.00            
ATOM    185  C14 BE3     2      26.470  20.330  17.500  1.00  0.00            
ATOM    186  O2  BE3     2      27.670  20.360  18.270  1.00  0.00            
ATOM    187  C15 BE3     2      28.240  21.620  18.520  1.00  0.00            
ATOM    188  H1  BE3     2      23.970  19.510  13.420  1.00  0.00            
ATOM    189  H2  BE3     2      22.180  19.720  13.910  1.00  0.00            
ATOM    190  H3  BE3     2      23.390  21.030  13.860  1.00  0.00            
ATOM    191  H4  BE3     2      24.640  19.580  15.680  1.00  0.00            
ATOM    192  H5  BE3     2      23.410  18.310  15.460  1.00  0.00            
ATOM    193  H6  BE3     2      21.080  18.580  15.650  1.00  0.00            
ATOM    194  H7  BE3     2      19.340  19.200  17.260  1.00  0.00            
ATOM    195  H8  BE3     2      19.790  20.990  18.900  1.00  0.00            
ATOM    196  H9  BE3     2      22.860  23.030  19.130  1.00  0.00            
ATOM    197  H10 BE3     2      21.180  22.740  19.710  1.00  0.00            
ATOM    198  H11 BE3     2      22.550  21.730  20.350  1.00  0.00            
ATOM    199  H12 BE3     2      22.980  22.570  15.470  1.00  0.00            
ATOM    200  H13 BE3     2      24.300  23.750  15.110  1.00  0.00            
ATOM    201  H14 BE3     2      25.520  21.720  19.030  1.00  0.00            
ATOM    202  H15 BE3     2      23.890  20.110  19.810  1.00  0.00            
ATOM    203  H16 BE3     2      24.330  18.980  18.590  1.00  0.00            
ATOM    204  H17 BE3     2      25.550  19.570  19.860  1.00  0.00            
ATOM    205  H18 BE3     2      26.610  21.000  16.630  1.00  0.00            
ATOM    206  H19 BE3     2      26.210  19.330  17.130  1.00  0.00            
ATOM    207  H20 BE3     2      28.640  22.070  17.600  1.00  0.00            
ATOM    208  H21 BE3     2      27.580  22.370  18.960  1.00  0.00            
ATOM    209  H22 BE3     2      29.070  21.480  19.220  1.00  0.00            
TER
ENDMDL
MODEL        1
ATOM      1  H1  GCD     1      18.370  28.360  24.890  1.00  0.00            
ATOM      2  O1  GCD     1      17.760  27.840  24.350  1.00  0.00            
ATOM      3  C1  GCD     1      17.160  26.750  25.080  1.00  0.00            
ATOM      4  H2  GCD     1      17.950  26.440  25.780  1.00  0.00            
ATOM      5  H3  GCD     1      16.310  27.030  25.700  1.00  0.00            
ATOM      6  C2  GCD     1      16.740  25.530  24.140  1.00  0.00            
ATOM      7  H4  GCD     1      16.400  24.690  24.770  1.00  0.00            
ATOM      8  C3  GCD     1      17.890  24.900  23.310  1.00  0.00            
ATOM      9  H5  GCD     1      18.280  25.620  22.590  1.00  0.00            
ATOM     10  C4  GCD     1      17.330  23.830  22.400  1.00  0.00            
ATOM     11  H6  GCD     1      16.950  23.040  23.050  1.00  0.00            
ATOM     12  O2  GCD     1      18.290  23.300  21.420  1.00  0.00            
ATOM     13  H7  GCD     1      19.070  23.860  21.500  1.00  0.00            
ATOM     14  C5  GCD     1      16.160  24.390  21.610  1.00  0.00            
ATOM     15  H8  GCD     1      16.530  25.270  21.060  1.00  0.00            
ATOM     16  O3  GCD     1      15.590  23.470  20.590  1.00  0.00            
ATOM     17  H9  GCD     1      16.360  22.960  20.310  1.00  0.00            
ATOM     18  C6  GCD     1      15.000  24.990  22.490  1.00  0.00            
ATOM     19  O4  GCD     1      15.640  25.960  23.340  1.00  0.00            
ATOM     20  H10 GCD     1      14.260  25.550  21.900  1.00  0.00            
ATOM     21  O5  GCD     1      14.400  23.910  23.230  1.00  0.00            
ATOM     22  C7  GCD     1      13.050  23.710  23.240  1.00  0.00            
ATOM     23  H11 GCD     1      12.560  24.530  22.700  1.00  0.00            
ATOM     24  C8  GCD     1      12.740  22.400  22.570  1.00  0.00            
ATOM     25  H12 GCD     1      13.430  21.700  23.050  1.00  0.00            
ATOM     26  O6  GCD     1      13.130  22.420  21.190  1.00  0.00            
ATOM     27  H13 GCD     1      13.980  22.780  20.930  1.00  0.00            
ATOM     28  C9  GCD     1      11.260  22.040  22.740  1.00  0.00            
ATOM     29  H14 GCD     1      10.610  22.840  22.370  1.00  0.00            
ATOM     30  O7  GCD     1      10.950  20.810  22.020  1.00  0.00            
ATOM     31  H15 GCD     1      11.550  20.170  22.420  1.00  0.00            
ATOM     32  C10 GCD     1      10.890  21.980  24.210  1.00  0.00            
ATOM     33  H16 GCD     1       9.830  21.750  24.390  1.00  0.00            
ATOM     34  O8  GCD     1      11.250  23.260  24.810  1.00  0.00            
ATOM     35  C11 GCD     1      12.640  23.680  24.730  1.00  0.00            
ATOM     36  H17 GCD     1      13.230  22.950  25.290  1.00  0.00            
ATOM     37  C12 GCD     1      12.710  25.050  25.330  1.00  0.00            
ATOM     38  H18 GCD     1      12.100  25.730  24.720  1.00  0.00            
ATOM     39  H19 GCD     1      13.720  25.460  25.170  1.00  0.00            
ATOM     40  O9  GCD     1      12.280  25.120  26.720  1.00  0.00            
ATOM     41  H20 GCD     1      11.320  25.000  26.720  1.00  0.00            
ATOM     42  O10 GCD     1      11.680  20.950  24.870  1.00  0.00            
ATOM     43  C13 GCD     1      11.170  19.660  25.060  1.00  0.00            
ATOM     44  H21 GCD     1      10.290  19.460  24.430  1.00  0.00            
ATOM     45  C14 GCD     1      12.260  18.660  24.600  1.00  0.00            
ATOM     46  H22 GCD     1      13.140  18.620  25.270  1.00  0.00            
ATOM     47  O11 GCD     1      12.700  18.870  23.270  1.00  0.00            
ATOM     48  H23 GCD     1      13.110  18.080  22.910  1.00  0.00            
ATOM     49  C15 GCD     1      11.610  17.200  24.850  1.00  0.00            
ATOM     50  H24 GCD     1      10.710  17.070  24.230  1.00  0.00            
ATOM     51  O12 GCD     1      12.530  16.130  24.580  1.00  0.00            
ATOM     52  H25 GCD     1      12.790  16.210  23.650  1.00  0.00            
ATOM     53  C16 GCD     1      11.100  17.130  26.300  1.00  0.00            
ATOM     54  H26 GCD     1      10.440  16.280  26.530  1.00  0.00            
ATOM     55  O13 GCD     1      10.280  18.210  26.570  1.00  0.00            
ATOM     56  C17 GCD     1      10.880  19.460  26.480  1.00  0.00            
ATOM     57  H27 GCD     1      11.760  19.530  27.130  1.00  0.00            
ATOM     58  C18 GCD     1       9.830  20.490  26.990  1.00  0.00            
ATOM     59  H28 GCD     1       8.990  20.620  26.290  1.00  0.00            
ATOM     60  H29 GCD     1      10.340  21.450  27.150  1.00  0.00            
ATOM     61  O14 GCD     1       9.290  20.100  28.220  1.00  0.00            
ATOM     62  H30 GCD     1       9.320  19.140  28.310  1.00  0.00            
ATOM     63  O15 GCD     1      12.160  17.130  27.260  1.00  0.00            
ATOM     64  C19 GCD     1      12.130  16.260  28.400  1.00  0.00            
ATOM     65  H31 GCD     1      11.090  15.920  28.460  1.00  0.00            
ATOM     66  C20 GCD     1      12.980  15.030  28.210  1.00  0.00            
ATOM     67  H32 GCD     1      13.970  15.320  27.840  1.00  0.00            
ATOM     68  O16 GCD     1      12.390  14.230  27.180  1.00  0.00            
ATOM     69  H33 GCD     1      12.670  14.530  26.310  1.00  0.00            
ATOM     70  C21 GCD     1      12.980  14.190  29.480  1.00  0.00            
ATOM     71  H34 GCD     1      11.910  14.020  29.690  1.00  0.00            
ATOM     72  O17 GCD     1      13.740  12.930  29.350  1.00  0.00            
ATOM     73  H35 GCD     1      14.640  13.070  29.650  1.00  0.00            
ATOM     74  C22 GCD     1      13.570  15.040  30.590  1.00  0.00            
ATOM     75  H36 GCD     1      13.640  14.520  31.560  1.00  0.00            
ATOM     76  O18 GCD     1      12.800  16.230  30.780  1.00  0.00            
ATOM     77  C23 GCD     1      12.600  17.010  29.630  1.00  0.00            
ATOM     78  H37 GCD     1      13.590  17.450  29.450  1.00  0.00            
ATOM     79  C24 GCD     1      11.660  18.220  29.910  1.00  0.00            
ATOM     80  H38 GCD     1      11.870  18.970  29.130  1.00  0.00            
ATOM     81  H39 GCD     1      12.110  18.720  30.780  1.00  0.00            
ATOM     82  O19 GCD     1      10.300  17.970  30.120  1.00  0.00            
ATOM     83  H40 GCD     1      10.210  17.660  31.030  1.00  0.00            
ATOM     84  O20 GCD     1      14.860  15.480  30.260  1.00  0.00            
ATOM     85  C25 GCD     1      15.850  15.020  31.170  1.00  0.00            
ATOM     86  H41 GCD     1      15.510  14.400  32.010  1.00  0.00            
ATOM     87  C26 GCD     1      16.760  14.050  30.400  1.00  0.00            
ATOM     88  H42 GCD     1      17.100  14.420  29.420  1.00  0.00            
ATOM     89  O21 GCD     1      16.140  12.740  30.190  1.00  0.00            
ATOM     90  H43 GCD     1      16.700  12.230  29.610  1.00  0.00            
ATOM     91  C27 GCD     1      18.090  13.820  31.210  1.00  0.00            
ATOM     92  H44 GCD     1      17.670  13.290  32.070  1.00  0.00            
ATOM     93  O22 GCD     1      19.060  13.040  30.600  1.00  0.00            
ATOM     94  H45 GCD     1      19.370  13.490  29.800  1.00  0.00            
ATOM     95  C28 GCD     1      18.710  15.160  31.620  1.00  0.00            
ATOM     96  H46 GCD     1      19.580  14.990  32.250  1.00  0.00            
ATOM     97  O23 GCD     1      17.720  15.770  32.450  1.00  0.00            
ATOM     98  C29 GCD     1      16.560  16.250  31.710  1.00  0.00            
ATOM     99  H47 GCD     1      17.020  16.830  30.890  1.00  0.00            
ATOM    100  C30 GCD     1      15.710  17.110  32.680  1.00  0.00            
ATOM    101  H48 GCD     1      15.330  16.440  33.460  1.00  0.00            
ATOM    102  H49 GCD     1      14.880  17.510  32.080  1.00  0.00            
ATOM    103  O24 GCD     1      16.460  18.280  33.230  1.00  0.00            
ATOM    104  H50 GCD     1      17.240  17.840  33.580  1.00  0.00            
ATOM    105  O25 GCD     1      19.060  15.970  30.540  1.00  0.00            
ATOM    106  C31 GCD     1      20.470  16.000  30.280  1.00  0.00            
ATOM    107  H51 GCD     1      21.030  15.290  30.910  1.00  0.00            
ATOM    108  C32 GCD     1      20.770  15.750  28.840  1.00  0.00            
ATOM    109  H52 GCD     1      20.290  16.580  28.310  1.00  0.00            
ATOM    110  O26 GCD     1      20.220  14.470  28.420  1.00  0.00            
ATOM    111  H53 GCD     1      20.070  14.570  27.470  1.00  0.00            
ATOM    112  C33 GCD     1      22.270  15.840  28.690  1.00  0.00            
ATOM    113  H54 GCD     1      22.800  15.110  29.320  1.00  0.00            
ATOM    114  O27 GCD     1      22.520  15.750  27.330  1.00  0.00            
ATOM    115  H55 GCD     1      22.370  16.660  27.040  1.00  0.00            
ATOM    116  C34 GCD     1      22.860  17.190  29.210  1.00  0.00            
ATOM    117  H56 GCD     1      23.950  17.200  29.200  1.00  0.00            
ATOM    118  O28 GCD     1      22.390  17.350  30.560  1.00  0.00            
ATOM    119  C35 GCD     1      21.020  17.380  30.710  1.00  0.00            
ATOM    120  H57 GCD     1      20.590  18.150  30.050  1.00  0.00            
ATOM    121  C36 GCD     1      20.830  17.690  32.200  1.00  0.00            
ATOM    122  H58 GCD     1      21.300  16.880  32.770  1.00  0.00            
ATOM    123  H59 GCD     1      19.760  17.730  32.470  1.00  0.00            
ATOM    124  O29 GCD     1      21.460  18.940  32.550  1.00  0.00            
ATOM    125  H60 GCD     1      22.380  18.870  32.280  1.00  0.00            
ATOM    126  O30 GCD     1      22.410  18.360  28.610  1.00  0.00            
ATOM    127  C37 GCD     1      23.350  19.330  28.060  1.00  0.00            
ATOM    128  H61 GCD     1      24.360  19.240  28.490  1.00  0.00            
ATOM    129  C38 GCD     1      23.380  19.180  26.540  1.00  0.00            
ATOM    130  H62 GCD     1      22.330  19.190  26.210  1.00  0.00            
ATOM    131  O31 GCD     1      24.020  17.970  26.240  1.00  0.00            
ATOM    132  H63 GCD     1      24.040  17.830  25.290  1.00  0.00            
ATOM    133  C39 GCD     1      24.200  20.380  25.970  1.00  0.00            
ATOM    134  H64 GCD     1      25.230  20.330  26.330  1.00  0.00            
ATOM    135  O32 GCD     1      24.170  20.370  24.540  1.00  0.00            
ATOM    136  H65 GCD     1      24.810  19.730  24.220  1.00  0.00            
ATOM    137  C40 GCD     1      23.540  21.690  26.450  1.00  0.00            
ATOM    138  H66 GCD     1      24.280  22.460  26.230  1.00  0.00            
ATOM    139  O33 GCD     1      23.500  21.730  27.860  1.00  0.00            
ATOM    140  C41 GCD     1      22.820  20.720  28.480  1.00  0.00            
ATOM    141  H67 GCD     1      21.750  20.830  28.280  1.00  0.00            
ATOM    142  C42 GCD     1      23.080  20.840  30.010  1.00  0.00            
ATOM    143  H68 GCD     1      24.160  20.820  30.210  1.00  0.00            
ATOM    144  H69 GCD     1      22.640  20.030  30.600  1.00  0.00            
ATOM    145  O34 GCD     1      22.630  22.080  30.600  1.00  0.00            
ATOM    146  H70 GCD     1      21.670  22.010  30.640  1.00  0.00            
ATOM    147  O35 GCD     1      22.220  21.900  25.870  1.00  0.00            
ATOM    148  C43 GCD     1      21.910  23.220  25.410  1.00  0.00            
ATOM    149  H71 GCD     1      22.850  23.790  25.540  1.00  0.00            
ATOM    150  C44 GCD     1      21.570  23.080  23.950  1.00  0.00            
ATOM    151  H72 GCD     1      20.670  22.460  23.910  1.00  0.00            
ATOM    152  O36 GCD     1      22.610  22.400  23.260  1.00  0.00            
ATOM    153  H73 GCD     1      22.860  21.550  23.650  1.00  0.00            
ATOM    154  C45 GCD     1      21.200  24.500  23.440  1.00  0.00            
ATOM    155  H74 GCD     1      22.110  25.060  23.650  1.00  0.00            
ATOM    156  O37 GCD     1      20.870  24.520  22.020  1.00  0.00            
ATOM    157  H75 GCD     1      21.080  25.440  21.860  1.00  0.00            
ATOM    158  C46 GCD     1      20.070  25.160  24.280  1.00  0.00            
ATOM    159  H76 GCD     1      19.880  26.220  24.070  1.00  0.00            
ATOM    160  O38 GCD     1      18.900  24.370  24.200  1.00  0.00            
ATOM    161  O39 GCD     1      20.530  25.210  25.600  1.00  0.00            
ATOM    162  C47 GCD     1      20.760  23.860  26.170  1.00  0.00            
ATOM    163  H77 GCD     1      19.900  23.220  25.920  1.00  0.00            
ATOM    164  C48 GCD     1      21.090  23.980  27.640  1.00  0.00            
ATOM    165  H78 GCD     1      21.860  24.750  27.730  1.00  0.00            
ATOM    166  H79 GCD     1      21.580  23.090  28.060  1.00  0.00            
ATOM    167  O40 GCD     1      20.070  24.480  28.450  1.00  0.00            
ATOM    168  H80 GCD     1      19.830  25.360  28.130  1.00  0.00            
ATOM    169  C1  BE3     2      16.350  19.930  22.700  1.00  0.00            
ATOM    170  C2  BE3     2      16.100  19.310  24.110  1.00  0.00            
ATOM    171  C3  BE3     2      16.490  20.190  25.310  1.00  0.00            
ATOM    172  C4  BE3     2      15.840  21.430  25.410  1.00  0.00            
ATOM    173  C5  BE3     2      16.220  22.320  26.380  1.00  0.00            
ATOM    174  C6  BE3     2      17.340  22.000  27.200  1.00  0.00            
ATOM    175  C7  BE3     2      17.950  20.790  27.130  1.00  0.00            
ATOM    176  C8  BE3     2      19.150  20.560  27.990  1.00  0.00            
ATOM    177  C9  BE3     2      17.440  19.790  26.250  1.00  0.00            
ATOM    178  N1  BE3     2      18.100  18.590  26.050  1.00  0.00            
ATOM    179  C10 BE3     2      19.180  18.370  25.220  1.00  0.00            
ATOM    180  O1  BE3     2      19.700  17.250  24.990  1.00  0.00            
ATOM    181  C11 BE3     2      19.760  19.610  24.580  1.00  0.00            
ATOM    182  Cl1 BE3     2      21.110  19.330  23.330  1.00  0.00            
ATOM    183  C12 BE3     2      17.690  17.370  26.880  1.00  0.00            
ATOM    184  C13 BE3     2      16.960  17.850  28.180  1.00  0.00            
ATOM    185  C14 BE3     2      16.890  16.300  26.090  1.00  0.00            
ATOM    186  O2  BE3     2      16.790  15.090  26.970  1.00  0.00            
ATOM    187  C15 BE3     2      15.910  14.050  26.390  1.00  0.00            
ATOM    188  H1  BE3     2      15.820  20.890  22.600  1.00  0.00            
ATOM    189  H2  BE3     2      17.410  20.210  22.660  1.00  0.00            
ATOM    190  H3  BE3     2      16.040  19.250  21.900  1.00  0.00            
ATOM    191  H4  BE3     2      16.740  18.420  24.040  1.00  0.00            
ATOM    192  H5  BE3     2      15.020  19.110  24.160  1.00  0.00            
ATOM    193  H6  BE3     2      15.090  21.680  24.670  1.00  0.00            
ATOM    194  H7  BE3     2      15.730  23.290  26.460  1.00  0.00            
ATOM    195  H8  BE3     2      17.700  22.710  27.930  1.00  0.00            
ATOM    196  H9  BE3     2      19.970  19.900  27.680  1.00  0.00            
ATOM    197  H10 BE3     2      19.680  21.510  28.110  1.00  0.00            
ATOM    198  H11 BE3     2      18.830  20.190  28.970  1.00  0.00            
ATOM    199  H12 BE3     2      20.310  20.180  25.330  1.00  0.00            
ATOM    200  H13 BE3     2      19.040  20.300  24.110  1.00  0.00            
ATOM    201  H14 BE3     2      18.590  16.850  27.230  1.00  0.00            
ATOM    202  H15 BE3     2      16.160  18.590  28.010  1.00  0.00            
ATOM    203  H16 BE3     2      16.480  16.970  28.610  1.00  0.00            
ATOM    204  H17 BE3     2      17.640  18.360  28.880  1.00  0.00            
ATOM    205  H18 BE3     2      17.360  16.110  25.120  1.00  0.00            
ATOM    206  H19 BE3     2      15.900  16.720  25.880  1.00  0.00            
ATOM    207  H20 BE3     2      15.140  14.460  25.730  1.00  0.00            
ATOM    208  H21 BE3     2      16.460  13.330  25.780  1.00  0.00            
ATOM    209  H22 BE3     2      15.370  13.580  27.230  1.00  0.00            
TER
ENDMDL
MODEL        1
ATOM      1  H1  GCD     1      21.300  24.180  21.950  1.00  0.00            
ATOM      2  O1  GCD     1      20.560  24.700  21.610  1.00  0.00            
ATOM      3  C1  GCD     1      20.810  26.140  21.700  1.00  0.00            
ATOM      4  H2  GCD     1      19.950  26.790  21.480  1.00  0.00            
ATOM      5  H3  GCD     1      21.020  26.340  22.760  1.00  0.00            
ATOM      6  C2  GCD     1      22.070  26.580  20.890  1.00  0.00            
ATOM      7  H4  GCD     1      22.840  25.820  21.060  1.00  0.00            
ATOM      8  C3  GCD     1      22.590  28.000  21.230  1.00  0.00            
ATOM      9  H5  GCD     1      21.780  28.710  21.050  1.00  0.00            
ATOM     10  C4  GCD     1      23.580  28.520  20.130  1.00  0.00            
ATOM     11  H6  GCD     1      24.510  27.940  20.160  1.00  0.00            
ATOM     12  O2  GCD     1      23.960  29.870  20.270  1.00  0.00            
ATOM     13  H7  GCD     1      23.690  30.090  21.160  1.00  0.00            
ATOM     14  C5  GCD     1      23.080  28.330  18.680  1.00  0.00            
ATOM     15  H8  GCD     1      22.120  28.850  18.570  1.00  0.00            
ATOM     16  O3  GCD     1      23.940  28.730  17.570  1.00  0.00            
ATOM     17  H9  GCD     1      23.940  29.690  17.580  1.00  0.00            
ATOM     18  C6  GCD     1      22.650  26.860  18.540  1.00  0.00            
ATOM     19  O4  GCD     1      21.690  26.500  19.580  1.00  0.00            
ATOM     20  H10 GCD     1      22.120  26.680  17.600  1.00  0.00            
ATOM     21  O5  GCD     1      23.820  26.020  18.690  1.00  0.00            
ATOM     22  C7  GCD     1      23.980  25.130  17.580  1.00  0.00            
ATOM     23  H11 GCD     1      23.220  25.150  16.800  1.00  0.00            
ATOM     24  C8  GCD     1      25.330  25.400  16.920  1.00  0.00            
ATOM     25  H12 GCD     1      26.110  25.460  17.680  1.00  0.00            
ATOM     26  O6  GCD     1      25.240  26.700  16.310  1.00  0.00            
ATOM     27  H13 GCD     1      24.890  27.380  16.900  1.00  0.00            
ATOM     28  C9  GCD     1      25.750  24.340  15.910  1.00  0.00            
ATOM     29  H14 GCD     1      25.110  24.380  15.020  1.00  0.00            
ATOM     30  O7  GCD     1      27.100  24.530  15.390  1.00  0.00            
ATOM     31  H15 GCD     1      27.170  25.360  14.920  1.00  0.00            
ATOM     32  C10 GCD     1      25.620  22.840  16.480  1.00  0.00            
ATOM     33  H16 GCD     1      25.630  22.090  15.680  1.00  0.00            
ATOM     34  O8  GCD     1      24.310  22.790  17.160  1.00  0.00            
ATOM     35  C11 GCD     1      24.110  23.750  18.190  1.00  0.00            
ATOM     36  H17 GCD     1      24.850  23.530  18.970  1.00  0.00            
ATOM     37  C12 GCD     1      22.800  23.310  18.910  1.00  0.00            
ATOM     38  H18 GCD     1      22.070  23.580  18.130  1.00  0.00            
ATOM     39  H19 GCD     1      22.710  23.880  19.850  1.00  0.00            
ATOM     40  O9  GCD     1      22.780  21.940  19.130  1.00  0.00            
ATOM     41  H20 GCD     1      22.320  21.570  18.360  1.00  0.00            
ATOM     42  O10 GCD     1      26.600  22.560  17.490  1.00  0.00            
ATOM     43  C13 GCD     1      27.290  21.340  17.370  1.00  0.00            
ATOM     44  H21 GCD     1      27.260  20.940  16.350  1.00  0.00            
ATOM     45  C14 GCD     1      28.840  21.690  17.570  1.00  0.00            
ATOM     46  H22 GCD     1      29.100  22.070  18.570  1.00  0.00            
ATOM     47  O11 GCD     1      29.210  22.670  16.610  1.00  0.00            
ATOM     48  H23 GCD     1      28.490  23.310  16.680  1.00  0.00            
ATOM     49  C15 GCD     1      29.650  20.410  17.460  1.00  0.00            
ATOM     50  H24 GCD     1      29.360  19.870  16.560  1.00  0.00            
ATOM     51  O12 GCD     1      31.100  20.590  17.610  1.00  0.00            
ATOM     52  H25 GCD     1      31.360  21.260  16.980  1.00  0.00            
ATOM     53  C16 GCD     1      29.250  19.420  18.590  1.00  0.00            
ATOM     54  H26 GCD     1      29.790  18.490  18.410  1.00  0.00            
ATOM     55  O13 GCD     1      27.870  19.180  18.360  1.00  0.00            
ATOM     56  C17 GCD     1      26.960  20.290  18.450  1.00  0.00            
ATOM     57  H27 GCD     1      27.040  20.660  19.480  1.00  0.00            
ATOM     58  C18 GCD     1      25.540  19.650  18.180  1.00  0.00            
ATOM     59  H28 GCD     1      24.680  20.340  18.210  1.00  0.00            
ATOM     60  H29 GCD     1      25.440  19.140  19.150  1.00  0.00            
ATOM     61  O14 GCD     1      25.550  18.760  17.050  1.00  0.00            
ATOM     62  H30 GCD     1      25.150  19.180  16.280  1.00  0.00            
ATOM     63  O15 GCD     1      29.530  19.980  19.890  1.00  0.00            
ATOM     64  C19 GCD     1      30.080  19.010  20.800  1.00  0.00            
ATOM     65  H31 GCD     1      29.930  18.060  20.270  1.00  0.00            
ATOM     66  C20 GCD     1      31.560  19.410  21.010  1.00  0.00            
ATOM     67  H32 GCD     1      31.570  20.420  21.440  1.00  0.00            
ATOM     68  O16 GCD     1      32.310  19.380  19.810  1.00  0.00            
ATOM     69  H33 GCD     1      31.750  19.890  19.220  1.00  0.00            
ATOM     70  C21 GCD     1      32.230  18.510  22.020  1.00  0.00            
ATOM     71  H34 GCD     1      32.240  17.510  21.580  1.00  0.00            
ATOM     72  O17 GCD     1      33.590  18.990  22.230  1.00  0.00            
ATOM     73  H35 GCD     1      33.840  19.310  21.350  1.00  0.00            
ATOM     74  C22 GCD     1      31.450  18.450  23.300  1.00  0.00            
ATOM     75  H36 GCD     1      31.920  17.750  23.990  1.00  0.00            
ATOM     76  O18 GCD     1      30.120  18.040  22.880  1.00  0.00            
ATOM     77  C23 GCD     1      29.380  19.010  22.110  1.00  0.00            
ATOM     78  H37 GCD     1      29.380  19.950  22.670  1.00  0.00            
ATOM     79  C24 GCD     1      27.860  18.590  22.010  1.00  0.00            
ATOM     80  H38 GCD     1      27.770  17.540  21.710  1.00  0.00            
ATOM     81  H39 GCD     1      27.300  19.240  21.320  1.00  0.00            
ATOM     82  O19 GCD     1      27.210  18.720  23.260  1.00  0.00            
ATOM     83  H40 GCD     1      26.260  18.770  23.110  1.00  0.00            
ATOM     84  O20 GCD     1      31.440  19.700  23.800  1.00  0.00            
ATOM     85  C25 GCD     1      31.860  19.810  25.200  1.00  0.00            
ATOM     86  H41 GCD     1      32.390  18.900  25.530  1.00  0.00            
ATOM     87  C26 GCD     1      32.770  20.990  25.300  1.00  0.00            
ATOM     88  H42 GCD     1      32.240  21.810  24.800  1.00  0.00            
ATOM     89  O21 GCD     1      33.900  20.720  24.470  1.00  0.00            
ATOM     90  H43 GCD     1      33.500  20.170  23.790  1.00  0.00            
ATOM     91  C27 GCD     1      33.150  21.320  26.730  1.00  0.00            
ATOM     92  H44 GCD     1      33.810  20.490  27.000  1.00  0.00            
ATOM     93  O22 GCD     1      33.900  22.530  26.870  1.00  0.00            
ATOM     94  H45 GCD     1      33.310  23.270  26.680  1.00  0.00            
ATOM     95  C28 GCD     1      31.810  21.270  27.560  1.00  0.00            
ATOM     96  H46 GCD     1      32.050  21.440  28.620  1.00  0.00            
ATOM     97  O23 GCD     1      31.210  20.010  27.320  1.00  0.00            
ATOM     98  C29 GCD     1      30.660  19.890  26.040  1.00  0.00            
ATOM     99  H47 GCD     1      29.940  20.670  25.760  1.00  0.00            
ATOM    100  C30 GCD     1      30.000  18.470  26.100  1.00  0.00            
ATOM    101  H48 GCD     1      29.470  18.360  25.150  1.00  0.00            
ATOM    102  H49 GCD     1      29.280  18.500  26.930  1.00  0.00            
ATOM    103  O24 GCD     1      30.850  17.310  26.280  1.00  0.00            
ATOM    104  H50 GCD     1      30.190  16.650  26.530  1.00  0.00            
ATOM    105  O25 GCD     1      31.010  22.350  27.110  1.00  0.00            
ATOM    106  C31 GCD     1      31.020  23.430  28.040  1.00  0.00            
ATOM    107  H51 GCD     1      31.860  23.370  28.730  1.00  0.00            
ATOM    108  C32 GCD     1      31.190  24.720  27.290  1.00  0.00            
ATOM    109  H52 GCD     1      30.320  24.940  26.660  1.00  0.00            
ATOM    110  O26 GCD     1      32.400  24.670  26.630  1.00  0.00            
ATOM    111  H53 GCD     1      32.460  25.540  26.240  1.00  0.00            
ATOM    112  C33 GCD     1      31.210  25.880  28.390  1.00  0.00            
ATOM    113  H54 GCD     1      31.950  25.630  29.150  1.00  0.00            
ATOM    114  O27 GCD     1      31.580  27.110  27.800  1.00  0.00            
ATOM    115  H55 GCD     1      30.900  27.770  27.990  1.00  0.00            
ATOM    116  C34 GCD     1      29.900  25.850  29.210  1.00  0.00            
ATOM    117  H56 GCD     1      29.940  26.540  30.060  1.00  0.00            
ATOM    118  O28 GCD     1      29.720  24.600  29.840  1.00  0.00            
ATOM    119  C35 GCD     1      29.680  23.540  28.860  1.00  0.00            
ATOM    120  H57 GCD     1      28.830  23.740  28.190  1.00  0.00            
ATOM    121  C36 GCD     1      29.470  22.320  29.670  1.00  0.00            
ATOM    122  H58 GCD     1      29.430  21.440  29.020  1.00  0.00            
ATOM    123  H59 GCD     1      28.490  22.410  30.150  1.00  0.00            
ATOM    124  O29 GCD     1      30.470  22.070  30.640  1.00  0.00            
ATOM    125  H60 GCD     1      30.180  21.370  31.230  1.00  0.00            
ATOM    126  O30 GCD     1      28.820  26.200  28.300  1.00  0.00            
ATOM    127  C37 GCD     1      27.950  27.170  28.670  1.00  0.00            
ATOM    128  H61 GCD     1      27.960  27.460  29.730  1.00  0.00            
ATOM    129  C38 GCD     1      28.290  28.540  27.890  1.00  0.00            
ATOM    130  H62 GCD     1      28.400  28.280  26.830  1.00  0.00            
ATOM    131  O31 GCD     1      29.540  28.990  28.360  1.00  0.00            
ATOM    132  H63 GCD     1      29.380  29.500  29.160  1.00  0.00            
ATOM    133  C39 GCD     1      27.130  29.470  28.070  1.00  0.00            
ATOM    134  H64 GCD     1      27.230  29.770  29.120  1.00  0.00            
ATOM    135  O32 GCD     1      27.190  30.680  27.390  1.00  0.00            
ATOM    136  H65 GCD     1      28.070  31.080  27.310  1.00  0.00            
ATOM    137  C40 GCD     1      25.730  28.810  27.860  1.00  0.00            
ATOM    138  H66 GCD     1      24.990  29.530  28.230  1.00  0.00            
ATOM    139  O33 GCD     1      25.580  27.670  28.760  1.00  0.00            
ATOM    140  C41 GCD     1      26.550  26.660  28.480  1.00  0.00            
ATOM    141  H67 GCD     1      26.450  26.320  27.440  1.00  0.00            
ATOM    142  C42 GCD     1      26.230  25.350  29.220  1.00  0.00            
ATOM    143  H68 GCD     1      27.020  24.580  29.220  1.00  0.00            
ATOM    144  H69 GCD     1      25.410  24.830  28.710  1.00  0.00            
ATOM    145  O34 GCD     1      25.820  25.680  30.600  1.00  0.00            
ATOM    146  H70 GCD     1      25.000  26.180  30.570  1.00  0.00            
ATOM    147  O35 GCD     1      25.570  28.430  26.510  1.00  0.00            
ATOM    148  C43 GCD     1      24.340  28.700  25.840  1.00  0.00            
ATOM    149  H71 GCD     1      23.640  29.160  26.540  1.00  0.00            
ATOM    150  C44 GCD     1      24.590  29.720  24.650  1.00  0.00            
ATOM    151  H72 GCD     1      25.270  29.320  23.890  1.00  0.00            
ATOM    152  O36 GCD     1      25.100  30.980  25.210  1.00  0.00            
ATOM    153  H73 GCD     1      25.920  30.700  25.640  1.00  0.00            
ATOM    154  C45 GCD     1      23.250  30.090  24.010  1.00  0.00            
ATOM    155  H74 GCD     1      22.670  30.570  24.810  1.00  0.00            
ATOM    156  O37 GCD     1      23.390  31.050  22.970  1.00  0.00            
ATOM    157  H75 GCD     1      24.140  31.590  23.230  1.00  0.00            
ATOM    158  C46 GCD     1      22.560  28.770  23.560  1.00  0.00            
ATOM    159  H76 GCD     1      21.560  29.110  23.270  1.00  0.00            
ATOM    160  O38 GCD     1      23.280  28.150  22.490  1.00  0.00            
ATOM    161  O39 GCD     1      22.400  27.910  24.630  1.00  0.00            
ATOM    162  C47 GCD     1      23.640  27.450  25.260  1.00  0.00            
ATOM    163  H77 GCD     1      24.180  26.940  24.450  1.00  0.00            
ATOM    164  C48 GCD     1      23.270  26.400  26.330  1.00  0.00            
ATOM    165  H78 GCD     1      22.450  26.750  26.970  1.00  0.00            
ATOM    166  H79 GCD     1      24.020  26.300  27.130  1.00  0.00            
ATOM    167  O40 GCD     1      22.830  25.180  25.650  1.00  0.00            
ATOM    168  H80 GCD     1      21.910  24.960  25.800  1.00  0.00            
ATOM    169  C1  BE3     2      28.850  26.590  18.780  1.00  0.00            
ATOM    170  C2  BE3     2      28.460  25.080  18.960  1.00  0.00            
ATOM    171  C3  BE3     2      29.330  24.460  20.020  1.00  0.00            
ATOM    172  C4  BE3     2      30.580  24.010  19.570  1.00  0.00            
ATOM    173  C5  BE3     2      31.450  23.380  20.450  1.00  0.00            
ATOM    174  C6  BE3     2      31.040  23.060  21.740  1.00  0.00            
ATOM    175  C7  BE3     2      29.780  23.490  22.220  1.00  0.00            
ATOM    176  C8  BE3     2      29.410  23.010  23.590  1.00  0.00            
ATOM    177  C9  BE3     2      28.890  24.160  21.350  1.00  0.00            
ATOM    178  N1  BE3     2      27.600  24.540  21.930  1.00  0.00            
ATOM    179  C10 BE3     2      26.460  23.750  22.030  1.00  0.00            
ATOM    180  O1  BE3     2      25.490  24.150  22.660  1.00  0.00            
ATOM    181  C11 BE3     2      26.590  22.360  21.270  1.00  0.00            
ATOM    182  Cl1 BE3     2      25.110  21.380  21.150  1.00  0.00            
ATOM    183  C12 BE3     2      27.550  26.010  22.300  1.00  0.00            
ATOM    184  C13 BE3     2      26.230  26.680  21.790  1.00  0.00            
ATOM    185  C14 BE3     2      27.790  26.240  23.800  1.00  0.00            
ATOM    186  O2  BE3     2      27.630  27.650  24.130  1.00  0.00            
ATOM    187  C15 BE3     2      28.750  28.510  23.800  1.00  0.00            
ATOM    188  H1  BE3     2      28.740  27.120  19.730  1.00  0.00            
ATOM    189  H2  BE3     2      29.860  26.710  18.390  1.00  0.00            
ATOM    190  H3  BE3     2      28.130  27.070  18.110  1.00  0.00            
ATOM    191  H4  BE3     2      28.620  24.570  18.000  1.00  0.00            
ATOM    192  H5  BE3     2      27.410  24.950  19.240  1.00  0.00            
ATOM    193  H6  BE3     2      30.880  24.190  18.540  1.00  0.00            
ATOM    194  H7  BE3     2      32.430  23.030  20.150  1.00  0.00            
ATOM    195  H8  BE3     2      31.670  22.540  22.460  1.00  0.00            
ATOM    196  H9  BE3     2      29.430  23.850  24.300  1.00  0.00            
ATOM    197  H10 BE3     2      28.380  22.650  23.530  1.00  0.00            
ATOM    198  H11 BE3     2      30.060  22.190  23.930  1.00  0.00            
ATOM    199  H12 BE3     2      27.280  21.690  21.780  1.00  0.00            
ATOM    200  H13 BE3     2      26.970  22.560  20.260  1.00  0.00            
ATOM    201  H14 BE3     2      28.360  26.570  21.820  1.00  0.00            
ATOM    202  H15 BE3     2      25.360  26.440  22.420  1.00  0.00            
ATOM    203  H16 BE3     2      26.410  27.760  21.910  1.00  0.00            
ATOM    204  H17 BE3     2      26.060  26.460  20.730  1.00  0.00            
ATOM    205  H18 BE3     2      28.760  25.790  24.040  1.00  0.00            
ATOM    206  H19 BE3     2      26.990  25.660  24.270  1.00  0.00            
ATOM    207  H20 BE3     2      28.860  28.660  22.720  1.00  0.00            
ATOM    208  H21 BE3     2      28.560  29.530  24.140  1.00  0.00            
ATOM    209  H22 BE3     2      29.690  28.080  24.150  1.00  0.00            
TER
ENDMDL
MODEL        1
ATOM      1  H1  GCD     1      18.700  19.100  18.630  1.00  0.00            
ATOM      2  O1  GCD     1      18.670  20.060  18.780  1.00  0.00            
ATOM      3  C1  GCD     1      19.500  20.750  17.800  1.00  0.00            
ATOM      4  H2  GCD     1      19.880  21.710  18.190  1.00  0.00            
ATOM      5  H3  GCD     1      20.350  20.090  17.580  1.00  0.00            
ATOM      6  C2  GCD     1      18.840  20.910  16.440  1.00  0.00            
ATOM      7  H4  GCD     1      18.700  19.920  15.990  1.00  0.00            
ATOM      8  C3  GCD     1      19.790  21.680  15.570  1.00  0.00            
ATOM      9  H5  GCD     1      20.060  22.620  16.070  1.00  0.00            
ATOM     10  C4  GCD     1      19.150  21.980  14.280  1.00  0.00            
ATOM     11  H6  GCD     1      18.860  21.090  13.700  1.00  0.00            
ATOM     12  O2  GCD     1      20.120  22.810  13.600  1.00  0.00            
ATOM     13  H7  GCD     1      20.880  22.230  13.430  1.00  0.00            
ATOM     14  C5  GCD     1      17.790  22.770  14.490  1.00  0.00            
ATOM     15  H8  GCD     1      17.990  23.700  15.020  1.00  0.00            
ATOM     16  O3  GCD     1      17.080  22.980  13.250  1.00  0.00            
ATOM     17  H9  GCD     1      17.630  23.590  12.750  1.00  0.00            
ATOM     18  C6  GCD     1      16.940  21.960  15.430  1.00  0.00            
ATOM     19  O4  GCD     1      17.660  21.710  16.600  1.00  0.00            
ATOM     20  H10 GCD     1      16.090  22.620  15.620  1.00  0.00            
ATOM     21  O5  GCD     1      16.570  20.750  14.820  1.00  0.00            
ATOM     22  C7  GCD     1      15.190  20.520  14.690  1.00  0.00            
ATOM     23  H11 GCD     1      14.620  21.420  14.940  1.00  0.00            
ATOM     24  C8  GCD     1      14.890  20.150  13.230  1.00  0.00            
ATOM     25  H12 GCD     1      15.530  19.370  12.820  1.00  0.00            
ATOM     26  O6  GCD     1      15.140  21.290  12.460  1.00  0.00            
ATOM     27  H13 GCD     1      15.980  21.670  12.750  1.00  0.00            
ATOM     28  C9  GCD     1      13.460  19.580  13.040  1.00  0.00            
ATOM     29  H14 GCD     1      12.740  20.330  13.390  1.00  0.00            
ATOM     30  O7  GCD     1      13.260  19.200  11.650  1.00  0.00            
ATOM     31  H15 GCD     1      13.950  18.560  11.460  1.00  0.00            
ATOM     32  C10 GCD     1      13.260  18.470  13.930  1.00  0.00            
ATOM     33  H16 GCD     1      12.250  18.040  13.960  1.00  0.00            
ATOM     34  O8  GCD     1      13.510  18.870  15.240  1.00  0.00            
ATOM     35  C11 GCD     1      14.830  19.330  15.590  1.00  0.00            
ATOM     36  H17 GCD     1      15.520  18.520  15.350  1.00  0.00            
ATOM     37  C12 GCD     1      14.960  19.640  17.060  1.00  0.00            
ATOM     38  H18 GCD     1      16.010  19.920  17.130  1.00  0.00            
ATOM     39  H19 GCD     1      14.680  18.740  17.620  1.00  0.00            
ATOM     40  O9  GCD     1      14.150  20.720  17.480  1.00  0.00            
ATOM     41  H20 GCD     1      14.550  20.940  18.330  1.00  0.00            
ATOM     42  O10 GCD     1      14.090  17.420  13.580  1.00  0.00            
ATOM     43  C13 GCD     1      13.470  16.260  12.970  1.00  0.00            
ATOM     44  H21 GCD     1      12.560  16.540  12.410  1.00  0.00            
ATOM     45  C14 GCD     1      14.520  15.740  11.950  1.00  0.00            
ATOM     46  H22 GCD     1      15.400  15.320  12.450  1.00  0.00            
ATOM     47  O11 GCD     1      14.860  16.740  10.990  1.00  0.00            
ATOM     48  H23 GCD     1      14.550  16.380  10.160  1.00  0.00            
ATOM     49  C15 GCD     1      13.950  14.540  11.270  1.00  0.00            
ATOM     50  H24 GCD     1      13.060  14.800  10.670  1.00  0.00            
ATOM     51  O12 GCD     1      14.890  14.030  10.320  1.00  0.00            
ATOM     52  H25 GCD     1      14.980  13.070  10.420  1.00  0.00            
ATOM     53  C16 GCD     1      13.440  13.480  12.230  1.00  0.00            
ATOM     54  H26 GCD     1      12.800  12.680  11.840  1.00  0.00            
ATOM     55  O13 GCD     1      12.540  14.070  13.190  1.00  0.00            
ATOM     56  C17 GCD     1      13.080  15.190  13.920  1.00  0.00            
ATOM     57  H27 GCD     1      13.870  14.770  14.550  1.00  0.00            
ATOM     58  C18 GCD     1      12.050  15.600  14.960  1.00  0.00            
ATOM     59  H28 GCD     1      12.420  16.450  15.540  1.00  0.00            
ATOM     60  H29 GCD     1      12.080  14.800  15.710  1.00  0.00            
ATOM     61  O14 GCD     1      10.790  15.840  14.370  1.00  0.00            
ATOM     62  H30 GCD     1      10.730  15.020  13.860  1.00  0.00            
ATOM     63  O15 GCD     1      14.530  12.850  12.910  1.00  0.00            
ATOM     64  C19 GCD     1      14.650  11.420  12.730  1.00  0.00            
ATOM     65  H31 GCD     1      13.690  10.960  12.460  1.00  0.00            
ATOM     66  C20 GCD     1      15.660  11.150  11.660  1.00  0.00            
ATOM     67  H32 GCD     1      16.540  11.750  11.910  1.00  0.00            
ATOM     68  O16 GCD     1      15.270  11.450  10.350  1.00  0.00            
ATOM     69  H33 GCD     1      15.930  11.080   9.750  1.00  0.00            
ATOM     70  C21 GCD     1      16.070   9.620  11.690  1.00  0.00            
ATOM     71  H34 GCD     1      15.180   9.030  11.450  1.00  0.00            
ATOM     72  O17 GCD     1      17.100   9.480  10.670  1.00  0.00            
ATOM     73  H35 GCD     1      17.950   9.440  11.100  1.00  0.00            
ATOM     74  C22 GCD     1      16.540   9.180  13.050  1.00  0.00            
ATOM     75  H36 GCD     1      16.660   8.090  13.090  1.00  0.00            
ATOM     76  O18 GCD     1      15.540   9.630  14.000  1.00  0.00            
ATOM     77  C23 GCD     1      15.220  10.980  14.100  1.00  0.00            
ATOM     78  H37 GCD     1      16.070  11.650  14.290  1.00  0.00            
ATOM     79  C24 GCD     1      14.140  11.260  15.170  1.00  0.00            
ATOM     80  H38 GCD     1      13.120  11.090  14.810  1.00  0.00            
ATOM     81  H39 GCD     1      14.190  12.340  15.350  1.00  0.00            
ATOM     82  O19 GCD     1      14.490  10.570  16.370  1.00  0.00            
ATOM     83  H40 GCD     1      15.410  10.830  16.530  1.00  0.00            
ATOM     84  O20 GCD     1      17.810   9.790  13.300  1.00  0.00            
ATOM     85  C25 GCD     1      18.870   8.940  13.620  1.00  0.00            
ATOM     86  H41 GCD     1      18.570   7.880  13.600  1.00  0.00            
ATOM     87  C26 GCD     1      20.030   9.130  12.710  1.00  0.00            
ATOM     88  H42 GCD     1      20.150  10.200  12.510  1.00  0.00            
ATOM     89  O21 GCD     1      19.680   8.580  11.420  1.00  0.00            
ATOM     90  H43 GCD     1      19.490   7.660  11.610  1.00  0.00            
ATOM     91  C27 GCD     1      21.380   8.500  13.200  1.00  0.00            
ATOM     92  H44 GCD     1      21.270   7.410  13.140  1.00  0.00            
ATOM     93  O22 GCD     1      22.400   8.840  12.260  1.00  0.00            
ATOM     94  H45 GCD     1      21.960   9.010  11.420  1.00  0.00            
ATOM     95  C28 GCD     1      21.620   8.760  14.660  1.00  0.00            
ATOM     96  H46 GCD     1      22.420   8.140  15.050  1.00  0.00            
ATOM     97  O23 GCD     1      20.480   8.360  15.350  1.00  0.00            
ATOM     98  C29 GCD     1      19.250   9.150  15.080  1.00  0.00            
ATOM     99  H47 GCD     1      19.380  10.230  15.220  1.00  0.00            
ATOM    100  C30 GCD     1      18.080   8.790  16.060  1.00  0.00            
ATOM    101  H48 GCD     1      17.890   7.700  16.010  1.00  0.00            
ATOM    102  H49 GCD     1      17.150   9.320  15.820  1.00  0.00            
ATOM    103  O24 GCD     1      18.260   9.070  17.460  1.00  0.00            
ATOM    104  H50 GCD     1      17.600   8.630  18.010  1.00  0.00            
ATOM    105  O25 GCD     1      21.920  10.110  14.870  1.00  0.00            
ATOM    106  C31 GCD     1      23.000  10.330  15.810  1.00  0.00            
ATOM    107  H51 GCD     1      23.110   9.370  16.330  1.00  0.00            
ATOM    108  C32 GCD     1      24.350  10.740  15.070  1.00  0.00            
ATOM    109  H52 GCD     1      24.140  11.670  14.520  1.00  0.00            
ATOM    110  O26 GCD     1      24.790   9.800  14.140  1.00  0.00            
ATOM    111  H53 GCD     1      24.020   9.830  13.560  1.00  0.00            
ATOM    112  C33 GCD     1      25.430  10.990  16.140  1.00  0.00            
ATOM    113  H54 GCD     1      25.640  10.050  16.660  1.00  0.00            
ATOM    114  O27 GCD     1      26.630  11.390  15.550  1.00  0.00            
ATOM    115  H55 GCD     1      26.430  12.300  15.320  1.00  0.00            
ATOM    116  C34 GCD     1      24.910  12.080  17.160  1.00  0.00            
ATOM    117  H56 GCD     1      25.600  12.320  17.970  1.00  0.00            
ATOM    118  O28 GCD     1      23.800  11.460  17.770  1.00  0.00            
ATOM    119  C35 GCD     1      22.640  11.290  16.970  1.00  0.00            
ATOM    120  H57 GCD     1      22.200  12.240  16.620  1.00  0.00            
ATOM    121  C36 GCD     1      21.500  10.810  17.920  1.00  0.00            
ATOM    122  H58 GCD     1      21.810   9.980  18.570  1.00  0.00            
ATOM    123  H59 GCD     1      20.680  10.460  17.280  1.00  0.00            
ATOM    124  O29 GCD     1      21.020  11.860  18.770  1.00  0.00            
ATOM    125  H60 GCD     1      21.710  12.180  19.350  1.00  0.00            
ATOM    126  O30 GCD     1      24.580  13.260  16.490  1.00  0.00            
ATOM    127  C37 GCD     1      25.340  14.460  16.730  1.00  0.00            
ATOM    128  H61 GCD     1      26.340  14.370  17.160  1.00  0.00            
ATOM    129  C38 GCD     1      25.580  15.100  15.380  1.00  0.00            
ATOM    130  H62 GCD     1      24.570  15.260  14.990  1.00  0.00            
ATOM    131  O31 GCD     1      26.210  14.160  14.510  1.00  0.00            
ATOM    132  H63 GCD     1      25.860  14.370  13.640  1.00  0.00            
ATOM    133  C39 GCD     1      26.210  16.440  15.350  1.00  0.00            
ATOM    134  H64 GCD     1      27.240  16.360  15.720  1.00  0.00            
ATOM    135  O32 GCD     1      26.360  17.000  14.030  1.00  0.00            
ATOM    136  H65 GCD     1      26.580  16.310  13.400  1.00  0.00            
ATOM    137  C40 GCD     1      25.580  17.350  16.390  1.00  0.00            
ATOM    138  H66 GCD     1      26.280  18.170  16.530  1.00  0.00            
ATOM    139  O33 GCD     1      25.500  16.680  17.600  1.00  0.00            
ATOM    140  C41 GCD     1      24.670  15.470  17.550  1.00  0.00            
ATOM    141  H67 GCD     1      23.710  15.840  17.170  1.00  0.00            
ATOM    142  C42 GCD     1      24.420  15.040  18.980  1.00  0.00            
ATOM    143  H68 GCD     1      25.320  14.660  19.480  1.00  0.00            
ATOM    144  H69 GCD     1      23.770  14.160  18.860  1.00  0.00            
ATOM    145  O34 GCD     1      23.850  16.110  19.810  1.00  0.00            
ATOM    146  H70 GCD     1      24.480  16.810  19.630  1.00  0.00            
ATOM    147  O35 GCD     1      24.280  17.750  16.080  1.00  0.00            
ATOM    148  C43 GCD     1      24.010  19.190  15.940  1.00  0.00            
ATOM    149  H71 GCD     1      24.930  19.770  16.120  1.00  0.00            
ATOM    150  C44 GCD     1      23.570  19.530  14.580  1.00  0.00            
ATOM    151  H72 GCD     1      22.650  18.950  14.440  1.00  0.00            
ATOM    152  O36 GCD     1      24.560  19.280  13.710  1.00  0.00            
ATOM    153  H73 GCD     1      24.760  18.350  13.870  1.00  0.00            
ATOM    154  C45 GCD     1      23.230  21.050  14.540  1.00  0.00            
ATOM    155  H74 GCD     1      24.060  21.720  14.800  1.00  0.00            
ATOM    156  O37 GCD     1      22.750  21.410  13.230  1.00  0.00            
ATOM    157  H75 GCD     1      23.470  21.260  12.600  1.00  0.00            
ATOM    158  C46 GCD     1      22.190  21.400  15.530  1.00  0.00            
ATOM    159  H76 GCD     1      22.110  22.490  15.570  1.00  0.00            
ATOM    160  O38 GCD     1      20.920  20.860  15.190  1.00  0.00            
ATOM    161  O39 GCD     1      22.580  20.990  16.800  1.00  0.00            
ATOM    162  C47 GCD     1      22.900  19.610  16.970  1.00  0.00            
ATOM    163  H77 GCD     1      22.030  18.960  16.820  1.00  0.00            
ATOM    164  C48 GCD     1      23.370  19.450  18.400  1.00  0.00            
ATOM    165  H78 GCD     1      23.630  18.390  18.550  1.00  0.00            
ATOM    166  H79 GCD     1      22.710  19.770  19.220  1.00  0.00            
ATOM    167  O40 GCD     1      24.620  20.030  18.710  1.00  0.00            
ATOM    168  H80 GCD     1      24.760  19.910  19.660  1.00  0.00            
ATOM    169  C1  BE3     2      19.290  18.470  12.510  1.00  0.00            
ATOM    170  C2  BE3     2      18.330  17.290  12.250  1.00  0.00            
ATOM    171  C3  BE3     2      18.330  16.260  13.400  1.00  0.00            
ATOM    172  C4  BE3     2      17.280  16.400  14.320  1.00  0.00            
ATOM    173  C5  BE3     2      17.190  15.600  15.490  1.00  0.00            
ATOM    174  C6  BE3     2      18.280  14.710  15.730  1.00  0.00            
ATOM    175  C7  BE3     2      19.340  14.570  14.810  1.00  0.00            
ATOM    176  C8  BE3     2      20.450  13.600  15.250  1.00  0.00            
ATOM    177  C9  BE3     2      19.320  15.270  13.600  1.00  0.00            
ATOM    178  N1  BE3     2      20.350  15.090  12.660  1.00  0.00            
ATOM    179  C10 BE3     2      21.570  15.710  12.860  1.00  0.00            
ATOM    180  O1  BE3     2      21.700  16.540  13.770  1.00  0.00            
ATOM    181  C11 BE3     2      22.820  15.300  12.080  1.00  0.00            
ATOM    182  Cl1 BE3     2      23.520  13.780  12.640  1.00  0.00            
ATOM    183  C12 BE3     2      20.190  14.050  11.560  1.00  0.00            
ATOM    184  C13 BE3     2      19.160  12.940  11.950  1.00  0.00            
ATOM    185  C14 BE3     2      19.850  14.710  10.180  1.00  0.00            
ATOM    186  O2  BE3     2      20.500  15.930   9.960  1.00  0.00            
ATOM    187  C15 BE3     2      20.550  16.400   8.600  1.00  0.00            
ATOM    188  H1  BE3     2      18.920  19.240  11.840  1.00  0.00            
ATOM    189  H2  BE3     2      19.390  18.870  13.530  1.00  0.00            
ATOM    190  H3  BE3     2      20.300  18.320  12.090  1.00  0.00            
ATOM    191  H4  BE3     2      18.620  16.760  11.330  1.00  0.00            
ATOM    192  H5  BE3     2      17.300  17.610  12.040  1.00  0.00            
ATOM    193  H6  BE3     2      16.480  17.100  14.140  1.00  0.00            
ATOM    194  H7  BE3     2      16.380  15.770  16.190  1.00  0.00            
ATOM    195  H8  BE3     2      18.350  14.070  16.600  1.00  0.00            
ATOM    196  H9  BE3     2      21.010  13.990  16.110  1.00  0.00            
ATOM    197  H10 BE3     2      19.900  12.670  15.450  1.00  0.00            
ATOM    198  H11 BE3     2      21.180  13.440  14.440  1.00  0.00            
ATOM    199  H12 BE3     2      23.570  16.070  12.340  1.00  0.00            
ATOM    200  H13 BE3     2      22.620  15.170  11.010  1.00  0.00            
ATOM    201  H14 BE3     2      21.100  13.460  11.430  1.00  0.00            
ATOM    202  H15 BE3     2      18.180  13.410  12.100  1.00  0.00            
ATOM    203  H16 BE3     2      19.150  12.100  11.260  1.00  0.00            
ATOM    204  H17 BE3     2      19.410  12.580  12.960  1.00  0.00            
ATOM    205  H18 BE3     2      18.810  15.030  10.200  1.00  0.00            
ATOM    206  H19 BE3     2      20.140  14.000   9.390  1.00  0.00            
ATOM    207  H20 BE3     2      20.230  17.440   8.530  1.00  0.00            
ATOM    208  H21 BE3     2      21.620  16.370   8.330  1.00  0.00            
ATOM    209  H22 BE3     2      20.000  15.780   7.880  1.00  0.00            
TER
ENDMDL
MODEL        1
ATOM      1  H1  GCD     1      12.470  14.400  28.480  1.00  0.00            
ATOM      2  O1  GCD     1      11.860  13.950  27.890  1.00  0.00            
ATOM      3  C1  GCD     1      12.280  14.090  26.520  1.00  0.00            
ATOM      4  H2  GCD     1      11.520  13.570  25.920  1.00  0.00            
ATOM      5  H3  GCD     1      12.160  15.100  26.100  1.00  0.00            
ATOM      6  C2  GCD     1      13.700  13.650  26.320  1.00  0.00            
ATOM      7  H4  GCD     1      13.730  13.710  25.220  1.00  0.00            
ATOM      8  C3  GCD     1      13.940  12.200  26.800  1.00  0.00            
ATOM      9  H5  GCD     1      13.700  12.110  27.870  1.00  0.00            
ATOM     10  C4  GCD     1      15.430  11.810  26.730  1.00  0.00            
ATOM     11  H6  GCD     1      15.520  11.570  25.670  1.00  0.00            
ATOM     12  O2  GCD     1      15.630  10.670  27.540  1.00  0.00            
ATOM     13  H7  GCD     1      14.890  10.070  27.400  1.00  0.00            
ATOM     14  C5  GCD     1      16.330  12.970  27.220  1.00  0.00            
ATOM     15  H8  GCD     1      16.260  12.980  28.310  1.00  0.00            
ATOM     16  O3  GCD     1      17.700  12.870  26.830  1.00  0.00            
ATOM     17  H9  GCD     1      17.820  13.130  25.910  1.00  0.00            
ATOM     18  C6  GCD     1      15.950  14.380  26.610  1.00  0.00            
ATOM     19  O4  GCD     1      14.610  14.610  26.920  1.00  0.00            
ATOM     20  H10 GCD     1      16.560  15.140  27.120  1.00  0.00            
ATOM     21  O5  GCD     1      16.240  14.460  25.220  1.00  0.00            
ATOM     22  C7  GCD     1      16.930  15.690  24.840  1.00  0.00            
ATOM     23  H11 GCD     1      17.270  16.280  25.700  1.00  0.00            
ATOM     24  C8  GCD     1      18.220  15.270  24.090  1.00  0.00            
ATOM     25  H12 GCD     1      17.900  14.670  23.230  1.00  0.00            
ATOM     26  O6  GCD     1      19.020  14.450  24.890  1.00  0.00            
ATOM     27  H13 GCD     1      19.470  13.830  24.290  1.00  0.00            
ATOM     28  C9  GCD     1      19.000  16.520  23.560  1.00  0.00            
ATOM     29  H14 GCD     1      19.200  17.090  24.470  1.00  0.00            
ATOM     30  O7  GCD     1      20.150  16.240  22.760  1.00  0.00            
ATOM     31  H15 GCD     1      20.890  15.970  23.310  1.00  0.00            
ATOM     32  C10 GCD     1      18.080  17.400  22.720  1.00  0.00            
ATOM     33  H16 GCD     1      18.490  18.340  22.350  1.00  0.00            
ATOM     34  O8  GCD     1      16.940  17.660  23.500  1.00  0.00            
ATOM     35  C11 GCD     1      16.100  16.530  23.890  1.00  0.00            
ATOM     36  H17 GCD     1      15.820  15.950  23.000  1.00  0.00            
ATOM     37  C12 GCD     1      14.890  17.150  24.380  1.00  0.00            
ATOM     38  H18 GCD     1      14.050  16.440  24.500  1.00  0.00            
ATOM     39  H19 GCD     1      14.490  17.800  23.600  1.00  0.00            
ATOM     40  O9  GCD     1      15.070  17.870  25.560  1.00  0.00            
ATOM     41  H20 GCD     1      14.180  18.150  25.800  1.00  0.00            
ATOM     42  O10 GCD     1      17.730  16.730  21.540  1.00  0.00            
ATOM     43  C13 GCD     1      18.020  17.250  20.220  1.00  0.00            
ATOM     44  H21 GCD     1      18.860  17.960  20.280  1.00  0.00            
ATOM     45  C14 GCD     1      18.560  16.110  19.320  1.00  0.00            
ATOM     46  H22 GCD     1      17.910  15.230  19.300  1.00  0.00            
ATOM     47  O11 GCD     1      19.880  15.730  19.870  1.00  0.00            
ATOM     48  H23 GCD     1      19.710  15.450  20.780  1.00  0.00            
ATOM     49  C15 GCD     1      18.770  16.610  17.890  1.00  0.00            
ATOM     50  H24 GCD     1      19.580  17.350  17.950  1.00  0.00            
ATOM     51  O12 GCD     1      19.080  15.530  16.960  1.00  0.00            
ATOM     52  H25 GCD     1      19.240  14.750  17.500  1.00  0.00            
ATOM     53  C16 GCD     1      17.540  17.330  17.370  1.00  0.00            
ATOM     54  H26 GCD     1      17.830  17.780  16.420  1.00  0.00            
ATOM     55  O13 GCD     1      17.270  18.390  18.300  1.00  0.00            
ATOM     56  C17 GCD     1      16.910  17.990  19.630  1.00  0.00            
ATOM     57  H27 GCD     1      16.080  17.280  19.510  1.00  0.00            
ATOM     58  C18 GCD     1      16.410  19.110  20.470  1.00  0.00            
ATOM     59  H28 GCD     1      15.900  18.760  21.380  1.00  0.00            
ATOM     60  H29 GCD     1      15.720  19.780  19.940  1.00  0.00            
ATOM     61  O14 GCD     1      17.360  20.010  20.900  1.00  0.00            
ATOM     62  H30 GCD     1      17.070  20.490  21.680  1.00  0.00            
ATOM     63  O15 GCD     1      16.490  16.340  17.270  1.00  0.00            
ATOM     64  C19 GCD     1      15.700  16.460  16.000  1.00  0.00            
ATOM     65  H31 GCD     1      16.020  17.280  15.350  1.00  0.00            
ATOM     66  C20 GCD     1      15.930  15.140  15.180  1.00  0.00            
ATOM     67  H32 GCD     1      15.660  14.260  15.780  1.00  0.00            
ATOM     68  O16 GCD     1      17.310  15.010  14.690  1.00  0.00            
ATOM     69  H33 GCD     1      17.800  15.150  15.500  1.00  0.00            
ATOM     70  C21 GCD     1      15.000  15.220  13.980  1.00  0.00            
ATOM     71  H34 GCD     1      15.320  16.060  13.350  1.00  0.00            
ATOM     72  O17 GCD     1      15.060  14.040  13.080  1.00  0.00            
ATOM     73  H35 GCD     1      15.970  13.810  12.860  1.00  0.00            
ATOM     74  C22 GCD     1      13.510  15.530  14.320  1.00  0.00            
ATOM     75  H36 GCD     1      12.970  15.560  13.370  1.00  0.00            
ATOM     76  O18 GCD     1      13.450  16.730  15.050  1.00  0.00            
ATOM     77  C23 GCD     1      14.210  16.610  16.350  1.00  0.00            
ATOM     78  H37 GCD     1      13.900  15.750  16.960  1.00  0.00            
ATOM     79  C24 GCD     1      13.880  17.820  17.120  1.00  0.00            
ATOM     80  H38 GCD     1      14.300  18.710  16.630  1.00  0.00            
ATOM     81  H39 GCD     1      14.430  17.660  18.050  1.00  0.00            
ATOM     82  O19 GCD     1      12.460  17.860  17.340  1.00  0.00            
ATOM     83  H40 GCD     1      11.990  17.900  16.500  1.00  0.00            
ATOM     84  O20 GCD     1      12.890  14.500  15.000  1.00  0.00            
ATOM     85  C25 GCD     1      11.630  13.930  14.640  1.00  0.00            
ATOM     86  H41 GCD     1      11.200  14.660  13.940  1.00  0.00            
ATOM     87  C26 GCD     1      11.880  12.640  13.870  1.00  0.00            
ATOM     88  H42 GCD     1      12.420  12.000  14.580  1.00  0.00            
ATOM     89  O21 GCD     1      12.670  12.740  12.610  1.00  0.00            
ATOM     90  H43 GCD     1      13.460  13.260  12.760  1.00  0.00            
ATOM     91  C27 GCD     1      10.580  11.940  13.540  1.00  0.00            
ATOM     92  H44 GCD     1      10.070  12.570  12.790  1.00  0.00            
ATOM     93  O22 GCD     1      10.720  10.650  12.940  1.00  0.00            
ATOM     94  H45 GCD     1      10.920   9.990  13.610  1.00  0.00            
ATOM     95  C28 GCD     1       9.730  11.770  14.790  1.00  0.00            
ATOM     96  H46 GCD     1       8.710  11.460  14.550  1.00  0.00            
ATOM     97  O23 GCD     1       9.550  12.940  15.530  1.00  0.00            
ATOM     98  C29 GCD     1      10.730  13.690  15.870  1.00  0.00            
ATOM     99  H47 GCD     1      11.340  13.090  16.560  1.00  0.00            
ATOM    100  C30 GCD     1      10.260  15.020  16.580  1.00  0.00            
ATOM    101  H48 GCD     1       9.570  15.580  15.950  1.00  0.00            
ATOM    102  H49 GCD     1      11.140  15.660  16.750  1.00  0.00            
ATOM    103  O24 GCD     1       9.700  14.710  17.850  1.00  0.00            
ATOM    104  H50 GCD     1       9.020  14.040  17.750  1.00  0.00            
ATOM    105  O25 GCD     1      10.360  10.860  15.710  1.00  0.00            
ATOM    106  C31 GCD     1       9.860   9.520  15.840  1.00  0.00            
ATOM    107  H51 GCD     1       9.310   9.290  14.920  1.00  0.00            
ATOM    108  C32 GCD     1      11.050   8.530  15.930  1.00  0.00            
ATOM    109  H52 GCD     1      11.760   8.920  16.680  1.00  0.00            
ATOM    110  O26 GCD     1      11.680   8.410  14.630  1.00  0.00            
ATOM    111  H53 GCD     1      12.400   7.780  14.730  1.00  0.00            
ATOM    112  C33 GCD     1      10.630   7.190  16.430  1.00  0.00            
ATOM    113  H54 GCD     1       9.990   6.660  15.710  1.00  0.00            
ATOM    114  O27 GCD     1      11.730   6.360  16.850  1.00  0.00            
ATOM    115  H55 GCD     1      11.300   5.500  16.910  1.00  0.00            
ATOM    116  C34 GCD     1       9.780   7.320  17.740  1.00  0.00            
ATOM    117  H56 GCD     1       9.320   6.370  18.050  1.00  0.00            
ATOM    118  O28 GCD     1       8.690   8.110  17.430  1.00  0.00            
ATOM    119  C35 GCD     1       8.990   9.450  17.080  1.00  0.00            
ATOM    120  H57 GCD     1       9.510   9.880  17.950  1.00  0.00            
ATOM    121  C36 GCD     1       7.650  10.090  16.900  1.00  0.00            
ATOM    122  H58 GCD     1       7.760  11.160  16.720  1.00  0.00            
ATOM    123  H59 GCD     1       7.030   9.940  17.800  1.00  0.00            
ATOM    124  O29 GCD     1       6.780   9.690  15.840  1.00  0.00            
ATOM    125  H60 GCD     1       5.990  10.120  16.190  1.00  0.00            
ATOM    126  O30 GCD     1      10.600   7.930  18.820  1.00  0.00            
ATOM    127  C37 GCD     1      10.610   7.250  20.100  1.00  0.00            
ATOM    128  H61 GCD     1      10.210   6.220  20.110  1.00  0.00            
ATOM    129  C38 GCD     1      12.040   7.080  20.480  1.00  0.00            
ATOM    130  H62 GCD     1      12.570   8.040  20.500  1.00  0.00            
ATOM    131  O31 GCD     1      12.650   6.320  19.460  1.00  0.00            
ATOM    132  H63 GCD     1      12.310   6.600  18.610  1.00  0.00            
ATOM    133  C39 GCD     1      12.050   6.360  21.900  1.00  0.00            
ATOM    134  H64 GCD     1      11.590   5.360  21.820  1.00  0.00            
ATOM    135  O32 GCD     1      13.390   6.180  22.500  1.00  0.00            
ATOM    136  H65 GCD     1      13.590   6.970  23.020  1.00  0.00            
ATOM    137  C40 GCD     1      11.190   7.150  22.900  1.00  0.00            
ATOM    138  H66 GCD     1      11.110   6.540  23.810  1.00  0.00            
ATOM    139  O33 GCD     1       9.900   7.310  22.410  1.00  0.00            
ATOM    140  C41 GCD     1       9.830   8.030  21.140  1.00  0.00            
ATOM    141  H67 GCD     1      10.330   8.990  21.280  1.00  0.00            
ATOM    142  C42 GCD     1       8.340   8.320  20.770  1.00  0.00            
ATOM    143  H68 GCD     1       7.810   7.400  20.460  1.00  0.00            
ATOM    144  H69 GCD     1       8.360   8.910  19.840  1.00  0.00            
ATOM    145  O34 GCD     1       7.630   8.970  21.760  1.00  0.00            
ATOM    146  H70 GCD     1       6.690   8.880  21.550  1.00  0.00            
ATOM    147  O35 GCD     1      11.740   8.390  23.310  1.00  0.00            
ATOM    148  C43 GCD     1      11.460   8.800  24.700  1.00  0.00            
ATOM    149  H71 GCD     1      10.600   8.310  25.190  1.00  0.00            
ATOM    150  C44 GCD     1      12.720   8.450  25.550  1.00  0.00            
ATOM    151  H72 GCD     1      13.710   8.760  25.200  1.00  0.00            
ATOM    152  O36 GCD     1      12.830   7.010  25.640  1.00  0.00            
ATOM    153  H73 GCD     1      12.270   6.660  26.340  1.00  0.00            
ATOM    154  C45 GCD     1      12.590   9.020  26.890  1.00  0.00            
ATOM    155  H74 GCD     1      11.690   8.480  27.220  1.00  0.00            
ATOM    156  O37 GCD     1      13.690   8.840  27.850  1.00  0.00            
ATOM    157  H75 GCD     1      13.300   8.540  28.680  1.00  0.00            
ATOM    158  C46 GCD     1      12.270  10.530  26.860  1.00  0.00            
ATOM    159  H76 GCD     1      12.070  11.150  27.740  1.00  0.00            
ATOM    160  O38 GCD     1      13.240  11.240  26.110  1.00  0.00            
ATOM    161  O39 GCD     1      11.020  10.590  26.110  1.00  0.00            
ATOM    162  C47 GCD     1      11.080  10.260  24.730  1.00  0.00            
ATOM    163  H77 GCD     1      11.770  10.870  24.140  1.00  0.00            
ATOM    164  C48 GCD     1       9.750  10.470  24.270  1.00  0.00            
ATOM    165  H78 GCD     1       9.080   9.960  24.970  1.00  0.00            
ATOM    166  H79 GCD     1       9.660   9.990  23.290  1.00  0.00            
ATOM    167  O40 GCD     1       9.380  11.850  24.180  1.00  0.00            
ATOM    168  H80 GCD     1       9.110  12.240  25.020  1.00  0.00            
ATOM    169  C1  BE3     2      14.230  12.150  17.250  1.00  0.00            
ATOM    170  C2  BE3     2      13.500  11.240  18.300  1.00  0.00            
ATOM    171  C3  BE3     2      12.550  11.910  19.310  1.00  0.00            
ATOM    172  C4  BE3     2      11.210  11.820  18.960  1.00  0.00            
ATOM    173  C5  BE3     2      10.180  12.170  19.810  1.00  0.00            
ATOM    174  C6  BE3     2      10.530  12.760  21.000  1.00  0.00            
ATOM    175  C7  BE3     2      11.870  12.980  21.400  1.00  0.00            
ATOM    176  C8  BE3     2      12.100  13.680  22.780  1.00  0.00            
ATOM    177  C9  BE3     2      12.910  12.500  20.580  1.00  0.00            
ATOM    178  N1  BE3     2      14.270  12.640  20.920  1.00  0.00            
ATOM    179  C10 BE3     2      15.020  13.760  20.460  1.00  0.00            
ATOM    180  O1  BE3     2      16.240  13.790  20.600  1.00  0.00            
ATOM    181  C11 BE3     2      14.310  14.870  19.770  1.00  0.00            
ATOM    182  Cl1 BE3     2      13.940  16.320  20.830  1.00  0.00            
ATOM    183  C12 BE3     2      14.970  11.650  21.720  1.00  0.00            
ATOM    184  C13 BE3     2      15.290  12.120  23.120  1.00  0.00            
ATOM    185  C14 BE3     2      14.160  10.260  21.790  1.00  0.00            
ATOM    186  O2  BE3     2      14.730   9.340  22.770  1.00  0.00            
ATOM    187  C15 BE3     2      15.870   8.610  22.340  1.00  0.00            
ATOM    188  H1  BE3     2      14.620  11.630  16.370  1.00  0.00            
ATOM    189  H2  BE3     2      13.670  13.020  16.890  1.00  0.00            
ATOM    190  H3  BE3     2      15.160  12.470  17.730  1.00  0.00            
ATOM    191  H4  BE3     2      14.260  10.760  18.940  1.00  0.00            
ATOM    192  H5  BE3     2      12.910  10.430  17.860  1.00  0.00            
ATOM    193  H6  BE3     2      10.940  11.320  18.030  1.00  0.00            
ATOM    194  H7  BE3     2       9.130  12.000  19.620  1.00  0.00            
ATOM    195  H8  BE3     2       9.740  13.060  21.690  1.00  0.00            
ATOM    196  H9  BE3     2      12.410  12.900  23.490  1.00  0.00            
ATOM    197  H10 BE3     2      12.840  14.480  22.680  1.00  0.00            
ATOM    198  H11 BE3     2      11.180  14.070  23.230  1.00  0.00            
ATOM    199  H12 BE3     2      13.400  14.440  19.330  1.00  0.00            
ATOM    200  H13 BE3     2      14.990  15.340  19.050  1.00  0.00            
ATOM    201  H14 BE3     2      15.910  11.410  21.230  1.00  0.00            
ATOM    202  H15 BE3     2      14.390  12.410  23.680  1.00  0.00            
ATOM    203  H16 BE3     2      15.900  11.350  23.600  1.00  0.00            
ATOM    204  H17 BE3     2      15.950  12.990  23.050  1.00  0.00            
ATOM    205  H18 BE3     2      13.980   9.810  20.810  1.00  0.00            
ATOM    206  H19 BE3     2      13.210  10.540  22.250  1.00  0.00            
ATOM    207  H20 BE3     2      15.540   7.830  21.660  1.00  0.00            
ATOM    208  H21 BE3     2      16.550   9.260  21.770  1.00  0.00            
ATOM    209  H22 BE3     2      16.510   8.230  23.150  1.00  0.00            
TER
ENDMDL
MODEL        1
ATOM      1  H1  GCD     1      25.200  26.250  17.450  1.00  0.00            
ATOM      2  O1  GCD     1      25.010  26.220  18.390  1.00  0.00            
ATOM      3  C1  GCD     1      25.790  27.350  18.720  1.00  0.00            
ATOM      4  H2  GCD     1      25.190  28.270  18.620  1.00  0.00            
ATOM      5  H3  GCD     1      26.190  27.310  19.740  1.00  0.00            
ATOM      6  C2  GCD     1      27.020  27.410  17.890  1.00  0.00            
ATOM      7  H4  GCD     1      27.750  26.760  18.400  1.00  0.00            
ATOM      8  C3  GCD     1      27.600  28.830  17.820  1.00  0.00            
ATOM      9  H5  GCD     1      26.850  29.550  17.460  1.00  0.00            
ATOM     10  C4  GCD     1      28.900  28.880  16.970  1.00  0.00            
ATOM     11  H6  GCD     1      29.730  28.370  17.470  1.00  0.00            
ATOM     12  O2  GCD     1      29.280  30.250  16.760  1.00  0.00            
ATOM     13  H7  GCD     1      29.700  30.610  17.560  1.00  0.00            
ATOM     14  C5  GCD     1      28.580  28.230  15.590  1.00  0.00            
ATOM     15  H8  GCD     1      27.860  28.880  15.080  1.00  0.00            
ATOM     16  O3  GCD     1      29.710  28.200  14.680  1.00  0.00            
ATOM     17  H9  GCD     1      30.090  29.060  14.480  1.00  0.00            
ATOM     18  C6  GCD     1      27.950  26.860  15.730  1.00  0.00            
ATOM     19  O4  GCD     1      26.770  26.970  16.550  1.00  0.00            
ATOM     20  H10 GCD     1      27.690  26.480  14.740  1.00  0.00            
ATOM     21  O5  GCD     1      28.800  25.970  16.380  1.00  0.00            
ATOM     22  C7  GCD     1      28.860  24.650  15.820  1.00  0.00            
ATOM     23  H11 GCD     1      28.050  24.480  15.090  1.00  0.00            
ATOM     24  C8  GCD     1      30.040  24.460  14.940  1.00  0.00            
ATOM     25  H12 GCD     1      30.980  24.620  15.470  1.00  0.00            
ATOM     26  O6  GCD     1      29.990  25.300  13.820  1.00  0.00            
ATOM     27  H13 GCD     1      29.820  26.210  14.110  1.00  0.00            
ATOM     28  C9  GCD     1      30.140  23.020  14.480  1.00  0.00            
ATOM     29  H14 GCD     1      29.200  22.840  13.940  1.00  0.00            
ATOM     30  O7  GCD     1      31.320  22.750  13.740  1.00  0.00            
ATOM     31  H15 GCD     1      31.980  22.940  14.410  1.00  0.00            
ATOM     32  C10 GCD     1      30.000  21.990  15.660  1.00  0.00            
ATOM     33  H16 GCD     1      29.760  20.990  15.290  1.00  0.00            
ATOM     34  O8  GCD     1      28.890  22.370  16.340  1.00  0.00            
ATOM     35  C11 GCD     1      28.830  23.640  16.940  1.00  0.00            
ATOM     36  H17 GCD     1      29.620  23.700  17.700  1.00  0.00            
ATOM     37  C12 GCD     1      27.470  23.730  17.710  1.00  0.00            
ATOM     38  H18 GCD     1      26.620  23.610  17.020  1.00  0.00            
ATOM     39  H19 GCD     1      27.340  24.720  18.180  1.00  0.00            
ATOM     40  O9  GCD     1      27.400  22.810  18.810  1.00  0.00            
ATOM     41  H20 GCD     1      27.810  22.010  18.460  1.00  0.00            
ATOM     42  O10 GCD     1      31.160  22.000  16.460  1.00  0.00            
ATOM     43  C13 GCD     1      32.140  21.010  16.250  1.00  0.00            
ATOM     44  H21 GCD     1      32.150  20.620  15.220  1.00  0.00            
ATOM     45  C14 GCD     1      33.420  21.680  16.480  1.00  0.00            
ATOM     46  H22 GCD     1      33.300  22.290  17.390  1.00  0.00            
ATOM     47  O11 GCD     1      33.640  22.600  15.340  1.00  0.00            
ATOM     48  H23 GCD     1      34.400  23.140  15.560  1.00  0.00            
ATOM     49  C15 GCD     1      34.580  20.760  16.840  1.00  0.00            
ATOM     50  H24 GCD     1      34.810  20.230  15.910  1.00  0.00            
ATOM     51  O12 GCD     1      35.750  21.510  17.270  1.00  0.00            
ATOM     52  H25 GCD     1      35.770  22.360  16.810  1.00  0.00            
ATOM     53  C16 GCD     1      34.190  19.750  17.930  1.00  0.00            
ATOM     54  H26 GCD     1      34.970  18.990  18.010  1.00  0.00            
ATOM     55  O13 GCD     1      33.060  19.040  17.380  1.00  0.00            
ATOM     56  C17 GCD     1      31.900  19.810  17.240  1.00  0.00            
ATOM     57  H27 GCD     1      31.700  20.160  18.260  1.00  0.00            
ATOM     58  C18 GCD     1      30.790  18.850  16.780  1.00  0.00            
ATOM     59  H28 GCD     1      29.800  19.310  16.910  1.00  0.00            
ATOM     60  H29 GCD     1      30.770  17.960  17.430  1.00  0.00            
ATOM     61  O14 GCD     1      31.010  18.480  15.420  1.00  0.00            
ATOM     62  H30 GCD     1      30.240  18.020  15.070  1.00  0.00            
ATOM     63  O15 GCD     1      33.840  20.410  19.150  1.00  0.00            
ATOM     64  C19 GCD     1      34.400  19.820  20.290  1.00  0.00            
ATOM     65  H31 GCD     1      35.070  19.000  20.010  1.00  0.00            
ATOM     66  C20 GCD     1      35.300  20.900  20.940  1.00  0.00            
ATOM     67  H32 GCD     1      34.700  21.760  21.290  1.00  0.00            
ATOM     68  O16 GCD     1      36.360  21.310  20.150  1.00  0.00            
ATOM     69  H33 GCD     1      36.050  21.710  19.330  1.00  0.00            
ATOM     70  C21 GCD     1      35.910  20.330  22.200  1.00  0.00            
ATOM     71  H34 GCD     1      36.560  19.480  21.940  1.00  0.00            
ATOM     72  O17 GCD     1      36.690  21.330  22.870  1.00  0.00            
ATOM     73  H35 GCD     1      37.240  21.790  22.220  1.00  0.00            
ATOM     74  C22 GCD     1      34.840  19.710  23.080  1.00  0.00            
ATOM     75  H36 GCD     1      35.280  19.100  23.870  1.00  0.00            
ATOM     76  O18 GCD     1      34.030  18.760  22.290  1.00  0.00            
ATOM     77  C23 GCD     1      33.340  19.360  21.220  1.00  0.00            
ATOM     78  H37 GCD     1      32.710  20.140  21.670  1.00  0.00            
ATOM     79  C24 GCD     1      32.390  18.280  20.700  1.00  0.00            
ATOM     80  H38 GCD     1      32.930  17.440  20.240  1.00  0.00            
ATOM     81  H39 GCD     1      31.780  18.720  19.900  1.00  0.00            
ATOM     82  O19 GCD     1      31.530  17.830  21.720  1.00  0.00            
ATOM     83  H40 GCD     1      32.180  17.540  22.380  1.00  0.00            
ATOM     84  O20 GCD     1      34.000  20.640  23.660  1.00  0.00            
ATOM     85  C25 GCD     1      33.830  20.450  25.090  1.00  0.00            
ATOM     86  H41 GCD     1      34.030  19.430  25.460  1.00  0.00            
ATOM     87  C26 GCD     1      34.770  21.510  25.790  1.00  0.00            
ATOM     88  H42 GCD     1      34.580  22.420  25.210  1.00  0.00            
ATOM     89  O21 GCD     1      36.190  21.050  25.670  1.00  0.00            
ATOM     90  H43 GCD     1      36.470  20.990  24.750  1.00  0.00            
ATOM     91  C27 GCD     1      34.400  21.790  27.250  1.00  0.00            
ATOM     92  H44 GCD     1      34.550  20.800  27.690  1.00  0.00            
ATOM     93  O22 GCD     1      35.190  22.830  27.890  1.00  0.00            
ATOM     94  H45 GCD     1      35.910  22.340  28.290  1.00  0.00            
ATOM     95  C28 GCD     1      32.890  21.990  27.420  1.00  0.00            
ATOM     96  H46 GCD     1      32.560  22.030  28.460  1.00  0.00            
ATOM     97  O23 GCD     1      32.150  20.890  26.770  1.00  0.00            
ATOM     98  C29 GCD     1      32.370  20.830  25.340  1.00  0.00            
ATOM     99  H47 GCD     1      32.140  21.810  24.890  1.00  0.00            
ATOM    100  C30 GCD     1      31.460  19.800  24.710  1.00  0.00            
ATOM    101  H48 GCD     1      31.780  18.790  25.000  1.00  0.00            
ATOM    102  H49 GCD     1      31.370  20.000  23.640  1.00  0.00            
ATOM    103  O24 GCD     1      30.060  19.940  25.100  1.00  0.00            
ATOM    104  H50 GCD     1      30.090  20.310  25.990  1.00  0.00            
ATOM    105  O25 GCD     1      32.450  23.180  26.860  1.00  0.00            
ATOM    106  C31 GCD     1      31.610  24.040  27.600  1.00  0.00            
ATOM    107  H51 GCD     1      31.520  23.600  28.600  1.00  0.00            
ATOM    108  C32 GCD     1      32.300  25.360  27.800  1.00  0.00            
ATOM    109  H52 GCD     1      32.410  25.820  26.810  1.00  0.00            
ATOM    110  O26 GCD     1      33.600  25.160  28.360  1.00  0.00            
ATOM    111  H53 GCD     1      33.980  24.360  27.990  1.00  0.00            
ATOM    112  C33 GCD     1      31.400  26.320  28.620  1.00  0.00            
ATOM    113  H54 GCD     1      31.290  25.850  29.600  1.00  0.00            
ATOM    114  O27 GCD     1      32.030  27.630  28.790  1.00  0.00            
ATOM    115  H55 GCD     1      32.870  27.380  29.190  1.00  0.00            
ATOM    116  C34 GCD     1      29.950  26.400  28.070  1.00  0.00            
ATOM    117  H56 GCD     1      29.370  26.900  28.850  1.00  0.00            
ATOM    118  O28 GCD     1      29.530  25.100  27.860  1.00  0.00            
ATOM    119  C35 GCD     1      30.250  24.250  27.040  1.00  0.00            
ATOM    120  H57 GCD     1      30.320  24.780  26.090  1.00  0.00            
ATOM    121  C36 GCD     1      29.440  22.930  26.750  1.00  0.00            
ATOM    122  H58 GCD     1      29.960  22.400  25.940  1.00  0.00            
ATOM    123  H59 GCD     1      28.480  23.300  26.370  1.00  0.00            
ATOM    124  O29 GCD     1      29.370  22.090  27.850  1.00  0.00            
ATOM    125  H60 GCD     1      28.420  21.910  27.950  1.00  0.00            
ATOM    126  O30 GCD     1      29.910  27.100  26.860  1.00  0.00            
ATOM    127  C37 GCD     1      28.930  28.130  26.630  1.00  0.00            
ATOM    128  H61 GCD     1      28.520  28.410  27.610  1.00  0.00            
ATOM    129  C38 GCD     1      29.720  29.310  26.090  1.00  0.00            
ATOM    130  H62 GCD     1      30.280  29.050  25.180  1.00  0.00            
ATOM    131  O31 GCD     1      30.580  29.740  27.120  1.00  0.00            
ATOM    132  H63 GCD     1      30.810  28.950  27.620  1.00  0.00            
ATOM    133  C39 GCD     1      28.780  30.430  25.690  1.00  0.00            
ATOM    134  H64 GCD     1      28.250  30.750  26.600  1.00  0.00            
ATOM    135  O32 GCD     1      29.570  31.550  25.140  1.00  0.00            
ATOM    136  H65 GCD     1      29.970  32.050  25.860  1.00  0.00            
ATOM    137  C40 GCD     1      27.640  29.940  24.840  1.00  0.00            
ATOM    138  H66 GCD     1      26.860  30.700  24.750  1.00  0.00            
ATOM    139  O33 GCD     1      27.000  28.790  25.470  1.00  0.00            
ATOM    140  C41 GCD     1      27.860  27.710  25.690  1.00  0.00            
ATOM    141  H67 GCD     1      28.370  27.350  24.790  1.00  0.00            
ATOM    142  C42 GCD     1      27.060  26.520  26.140  1.00  0.00            
ATOM    143  H68 GCD     1      27.650  25.590  26.060  1.00  0.00            
ATOM    144  H69 GCD     1      26.240  26.310  25.430  1.00  0.00            
ATOM    145  O34 GCD     1      26.520  26.770  27.420  1.00  0.00            
ATOM    146  H70 GCD     1      25.790  27.380  27.280  1.00  0.00            
ATOM    147  O35 GCD     1      28.130  29.460  23.580  1.00  0.00            
ATOM    148  C43 GCD     1      27.550  30.110  22.410  1.00  0.00            
ATOM    149  H71 GCD     1      26.970  30.950  22.810  1.00  0.00            
ATOM    150  C44 GCD     1      28.680  30.630  21.540  1.00  0.00            
ATOM    151  H72 GCD     1      29.330  29.800  21.220  1.00  0.00            
ATOM    152  O36 GCD     1      29.500  31.540  22.240  1.00  0.00            
ATOM    153  H73 GCD     1      29.660  31.210  23.130  1.00  0.00            
ATOM    154  C45 GCD     1      28.050  31.280  20.350  1.00  0.00            
ATOM    155  H74 GCD     1      27.510  32.120  20.800  1.00  0.00            
ATOM    156  O37 GCD     1      29.120  31.700  19.450  1.00  0.00            
ATOM    157  H75 GCD     1      29.520  32.480  19.850  1.00  0.00            
ATOM    158  C46 GCD     1      27.100  30.420  19.600  1.00  0.00            
ATOM    159  H76 GCD     1      26.650  31.060  18.840  1.00  0.00            
ATOM    160  O38 GCD     1      27.820  29.290  19.190  1.00  0.00            
ATOM    161  O39 GCD     1      26.130  29.950  20.510  1.00  0.00            
ATOM    162  C47 GCD     1      26.640  29.210  21.620  1.00  0.00            
ATOM    163  H77 GCD     1      27.160  28.340  21.200  1.00  0.00            
ATOM    164  C48 GCD     1      25.420  28.770  22.460  1.00  0.00            
ATOM    165  H78 GCD     1      24.940  29.640  22.910  1.00  0.00            
ATOM    166  H79 GCD     1      25.900  28.180  23.260  1.00  0.00            
ATOM    167  O40 GCD     1      24.400  28.020  21.730  1.00  0.00            
ATOM    168  H80 GCD     1      24.690  27.100  21.590  1.00  0.00            
ATOM    169  C1  BE3     2      31.790  26.420  17.830  1.00  0.00            
ATOM    170  C2  BE3     2      32.100  25.030  18.430  1.00  0.00            
ATOM    171  C3  BE3     2      33.340  24.970  19.340  1.00  0.00            
ATOM    172  C4  BE3     2      34.530  24.860  18.660  1.00  0.00            
ATOM    173  C5  BE3     2      35.700  24.740  19.390  1.00  0.00            
ATOM    174  C6  BE3     2      35.650  24.610  20.850  1.00  0.00            
ATOM    175  C7  BE3     2      34.470  24.620  21.530  1.00  0.00            
ATOM    176  C8  BE3     2      34.640  24.530  23.020  1.00  0.00            
ATOM    177  C9  BE3     2      33.310  24.900  20.730  1.00  0.00            
ATOM    178  N1  BE3     2      32.150  25.050  21.510  1.00  0.00            
ATOM    179  C10 BE3     2      31.300  24.010  21.870  1.00  0.00            
ATOM    180  O1  BE3     2      30.370  24.220  22.650  1.00  0.00            
ATOM    181  C11 BE3     2      31.560  22.630  21.420  1.00  0.00            
ATOM    182  Cl1 BE3     2      30.660  22.040  19.980  1.00  0.00            
ATOM    183  C12 BE3     2      31.590  26.390  21.620  1.00  0.00            
ATOM    184  C13 BE3     2      30.250  26.580  21.060  1.00  0.00            
ATOM    185  C14 BE3     2      31.680  26.980  22.990  1.00  0.00            
ATOM    186  O2  BE3     2      33.030  27.340  23.220  1.00  0.00            
ATOM    187  C15 BE3     2      33.270  27.820  24.560  1.00  0.00            
ATOM    188  H1  BE3     2      31.120  27.120  18.340  1.00  0.00            
ATOM    189  H2  BE3     2      32.700  26.930  17.500  1.00  0.00            
ATOM    190  H3  BE3     2      31.280  26.230  16.870  1.00  0.00            
ATOM    191  H4  BE3     2      32.070  24.370  17.550  1.00  0.00            
ATOM    192  H5  BE3     2      31.310  24.630  19.070  1.00  0.00            
ATOM    193  H6  BE3     2      34.560  24.890  17.570  1.00  0.00            
ATOM    194  H7  BE3     2      36.650  24.640  18.870  1.00  0.00            
ATOM    195  H8  BE3     2      36.570  24.480  21.410  1.00  0.00            
ATOM    196  H9  BE3     2      34.920  23.510  23.300  1.00  0.00            
ATOM    197  H10 BE3     2      35.440  25.140  23.460  1.00  0.00            
ATOM    198  H11 BE3     2      33.710  24.690  23.590  1.00  0.00            
ATOM    199  H12 BE3     2      31.300  21.970  22.250  1.00  0.00            
ATOM    200  H13 BE3     2      32.610  22.480  21.150  1.00  0.00            
ATOM    201  H14 BE3     2      32.220  27.050  21.010  1.00  0.00            
ATOM    202  H15 BE3     2      30.000  25.980  20.180  1.00  0.00            
ATOM    203  H16 BE3     2      29.450  26.530  21.810  1.00  0.00            
ATOM    204  H17 BE3     2      30.220  27.650  20.820  1.00  0.00            
ATOM    205  H18 BE3     2      31.270  26.330  23.770  1.00  0.00            
ATOM    206  H19 BE3     2      31.130  27.930  23.010  1.00  0.00            
ATOM    207  H20 BE3     2      34.360  27.960  24.670  1.00  0.00            
ATOM    208  H21 BE3     2      32.810  28.790  24.760  1.00  0.00            
ATOM    209  H22 BE3     2      32.940  27.070  25.280  1.00  0.00            
TER
ENDMDL
MODEL        1
ATOM      1  H1  GCD     1      17.440  20.770  15.030  1.00  0.00            
ATOM      2  O1  GCD     1      18.030  20.010  15.000  1.00  0.00            
ATOM      3  C1  GCD     1      19.200  20.430  14.270  1.00  0.00            
ATOM      4  H2  GCD     1      19.660  21.270  14.790  1.00  0.00            
ATOM      5  H3  GCD     1      19.940  19.630  14.220  1.00  0.00            
ATOM      6  C2  GCD     1      18.890  20.850  12.860  1.00  0.00            
ATOM      7  H4  GCD     1      18.490  20.020  12.260  1.00  0.00            
ATOM      8  C3  GCD     1      20.140  21.360  12.160  1.00  0.00            
ATOM      9  H5  GCD     1      20.530  22.170  12.780  1.00  0.00            
ATOM     10  C4  GCD     1      19.730  21.940  10.760  1.00  0.00            
ATOM     11  H6  GCD     1      19.410  21.160  10.060  1.00  0.00            
ATOM     12  O2  GCD     1      20.840  22.590  10.110  1.00  0.00            
ATOM     13  H7  GCD     1      21.420  21.840   9.930  1.00  0.00            
ATOM     14  C5  GCD     1      18.610  22.950  10.950  1.00  0.00            
ATOM     15  H8  GCD     1      19.020  23.710  11.630  1.00  0.00            
ATOM     16  O3  GCD     1      18.080  23.690   9.770  1.00  0.00            
ATOM     17  H9  GCD     1      18.810  24.200   9.400  1.00  0.00            
ATOM     18  C6  GCD     1      17.430  22.310  11.650  1.00  0.00            
ATOM     19  O4  GCD     1      17.850  21.860  12.910  1.00  0.00            
ATOM     20  H10 GCD     1      16.660  23.070  11.790  1.00  0.00            
ATOM     21  O5  GCD     1      16.820  21.280  10.830  1.00  0.00            
ATOM     22  C7  GCD     1      15.400  21.410  10.430  1.00  0.00            
ATOM     23  H11 GCD     1      15.030  22.430  10.580  1.00  0.00            
ATOM     24  C8  GCD     1      15.340  21.250   8.950  1.00  0.00            
ATOM     25  H12 GCD     1      15.920  20.380   8.610  1.00  0.00            
ATOM     26  O6  GCD     1      15.920  22.420   8.390  1.00  0.00            
ATOM     27  H13 GCD     1      16.680  22.700   8.910  1.00  0.00            
ATOM     28  C9  GCD     1      13.940  21.150   8.460  1.00  0.00            
ATOM     29  H14 GCD     1      13.500  22.130   8.680  1.00  0.00            
ATOM     30  O7  GCD     1      13.840  20.910   7.040  1.00  0.00            
ATOM     31  H15 GCD     1      13.040  21.330   6.700  1.00  0.00            
ATOM     32  C10 GCD     1      13.120  20.160   9.310  1.00  0.00            
ATOM     33  H16 GCD     1      12.060  20.170   9.040  1.00  0.00            
ATOM     34  O8  GCD     1      13.220  20.460  10.710  1.00  0.00            
ATOM     35  C11 GCD     1      14.570  20.430  11.210  1.00  0.00            
ATOM     36  H17 GCD     1      14.960  19.400  11.180  1.00  0.00            
ATOM     37  C12 GCD     1      14.510  20.870  12.690  1.00  0.00            
ATOM     38  H18 GCD     1      15.440  20.490  13.110  1.00  0.00            
ATOM     39  H19 GCD     1      13.760  20.310  13.260  1.00  0.00            
ATOM     40  O9  GCD     1      14.290  22.250  12.930  1.00  0.00            
ATOM     41  H20 GCD     1      13.480  22.500  12.460  1.00  0.00            
ATOM     42  O10 GCD     1      13.700  18.900   9.090  1.00  0.00            
ATOM     43  C13 GCD     1      12.870  17.870   8.590  1.00  0.00            
ATOM     44  H21 GCD     1      11.860  18.310   8.590  1.00  0.00            
ATOM     45  C14 GCD     1      13.300  17.200   7.310  1.00  0.00            
ATOM     46  H22 GCD     1      14.330  16.840   7.400  1.00  0.00            
ATOM     47  O11 GCD     1      13.040  18.220   6.350  1.00  0.00            
ATOM     48  H23 GCD     1      13.480  19.020   6.680  1.00  0.00            
ATOM     49  C15 GCD     1      12.450  16.020   7.030  1.00  0.00            
ATOM     50  H24 GCD     1      11.440  16.400   6.830  1.00  0.00            
ATOM     51  O12 GCD     1      12.860  15.270   5.780  1.00  0.00            
ATOM     52  H25 GCD     1      12.720  15.840   5.010  1.00  0.00            
ATOM     53  C16 GCD     1      12.360  15.040   8.240  1.00  0.00            
ATOM     54  H26 GCD     1      11.670  14.250   7.930  1.00  0.00            
ATOM     55  O13 GCD     1      11.840  15.760   9.340  1.00  0.00            
ATOM     56  C17 GCD     1      12.670  16.830   9.760  1.00  0.00            
ATOM     57  H27 GCD     1      13.610  16.290   9.900  1.00  0.00            
ATOM     58  C18 GCD     1      12.020  17.320  11.010  1.00  0.00            
ATOM     59  H28 GCD     1      12.570  18.110  11.540  1.00  0.00            
ATOM     60  H29 GCD     1      11.950  16.510  11.750  1.00  0.00            
ATOM     61  O14 GCD     1      10.710  17.800  10.900  1.00  0.00            
ATOM     62  H30 GCD     1      10.350  17.870  11.790  1.00  0.00            
ATOM     63  O15 GCD     1      13.580  14.500   8.460  1.00  0.00            
ATOM     64  C19 GCD     1      13.640  13.110   8.590  1.00  0.00            
ATOM     65  H31 GCD     1      12.730  12.580   8.300  1.00  0.00            
ATOM     66  C20 GCD     1      14.720  12.640   7.650  1.00  0.00            
ATOM     67  H32 GCD     1      15.630  13.080   8.080  1.00  0.00            
ATOM     68  O16 GCD     1      14.480  13.030   6.290  1.00  0.00            
ATOM     69  H33 GCD     1      14.000  13.860   6.260  1.00  0.00            
ATOM     70  C21 GCD     1      14.760  11.110   7.640  1.00  0.00            
ATOM     71  H34 GCD     1      13.740  10.780   7.380  1.00  0.00            
ATOM     72  O17 GCD     1      15.790  10.640   6.790  1.00  0.00            
ATOM     73  H35 GCD     1      15.760  11.060   5.930  1.00  0.00            
ATOM     74  C22 GCD     1      14.930  10.560   9.050  1.00  0.00            
ATOM     75  H36 GCD     1      14.800   9.480   8.960  1.00  0.00            
ATOM     76  O18 GCD     1      14.040  11.220   9.930  1.00  0.00            
ATOM     77  C23 GCD     1      14.030  12.660   9.980  1.00  0.00            
ATOM     78  H37 GCD     1      14.960  13.160  10.270  1.00  0.00            
ATOM     79  C24 GCD     1      13.090  13.190  11.080  1.00  0.00            
ATOM     80  H38 GCD     1      12.030  12.920  10.980  1.00  0.00            
ATOM     81  H39 GCD     1      13.100  14.290  11.130  1.00  0.00            
ATOM     82  O19 GCD     1      13.470  12.660  12.350  1.00  0.00            
ATOM     83  H40 GCD     1      13.450  11.710  12.200  1.00  0.00            
ATOM     84  O20 GCD     1      16.290  10.830   9.440  1.00  0.00            
ATOM     85  C25 GCD     1      17.080   9.770  10.000  1.00  0.00            
ATOM     86  H41 GCD     1      16.450   8.880  10.160  1.00  0.00            
ATOM     87  C26 GCD     1      18.230   9.440   9.070  1.00  0.00            
ATOM     88  H42 GCD     1      18.860  10.330   8.950  1.00  0.00            
ATOM     89  O21 GCD     1      17.700   9.030   7.740  1.00  0.00            
ATOM     90  H43 GCD     1      16.980   9.630   7.510  1.00  0.00            
ATOM     91  C27 GCD     1      19.140   8.390   9.710  1.00  0.00            
ATOM     92  H44 GCD     1      18.700   7.390   9.620  1.00  0.00            
ATOM     93  O22 GCD     1      20.270   8.180   8.900  1.00  0.00            
ATOM     94  H45 GCD     1      20.960   8.770   9.220  1.00  0.00            
ATOM     95  C28 GCD     1      19.540   8.610  11.160  1.00  0.00            
ATOM     96  H46 GCD     1      20.030   7.820  11.720  1.00  0.00            
ATOM     97  O23 GCD     1      18.270   8.950  11.850  1.00  0.00            
ATOM     98  C29 GCD     1      17.560  10.120  11.410  1.00  0.00            
ATOM     99  H47 GCD     1      18.280  10.940  11.520  1.00  0.00            
ATOM    100  C30 GCD     1      16.410  10.370  12.330  1.00  0.00            
ATOM    101  H48 GCD     1      15.700   9.540  12.410  1.00  0.00            
ATOM    102  H49 GCD     1      15.810  11.220  12.000  1.00  0.00            
ATOM    103  O24 GCD     1      16.840  10.660  13.670  1.00  0.00            
ATOM    104  H50 GCD     1      16.600  11.580  13.830  1.00  0.00            
ATOM    105  O25 GCD     1      20.410   9.730  11.180  1.00  0.00            
ATOM    106  C31 GCD     1      21.830   9.510  11.620  1.00  0.00            
ATOM    107  H51 GCD     1      22.040   8.450  11.440  1.00  0.00            
ATOM    108  C32 GCD     1      22.740  10.240  10.640  1.00  0.00            
ATOM    109  H52 GCD     1      22.190  11.180  10.510  1.00  0.00            
ATOM    110  O26 GCD     1      22.840   9.610   9.420  1.00  0.00            
ATOM    111  H53 GCD     1      22.730  10.300   8.760  1.00  0.00            
ATOM    112  C33 GCD     1      24.170  10.340  11.220  1.00  0.00            
ATOM    113  H54 GCD     1      24.540   9.310  11.310  1.00  0.00            
ATOM    114  O27 GCD     1      24.990  11.040  10.320  1.00  0.00            
ATOM    115  H55 GCD     1      25.070  11.960  10.580  1.00  0.00            
ATOM    116  C34 GCD     1      24.100  11.000  12.620  1.00  0.00            
ATOM    117  H56 GCD     1      25.070  11.090  13.110  1.00  0.00            
ATOM    118  O28 GCD     1      23.300  10.120  13.480  1.00  0.00            
ATOM    119  C35 GCD     1      21.930   9.870  13.080  1.00  0.00            
ATOM    120  H57 GCD     1      21.340  10.750  13.360  1.00  0.00            
ATOM    121  C36 GCD     1      21.460   8.730  13.970  1.00  0.00            
ATOM    122  H58 GCD     1      22.160   7.890  13.880  1.00  0.00            
ATOM    123  H59 GCD     1      20.430   8.450  13.680  1.00  0.00            
ATOM    124  O29 GCD     1      21.330   9.130  15.350  1.00  0.00            
ATOM    125  H60 GCD     1      22.160   9.450  15.720  1.00  0.00            
ATOM    126  O30 GCD     1      23.430  12.280  12.490  1.00  0.00            
ATOM    127  C37 GCD     1      24.070  13.380  13.080  1.00  0.00            
ATOM    128  H61 GCD     1      24.950  13.020  13.630  1.00  0.00            
ATOM    129  C38 GCD     1      24.620  14.270  11.990  1.00  0.00            
ATOM    130  H62 GCD     1      23.780  14.600  11.360  1.00  0.00            
ATOM    131  O31 GCD     1      25.530  13.530  11.160  1.00  0.00            
ATOM    132  H63 GCD     1      25.880  14.090  10.450  1.00  0.00            
ATOM    133  C39 GCD     1      25.340  15.400  12.620  1.00  0.00            
ATOM    134  H64 GCD     1      26.210  15.030  13.170  1.00  0.00            
ATOM    135  O32 GCD     1      25.960  16.210  11.570  1.00  0.00            
ATOM    136  H65 GCD     1      25.330  16.770  11.090  1.00  0.00            
ATOM    137  C40 GCD     1      24.460  16.170  13.590  1.00  0.00            
ATOM    138  H66 GCD     1      24.960  17.000  14.090  1.00  0.00            
ATOM    139  O33 GCD     1      23.930  15.300  14.550  1.00  0.00            
ATOM    140  C41 GCD     1      23.170  14.190  14.060  1.00  0.00            
ATOM    141  H67 GCD     1      22.400  14.720  13.480  1.00  0.00            
ATOM    142  C42 GCD     1      22.550  13.290  15.170  1.00  0.00            
ATOM    143  H68 GCD     1      23.330  12.760  15.740  1.00  0.00            
ATOM    144  H69 GCD     1      22.040  12.410  14.760  1.00  0.00            
ATOM    145  O34 GCD     1      21.730  14.060  16.060  1.00  0.00            
ATOM    146  H70 GCD     1      21.810  13.690  16.950  1.00  0.00            
ATOM    147  O35 GCD     1      23.420  16.820  12.900  1.00  0.00            
ATOM    148  C43 GCD     1      23.640  18.190  12.750  1.00  0.00            
ATOM    149  H71 GCD     1      24.670  18.510  12.980  1.00  0.00            
ATOM    150  C44 GCD     1      23.310  18.720  11.330  1.00  0.00            
ATOM    151  H72 GCD     1      22.370  18.290  10.960  1.00  0.00            
ATOM    152  O36 GCD     1      24.280  18.160  10.450  1.00  0.00            
ATOM    153  H73 GCD     1      24.200  18.660   9.640  1.00  0.00            
ATOM    154  C45 GCD     1      23.350  20.210  11.300  1.00  0.00            
ATOM    155  H74 GCD     1      24.400  20.440  11.500  1.00  0.00            
ATOM    156  O37 GCD     1      22.890  20.760  10.010  1.00  0.00            
ATOM    157  H75 GCD     1      23.730  20.770   9.540  1.00  0.00            
ATOM    158  C46 GCD     1      22.400  20.730  12.380  1.00  0.00            
ATOM    159  H76 GCD     1      22.460  21.810  12.480  1.00  0.00            
ATOM    160  O38 GCD     1      21.130  20.360  12.020  1.00  0.00            
ATOM    161  O39 GCD     1      22.890  20.270  13.680  1.00  0.00            
ATOM    162  C47 GCD     1      22.870  18.890  13.920  1.00  0.00            
ATOM    163  H77 GCD     1      21.820  18.560  13.880  1.00  0.00            
ATOM    164  C48 GCD     1      23.430  18.600  15.340  1.00  0.00            
ATOM    165  H78 GCD     1      23.360  17.520  15.510  1.00  0.00            
ATOM    166  H79 GCD     1      22.840  19.120  16.100  1.00  0.00            
ATOM    167  O40 GCD     1      24.730  19.200  15.560  1.00  0.00            
ATOM    168  H80 GCD     1      24.940  19.080  16.490  1.00  0.00            
ATOM    169  C1  BE3     2      17.920  18.410   9.330  1.00  0.00            
ATOM    170  C2  BE3     2      17.140  17.170   9.020  1.00  0.00            
ATOM    171  C3  BE3     2      17.290  16.020  10.020  1.00  0.00            
ATOM    172  C4  BE3     2      16.250  15.720  10.950  1.00  0.00            
ATOM    173  C5  BE3     2      16.340  14.650  11.820  1.00  0.00            
ATOM    174  C6  BE3     2      17.520  13.960  11.850  1.00  0.00            
ATOM    175  C7  BE3     2      18.600  14.250  11.050  1.00  0.00            
ATOM    176  C8  BE3     2      19.890  13.480  11.360  1.00  0.00            
ATOM    177  C9  BE3     2      18.480  15.170   9.970  1.00  0.00            
ATOM    178  N1  BE3     2      19.500  15.330   8.970  1.00  0.00            
ATOM    179  C10 BE3     2      20.640  16.000   9.310  1.00  0.00            
ATOM    180  O1  BE3     2      20.740  16.630  10.310  1.00  0.00            
ATOM    181  C11 BE3     2      21.780  16.050   8.320  1.00  0.00            
ATOM    182  Cl1 BE3     2      22.850  14.560   8.350  1.00  0.00            
ATOM    183  C12 BE3     2      19.430  14.470   7.730  1.00  0.00            
ATOM    184  C13 BE3     2      18.860  13.010   8.000  1.00  0.00            
ATOM    185  C14 BE3     2      18.910  15.250   6.480  1.00  0.00            
ATOM    186  O2  BE3     2      17.510  15.220   6.360  1.00  0.00            
ATOM    187  C15 BE3     2      17.040  15.380   5.010  1.00  0.00            
ATOM    188  H1  BE3     2      17.530  18.910  10.220  1.00  0.00            
ATOM    189  H2  BE3     2      18.990  18.300   9.550  1.00  0.00            
ATOM    190  H3  BE3     2      17.910  19.130   8.510  1.00  0.00            
ATOM    191  H4  BE3     2      17.420  16.770   8.040  1.00  0.00            
ATOM    192  H5  BE3     2      16.090  17.480   8.940  1.00  0.00            
ATOM    193  H6  BE3     2      15.310  16.270  10.970  1.00  0.00            
ATOM    194  H7  BE3     2      15.540  14.430  12.520  1.00  0.00            
ATOM    195  H8  BE3     2      17.730  13.270  12.660  1.00  0.00            
ATOM    196  H9  BE3     2      19.950  13.230  12.430  1.00  0.00            
ATOM    197  H10 BE3     2      19.920  12.460  10.960  1.00  0.00            
ATOM    198  H11 BE3     2      20.780  14.030  11.040  1.00  0.00            
ATOM    199  H12 BE3     2      22.480  16.860   8.550  1.00  0.00            
ATOM    200  H13 BE3     2      21.420  16.190   7.290  1.00  0.00            
ATOM    201  H14 BE3     2      20.480  14.290   7.510  1.00  0.00            
ATOM    202  H15 BE3     2      18.720  12.420   7.080  1.00  0.00            
ATOM    203  H16 BE3     2      19.470  12.340   8.620  1.00  0.00            
ATOM    204  H17 BE3     2      17.910  12.990   8.550  1.00  0.00            
ATOM    205  H18 BE3     2      19.350  14.750   5.620  1.00  0.00            
ATOM    206  H19 BE3     2      19.280  16.280   6.530  1.00  0.00            
ATOM    207  H20 BE3     2      16.900  14.430   4.490  1.00  0.00            
ATOM    208  H21 BE3     2      16.040  15.840   5.000  1.00  0.00            
ATOM    209  H22 BE3     2      17.760  16.010   4.470  1.00  0.00            
TER
ENDMDL
MODEL        1
ATOM      1  H1  GCD     1      14.420  14.100  27.980  1.00  0.00            
ATOM      2  O1  GCD     1      13.700  13.560  27.640  1.00  0.00            
ATOM      3  C1  GCD     1      13.960  13.630  26.270  1.00  0.00            
ATOM      4  H2  GCD     1      13.040  13.760  25.680  1.00  0.00            
ATOM      5  H3  GCD     1      14.650  14.460  26.060  1.00  0.00            
ATOM      6  C2  GCD     1      14.660  12.480  25.700  1.00  0.00            
ATOM      7  H4  GCD     1      14.890  12.760  24.670  1.00  0.00            
ATOM      8  C3  GCD     1      13.790  11.230  25.770  1.00  0.00            
ATOM      9  H5  GCD     1      13.530  10.940  26.800  1.00  0.00            
ATOM     10  C4  GCD     1      14.500  10.080  25.110  1.00  0.00            
ATOM     11  H6  GCD     1      14.510  10.320  24.040  1.00  0.00            
ATOM     12  O2  GCD     1      13.760   8.860  25.190  1.00  0.00            
ATOM     13  H7  GCD     1      14.260   8.210  24.680  1.00  0.00            
ATOM     14  C5  GCD     1      15.860   9.850  25.740  1.00  0.00            
ATOM     15  H8  GCD     1      15.740   9.590  26.800  1.00  0.00            
ATOM     16  O3  GCD     1      16.680   8.820  25.090  1.00  0.00            
ATOM     17  H9  GCD     1      17.010   9.140  24.240  1.00  0.00            
ATOM     18  C6  GCD     1      16.640  11.160  25.740  1.00  0.00            
ATOM     19  O4  GCD     1      15.880  12.220  26.230  1.00  0.00            
ATOM     20  H10 GCD     1      17.460  11.160  26.460  1.00  0.00            
ATOM     21  O5  GCD     1      17.060  11.530  24.430  1.00  0.00            
ATOM     22  C7  GCD     1      18.420  11.390  24.120  1.00  0.00            
ATOM     23  H11 GCD     1      18.870  10.760  24.900  1.00  0.00            
ATOM     24  C8  GCD     1      18.510  10.600  22.780  1.00  0.00            
ATOM     25  H12 GCD     1      17.850  11.200  22.140  1.00  0.00            
ATOM     26  O6  GCD     1      17.950   9.270  22.860  1.00  0.00            
ATOM     27  H13 GCD     1      18.080   8.790  22.040  1.00  0.00            
ATOM     28  C9  GCD     1      19.930  10.530  22.270  1.00  0.00            
ATOM     29  H14 GCD     1      20.550   9.910  22.930  1.00  0.00            
ATOM     30  O7  GCD     1      20.030   9.970  20.930  1.00  0.00            
ATOM     31  H15 GCD     1      20.710  10.430  20.440  1.00  0.00            
ATOM     32  C10 GCD     1      20.570  11.990  22.270  1.00  0.00            
ATOM     33  H16 GCD     1      21.620  11.810  22.010  1.00  0.00            
ATOM     34  O8  GCD     1      20.430  12.490  23.640  1.00  0.00            
ATOM     35  C11 GCD     1      19.090  12.740  24.010  1.00  0.00            
ATOM     36  H17 GCD     1      18.630  13.370  23.240  1.00  0.00            
ATOM     37  C12 GCD     1      19.010  13.570  25.340  1.00  0.00            
ATOM     38  H18 GCD     1      17.950  13.840  25.430  1.00  0.00            
ATOM     39  H19 GCD     1      19.700  14.420  25.300  1.00  0.00            
ATOM     40  O9  GCD     1      19.310  12.790  26.510  1.00  0.00            
ATOM     41  H20 GCD     1      19.220  13.400  27.260  1.00  0.00            
ATOM     42  O10 GCD     1      19.950  12.840  21.250  1.00  0.00            
ATOM     43  C13 GCD     1      20.760  13.380  20.210  1.00  0.00            
ATOM     44  H21 GCD     1      21.760  13.590  20.610  1.00  0.00            
ATOM     45  C14 GCD     1      20.830  12.470  18.990  1.00  0.00            
ATOM     46  H22 GCD     1      19.830  12.300  18.570  1.00  0.00            
ATOM     47  O11 GCD     1      21.510  11.250  19.190  1.00  0.00            
ATOM     48  H23 GCD     1      22.310  11.360  18.660  1.00  0.00            
ATOM     49  C15 GCD     1      21.570  13.230  17.830  1.00  0.00            
ATOM     50  H24 GCD     1      22.590  13.460  18.180  1.00  0.00            
ATOM     51  O12 GCD     1      21.830  12.410  16.710  1.00  0.00            
ATOM     52  H25 GCD     1      20.930  12.160  16.470  1.00  0.00            
ATOM     53  C16 GCD     1      20.860  14.550  17.460  1.00  0.00            
ATOM     54  H26 GCD     1      21.440  15.110  16.710  1.00  0.00            
ATOM     55  O13 GCD     1      20.770  15.370  18.690  1.00  0.00            
ATOM     56  C17 GCD     1      20.140  14.710  19.910  1.00  0.00            
ATOM     57  H27 GCD     1      19.080  14.640  19.620  1.00  0.00            
ATOM     58  C18 GCD     1      20.280  15.610  21.110  1.00  0.00            
ATOM     59  H28 GCD     1      19.920  15.110  22.020  1.00  0.00            
ATOM     60  H29 GCD     1      19.600  16.450  20.910  1.00  0.00            
ATOM     61  O14 GCD     1      21.690  16.060  21.350  1.00  0.00            
ATOM     62  H30 GCD     1      22.030  16.590  20.630  1.00  0.00            
ATOM     63  O15 GCD     1      19.550  14.280  17.080  1.00  0.00            
ATOM     64  C19 GCD     1      19.220  14.280  15.710  1.00  0.00            
ATOM     65  H31 GCD     1      20.160  14.250  15.130  1.00  0.00            
ATOM     66  C20 GCD     1      18.460  13.080  15.300  1.00  0.00            
ATOM     67  H32 GCD     1      17.500  13.160  15.830  1.00  0.00            
ATOM     68  O16 GCD     1      19.170  11.980  15.800  1.00  0.00            
ATOM     69  H33 GCD     1      18.980  11.160  15.330  1.00  0.00            
ATOM     70  C21 GCD     1      18.100  12.980  13.810  1.00  0.00            
ATOM     71  H34 GCD     1      19.060  12.990  13.260  1.00  0.00            
ATOM     72  O17 GCD     1      17.350  11.790  13.510  1.00  0.00            
ATOM     73  H35 GCD     1      16.410  11.970  13.370  1.00  0.00            
ATOM     74  C22 GCD     1      17.270  14.210  13.620  1.00  0.00            
ATOM     75  H36 GCD     1      17.060  14.370  12.560  1.00  0.00            
ATOM     76  O18 GCD     1      17.970  15.360  13.930  1.00  0.00            
ATOM     77  C23 GCD     1      18.420  15.480  15.320  1.00  0.00            
ATOM     78  H37 GCD     1      17.550  15.280  15.950  1.00  0.00            
ATOM     79  C24 GCD     1      19.050  16.870  15.440  1.00  0.00            
ATOM     80  H38 GCD     1      19.650  16.960  14.530  1.00  0.00            
ATOM     81  H39 GCD     1      19.700  17.020  16.320  1.00  0.00            
ATOM     82  O19 GCD     1      18.040  17.890  15.490  1.00  0.00            
ATOM     83  H40 GCD     1      17.740  18.260  14.650  1.00  0.00            
ATOM     84  O20 GCD     1      16.090  14.210  14.440  1.00  0.00            
ATOM     85  C25 GCD     1      14.990  14.880  13.760  1.00  0.00            
ATOM     86  H41 GCD     1      15.250  15.520  12.900  1.00  0.00            
ATOM     87  C26 GCD     1      14.170  13.820  13.040  1.00  0.00            
ATOM     88  H42 GCD     1      13.790  13.140  13.810  1.00  0.00            
ATOM     89  O21 GCD     1      14.910  12.960  12.120  1.00  0.00            
ATOM     90  H43 GCD     1      14.330  12.660  11.420  1.00  0.00            
ATOM     91  C27 GCD     1      13.010  14.520  12.310  1.00  0.00            
ATOM     92  H44 GCD     1      13.260  15.360  11.650  1.00  0.00            
ATOM     93  O22 GCD     1      12.210  13.640  11.530  1.00  0.00            
ATOM     94  H45 GCD     1      11.570  13.250  12.120  1.00  0.00            
ATOM     95  C28 GCD     1      12.070  15.150  13.350  1.00  0.00            
ATOM     96  H46 GCD     1      11.260  15.720  12.870  1.00  0.00            
ATOM     97  O23 GCD     1      12.860  16.110  14.060  1.00  0.00            
ATOM     98  C29 GCD     1      14.030  15.610  14.770  1.00  0.00            
ATOM     99  H47 GCD     1      13.850  14.900  15.590  1.00  0.00            
ATOM    100  C30 GCD     1      14.660  16.940  15.370  1.00  0.00            
ATOM    101  H48 GCD     1      14.860  17.670  14.570  1.00  0.00            
ATOM    102  H49 GCD     1      15.670  16.840  15.780  1.00  0.00            
ATOM    103  O24 GCD     1      13.620  17.460  16.210  1.00  0.00            
ATOM    104  H50 GCD     1      12.870  17.720  15.670  1.00  0.00            
ATOM    105  O25 GCD     1      11.660  14.100  14.240  1.00  0.00            
ATOM    106  C31 GCD     1      10.290  13.880  14.460  1.00  0.00            
ATOM    107  H51 GCD     1       9.810  14.280  13.560  1.00  0.00            
ATOM    108  C32 GCD     1      10.180  12.380  14.460  1.00  0.00            
ATOM    109  H52 GCD     1      10.870  11.950  15.190  1.00  0.00            
ATOM    110  O26 GCD     1      10.420  11.900  13.160  1.00  0.00            
ATOM    111  H53 GCD     1      10.600  10.960  13.250  1.00  0.00            
ATOM    112  C33 GCD     1       8.720  12.050  14.830  1.00  0.00            
ATOM    113  H54 GCD     1       8.170  12.290  13.900  1.00  0.00            
ATOM    114  O27 GCD     1       8.690  10.640  15.080  1.00  0.00            
ATOM    115  H55 GCD     1       9.060  10.520  15.970  1.00  0.00            
ATOM    116  C34 GCD     1       8.330  12.780  16.070  1.00  0.00            
ATOM    117  H56 GCD     1       7.330  12.480  16.380  1.00  0.00            
ATOM    118  O28 GCD     1       8.360  14.180  15.770  1.00  0.00            
ATOM    119  C35 GCD     1       9.680  14.650  15.600  1.00  0.00            
ATOM    120  H57 GCD     1      10.190  14.390  16.530  1.00  0.00            
ATOM    121  C36 GCD     1       9.630  16.220  15.470  1.00  0.00            
ATOM    122  H58 GCD     1      10.650  16.630  15.390  1.00  0.00            
ATOM    123  H59 GCD     1       9.130  16.670  16.330  1.00  0.00            
ATOM    124  O29 GCD     1       8.880  16.680  14.370  1.00  0.00            
ATOM    125  H60 GCD     1       7.970  16.520  14.620  1.00  0.00            
ATOM    126  O30 GCD     1       9.210  12.400  17.140  1.00  0.00            
ATOM    127  C37 GCD     1       8.620  11.860  18.320  1.00  0.00            
ATOM    128  H61 GCD     1       7.570  11.600  18.180  1.00  0.00            
ATOM    129  C38 GCD     1       9.290  10.600  18.800  1.00  0.00            
ATOM    130  H62 GCD     1      10.320  10.870  19.050  1.00  0.00            
ATOM    131  O31 GCD     1       9.270   9.570  17.830  1.00  0.00            
ATOM    132  H63 GCD     1       8.400   9.240  17.580  1.00  0.00            
ATOM    133  C39 GCD     1       8.590  10.140  20.000  1.00  0.00            
ATOM    134  H64 GCD     1       7.530  10.010  19.720  1.00  0.00            
ATOM    135  O32 GCD     1       8.990   8.860  20.510  1.00  0.00            
ATOM    136  H65 GCD     1       8.380   8.140  20.310  1.00  0.00            
ATOM    137  C40 GCD     1       8.410  11.160  21.090  1.00  0.00            
ATOM    138  H66 GCD     1       7.630  10.940  21.820  1.00  0.00            
ATOM    139  O33 GCD     1       7.970  12.440  20.610  1.00  0.00            
ATOM    140  C41 GCD     1       8.680  12.890  19.430  1.00  0.00            
ATOM    141  H67 GCD     1       9.710  13.170  19.680  1.00  0.00            
ATOM    142  C42 GCD     1       7.940  14.200  18.960  1.00  0.00            
ATOM    143  H68 GCD     1       6.930  14.060  18.550  1.00  0.00            
ATOM    144  H69 GCD     1       8.550  14.610  18.150  1.00  0.00            
ATOM    145  O34 GCD     1       7.980  15.160  20.010  1.00  0.00            
ATOM    146  H70 GCD     1       7.290  14.900  20.630  1.00  0.00            
ATOM    147  O35 GCD     1       9.710  11.250  21.820  1.00  0.00            
ATOM    148  C43 GCD     1       9.740  11.310  23.180  1.00  0.00            
ATOM    149  H71 GCD     1       8.710  11.390  23.550  1.00  0.00            
ATOM    150  C44 GCD     1      10.440  10.050  23.700  1.00  0.00            
ATOM    151  H72 GCD     1      11.410  10.000  23.200  1.00  0.00            
ATOM    152  O36 GCD     1       9.690   8.850  23.290  1.00  0.00            
ATOM    153  H73 GCD     1       9.680   8.990  22.340  1.00  0.00            
ATOM    154  C45 GCD     1      10.580  10.130  25.180  1.00  0.00            
ATOM    155  H74 GCD     1       9.560  10.190  25.560  1.00  0.00            
ATOM    156  O37 GCD     1      11.280   9.050  25.780  1.00  0.00            
ATOM    157  H75 GCD     1      12.130   9.010  25.320  1.00  0.00            
ATOM    158  C46 GCD     1      11.330  11.440  25.580  1.00  0.00            
ATOM    159  H76 GCD     1      11.410  11.510  26.660  1.00  0.00            
ATOM    160  O38 GCD     1      12.620  11.530  25.020  1.00  0.00            
ATOM    161  O39 GCD     1      10.680  12.600  25.080  1.00  0.00            
ATOM    162  C47 GCD     1      10.560  12.520  23.650  1.00  0.00            
ATOM    163  H77 GCD     1      11.540  12.520  23.150  1.00  0.00            
ATOM    164  C48 GCD     1       9.950  13.820  23.070  1.00  0.00            
ATOM    165  H78 GCD     1       8.980  13.970  23.570  1.00  0.00            
ATOM    166  H79 GCD     1       9.750  13.650  22.010  1.00  0.00            
ATOM    167  O40 GCD     1      10.770  14.920  23.170  1.00  0.00            
ATOM    168  H80 GCD     1      10.250  15.670  22.860  1.00  0.00            
ATOM    169  C1  BE3     2      14.700  11.160  15.810  1.00  0.00            
ATOM    170  C2  BE3     2      13.500  10.790  16.620  1.00  0.00            
ATOM    171  C3  BE3     2      13.310  11.740  17.790  1.00  0.00            
ATOM    172  C4  BE3     2      12.640  12.930  17.520  1.00  0.00            
ATOM    173  C5  BE3     2      12.340  13.820  18.600  1.00  0.00            
ATOM    174  C6  BE3     2      12.780  13.510  19.900  1.00  0.00            
ATOM    175  C7  BE3     2      13.560  12.390  20.140  1.00  0.00            
ATOM    176  C8  BE3     2      14.040  12.170  21.550  1.00  0.00            
ATOM    177  C9  BE3     2      13.840  11.480  19.070  1.00  0.00            
ATOM    178  N1  BE3     2      14.630  10.320  19.250  1.00  0.00            
ATOM    179  C10 BE3     2      16.000  10.280  18.970  1.00  0.00            
ATOM    180  O1  BE3     2      16.560   9.210  18.950  1.00  0.00            
ATOM    181  C11 BE3     2      16.770  11.530  18.680  1.00  0.00            
ATOM    182  Cl1 BE3     2      17.080  12.770  19.950  1.00  0.00            
ATOM    183  C12 BE3     2      14.050   9.060  19.810  1.00  0.00            
ATOM    184  C13 BE3     2      14.420   8.760  21.270  1.00  0.00            
ATOM    185  C14 BE3     2      12.500   8.940  19.700  1.00  0.00            
ATOM    186  O2  BE3     2      11.970   7.650  19.910  1.00  0.00            
ATOM    187  C15 BE3     2      12.240   6.730  18.810  1.00  0.00            
ATOM    188  H1  BE3     2      15.630  10.780  16.250  1.00  0.00            
ATOM    189  H2  BE3     2      14.570  10.820  14.780  1.00  0.00            
ATOM    190  H3  BE3     2      14.730  12.230  15.580  1.00  0.00            
ATOM    191  H4  BE3     2      13.640   9.820  17.100  1.00  0.00            
ATOM    192  H5  BE3     2      12.640  10.720  15.940  1.00  0.00            
ATOM    193  H6  BE3     2      12.440  13.160  16.470  1.00  0.00            
ATOM    194  H7  BE3     2      11.910  14.810  18.460  1.00  0.00            
ATOM    195  H8  BE3     2      12.410  14.120  20.720  1.00  0.00            
ATOM    196  H9  BE3     2      14.190  13.180  21.940  1.00  0.00            
ATOM    197  H10 BE3     2      13.310  11.610  22.150  1.00  0.00            
ATOM    198  H11 BE3     2      14.910  11.530  21.710  1.00  0.00            
ATOM    199  H12 BE3     2      16.210  12.040  17.880  1.00  0.00            
ATOM    200  H13 BE3     2      17.690  11.240  18.160  1.00  0.00            
ATOM    201  H14 BE3     2      14.500   8.240  19.230  1.00  0.00            
ATOM    202  H15 BE3     2      15.500   8.700  21.450  1.00  0.00            
ATOM    203  H16 BE3     2      14.060   9.520  21.990  1.00  0.00            
ATOM    204  H17 BE3     2      14.030   7.810  21.650  1.00  0.00            
ATOM    205  H18 BE3     2      12.050   9.290  18.760  1.00  0.00            
ATOM    206  H19 BE3     2      12.050   9.570  20.470  1.00  0.00            
ATOM    207  H20 BE3     2      13.320   6.540  18.830  1.00  0.00            
ATOM    208  H21 BE3     2      11.710   5.780  18.940  1.00  0.00            
ATOM    209  H22 BE3     2      11.810   7.110  17.880  1.00  0.00            
TER
ENDMDL
MODEL        1
ATOM      1  H1  GCD     1      14.990  21.630  12.050  1.00  0.00            
ATOM      2  O1  GCD     1      15.240  20.870  11.520  1.00  0.00            
ATOM      3  C1  GCD     1      14.450  19.720  11.860  1.00  0.00            
ATOM      4  H2  GCD     1      14.650  18.820  11.270  1.00  0.00            
ATOM      5  H3  GCD     1      14.630  19.240  12.840  1.00  0.00            
ATOM      6  C2  GCD     1      13.000  20.030  11.780  1.00  0.00            
ATOM      7  H4  GCD     1      12.450  19.080  11.850  1.00  0.00            
ATOM      8  C3  GCD     1      12.620  20.770  10.490  1.00  0.00            
ATOM      9  H5  GCD     1      13.300  21.620  10.320  1.00  0.00            
ATOM     10  C4  GCD     1      11.150  21.180  10.450  1.00  0.00            
ATOM     11  H6  GCD     1      10.560  20.280  10.220  1.00  0.00            
ATOM     12  O2  GCD     1      10.800  22.020   9.410  1.00  0.00            
ATOM     13  H7  GCD     1       9.840  22.100   9.430  1.00  0.00            
ATOM     14  C5  GCD     1      10.550  21.750  11.720  1.00  0.00            
ATOM     15  H8  GCD     1      10.980  22.760  11.750  1.00  0.00            
ATOM     16  O3  GCD     1       9.100  21.880  11.650  1.00  0.00            
ATOM     17  H9  GCD     1       8.670  22.640  12.040  1.00  0.00            
ATOM     18  C6  GCD     1      11.080  21.030  12.930  1.00  0.00            
ATOM     19  O4  GCD     1      12.530  20.890  12.860  1.00  0.00            
ATOM     20  H10 GCD     1      11.000  21.580  13.870  1.00  0.00            
ATOM     21  O5  GCD     1      10.440  19.750  13.130  1.00  0.00            
ATOM     22  C7  GCD     1       9.640  19.800  14.280  1.00  0.00            
ATOM     23  H11 GCD     1       9.330  20.810  14.580  1.00  0.00            
ATOM     24  C8  GCD     1       8.370  19.090  13.950  1.00  0.00            
ATOM     25  H12 GCD     1       8.530  18.110  13.480  1.00  0.00            
ATOM     26  O6  GCD     1       7.740  19.790  12.880  1.00  0.00            
ATOM     27  H13 GCD     1       8.390  20.390  12.500  1.00  0.00            
ATOM     28  C9  GCD     1       7.460  18.950  15.140  1.00  0.00            
ATOM     29  H14 GCD     1       7.190  19.960  15.490  1.00  0.00            
ATOM     30  O7  GCD     1       6.270  18.300  14.820  1.00  0.00            
ATOM     31  H15 GCD     1       5.700  18.860  14.290  1.00  0.00            
ATOM     32  C10 GCD     1       8.270  18.230  16.300  1.00  0.00            
ATOM     33  H16 GCD     1       7.700  18.240  17.230  1.00  0.00            
ATOM     34  O8  GCD     1       9.460  18.950  16.540  1.00  0.00            
ATOM     35  C11 GCD     1      10.370  19.060  15.460  1.00  0.00            
ATOM     36  H17 GCD     1      10.650  18.040  15.180  1.00  0.00            
ATOM     37  C12 GCD     1      11.590  19.840  15.870  1.00  0.00            
ATOM     38  H18 GCD     1      12.330  19.930  15.070  1.00  0.00            
ATOM     39  H19 GCD     1      12.070  19.270  16.680  1.00  0.00            
ATOM     40  O9  GCD     1      11.390  21.140  16.310  1.00  0.00            
ATOM     41  H20 GCD     1      10.790  21.010  17.060  1.00  0.00            
ATOM     42  O10 GCD     1       8.510  16.880  15.970  1.00  0.00            
ATOM     43  C13 GCD     1       8.150  15.890  16.890  1.00  0.00            
ATOM     44  H21 GCD     1       8.140  16.250  17.930  1.00  0.00            
ATOM     45  C14 GCD     1       6.660  15.440  16.620  1.00  0.00            
ATOM     46  H22 GCD     1       6.530  15.100  15.580  1.00  0.00            
ATOM     47  O11 GCD     1       5.700  16.520  16.870  1.00  0.00            
ATOM     48  H23 GCD     1       5.920  17.170  16.190  1.00  0.00            
ATOM     49  C15 GCD     1       6.380  14.110  17.460  1.00  0.00            
ATOM     50  H24 GCD     1       6.430  14.290  18.540  1.00  0.00            
ATOM     51  O12 GCD     1       5.240  13.310  17.060  1.00  0.00            
ATOM     52  H25 GCD     1       5.390  12.820  16.230  1.00  0.00            
ATOM     53  C16 GCD     1       7.500  13.110  17.320  1.00  0.00            
ATOM     54  H26 GCD     1       7.360  12.280  18.020  1.00  0.00            
ATOM     55  O13 GCD     1       8.660  13.750  17.730  1.00  0.00            
ATOM     56  C17 GCD     1       9.130  14.750  16.780  1.00  0.00            
ATOM     57  H27 GCD     1       9.060  14.420  15.740  1.00  0.00            
ATOM     58  C18 GCD     1      10.600  15.170  17.130  1.00  0.00            
ATOM     59  H28 GCD     1      10.980  15.880  16.390  1.00  0.00            
ATOM     60  H29 GCD     1      11.240  14.310  16.890  1.00  0.00            
ATOM     61  O14 GCD     1      10.720  15.480  18.460  1.00  0.00            
ATOM     62  H30 GCD     1      11.550  15.950  18.550  1.00  0.00            
ATOM     63  O15 GCD     1       7.660  12.660  15.960  1.00  0.00            
ATOM     64  C19 GCD     1       7.200  11.380  15.630  1.00  0.00            
ATOM     65  H31 GCD     1       6.430  11.180  16.380  1.00  0.00            
ATOM     66  C20 GCD     1       6.430  11.570  14.270  1.00  0.00            
ATOM     67  H32 GCD     1       7.160  11.880  13.510  1.00  0.00            
ATOM     68  O16 GCD     1       5.310  12.450  14.470  1.00  0.00            
ATOM     69  H33 GCD     1       5.140  12.890  13.630  1.00  0.00            
ATOM     70  C21 GCD     1       6.100  10.190  13.810  1.00  0.00            
ATOM     71  H34 GCD     1       5.480   9.700  14.570  1.00  0.00            
ATOM     72  O17 GCD     1       5.340  10.190  12.560  1.00  0.00            
ATOM     73  H35 GCD     1       4.720   9.450  12.520  1.00  0.00            
ATOM     74  C22 GCD     1       7.320   9.320  13.670  1.00  0.00            
ATOM     75  H36 GCD     1       7.070   8.290  13.380  1.00  0.00            
ATOM     76  O18 GCD     1       7.990   9.160  14.970  1.00  0.00            
ATOM     77  C23 GCD     1       8.390  10.460  15.560  1.00  0.00            
ATOM     78  H37 GCD     1       9.180  10.880  14.920  1.00  0.00            
ATOM     79  C24 GCD     1       9.100  10.190  16.850  1.00  0.00            
ATOM     80  H38 GCD     1       9.520  11.090  17.300  1.00  0.00            
ATOM     81  H39 GCD     1       9.890   9.460  16.650  1.00  0.00            
ATOM     82  O19 GCD     1       8.200   9.470  17.670  1.00  0.00            
ATOM     83  H40 GCD     1       8.110   8.690  17.110  1.00  0.00            
ATOM     84  O20 GCD     1       8.150   9.860  12.650  1.00  0.00            
ATOM     85  C25 GCD     1       8.370   8.850  11.650  1.00  0.00            
ATOM     86  H41 GCD     1       7.940   7.860  11.880  1.00  0.00            
ATOM     87  C26 GCD     1       7.810   9.230  10.290  1.00  0.00            
ATOM     88  H42 GCD     1       8.150  10.250  10.090  1.00  0.00            
ATOM     89  O21 GCD     1       6.400   9.280  10.230  1.00  0.00            
ATOM     90  H43 GCD     1       6.230   9.830  11.000  1.00  0.00            
ATOM     91  C27 GCD     1       8.260   8.330   9.150  1.00  0.00            
ATOM     92  H44 GCD     1       7.800   7.380   9.430  1.00  0.00            
ATOM     93  O22 GCD     1       7.710   8.680   7.820  1.00  0.00            
ATOM     94  H45 GCD     1       8.390   9.220   7.390  1.00  0.00            
ATOM     95  C28 GCD     1       9.750   8.240   9.090  1.00  0.00            
ATOM     96  H46 GCD     1      10.120   7.430   8.460  1.00  0.00            
ATOM     97  O23 GCD     1      10.190   7.790  10.390  1.00  0.00            
ATOM     98  C29 GCD     1       9.880   8.660  11.450  1.00  0.00            
ATOM     99  H47 GCD     1      10.290   9.650  11.190  1.00  0.00            
ATOM    100  C30 GCD     1      10.440   8.150  12.730  1.00  0.00            
ATOM    101  H48 GCD     1      10.080   7.120  12.910  1.00  0.00            
ATOM    102  H49 GCD     1      10.040   8.720  13.580  1.00  0.00            
ATOM    103  O24 GCD     1      11.840   8.180  12.910  1.00  0.00            
ATOM    104  H50 GCD     1      12.190   7.760  12.110  1.00  0.00            
ATOM    105  O25 GCD     1      10.390   9.480   8.700  1.00  0.00            
ATOM    106  C31 GCD     1      11.150   9.500   7.480  1.00  0.00            
ATOM    107  H51 GCD     1      11.120   8.500   7.010  1.00  0.00            
ATOM    108  C32 GCD     1      10.620  10.510   6.550  1.00  0.00            
ATOM    109  H52 GCD     1      10.560  11.480   7.070  1.00  0.00            
ATOM    110  O26 GCD     1       9.330  10.160   6.060  1.00  0.00            
ATOM    111  H53 GCD     1       9.050  10.850   5.450  1.00  0.00            
ATOM    112  C33 GCD     1      11.570  10.630   5.370  1.00  0.00            
ATOM    113  H54 GCD     1      11.700   9.730   4.750  1.00  0.00            
ATOM    114  O27 GCD     1      11.180  11.590   4.420  1.00  0.00            
ATOM    115  H55 GCD     1      11.760  12.350   4.530  1.00  0.00            
ATOM    116  C34 GCD     1      12.920  10.970   5.780  1.00  0.00            
ATOM    117  H56 GCD     1      13.550  10.860   4.890  1.00  0.00            
ATOM    118  O28 GCD     1      13.430  10.140   6.740  1.00  0.00            
ATOM    119  C35 GCD     1      12.560   9.920   7.910  1.00  0.00            
ATOM    120  H57 GCD     1      12.460  10.890   8.430  1.00  0.00            
ATOM    121  C36 GCD     1      13.170   8.850   8.710  1.00  0.00            
ATOM    122  H58 GCD     1      12.740   8.650   9.710  1.00  0.00            
ATOM    123  H59 GCD     1      14.200   9.120   8.960  1.00  0.00            
ATOM    124  O29 GCD     1      13.170   7.560   8.050  1.00  0.00            
ATOM    125  H60 GCD     1      13.890   7.580   7.410  1.00  0.00            
ATOM    126  O30 GCD     1      12.920  12.280   6.300  1.00  0.00            
ATOM    127  C37 GCD     1      14.060  13.090   5.890  1.00  0.00            
ATOM    128  H61 GCD     1      14.740  12.500   5.270  1.00  0.00            
ATOM    129  C38 GCD     1      13.580  14.270   5.100  1.00  0.00            
ATOM    130  H62 GCD     1      12.850  14.770   5.740  1.00  0.00            
ATOM    131  O31 GCD     1      12.910  13.860   3.890  1.00  0.00            
ATOM    132  H63 GCD     1      12.370  14.570   3.510  1.00  0.00            
ATOM    133  C39 GCD     1      14.710  15.250   4.830  1.00  0.00            
ATOM    134  H64 GCD     1      15.460  14.670   4.290  1.00  0.00            
ATOM    135  O32 GCD     1      14.400  16.430   4.130  1.00  0.00            
ATOM    136  H65 GCD     1      13.750  16.930   4.640  1.00  0.00            
ATOM    137  C40 GCD     1      15.440  15.620   6.150  1.00  0.00            
ATOM    138  H66 GCD     1      16.370  16.170   5.980  1.00  0.00            
ATOM    139  O33 GCD     1      15.820  14.490   6.910  1.00  0.00            
ATOM    140  C41 GCD     1      14.780  13.550   7.190  1.00  0.00            
ATOM    141  H67 GCD     1      14.130  14.010   7.940  1.00  0.00            
ATOM    142  C42 GCD     1      15.470  12.280   7.770  1.00  0.00            
ATOM    143  H68 GCD     1      14.720  11.550   8.110  1.00  0.00            
ATOM    144  H69 GCD     1      16.070  12.550   8.650  1.00  0.00            
ATOM    145  O34 GCD     1      16.460  11.660   6.880  1.00  0.00            
ATOM    146  H70 GCD     1      16.980  11.000   7.350  1.00  0.00            
ATOM    147  O35 GCD     1      14.550  16.370   7.060  1.00  0.00            
ATOM    148  C43 GCD     1      14.620  17.820   7.030  1.00  0.00            
ATOM    149  H71 GCD     1      15.320  18.210   6.290  1.00  0.00            
ATOM    150  C44 GCD     1      13.250  18.340   6.800  1.00  0.00            
ATOM    151  H72 GCD     1      12.630  17.940   7.610  1.00  0.00            
ATOM    152  O36 GCD     1      12.750  17.910   5.540  1.00  0.00            
ATOM    153  H73 GCD     1      11.860  17.570   5.640  1.00  0.00            
ATOM    154  C45 GCD     1      13.330  19.960   7.000  1.00  0.00            
ATOM    155  H74 GCD     1      14.100  20.290   6.290  1.00  0.00            
ATOM    156  O37 GCD     1      12.030  20.580   6.680  1.00  0.00            
ATOM    157  H75 GCD     1      12.090  21.540   6.680  1.00  0.00            
ATOM    158  C46 GCD     1      13.780  20.320   8.410  1.00  0.00            
ATOM    159  H76 GCD     1      13.890  21.410   8.400  1.00  0.00            
ATOM    160  O38 GCD     1      12.840  19.850   9.410  1.00  0.00            
ATOM    161  O39 GCD     1      14.970  19.650   8.640  1.00  0.00            
ATOM    162  C47 GCD     1      15.040  18.220   8.470  1.00  0.00            
ATOM    163  H77 GCD     1      14.420  17.710   9.210  1.00  0.00            
ATOM    164  C48 GCD     1      16.450  17.770   8.820  1.00  0.00            
ATOM    165  H78 GCD     1      16.510  16.670   8.860  1.00  0.00            
ATOM    166  H79 GCD     1      16.700  18.180   9.810  1.00  0.00            
ATOM    167  O40 GCD     1      17.480  18.230   7.870  1.00  0.00            
ATOM    168  H80 GCD     1      17.330  19.180   7.880  1.00  0.00            
ATOM    169  C1  BE3     2       9.110  17.750  10.690  1.00  0.00            
ATOM    170  C2  BE3     2       9.480  16.780   9.570  1.00  0.00            
ATOM    171  C3  BE3     2      10.610  15.810   9.990  1.00  0.00            
ATOM    172  C4  BE3     2      11.850  16.300  10.250  1.00  0.00            
ATOM    173  C5  BE3     2      12.910  15.480  10.540  1.00  0.00            
ATOM    174  C6  BE3     2      12.690  14.100  10.810  1.00  0.00            
ATOM    175  C7  BE3     2      11.370  13.590  10.780  1.00  0.00            
ATOM    176  C8  BE3     2      11.250  12.060  11.040  1.00  0.00            
ATOM    177  C9  BE3     2      10.370  14.430  10.320  1.00  0.00            
ATOM    178  N1  BE3     2       9.050  13.900  10.190  1.00  0.00            
ATOM    179  C10 BE3     2       8.550  13.360   9.000  1.00  0.00            
ATOM    180  O1  BE3     2       7.650  12.540   9.050  1.00  0.00            
ATOM    181  C11 BE3     2       9.050  13.910   7.660  1.00  0.00            
ATOM    182  Cl1 BE3     2       8.110  13.230   6.320  1.00  0.00            
ATOM    183  C12 BE3     2       8.150  13.840  11.350  1.00  0.00            
ATOM    184  C13 BE3     2       8.800  14.050  12.750  1.00  0.00            
ATOM    185  C14 BE3     2       6.910  14.820  11.270  1.00  0.00            
ATOM    186  O2  BE3     2       6.070  14.600  12.430  1.00  0.00            
ATOM    187  C15 BE3     2       5.350  15.690  12.850  1.00  0.00            
ATOM    188  H1  BE3     2      10.050  18.060  11.170  1.00  0.00            
ATOM    189  H2  BE3     2       8.550  18.580  10.250  1.00  0.00            
ATOM    190  H3  BE3     2       8.580  17.350  11.570  1.00  0.00            
ATOM    191  H4  BE3     2       9.860  17.310   8.680  1.00  0.00            
ATOM    192  H5  BE3     2       8.580  16.270   9.200  1.00  0.00            
ATOM    193  H6  BE3     2      12.000  17.370  10.160  1.00  0.00            
ATOM    194  H7  BE3     2      13.930  15.880  10.540  1.00  0.00            
ATOM    195  H8  BE3     2      13.570  13.490  11.030  1.00  0.00            
ATOM    196  H9  BE3     2      12.270  11.650  10.990  1.00  0.00            
ATOM    197  H10 BE3     2      10.940  11.900  12.080  1.00  0.00            
ATOM    198  H11 BE3     2      10.530  11.550  10.390  1.00  0.00            
ATOM    199  H12 BE3     2      10.110  13.680   7.510  1.00  0.00            
ATOM    200  H13 BE3     2       8.980  15.000   7.720  1.00  0.00            
ATOM    201  H14 BE3     2       7.740  12.820  11.360  1.00  0.00            
ATOM    202  H15 BE3     2       9.610  13.330  12.890  1.00  0.00            
ATOM    203  H16 BE3     2       9.230  15.050  12.870  1.00  0.00            
ATOM    204  H17 BE3     2       8.110  13.860  13.580  1.00  0.00            
ATOM    205  H18 BE3     2       6.320  14.710  10.350  1.00  0.00            
ATOM    206  H19 BE3     2       7.400  15.800  11.270  1.00  0.00            
ATOM    207  H20 BE3     2       4.680  16.050  12.060  1.00  0.00            
ATOM    208  H21 BE3     2       4.640  15.360  13.620  1.00  0.00            
ATOM    209  H22 BE3     2       5.930  16.530  13.240  1.00  0.00            
TER
ENDMDL
MODEL        1
ATOM      1  H1  GCD     1      17.740  22.940  15.750  1.00  0.00            
ATOM      2  O1  GCD     1      18.110  22.250  16.310  1.00  0.00            
ATOM      3  C1  GCD     1      17.840  20.980  15.670  1.00  0.00            
ATOM      4  H2  GCD     1      18.230  20.210  16.340  1.00  0.00            
ATOM      5  H3  GCD     1      16.750  20.850  15.630  1.00  0.00            
ATOM      6  C2  GCD     1      18.390  20.910  14.190  1.00  0.00            
ATOM      7  H4  GCD     1      18.140  19.910  13.820  1.00  0.00            
ATOM      8  C3  GCD     1      19.820  21.230  14.170  1.00  0.00            
ATOM      9  H5  GCD     1      20.080  22.200  14.610  1.00  0.00            
ATOM     10  C4  GCD     1      20.320  21.290  12.690  1.00  0.00            
ATOM     11  H6  GCD     1      20.270  20.290  12.230  1.00  0.00            
ATOM     12  O2  GCD     1      21.680  21.780  12.710  1.00  0.00            
ATOM     13  H7  GCD     1      21.930  21.730  11.780  1.00  0.00            
ATOM     14  C5  GCD     1      19.440  22.220  11.890  1.00  0.00            
ATOM     15  H8  GCD     1      19.830  23.240  12.040  1.00  0.00            
ATOM     16  O3  GCD     1      19.720  22.040  10.480  1.00  0.00            
ATOM     17  H9  GCD     1      19.150  21.320  10.190  1.00  0.00            
ATOM     18  C6  GCD     1      17.940  22.040  12.150  1.00  0.00            
ATOM     19  O4  GCD     1      17.630  21.840  13.520  1.00  0.00            
ATOM     20  H10 GCD     1      17.290  22.820  11.730  1.00  0.00            
ATOM     21  O5  GCD     1      17.490  20.850  11.540  1.00  0.00            
ATOM     22  C7  GCD     1      16.310  20.870  10.720  1.00  0.00            
ATOM     23  H11 GCD     1      15.690  21.770  10.790  1.00  0.00            
ATOM     24  C8  GCD     1      16.630  20.710   9.200  1.00  0.00            
ATOM     25  H12 GCD     1      17.110  19.730   9.090  1.00  0.00            
ATOM     26  O6  GCD     1      17.370  21.800   8.620  1.00  0.00            
ATOM     27  H13 GCD     1      17.800  21.550   7.790  1.00  0.00            
ATOM     28  C9  GCD     1      15.320  20.580   8.470  1.00  0.00            
ATOM     29  H14 GCD     1      14.730  21.500   8.510  1.00  0.00            
ATOM     30  O7  GCD     1      15.570  20.250   7.080  1.00  0.00            
ATOM     31  H15 GCD     1      15.700  21.100   6.660  1.00  0.00            
ATOM     32  C10 GCD     1      14.510  19.490   9.150  1.00  0.00            
ATOM     33  H16 GCD     1      13.500  19.400   8.750  1.00  0.00            
ATOM     34  O8  GCD     1      14.270  19.820  10.510  1.00  0.00            
ATOM     35  C11 GCD     1      15.430  19.770  11.290  1.00  0.00            
ATOM     36  H17 GCD     1      16.010  18.850  11.150  1.00  0.00            
ATOM     37  C12 GCD     1      15.090  19.900  12.690  1.00  0.00            
ATOM     38  H18 GCD     1      14.500  20.820  12.720  1.00  0.00            
ATOM     39  H19 GCD     1      16.010  19.860  13.290  1.00  0.00            
ATOM     40  O9  GCD     1      14.220  18.830  13.180  1.00  0.00            
ATOM     41  H20 GCD     1      13.450  18.920  12.600  1.00  0.00            
ATOM     42  O10 GCD     1      15.120  18.150   9.000  1.00  0.00            
ATOM     43  C13 GCD     1      14.270  17.110   8.500  1.00  0.00            
ATOM     44  H21 GCD     1      13.290  17.610   8.490  1.00  0.00            
ATOM     45  C14 GCD     1      14.690  16.690   7.100  1.00  0.00            
ATOM     46  H22 GCD     1      15.760  16.460   7.110  1.00  0.00            
ATOM     47  O11 GCD     1      14.460  17.740   6.110  1.00  0.00            
ATOM     48  H23 GCD     1      14.850  18.490   6.560  1.00  0.00            
ATOM     49  C15 GCD     1      14.100  15.360   6.760  1.00  0.00            
ATOM     50  H24 GCD     1      13.050  15.530   6.510  1.00  0.00            
ATOM     51  O12 GCD     1      14.680  15.010   5.470  1.00  0.00            
ATOM     52  H25 GCD     1      15.420  14.440   5.700  1.00  0.00            
ATOM     53  C16 GCD     1      14.230  14.240   7.810  1.00  0.00            
ATOM     54  H26 GCD     1      13.670  13.340   7.550  1.00  0.00            
ATOM     55  O13 GCD     1      13.720  14.810   8.970  1.00  0.00            
ATOM     56  C17 GCD     1      14.330  15.990   9.480  1.00  0.00            
ATOM     57  H27 GCD     1      15.390  15.800   9.670  1.00  0.00            
ATOM     58  C18 GCD     1      13.610  16.330  10.810  1.00  0.00            
ATOM     59  H28 GCD     1      13.910  17.310  11.190  1.00  0.00            
ATOM     60  H29 GCD     1      13.880  15.650  11.630  1.00  0.00            
ATOM     61  O14 GCD     1      12.190  16.320  10.740  1.00  0.00            
ATOM     62  H30 GCD     1      11.930  15.400  10.620  1.00  0.00            
ATOM     63  O15 GCD     1      15.590  13.990   8.000  1.00  0.00            
ATOM     64  C19 GCD     1      15.870  12.590   7.680  1.00  0.00            
ATOM     65  H31 GCD     1      15.040  12.150   7.100  1.00  0.00            
ATOM     66  C20 GCD     1      17.070  12.540   6.760  1.00  0.00            
ATOM     67  H32 GCD     1      17.910  13.050   7.250  1.00  0.00            
ATOM     68  O16 GCD     1      16.690  13.170   5.590  1.00  0.00            
ATOM     69  H33 GCD     1      17.520  13.380   5.160  1.00  0.00            
ATOM     70  C21 GCD     1      17.550  11.150   6.430  1.00  0.00            
ATOM     71  H34 GCD     1      16.680  10.620   6.020  1.00  0.00            
ATOM     72  O17 GCD     1      18.610  11.060   5.420  1.00  0.00            
ATOM     73  H35 GCD     1      19.360  11.460   5.860  1.00  0.00            
ATOM     74  C22 GCD     1      17.820  10.410   7.800  1.00  0.00            
ATOM     75  H36 GCD     1      18.070   9.370   7.580  1.00  0.00            
ATOM     76  O18 GCD     1      16.560  10.480   8.530  1.00  0.00            
ATOM     77  C23 GCD     1      16.110  11.760   8.930  1.00  0.00            
ATOM     78  H37 GCD     1      16.890  12.290   9.490  1.00  0.00            
ATOM     79  C24 GCD     1      14.810  11.490   9.800  1.00  0.00            
ATOM     80  H38 GCD     1      14.470  12.430  10.250  1.00  0.00            
ATOM     81  H39 GCD     1      15.030  10.760  10.590  1.00  0.00            
ATOM     82  O19 GCD     1      13.650  11.020   9.060  1.00  0.00            
ATOM     83  H40 GCD     1      13.900  10.150   8.730  1.00  0.00            
ATOM     84  O20 GCD     1      18.920  11.000   8.480  1.00  0.00            
ATOM     85  C25 GCD     1      20.200  10.420   8.280  1.00  0.00            
ATOM     86  H41 GCD     1      20.140   9.690   7.460  1.00  0.00            
ATOM     87  C26 GCD     1      21.310  11.460   7.880  1.00  0.00            
ATOM     88  H42 GCD     1      21.410  12.320   8.560  1.00  0.00            
ATOM     89  O21 GCD     1      20.960  11.990   6.560  1.00  0.00            
ATOM     90  H43 GCD     1      21.590  12.660   6.270  1.00  0.00            
ATOM     91  C27 GCD     1      22.600  10.750   7.710  1.00  0.00            
ATOM     92  H44 GCD     1      22.500   9.920   7.000  1.00  0.00            
ATOM     93  O22 GCD     1      23.650  11.620   7.340  1.00  0.00            
ATOM     94  H45 GCD     1      24.250  11.190   6.720  1.00  0.00            
ATOM     95  C28 GCD     1      22.970  10.130   9.060  1.00  0.00            
ATOM     96  H46 GCD     1      23.920   9.610   8.950  1.00  0.00            
ATOM     97  O23 GCD     1      21.990   9.190   9.380  1.00  0.00            
ATOM     98  C29 GCD     1      20.650   9.670   9.570  1.00  0.00            
ATOM     99  H47 GCD     1      20.610  10.360  10.420  1.00  0.00            
ATOM    100  C30 GCD     1      19.740   8.580  10.090  1.00  0.00            
ATOM    101  H48 GCD     1      18.720   8.980  10.100  1.00  0.00            
ATOM    102  H49 GCD     1      19.990   8.340  11.130  1.00  0.00            
ATOM    103  O24 GCD     1      19.790   7.370   9.310  1.00  0.00            
ATOM    104  H50 GCD     1      20.680   6.980   9.330  1.00  0.00            
ATOM    105  O25 GCD     1      23.210  11.130  10.110  1.00  0.00            
ATOM    106  C31 GCD     1      24.350  10.920  10.990  1.00  0.00            
ATOM    107  H51 GCD     1      24.980  10.140  10.550  1.00  0.00            
ATOM    108  C32 GCD     1      25.190  12.220  10.990  1.00  0.00            
ATOM    109  H52 GCD     1      24.510  13.080  10.920  1.00  0.00            
ATOM    110  O26 GCD     1      25.650  12.290   9.620  1.00  0.00            
ATOM    111  H53 GCD     1      24.900  12.440   9.040  1.00  0.00            
ATOM    112  C33 GCD     1      26.240  12.390  12.150  1.00  0.00            
ATOM    113  H54 GCD     1      26.870  11.520  11.890  1.00  0.00            
ATOM    114  O27 GCD     1      27.010  13.580  12.140  1.00  0.00            
ATOM    115  H55 GCD     1      26.840  14.010  12.990  1.00  0.00            
ATOM    116  C34 GCD     1      25.620  12.050  13.530  1.00  0.00            
ATOM    117  H56 GCD     1      26.410  12.030  14.280  1.00  0.00            
ATOM    118  O28 GCD     1      25.090  10.750  13.320  1.00  0.00            
ATOM    119  C35 GCD     1      23.940  10.590  12.430  1.00  0.00            
ATOM    120  H57 GCD     1      23.010  11.150  12.590  1.00  0.00            
ATOM    121  C36 GCD     1      23.650   9.160  12.640  1.00  0.00            
ATOM    122  H58 GCD     1      24.570   8.560  12.700  1.00  0.00            
ATOM    123  H59 GCD     1      22.960   8.770  11.880  1.00  0.00            
ATOM    124  O29 GCD     1      23.000   9.030  13.890  1.00  0.00            
ATOM    125  H60 GCD     1      23.620   9.190  14.620  1.00  0.00            
ATOM    126  O30 GCD     1      24.610  13.000  13.830  1.00  0.00            
ATOM    127  C37 GCD     1      24.630  13.610  15.130  1.00  0.00            
ATOM    128  H61 GCD     1      25.090  12.880  15.810  1.00  0.00            
ATOM    129  C38 GCD     1      25.470  14.910  15.070  1.00  0.00            
ATOM    130  H62 GCD     1      24.950  15.450  14.270  1.00  0.00            
ATOM    131  O31 GCD     1      26.850  14.640  14.790  1.00  0.00            
ATOM    132  H63 GCD     1      27.380  15.430  14.890  1.00  0.00            
ATOM    133  C39 GCD     1      25.440  15.770  16.340  1.00  0.00            
ATOM    134  H64 GCD     1      25.920  15.120  17.090  1.00  0.00            
ATOM    135  O32 GCD     1      26.190  17.010  16.130  1.00  0.00            
ATOM    136  H65 GCD     1      25.550  17.600  15.710  1.00  0.00            
ATOM    137  C40 GCD     1      23.960  15.960  16.700  1.00  0.00            
ATOM    138  H66 GCD     1      23.960  16.310  17.730  1.00  0.00            
ATOM    139  O33 GCD     1      23.340  14.770  16.720  1.00  0.00            
ATOM    140  C41 GCD     1      23.200  13.940  15.520  1.00  0.00            
ATOM    141  H67 GCD     1      22.750  14.560  14.740  1.00  0.00            
ATOM    142  C42 GCD     1      22.430  12.730  15.790  1.00  0.00            
ATOM    143  H68 GCD     1      22.450  12.080  14.910  1.00  0.00            
ATOM    144  H69 GCD     1      21.390  13.040  15.970  1.00  0.00            
ATOM    145  O34 GCD     1      22.840  11.950  16.900  1.00  0.00            
ATOM    146  H70 GCD     1      22.440  11.080  16.860  1.00  0.00            
ATOM    147  O35 GCD     1      23.350  16.920  15.880  1.00  0.00            
ATOM    148  C43 GCD     1      22.840  18.060  16.470  1.00  0.00            
ATOM    149  H71 GCD     1      23.290  18.140  17.470  1.00  0.00            
ATOM    150  C44 GCD     1      23.140  19.340  15.710  1.00  0.00            
ATOM    151  H72 GCD     1      22.820  19.220  14.670  1.00  0.00            
ATOM    152  O36 GCD     1      24.570  19.600  15.640  1.00  0.00            
ATOM    153  H73 GCD     1      24.930  19.820  14.770  1.00  0.00            
ATOM    154  C45 GCD     1      22.430  20.600  16.190  1.00  0.00            
ATOM    155  H74 GCD     1      22.870  20.750  17.180  1.00  0.00            
ATOM    156  O37 GCD     1      22.770  21.660  15.320  1.00  0.00            
ATOM    157  H75 GCD     1      22.320  21.510  14.480  1.00  0.00            
ATOM    158  C46 GCD     1      20.900  20.280  16.240  1.00  0.00            
ATOM    159  H76 GCD     1      20.410  21.130  16.730  1.00  0.00            
ATOM    160  O38 GCD     1      20.360  20.180  14.870  1.00  0.00            
ATOM    161  O39 GCD     1      20.700  19.110  17.010  1.00  0.00            
ATOM    162  C47 GCD     1      21.330  17.940  16.540  1.00  0.00            
ATOM    163  H77 GCD     1      20.800  17.830  15.580  1.00  0.00            
ATOM    164  C48 GCD     1      20.940  16.780  17.480  1.00  0.00            
ATOM    165  H78 GCD     1      21.230  15.820  17.030  1.00  0.00            
ATOM    166  H79 GCD     1      19.850  16.760  17.510  1.00  0.00            
ATOM    167  O40 GCD     1      21.390  16.780  18.820  1.00  0.00            
ATOM    168  H80 GCD     1      21.300  15.850  19.050  1.00  0.00            
ATOM    169  C1  BE3     2      17.250  16.910  14.850  1.00  0.00            
ATOM    170  C2  BE3     2      17.180  16.790  13.290  1.00  0.00            
ATOM    171  C3  BE3     2      16.960  15.340  12.890  1.00  0.00            
ATOM    172  C4  BE3     2      15.710  14.740  13.170  1.00  0.00            
ATOM    173  C5  BE3     2      15.500  13.340  12.960  1.00  0.00            
ATOM    174  C6  BE3     2      16.550  12.520  12.550  1.00  0.00            
ATOM    175  C7  BE3     2      17.820  13.140  12.310  1.00  0.00            
ATOM    176  C8  BE3     2      18.990  12.230  11.990  1.00  0.00            
ATOM    177  C9  BE3     2      17.980  14.500  12.330  1.00  0.00            
ATOM    178  N1  BE3     2      19.190  15.220  11.820  1.00  0.00            
ATOM    179  C10 BE3     2      20.250  15.440  12.680  1.00  0.00            
ATOM    180  O1  BE3     2      20.370  14.700  13.630  1.00  0.00            
ATOM    181  C11 BE3     2      21.110  16.720  12.490  1.00  0.00            
ATOM    182  Cl1 BE3     2      22.880  16.530  12.640  1.00  0.00            
ATOM    183  C12 BE3     2      19.110  15.650  10.360  1.00  0.00            
ATOM    184  C13 BE3     2      18.730  14.450   9.540  1.00  0.00            
ATOM    185  C14 BE3     2      18.170  16.920  10.180  1.00  0.00            
ATOM    186  O2  BE3     2      18.840  18.140  10.460  1.00  0.00            
ATOM    187  C15 BE3     2      19.680  18.710   9.410  1.00  0.00            
ATOM    188  H1  BE3     2      17.640  17.870  15.230  1.00  0.00            
ATOM    189  H2  BE3     2      16.290  16.790  15.360  1.00  0.00            
ATOM    190  H3  BE3     2      17.890  16.130  15.290  1.00  0.00            
ATOM    191  H4  BE3     2      18.220  17.070  13.070  1.00  0.00            
ATOM    192  H5  BE3     2      16.520  17.580  12.920  1.00  0.00            
ATOM    193  H6  BE3     2      15.000  15.390  13.680  1.00  0.00            
ATOM    194  H7  BE3     2      14.480  13.090  13.220  1.00  0.00            
ATOM    195  H8  BE3     2      16.310  11.470  12.380  1.00  0.00            
ATOM    196  H9  BE3     2      18.960  11.860  10.960  1.00  0.00            
ATOM    197  H10 BE3     2      19.940  12.730  12.220  1.00  0.00            
ATOM    198  H11 BE3     2      18.920  11.310  12.590  1.00  0.00            
ATOM    199  H12 BE3     2      20.690  17.230  13.370  1.00  0.00            
ATOM    200  H13 BE3     2      20.780  17.260  11.590  1.00  0.00            
ATOM    201  H14 BE3     2      20.160  15.880  10.120  1.00  0.00            
ATOM    202  H15 BE3     2      17.720  14.150   9.840  1.00  0.00            
ATOM    203  H16 BE3     2      18.760  14.830   8.510  1.00  0.00            
ATOM    204  H17 BE3     2      19.430  13.610   9.580  1.00  0.00            
ATOM    205  H18 BE3     2      17.300  16.770  10.820  1.00  0.00            
ATOM    206  H19 BE3     2      17.810  16.880   9.150  1.00  0.00            
ATOM    207  H20 BE3     2      19.150  19.390   8.730  1.00  0.00            
ATOM    208  H21 BE3     2      20.380  19.350   9.950  1.00  0.00            
ATOM    209  H22 BE3     2      20.290  17.980   8.860  1.00  0.00            
TER
ENDMDL
MODEL        1
ATOM      1  H1  GCD     1      14.610  22.910  30.180  1.00  0.00            
ATOM      2  O1  GCD     1      14.650  21.950  30.090  1.00  0.00            
ATOM      3  C1  GCD     1      14.630  21.720  28.670  1.00  0.00            
ATOM      4  H2  GCD     1      15.110  20.740  28.480  1.00  0.00            
ATOM      5  H3  GCD     1      13.570  21.680  28.390  1.00  0.00            
ATOM      6  C2  GCD     1      15.320  22.660  27.790  1.00  0.00            
ATOM      7  H4  GCD     1      15.250  22.310  26.760  1.00  0.00            
ATOM      8  C3  GCD     1      16.830  22.940  28.060  1.00  0.00            
ATOM      9  H5  GCD     1      17.010  23.250  29.100  1.00  0.00            
ATOM     10  C4  GCD     1      17.280  24.030  27.150  1.00  0.00            
ATOM     11  H6  GCD     1      17.210  23.680  26.120  1.00  0.00            
ATOM     12  O2  GCD     1      18.570  24.430  27.540  1.00  0.00            
ATOM     13  H7  GCD     1      19.040  23.590  27.660  1.00  0.00            
ATOM     14  C5  GCD     1      16.360  25.220  27.250  1.00  0.00            
ATOM     15  H8  GCD     1      16.440  25.660  28.250  1.00  0.00            
ATOM     16  O3  GCD     1      16.750  26.180  26.380  1.00  0.00            
ATOM     17  H9  GCD     1      17.700  26.190  26.500  1.00  0.00            
ATOM     18  C6  GCD     1      14.880  24.860  27.140  1.00  0.00            
ATOM     19  O4  GCD     1      14.590  23.880  28.050  1.00  0.00            
ATOM     20  H10 GCD     1      14.240  25.740  27.300  1.00  0.00            
ATOM     21  O5  GCD     1      14.640  24.440  25.790  1.00  0.00            
ATOM     22  C7  GCD     1      13.540  25.050  25.050  1.00  0.00            
ATOM     23  H11 GCD     1      12.850  25.710  25.580  1.00  0.00            
ATOM     24  C8  GCD     1      14.100  25.950  23.910  1.00  0.00            
ATOM     25  H12 GCD     1      14.680  25.220  23.320  1.00  0.00            
ATOM     26  O6  GCD     1      14.920  26.970  24.500  1.00  0.00            
ATOM     27  H13 GCD     1      15.460  26.440  25.090  1.00  0.00            
ATOM     28  C9  GCD     1      12.920  26.480  23.080  1.00  0.00            
ATOM     29  H14 GCD     1      12.290  27.080  23.730  1.00  0.00            
ATOM     30  O7  GCD     1      13.360  27.340  22.030  1.00  0.00            
ATOM     31  H15 GCD     1      13.190  26.890  21.200  1.00  0.00            
ATOM     32  C10 GCD     1      12.060  25.390  22.520  1.00  0.00            
ATOM     33  H16 GCD     1      11.180  25.940  22.180  1.00  0.00            
ATOM     34  O8  GCD     1      11.670  24.480  23.550  1.00  0.00            
ATOM     35  C11 GCD     1      12.720  23.900  24.370  1.00  0.00            
ATOM     36  H17 GCD     1      13.330  23.290  23.690  1.00  0.00            
ATOM     37  C12 GCD     1      12.130  22.930  25.400  1.00  0.00            
ATOM     38  H18 GCD     1      11.200  23.320  25.830  1.00  0.00            
ATOM     39  H19 GCD     1      12.890  22.570  26.100  1.00  0.00            
ATOM     40  O9  GCD     1      11.790  21.660  24.870  1.00  0.00            
ATOM     41  H20 GCD     1      11.180  21.170  25.430  1.00  0.00            
ATOM     42  O10 GCD     1      12.650  24.610  21.540  1.00  0.00            
ATOM     43  C13 GCD     1      12.120  24.290  20.250  1.00  0.00            
ATOM     44  H21 GCD     1      11.090  24.690  20.210  1.00  0.00            
ATOM     45  C14 GCD     1      12.800  24.950  19.090  1.00  0.00            
ATOM     46  H22 GCD     1      13.810  24.530  19.160  1.00  0.00            
ATOM     47  O11 GCD     1      12.820  26.380  19.230  1.00  0.00            
ATOM     48  H23 GCD     1      12.040  26.800  18.860  1.00  0.00            
ATOM     49  C15 GCD     1      12.330  24.520  17.700  1.00  0.00            
ATOM     50  H24 GCD     1      11.280  24.820  17.630  1.00  0.00            
ATOM     51  O12 GCD     1      12.970  25.120  16.570  1.00  0.00            
ATOM     52  H25 GCD     1      13.860  24.780  16.420  1.00  0.00            
ATOM     53  C16 GCD     1      12.330  23.000  17.640  1.00  0.00            
ATOM     54  H26 GCD     1      11.810  22.680  16.730  1.00  0.00            
ATOM     55  O13 GCD     1      11.630  22.470  18.770  1.00  0.00            
ATOM     56  C17 GCD     1      12.230  22.780  20.010  1.00  0.00            
ATOM     57  H27 GCD     1      13.300  22.520  19.990  1.00  0.00            
ATOM     58  C18 GCD     1      11.480  21.990  21.120  1.00  0.00            
ATOM     59  H28 GCD     1      10.410  22.220  21.110  1.00  0.00            
ATOM     60  H29 GCD     1      11.830  22.170  22.140  1.00  0.00            
ATOM     61  O14 GCD     1      11.660  20.600  20.860  1.00  0.00            
ATOM     62  H30 GCD     1      11.550  20.360  19.940  1.00  0.00            
ATOM     63  O15 GCD     1      13.710  22.530  17.600  1.00  0.00            
ATOM     64  C19 GCD     1      14.280  22.260  16.350  1.00  0.00            
ATOM     65  H31 GCD     1      13.770  22.870  15.590  1.00  0.00            
ATOM     66  C20 GCD     1      15.800  22.470  16.540  1.00  0.00            
ATOM     67  H32 GCD     1      16.220  21.780  17.270  1.00  0.00            
ATOM     68  O16 GCD     1      16.120  23.900  16.810  1.00  0.00            
ATOM     69  H33 GCD     1      16.840  24.180  16.230  1.00  0.00            
ATOM     70  C21 GCD     1      16.430  22.130  15.220  1.00  0.00            
ATOM     71  H34 GCD     1      16.050  22.790  14.440  1.00  0.00            
ATOM     72  O17 GCD     1      17.840  22.390  15.330  1.00  0.00            
ATOM     73  H35 GCD     1      18.170  21.550  15.670  1.00  0.00            
ATOM     74  C22 GCD     1      16.270  20.690  14.810  1.00  0.00            
ATOM     75  H36 GCD     1      16.820  20.500  13.880  1.00  0.00            
ATOM     76  O18 GCD     1      14.870  20.450  14.720  1.00  0.00            
ATOM     77  C23 GCD     1      14.060  20.770  15.900  1.00  0.00            
ATOM     78  H37 GCD     1      14.440  20.090  16.680  1.00  0.00            
ATOM     79  C24 GCD     1      12.580  20.450  15.530  1.00  0.00            
ATOM     80  H38 GCD     1      11.880  20.650  16.350  1.00  0.00            
ATOM     81  H39 GCD     1      12.540  19.360  15.400  1.00  0.00            
ATOM     82  O19 GCD     1      12.210  21.160  14.300  1.00  0.00            
ATOM     83  H40 GCD     1      12.650  20.580  13.660  1.00  0.00            
ATOM     84  O20 GCD     1      16.840  19.830  15.760  1.00  0.00            
ATOM     85  C25 GCD     1      17.580  18.730  15.170  1.00  0.00            
ATOM     86  H41 GCD     1      17.510  18.610  14.080  1.00  0.00            
ATOM     87  C26 GCD     1      19.040  19.070  15.540  1.00  0.00            
ATOM     88  H42 GCD     1      19.090  19.240  16.620  1.00  0.00            
ATOM     89  O21 GCD     1      19.580  20.220  14.890  1.00  0.00            
ATOM     90  H43 GCD     1      19.570  20.030  13.940  1.00  0.00            
ATOM     91  C27 GCD     1      19.960  17.860  15.390  1.00  0.00            
ATOM     92  H44 GCD     1      20.000  17.600  14.320  1.00  0.00            
ATOM     93  O22 GCD     1      21.230  18.170  15.880  1.00  0.00            
ATOM     94  H45 GCD     1      21.120  19.010  16.340  1.00  0.00            
ATOM     95  C28 GCD     1      19.420  16.710  16.140  1.00  0.00            
ATOM     96  H46 GCD     1      20.060  15.830  16.020  1.00  0.00            
ATOM     97  O23 GCD     1      18.130  16.430  15.640  1.00  0.00            
ATOM     98  C29 GCD     1      17.120  17.440  15.820  1.00  0.00            
ATOM     99  H47 GCD     1      17.040  17.520  16.910  1.00  0.00            
ATOM    100  C30 GCD     1      15.820  16.930  15.150  1.00  0.00            
ATOM    101  H48 GCD     1      15.980  16.880  14.060  1.00  0.00            
ATOM    102  H49 GCD     1      15.000  17.660  15.130  1.00  0.00            
ATOM    103  O24 GCD     1      15.440  15.620  15.670  1.00  0.00            
ATOM    104  H50 GCD     1      16.270  15.130  15.670  1.00  0.00            
ATOM    105  O25 GCD     1      19.360  17.030  17.510  1.00  0.00            
ATOM    106  C31 GCD     1      19.830  16.030  18.380  1.00  0.00            
ATOM    107  H51 GCD     1      20.450  15.230  17.960  1.00  0.00            
ATOM    108  C32 GCD     1      20.810  16.730  19.180  1.00  0.00            
ATOM    109  H52 GCD     1      20.410  17.690  19.520  1.00  0.00            
ATOM    110  O26 GCD     1      21.930  17.080  18.330  1.00  0.00            
ATOM    111  H53 GCD     1      21.580  17.610  17.600  1.00  0.00            
ATOM    112  C33 GCD     1      21.300  15.900  20.370  1.00  0.00            
ATOM    113  H54 GCD     1      21.800  14.970  20.040  1.00  0.00            
ATOM    114  O27 GCD     1      22.190  16.530  21.290  1.00  0.00            
ATOM    115  H55 GCD     1      22.730  17.150  20.790  1.00  0.00            
ATOM    116  C34 GCD     1      20.160  15.270  21.170  1.00  0.00            
ATOM    117  H56 GCD     1      20.570  14.520  21.850  1.00  0.00            
ATOM    118  O28 GCD     1      19.270  14.620  20.300  1.00  0.00            
ATOM    119  C35 GCD     1      18.680  15.530  19.270  1.00  0.00            
ATOM    120  H57 GCD     1      18.160  16.370  19.740  1.00  0.00            
ATOM    121  C36 GCD     1      17.590  14.710  18.500  1.00  0.00            
ATOM    122  H58 GCD     1      16.830  15.290  17.980  1.00  0.00            
ATOM    123  H59 GCD     1      17.120  14.100  19.280  1.00  0.00            
ATOM    124  O29 GCD     1      18.090  13.800  17.580  1.00  0.00            
ATOM    125  H60 GCD     1      18.730  13.270  18.070  1.00  0.00            
ATOM    126  O30 GCD     1      19.550  16.320  21.900  1.00  0.00            
ATOM    127  C37 GCD     1      19.330  15.930  23.270  1.00  0.00            
ATOM    128  H61 GCD     1      19.370  14.840  23.400  1.00  0.00            
ATOM    129  C38 GCD     1      20.390  16.490  24.190  1.00  0.00            
ATOM    130  H62 GCD     1      20.370  17.580  24.110  1.00  0.00            
ATOM    131  O31 GCD     1      21.650  15.920  23.820  1.00  0.00            
ATOM    132  H63 GCD     1      21.930  16.280  22.970  1.00  0.00            
ATOM    133  C39 GCD     1      19.940  16.170  25.580  1.00  0.00            
ATOM    134  H64 GCD     1      19.970  15.070  25.650  1.00  0.00            
ATOM    135  O32 GCD     1      20.730  16.710  26.640  1.00  0.00            
ATOM    136  H65 GCD     1      20.550  17.660  26.570  1.00  0.00            
ATOM    137  C40 GCD     1      18.450  16.540  25.890  1.00  0.00            
ATOM    138  H66 GCD     1      18.080  16.260  26.880  1.00  0.00            
ATOM    139  O33 GCD     1      17.580  15.990  24.880  1.00  0.00            
ATOM    140  C41 GCD     1      17.910  16.390  23.520  1.00  0.00            
ATOM    141  H67 GCD     1      17.800  17.480  23.390  1.00  0.00            
ATOM    142  C42 GCD     1      16.830  15.800  22.530  1.00  0.00            
ATOM    143  H68 GCD     1      17.000  16.320  21.580  1.00  0.00            
ATOM    144  H69 GCD     1      15.820  16.080  22.870  1.00  0.00            
ATOM    145  O34 GCD     1      16.900  14.370  22.400  1.00  0.00            
ATOM    146  H70 GCD     1      16.540  13.960  23.190  1.00  0.00            
ATOM    147  O35 GCD     1      18.360  17.960  25.840  1.00  0.00            
ATOM    148  C43 GCD     1      18.580  18.620  27.040  1.00  0.00            
ATOM    149  H71 GCD     1      18.980  17.880  27.750  1.00  0.00            
ATOM    150  C44 GCD     1      19.520  19.870  26.910  1.00  0.00            
ATOM    151  H72 GCD     1      19.140  20.440  26.050  1.00  0.00            
ATOM    152  O36 GCD     1      20.840  19.460  26.540  1.00  0.00            
ATOM    153  H73 GCD     1      21.310  20.260  26.260  1.00  0.00            
ATOM    154  C45 GCD     1      19.590  20.700  28.160  1.00  0.00            
ATOM    155  H74 GCD     1      20.040  20.150  29.000  1.00  0.00            
ATOM    156  O37 GCD     1      20.280  21.890  27.880  1.00  0.00            
ATOM    157  H75 GCD     1      21.190  21.670  27.610  1.00  0.00            
ATOM    158  C46 GCD     1      18.170  21.030  28.630  1.00  0.00            
ATOM    159  H76 GCD     1      18.180  21.530  29.600  1.00  0.00            
ATOM    160  O38 GCD     1      17.470  21.770  27.610  1.00  0.00            
ATOM    161  O39 GCD     1      17.490  19.870  28.800  1.00  0.00            
ATOM    162  C47 GCD     1      17.240  19.110  27.600  1.00  0.00            
ATOM    163  H77 GCD     1      16.660  19.670  26.850  1.00  0.00            
ATOM    164  C48 GCD     1      16.350  17.900  28.040  1.00  0.00            
ATOM    165  H78 GCD     1      16.870  17.500  28.920  1.00  0.00            
ATOM    166  H79 GCD     1      16.270  17.100  27.290  1.00  0.00            
ATOM    167  O40 GCD     1      15.060  18.260  28.520  1.00  0.00            
ATOM    168  H80 GCD     1      14.590  18.680  27.790  1.00  0.00            
ATOM    169  C1  BE3     2      14.900  19.630  19.520  1.00  0.00            
ATOM    170  C2  BE3     2      16.320  19.330  20.050  1.00  0.00            
ATOM    171  C3  BE3     2      16.640  19.950  21.380  1.00  0.00            
ATOM    172  C4  BE3     2      15.930  19.360  22.390  1.00  0.00            
ATOM    173  C5  BE3     2      16.160  19.660  23.750  1.00  0.00            
ATOM    174  C6  BE3     2      17.010  20.710  24.000  1.00  0.00            
ATOM    175  C7  BE3     2      17.710  21.370  22.950  1.00  0.00            
ATOM    176  C8  BE3     2      18.650  22.520  23.340  1.00  0.00            
ATOM    177  C9  BE3     2      17.550  20.980  21.600  1.00  0.00            
ATOM    178  N1  BE3     2      18.270  21.670  20.630  1.00  0.00            
ATOM    179  C10 BE3     2      17.740  22.730  19.870  1.00  0.00            
ATOM    180  O1  BE3     2      18.480  23.360  19.140  1.00  0.00            
ATOM    181  C11 BE3     2      16.320  23.160  20.110  1.00  0.00            
ATOM    182  Cl1 BE3     2      16.200  24.290  21.550  1.00  0.00            
ATOM    183  C12 BE3     2      19.610  21.040  20.240  1.00  0.00            
ATOM    184  C13 BE3     2      20.320  20.090  21.310  1.00  0.00            
ATOM    185  C14 BE3     2      19.680  20.260  18.870  1.00  0.00            
ATOM    186  O2  BE3     2      21.030  19.910  18.480  1.00  0.00            
ATOM    187  C15 BE3     2      21.900  21.000  18.180  1.00  0.00            
ATOM    188  H1  BE3     2      14.670  18.930  18.700  1.00  0.00            
ATOM    189  H2  BE3     2      14.140  19.690  20.310  1.00  0.00            
ATOM    190  H3  BE3     2      14.880  20.630  19.080  1.00  0.00            
ATOM    191  H4  BE3     2      17.050  19.570  19.270  1.00  0.00            
ATOM    192  H5  BE3     2      16.430  18.250  20.200  1.00  0.00            
ATOM    193  H6  BE3     2      15.200  18.620  22.080  1.00  0.00            
ATOM    194  H7  BE3     2      15.620  19.100  24.510  1.00  0.00            
ATOM    195  H8  BE3     2      17.000  21.220  24.950  1.00  0.00            
ATOM    196  H9  BE3     2      18.200  23.410  23.790  1.00  0.00            
ATOM    197  H10 BE3     2      19.470  22.190  24.000  1.00  0.00            
ATOM    198  H11 BE3     2      19.170  22.930  22.460  1.00  0.00            
ATOM    199  H12 BE3     2      15.660  22.300  20.270  1.00  0.00            
ATOM    200  H13 BE3     2      15.900  23.770  19.310  1.00  0.00            
ATOM    201  H14 BE3     2      20.310  21.880  20.240  1.00  0.00            
ATOM    202  H15 BE3     2      20.460  20.480  22.330  1.00  0.00            
ATOM    203  H16 BE3     2      19.830  19.110  21.410  1.00  0.00            
ATOM    204  H17 BE3     2      21.370  19.910  21.060  1.00  0.00            
ATOM    205  H18 BE3     2      19.270  20.950  18.120  1.00  0.00            
ATOM    206  H19 BE3     2      19.100  19.350  19.040  1.00  0.00            
ATOM    207  H20 BE3     2      22.080  21.620  19.070  1.00  0.00            
ATOM    208  H21 BE3     2      22.830  20.500  17.880  1.00  0.00            
ATOM    209  H22 BE3     2      21.650  21.650  17.330  1.00  0.00            
TER
ENDMDL
MODEL        1
ATOM      1  H1  GCD     1      17.420  19.810  16.740  1.00  0.00            
ATOM      2  O1  GCD     1      17.580  18.900  16.470  1.00  0.00            
ATOM      3  C1  GCD     1      16.330  18.060  16.500  1.00  0.00            
ATOM      4  H2  GCD     1      16.500  17.210  15.830  1.00  0.00            
ATOM      5  H3  GCD     1      16.110  17.720  17.520  1.00  0.00            
ATOM      6  C2  GCD     1      15.100  18.820  16.110  1.00  0.00            
ATOM      7  H4  GCD     1      14.260  18.140  16.270  1.00  0.00            
ATOM      8  C3  GCD     1      15.020  19.320  14.670  1.00  0.00            
ATOM      9  H5  GCD     1      15.850  20.020  14.510  1.00  0.00            
ATOM     10  C4  GCD     1      13.770  20.190  14.450  1.00  0.00            
ATOM     11  H6  GCD     1      12.980  19.440  14.290  1.00  0.00            
ATOM     12  O2  GCD     1      13.770  20.970  13.260  1.00  0.00            
ATOM     13  H7  GCD     1      13.700  20.350  12.530  1.00  0.00            
ATOM     14  C5  GCD     1      13.570  21.220  15.590  1.00  0.00            
ATOM     15  H8  GCD     1      14.260  22.070  15.580  1.00  0.00            
ATOM     16  O3  GCD     1      12.210  21.740  15.550  1.00  0.00            
ATOM     17  H9  GCD     1      12.060  21.670  14.600  1.00  0.00            
ATOM     18  C6  GCD     1      13.660  20.500  16.960  1.00  0.00            
ATOM     19  O4  GCD     1      14.880  19.830  17.090  1.00  0.00            
ATOM     20  H10 GCD     1      13.690  21.290  17.710  1.00  0.00            
ATOM     21  O5  GCD     1      12.570  19.590  17.080  1.00  0.00            
ATOM     22  C7  GCD     1      11.760  19.830  18.290  1.00  0.00            
ATOM     23  H11 GCD     1      11.950  20.840  18.680  1.00  0.00            
ATOM     24  C8  GCD     1      10.300  19.710  17.860  1.00  0.00            
ATOM     25  H12 GCD     1      10.110  18.730  17.410  1.00  0.00            
ATOM     26  O6  GCD     1       9.880  20.750  16.980  1.00  0.00            
ATOM     27  H13 GCD     1      10.690  20.860  16.460  1.00  0.00            
ATOM     28  C9  GCD     1       9.380  19.910  19.100  1.00  0.00            
ATOM     29  H14 GCD     1       9.570  20.900  19.530  1.00  0.00            
ATOM     30  O7  GCD     1       8.000  19.770  18.800  1.00  0.00            
ATOM     31  H15 GCD     1       7.950  20.320  18.010  1.00  0.00            
ATOM     32  C10 GCD     1       9.730  18.840  20.120  1.00  0.00            
ATOM     33  H16 GCD     1       9.160  19.000  21.030  1.00  0.00            
ATOM     34  O8  GCD     1      11.100  19.040  20.440  1.00  0.00            
ATOM     35  C11 GCD     1      12.040  18.850  19.390  1.00  0.00            
ATOM     36  H17 GCD     1      11.900  17.830  19.010  1.00  0.00            
ATOM     37  C12 GCD     1      13.480  18.830  19.970  1.00  0.00            
ATOM     38  H18 GCD     1      14.160  18.340  19.250  1.00  0.00            
ATOM     39  H19 GCD     1      13.310  18.190  20.840  1.00  0.00            
ATOM     40  O9  GCD     1      14.010  20.030  20.410  1.00  0.00            
ATOM     41  H20 GCD     1      13.590  20.200  21.260  1.00  0.00            
ATOM     42  O10 GCD     1       9.420  17.570  19.630  1.00  0.00            
ATOM     43  C13 GCD     1       8.640  16.780  20.630  1.00  0.00            
ATOM     44  H21 GCD     1       8.450  17.230  21.620  1.00  0.00            
ATOM     45  C14 GCD     1       7.390  16.400  19.960  1.00  0.00            
ATOM     46  H22 GCD     1       7.570  15.970  18.970  1.00  0.00            
ATOM     47  O11 GCD     1       6.680  17.620  19.860  1.00  0.00            
ATOM     48  H23 GCD     1       7.180  18.290  19.360  1.00  0.00            
ATOM     49  C15 GCD     1       6.520  15.360  20.690  1.00  0.00            
ATOM     50  H24 GCD     1       6.070  15.850  21.560  1.00  0.00            
ATOM     51  O12 GCD     1       5.470  14.890  19.840  1.00  0.00            
ATOM     52  H25 GCD     1       5.140  15.580  19.240  1.00  0.00            
ATOM     53  C16 GCD     1       7.420  14.190  21.180  1.00  0.00            
ATOM     54  H26 GCD     1       6.890  13.750  22.030  1.00  0.00            
ATOM     55  O13 GCD     1       8.630  14.630  21.800  1.00  0.00            
ATOM     56  C17 GCD     1       9.430  15.500  20.930  1.00  0.00            
ATOM     57  H27 GCD     1       9.700  14.950  20.020  1.00  0.00            
ATOM     58  C18 GCD     1      10.780  15.770  21.610  1.00  0.00            
ATOM     59  H28 GCD     1      11.500  16.020  20.830  1.00  0.00            
ATOM     60  H29 GCD     1      11.090  14.820  22.070  1.00  0.00            
ATOM     61  O14 GCD     1      10.930  16.710  22.670  1.00  0.00            
ATOM     62  H30 GCD     1      11.870  16.830  22.830  1.00  0.00            
ATOM     63  O15 GCD     1       7.800  13.290  20.190  1.00  0.00            
ATOM     64  C19 GCD     1       7.310  11.910  20.380  1.00  0.00            
ATOM     65  H31 GCD     1       6.830  11.790  21.360  1.00  0.00            
ATOM     66  C20 GCD     1       6.370  11.660  19.170  1.00  0.00            
ATOM     67  H32 GCD     1       6.910  11.880  18.230  1.00  0.00            
ATOM     68  O16 GCD     1       5.180  12.360  19.240  1.00  0.00            
ATOM     69  H33 GCD     1       5.450  13.250  19.460  1.00  0.00            
ATOM     70  C21 GCD     1       6.060  10.190  19.070  1.00  0.00            
ATOM     71  H34 GCD     1       5.480   9.890  19.950  1.00  0.00            
ATOM     72  O17 GCD     1       5.310   9.870  17.940  1.00  0.00            
ATOM     73  H35 GCD     1       4.610  10.540  17.960  1.00  0.00            
ATOM     74  C22 GCD     1       7.320   9.280  19.140  1.00  0.00            
ATOM     75  H36 GCD     1       6.980   8.240  19.210  1.00  0.00            
ATOM     76  O18 GCD     1       8.070   9.640  20.310  1.00  0.00            
ATOM     77  C23 GCD     1       8.550  10.970  20.330  1.00  0.00            
ATOM     78  H37 GCD     1       9.120  11.170  19.420  1.00  0.00            
ATOM     79  C24 GCD     1       9.390  11.060  21.590  1.00  0.00            
ATOM     80  H38 GCD     1       9.860  12.050  21.630  1.00  0.00            
ATOM     81  H39 GCD     1      10.230  10.350  21.540  1.00  0.00            
ATOM     82  O19 GCD     1       8.640  10.880  22.850  1.00  0.00            
ATOM     83  H40 GCD     1       8.370   9.950  22.860  1.00  0.00            
ATOM     84  O20 GCD     1       8.180   9.560  17.980  1.00  0.00            
ATOM     85  C25 GCD     1       8.660   8.430  17.210  1.00  0.00            
ATOM     86  H41 GCD     1       8.170   7.540  17.650  1.00  0.00            
ATOM     87  C26 GCD     1       8.130   8.540  15.770  1.00  0.00            
ATOM     88  H42 GCD     1       8.480   9.410  15.200  1.00  0.00            
ATOM     89  O21 GCD     1       6.720   8.710  15.850  1.00  0.00            
ATOM     90  H43 GCD     1       6.570   9.480  16.410  1.00  0.00            
ATOM     91  C27 GCD     1       8.570   7.260  15.010  1.00  0.00            
ATOM     92  H44 GCD     1       8.130   6.370  15.490  1.00  0.00            
ATOM     93  O22 GCD     1       8.140   7.220  13.580  1.00  0.00            
ATOM     94  H45 GCD     1       8.680   7.930  13.200  1.00  0.00            
ATOM     95  C28 GCD     1      10.080   7.140  15.080  1.00  0.00            
ATOM     96  H46 GCD     1      10.480   6.230  14.640  1.00  0.00            
ATOM     97  O23 GCD     1      10.450   7.150  16.400  1.00  0.00            
ATOM     98  C29 GCD     1      10.170   8.340  17.130  1.00  0.00            
ATOM     99  H47 GCD     1      10.480   9.300  16.700  1.00  0.00            
ATOM    100  C30 GCD     1      10.750   8.200  18.550  1.00  0.00            
ATOM    101  H48 GCD     1      10.570   7.160  18.850  1.00  0.00            
ATOM    102  H49 GCD     1      10.440   8.920  19.320  1.00  0.00            
ATOM    103  O24 GCD     1      12.180   8.310  18.540  1.00  0.00            
ATOM    104  H50 GCD     1      12.520   7.410  18.470  1.00  0.00            
ATOM    105  O25 GCD     1      10.610   8.290  14.360  1.00  0.00            
ATOM    106  C31 GCD     1      11.270   8.010  13.120  1.00  0.00            
ATOM    107  H51 GCD     1      11.160   6.980  12.760  1.00  0.00            
ATOM    108  C32 GCD     1      10.710   9.060  12.110  1.00  0.00            
ATOM    109  H52 GCD     1      10.910  10.020  12.600  1.00  0.00            
ATOM    110  O26 GCD     1       9.340   8.910  11.750  1.00  0.00            
ATOM    111  H53 GCD     1       9.120   9.650  11.180  1.00  0.00            
ATOM    112  C33 GCD     1      11.500   9.090  10.820  1.00  0.00            
ATOM    113  H54 GCD     1      11.460   8.080  10.400  1.00  0.00            
ATOM    114  O27 GCD     1      11.080  10.030   9.810  1.00  0.00            
ATOM    115  H55 GCD     1      10.400   9.550   9.330  1.00  0.00            
ATOM    116  C34 GCD     1      13.020   9.230  11.100  1.00  0.00            
ATOM    117  H56 GCD     1      13.550   9.020  10.160  1.00  0.00            
ATOM    118  O28 GCD     1      13.500   8.330  12.050  1.00  0.00            
ATOM    119  C35 GCD     1      12.750   8.350  13.250  1.00  0.00            
ATOM    120  H57 GCD     1      12.900   9.340  13.710  1.00  0.00            
ATOM    121  C36 GCD     1      13.450   7.270  14.100  1.00  0.00            
ATOM    122  H58 GCD     1      13.070   7.150  15.130  1.00  0.00            
ATOM    123  H59 GCD     1      14.530   7.430  14.230  1.00  0.00            
ATOM    124  O29 GCD     1      13.260   5.910  13.660  1.00  0.00            
ATOM    125  H60 GCD     1      13.470   5.280  14.360  1.00  0.00            
ATOM    126  O30 GCD     1      13.320  10.500  11.580  1.00  0.00            
ATOM    127  C37 GCD     1      14.460  11.140  10.900  1.00  0.00            
ATOM    128  H61 GCD     1      14.880  10.460  10.150  1.00  0.00            
ATOM    129  C38 GCD     1      14.000  12.380  10.150  1.00  0.00            
ATOM    130  H62 GCD     1      13.390  13.080  10.720  1.00  0.00            
ATOM    131  O31 GCD     1      13.120  12.030   9.110  1.00  0.00            
ATOM    132  H63 GCD     1      12.520  11.310   9.310  1.00  0.00            
ATOM    133  C39 GCD     1      15.230  13.070   9.620  1.00  0.00            
ATOM    134  H64 GCD     1      15.810  12.370   9.010  1.00  0.00            
ATOM    135  O32 GCD     1      14.910  14.140   8.670  1.00  0.00            
ATOM    136  H65 GCD     1      14.860  13.830   7.760  1.00  0.00            
ATOM    137  C40 GCD     1      16.130  13.510  10.710  1.00  0.00            
ATOM    138  H66 GCD     1      17.040  14.000  10.350  1.00  0.00            
ATOM    139  O33 GCD     1      16.550  12.320  11.400  1.00  0.00            
ATOM    140  C41 GCD     1      15.490  11.570  11.980  1.00  0.00            
ATOM    141  H67 GCD     1      15.030  12.210  12.750  1.00  0.00            
ATOM    142  C42 GCD     1      16.200  10.420  12.740  1.00  0.00            
ATOM    143  H68 GCD     1      15.460   9.860  13.330  1.00  0.00            
ATOM    144  H69 GCD     1      16.950  10.850  13.420  1.00  0.00            
ATOM    145  O34 GCD     1      16.920   9.540  11.810  1.00  0.00            
ATOM    146  H70 GCD     1      17.490   8.950  12.310  1.00  0.00            
ATOM    147  O35 GCD     1      15.410  14.420  11.570  1.00  0.00            
ATOM    148  C43 GCD     1      15.790  15.800  11.470  1.00  0.00            
ATOM    149  H71 GCD     1      16.460  15.960  10.610  1.00  0.00            
ATOM    150  C44 GCD     1      14.570  16.710  11.410  1.00  0.00            
ATOM    151  H72 GCD     1      13.890  16.520  12.250  1.00  0.00            
ATOM    152  O36 GCD     1      13.870  16.370  10.140  1.00  0.00            
ATOM    153  H73 GCD     1      14.300  15.540   9.920  1.00  0.00            
ATOM    154  C45 GCD     1      14.990  18.190  11.430  1.00  0.00            
ATOM    155  H74 GCD     1      15.600  18.390  10.540  1.00  0.00            
ATOM    156  O37 GCD     1      13.850  19.050  11.420  1.00  0.00            
ATOM    157  H75 GCD     1      13.340  19.030  10.610  1.00  0.00            
ATOM    158  C46 GCD     1      15.900  18.420  12.630  1.00  0.00            
ATOM    159  H76 GCD     1      16.250  19.450  12.550  1.00  0.00            
ATOM    160  O38 GCD     1      15.080  18.240  13.800  1.00  0.00            
ATOM    161  O39 GCD     1      17.080  17.540  12.690  1.00  0.00            
ATOM    162  C47 GCD     1      16.710  16.090  12.690  1.00  0.00            
ATOM    163  H77 GCD     1      16.130  15.940  13.620  1.00  0.00            
ATOM    164  C48 GCD     1      18.090  15.320  12.820  1.00  0.00            
ATOM    165  H78 GCD     1      17.970  14.240  12.700  1.00  0.00            
ATOM    166  H79 GCD     1      18.510  15.520  13.810  1.00  0.00            
ATOM    167  O40 GCD     1      18.940  15.940  11.910  1.00  0.00            
ATOM    168  H80 GCD     1      18.800  16.890  11.900  1.00  0.00            
ATOM    169  C1  BE3     2      11.170  16.920  15.430  1.00  0.00            
ATOM    170  C2  BE3     2      11.580  15.850  14.460  1.00  0.00            
ATOM    171  C3  BE3     2      12.470  14.670  14.940  1.00  0.00            
ATOM    172  C4  BE3     2      13.750  15.100  15.220  1.00  0.00            
ATOM    173  C5  BE3     2      14.720  14.110  15.580  1.00  0.00            
ATOM    174  C6  BE3     2      14.340  12.880  15.940  1.00  0.00            
ATOM    175  C7  BE3     2      13.050  12.480  15.820  1.00  0.00            
ATOM    176  C8  BE3     2      12.640  11.040  16.180  1.00  0.00            
ATOM    177  C9  BE3     2      12.050  13.360  15.240  1.00  0.00            
ATOM    178  N1  BE3     2      10.690  13.010  14.980  1.00  0.00            
ATOM    179  C10 BE3     2      10.220  12.580  13.720  1.00  0.00            
ATOM    180  O1  BE3     2       9.100  12.080  13.530  1.00  0.00            
ATOM    181  C11 BE3     2      11.130  12.720  12.520  1.00  0.00            
ATOM    182  Cl1 BE3     2      11.080  14.300  11.670  1.00  0.00            
ATOM    183  C12 BE3     2       9.640  13.070  16.090  1.00  0.00            
ATOM    184  C13 BE3     2      10.270  13.470  17.470  1.00  0.00            
ATOM    185  C14 BE3     2       8.360  13.950  15.730  1.00  0.00            
ATOM    186  O2  BE3     2       7.490  14.100  16.860  1.00  0.00            
ATOM    187  C15 BE3     2       6.080  13.750  16.540  1.00  0.00            
ATOM    188  H1  BE3     2      10.100  16.940  15.660  1.00  0.00            
ATOM    189  H2  BE3     2      11.780  16.840  16.340  1.00  0.00            
ATOM    190  H3  BE3     2      11.410  17.870  14.950  1.00  0.00            
ATOM    191  H4  BE3     2      12.020  16.320  13.580  1.00  0.00            
ATOM    192  H5  BE3     2      10.620  15.370  14.220  1.00  0.00            
ATOM    193  H6  BE3     2      14.220  16.060  15.000  1.00  0.00            
ATOM    194  H7  BE3     2      15.770  14.390  15.530  1.00  0.00            
ATOM    195  H8  BE3     2      15.150  12.190  16.170  1.00  0.00            
ATOM    196  H9  BE3     2      13.530  10.410  16.040  1.00  0.00            
ATOM    197  H10 BE3     2      12.260  10.960  17.200  1.00  0.00            
ATOM    198  H11 BE3     2      11.860  10.650  15.510  1.00  0.00            
ATOM    199  H12 BE3     2      10.940  11.920  11.790  1.00  0.00            
ATOM    200  H13 BE3     2      12.180  12.550  12.800  1.00  0.00            
ATOM    201  H14 BE3     2       9.320  12.030  16.150  1.00  0.00            
ATOM    202  H15 BE3     2      11.170  12.910  17.760  1.00  0.00            
ATOM    203  H16 BE3     2      10.550  14.530  17.450  1.00  0.00            
ATOM    204  H17 BE3     2       9.490  13.320  18.230  1.00  0.00            
ATOM    205  H18 BE3     2       7.770  13.570  14.880  1.00  0.00            
ATOM    206  H19 BE3     2       8.810  14.900  15.420  1.00  0.00            
ATOM    207  H20 BE3     2       5.680  14.270  15.660  1.00  0.00            
ATOM    208  H21 BE3     2       6.000  12.690  16.270  1.00  0.00            
ATOM    209  H22 BE3     2       5.420  13.820  17.410  1.00  0.00            
TER
ENDMDL
MODEL        1
ATOM      1  H1  GCD     1       7.980   8.620  25.760  1.00  0.00            
ATOM      2  O1  GCD     1       7.710   9.250  25.080  1.00  0.00            
ATOM      3  C1  GCD     1       8.870   9.520  24.320  1.00  0.00            
ATOM      4  H2  GCD     1       8.580  10.210  23.530  1.00  0.00            
ATOM      5  H3  GCD     1       9.590  10.090  24.920  1.00  0.00            
ATOM      6  C2  GCD     1       9.540   8.350  23.600  1.00  0.00            
ATOM      7  H4  GCD     1      10.280   8.750  22.890  1.00  0.00            
ATOM      8  C3  GCD     1       8.550   7.520  22.810  1.00  0.00            
ATOM      9  H5  GCD     1       7.650   7.280  23.390  1.00  0.00            
ATOM     10  C4  GCD     1       9.290   6.190  22.310  1.00  0.00            
ATOM     11  H6  GCD     1       9.970   6.640  21.570  1.00  0.00            
ATOM     12  O2  GCD     1       8.250   5.330  21.750  1.00  0.00            
ATOM     13  H7  GCD     1       8.780   4.610  21.390  1.00  0.00            
ATOM     14  C5  GCD     1      10.100   5.460  23.380  1.00  0.00            
ATOM     15  H8  GCD     1       9.370   4.940  24.010  1.00  0.00            
ATOM     16  O3  GCD     1      11.000   4.460  22.850  1.00  0.00            
ATOM     17  H9  GCD     1      10.400   3.790  22.500  1.00  0.00            
ATOM     18  C6  GCD     1      10.820   6.470  24.280  1.00  0.00            
ATOM     19  O4  GCD     1       9.970   7.500  24.660  1.00  0.00            
ATOM     20  H10 GCD     1      11.150   5.940  25.180  1.00  0.00            
ATOM     21  O5  GCD     1      11.820   7.010  23.440  1.00  0.00            
ATOM     22  C7  GCD     1      13.050   7.240  24.140  1.00  0.00            
ATOM     23  H11 GCD     1      12.940   7.080  25.220  1.00  0.00            
ATOM     24  C8  GCD     1      13.980   6.160  23.680  1.00  0.00            
ATOM     25  H12 GCD     1      14.000   6.120  22.580  1.00  0.00            
ATOM     26  O6  GCD     1      13.580   4.880  24.130  1.00  0.00            
ATOM     27  H13 GCD     1      12.820   4.650  23.590  1.00  0.00            
ATOM     28  C9  GCD     1      15.390   6.450  24.040  1.00  0.00            
ATOM     29  H14 GCD     1      15.400   6.500  25.140  1.00  0.00            
ATOM     30  O7  GCD     1      16.320   5.400  23.630  1.00  0.00            
ATOM     31  H15 GCD     1      16.110   5.340  22.690  1.00  0.00            
ATOM     32  C10 GCD     1      15.780   7.820  23.540  1.00  0.00            
ATOM     33  H16 GCD     1      16.800   8.000  23.890  1.00  0.00            
ATOM     34  O8  GCD     1      14.930   8.870  24.070  1.00  0.00            
ATOM     35  C11 GCD     1      13.510   8.660  23.830  1.00  0.00            
ATOM     36  H17 GCD     1      13.420   8.790  22.740  1.00  0.00            
ATOM     37  C12 GCD     1      12.610   9.660  24.580  1.00  0.00            
ATOM     38  H18 GCD     1      11.550   9.380  24.650  1.00  0.00            
ATOM     39  H19 GCD     1      12.650  10.690  24.200  1.00  0.00
[truncated: 2,080,567 more chars]
